# Supplementary material for: Implicit solvent systematic coarse-graining of dioleoylphosphatidylethanolamine lipids: From the inverted hexagonal to the bilayer structure
Source: PLoS One. 2019 Apr 5;14(4):e0214673. doi: 10.1371/journal.pone.0214673 (PMC6450619; doi:10.1371/journal.pone.0214673)
Supplement: S1 Data — (ZIP) [file pone.0214673.s007.zip]

Archive with 79 entries (69 files):
- DATA.S1/
- DATA.S1/Tabulated_potentials/
- DATA.S1/Tabulated_potentials/DOPE-HC.pot.txt
- DATA.S1/Tabulated_potentials/DOPE-LC.pot.txt
- DATA.S1/script_LAMMPS/
- DATA.S1/script_LAMMPS/dope1000_18wt/
- DATA.S1/script_LAMMPS/dope1000_18wt/dope1000_18wt.tab_D
- DATA.S1/script_LAMMPS/dope1000_18wt/DOPE.top
- DATA.S1/script_LAMMPS/dope1000_18wt/dope1000_18wt.lmp.inp
- DATA.S1/script_LAMMPS/dope1000_18wt/dope1000_18wt.lmp.gpu.inp
- DATA.S1/script_LAMMPS/dope1000_18wt/dope1000_18wt.tab_A
- DATA.S1/script_LAMMPS/dope1000_18wt/dope1000_18wt.psf
- DATA.S1/script_LAMMPS/dope1000_18wt/HC_model.pot
- DATA.S1/script_LAMMPS/dope1000_18wt/README
- DATA.S1/script_LAMMPS/dope1000_18wt/dope1000_18wt.tab_B
- DATA.S1/script_LAMMPS/dope1000_18wt/dope1000_18wt.data.in
- DATA.S1/script_LAMMPS/dope1000_18wt/dope1000_18wt.tab_NB
- DATA.S1/script_LAMMPS/dope1000_32wt/
- DATA.S1/script_LAMMPS/dope1000_32wt/DOPE.top
- DATA.S1/script_LAMMPS/dope1000_32wt/dope1000_32wt.tab_NB
- DATA.S1/script_LAMMPS/dope1000_32wt/dope1000_32wt.psf
- DATA.S1/script_LAMMPS/dope1000_32wt/dope1000_32wt.lmp.inp
- DATA.S1/script_LAMMPS/dope1000_32wt/HC_model.pot
- DATA.S1/script_LAMMPS/dope1000_32wt/dope1000_32wt.data.in
- DATA.S1/script_LAMMPS/dope1000_32wt/dope1000_32wt.tab_D
- DATA.S1/script_LAMMPS/dope1000_32wt/README
- DATA.S1/script_LAMMPS/dope1000_32wt/dope1000_32wt.lmp.gpu.inp
- DATA.S1/script_LAMMPS/dope1000_32wt/dope1000_32wt.tab_A
- DATA.S1/script_LAMMPS/dope1000_32wt/dope1000_32wt.tab_B
- DATA.S1/README
- DATA.S1/script_GROMACS/
- DATA.S1/script_GROMACS/HC_state/
- DATA.S1/script_GROMACS/HC_state/script.sh
- DATA.S1/script_GROMACS/HC_state/4_NPT.mdp
- DATA.S1/script_GROMACS/HC_state/3_npt.mdp
- DATA.S1/script_GROMACS/HC_state/SLipids/
- DATA.S1/script_GROMACS/HC_state/SLipids/DOPE.itp
- DATA.S1/script_GROMACS/HC_state/SLipids/atomtypes.atp
- DATA.S1/script_GROMACS/HC_state/SLipids/spce.itp
- DATA.S1/script_GROMACS/HC_state/SLipids/forcefield.itp
- DATA.S1/script_GROMACS/HC_state/SLipids/forcefield.doc
- DATA.S1/script_GROMACS/HC_state/SLipids/ffbonded.itp
- DATA.S1/script_GROMACS/HC_state/SLipids/lipids.rtp
- DATA.S1/script_GROMACS/HC_state/SLipids/TIP3p.itp
- DATA.S1/script_GROMACS/HC_state/SLipids/spc.itp
- DATA.S1/script_GROMACS/HC_state/SLipids/ffnonbonded.itp
- DATA.S1/script_GROMACS/HC_state/SLipids/spc.pdb
- DATA.S1/script_GROMACS/HC_state/SLipids/ions.itp
- DATA.S1/script_GROMACS/HC_state/SLipids/spc216.gro
- DATA.S1/script_GROMACS/HC_state/SLipids/watermodels.dat
- DATA.S1/script_GROMACS/HC_state/SLipids/spc.gro
- DATA.S1/script_GROMACS/HC_state/1_dope_HC.gro
- DATA.S1/script_GROMACS/HC_state/README
- DATA.S1/script_GROMACS/HC_state/2_em.mdp
- DATA.S1/script_GROMACS/HC_state/topol.top
- DATA.S1/script_GROMACS/LC_state/
- DATA.S1/script_GROMACS/LC_state/script.sh
- DATA.S1/script_GROMACS/LC_state/4_NPT.mdp
- DATA.S1/script_GROMACS/LC_state/3_npt.mdp
- DATA.S1/script_GROMACS/LC_state/SLipids/
- DATA.S1/script_GROMACS/LC_state/SLipids/DOPE.itp
- DATA.S1/script_GROMACS/LC_state/SLipids/atomtypes.atp
- DATA.S1/script_GROMACS/LC_state/SLipids/spce.itp
- DATA.S1/script_GROMACS/LC_state/SLipids/forcefield.itp
- DATA.S1/script_GROMACS/LC_state/SLipids/forcefield.doc
- DATA.S1/script_GROMACS/LC_state/SLipids/ffbonded.itp
- DATA.S1/script_GROMACS/LC_state/SLipids/lipids.rtp
- DATA.S1/script_GROMACS/LC_state/SLipids/TIP3p.itp
- DATA.S1/script_GROMACS/LC_state/SLipids/spc.itp
- DATA.S1/script_GROMACS/LC_state/SLipids/ffnonbonded.itp
- DATA.S1/script_GROMACS/LC_state/SLipids/spc.pdb
- DATA.S1/script_GROMACS/LC_state/SLipids/ions.itp
- DATA.S1/script_GROMACS/LC_state/SLipids/spc216.gro
- DATA.S1/script_GROMACS/LC_state/SLipids/watermodels.dat
- DATA.S1/script_GROMACS/LC_state/SLipids/spc.gro
- DATA.S1/script_GROMACS/LC_state/README
- DATA.S1/script_GROMACS/LC_state/1_dope_LC.gro
- DATA.S1/script_GROMACS/LC_state/2_em.mdp
- DATA.S1/script_GROMACS/LC_state/topol.top
