# Supplementary material for: Implicit solvent systematic coarse-graining of dioleoylphosphatidylethanolamine lipids: From the inverted hexagonal to the bilayer structure
Source: PLoS One. 2019 Apr 5;14(4):e0214673. doi: 10.1371/journal.pone.0214673 (PMC6450619; doi:10.1371/journal.pone.0214673)
Supplement: S1 Data — (ZIP) [file pone.0214673.s007.zip › DATA.S1/Tabulated_potentials/DOPE-HC.pot.txt]

# CG potentials of HC model
NAME = Non-Bonded_C3-C3
TYPE = C3 , C3
3.500000000000e+00 3.700000000000e+00 3.900000000000e+00 4.100000000000e+00 4.300000000000e+00 4.500000000000e+00 4.700000000000e+00 4.900000000000e+00 5.100000000000e+00 5.300000000000e+00 5.500000000000e+00 5.700000000000e+00 5.900000000000e+00 6.100000000000e+00 6.300000000000e+00 6.500000000000e+00 6.700000000000e+00 6.900000000000e+00 7.100000000000e+00 7.300000000000e+00 7.500000000000e+00 7.700000000000e+00 7.900000000000e+00 8.100000000000e+00 8.300000000000e+00 8.500000000000e+00 8.700000000000e+00 8.900000000000e+00 9.100000000000e+00 9.300000000000e+00 9.500000000000e+00 9.700000000000e+00 9.900000000000e+00 1.010000000000e+01 1.030000000000e+01 1.050000000000e+01 1.070000000000e+01 1.090000000000e+01 1.110000000000e+01 1.130000000000e+01 1.150000000000e+01 1.170000000000e+01 1.190000000000e+01 1.210000000000e+01 1.230000000000e+01 1.250000000000e+01 1.270000000000e+01 1.290000000000e+01 1.310000000000e+01 1.330000000000e+01 1.350000000000e+01 1.370000000000e+01 1.390000000000e+01 1.410000000000e+01 1.430000000000e+01 1.450000000000e+01 1.470000000000e+01 1.490000000000e+01 1.510000000000e+01 1.530000000000e+01 1.550000000000e+01 1.570000000000e+01 1.590000000000e+01 1.610000000000e+01 1.630000000000e+01 1.650000000000e+01 1.670000000000e+01 1.690000000000e+01 1.710000000000e+01 1.730000000000e+01 1.750000000000e+01 1.770000000000e+01 1.790000000000e+01 1.810000000000e+01 
4.722280559785e+00 3.070162991213e+00 1.820963239421e+00 9.751097491204e-01 4.295373634855e-01 6.672723404574e-02 -1.336787491690e-01 -2.714177374140e-01 -3.368216012066e-01 -3.572616505139e-01 -3.489445562583e-01 -3.254608258552e-01 -2.927026635740e-01 -2.588866086153e-01 -2.233666700997e-01 -1.865782445540e-01 -1.490061837861e-01 -1.132426460889e-01 -7.814786678421e-02 -4.906053654224e-02 -2.652680677182e-02 -1.347389672406e-02 -7.959732465801e-03 -1.084765021722e-02 -2.102549377110e-02 -3.655356508494e-02 -5.429892861313e-02 -7.377981292422e-02 -8.830521821055e-02 -9.719958837102e-02 -1.016435550624e-01 -1.016028487586e-01 -9.644499126567e-02 -8.961599464258e-02 -8.068192288884e-02 -7.047148379922e-02 -6.135703904686e-02 -5.271489550192e-02 -4.288811130265e-02 -3.435299446724e-02 -2.709691429850e-02 -1.957073415397e-02 -1.374341194836e-02 -9.007325194517e-03 -4.118262232701e-03 -1.614088000998e-03 6.066898558450e-04 2.852181673678e-03 2.638359969542e-03 3.511292804947e-03 3.888269123140e-03 4.459139468213e-03 6.597228736116e-03 8.375270101332e-03 9.784772936143e-03 1.132733966537e-02 1.277791896764e-02 1.448765934096e-02 1.594153641784e-02 1.642970317578e-02 1.743353712228e-02 1.753544126929e-02 1.640960788677e-02 1.671112779808e-02 1.707691347027e-02 1.576160615679e-02 1.513323353893e-02 1.458159035383e-02 1.344831265431e-02 1.263114998876e-02 1.237465506363e-02 1.119933438578e-02 9.869318898246e-03 8.446931532572e-03 

NAME = Non-Bonded_C3-C4
TYPE = C3 , C4
3.500000000000e+00 3.700000000000e+00 3.900000000000e+00 4.100000000000e+00 4.300000000000e+00 4.500000000000e+00 4.700000000000e+00 4.900000000000e+00 5.100000000000e+00 5.300000000000e+00 5.500000000000e+00 5.700000000000e+00 5.900000000000e+00 6.100000000000e+00 6.300000000000e+00 6.500000000000e+00 6.700000000000e+00 6.900000000000e+00 7.100000000000e+00 7.300000000000e+00 7.500000000000e+00 7.700000000000e+00 7.900000000000e+00 8.100000000000e+00 8.300000000000e+00 8.500000000000e+00 8.700000000000e+00 8.900000000000e+00 9.100000000000e+00 9.300000000000e+00 9.500000000000e+00 9.700000000000e+00 9.900000000000e+00 1.010000000000e+01 1.030000000000e+01 1.050000000000e+01 1.070000000000e+01 1.090000000000e+01 1.110000000000e+01 1.130000000000e+01 1.150000000000e+01 1.170000000000e+01 1.190000000000e+01 1.210000000000e+01 1.230000000000e+01 1.250000000000e+01 1.270000000000e+01 1.290000000000e+01 1.310000000000e+01 1.330000000000e+01 1.350000000000e+01 1.370000000000e+01 1.390000000000e+01 1.410000000000e+01 1.430000000000e+01 1.450000000000e+01 1.470000000000e+01 1.490000000000e+01 1.510000000000e+01 1.530000000000e+01 1.550000000000e+01 1.570000000000e+01 1.590000000000e+01 1.610000000000e+01 1.630000000000e+01 1.650000000000e+01 1.670000000000e+01 1.690000000000e+01 1.710000000000e+01 1.730000000000e+01 1.750000000000e+01 1.770000000000e+01 1.790000000000e+01 1.810000000000e+01 
5.217253591716e+00 3.553269618419e+00 2.211515716439e+00 1.290139886911e+00 6.728769602041e-01 2.457575977824e-01 2.858470218396e-03 -1.741173655901e-01 -2.761862566062e-01 -3.327156383697e-01 -3.590076204239e-01 -3.668182082070e-01 -3.606335948771e-01 -3.423479086534e-01 -3.152847008388e-01 -2.803019914200e-01 -2.446797412376e-01 -2.104441808751e-01 -1.797358267210e-01 -1.481237975516e-01 -1.232359422794e-01 -1.026214787066e-01 -9.139911428445e-02 -8.780882660387e-02 -8.874659404704e-02 -1.011600702830e-01 -1.129006759121e-01 -1.276415980569e-01 -1.415686378158e-01 -1.475447498259e-01 -1.494111940049e-01 -1.475967581630e-01 -1.403786687412e-01 -1.320572719976e-01 -1.210850860442e-01 -1.081202058094e-01 -9.619843152344e-02 -8.319680437792e-02 -7.077504655480e-02 -5.989926712850e-02 -4.983504510114e-02 -4.014976472534e-02 -2.976581624117e-02 -2.377967546024e-02 -1.825570308156e-02 -1.247473907966e-02 -8.159139874356e-03 -6.245076915322e-03 -4.090548658147e-03 -2.780677686536e-03 -8.388354390561e-04 6.193620209076e-04 3.654054005408e-03 5.430813981943e-03 8.553024384253e-03 1.031916361372e-02 1.198072740912e-02 1.383780928160e-02 1.533108163320e-02 1.527837670093e-02 1.618394609046e-02 1.614474552008e-02 1.647885905333e-02 1.621040906689e-02 1.489219389478e-02 1.506374724376e-02 1.380466812499e-02 1.380552938540e-02 1.261352079170e-02 1.217970236574e-02 1.144239658846e-02 1.057620203560e-02 9.769832934339e-03 9.010665798728e-03 

NAME = Non-Bonded_C3-CO
TYPE = C3 , CO
3.300000000000e+00 3.500000000000e+00 3.700000000000e+00 3.900000000000e+00 4.100000000000e+00 4.300000000000e+00 4.500000000000e+00 4.700000000000e+00 4.900000000000e+00 5.100000000000e+00 5.300000000000e+00 5.500000000000e+00 5.700000000000e+00 5.900000000000e+00 6.100000000000e+00 6.300000000000e+00 6.500000000000e+00 6.700000000000e+00 6.900000000000e+00 7.100000000000e+00 7.300000000000e+00 7.500000000000e+00 7.700000000000e+00 7.900000000000e+00 8.100000000000e+00 8.300000000000e+00 8.500000000000e+00 8.700000000000e+00 8.900000000000e+00 9.100000000000e+00 9.300000000000e+00 9.500000000000e+00 9.700000000000e+00 9.900000000000e+00 1.010000000000e+01 1.030000000000e+01 1.050000000000e+01 1.070000000000e+01 1.090000000000e+01 1.110000000000e+01 1.130000000000e+01 1.150000000000e+01 1.170000000000e+01 1.190000000000e+01 1.210000000000e+01 1.230000000000e+01 1.250000000000e+01 1.270000000000e+01 1.290000000000e+01 1.310000000000e+01 1.330000000000e+01 1.350000000000e+01 1.370000000000e+01 1.390000000000e+01 1.410000000000e+01 1.430000000000e+01 1.450000000000e+01 1.470000000000e+01 1.490000000000e+01 1.510000000000e+01 1.530000000000e+01 1.550000000000e+01 1.570000000000e+01 1.590000000000e+01 1.610000000000e+01 1.630000000000e+01 1.650000000000e+01 1.670000000000e+01 1.690000000000e+01 1.710000000000e+01 1.730000000000e+01 1.750000000000e+01 1.770000000000e+01 1.790000000000e+01 1.810000000000e+01 
3.364046337842e+00 2.317941201564e+00 1.450097005802e+00 8.285944329633e-01 3.875513963045e-01 7.265507476169e-02 -1.475497717989e-01 -2.855624547251e-01 -3.557381952606e-01 -3.857476304520e-01 -3.856570984577e-01 -3.690489445257e-01 -3.407635998708e-01 -3.077296419752e-01 -2.712512467413e-01 -2.308858158805e-01 -1.866997010313e-01 -1.476743460420e-01 -1.105844054328e-01 -7.816082277334e-02 -4.943237499731e-02 -2.764177745484e-02 -1.091758251931e-02 -4.023668324836e-03 -1.202316219975e-03 -6.325416473156e-03 -1.599817424971e-02 -2.796486276675e-02 -4.367561720865e-02 -5.477731166405e-02 -6.421282673782e-02 -6.977977849667e-02 -7.095537674492e-02 -7.001091522902e-02 -6.651269914880e-02 -5.946503492137e-02 -5.222822773877e-02 -4.437769515195e-02 -3.440998077270e-02 -2.674315949513e-02 -1.696162341064e-02 -1.098134505943e-02 -3.084630029038e-03 2.499554773349e-03 8.834409916501e-03 1.104467505583e-02 9.705178986635e-03 1.265255145981e-02 1.051445623106e-02 9.567240121909e-03 6.984553633231e-03 6.030759711438e-03 4.728163362808e-03 4.526912987426e-03 4.346622223179e-03 5.607515461397e-03 7.561270104263e-03 1.051038970165e-02 1.117219842475e-02 1.234277319538e-02 1.333842141759e-02 1.357468338829e-02 1.466421362705e-02 1.429453184196e-02 1.468228347445e-02 1.465318490732e-02 1.412925926004e-02 1.362551537142e-02 1.377801761849e-02 1.318543150415e-02 1.217085105706e-02 1.105876098356e-02 1.073843109480e-02 9.210438975398e-03 7.543689166483e-03 

NAME = Non-Bonded_C3-CdB
TYPE = C3 , CdB
3.300000000000e+00 3.500000000000e+00 3.700000000000e+00 3.900000000000e+00 4.100000000000e+00 4.300000000000e+00 4.500000000000e+00 4.700000000000e+00 4.900000000000e+00 5.100000000000e+00 5.300000000000e+00 5.500000000000e+00 5.700000000000e+00 5.900000000000e+00 6.100000000000e+00 6.300000000000e+00 6.500000000000e+00 6.700000000000e+00 6.900000000000e+00 7.100000000000e+00 7.300000000000e+00 7.500000000000e+00 7.700000000000e+00 7.900000000000e+00 8.100000000000e+00 8.300000000000e+00 8.500000000000e+00 8.700000000000e+00 8.900000000000e+00 9.100000000000e+00 9.300000000000e+00 9.500000000000e+00 9.700000000000e+00 9.900000000000e+00 1.010000000000e+01 1.030000000000e+01 1.050000000000e+01 1.070000000000e+01 1.090000000000e+01 1.110000000000e+01 1.130000000000e+01 1.150000000000e+01 1.170000000000e+01 1.190000000000e+01 1.210000000000e+01 1.230000000000e+01 1.250000000000e+01 1.270000000000e+01 1.290000000000e+01 1.310000000000e+01 1.330000000000e+01 1.350000000000e+01 1.370000000000e+01 1.390000000000e+01 1.410000000000e+01 1.430000000000e+01 1.450000000000e+01 1.470000000000e+01 1.490000000000e+01 1.510000000000e+01 1.530000000000e+01 1.550000000000e+01 1.570000000000e+01 1.590000000000e+01 1.610000000000e+01 1.630000000000e+01 1.650000000000e+01 1.670000000000e+01 1.690000000000e+01 1.710000000000e+01 1.730000000000e+01 1.750000000000e+01 1.770000000000e+01 1.790000000000e+01 1.810000000000e+01 
4.274026474760e+00 2.905401748806e+00 1.791716570926e+00 1.019906865246e+00 5.015426045978e-01 1.362663643561e-01 -8.630358401141e-02 -2.252173583696e-01 -3.143321369333e-01 -3.691648980641e-01 -3.939776293397e-01 -3.938671730374e-01 -3.790813664137e-01 -3.524771760889e-01 -3.204456387677e-01 -2.874840648678e-01 -2.529521372608e-01 -2.170009405604e-01 -1.840083499594e-01 -1.536180321495e-01 -1.314442949168e-01 -1.130106715985e-01 -1.016403249385e-01 -9.691380305976e-02 -9.740034883543e-02 -1.031525820098e-01 -1.139047296818e-01 -1.234026032510e-01 -1.299472872918e-01 -1.316081648159e-01 -1.318309366952e-01 -1.291771047401e-01 -1.243388767756e-01 -1.145958928712e-01 -1.037803641483e-01 -9.279499357790e-02 -8.044887631213e-02 -6.921384953179e-02 -5.812360840805e-02 -4.787237983958e-02 -3.825253522436e-02 -3.171644712038e-02 -2.550976026344e-02 -2.039899294517e-02 -1.654439894303e-02 -1.454971551028e-02 -1.318555425885e-02 -1.350669961762e-02 -1.318678765997e-02 -1.187535808653e-02 -1.136522239693e-02 -1.062727712522e-02 -7.432605060410e-03 -5.666380174198e-03 -2.622698072251e-03 -5.944433472181e-04 2.622506409109e-03 4.763211764138e-03 6.627683698546e-03 8.543280767964e-03 1.047848832794e-02 1.106472369020e-02 1.185213001036e-02 1.161054701052e-02 1.303516229906e-02 1.200479014464e-02 1.172105562114e-02 1.119581853624e-02 1.124309799631e-02 1.072454228598e-02 9.761606938899e-03 9.234089557440e-03 8.308472369147e-03 8.261555815358e-03 8.009822860641e-03 

NAME = Non-Bonded_C3-N
TYPE = C3 , N
3.500000000000e+00 3.700000000000e+00 3.900000000000e+00 4.100000000000e+00 4.300000000000e+00 4.500000000000e+00 4.700000000000e+00 4.900000000000e+00 5.100000000000e+00 5.300000000000e+00 5.500000000000e+00 5.700000000000e+00 5.900000000000e+00 6.100000000000e+00 6.300000000000e+00 6.500000000000e+00 6.700000000000e+00 6.900000000000e+00 7.100000000000e+00 7.300000000000e+00 7.500000000000e+00 7.700000000000e+00 7.900000000000e+00 8.100000000000e+00 8.300000000000e+00 8.500000000000e+00 8.700000000000e+00 8.900000000000e+00 9.100000000000e+00 9.300000000000e+00 9.500000000000e+00 9.700000000000e+00 9.900000000000e+00 1.010000000000e+01 1.030000000000e+01 1.050000000000e+01 1.070000000000e+01 1.090000000000e+01 1.110000000000e+01 1.130000000000e+01 1.150000000000e+01 1.170000000000e+01 1.190000000000e+01 1.210000000000e+01 1.230000000000e+01 1.250000000000e+01 1.270000000000e+01 1.290000000000e+01 1.310000000000e+01 1.330000000000e+01 1.350000000000e+01 1.370000000000e+01 1.390000000000e+01 1.410000000000e+01 1.430000000000e+01 1.450000000000e+01 1.470000000000e+01 1.490000000000e+01 1.510000000000e+01 1.530000000000e+01 1.550000000000e+01 1.570000000000e+01 1.590000000000e+01 1.610000000000e+01 1.630000000000e+01 1.650000000000e+01 1.670000000000e+01 1.690000000000e+01 1.710000000000e+01 1.730000000000e+01 1.750000000000e+01 1.770000000000e+01 1.790000000000e+01 1.810000000000e+01 
3.985760010446e+00 2.701785283526e+00 1.500733417989e+00 6.669650641157e-01 8.870882898533e-02 -2.532521398205e-01 -4.626366926797e-01 -5.472896631800e-01 -5.582996640165e-01 -5.130731403627e-01 -3.996797057195e-01 -3.091571963047e-01 -2.498183649589e-01 -1.730881072160e-01 -1.123309786286e-01 -6.136983530963e-02 -1.611238684615e-02 1.956421452238e-02 6.470300921813e-02 9.586954650015e-02 1.161345532891e-01 1.295222526553e-01 1.366237029289e-01 1.281453431045e-01 1.087757412467e-01 8.617197363970e-02 5.653189825822e-02 2.743085486561e-02 -1.869556989090e-04 -1.260167918758e-02 -2.209638199655e-02 -2.401520983904e-02 -2.211263520795e-02 -1.820891892706e-02 -9.696476550992e-03 -8.070029288485e-04 7.796710084169e-03 1.600313786446e-02 2.090147487065e-02 2.544126749722e-02 3.034959861223e-02 3.266262846707e-02 3.629747934134e-02 3.695491600437e-02 3.510022164960e-02 3.265116546538e-02 2.923127346983e-02 2.723199487147e-02 2.400727642044e-02 2.209678343430e-02 1.745604727792e-02 1.562188782359e-02 1.394218747641e-02 1.539122907368e-02 1.729609646035e-02 1.734725618648e-02 1.928677131371e-02 2.075243041270e-02 2.256892187240e-02 2.402833344041e-02 2.477036460743e-02 2.546596232307e-02 2.721218703207e-02 2.489960609838e-02 2.607465811913e-02 2.576550391174e-02 2.518715642383e-02 2.521654959981e-02 2.230913409760e-02 2.061484761325e-02 1.974362708994e-02 1.941653407917e-02 1.825264608167e-02 1.682862990502e-02 

NAME = Non-Bonded_C3-P
TYPE = C3 , P
3.700000000000e+00 3.900000000000e+00 4.100000000000e+00 4.300000000000e+00 4.500000000000e+00 4.700000000000e+00 4.900000000000e+00 5.100000000000e+00 5.300000000000e+00 5.500000000000e+00 5.700000000000e+00 5.900000000000e+00 6.100000000000e+00 6.300000000000e+00 6.500000000000e+00 6.700000000000e+00 6.900000000000e+00 7.100000000000e+00 7.300000000000e+00 7.500000000000e+00 7.700000000000e+00 7.900000000000e+00 8.100000000000e+00 8.300000000000e+00 8.500000000000e+00 8.700000000000e+00 8.900000000000e+00 9.100000000000e+00 9.300000000000e+00 9.500000000000e+00 9.700000000000e+00 9.900000000000e+00 1.010000000000e+01 1.030000000000e+01 1.050000000000e+01 1.070000000000e+01 1.090000000000e+01 1.110000000000e+01 1.130000000000e+01 1.150000000000e+01 1.170000000000e+01 1.190000000000e+01 1.210000000000e+01 1.230000000000e+01 1.250000000000e+01 1.270000000000e+01 1.290000000000e+01 1.310000000000e+01 1.330000000000e+01 1.350000000000e+01 1.370000000000e+01 1.390000000000e+01 1.410000000000e+01 1.430000000000e+01 1.450000000000e+01 1.470000000000e+01 1.490000000000e+01 1.510000000000e+01 1.530000000000e+01 1.550000000000e+01 1.570000000000e+01 1.590000000000e+01 1.610000000000e+01 1.630000000000e+01 1.650000000000e+01 1.670000000000e+01 1.690000000000e+01 1.710000000000e+01 1.730000000000e+01 1.750000000000e+01 1.770000000000e+01 1.790000000000e+01 1.810000000000e+01 
3.423194063237e+00 2.412548344879e+00 1.585733729544e+00 9.925686145989e-01 6.315009208623e-01 4.431399516071e-01 3.649449384667e-01 3.158683404279e-01 3.185057555197e-01 3.304112622770e-01 3.588832054237e-01 3.853161197084e-01 4.136970645223e-01 4.371696182898e-01 4.575326278560e-01 4.635227295899e-01 4.724307733881e-01 4.666719922209e-01 4.364784377281e-01 3.919907966556e-01 3.392243028991e-01 2.775391006205e-01 2.144962048629e-01 1.564745610633e-01 1.092657726603e-01 7.545673055764e-02 5.110082098983e-02 3.425651790114e-02 2.596205335062e-02 2.210093409635e-02 2.561149053304e-02 3.286835438173e-02 3.517079192940e-02 3.774881291112e-02 4.285272921257e-02 4.548443649739e-02 4.826762350553e-02 5.218677527784e-02 5.286353774494e-02 5.177963819187e-02 4.785732827801e-02 4.595377492948e-02 4.125720729450e-02 3.453071508618e-02 2.894018608884e-02 2.563976198669e-02 2.219296537461e-02 1.987224810426e-02 1.901282143345e-02 1.842267987455e-02 1.921704697196e-02 1.992867886997e-02 2.109677139478e-02 2.353363592512e-02 2.271338190736e-02 2.489649101122e-02 2.484179687491e-02 2.381678093541e-02 2.472365469284e-02 2.279136640509e-02 2.200476024071e-02 2.051666536530e-02 1.945880138037e-02 1.771622467106e-02 1.654229086038e-02 1.551876737441e-02 1.417177162518e-02 1.235184757826e-02 1.091032225937e-02 9.991883377403e-03 9.036418778200e-03 9.391312106468e-03 8.629999019841e-03 

NAME = Non-Bonded_C4-C4
TYPE = C4 , C4
3.500000000000e+00 3.700000000000e+00 3.900000000000e+00 4.100000000000e+00 4.300000000000e+00 4.500000000000e+00 4.700000000000e+00 4.900000000000e+00 5.100000000000e+00 5.300000000000e+00 5.500000000000e+00 5.700000000000e+00 5.900000000000e+00 6.100000000000e+00 6.300000000000e+00 6.500000000000e+00 6.700000000000e+00 6.900000000000e+00 7.100000000000e+00 7.300000000000e+00 7.500000000000e+00 7.700000000000e+00 7.900000000000e+00 8.100000000000e+00 8.300000000000e+00 8.500000000000e+00 8.700000000000e+00 8.900000000000e+00 9.100000000000e+00 9.300000000000e+00 9.500000000000e+00 9.700000000000e+00 9.900000000000e+00 1.010000000000e+01 1.030000000000e+01 1.050000000000e+01 1.070000000000e+01 1.090000000000e+01 1.110000000000e+01 1.130000000000e+01 1.150000000000e+01 1.170000000000e+01 1.190000000000e+01 1.210000000000e+01 1.230000000000e+01 1.250000000000e+01 1.270000000000e+01 1.290000000000e+01 1.310000000000e+01 1.330000000000e+01 1.350000000000e+01 1.370000000000e+01 1.390000000000e+01 1.410000000000e+01 1.430000000000e+01 1.450000000000e+01 1.470000000000e+01 1.490000000000e+01 1.510000000000e+01 1.530000000000e+01 1.550000000000e+01 1.570000000000e+01 1.590000000000e+01 1.610000000000e+01 1.630000000000e+01 1.650000000000e+01 1.670000000000e+01 1.690000000000e+01 1.710000000000e+01 1.730000000000e+01 1.750000000000e+01 1.770000000000e+01 1.790000000000e+01 1.810000000000e+01 
5.831563774163e+00 4.207126681530e+00 2.854475172179e+00 1.819288854936e+00 1.047928884863e+00 6.178410512687e-01 2.873564049854e-01 6.299857068691e-02 -8.341092182783e-02 -1.859187288353e-01 -2.583742900387e-01 -3.080445783272e-01 -3.384391086674e-01 -3.497433687515e-01 -3.423941054386e-01 -3.288487708290e-01 -3.080198968609e-01 -2.847027904345e-01 -2.523795868416e-01 -2.300432169201e-01 -2.024357919547e-01 -1.777375926770e-01 -1.581386293872e-01 -1.446476561581e-01 -1.433076577774e-01 -1.460903156065e-01 -1.506993740428e-01 -1.602240289340e-01 -1.667365991686e-01 -1.670476529264e-01 -1.648646823478e-01 -1.598778287658e-01 -1.546864801074e-01 -1.450135960440e-01 -1.353361002481e-01 -1.198575872167e-01 -1.069896499441e-01 -9.624525148188e-02 -8.330769705954e-02 -6.929564439817e-02 -6.034065414515e-02 -4.756518734381e-02 -3.883996982256e-02 -3.129221639243e-02 -2.532514996561e-02 -2.019313204063e-02 -1.632437909290e-02 -1.237011478311e-02 -8.826949090124e-03 -7.255746136374e-03 -7.487644501796e-03 -5.978970345210e-03 -4.077736751872e-03 -6.934799314344e-03 -2.335998096587e-03 -1.874833060647e-03 -5.219789890218e-04 -6.060330553393e-04 -2.172871492228e-03 -1.619642720535e-03 -3.535995986930e-03 -5.204275424738e-03 -2.777924034209e-03 -2.831015989281e-03 -3.518793859481e-03 -4.761602391101e-03 -4.874653642757e-03 -6.505068845703e-03 -7.195667428500e-03 -5.638956058551e-03 -6.443320997965e-03 -6.305860885181e-03 -7.106162966556e-03 -6.710341391742e-03 

NAME = Non-Bonded_C4-CO
TYPE = C4 , CO
3.300000000000e+00 3.500000000000e+00 3.700000000000e+00 3.900000000000e+00 4.100000000000e+00 4.300000000000e+00 4.500000000000e+00 4.700000000000e+00 4.900000000000e+00 5.100000000000e+00 5.300000000000e+00 5.500000000000e+00 5.700000000000e+00 5.900000000000e+00 6.100000000000e+00 6.300000000000e+00 6.500000000000e+00 6.700000000000e+00 6.900000000000e+00 7.100000000000e+00 7.300000000000e+00 7.500000000000e+00 7.700000000000e+00 7.900000000000e+00 8.100000000000e+00 8.300000000000e+00 8.500000000000e+00 8.700000000000e+00 8.900000000000e+00 9.100000000000e+00 9.300000000000e+00 9.500000000000e+00 9.700000000000e+00 9.900000000000e+00 1.010000000000e+01 1.030000000000e+01 1.050000000000e+01 1.070000000000e+01 1.090000000000e+01 1.110000000000e+01 1.130000000000e+01 1.150000000000e+01 1.170000000000e+01 1.190000000000e+01 1.210000000000e+01 1.230000000000e+01 1.250000000000e+01 1.270000000000e+01 1.290000000000e+01 1.310000000000e+01 1.330000000000e+01 1.350000000000e+01 1.370000000000e+01 1.390000000000e+01 1.410000000000e+01 1.430000000000e+01 1.450000000000e+01 1.470000000000e+01 1.490000000000e+01 1.510000000000e+01 1.530000000000e+01 1.550000000000e+01 1.570000000000e+01 1.590000000000e+01 1.610000000000e+01 1.630000000000e+01 1.650000000000e+01 1.670000000000e+01 1.690000000000e+01 1.710000000000e+01 1.730000000000e+01 1.750000000000e+01 1.770000000000e+01 1.790000000000e+01 1.810000000000e+01 
4.162877087777e+00 2.911018169177e+00 1.923433108653e+00 1.186179690892e+00 7.209656787941e-01 3.340882070174e-01 6.109062439152e-02 -9.255899103169e-02 -1.891777423322e-01 -2.455333726676e-01 -2.658034513529e-01 -2.552040351465e-01 -2.456170378866e-01 -2.291841268212e-01 -2.045455246457e-01 -1.732985465488e-01 -1.489788061671e-01 -1.193351079418e-01 -8.838809533001e-02 -5.858879504967e-02 -3.216689568221e-02 -2.439972102295e-03 1.653807626771e-02 2.856816338122e-02 3.006398572743e-02 3.185528838908e-02 1.680251523759e-02 7.239614640784e-03 -1.164128733890e-02 -2.623485109124e-02 -3.909386475257e-02 -4.814621075766e-02 -4.573601175816e-02 -4.682229838149e-02 -4.568164974424e-02 -3.774390952026e-02 -3.296966060132e-02 -2.427546252195e-02 -1.681228126100e-02 -1.043203322487e-02 -4.159641130588e-03 5.211899308447e-03 8.174183881255e-03 1.584373081084e-02 2.125278691046e-02 2.315151813402e-02 2.842447608638e-02 3.188687383371e-02 3.247656757763e-02 2.847646599624e-02 2.666053152802e-02 2.861516172446e-02 2.723573996900e-02 2.654396784867e-02 2.347105409231e-02 2.231171371939e-02 2.364741538149e-02 2.381305229598e-02 2.358671608461e-02 2.326857392381e-02 2.451917762552e-02 2.404761738950e-02 2.387925825978e-02 2.346175713485e-02 2.271330909107e-02 2.025978635972e-02 1.860613417922e-02 1.542868124717e-02 1.414120874041e-02 1.192411424096e-02 1.094869228256e-02 9.280610638013e-03 8.428107791894e-03 7.109370730357e-03 6.189326836358e-03 

NAME = Non-Bonded_C4-CdB
TYPE = C4 , CdB
3.300000000000e+00 3.500000000000e+00 3.700000000000e+00 3.900000000000e+00 4.100000000000e+00 4.300000000000e+00 4.500000000000e+00 4.700000000000e+00 4.900000000000e+00 5.100000000000e+00 5.300000000000e+00 5.500000000000e+00 5.700000000000e+00 5.900000000000e+00 6.100000000000e+00 6.300000000000e+00 6.500000000000e+00 6.700000000000e+00 6.900000000000e+00 7.100000000000e+00 7.300000000000e+00 7.500000000000e+00 7.700000000000e+00 7.900000000000e+00 8.100000000000e+00 8.300000000000e+00 8.500000000000e+00 8.700000000000e+00 8.900000000000e+00 9.100000000000e+00 9.300000000000e+00 9.500000000000e+00 9.700000000000e+00 9.900000000000e+00 1.010000000000e+01 1.030000000000e+01 1.050000000000e+01 1.070000000000e+01 1.090000000000e+01 1.110000000000e+01 1.130000000000e+01 1.150000000000e+01 1.170000000000e+01 1.190000000000e+01 1.210000000000e+01 1.230000000000e+01 1.250000000000e+01 1.270000000000e+01 1.290000000000e+01 1.310000000000e+01 1.330000000000e+01 1.350000000000e+01 1.370000000000e+01 1.390000000000e+01 1.410000000000e+01 1.430000000000e+01 1.450000000000e+01 1.470000000000e+01 1.490000000000e+01 1.510000000000e+01 1.530000000000e+01 1.550000000000e+01 1.570000000000e+01 1.590000000000e+01 1.610000000000e+01 1.630000000000e+01 1.650000000000e+01 1.670000000000e+01 1.690000000000e+01 1.710000000000e+01 1.730000000000e+01 1.750000000000e+01 1.770000000000e+01 1.790000000000e+01 1.810000000000e+01 
5.217016210532e+00 3.666920482424e+00 2.449912351271e+00 1.584035062337e+00 9.584046537760e-01 5.130690990161e-01 2.696621563009e-01 7.531798441356e-02 -5.284693591948e-02 -1.446646977619e-01 -2.082286396870e-01 -2.415805551551e-01 -2.525546416727e-01 -2.493497357799e-01 -2.338459327570e-01 -2.148060955718e-01 -1.911157527431e-01 -1.603522725100e-01 -1.332038395940e-01 -1.058490222163e-01 -8.346978862043e-02 -6.543543673785e-02 -5.066320398339e-02 -4.473648939539e-02 -4.693062912728e-02 -5.410767395919e-02 -6.571220252035e-02 -7.219286401947e-02 -8.400732361234e-02 -8.992314839936e-02 -9.336424097596e-02 -8.926167939364e-02 -8.564976017401e-02 -7.872708506465e-02 -7.003974181809e-02 -6.141991643715e-02 -5.081866243074e-02 -4.091384331443e-02 -3.053853631587e-02 -2.002634018195e-02 -1.109708446831e-02 -4.860777975899e-03 -5.741443854670e-04 2.695277795897e-03 5.740652779604e-03 5.550183476744e-03 3.682522507287e-03 1.443126564010e-03 -9.808156695743e-04 -3.433598081906e-03 -4.661133965273e-03 -5.953490531281e-03 -5.936850879902e-03 -6.250512258264e-03 -5.758047967801e-03 -3.048529820267e-03 -1.716718673512e-03 -2.511430439716e-04 -4.267859279860e-04 -6.628723852706e-05 4.508314217934e-05 1.799311406467e-03 9.613865075517e-04 2.879297541951e-03 1.261258477836e-03 1.336930436696e-03 6.948220658009e-04 1.225837513435e-04 -2.444261524155e-04 -1.222004637981e-03 -1.882016125475e-03 -2.484859593224e-03 -3.913581829325e-03 -2.831832093227e-03 -3.371212781838e-03 

NAME = Non-Bonded_C4-N
TYPE = C4 , N
3.700000000000e+00 3.900000000000e+00 4.100000000000e+00 4.300000000000e+00 4.500000000000e+00 4.700000000000e+00 4.900000000000e+00 5.100000000000e+00 5.300000000000e+00 5.500000000000e+00 5.700000000000e+00 5.900000000000e+00 6.100000000000e+00 6.300000000000e+00 6.500000000000e+00 6.700000000000e+00 6.900000000000e+00 7.100000000000e+00 7.300000000000e+00 7.500000000000e+00 7.700000000000e+00 7.900000000000e+00 8.100000000000e+00 8.300000000000e+00 8.500000000000e+00 8.700000000000e+00 8.900000000000e+00 9.100000000000e+00 9.300000000000e+00 9.500000000000e+00 9.700000000000e+00 9.900000000000e+00 1.010000000000e+01 1.030000000000e+01 1.050000000000e+01 1.070000000000e+01 1.090000000000e+01 1.110000000000e+01 1.130000000000e+01 1.150000000000e+01 1.170000000000e+01 1.190000000000e+01 1.210000000000e+01 1.230000000000e+01 1.250000000000e+01 1.270000000000e+01 1.290000000000e+01 1.310000000000e+01 1.330000000000e+01 1.350000000000e+01 1.370000000000e+01 1.390000000000e+01 1.410000000000e+01 1.430000000000e+01 1.450000000000e+01 1.470000000000e+01 1.490000000000e+01 1.510000000000e+01 1.530000000000e+01 1.550000000000e+01 1.570000000000e+01 1.590000000000e+01 1.610000000000e+01 1.630000000000e+01 1.650000000000e+01 1.670000000000e+01 1.690000000000e+01 1.710000000000e+01 1.730000000000e+01 1.750000000000e+01 1.770000000000e+01 1.790000000000e+01 1.810000000000e+01 
3.104052977090e+00 2.240696619006e+00 1.362348594195e+00 7.068907269383e-01 2.669688714922e-01 -4.431563376266e-03 -1.398813445208e-01 -1.996779708219e-01 -2.112662872840e-01 -1.875028584975e-01 -1.509409038598e-01 -1.108864015313e-01 -4.146618604511e-02 1.868985783230e-02 8.459550063350e-02 1.480814962129e-01 2.052811283171e-01 2.285907877907e-01 2.128230151860e-01 2.017664360145e-01 1.768206661001e-01 1.376318302416e-01 9.048224203864e-02 4.247913490745e-02 -8.620140528469e-03 -4.492693754629e-02 -8.015369984749e-02 -1.079220477043e-01 -1.309507753303e-01 -1.559129071491e-01 -1.609630065790e-01 -1.666281774532e-01 -1.649674610290e-01 -1.586259109529e-01 -1.554107842189e-01 -1.408651761288e-01 -1.256231918438e-01 -1.033891059787e-01 -8.333536995853e-02 -6.555491657409e-02 -5.764921475793e-02 -5.265801214918e-02 -5.243086645307e-02 -4.966583603170e-02 -4.688724859922e-02 -4.805755154908e-02 -4.599649840282e-02 -4.391626094187e-02 -4.356777492243e-02 -4.192036047548e-02 -3.982993847765e-02 -3.914204706288e-02 -3.520801134551e-02 -2.922093813259e-02 -2.580128319070e-02 -2.261362885986e-02 -1.808459304252e-02 -1.676052624106e-02 -1.326383100070e-02 -1.191124525761e-02 -9.701702413155e-03 -7.295526415445e-03 -7.348142280541e-03 -6.604758906069e-03 -6.115400986129e-03 -7.622622379864e-03 -6.324466660901e-03 -3.686735242521e-03 -5.046510807379e-03 -4.166579794265e-03 -4.399506082051e-03 -4.590447190001e-03 -4.401337393148e-03 

NAME = Non-Bonded_C4-P
TYPE = C4 , P
3.700000000000e+00 3.900000000000e+00 4.100000000000e+00 4.300000000000e+00 4.500000000000e+00 4.700000000000e+00 4.900000000000e+00 5.100000000000e+00 5.300000000000e+00 5.500000000000e+00 5.700000000000e+00 5.900000000000e+00 6.100000000000e+00 6.300000000000e+00 6.500000000000e+00 6.700000000000e+00 6.900000000000e+00 7.100000000000e+00 7.300000000000e+00 7.500000000000e+00 7.700000000000e+00 7.900000000000e+00 8.100000000000e+00 8.300000000000e+00 8.500000000000e+00 8.700000000000e+00 8.900000000000e+00 9.100000000000e+00 9.300000000000e+00 9.500000000000e+00 9.700000000000e+00 9.900000000000e+00 1.010000000000e+01 1.030000000000e+01 1.050000000000e+01 1.070000000000e+01 1.090000000000e+01 1.110000000000e+01 1.130000000000e+01 1.150000000000e+01 1.170000000000e+01 1.190000000000e+01 1.210000000000e+01 1.230000000000e+01 1.250000000000e+01 1.270000000000e+01 1.290000000000e+01 1.310000000000e+01 1.330000000000e+01 1.350000000000e+01 1.370000000000e+01 1.390000000000e+01 1.410000000000e+01 1.430000000000e+01 1.450000000000e+01 1.470000000000e+01 1.490000000000e+01 1.510000000000e+01 1.530000000000e+01 1.550000000000e+01 1.570000000000e+01 1.590000000000e+01 1.610000000000e+01 1.630000000000e+01 1.650000000000e+01 1.670000000000e+01 1.690000000000e+01 1.710000000000e+01 1.730000000000e+01 1.750000000000e+01 1.770000000000e+01 1.790000000000e+01 1.810000000000e+01 
3.418524989361e+00 2.561863046093e+00 1.810690095930e+00 1.199218548512e+00 7.318894425209e-01 4.529533400565e-01 2.763585063723e-01 1.709462111271e-01 9.704797561195e-02 7.622474667267e-02 6.644039776714e-02 8.368619917082e-02 1.122739477740e-01 1.251201205803e-01 1.399260209832e-01 1.562936090084e-01 1.549780578793e-01 1.548338803029e-01 1.391762613108e-01 1.100013277674e-01 6.908968721813e-02 2.697076009167e-02 -2.312756999091e-02 -7.216945775835e-02 -1.120135663062e-01 -1.434379988164e-01 -1.657775781353e-01 -1.775138857008e-01 -1.849014047575e-01 -1.804468646612e-01 -1.683691235230e-01 -1.498270282272e-01 -1.315817744695e-01 -1.119309681753e-01 -9.742442823268e-02 -8.611171245796e-02 -7.633388035572e-02 -7.260895807940e-02 -6.424725639187e-02 -5.756295824369e-02 -4.823498910297e-02 -3.833878705748e-02 -3.108834850865e-02 -2.506854750834e-02 -1.789378833714e-02 -1.174072012444e-02 -7.564941044920e-03 -2.809166645721e-03 -2.068804376376e-04 1.674339609823e-03 5.193021721268e-03 9.931884772949e-03 1.532332355057e-02 1.627628216822e-02 1.646676171559e-02 1.948501661878e-02 2.019927797178e-02 1.735247813890e-02 1.852960759948e-02 1.797889180745e-02 1.592613685740e-02 1.667343650397e-02 1.699030396141e-02 1.616655662648e-02 1.487722739994e-02 1.483383920335e-02 1.438544299993e-02 1.334017516134e-02 1.378004367037e-02 1.256765005306e-02 1.105485062873e-02 1.038420794425e-02 9.817101795571e-03 

NAME = Non-Bonded_CO-CO
TYPE = CO , CO
3.100000000000e+00 3.300000000000e+00 3.500000000000e+00 3.700000000000e+00 3.900000000000e+00 4.100000000000e+00 4.300000000000e+00 4.500000000000e+00 4.700000000000e+00 4.900000000000e+00 5.100000000000e+00 5.300000000000e+00 5.500000000000e+00 5.700000000000e+00 5.900000000000e+00 6.100000000000e+00 6.300000000000e+00 6.500000000000e+00 6.700000000000e+00 6.900000000000e+00 7.100000000000e+00 7.300000000000e+00 7.500000000000e+00 7.700000000000e+00 7.900000000000e+00 8.100000000000e+00 8.300000000000e+00 8.500000000000e+00 8.700000000000e+00 8.900000000000e+00 9.100000000000e+00 9.300000000000e+00 9.500000000000e+00 9.700000000000e+00 9.900000000000e+00 1.010000000000e+01 1.030000000000e+01 1.050000000000e+01 1.070000000000e+01 1.090000000000e+01 1.110000000000e+01 1.130000000000e+01 1.150000000000e+01 1.170000000000e+01 1.190000000000e+01 1.210000000000e+01 1.230000000000e+01 1.250000000000e+01 1.270000000000e+01 1.290000000000e+01 1.310000000000e+01 1.330000000000e+01 1.350000000000e+01 1.370000000000e+01 1.390000000000e+01 1.410000000000e+01 1.430000000000e+01 1.450000000000e+01 1.470000000000e+01 1.490000000000e+01 1.510000000000e+01 1.530000000000e+01 1.550000000000e+01 1.570000000000e+01 1.590000000000e+01 1.610000000000e+01 1.630000000000e+01 1.650000000000e+01 1.670000000000e+01 1.690000000000e+01 1.710000000000e+01 1.730000000000e+01 1.750000000000e+01 1.770000000000e+01 1.790000000000e+01 1.810000000000e+01 
3.869287667765e+00 2.926717839622e+00 2.110066028599e+00 1.430290446431e+00 9.000748365609e-01 4.963702241193e-01 2.041999839655e-01 3.219038959096e-02 -5.916889141529e-02 -1.172455896557e-01 -1.518501693230e-01 -1.597285803465e-01 -1.573779873474e-01 -1.446511056313e-01 -1.167871055726e-01 -8.998113822599e-02 -7.014566584761e-02 -6.117792113467e-02 -5.596395758632e-02 -5.605436197158e-02 -4.567786674739e-02 -2.240135513959e-02 -1.823891378479e-03 1.376009791496e-02 1.485282517872e-02 1.235501793072e-02 1.264315148459e-02 8.827204381425e-03 1.304340503639e-03 -8.577029050135e-03 -1.240631263481e-02 -1.930910391757e-02 -2.259061252559e-02 -1.807353080980e-02 -1.566441670598e-02 -7.408558217880e-03 -2.715335712981e-03 3.107800086259e-03 8.314932356215e-03 8.788596414399e-03 5.338083165530e-03 7.057312787627e-05 -2.803382692380e-03 -8.583586780768e-03 -1.176708552396e-02 -1.314211763136e-02 -1.193826807276e-02 -1.278284793968e-02 -1.398589731483e-02 -1.237355919815e-02 -1.178484708594e-02 -9.329876145395e-03 -6.675337806092e-03 -6.128363179228e-03 -2.724414577943e-03 -3.039098490780e-03 -1.602160960881e-03 8.626456504798e-04 3.076401327219e-03 3.439211332606e-03 2.478918278992e-03 1.102926149034e-03 8.401421774323e-04 -2.534254691630e-04 1.019083695329e-03 -6.769048330060e-04 -8.654898573792e-04 -9.708084201249e-04 -2.474864477405e-03 -2.588066321309e-03 -1.468551087013e-03 -1.614631011956e-03 -1.737227788619e-03 -5.235470150807e-04 -8.656427716382e-04 5.691924363900e-04 

NAME = Non-Bonded_CO-CdB
TYPE = CO , CdB
3.100000000000e+00 3.300000000000e+00 3.500000000000e+00 3.700000000000e+00 3.900000000000e+00 4.100000000000e+00 4.300000000000e+00 4.500000000000e+00 4.700000000000e+00 4.900000000000e+00 5.100000000000e+00 5.300000000000e+00 5.500000000000e+00 5.700000000000e+00 5.900000000000e+00 6.100000000000e+00 6.300000000000e+00 6.500000000000e+00 6.700000000000e+00 6.900000000000e+00 7.100000000000e+00 7.300000000000e+00 7.500000000000e+00 7.700000000000e+00 7.900000000000e+00 8.100000000000e+00 8.300000000000e+00 8.500000000000e+00 8.700000000000e+00 8.900000000000e+00 9.100000000000e+00 9.300000000000e+00 9.500000000000e+00 9.700000000000e+00 9.900000000000e+00 1.010000000000e+01 1.030000000000e+01 1.050000000000e+01 1.070000000000e+01 1.090000000000e+01 1.110000000000e+01 1.130000000000e+01 1.150000000000e+01 1.170000000000e+01 1.190000000000e+01 1.210000000000e+01 1.230000000000e+01 1.250000000000e+01 1.270000000000e+01 1.290000000000e+01 1.310000000000e+01 1.330000000000e+01 1.350000000000e+01 1.370000000000e+01 1.390000000000e+01 1.410000000000e+01 1.430000000000e+01 1.450000000000e+01 1.470000000000e+01 1.490000000000e+01 1.510000000000e+01 1.530000000000e+01 1.550000000000e+01 1.570000000000e+01 1.590000000000e+01 1.610000000000e+01 1.630000000000e+01 1.650000000000e+01 1.670000000000e+01 1.690000000000e+01 1.710000000000e+01 1.730000000000e+01 1.750000000000e+01 1.770000000000e+01 1.790000000000e+01 1.810000000000e+01 
3.068018560236e+00 2.372302074856e+00 1.714842689987e+00 1.202833217623e+00 8.134623717730e-01 5.068957897398e-01 2.855994126300e-01 1.157293791842e-01 4.414464330015e-02 2.282464502143e-03 -2.411984229547e-02 -3.040738298148e-02 -2.721856715036e-02 -1.712289268728e-02 3.840690461448e-03 2.532132133778e-02 5.015788947837e-02 7.658444706235e-02 9.814404108914e-02 1.232195397084e-01 1.441404659777e-01 1.605091471766e-01 1.723520566441e-01 1.771264840107e-01 1.811873893635e-01 1.791427693637e-01 1.702099466073e-01 1.516315295863e-01 1.346776607048e-01 1.178619564705e-01 1.069057292902e-01 9.442764909005e-02 8.523502640475e-02 7.932347134682e-02 7.380122572925e-02 7.228131610963e-02 6.980703594480e-02 6.897041841548e-02 7.085114447905e-02 6.967025434980e-02 6.991440301131e-02 7.224129114209e-02 7.268107540880e-02 6.964345272540e-02 6.769331868909e-02 6.520434766875e-02 6.293030819685e-02 5.843730951444e-02 5.321684787449e-02 4.966178302439e-02 4.404817659496e-02 3.898395989433e-02 3.568506254132e-02 3.232927794618e-02 3.062897921299e-02 2.886366574246e-02 2.846653871604e-02 2.749219962965e-02 2.644914522316e-02 2.754565435311e-02 2.702731180071e-02 2.732533053979e-02 2.593331950278e-02 2.630429139884e-02 2.495601473848e-02 2.482766258168e-02 2.319789030098e-02 2.194466288559e-02 2.002610524606e-02 1.800630353115e-02 1.695079655156e-02 1.646866450673e-02 1.380413239229e-02 1.229805319626e-02 1.158525178102e-02 1.046580389455e-02 

NAME = Non-Bonded_CO-N
TYPE = CO , N
3.300000000000e+00 3.500000000000e+00 3.700000000000e+00 3.900000000000e+00 4.100000000000e+00 4.300000000000e+00 4.500000000000e+00 4.700000000000e+00 4.900000000000e+00 5.100000000000e+00 5.300000000000e+00 5.500000000000e+00 5.700000000000e+00 5.900000000000e+00 6.100000000000e+00 6.300000000000e+00 6.500000000000e+00 6.700000000000e+00 6.900000000000e+00 7.100000000000e+00 7.300000000000e+00 7.500000000000e+00 7.700000000000e+00 7.900000000000e+00 8.100000000000e+00 8.300000000000e+00 8.500000000000e+00 8.700000000000e+00 8.900000000000e+00 9.100000000000e+00 9.300000000000e+00 9.500000000000e+00 9.700000000000e+00 9.900000000000e+00 1.010000000000e+01 1.030000000000e+01 1.050000000000e+01 1.070000000000e+01 1.090000000000e+01 1.110000000000e+01 1.130000000000e+01 1.150000000000e+01 1.170000000000e+01 1.190000000000e+01 1.210000000000e+01 1.230000000000e+01 1.250000000000e+01 1.270000000000e+01 1.290000000000e+01 1.310000000000e+01 1.330000000000e+01 1.350000000000e+01 1.370000000000e+01 1.390000000000e+01 1.410000000000e+01 1.430000000000e+01 1.450000000000e+01 1.470000000000e+01 1.490000000000e+01 1.510000000000e+01 1.530000000000e+01 1.550000000000e+01 1.570000000000e+01 1.590000000000e+01 1.610000000000e+01 1.630000000000e+01 1.650000000000e+01 1.670000000000e+01 1.690000000000e+01 1.710000000000e+01 1.730000000000e+01 1.750000000000e+01 1.770000000000e+01 1.790000000000e+01 1.810000000000e+01 
5.157742866169e+00 3.830158335406e+00 2.475588002504e+00 1.341852736401e+00 5.811406936224e-01 1.402121031126e-01 -3.974486616538e-02 -1.358806738762e-01 -1.301647772595e-01 -1.078348365741e-02 1.266309068410e-01 2.127961056487e-01 2.604734209789e-01 2.703804993062e-01 2.543795180107e-01 2.108774127711e-01 1.519323072155e-01 7.905195322718e-02 3.929161931068e-03 -4.559783647170e-02 -6.727293633399e-02 -7.263851106126e-02 -7.060604221033e-02 -6.593138014897e-02 -7.019067470243e-02 -7.653693254467e-02 -7.599369709455e-02 -7.190687574682e-02 -6.135709300469e-02 -4.591123870014e-02 -3.709770239279e-02 -3.070315603219e-02 -2.855113093105e-02 -2.937633360548e-02 -2.692897881466e-02 -1.697301410813e-02 -4.446889471832e-03 2.815842225034e-03 7.772168584562e-03 1.287744728166e-02 1.109851903032e-02 1.079396810450e-02 7.213480436662e-03 3.806807670487e-03 7.709296200956e-03 3.954611376781e-03 5.298968878443e-05 1.451938843407e-03 1.227953092522e-03 -3.829786787822e-03 -3.683072217628e-03 -4.969958683796e-03 -4.924904347903e-03 -2.918690434075e-03 -3.615540264332e-03 -7.074581234311e-04 -4.488512437682e-04 1.758917111643e-03 4.689011000671e-03 3.882173483416e-03 4.576472143365e-03 5.169312958427e-03 6.472595219647e-03 9.374082059302e-03 9.870590365712e-03 8.599168265594e-03 9.178388275382e-03 1.169568012129e-02 1.124797061392e-02 1.266880528458e-02 9.598780967301e-03 9.275521555889e-03 8.813215195280e-03 8.459758728540e-03 8.338894623269e-03 

NAME = Non-Bonded_CO-P
TYPE = CO , P
3.300000000000e+00 3.500000000000e+00 3.700000000000e+00 3.900000000000e+00 4.100000000000e+00 4.300000000000e+00 4.500000000000e+00 4.700000000000e+00 4.900000000000e+00 5.100000000000e+00 5.300000000000e+00 5.500000000000e+00 5.700000000000e+00 5.900000000000e+00 6.100000000000e+00 6.300000000000e+00 6.500000000000e+00 6.700000000000e+00 6.900000000000e+00 7.100000000000e+00 7.300000000000e+00 7.500000000000e+00 7.700000000000e+00 7.900000000000e+00 8.100000000000e+00 8.300000000000e+00 8.500000000000e+00 8.700000000000e+00 8.900000000000e+00 9.100000000000e+00 9.300000000000e+00 9.500000000000e+00 9.700000000000e+00 9.900000000000e+00 1.010000000000e+01 1.030000000000e+01 1.050000000000e+01 1.070000000000e+01 1.090000000000e+01 1.110000000000e+01 1.130000000000e+01 1.150000000000e+01 1.170000000000e+01 1.190000000000e+01 1.210000000000e+01 1.230000000000e+01 1.250000000000e+01 1.270000000000e+01 1.290000000000e+01 1.310000000000e+01 1.330000000000e+01 1.350000000000e+01 1.370000000000e+01 1.390000000000e+01 1.410000000000e+01 1.430000000000e+01 1.450000000000e+01 1.470000000000e+01 1.490000000000e+01 1.510000000000e+01 1.530000000000e+01 1.550000000000e+01 1.570000000000e+01 1.590000000000e+01 1.610000000000e+01 1.630000000000e+01 1.650000000000e+01 1.670000000000e+01 1.690000000000e+01 1.710000000000e+01 1.730000000000e+01 1.750000000000e+01 1.770000000000e+01 1.790000000000e+01 1.810000000000e+01 
3.735213845322e+00 2.061547316018e+00 8.558522828760e-01 1.549488622085e-01 -1.515450105672e-01 -2.664772466086e-01 -2.900209432756e-01 -3.384494936409e-01 -4.069498205646e-01 -4.796114984793e-01 -5.208152361545e-01 -5.190744679296e-01 -4.743591890002e-01 -3.964188491726e-01 -3.012026533151e-01 -2.254703427161e-01 -1.868532524664e-01 -1.624808509626e-01 -1.411871082406e-01 -1.361122420030e-01 -1.353615977617e-01 -1.431717145679e-01 -1.604110208056e-01 -1.895367568670e-01 -2.124960150582e-01 -2.127394131241e-01 -1.988052867085e-01 -1.801497081655e-01 -1.704529813853e-01 -1.592079719289e-01 -1.464439538760e-01 -1.373604358341e-01 -1.326573145778e-01 -1.277583601626e-01 -1.256306398986e-01 -1.248302483832e-01 -1.230507134043e-01 -1.206329802929e-01 -1.120150662735e-01 -1.022701395603e-01 -9.116300030544e-02 -8.306276986860e-02 -7.069102197902e-02 -6.448594746865e-02 -5.432471073810e-02 -4.612456793872e-02 -3.915213565249e-02 -3.220269473275e-02 -2.577584051836e-02 -2.397550353611e-02 -2.082071016064e-02 -1.749787674416e-02 -1.288004248328e-02 -9.186793774962e-03 -3.591369121977e-03 2.324801489967e-03 3.494378457826e-03 5.202127082530e-03 7.898802957784e-03 6.406292185109e-03 5.795722021028e-03 1.078850895004e-02 6.521225029675e-03 5.700202563426e-03 7.638800542948e-03 9.528738325513e-03 1.235335940938e-02 8.009899680377e-03 9.064220854998e-03 9.213946363111e-03 7.542682436187e-03 7.578372688380e-03 4.576519023544e-03 5.692840759781e-03 4.804997145169e-03 

NAME = Non-Bonded_CdB-CdB
TYPE = CdB , CdB
3.100000000000e+00 3.300000000000e+00 3.500000000000e+00 3.700000000000e+00 3.900000000000e+00 4.100000000000e+00 4.300000000000e+00 4.500000000000e+00 4.700000000000e+00 4.900000000000e+00 5.100000000000e+00 5.300000000000e+00 5.500000000000e+00 5.700000000000e+00 5.900000000000e+00 6.100000000000e+00 6.300000000000e+00 6.500000000000e+00 6.700000000000e+00 6.900000000000e+00 7.100000000000e+00 7.300000000000e+00 7.500000000000e+00 7.700000000000e+00 7.900000000000e+00 8.100000000000e+00 8.300000000000e+00 8.500000000000e+00 8.700000000000e+00 8.900000000000e+00 9.100000000000e+00 9.300000000000e+00 9.500000000000e+00 9.700000000000e+00 9.900000000000e+00 1.010000000000e+01 1.030000000000e+01 1.050000000000e+01 1.070000000000e+01 1.090000000000e+01 1.110000000000e+01 1.130000000000e+01 1.150000000000e+01 1.170000000000e+01 1.190000000000e+01 1.210000000000e+01 1.230000000000e+01 1.250000000000e+01 1.270000000000e+01 1.290000000000e+01 1.310000000000e+01 1.330000000000e+01 1.350000000000e+01 1.370000000000e+01 1.390000000000e+01 1.410000000000e+01 1.430000000000e+01 1.450000000000e+01 1.470000000000e+01 1.490000000000e+01 1.510000000000e+01 1.530000000000e+01 1.550000000000e+01 1.570000000000e+01 1.590000000000e+01 1.610000000000e+01 1.630000000000e+01 1.650000000000e+01 1.670000000000e+01 1.690000000000e+01 1.710000000000e+01 1.730000000000e+01 1.750000000000e+01 1.770000000000e+01 1.790000000000e+01 1.810000000000e+01 
4.843685677065e+00 3.676000318641e+00 2.492082750686e+00 1.653485795722e+00 1.091365677987e+00 6.758135346276e-01 4.130999738509e-01 2.516658572772e-01 1.150603126320e-01 3.238833223515e-02 -2.600088147239e-02 -4.587328046482e-02 -4.940419589204e-02 -4.402522879522e-02 -2.782789904750e-02 -1.052308013578e-02 6.695847686409e-03 3.151289189081e-02 5.409861763965e-02 6.911227546397e-02 8.227490893175e-02 9.579432005510e-02 9.793373705150e-02 9.807772125701e-02 8.948098674603e-02 7.803973194324e-02 6.236922821491e-02 5.118311028657e-02 3.872109991572e-02 2.832823359241e-02 1.982627226069e-02 1.598145110150e-02 1.308829418242e-02 1.661183817477e-02 1.917468588628e-02 2.202297378022e-02 2.683886906151e-02 3.461557432571e-02 3.807231541119e-02 4.317282139583e-02 4.712272823463e-02 4.903007136425e-02 4.899339877588e-02 4.938329193275e-02 4.787820106225e-02 4.222344875398e-02 3.597524246179e-02 2.884313652663e-02 2.390221111313e-02 1.996752469767e-02 1.317626346637e-02 9.547226719756e-03 6.613259379239e-03 8.390494622315e-03 5.824302136239e-03 6.927600638199e-03 6.378460185496e-03 6.810801676805e-03 4.474229286754e-03 5.451941991065e-03 7.744754956442e-03 7.177535237683e-03 6.402163501851e-03 8.833466716112e-03 6.596823859517e-03 3.296194640027e-03 5.330201233862e-03 5.472127149950e-03 4.833889284598e-03 3.950758142609e-03 1.324080034158e-03 1.476057322086e-03 7.397650599117e-04 3.274186889472e-05 2.049658612190e-04 -3.818467230384e-04 

NAME = Non-Bonded_CdB-N
TYPE = CdB , N
3.300000000000e+00 3.500000000000e+00 3.700000000000e+00 3.900000000000e+00 4.100000000000e+00 4.300000000000e+00 4.500000000000e+00 4.700000000000e+00 4.900000000000e+00 5.100000000000e+00 5.300000000000e+00 5.500000000000e+00 5.700000000000e+00 5.900000000000e+00 6.100000000000e+00 6.300000000000e+00 6.500000000000e+00 6.700000000000e+00 6.900000000000e+00 7.100000000000e+00 7.300000000000e+00 7.500000000000e+00 7.700000000000e+00 7.900000000000e+00 8.100000000000e+00 8.300000000000e+00 8.500000000000e+00 8.700000000000e+00 8.900000000000e+00 9.100000000000e+00 9.300000000000e+00 9.500000000000e+00 9.700000000000e+00 9.900000000000e+00 1.010000000000e+01 1.030000000000e+01 1.050000000000e+01 1.070000000000e+01 1.090000000000e+01 1.110000000000e+01 1.130000000000e+01 1.150000000000e+01 1.170000000000e+01 1.190000000000e+01 1.210000000000e+01 1.230000000000e+01 1.250000000000e+01 1.270000000000e+01 1.290000000000e+01 1.310000000000e+01 1.330000000000e+01 1.350000000000e+01 1.370000000000e+01 1.390000000000e+01 1.410000000000e+01 1.430000000000e+01 1.450000000000e+01 1.470000000000e+01 1.490000000000e+01 1.510000000000e+01 1.530000000000e+01 1.550000000000e+01 1.570000000000e+01 1.590000000000e+01 1.610000000000e+01 1.630000000000e+01 1.650000000000e+01 1.670000000000e+01 1.690000000000e+01 1.710000000000e+01 1.730000000000e+01 1.750000000000e+01 1.770000000000e+01 1.790000000000e+01 1.810000000000e+01 
3.233659321139e+00 2.486619319943e+00 1.633366816851e+00 9.913389236292e-01 5.729953875081e-01 2.936725533756e-01 1.349585541857e-01 9.130875269019e-02 9.806599558758e-02 9.912838849146e-02 1.161864626931e-01 1.353292423501e-01 1.551945790169e-01 1.645283146879e-01 1.863314894135e-01 2.040116613159e-01 2.068642551431e-01 2.044852567275e-01 1.945512921370e-01 1.866512028652e-01 1.659608212793e-01 1.367970419975e-01 1.001486029758e-01 6.226631319627e-02 2.556658594078e-02 -2.758629023907e-02 -7.335269368065e-02 -1.137715198256e-01 -1.527351865368e-01 -1.784425123241e-01 -1.863063076051e-01 -1.787033115019e-01 -1.678338738847e-01 -1.581629553703e-01 -1.542502753136e-01 -1.570632241183e-01 -1.559018602930e-01 -1.521864940572e-01 -1.441613204987e-01 -1.358714246044e-01 -1.302046507131e-01 -1.264513870847e-01 -1.211004359997e-01 -1.163573307868e-01 -1.114004815909e-01 -1.086360075876e-01 -1.086118359310e-01 -1.050704978577e-01 -9.864165242797e-02 -9.322485315995e-02 -8.738302981881e-02 -8.181378677108e-02 -7.346856590969e-02 -6.371096504117e-02 -5.318858851417e-02 -4.606594910323e-02 -4.237953442468e-02 -3.778273754891e-02 -3.289219174905e-02 -3.115543125945e-02 -2.769295540599e-02 -2.293956576734e-02 -2.082569516520e-02 -1.992700565947e-02 -1.890439578210e-02 -2.002280377475e-02 -1.989154819380e-02 -1.949928864808e-02 -1.820444741731e-02 -1.830073008856e-02 -1.656906811450e-02 -1.711746408122e-02 -1.697723218737e-02 -1.541650327844e-02 -1.321700388432e-02 

NAME = Non-Bonded_CdB-P
TYPE = CdB , P
3.700000000000e+00 3.900000000000e+00 4.100000000000e+00 4.300000000000e+00 4.500000000000e+00 4.700000000000e+00 4.900000000000e+00 5.100000000000e+00 5.300000000000e+00 5.500000000000e+00 5.700000000000e+00 5.900000000000e+00 6.100000000000e+00 6.300000000000e+00 6.500000000000e+00 6.700000000000e+00 6.900000000000e+00 7.100000000000e+00 7.300000000000e+00 7.500000000000e+00 7.700000000000e+00 7.900000000000e+00 8.100000000000e+00 8.300000000000e+00 8.500000000000e+00 8.700000000000e+00 8.900000000000e+00 9.100000000000e+00 9.300000000000e+00 9.500000000000e+00 9.700000000000e+00 9.900000000000e+00 1.010000000000e+01 1.030000000000e+01 1.050000000000e+01 1.070000000000e+01 1.090000000000e+01 1.110000000000e+01 1.130000000000e+01 1.150000000000e+01 1.170000000000e+01 1.190000000000e+01 1.210000000000e+01 1.230000000000e+01 1.250000000000e+01 1.270000000000e+01 1.290000000000e+01 1.310000000000e+01 1.330000000000e+01 1.350000000000e+01 1.370000000000e+01 1.390000000000e+01 1.410000000000e+01 1.430000000000e+01 1.450000000000e+01 1.470000000000e+01 1.490000000000e+01 1.510000000000e+01 1.530000000000e+01 1.550000000000e+01 1.570000000000e+01 1.590000000000e+01 1.610000000000e+01 1.630000000000e+01 1.650000000000e+01 1.670000000000e+01 1.690000000000e+01 1.710000000000e+01 1.730000000000e+01 1.750000000000e+01 1.770000000000e+01 1.790000000000e+01 1.810000000000e+01 
1.743300456329e+00 9.070473689732e-01 2.485929039436e-01 -1.687146684166e-01 -5.060200680825e-01 -7.101596608623e-01 -8.033125531237e-01 -8.332902423298e-01 -8.084239747702e-01 -7.849330633443e-01 -7.168976595153e-01 -6.645368788586e-01 -6.160314416698e-01 -5.563848662777e-01 -5.070935400559e-01 -4.663247685716e-01 -4.453456492260e-01 -4.503801535555e-01 -4.375568945405e-01 -4.403930941964e-01 -4.424878119226e-01 -4.524224036374e-01 -4.687521082060e-01 -4.810320700417e-01 -4.810997441007e-01 -4.577657974021e-01 -4.264168136981e-01 -3.972777928019e-01 -3.647869606721e-01 -3.400447589224e-01 -3.194964861779e-01 -2.997515130101e-01 -2.746490504767e-01 -2.538353020076e-01 -2.353896935536e-01 -2.170736976830e-01 -1.986727791623e-01 -1.823344384543e-01 -1.667815018396e-01 -1.542791665693e-01 -1.381840762187e-01 -1.299531053741e-01 -1.194244914205e-01 -1.067572772388e-01 -9.757019242787e-02 -9.052546936383e-02 -7.691765121465e-02 -6.631315057542e-02 -5.420836897039e-02 -4.662288205328e-02 -3.697245213130e-02 -2.823619826542e-02 -1.921789286571e-02 -1.374074432171e-02 -1.055330451392e-02 -8.803033238653e-03 -5.049161379728e-03 -2.670651114051e-03 -1.246587136710e-03 -1.730272303283e-04 9.801689682616e-04 2.056232478100e-03 2.688961295381e-03 2.227671868972e-03 5.808780629899e-04 6.998926330915e-04 1.479050818185e-03 3.679594391395e-03 4.617931852543e-03 5.670767895133e-03 8.669339104220e-03 8.958570218800e-03 9.057820256919e-03 

NAME = Non-Bonded_N-N
TYPE = N , N
3.700000000000e+00 3.900000000000e+00 4.100000000000e+00 4.300000000000e+00 4.500000000000e+00 4.700000000000e+00 4.900000000000e+00 5.100000000000e+00 5.300000000000e+00 5.500000000000e+00 5.700000000000e+00 5.900000000000e+00 6.100000000000e+00 6.300000000000e+00 6.500000000000e+00 6.700000000000e+00 6.900000000000e+00 7.100000000000e+00 7.300000000000e+00 7.500000000000e+00 7.700000000000e+00 7.900000000000e+00 8.100000000000e+00 8.300000000000e+00 8.500000000000e+00 8.700000000000e+00 8.900000000000e+00 9.100000000000e+00 9.300000000000e+00 9.500000000000e+00 9.700000000000e+00 9.900000000000e+00 1.010000000000e+01 1.030000000000e+01 1.050000000000e+01 1.070000000000e+01 1.090000000000e+01 1.110000000000e+01 1.130000000000e+01 1.150000000000e+01 1.170000000000e+01 1.190000000000e+01 1.210000000000e+01 1.230000000000e+01 1.250000000000e+01 1.270000000000e+01 1.290000000000e+01 1.310000000000e+01 1.330000000000e+01 1.350000000000e+01 1.370000000000e+01 1.390000000000e+01 1.410000000000e+01 1.430000000000e+01 1.450000000000e+01 1.470000000000e+01 1.490000000000e+01 1.510000000000e+01 1.530000000000e+01 1.550000000000e+01 1.570000000000e+01 1.590000000000e+01 1.610000000000e+01 1.630000000000e+01 1.650000000000e+01 1.670000000000e+01 1.690000000000e+01 1.710000000000e+01 1.730000000000e+01 1.750000000000e+01 1.770000000000e+01 1.790000000000e+01 1.810000000000e+01 
5.294767333604e+00 3.967697981114e+00 2.785036928268e+00 1.990662031283e+00 1.480733499115e+00 1.183593828581e+00 9.549684387766e-01 7.985894025708e-01 6.779896412677e-01 5.986837678950e-01 5.445999461721e-01 5.071286991057e-01 4.828356987170e-01 4.804029315707e-01 4.831001171407e-01 4.824487606608e-01 4.528335249662e-01 4.075185254877e-01 3.654200194488e-01 3.392353983752e-01 3.293032129133e-01 3.353750565183e-01 3.260800299457e-01 3.040942166816e-01 2.732211907365e-01 2.460363842770e-01 2.253119521960e-01 2.035069222970e-01 1.884154268417e-01 1.714640795427e-01 1.578304054953e-01 1.425277686003e-01 1.306489675121e-01 1.156867185423e-01 1.059406460918e-01 9.906346718512e-02 9.463440241665e-02 8.693478982535e-02 8.249498181308e-02 7.620850474880e-02 7.113009686011e-02 6.946127476740e-02 6.685428683703e-02 6.411215180612e-02 5.860373859023e-02 5.414971735201e-02 4.316170614826e-02 4.153469839299e-02 3.842206444445e-02 3.540033309350e-02 3.027531685470e-02 2.547725840891e-02 2.518829973609e-02 2.116697188066e-02 1.709140566975e-02 1.400164139189e-02 1.284929622900e-02 9.574012185694e-03 5.548027673871e-03 3.673394726327e-03 2.367879221408e-03 4.789419234003e-04 -6.053038447159e-03 -9.289978343297e-03 -1.103149988814e-02 -1.235185290153e-02 -1.553062704604e-02 -1.450138967958e-02 -1.735473591238e-02 -1.673896017665e-02 -1.729046009451e-02 -2.126268344103e-02 -2.067001866926e-02 

NAME = Non-Bonded_N-P
TYPE = N , P
3.300000000000e+00 3.500000000000e+00 3.700000000000e+00 3.900000000000e+00 4.100000000000e+00 4.300000000000e+00 4.500000000000e+00 4.700000000000e+00 4.900000000000e+00 5.100000000000e+00 5.300000000000e+00 5.500000000000e+00 5.700000000000e+00 5.900000000000e+00 6.100000000000e+00 6.300000000000e+00 6.500000000000e+00 6.700000000000e+00 6.900000000000e+00 7.100000000000e+00 7.300000000000e+00 7.500000000000e+00 7.700000000000e+00 7.900000000000e+00 8.100000000000e+00 8.300000000000e+00 8.500000000000e+00 8.700000000000e+00 8.900000000000e+00 9.100000000000e+00 9.300000000000e+00 9.500000000000e+00 9.700000000000e+00 9.900000000000e+00 1.010000000000e+01 1.030000000000e+01 1.050000000000e+01 1.070000000000e+01 1.090000000000e+01 1.110000000000e+01 1.130000000000e+01 1.150000000000e+01 1.170000000000e+01 1.190000000000e+01 1.210000000000e+01 1.230000000000e+01 1.250000000000e+01 1.270000000000e+01 1.290000000000e+01 1.310000000000e+01 1.330000000000e+01 1.350000000000e+01 1.370000000000e+01 1.390000000000e+01 1.410000000000e+01 1.430000000000e+01 1.450000000000e+01 1.470000000000e+01 1.490000000000e+01 1.510000000000e+01 1.530000000000e+01 1.550000000000e+01 1.570000000000e+01 1.590000000000e+01 1.610000000000e+01 1.630000000000e+01 1.650000000000e+01 1.670000000000e+01 1.690000000000e+01 1.710000000000e+01 1.730000000000e+01 1.750000000000e+01 1.770000000000e+01 1.790000000000e+01 1.810000000000e+01 
2.571022913180e+00 7.846182033467e-01 -6.176257844190e-01 -1.220505193883e+00 -1.625957292626e+00 -1.783737517905e+00 -1.780442858034e+00 -1.661147969212e+00 -1.463926978757e+00 -1.220116758117e+00 -9.047029147114e-01 -6.001158462368e-01 -4.485800798148e-01 -4.034510019987e-01 -4.193497111897e-01 -4.632207904732e-01 -5.095189836480e-01 -5.399627957586e-01 -5.534863927413e-01 -5.457701543315e-01 -5.195714868698e-01 -4.949756532821e-01 -4.862182062993e-01 -4.843233956240e-01 -4.911125669697e-01 -4.947085985962e-01 -4.826313944816e-01 -4.713577082656e-01 -4.433735103616e-01 -4.167239420846e-01 -3.796363071714e-01 -3.417843771212e-01 -3.080380663804e-01 -2.798455315014e-01 -2.508213753599e-01 -2.314928661420e-01 -2.224076779867e-01 -2.151944027151e-01 -2.028504869535e-01 -1.987089726318e-01 -1.878500715797e-01 -1.768127070632e-01 -1.733748567325e-01 -1.666400124522e-01 -1.541757396588e-01 -1.423337253647e-01 -1.323288174708e-01 -1.227011226268e-01 -1.085818942754e-01 -1.022826615542e-01 -9.775693567857e-02 -8.802693628658e-02 -8.206583983182e-02 -7.169988983770e-02 -6.881168970762e-02 -6.102896181411e-02 -5.480970052993e-02 -5.269654992181e-02 -4.639062432065e-02 -3.826446661684e-02 -3.462988905389e-02 -3.072888104011e-02 -2.649743395946e-02 -2.093021539401e-02 -2.086646555344e-02 -1.887136069643e-02 -1.451637251589e-02 -1.219614433243e-02 -1.210152427649e-02 -1.127227085911e-02 -9.136573438763e-03 -8.454601497967e-03 -9.054532867302e-03 -5.587982638889e-03 -7.175132599834e-03 

NAME = Non-Bonded_P-P
TYPE = P , P
3.700000000000e+00 3.900000000000e+00 4.100000000000e+00 4.300000000000e+00 4.500000000000e+00 4.700000000000e+00 4.900000000000e+00 5.100000000000e+00 5.300000000000e+00 5.500000000000e+00 5.700000000000e+00 5.900000000000e+00 6.100000000000e+00 6.300000000000e+00 6.500000000000e+00 6.700000000000e+00 6.900000000000e+00 7.100000000000e+00 7.300000000000e+00 7.500000000000e+00 7.700000000000e+00 7.900000000000e+00 8.100000000000e+00 8.300000000000e+00 8.500000000000e+00 8.700000000000e+00 8.900000000000e+00 9.100000000000e+00 9.300000000000e+00 9.500000000000e+00 9.700000000000e+00 9.900000000000e+00 1.010000000000e+01 1.030000000000e+01 1.050000000000e+01 1.070000000000e+01 1.090000000000e+01 1.110000000000e+01 1.130000000000e+01 1.150000000000e+01 1.170000000000e+01 1.190000000000e+01 1.210000000000e+01 1.230000000000e+01 1.250000000000e+01 1.270000000000e+01 1.290000000000e+01 1.310000000000e+01 1.330000000000e+01 1.350000000000e+01 1.370000000000e+01 1.390000000000e+01 1.410000000000e+01 1.430000000000e+01 1.450000000000e+01 1.470000000000e+01 1.490000000000e+01 1.510000000000e+01 1.530000000000e+01 1.550000000000e+01 1.570000000000e+01 1.590000000000e+01 1.610000000000e+01 1.630000000000e+01 1.650000000000e+01 1.670000000000e+01 1.690000000000e+01 1.710000000000e+01 1.730000000000e+01 1.750000000000e+01 1.770000000000e+01 1.790000000000e+01 1.810000000000e+01 
5.276312963212e+00 3.794190650525e+00 2.643713990663e+00 1.711211666556e+00 1.156930286800e+00 8.492330764753e-01 6.890037695404e-01 6.404976160324e-01 6.477111671808e-01 6.789550785487e-01 7.190638325251e-01 7.577711910482e-01 7.799027017704e-01 7.859050348914e-01 7.746077592584e-01 7.590210404776e-01 7.409701325684e-01 7.277354467592e-01 7.002514477464e-01 6.494457756205e-01 5.657281040567e-01 4.831629353317e-01 4.194656410107e-01 3.859124774723e-01 3.851973114818e-01 4.112368467447e-01 4.158418062294e-01 4.026662583011e-01 3.794917650732e-01 3.575075537162e-01 3.476232358307e-01 3.316017922197e-01 3.177529026725e-01 3.011061273553e-01 2.881017782028e-01 2.782965720220e-01 2.640501972603e-01 2.539129369913e-01 2.401537149911e-01 2.305761368992e-01 2.074405699727e-01 1.942407739508e-01 1.827885961400e-01 1.685022722504e-01 1.613915788240e-01 1.549075365962e-01 1.453066850273e-01 1.340456441035e-01 1.339825237421e-01 1.250753525021e-01 1.239070804805e-01 1.194802811163e-01 1.139581631840e-01 1.094428253111e-01 1.066497471532e-01 1.078704823296e-01 1.010822672922e-01 9.605841712029e-02 9.449241086952e-02 8.994102154272e-02 8.148947487826e-02 8.183700646966e-02 8.104040530308e-02 7.371304735449e-02 7.404583216016e-02 6.546259012876e-02 5.979759886731e-02 5.423553180807e-02 5.120309933395e-02 4.049386636839e-02 3.653267433526e-02 3.308667081360e-02 3.252125495099e-02 

NAME = Bond_N-P
TYPE = 1
3.010000000000e+00 3.030000000000e+00 3.050000000000e+00 3.070000000000e+00 3.090000000000e+00 3.110000000000e+00 3.130000000000e+00 3.150000000000e+00 3.170000000000e+00 3.190000000000e+00 3.210000000000e+00 3.230000000000e+00 3.250000000000e+00 3.270000000000e+00 3.290000000000e+00 3.310000000000e+00 3.330000000000e+00 3.350000000000e+00 3.370000000000e+00 3.390000000000e+00 3.410000000000e+00 3.430000000000e+00 3.450000000000e+00 3.470000000000e+00 3.490000000000e+00 3.510000000000e+00 3.530000000000e+00 3.550000000000e+00 3.570000000000e+00 3.590000000000e+00 3.610000000000e+00 3.630000000000e+00 3.650000000000e+00 3.670000000000e+00 3.690000000000e+00 3.710000000000e+00 3.730000000000e+00 3.750000000000e+00 3.770000000000e+00 3.790000000000e+00 3.810000000000e+00 3.830000000000e+00 3.850000000000e+00 3.870000000000e+00 3.890000000000e+00 3.910000000000e+00 3.930000000000e+00 3.950000000000e+00 3.970000000000e+00 3.990000000000e+00 4.010000000000e+00 4.030000000000e+00 4.050000000000e+00 
3.177871684701e+00 3.066387332052e+00 2.818057807175e+00 2.599679612907e+00 2.319010461056e+00 2.105631851668e+00 1.924989586640e+00 1.778974708822e+00 1.644126095457e+00 1.512666135952e+00 1.429124179211e+00 1.318491801227e+00 1.198031046526e+00 1.105389577570e+00 1.008918658212e+00 8.838318539187e-01 8.101300955652e-01 7.123734273092e-01 6.069331713364e-01 5.080035535017e-01 4.153438713844e-01 3.225911132539e-01 2.278532762414e-01 1.512100899328e-01 9.503901661121e-02 4.539851393687e-02 9.532516393852e-03 6.070587695586e-03 0.000000000000e+00 1.544447008250e-02 4.018848060715e-02 8.850755683103e-02 1.448677563224e-01 2.236260827059e-01 3.086002982696e-01 4.141794962787e-01 5.381779808664e-01 6.748970572833e-01 8.362367873047e-01 1.011772772622e+00 1.184581644826e+00 1.398496143687e+00 1.657359422287e+00 1.892707415740e+00 2.096449533085e+00 2.344335563718e+00 2.687926180092e+00 2.864079131303e+00 2.997204224343e+00 3.132522012069e+00 3.328482770106e+00 3.517128851313e+00 3.586987818577e+00 

NAME = Bond_P-CO
TYPE = 2
3.250000000000e+00 3.270000000000e+00 3.290000000000e+00 3.310000000000e+00 3.330000000000e+00 3.350000000000e+00 3.370000000000e+00 3.390000000000e+00 3.410000000000e+00 3.430000000000e+00 3.450000000000e+00 3.470000000000e+00 3.490000000000e+00 3.510000000000e+00 3.530000000000e+00 3.550000000000e+00 3.570000000000e+00 3.590000000000e+00 3.610000000000e+00 3.630000000000e+00 3.650000000000e+00 3.670000000000e+00 3.690000000000e+00 3.710000000000e+00 3.730000000000e+00 3.750000000000e+00 3.770000000000e+00 3.790000000000e+00 3.810000000000e+00 3.830000000000e+00 3.850000000000e+00 3.870000000000e+00 3.890000000000e+00 3.910000000000e+00 3.930000000000e+00 3.950000000000e+00 3.970000000000e+00 3.990000000000e+00 4.010000000000e+00 4.030000000000e+00 4.050000000000e+00 4.070000000000e+00 4.090000000000e+00 4.110000000000e+00 4.130000000000e+00 4.150000000000e+00 4.170000000000e+00 4.190000000000e+00 4.210000000000e+00 4.230000000000e+00 4.250000000000e+00 4.270000000000e+00 4.290000000000e+00 4.310000000000e+00 4.330000000000e+00 4.350000000000e+00 4.370000000000e+00 4.390000000000e+00 4.410000000000e+00 4.430000000000e+00 4.450000000000e+00 4.470000000000e+00 4.490000000000e+00 4.510000000000e+00 4.530000000000e+00 4.550000000000e+00 4.570000000000e+00 4.590000000000e+00 4.610000000000e+00 4.630000000000e+00 4.650000000000e+00 4.670000000000e+00 4.690000000000e+00 4.710000000000e+00 4.730000000000e+00 4.750000000000e+00 4.770000000000e+00 4.790000000000e+00 4.810000000000e+00 4.830000000000e+00 4.850000000000e+00 4.870000000000e+00 4.890000000000e+00 4.910000000000e+00 4.930000000000e+00 4.950000000000e+00 4.970000000000e+00 4.990000000000e+00 5.010000000000e+00 5.030000000000e+00 5.050000000000e+00 5.070000000000e+00 5.090000000000e+00 5.110000000000e+00 5.130000000000e+00 5.150000000000e+00 5.170000000000e+00 5.190000000000e+00 5.210000000000e+00 5.230000000000e+00 5.250000000000e+00 5.270000000000e+00 5.290000000000e+00 5.310000000000e+00 5.330000000000e+00 5.350000000000e+00 5.370000000000e+00 5.390000000000e+00 5.410000000000e+00 5.430000000000e+00 5.450000000000e+00 5.470000000000e+00 5.490000000000e+00 5.510000000000e+00 5.530000000000e+00 5.550000000000e+00 5.570000000000e+00 5.590000000000e+00 5.610000000000e+00 5.630000000000e+00 5.650000000000e+00 5.670000000000e+00 5.690000000000e+00 5.710000000000e+00 5.730000000000e+00 5.750000000000e+00 5.770000000000e+00 5.790000000000e+00 5.810000000000e+00 5.830000000000e+00 5.850000000000e+00 5.870000000000e+00 5.890000000000e+00 5.910000000000e+00 5.930000000000e+00 5.950000000000e+00 5.970000000000e+00 5.990000000000e+00 6.010000000000e+00 6.030000000000e+00 6.050000000000e+00 6.070000000000e+00 6.090000000000e+00 6.110000000000e+00 6.130000000000e+00 6.150000000000e+00 6.170000000000e+00 6.190000000000e+00 6.210000000000e+00 6.230000000000e+00 6.250000000000e+00 6.270000000000e+00 6.290000000000e+00 6.310000000000e+00 6.330000000000e+00 6.350000000000e+00 6.370000000000e+00 6.390000000000e+00 6.410000000000e+00 6.430000000000e+00 6.450000000000e+00 6.470000000000e+00 6.490000000000e+00 6.510000000000e+00 6.530000000000e+00 6.550000000000e+00 6.570000000000e+00 6.590000000000e+00 6.610000000000e+00 6.630000000000e+00 6.650000000000e+00 6.670000000000e+00 6.690000000000e+00 6.710000000000e+00 
2.550879766310e+00 2.453892088949e+00 2.320126304408e+00 2.162523988704e+00 1.997029241739e+00 1.839898394814e+00 1.706823235054e+00 1.596798522024e+00 1.493045877747e+00 1.385184156682e+00 1.275290005884e+00 1.170472294904e+00 1.075614764158e+00 9.896925048866e-01 9.106395358027e-01 8.384238972024e-01 7.716361716138e-01 7.090452184717e-01 6.512880149390e-01 5.967966007265e-01 5.429584347146e-01 4.909407523129e-01 4.429990237626e-01 3.970819462152e-01 3.510883405562e-01 3.072277824193e-01 2.685136060411e-01 2.349783915717e-01 2.042172818476e-01 1.732610784088e-01 1.429728515522e-01 1.173752705790e-01 9.674498919533e-02 7.840636954145e-02 6.162556667795e-02 4.707542344961e-02 3.527284847581e-02 2.625735697281e-02 1.873556454837e-02 1.207067660778e-02 7.516556602008e-03 5.448563657281e-03 4.001291680422e-03 1.674926647369e-03 0.000000000000e+00 2.146409256497e-03 9.240107479485e-03 1.979627882145e-02 3.179588308988e-02 4.492637547302e-02 5.991942073417e-02 7.632576959774e-02 9.300067219848e-02 1.098019506610e-01 1.276126692050e-01 1.479258709739e-01 1.722163067745e-01 1.993368445158e-01 2.248000100526e-01 2.465343465116e-01 2.691916512403e-01 2.970946329836e-01 3.267485118139e-01 3.528866545665e-01 3.767326871141e-01 4.030388904427e-01 4.327197269241e-01 4.617736350218e-01 4.884535817807e-01 5.164233136756e-01 5.478393194117e-01 5.807373087511e-01 6.124606080856e-01 6.423217503857e-01 6.733042777107e-01 7.085066324516e-01 7.472650470639e-01 7.870725432552e-01 8.255857096845e-01 8.637066192581e-01 9.056829479443e-01 9.503405837331e-01 9.913214666905e-01 1.028540942066e+00 1.068329435442e+00 1.111067270434e+00 1.148926203861e+00 1.176745780852e+00 1.194539321657e+00 1.200298808560e+00 1.191200626203e+00 1.173866977120e+00 1.156522580641e+00 1.134982638716e+00 1.103490833874e+00 1.062684512281e+00 1.013824001807e+00 9.581781184433e-01 8.997657890156e-01 8.435597243801e-01 7.899096533740e-01 7.357433429812e-01 6.815954507670e-01 6.319716610734e-01 5.891496064309e-01 5.512170464227e-01 5.150210240870e-01 4.790204143031e-01 4.447529911805e-01 4.144411172657e-01 3.885699181328e-01 3.660912625479e-01 3.436080751010e-01 3.188524469880e-01 2.944677250143e-01 2.723368292791e-01 2.511124803921e-01 2.325491113283e-01 2.188696671566e-01 2.063449885153e-01 1.908802299679e-01 1.752061943310e-01 1.640303406231e-01 1.564203503635e-01 1.492436860341e-01 1.429575135280e-01 1.392047049699e-01 1.370981114370e-01 1.354104562320e-01 1.344973329891e-01 1.363141164293e-01 1.430104491920e-01 1.527519412295e-01 1.626925110730e-01 1.749394740287e-01 1.923285069629e-01 2.131512979329e-01 2.355672337868e-01 2.621403307200e-01 2.953051173708e-01 3.341455243232e-01 3.781641665719e-01 4.266930620909e-01 4.771232462403e-01 5.290143490260e-01 5.860342702887e-01 6.484846214658e-01 7.104692614990e-01 7.710607544545e-01 8.358758259646e-01 9.075711415887e-01 9.843015404526e-01 1.063572066715e+00 1.142680514468e+00 1.220373670666e+00 1.297360121139e+00 1.377698448762e+00 1.468597525889e+00 1.567698922363e+00 1.659598788125e+00 1.737988187084e+00 1.811167952052e+00 1.885086716180e+00 1.956619976128e+00 2.019928821160e+00 2.077740661208e+00 2.144066104337e+00 2.236689998585e+00 2.365238551675e+00 2.512748980573e+00 2.652198705590e+00 2.769785335685e+00 2.852981221835e+00 2.899681753839e+00 

NAME = Bond_CO-C3
TYPE = 3
2.950000000000e+00 2.970000000000e+00 2.990000000000e+00 3.010000000000e+00 3.030000000000e+00 3.050000000000e+00 3.070000000000e+00 3.090000000000e+00 3.110000000000e+00 3.130000000000e+00 3.150000000000e+00 3.170000000000e+00 3.190000000000e+00 3.210000000000e+00 3.230000000000e+00 3.250000000000e+00 3.270000000000e+00 3.290000000000e+00 3.310000000000e+00 3.330000000000e+00 3.350000000000e+00 3.370000000000e+00 3.390000000000e+00 3.410000000000e+00 3.430000000000e+00 3.450000000000e+00 3.470000000000e+00 3.490000000000e+00 3.510000000000e+00 3.530000000000e+00 3.550000000000e+00 3.570000000000e+00 3.590000000000e+00 3.610000000000e+00 3.630000000000e+00 3.650000000000e+00 3.670000000000e+00 3.690000000000e+00 3.710000000000e+00 3.730000000000e+00 3.750000000000e+00 3.770000000000e+00 3.790000000000e+00 3.810000000000e+00 3.830000000000e+00 3.850000000000e+00 3.870000000000e+00 3.890000000000e+00 3.910000000000e+00 3.930000000000e+00 3.950000000000e+00 3.970000000000e+00 3.990000000000e+00 4.010000000000e+00 4.030000000000e+00 4.050000000000e+00 4.070000000000e+00 4.090000000000e+00 4.110000000000e+00 4.130000000000e+00 4.150000000000e+00 4.170000000000e+00 4.190000000000e+00 4.210000000000e+00 4.230000000000e+00 4.250000000000e+00 4.270000000000e+00 4.290000000000e+00 4.310000000000e+00 4.330000000000e+00 4.350000000000e+00 4.370000000000e+00 4.390000000000e+00 4.410000000000e+00 4.430000000000e+00 4.450000000000e+00 
3.333628194874e+00 3.222685484716e+00 3.055986154944e+00 2.853747555386e+00 2.683411718011e+00 2.543458693437e+00 2.394853575193e+00 2.264261728824e+00 2.167717303885e+00 2.075430646550e+00 2.010031543505e+00 1.952606154552e+00 1.897065574127e+00 1.847676121155e+00 1.787901183208e+00 1.748168964547e+00 1.706885835284e+00 1.644540770628e+00 1.587405420885e+00 1.528638867415e+00 1.471105740891e+00 1.402640803916e+00 1.325589962405e+00 1.245261859985e+00 1.167427217403e+00 1.095343045073e+00 1.032822120323e+00 9.858311284518e-01 9.518343655085e-01 9.140966873748e-01 8.753292656167e-01 8.460304260927e-01 8.266385014334e-01 8.038517927664e-01 7.817526905125e-01 7.674377035947e-01 7.412312805477e-01 7.076474598673e-01 6.683718807889e-01 6.174254386554e-01 5.613221547807e-01 5.029134446684e-01 4.343375354852e-01 3.680034863110e-01 3.132615790601e-01 2.541276592423e-01 1.928998804370e-01 1.342969272459e-01 8.220615367955e-02 3.841254069053e-02 9.946869328211e-03 0.000000000000e+00 5.289440131875e-03 3.072577781190e-02 6.498043218140e-02 9.979315582578e-02 1.301137238764e-01 1.553265131125e-01 1.652574090590e-01 1.537958782160e-01 1.332637496168e-01 1.140301838917e-01 1.105473710243e-01 1.307752943476e-01 1.818293357795e-01 2.726359354548e-01 4.069610885414e-01 5.810948189632e-01 7.987975603797e-01 1.062934318245e+00 1.387130991708e+00 1.750504643558e+00 2.155797378744e+00 2.624473179672e+00 3.120237509615e+00 3.463007060028e+00 

NAME = Bond_C3-C3
TYPE = 4
2.670000000000e+00 2.690000000000e+00 2.710000000000e+00 2.730000000000e+00 2.750000000000e+00 2.770000000000e+00 2.790000000000e+00 2.810000000000e+00 2.830000000000e+00 2.850000000000e+00 2.870000000000e+00 2.890000000000e+00 2.910000000000e+00 2.930000000000e+00 2.950000000000e+00 2.970000000000e+00 2.990000000000e+00 3.010000000000e+00 3.030000000000e+00 3.050000000000e+00 3.070000000000e+00 3.090000000000e+00 3.110000000000e+00 3.130000000000e+00 3.150000000000e+00 3.170000000000e+00 3.190000000000e+00 3.210000000000e+00 3.230000000000e+00 3.250000000000e+00 3.270000000000e+00 3.290000000000e+00 3.310000000000e+00 3.330000000000e+00 3.350000000000e+00 3.370000000000e+00 3.390000000000e+00 3.410000000000e+00 3.430000000000e+00 3.450000000000e+00 3.470000000000e+00 3.490000000000e+00 3.510000000000e+00 3.530000000000e+00 3.550000000000e+00 3.570000000000e+00 3.590000000000e+00 3.610000000000e+00 3.630000000000e+00 3.650000000000e+00 3.670000000000e+00 3.690000000000e+00 3.710000000000e+00 3.730000000000e+00 3.750000000000e+00 3.770000000000e+00 3.790000000000e+00 3.810000000000e+00 3.830000000000e+00 3.850000000000e+00 3.870000000000e+00 3.890000000000e+00 3.910000000000e+00 3.930000000000e+00 3.950000000000e+00 3.970000000000e+00 3.990000000000e+00 4.010000000000e+00 4.030000000000e+00 4.050000000000e+00 
4.160351724906e+00 3.966957599419e+00 3.614303756774e+00 3.322024182660e+00 3.178340571428e+00 3.054242869009e+00 2.920351142411e+00 2.805207514250e+00 2.709323849330e+00 2.618016740162e+00 2.560084128569e+00 2.533941187450e+00 2.461731725821e+00 2.390614637341e+00 2.322555804494e+00 2.253486412575e+00 2.152606539636e+00 2.013128638943e+00 1.858642122620e+00 1.728694145611e+00 1.595033456371e+00 1.476009176982e+00 1.387714334884e+00 1.308634591264e+00 1.225521638498e+00 1.159087628250e+00 1.108351403037e+00 1.060807749587e+00 1.016090598884e+00 9.742104358368e-01 9.417358945531e-01 9.065192259651e-01 8.782211578964e-01 8.658774439458e-01 8.559725979452e-01 8.407966452937e-01 8.066474529173e-01 7.279952407790e-01 6.110966953089e-01 4.758154257931e-01 3.309286849652e-01 1.975660167643e-01 9.294015978067e-02 2.585896190366e-02 0.000000000000e+00 1.165310483539e-02 6.054008193840e-02 1.448386506083e-01 2.633273118256e-01 4.115045808333e-01 5.744584596807e-01 7.222340463047e-01 8.133946961621e-01 7.953407771433e-01 6.823110214890e-01 5.165225668695e-01 3.365917384063e-01 1.978703927093e-01 1.158023080388e-01 9.910919729644e-02 1.477931369699e-01 2.675393675299e-01 4.656228811461e-01 7.367690182230e-01 1.082297828483e+00 1.491446414668e+00 1.985555985245e+00 2.586401958670e+00 3.247374227155e+00 3.704289815001e+00 

NAME = Bond_C3-CdB
TYPE = 5
2.590000000000e+00 2.610000000000e+00 2.630000000000e+00 2.650000000000e+00 2.670000000000e+00 2.690000000000e+00 2.710000000000e+00 2.730000000000e+00 2.750000000000e+00 2.770000000000e+00 2.790000000000e+00 2.810000000000e+00 2.830000000000e+00 2.850000000000e+00 2.870000000000e+00 2.890000000000e+00 2.910000000000e+00 2.930000000000e+00 2.950000000000e+00 2.970000000000e+00 2.990000000000e+00 3.010000000000e+00 3.030000000000e+00 3.050000000000e+00 3.070000000000e+00 3.090000000000e+00 3.110000000000e+00 3.130000000000e+00 3.150000000000e+00 3.170000000000e+00 3.190000000000e+00 3.210000000000e+00 3.230000000000e+00 3.250000000000e+00 3.270000000000e+00 3.290000000000e+00 3.310000000000e+00 3.330000000000e+00 3.350000000000e+00 3.370000000000e+00 3.390000000000e+00 3.410000000000e+00 3.430000000000e+00 3.450000000000e+00 3.470000000000e+00 3.490000000000e+00 3.510000000000e+00 3.530000000000e+00 3.550000000000e+00 3.570000000000e+00 3.590000000000e+00 3.610000000000e+00 3.630000000000e+00 3.650000000000e+00 3.670000000000e+00 3.690000000000e+00 3.710000000000e+00 3.730000000000e+00 3.750000000000e+00 3.770000000000e+00 3.790000000000e+00 3.810000000000e+00 3.830000000000e+00 3.850000000000e+00 3.870000000000e+00 3.890000000000e+00 3.910000000000e+00 3.930000000000e+00 3.950000000000e+00 
4.283588658210e+00 3.794292701197e+00 3.511912447340e+00 3.241813136401e+00 2.922638586665e+00 2.645189898347e+00 2.432480379863e+00 2.283099466934e+00 2.068618418616e+00 1.923614940355e+00 1.804681426477e+00 1.690604808561e+00 1.606227701387e+00 1.508462251449e+00 1.426243714709e+00 1.346537539155e+00 1.297553954825e+00 1.241662915101e+00 1.187497666926e+00 1.147950881991e+00 1.108787429488e+00 1.061581968062e+00 1.019017014176e+00 9.830789416691e-01 9.327157955566e-01 8.913011623958e-01 8.338948266069e-01 7.711405696638e-01 7.100979188829e-01 6.429697684039e-01 5.714537858864e-01 5.042572156943e-01 4.453160574653e-01 3.780112768976e-01 3.231945118704e-01 2.588045148481e-01 2.069404660141e-01 1.570498528715e-01 1.131316205803e-01 6.716759327009e-02 2.587848593280e-02 8.848872814400e-03 0.000000000000e+00 3.730592765400e-03 2.870493965730e-02 8.775243066846e-02 1.640777359735e-01 2.589982161183e-01 3.615197278795e-01 4.619938140704e-01 5.357054947280e-01 5.651685010861e-01 5.373802243813e-01 4.985789050273e-01 4.385072085035e-01 3.921912759849e-01 3.883633465617e-01 3.956096629851e-01 4.456472327628e-01 5.438960101181e-01 6.755385915962e-01 8.645789928799e-01 1.103472413161e+00 1.369410853253e+00 1.711233769311e+00 2.107643157391e+00 2.560572174798e+00 3.121143224160e+00 3.759269247556e+00 

NAME = Bond_C3-C4
TYPE = 6
3.010000000000e+00 3.030000000000e+00 3.050000000000e+00 3.070000000000e+00 3.090000000000e+00 3.110000000000e+00 3.130000000000e+00 3.150000000000e+00 3.170000000000e+00 3.190000000000e+00 3.210000000000e+00 3.230000000000e+00 3.250000000000e+00 3.270000000000e+00 3.290000000000e+00 3.310000000000e+00 3.330000000000e+00 3.350000000000e+00 3.370000000000e+00 3.390000000000e+00 3.410000000000e+00 3.430000000000e+00 3.450000000000e+00 3.470000000000e+00 3.490000000000e+00 3.510000000000e+00 3.530000000000e+00 3.550000000000e+00 3.570000000000e+00 3.590000000000e+00 3.610000000000e+00 3.630000000000e+00 3.650000000000e+00 3.670000000000e+00 3.690000000000e+00 3.710000000000e+00 3.730000000000e+00 3.750000000000e+00 3.770000000000e+00 3.790000000000e+00 3.810000000000e+00 3.830000000000e+00 3.850000000000e+00 3.870000000000e+00 3.890000000000e+00 3.910000000000e+00 3.930000000000e+00 3.950000000000e+00 3.970000000000e+00 3.990000000000e+00 4.010000000000e+00 4.030000000000e+00 4.050000000000e+00 4.070000000000e+00 4.090000000000e+00 4.110000000000e+00 4.130000000000e+00 4.150000000000e+00 4.170000000000e+00 4.190000000000e+00 4.210000000000e+00 4.230000000000e+00 4.250000000000e+00 4.270000000000e+00 4.290000000000e+00 4.310000000000e+00 4.330000000000e+00 4.350000000000e+00 4.370000000000e+00 4.390000000000e+00 4.410000000000e+00 4.430000000000e+00 4.450000000000e+00 4.470000000000e+00 4.490000000000e+00 4.510000000000e+00 4.530000000000e+00 4.550000000000e+00 4.570000000000e+00 4.590000000000e+00 4.610000000000e+00 4.630000000000e+00 4.650000000000e+00 4.670000000000e+00 4.690000000000e+00 4.710000000000e+00 
4.135379071001e+00 4.050495483650e+00 3.922689286053e+00 3.706675555956e+00 3.586729276062e+00 3.511966145325e+00 3.306205194739e+00 3.152673015895e+00 3.029956862087e+00 2.880036077155e+00 2.752715894007e+00 2.620409455752e+00 2.508684147281e+00 2.385784798701e+00 2.298104961357e+00 2.195156795566e+00 2.121155489180e+00 2.046038420359e+00 1.949549098013e+00 1.846989250623e+00 1.773549545356e+00 1.694221371037e+00 1.597086556547e+00 1.508215261586e+00 1.441970496673e+00 1.371562583465e+00 1.292763520443e+00 1.219087857791e+00 1.152902135676e+00 1.099119675360e+00 1.042359441599e+00 9.913995275645e-01 9.475066504801e-01 8.920644045229e-01 8.536569784562e-01 8.345351035924e-01 7.997899997697e-01 7.706714092577e-01 7.493707138761e-01 7.258057806730e-01 6.929512484436e-01 6.464188917484e-01 6.002621525998e-01 5.598454542221e-01 5.022092962984e-01 4.477966498992e-01 3.912728713512e-01 3.371434520633e-01 2.903913571181e-01 2.320464267133e-01 1.869609978810e-01 1.400939078054e-01 9.352657662953e-02 5.676507910588e-02 2.711303879422e-02 7.713059241420e-03 5.143969157324e-04 0.000000000000e+00 1.028297436431e-02 2.020498790259e-02 4.222281724317e-02 6.680878537138e-02 9.320254741251e-02 1.311723454482e-01 1.689572249262e-01 2.305212161151e-01 3.080157570781e-01 3.979033707653e-01 4.861201435942e-01 5.552574594366e-01 5.730849996265e-01 5.369737206098e-01 4.633904705097e-01 3.819701218542e-01 3.294203829972e-01 3.189701750742e-01 3.510422724063e-01 4.343041534570e-01 5.784499941560e-01 8.031218231117e-01 1.082391972772e+00 1.411469500560e+00 1.820785860964e+00 2.285515062257e+00 2.876266993483e+00 3.351932426752e+00 

NAME = Angle_N-P-CO
TYPE = 1
5.300000000000e+01 5.500000000000e+01 5.700000000000e+01 5.900000000000e+01 6.100000000000e+01 6.300000000000e+01 6.500000000000e+01 6.700000000000e+01 6.900000000000e+01 7.100000000000e+01 7.300000000000e+01 7.500000000000e+01 7.700000000000e+01 7.900000000000e+01 8.100000000000e+01 8.300000000000e+01 8.500000000000e+01 8.700000000000e+01 8.900000000000e+01 9.100000000000e+01 9.300000000000e+01 9.500000000000e+01 9.700000000000e+01 9.900000000000e+01 1.010000000000e+02 1.030000000000e+02 1.050000000000e+02 1.070000000000e+02 1.090000000000e+02 1.110000000000e+02 1.130000000000e+02 1.150000000000e+02 1.170000000000e+02 1.190000000000e+02 1.210000000000e+02 1.230000000000e+02 1.250000000000e+02 1.270000000000e+02 1.290000000000e+02 1.310000000000e+02 1.330000000000e+02 1.350000000000e+02 1.370000000000e+02 1.390000000000e+02 1.410000000000e+02 1.430000000000e+02 1.450000000000e+02 1.470000000000e+02 1.490000000000e+02 1.510000000000e+02 1.530000000000e+02 1.550000000000e+02 1.570000000000e+02 1.590000000000e+02 1.610000000000e+02 1.630000000000e+02 1.650000000000e+02 1.670000000000e+02 1.690000000000e+02 1.710000000000e+02 1.730000000000e+02 1.750000000000e+02 
2.747584449184e+00 2.431021568561e+00 2.057312352232e+00 1.722917757112e+00 1.429427132395e+00 1.192001245454e+00 1.001050139486e+00 8.601792656867e-01 7.563531910830e-01 6.760386293102e-01 6.162515947055e-01 5.601151403904e-01 4.988730140069e-01 4.446772681562e-01 4.019019210101e-01 3.575737716943e-01 3.203579825080e-01 2.867340767309e-01 2.435196903141e-01 2.098322535461e-01 1.825543407566e-01 1.601086168293e-01 1.497350089216e-01 1.431583772020e-01 1.388456414569e-01 1.319051351664e-01 1.286800607982e-01 1.293498462533e-01 1.268641877076e-01 1.267288485620e-01 1.219720890641e-01 1.108786782370e-01 9.739692062322e-02 8.460950483379e-02 6.973393780228e-02 5.509442938976e-02 4.109011491484e-02 2.494879934376e-02 1.728742315444e-02 1.428783672907e-02 6.777554552234e-03 0.000000000000e+00 4.923386001607e-03 1.108073193720e-02 2.182984028114e-02 3.685923704159e-02 5.077538910615e-02 6.665632013157e-02 8.434740390893e-02 1.048289410071e-01 1.344124552652e-01 1.770515530389e-01 2.208661233711e-01 2.586047199638e-01 3.003111267407e-01 3.447261989872e-01 3.893605502524e-01 4.435127862811e-01 5.105733883001e-01 5.560143883424e-01 5.789231991571e-01 5.586656488460e-01 

NAME = Angle_P-CO-C3
TYPE = 2
6.700000000000e+01 6.900000000000e+01 7.100000000000e+01 7.300000000000e+01 7.500000000000e+01 7.700000000000e+01 7.900000000000e+01 8.100000000000e+01 8.300000000000e+01 8.500000000000e+01 8.700000000000e+01 8.900000000000e+01 9.100000000000e+01 9.300000000000e+01 9.500000000000e+01 9.700000000000e+01 9.900000000000e+01 1.010000000000e+02 1.030000000000e+02 1.050000000000e+02 1.070000000000e+02 1.090000000000e+02 1.110000000000e+02 1.130000000000e+02 1.150000000000e+02 1.170000000000e+02 1.190000000000e+02 1.210000000000e+02 1.230000000000e+02 1.250000000000e+02 1.270000000000e+02 1.290000000000e+02 1.310000000000e+02 1.330000000000e+02 1.350000000000e+02 1.370000000000e+02 1.390000000000e+02 1.410000000000e+02 1.430000000000e+02 1.450000000000e+02 1.470000000000e+02 1.490000000000e+02 1.510000000000e+02 1.530000000000e+02 1.550000000000e+02 1.570000000000e+02 1.590000000000e+02 1.610000000000e+02 1.630000000000e+02 1.650000000000e+02 1.670000000000e+02 1.690000000000e+02 1.710000000000e+02 1.730000000000e+02 1.750000000000e+02 
3.331422498337e+00 3.052380551639e+00 2.677092665183e+00 2.358140056885e+00 2.145572239231e+00 1.993471776119e+00 1.837019942850e+00 1.674011071282e+00 1.534641159914e+00 1.417504724356e+00 1.319993213601e+00 1.233061967164e+00 1.154702993224e+00 1.074888477745e+00 1.003458197315e+00 9.464167265362e-01 8.936651902944e-01 8.415620267262e-01 7.916623745689e-01 7.451512956916e-01 6.984775379738e-01 6.528701436959e-01 6.091516161634e-01 5.655567252545e-01 5.158796115271e-01 4.632608136569e-01 4.148443442259e-01 3.607583526866e-01 3.110334917424e-01 2.665272907402e-01 2.204331706946e-01 1.777534698099e-01 1.397092171190e-01 1.063600757517e-01 7.882850769402e-02 4.954717168955e-02 2.784207819622e-02 1.250392823268e-02 2.960500283844e-03 0.000000000000e+00 8.574299204192e-04 1.263568584862e-02 3.433079108352e-02 5.523530945531e-02 7.478075609995e-02 1.033507780946e-01 1.404669305820e-01 1.712742006072e-01 1.981177997793e-01 2.213871001728e-01 2.440708250082e-01 2.663219472796e-01 2.756140350323e-01 2.621697597454e-01 2.267772444783e-01 

NAME = Angle_CO-P-CO
TYPE = 3
2.300000000000e+01 2.500000000000e+01 2.700000000000e+01 2.900000000000e+01 3.100000000000e+01 3.300000000000e+01 3.500000000000e+01 3.700000000000e+01 3.900000000000e+01 4.100000000000e+01 4.300000000000e+01 4.500000000000e+01 4.700000000000e+01 4.900000000000e+01 5.100000000000e+01 5.300000000000e+01 5.500000000000e+01 5.700000000000e+01 5.900000000000e+01 6.100000000000e+01 6.300000000000e+01 6.500000000000e+01 6.700000000000e+01 
3.726618398633e+00 2.622845879214e+00 1.784594782731e+00 1.067088196368e+00 4.879914667069e-01 1.200104480552e-01 0.000000000000e+00 6.412864802332e-02 1.601093056410e-01 1.890498448863e-01 1.565154225721e-01 1.495883359672e-01 1.819393311341e-01 2.853495816328e-01 4.831699575593e-01 7.691910024382e-01 1.106830309536e+00 1.476974522455e+00 1.945187558358e+00 2.427626871156e+00 2.688865259735e+00 2.887359467445e+00 3.058088772138e+00 

NAME = Angle_CO-C3-C3
TYPE = 4
8.100000000000e+01 8.300000000000e+01 8.500000000000e+01 8.700000000000e+01 8.900000000000e+01 9.100000000000e+01 9.300000000000e+01 9.500000000000e+01 9.700000000000e+01 9.900000000000e+01 1.010000000000e+02 1.030000000000e+02 1.050000000000e+02 1.070000000000e+02 1.090000000000e+02 1.110000000000e+02 1.130000000000e+02 1.150000000000e+02 1.170000000000e+02 1.190000000000e+02 1.210000000000e+02 1.230000000000e+02 1.250000000000e+02 1.270000000000e+02 1.290000000000e+02 1.310000000000e+02 1.330000000000e+02 1.350000000000e+02 1.370000000000e+02 1.390000000000e+02 1.410000000000e+02 1.430000000000e+02 1.450000000000e+02 1.470000000000e+02 1.490000000000e+02 1.510000000000e+02 1.530000000000e+02 1.550000000000e+02 1.570000000000e+02 1.590000000000e+02 1.610000000000e+02 1.630000000000e+02 1.650000000000e+02 1.670000000000e+02 1.690000000000e+02 1.710000000000e+02 1.730000000000e+02 1.750000000000e+02 
4.201504596111e+00 4.073547740843e+00 3.877126340906e+00 3.664363300979e+00 3.470724083228e+00 3.293975935261e+00 3.097618094183e+00 2.925496397759e+00 2.746517374235e+00 2.563637261215e+00 2.385189793100e+00 2.241229392046e+00 2.090678545831e+00 1.989672394625e+00 1.883120452843e+00 1.789103293816e+00 1.725100137199e+00 1.642810816020e+00 1.582212411285e+00 1.508531578137e+00 1.436836385990e+00 1.366052033641e+00 1.286524348983e+00 1.229216726059e+00 1.180517859462e+00 1.121063521674e+00 1.066784694489e+00 1.014382067923e+00 9.670573262198e-01 9.235617016532e-01 8.932096071384e-01 8.738071572949e-01 8.714579580932e-01 8.755287452184e-01 8.707388978223e-01 8.640762250146e-01 8.473078844808e-01 8.249708148531e-01 7.904794379762e-01 7.524894369887e-01 7.120159130765e-01 6.642589413830e-01 5.979491510229e-01 5.136187159962e-01 4.274326854638e-01 3.200537379283e-01 1.895774932456e-01 0.000000000000e+00 

NAME = Angle_C3-C3-CdB
TYPE = 5
7.300000000000e+01 7.500000000000e+01 7.700000000000e+01 7.900000000000e+01 8.100000000000e+01 8.300000000000e+01 8.500000000000e+01 8.700000000000e+01 8.900000000000e+01 9.100000000000e+01 9.300000000000e+01 9.500000000000e+01 9.700000000000e+01 9.900000000000e+01 1.010000000000e+02 1.030000000000e+02 1.050000000000e+02 1.070000000000e+02 1.090000000000e+02 1.110000000000e+02 1.130000000000e+02 1.150000000000e+02 1.170000000000e+02 1.190000000000e+02 1.210000000000e+02 1.230000000000e+02 1.250000000000e+02 1.270000000000e+02 1.290000000000e+02 1.310000000000e+02 1.330000000000e+02 1.350000000000e+02 1.370000000000e+02 1.390000000000e+02 1.410000000000e+02 1.430000000000e+02 1.450000000000e+02 1.470000000000e+02 1.490000000000e+02 1.510000000000e+02 1.530000000000e+02 1.550000000000e+02 1.570000000000e+02 1.590000000000e+02 1.610000000000e+02 1.630000000000e+02 1.650000000000e+02 1.670000000000e+02 1.690000000000e+02 1.710000000000e+02 1.730000000000e+02 1.750000000000e+02 
4.287916089167e+00 3.856794333155e+00 3.421653871664e+00 3.114648446657e+00 2.887982155190e+00 2.714347040616e+00 2.546370282013e+00 2.374071479756e+00 2.260906531933e+00 2.134065197865e+00 2.044093538813e+00 1.953539847411e+00 1.884605107792e+00 1.857863851322e+00 1.800054959641e+00 1.742784759775e+00 1.683334544877e+00 1.618613420766e+00 1.550860834244e+00 1.472699571048e+00 1.379824666326e+00 1.268192589959e+00 1.157003669450e+00 1.057908258930e+00 9.690821132196e-01 8.715437435434e-01 8.021061616268e-01 7.191700349982e-01 6.536180621208e-01 5.947974423415e-01 5.414241438208e-01 4.887763526696e-01 4.311551850190e-01 3.787022659411e-01 3.254210609902e-01 2.810202074398e-01 2.420228853027e-01 2.035929014696e-01 1.743477530602e-01 1.602805735871e-01 1.436252603491e-01 1.318749729478e-01 1.294016003036e-01 1.305773883712e-01 1.334016738638e-01 1.387558180328e-01 1.427222194995e-01 1.407288976839e-01 1.593573411129e-01 1.805401126252e-01 1.404733323220e-01 0.000000000000e+00 

NAME = Angle_C3-CdB-C3
TYPE = 6
7.700000000000e+01 7.900000000000e+01 8.100000000000e+01 8.300000000000e+01 8.500000000000e+01 8.700000000000e+01 8.900000000000e+01 9.100000000000e+01 9.300000000000e+01 9.500000000000e+01 9.700000000000e+01 9.900000000000e+01 1.010000000000e+02 1.030000000000e+02 1.050000000000e+02 1.070000000000e+02 1.090000000000e+02 1.110000000000e+02 1.130000000000e+02 1.150000000000e+02 1.170000000000e+02 1.190000000000e+02 1.210000000000e+02 1.230000000000e+02 1.250000000000e+02 1.270000000000e+02 1.290000000000e+02 1.310000000000e+02 1.330000000000e+02 1.350000000000e+02 1.370000000000e+02 1.390000000000e+02 1.410000000000e+02 1.430000000000e+02 1.450000000000e+02 1.470000000000e+02 1.490000000000e+02 1.510000000000e+02 1.530000000000e+02 1.550000000000e+02 1.570000000000e+02 1.590000000000e+02 1.610000000000e+02 1.630000000000e+02 1.650000000000e+02 1.670000000000e+02 1.690000000000e+02 1.710000000000e+02 1.730000000000e+02 1.750000000000e+02 
3.500267568000e+00 2.950938627672e+00 2.404626459091e+00 1.980332737693e+00 1.632567692673e+00 1.378803743025e+00 1.191824815873e+00 1.010129003812e+00 8.732950784541e-01 7.664096570955e-01 6.777887049196e-01 5.960454134329e-01 5.237449058568e-01 4.521224996884e-01 3.933077085776e-01 3.327956219396e-01 2.872907411546e-01 2.382957842399e-01 1.860034821246e-01 1.439142634324e-01 9.641185892514e-02 6.831237725268e-02 4.672848259690e-02 2.874336497966e-02 1.072574124862e-02 3.449263261019e-03 3.453248288710e-03 0.000000000000e+00 8.338861440500e-03 3.299116977409e-02 6.274730001368e-02 1.036663284320e-01 1.575563000168e-01 2.177127667229e-01 2.779401174713e-01 3.463627674007e-01 4.091662868891e-01 4.661612783147e-01 5.094510268755e-01 5.516271013156e-01 5.787395998759e-01 6.093320818604e-01 6.455544072797e-01 7.109349031676e-01 7.785055085457e-01 8.482625783860e-01 9.439102536762e-01 1.011589439199e+00 1.040067745400e+00 9.896173793281e-01 

NAME = Angle_CdB-C3-C4
TYPE = 7
7.500000000000e+01 7.700000000000e+01 7.900000000000e+01 8.100000000000e+01 8.300000000000e+01 8.500000000000e+01 8.700000000000e+01 8.900000000000e+01 9.100000000000e+01 9.300000000000e+01 9.500000000000e+01 9.700000000000e+01 9.900000000000e+01 1.010000000000e+02 1.030000000000e+02 1.050000000000e+02 1.070000000000e+02 1.090000000000e+02 1.110000000000e+02 1.130000000000e+02 1.150000000000e+02 1.170000000000e+02 1.190000000000e+02 1.210000000000e+02 1.230000000000e+02 1.250000000000e+02 1.270000000000e+02 1.290000000000e+02 1.310000000000e+02 1.330000000000e+02 1.350000000000e+02 1.370000000000e+02 1.390000000000e+02 1.410000000000e+02 1.430000000000e+02 1.450000000000e+02 1.470000000000e+02 1.490000000000e+02 1.510000000000e+02 1.530000000000e+02 1.550000000000e+02 1.570000000000e+02 1.590000000000e+02 1.610000000000e+02 1.630000000000e+02 1.650000000000e+02 1.670000000000e+02 1.690000000000e+02 1.710000000000e+02 1.730000000000e+02 1.750000000000e+02 
4.666102516799e+00 4.436809482107e+00 4.124326418059e+00 3.830642670273e+00 3.563540562432e+00 3.387098257425e+00 3.144113399245e+00 2.931853251300e+00 2.719835211213e+00 2.550275113680e+00 2.419430428565e+00 2.270905436781e+00 2.106716001023e+00 1.992849311467e+00 1.884300919730e+00 1.759921073306e+00 1.655357480940e+00 1.563592105896e+00 1.467548610970e+00 1.379892752819e+00 1.289763975739e+00 1.215023229021e+00 1.139015917278e+00 1.067012191896e+00 1.001995767883e+00 9.367261598106e-01 8.880173296295e-01 8.339130510565e-01 7.901335675377e-01 7.476027983315e-01 7.081599326918e-01 6.734648351792e-01 6.439612637996e-01 6.144350111251e-01 5.843296005960e-01 5.629179644847e-01 5.456311356082e-01 5.438369785695e-01 5.505360500419e-01 5.618496646764e-01 5.620865687642e-01 5.642492451711e-01 5.605930163236e-01 5.244045158065e-01 4.649764437280e-01 4.099195498502e-01 3.329458894188e-01 2.676156434395e-01 2.190889083980e-01 1.428524576639e-01 0.000000000000e+00 

NAME = Dihedral_N-P-CO-C3
TYPE = 1
-1.750000000000e+02 -1.650000000000e+02 -1.550000000000e+02 -1.450000000000e+02 -1.350000000000e+02 -1.250000000000e+02 -1.150000000000e+02 -1.050000000000e+02 -9.500000000000e+01 -8.500000000000e+01 -7.500000000000e+01 -6.500000000000e+01 -5.500000000000e+01 -4.500000000000e+01 -3.500000000000e+01 -2.500000000000e+01 -1.500000000000e+01 -5.000000000000e+00 5.000000000000e+00 1.500000000000e+01 2.500000000000e+01 3.500000000000e+01 4.500000000000e+01 5.500000000000e+01 6.500000000000e+01 7.500000000000e+01 8.500000000000e+01 9.500000000000e+01 1.050000000000e+02 1.150000000000e+02 1.250000000000e+02 1.350000000000e+02 1.450000000000e+02 1.550000000000e+02 1.650000000000e+02 1.750000000000e+02 
4.712782806543e-02 2.570009794682e-02 5.001043792484e-03 8.549524440816e-03 0.000000000000e+00 4.913430383783e-03 1.835941551025e-02 2.044159513681e-02 1.480589378852e-02 1.456932671080e-02 3.463921759932e-02 6.846673479796e-02 9.464665004837e-02 9.476151078299e-02 9.231034952943e-02 9.052185717998e-02 8.507861341489e-02 7.609291971695e-02 6.238533650490e-02 6.093263732669e-02 5.409048284668e-02 6.243334723401e-02 5.659210892961e-02 5.442717098569e-02 5.446860011657e-02 6.537660450627e-02 6.569555668460e-02 8.754162082166e-02 9.584598645554e-02 1.032527077322e-01 1.003985140796e-01 9.771368789290e-02 9.629110992028e-02 8.360252657626e-02 7.609024611641e-02 6.262176815519e-02 

NAME = Dihedral_P-CO-C3-C3
TYPE = 2
-1.750000000000e+02 -1.650000000000e+02 -1.550000000000e+02 -1.450000000000e+02 -1.350000000000e+02 -1.250000000000e+02 -1.150000000000e+02 -1.050000000000e+02 -9.500000000000e+01 -8.500000000000e+01 -7.500000000000e+01 -6.500000000000e+01 -5.500000000000e+01 -4.500000000000e+01 -3.500000000000e+01 -2.500000000000e+01 -1.500000000000e+01 -5.000000000000e+00 5.000000000000e+00 1.500000000000e+01 2.500000000000e+01 3.500000000000e+01 4.500000000000e+01 5.500000000000e+01 6.500000000000e+01 7.500000000000e+01 8.500000000000e+01 9.500000000000e+01 1.050000000000e+02 1.150000000000e+02 1.250000000000e+02 1.350000000000e+02 1.450000000000e+02 1.550000000000e+02 1.650000000000e+02 1.750000000000e+02 
2.590064257606e-01 2.454166204397e-01 2.222897520702e-01 1.883875250982e-01 1.584281690426e-01 1.257128098874e-01 9.795658464246e-02 7.486875878327e-02 5.287482738201e-02 3.162859296830e-02 1.853561134551e-02 4.584624381299e-03 0.000000000000e+00 7.655910096126e-03 1.799932563249e-02 2.625729225540e-02 4.419305841912e-02 6.511354815685e-02 7.865638842489e-02 9.180453006905e-02 9.237875808675e-02 1.113130813550e-01 1.166694746317e-01 1.263396672273e-01 1.452834176969e-01 1.715008250707e-01 1.909352150742e-01 2.090373813475e-01 2.242306935063e-01 2.382761135408e-01 2.514084717280e-01 2.622964125248e-01 2.714789787419e-01 2.672397953780e-01 2.723483250203e-01 2.710811961446e-01 

NAME = Dihedral_CO-P-CO-C3
TYPE = 3
-1.750000000000e+02 -1.650000000000e+02 -1.550000000000e+02 -1.450000000000e+02 -1.350000000000e+02 -1.250000000000e+02 -1.150000000000e+02 -1.050000000000e+02 -9.500000000000e+01 -8.500000000000e+01 -7.500000000000e+01 -6.500000000000e+01 -5.500000000000e+01 -4.500000000000e+01 -3.500000000000e+01 -2.500000000000e+01 -1.500000000000e+01 -5.000000000000e+00 5.000000000000e+00 1.500000000000e+01 2.500000000000e+01 3.500000000000e+01 4.500000000000e+01 5.500000000000e+01 6.500000000000e+01 7.500000000000e+01 8.500000000000e+01 9.500000000000e+01 1.050000000000e+02 1.150000000000e+02 1.250000000000e+02 1.350000000000e+02 1.450000000000e+02 1.550000000000e+02 1.650000000000e+02 1.750000000000e+02 
4.650362743458e-01 4.549318886182e-01 4.428260309195e-01 3.846360331312e-01 3.219423501553e-01 2.911266107944e-01 3.101800747257e-01 3.492961081688e-01 4.224860273847e-01 5.597956467230e-01 7.917356819294e-01 1.074794241001e+00 1.334447277224e+00 1.568778216666e+00 1.714490875350e+00 1.790907500906e+00 1.798899515683e+00 1.779190633663e+00 1.777220030954e+00 1.796775908377e+00 1.788155149850e+00 1.692772714956e+00 1.501545865361e+00 1.264092455021e+00 1.004454473957e+00 7.723543563291e-01 5.820691313515e-01 4.817603318090e-01 4.404106185990e-01 3.877485497227e-01 2.743808757003e-01 1.152395548880e-01 0.000000000000e+00 3.018242665840e-02 1.999967873955e-01 3.664057367821e-01 

NAME = Dihedral_CO-C3-C3-CdB
TYPE = 4
-1.750000000000e+02 -1.650000000000e+02 -1.550000000000e+02 -1.450000000000e+02 -1.350000000000e+02 -1.250000000000e+02 -1.150000000000e+02 -1.050000000000e+02 -9.500000000000e+01 -8.500000000000e+01 -7.500000000000e+01 -6.500000000000e+01 -5.500000000000e+01 -4.500000000000e+01 -3.500000000000e+01 -2.500000000000e+01 -1.500000000000e+01 -5.000000000000e+00 5.000000000000e+00 1.500000000000e+01 2.500000000000e+01 3.500000000000e+01 4.500000000000e+01 5.500000000000e+01 6.500000000000e+01 7.500000000000e+01 8.500000000000e+01 9.500000000000e+01 1.050000000000e+02 1.150000000000e+02 1.250000000000e+02 1.350000000000e+02 1.450000000000e+02 1.550000000000e+02 1.650000000000e+02 1.750000000000e+02 
1.938479186871e-01 1.892189126401e-01 1.802288044675e-01 1.672556391592e-01 1.535691768774e-01 1.447877475705e-01 1.266196100598e-01 1.036459984890e-01 8.429363518876e-02 6.774303672015e-02 5.495751594711e-02 5.197511904056e-02 3.743919254684e-02 1.732442629850e-02 4.417507338647e-03 0.000000000000e+00 2.392707756551e-03 9.591306187598e-03 9.920819375505e-03 1.441937613889e-02 6.149096366111e-03 1.262687363611e-02 2.963557155371e-02 4.224580317608e-02 5.968696742813e-02 6.908084646081e-02 7.603611456723e-02 8.159586903800e-02 9.434920973700e-02 1.154879807309e-01 1.382544741579e-01 1.494535119158e-01 1.632185886669e-01 1.753623430158e-01 1.873103045846e-01 1.904140731821e-01 

NAME = Dihedral_C3-C3-CdB-C3
TYPE = 5
-1.750000000000e+02 -1.650000000000e+02 -1.550000000000e+02 -1.450000000000e+02 -1.350000000000e+02 -1.250000000000e+02 -1.150000000000e+02 -1.050000000000e+02 -9.500000000000e+01 -8.500000000000e+01 -7.500000000000e+01 -6.500000000000e+01 -5.500000000000e+01 -4.500000000000e+01 -3.500000000000e+01 -2.500000000000e+01 -1.500000000000e+01 -5.000000000000e+00 5.000000000000e+00 1.500000000000e+01 2.500000000000e+01 3.500000000000e+01 4.500000000000e+01 5.500000000000e+01 6.500000000000e+01 7.500000000000e+01 8.500000000000e+01 9.500000000000e+01 1.050000000000e+02 1.150000000000e+02 1.250000000000e+02 1.350000000000e+02 1.450000000000e+02 1.550000000000e+02 1.650000000000e+02 1.750000000000e+02 
4.292035196682e-01 4.157091841857e-01 3.782151512109e-01 3.345519044270e-01 2.807861736869e-01 2.171720071159e-01 1.655069281530e-01 1.159662103424e-01 7.363084662873e-02 5.718268790931e-02 4.327007374248e-02 3.112565524782e-02 1.653394814748e-02 5.214621917215e-03 0.000000000000e+00 1.333462736884e-02 1.823576041926e-02 2.304350442429e-02 2.818856466600e-02 2.912200716276e-02 2.035262405400e-03 6.778756838459e-03 6.239041174275e-03 1.938497817819e-02 3.534839146761e-02 4.056120214296e-02 5.644037004918e-02 7.937556935632e-02 1.111889858587e-01 1.692277491699e-01 2.188246536159e-01 2.762109387263e-01 3.364299121304e-01 3.814211735877e-01 4.131888462350e-01 4.251159992482e-01 

NAME = Dihedral_C3-CdB-C3-C4
TYPE = 6
-1.750000000000e+02 -1.650000000000e+02 -1.550000000000e+02 -1.450000000000e+02 -1.350000000000e+02 -1.250000000000e+02 -1.150000000000e+02 -1.050000000000e+02 -9.500000000000e+01 -8.500000000000e+01 -7.500000000000e+01 -6.500000000000e+01 -5.500000000000e+01 -4.500000000000e+01 -3.500000000000e+01 -2.500000000000e+01 -1.500000000000e+01 -5.000000000000e+00 5.000000000000e+00 1.500000000000e+01 2.500000000000e+01 3.500000000000e+01 4.500000000000e+01 5.500000000000e+01 6.500000000000e+01 7.500000000000e+01 8.500000000000e+01 9.500000000000e+01 1.050000000000e+02 1.150000000000e+02 1.250000000000e+02 1.350000000000e+02 1.450000000000e+02 1.550000000000e+02 1.650000000000e+02 1.750000000000e+02 
3.159256445984e-01 3.073682199806e-01 2.814912375879e-01 2.568524331485e-01 2.421195432793e-01 2.244096872887e-01 2.165830191845e-01 2.044959679085e-01 1.982868866720e-01 1.725899943252e-01 1.362924298964e-01 9.990433520730e-02 5.033080121236e-02 2.418837442682e-02 1.220047725959e-02 5.633835311072e-03 7.255859998693e-03 0.000000000000e+00 6.578468408631e-03 9.445489058762e-03 1.231781461018e-02 1.167457556919e-02 2.535413218445e-02 4.394390353086e-02 9.222601468480e-02 1.359994172496e-01 1.775535787213e-01 1.955131311408e-01 2.098621216467e-01 2.183017275847e-01 2.158326312355e-01 2.426189497248e-01 2.631166183393e-01 2.894028956050e-01 3.104209067854e-01 3.199521712037e-01 
