# Supplementary material for: Implicit solvent systematic coarse-graining of dioleoylphosphatidylethanolamine lipids: From the inverted hexagonal to the bilayer structure
Source: PLoS One. 2019 Apr 5;14(4):e0214673. doi: 10.1371/journal.pone.0214673 (PMC6450619; doi:10.1371/journal.pone.0214673)
Supplement: S1 Data — (ZIP) [file pone.0214673.s007.zip › DATA.S1/Tabulated_potentials/DOPE-LC.pot.txt]

# CG potentials of LC model
NAME = Non-Bonded_C3-C3
TYPE = C3 , C3
3.500000000000e+00 3.700000000000e+00 3.900000000000e+00 4.100000000000e+00 4.300000000000e+00 4.500000000000e+00 4.700000000000e+00 4.900000000000e+00 5.100000000000e+00 5.300000000000e+00 5.500000000000e+00 5.700000000000e+00 5.900000000000e+00 6.100000000000e+00 6.300000000000e+00 6.500000000000e+00 6.700000000000e+00 6.900000000000e+00 7.100000000000e+00 7.300000000000e+00 7.500000000000e+00 7.700000000000e+00 7.900000000000e+00 8.100000000000e+00 8.300000000000e+00 8.500000000000e+00 8.700000000000e+00 8.900000000000e+00 9.100000000000e+00 9.300000000000e+00 9.500000000000e+00 9.700000000000e+00 9.900000000000e+00 1.010000000000e+01 1.030000000000e+01 1.050000000000e+01 1.070000000000e+01 1.090000000000e+01 1.110000000000e+01 1.130000000000e+01 1.150000000000e+01 1.170000000000e+01 1.190000000000e+01 1.210000000000e+01 1.230000000000e+01 1.250000000000e+01 1.270000000000e+01 1.290000000000e+01 1.310000000000e+01 1.330000000000e+01 1.350000000000e+01 1.370000000000e+01 1.390000000000e+01 1.410000000000e+01 1.430000000000e+01 1.450000000000e+01 1.470000000000e+01 1.490000000000e+01 1.510000000000e+01 1.530000000000e+01 1.550000000000e+01 1.570000000000e+01 1.590000000000e+01 1.610000000000e+01 1.630000000000e+01 1.650000000000e+01 1.670000000000e+01 1.690000000000e+01 1.710000000000e+01 1.730000000000e+01 1.750000000000e+01 1.770000000000e+01 1.790000000000e+01 1.810000000000e+01 
4.716967178716e+00 3.169166083747e+00 1.958987915021e+00 1.135562920535e+00 5.699040312023e-01 2.133076332289e-01 -2.954980500888e-02 -1.779836401455e-01 -2.583636584633e-01 -2.936895808880e-01 -2.991389239736e-01 -2.851346137772e-01 -2.590561884569e-01 -2.288896135643e-01 -1.945772648439e-01 -1.579296220827e-01 -1.212757119060e-01 -8.166573074115e-02 -4.104577372423e-02 -5.562217612009e-03 2.292660222878e-02 4.467921958990e-02 5.834090284650e-02 6.364748529538e-02 6.093882998480e-02 5.236784059810e-02 4.151635300561e-02 3.073704801889e-02 2.167147536528e-02 1.631465772058e-02 1.536744526954e-02 1.934222515970e-02 2.491206878794e-02 3.275973515713e-02 4.196526934753e-02 5.149007062581e-02 5.993827183486e-02 6.687265098592e-02 7.333595761462e-02 7.842098300462e-02 8.181714082162e-02 8.452855562516e-02 8.611467307101e-02 8.660264324909e-02 8.522550040116e-02 8.258681859064e-02 7.913127046906e-02 7.471653771719e-02 6.925403738669e-02 6.356333867637e-02 5.801367808053e-02 5.291917847594e-02 4.805682145687e-02 4.371562641376e-02 3.925398130209e-02 3.539200032628e-02 3.142060563594e-02 2.742509586715e-02 2.381902378733e-02 1.975577503035e-02 1.545926192364e-02 1.233933655920e-02 9.354801975192e-03 6.823215924280e-03 3.945697672992e-03 1.335846284694e-03 -3.794978486584e-04 -1.844730310706e-03 -3.346868467786e-03 -4.234868595379e-03 -5.170158377677e-03 -5.991027171425e-03 -5.881742896187e-03 -5.246721338060e-03 

NAME = Non-Bonded_C3-C4
TYPE = C3 , C4
3.500000000000e+00 3.700000000000e+00 3.900000000000e+00 4.100000000000e+00 4.300000000000e+00 4.500000000000e+00 4.700000000000e+00 4.900000000000e+00 5.100000000000e+00 5.300000000000e+00 5.500000000000e+00 5.700000000000e+00 5.900000000000e+00 6.100000000000e+00 6.300000000000e+00 6.500000000000e+00 6.700000000000e+00 6.900000000000e+00 7.100000000000e+00 7.300000000000e+00 7.500000000000e+00 7.700000000000e+00 7.900000000000e+00 8.100000000000e+00 8.300000000000e+00 8.500000000000e+00 8.700000000000e+00 8.900000000000e+00 9.100000000000e+00 9.300000000000e+00 9.500000000000e+00 9.700000000000e+00 9.900000000000e+00 1.010000000000e+01 1.030000000000e+01 1.050000000000e+01 1.070000000000e+01 1.090000000000e+01 1.110000000000e+01 1.130000000000e+01 1.150000000000e+01 1.170000000000e+01 1.190000000000e+01 1.210000000000e+01 1.230000000000e+01 1.250000000000e+01 1.270000000000e+01 1.290000000000e+01 1.310000000000e+01 1.330000000000e+01 1.350000000000e+01 1.370000000000e+01 1.390000000000e+01 1.410000000000e+01 1.430000000000e+01 1.450000000000e+01 1.470000000000e+01 1.490000000000e+01 1.510000000000e+01 1.530000000000e+01 1.550000000000e+01 1.570000000000e+01 1.590000000000e+01 1.610000000000e+01 1.630000000000e+01 1.650000000000e+01 1.670000000000e+01 1.690000000000e+01 1.710000000000e+01 1.730000000000e+01 1.750000000000e+01 1.770000000000e+01 1.790000000000e+01 1.810000000000e+01 
5.256758084295e+00 3.506265371238e+00 2.151137204226e+00 1.233780871057e+00 5.849772725515e-01 1.561185697771e-01 -1.439101335757e-01 -3.345056070465e-01 -4.537716143728e-01 -5.273809898402e-01 -5.697983916680e-01 -5.878010060075e-01 -5.876145039855e-01 -5.735199376835e-01 -5.467265043267e-01 -5.110191340709e-01 -4.717797274319e-01 -4.278240265694e-01 -3.831947581628e-01 -3.404129607420e-01 -3.001504671513e-01 -2.656896837937e-01 -2.388968121549e-01 -2.183672656510e-01 -2.050523950218e-01 -1.968606790999e-01 -1.926276178693e-01 -1.901384230537e-01 -1.858592422383e-01 -1.774723199534e-01 -1.655423472947e-01 -1.503466030686e-01 -1.325682233012e-01 -1.129821763942e-01 -9.404176471170e-02 -7.532854515124e-02 -5.762979748176e-02 -4.069457526901e-02 -2.638699385450e-02 -1.395175296633e-02 -2.098614144799e-03 6.973735014356e-03 1.309099058737e-02 1.723943360430e-02 1.957515749072e-02 2.006642164955e-02 1.962317718516e-02 1.762696477231e-02 1.517975423115e-02 1.121835795273e-02 7.239767813161e-03 3.183198485875e-03 -4.780688422548e-04 -3.871756813591e-03 -6.748024938702e-03 -9.533800347697e-03 -1.199453737065e-02 -1.427118386388e-02 -1.656638653895e-02 -1.937724154396e-02 -2.187131313701e-02 -2.341446618918e-02 -2.461469464934e-02 -2.607076194733e-02 -2.677682318761e-02 -2.741534578394e-02 -2.733146247793e-02 -2.660914786938e-02 -2.554442480795e-02 -2.439558533924e-02 -2.346835414601e-02 -2.156655693674e-02 -1.978473411420e-02 -1.820773076804e-02 

NAME = Non-Bonded_C3-CO
TYPE = C3 , CO
3.300000000000e+00 3.500000000000e+00 3.700000000000e+00 3.900000000000e+00 4.100000000000e+00 4.300000000000e+00 4.500000000000e+00 4.700000000000e+00 4.900000000000e+00 5.100000000000e+00 5.300000000000e+00 5.500000000000e+00 5.700000000000e+00 5.900000000000e+00 6.100000000000e+00 6.300000000000e+00 6.500000000000e+00 6.700000000000e+00 6.900000000000e+00 7.100000000000e+00 7.300000000000e+00 7.500000000000e+00 7.700000000000e+00 7.900000000000e+00 8.100000000000e+00 8.300000000000e+00 8.500000000000e+00 8.700000000000e+00 8.900000000000e+00 9.100000000000e+00 9.300000000000e+00 9.500000000000e+00 9.700000000000e+00 9.900000000000e+00 1.010000000000e+01 1.030000000000e+01 1.050000000000e+01 1.070000000000e+01 1.090000000000e+01 1.110000000000e+01 1.130000000000e+01 1.150000000000e+01 1.170000000000e+01 1.190000000000e+01 1.210000000000e+01 1.230000000000e+01 1.250000000000e+01 1.270000000000e+01 1.290000000000e+01 1.310000000000e+01 1.330000000000e+01 1.350000000000e+01 1.370000000000e+01 1.390000000000e+01 1.410000000000e+01 1.430000000000e+01 1.450000000000e+01 1.470000000000e+01 1.490000000000e+01 1.510000000000e+01 1.530000000000e+01 1.550000000000e+01 1.570000000000e+01 1.590000000000e+01 1.610000000000e+01 1.630000000000e+01 1.650000000000e+01 1.670000000000e+01 1.690000000000e+01 1.710000000000e+01 1.730000000000e+01 1.750000000000e+01 1.770000000000e+01 1.790000000000e+01 1.810000000000e+01 
3.744387892251e+00 2.376094547497e+00 1.348585845212e+00 6.425450555874e-01 1.505944229639e-01 -1.955604127710e-01 -4.358154055068e-01 -5.846068307758e-01 -6.634858874696e-01 -6.895487211110e-01 -6.919374095595e-01 -6.748710114657e-01 -6.488141451932e-01 -6.154603837782e-01 -5.740933997374e-01 -5.248641624962e-01 -4.770165430893e-01 -4.326293061658e-01 -3.887588062948e-01 -3.451963292506e-01 -3.050798750047e-01 -2.682725282430e-01 -2.373874163329e-01 -2.128652852870e-01 -1.966817977216e-01 -1.870346296758e-01 -1.831580075636e-01 -1.837253360017e-01 -1.857876281728e-01 -1.871756309115e-01 -1.864433184770e-01 -1.827154232261e-01 -1.757583478945e-01 -1.655235491569e-01 -1.516284517697e-01 -1.371309119400e-01 -1.226329094939e-01 -1.081566634208e-01 -9.369977861211e-02 -7.916361341748e-02 -6.479735577723e-02 -5.209710503094e-02 -3.989393768860e-02 -2.953697648247e-02 -2.100604190634e-02 -1.463273949787e-02 -1.051659330394e-02 -8.720641142862e-03 -7.755860312295e-03 -8.149913775559e-03 -9.119226282759e-03 -9.109957739843e-03 -8.168376555411e-03 -7.999543983117e-03 -7.990058026126e-03 -5.328155180664e-03 -3.466903282766e-03 -1.857167641373e-03 7.862351229764e-06 1.350329271491e-03 1.528617513470e-03 1.675017626950e-03 1.776187732312e-03 1.367052874526e-03 1.893198397140e-03 2.764169547135e-03 1.745545476285e-03 1.202409448421e-03 1.396219906881e-03 1.283922543056e-03 -2.589213390300e-05 -2.125394500283e-04 -2.518111885163e-04 -3.583332083500e-04 -8.964514337007e-04 

NAME = Non-Bonded_C3-CdB
TYPE = C3 , CdB
3.300000000000e+00 3.500000000000e+00 3.700000000000e+00 3.900000000000e+00 4.100000000000e+00 4.300000000000e+00 4.500000000000e+00 4.700000000000e+00 4.900000000000e+00 5.100000000000e+00 5.300000000000e+00 5.500000000000e+00 5.700000000000e+00 5.900000000000e+00 6.100000000000e+00 6.300000000000e+00 6.500000000000e+00 6.700000000000e+00 6.900000000000e+00 7.100000000000e+00 7.300000000000e+00 7.500000000000e+00 7.700000000000e+00 7.900000000000e+00 8.100000000000e+00 8.300000000000e+00 8.500000000000e+00 8.700000000000e+00 8.900000000000e+00 9.100000000000e+00 9.300000000000e+00 9.500000000000e+00 9.700000000000e+00 9.900000000000e+00 1.010000000000e+01 1.030000000000e+01 1.050000000000e+01 1.070000000000e+01 1.090000000000e+01 1.110000000000e+01 1.130000000000e+01 1.150000000000e+01 1.170000000000e+01 1.190000000000e+01 1.210000000000e+01 1.230000000000e+01 1.250000000000e+01 1.270000000000e+01 1.290000000000e+01 1.310000000000e+01 1.330000000000e+01 1.350000000000e+01 1.370000000000e+01 1.390000000000e+01 1.410000000000e+01 1.430000000000e+01 1.450000000000e+01 1.470000000000e+01 1.490000000000e+01 1.510000000000e+01 1.530000000000e+01 1.550000000000e+01 1.570000000000e+01 1.590000000000e+01 1.610000000000e+01 1.630000000000e+01 1.650000000000e+01 1.670000000000e+01 1.690000000000e+01 1.710000000000e+01 1.730000000000e+01 1.750000000000e+01 1.770000000000e+01 1.790000000000e+01 1.810000000000e+01 
4.074423938034e+00 2.611702507107e+00 1.480875487241e+00 6.967666909408e-01 1.514991510564e-01 -2.174298092454e-01 -4.584936815323e-01 -6.188136093402e-01 -7.166827467227e-01 -7.771852732613e-01 -8.085993733825e-01 -8.140522549203e-01 -8.002812728987e-01 -7.724318347039e-01 -7.367018967931e-01 -6.958343684502e-01 -6.524730680264e-01 -6.073702917809e-01 -5.626782281700e-01 -5.199717519961e-01 -4.797417183525e-01 -4.431763571213e-01 -4.117029017066e-01 -3.883475213626e-01 -3.722618405667e-01 -3.609477420797e-01 -3.505918692833e-01 -3.403376883736e-01 -3.293590614680e-01 -3.168290593849e-01 -3.002733598415e-01 -2.819075941951e-01 -2.611587885953e-01 -2.389934535740e-01 -2.169042916636e-01 -1.948159428885e-01 -1.729429831620e-01 -1.514459948015e-01 -1.314380070818e-01 -1.147812767020e-01 -9.967891696267e-02 -8.570548941848e-02 -7.485802449598e-02 -6.743212661310e-02 -6.224655988711e-02 -5.888463889793e-02 -5.610709093753e-02 -5.468804339349e-02 -5.396265540551e-02 -5.367780444241e-02 -5.452275762993e-02 -5.398637242894e-02 -5.193342628851e-02 -4.990756221966e-02 -4.832801257981e-02 -4.706788835526e-02 -4.569071439837e-02 -4.402131876990e-02 -4.209166105118e-02 -4.067660392987e-02 -3.909118603114e-02 -3.798034730672e-02 -3.711661114065e-02 -3.593676710415e-02 -3.471279497120e-02 -3.360862288421e-02 -3.220071813214e-02 -3.115617990342e-02 -3.044731716333e-02 -2.881226655832e-02 -2.654198957256e-02 -2.431645389583e-02 -2.239559693098e-02 -2.041556358656e-02 -1.832614130642e-02 

NAME = Non-Bonded_C3-N
TYPE = C3 , N
3.700000000000e+00 3.900000000000e+00 4.100000000000e+00 4.300000000000e+00 4.500000000000e+00 4.700000000000e+00 4.900000000000e+00 5.100000000000e+00 5.300000000000e+00 5.500000000000e+00 5.700000000000e+00 5.900000000000e+00 6.100000000000e+00 6.300000000000e+00 6.500000000000e+00 6.700000000000e+00 6.900000000000e+00 7.100000000000e+00 7.300000000000e+00 7.500000000000e+00 7.700000000000e+00 7.900000000000e+00 8.100000000000e+00 8.300000000000e+00 8.500000000000e+00 8.700000000000e+00 8.900000000000e+00 9.100000000000e+00 9.300000000000e+00 9.500000000000e+00 9.700000000000e+00 9.900000000000e+00 1.010000000000e+01 1.030000000000e+01 1.050000000000e+01 1.070000000000e+01 1.090000000000e+01 1.110000000000e+01 1.130000000000e+01 1.150000000000e+01 1.170000000000e+01 1.190000000000e+01 1.210000000000e+01 1.230000000000e+01 1.250000000000e+01 1.270000000000e+01 1.290000000000e+01 1.310000000000e+01 1.330000000000e+01 1.350000000000e+01 1.370000000000e+01 1.390000000000e+01 1.410000000000e+01 1.430000000000e+01 1.450000000000e+01 1.470000000000e+01 1.490000000000e+01 1.510000000000e+01 1.530000000000e+01 1.550000000000e+01 1.570000000000e+01 1.590000000000e+01 1.610000000000e+01 1.630000000000e+01 1.650000000000e+01 1.670000000000e+01 1.690000000000e+01 1.710000000000e+01 1.730000000000e+01 1.750000000000e+01 1.770000000000e+01 1.790000000000e+01 1.810000000000e+01 
2.745972076579e+00 1.367146800341e+00 4.964319619184e-01 -1.110043718849e-01 -4.652629436268e-01 -6.736585463275e-01 -7.615730791674e-01 -7.691479254022e-01 -7.306944188212e-01 -6.693655847883e-01 -5.986406586335e-01 -5.188966506325e-01 -4.436627696490e-01 -3.709028585644e-01 -3.090361279576e-01 -2.541166148134e-01 -2.047461352243e-01 -1.614538125954e-01 -1.251768928249e-01 -9.540009900687e-02 -7.181447968550e-02 -5.480290065692e-02 -4.570483898171e-02 -4.704970539810e-02 -5.721093605072e-02 -6.909652392460e-02 -7.952889636516e-02 -8.691478700369e-02 -8.783904213447e-02 -8.524019691977e-02 -7.844868234447e-02 -6.641089215273e-02 -5.198876519876e-02 -3.820982938047e-02 -2.330694482319e-02 -1.083569962591e-02 2.040892410816e-03 1.184607607258e-02 1.877203132092e-02 2.489350545499e-02 3.127287901701e-02 3.617086050663e-02 3.847840607252e-02 3.776890479722e-02 3.436612273090e-02 2.951044612546e-02 2.573035548361e-02 1.900911032826e-02 1.434296707619e-02 1.182633372306e-02 9.660167333637e-03 6.932796478399e-03 3.886184039518e-03 3.050839508266e-03 3.923180991145e-03 5.210697338356e-03 6.312564775384e-03 7.073834426353e-03 8.336369303013e-03 9.078025422595e-03 8.729770181483e-03 8.390562428901e-03 6.563251435677e-03 5.601156433426e-03 6.417118973113e-03 6.985361591296e-03 6.537330915633e-03 6.555323974836e-03 6.325925819034e-03 5.713464416791e-03 6.712410292028e-03 6.524141258877e-03 5.360478983682e-03 

NAME = Non-Bonded_C3-P
TYPE = C3 , P
3.700000000000e+00 3.900000000000e+00 4.100000000000e+00 4.300000000000e+00 4.500000000000e+00 4.700000000000e+00 4.900000000000e+00 5.100000000000e+00 5.300000000000e+00 5.500000000000e+00 5.700000000000e+00 5.900000000000e+00 6.100000000000e+00 6.300000000000e+00 6.500000000000e+00 6.700000000000e+00 6.900000000000e+00 7.100000000000e+00 7.300000000000e+00 7.500000000000e+00 7.700000000000e+00 7.900000000000e+00 8.100000000000e+00 8.300000000000e+00 8.500000000000e+00 8.700000000000e+00 8.900000000000e+00 9.100000000000e+00 9.300000000000e+00 9.500000000000e+00 9.700000000000e+00 9.900000000000e+00 1.010000000000e+01 1.030000000000e+01 1.050000000000e+01 1.070000000000e+01 1.090000000000e+01 1.110000000000e+01 1.130000000000e+01 1.150000000000e+01 1.170000000000e+01 1.190000000000e+01 1.210000000000e+01 1.230000000000e+01 1.250000000000e+01 1.270000000000e+01 1.290000000000e+01 1.310000000000e+01 1.330000000000e+01 1.350000000000e+01 1.370000000000e+01 1.390000000000e+01 1.410000000000e+01 1.430000000000e+01 1.450000000000e+01 1.470000000000e+01 1.490000000000e+01 1.510000000000e+01 1.530000000000e+01 1.550000000000e+01 1.570000000000e+01 1.590000000000e+01 1.610000000000e+01 1.630000000000e+01 1.650000000000e+01 1.670000000000e+01 1.690000000000e+01 1.710000000000e+01 1.730000000000e+01 1.750000000000e+01 1.770000000000e+01 1.790000000000e+01 1.810000000000e+01 
3.789048492196e+00 2.384144118107e+00 1.558239826826e+00 1.002027188103e+00 6.804844415007e-01 4.759956847042e-01 3.603024521918e-01 3.088828619082e-01 2.972036334416e-01 3.063924150733e-01 3.295574418686e-01 3.590359615948e-01 3.826930272758e-01 4.081207822170e-01 4.366014940857e-01 4.603056695095e-01 4.702824695270e-01 4.723677147136e-01 4.589054181622e-01 4.314482618623e-01 3.990887083128e-01 3.541160534891e-01 3.036787975186e-01 2.566605290326e-01 2.140041118568e-01 1.778043044338e-01 1.504283836752e-01 1.309172724598e-01 1.164926773124e-01 1.044911361541e-01 9.859809586811e-02 9.363248508599e-02 8.932382239859e-02 8.314242969119e-02 7.685964976825e-02 7.179699603290e-02 6.800942672334e-02 6.338386657065e-02 5.871474229676e-02 5.640145489126e-02 5.433031596072e-02 4.966637151973e-02 4.427430425557e-02 3.973192711995e-02 3.560008276811e-02 3.408128922545e-02 3.298143927982e-02 2.923448221821e-02 2.661319976053e-02 2.526354928839e-02 2.514442041288e-02 2.633636655708e-02 2.634697750406e-02 2.569756235917e-02 2.448212196386e-02 2.404260924581e-02 2.230439111579e-02 2.100240103840e-02 2.080689389614e-02 1.947628547427e-02 1.616800550048e-02 1.404034057293e-02 1.187992175907e-02 1.073394388970e-02 9.847935798082e-03 8.412393512508e-03 6.606983589594e-03 5.627969619783e-03 5.130644692671e-03 4.576777039484e-03 3.488892944133e-03 2.395223569409e-03 2.938930690390e-03 

NAME = Non-Bonded_C4-C4
TYPE = C4 , C4
3.500000000000e+00 3.700000000000e+00 3.900000000000e+00 4.100000000000e+00 4.300000000000e+00 4.500000000000e+00 4.700000000000e+00 4.900000000000e+00 5.100000000000e+00 5.300000000000e+00 5.500000000000e+00 5.700000000000e+00 5.900000000000e+00 6.100000000000e+00 6.300000000000e+00 6.500000000000e+00 6.700000000000e+00 6.900000000000e+00 7.100000000000e+00 7.300000000000e+00 7.500000000000e+00 7.700000000000e+00 7.900000000000e+00 8.100000000000e+00 8.300000000000e+00 8.500000000000e+00 8.700000000000e+00 8.900000000000e+00 9.100000000000e+00 9.300000000000e+00 9.500000000000e+00 9.700000000000e+00 9.900000000000e+00 1.010000000000e+01 1.030000000000e+01 1.050000000000e+01 1.070000000000e+01 1.090000000000e+01 1.110000000000e+01 1.130000000000e+01 1.150000000000e+01 1.170000000000e+01 1.190000000000e+01 1.210000000000e+01 1.230000000000e+01 1.250000000000e+01 1.270000000000e+01 1.290000000000e+01 1.310000000000e+01 1.330000000000e+01 1.350000000000e+01 1.370000000000e+01 1.390000000000e+01 1.410000000000e+01 1.430000000000e+01 1.450000000000e+01 1.470000000000e+01 1.490000000000e+01 1.510000000000e+01 1.530000000000e+01 1.550000000000e+01 1.570000000000e+01 1.590000000000e+01 1.610000000000e+01 1.630000000000e+01 1.650000000000e+01 1.670000000000e+01 1.690000000000e+01 1.710000000000e+01 1.730000000000e+01 1.750000000000e+01 1.770000000000e+01 1.790000000000e+01 1.810000000000e+01 
6.160024440533e+00 4.466952040060e+00 3.076150231261e+00 2.022794100537e+00 1.257741258874e+00 7.288665641456e-01 3.457570373851e-01 8.117067200642e-02 -1.071106298973e-01 -2.428250415503e-01 -3.457748962920e-01 -4.244664169569e-01 -4.771273441500e-01 -5.056587089795e-01 -5.114801877545e-01 -5.017016765780e-01 -4.853186407308e-01 -4.626665810042e-01 -4.308049631651e-01 -3.945595686184e-01 -3.584174010567e-01 -3.227417139186e-01 -2.882151089861e-01 -2.565221193741e-01 -2.356251280824e-01 -2.218654104725e-01 -2.132069924234e-01 -2.011275112384e-01 -1.884018270105e-01 -1.731046979679e-01 -1.554095283238e-01 -1.360000835387e-01 -1.132817301988e-01 -8.848455034664e-02 -6.499848036183e-02 -4.197290452304e-02 -2.065246089971e-02 -1.677155304326e-03 1.454013756461e-02 2.960359517867e-02 4.200752471161e-02 4.929255292048e-02 5.399071818370e-02 5.727731639181e-02 5.796774479730e-02 5.715591207813e-02 5.231514325021e-02 4.557224675605e-02 3.952205912211e-02 3.122144127218e-02 2.154517827899e-02 1.214841745526e-02 4.607165879422e-03 -2.592815185644e-03 -9.114611877812e-03 -1.402179946660e-02 -1.911016017518e-02 -2.635794651783e-02 -3.112757245916e-02 -3.485743463723e-02 -3.993781270580e-02 -4.272747310944e-02 -4.431390485102e-02 -4.635222811792e-02 -4.531368278753e-02 -4.590246387824e-02 -4.721120048610e-02 -4.628123525512e-02 -4.341748358653e-02 -4.092098262436e-02 -3.933168792152e-02 -3.600138338965e-02 -3.220346513101e-02 -2.880481806698e-02 

NAME = Non-Bonded_C4-CO
TYPE = C4 , CO
3.500000000000e+00 3.700000000000e+00 3.900000000000e+00 4.100000000000e+00 4.300000000000e+00 4.500000000000e+00 4.700000000000e+00 4.900000000000e+00 5.100000000000e+00 5.300000000000e+00 5.500000000000e+00 5.700000000000e+00 5.900000000000e+00 6.100000000000e+00 6.300000000000e+00 6.500000000000e+00 6.700000000000e+00 6.900000000000e+00 7.100000000000e+00 7.300000000000e+00 7.500000000000e+00 7.700000000000e+00 7.900000000000e+00 8.100000000000e+00 8.300000000000e+00 8.500000000000e+00 8.700000000000e+00 8.900000000000e+00 9.100000000000e+00 9.300000000000e+00 9.500000000000e+00 9.700000000000e+00 9.900000000000e+00 1.010000000000e+01 1.030000000000e+01 1.050000000000e+01 1.070000000000e+01 1.090000000000e+01 1.110000000000e+01 1.130000000000e+01 1.150000000000e+01 1.170000000000e+01 1.190000000000e+01 1.210000000000e+01 1.230000000000e+01 1.250000000000e+01 1.270000000000e+01 1.290000000000e+01 1.310000000000e+01 1.330000000000e+01 1.350000000000e+01 1.370000000000e+01 1.390000000000e+01 1.410000000000e+01 1.430000000000e+01 1.450000000000e+01 1.470000000000e+01 1.490000000000e+01 1.510000000000e+01 1.530000000000e+01 1.550000000000e+01 1.570000000000e+01 1.590000000000e+01 1.610000000000e+01 1.630000000000e+01 1.650000000000e+01 1.670000000000e+01 1.690000000000e+01 1.710000000000e+01 1.730000000000e+01 1.750000000000e+01 1.770000000000e+01 1.790000000000e+01 1.810000000000e+01 
3.399678442394e+00 2.278757142909e+00 1.325355977723e+00 7.839332945148e-01 3.495333221515e-01 7.480511252189e-02 -1.232260254476e-01 -2.481760168321e-01 -3.163532173457e-01 -3.479029380707e-01 -3.528072493832e-01 -3.459254831586e-01 -3.331614685779e-01 -3.116903987770e-01 -2.835353738146e-01 -2.535621515434e-01 -2.226495778349e-01 -1.917975916787e-01 -1.584907427352e-01 -1.211976121939e-01 -8.383745716869e-02 -5.492124693778e-02 -3.438825669262e-02 -2.054207244271e-02 -1.256082704851e-02 -1.214293047182e-02 -1.741473233172e-02 -2.917550830067e-02 -3.687330825326e-02 -3.906033071516e-02 -3.943808689838e-02 -3.703327079221e-02 -3.075557748921e-02 -2.345316954457e-02 -1.564763497124e-02 -6.163177832244e-03 3.148318794761e-03 1.312189625451e-02 2.415436452778e-02 3.392611311100e-02 4.015273814270e-02 4.504492237877e-02 5.004008563899e-02 5.401057662720e-02 5.706155825218e-02 5.997987648281e-02 6.213558890487e-02 5.914320601654e-02 5.477869541500e-02 5.181804140979e-02 4.970718305404e-02 4.686196754318e-02 4.466812335869e-02 4.163057658742e-02 3.630593259463e-02 3.333192045156e-02 3.216367523074e-02 2.967736007880e-02 2.612084057234e-02 2.339686798428e-02 1.976831979783e-02 1.723954902930e-02 1.574298154422e-02 1.282651282983e-02 9.652333639401e-03 6.678903260186e-03 3.503913664983e-03 1.271530171939e-03 -4.619358045615e-04 -1.579421096859e-03 -2.252961203069e-03 -3.415338225729e-03 -4.026088395680e-03 -4.212042121837e-03 

NAME = Non-Bonded_C4-CdB
TYPE = C4 , CdB
3.300000000000e+00 3.500000000000e+00 3.700000000000e+00 3.900000000000e+00 4.100000000000e+00 4.300000000000e+00 4.500000000000e+00 4.700000000000e+00 4.900000000000e+00 5.100000000000e+00 5.300000000000e+00 5.500000000000e+00 5.700000000000e+00 5.900000000000e+00 6.100000000000e+00 6.300000000000e+00 6.500000000000e+00 6.700000000000e+00 6.900000000000e+00 7.100000000000e+00 7.300000000000e+00 7.500000000000e+00 7.700000000000e+00 7.900000000000e+00 8.100000000000e+00 8.300000000000e+00 8.500000000000e+00 8.700000000000e+00 8.900000000000e+00 9.100000000000e+00 9.300000000000e+00 9.500000000000e+00 9.700000000000e+00 9.900000000000e+00 1.010000000000e+01 1.030000000000e+01 1.050000000000e+01 1.070000000000e+01 1.090000000000e+01 1.110000000000e+01 1.130000000000e+01 1.150000000000e+01 1.170000000000e+01 1.190000000000e+01 1.210000000000e+01 1.230000000000e+01 1.250000000000e+01 1.270000000000e+01 1.290000000000e+01 1.310000000000e+01 1.330000000000e+01 1.350000000000e+01 1.370000000000e+01 1.390000000000e+01 1.410000000000e+01 1.430000000000e+01 1.450000000000e+01 1.470000000000e+01 1.490000000000e+01 1.510000000000e+01 1.530000000000e+01 1.550000000000e+01 1.570000000000e+01 1.590000000000e+01 1.610000000000e+01 1.630000000000e+01 1.650000000000e+01 1.670000000000e+01 1.690000000000e+01 1.710000000000e+01 1.730000000000e+01 1.750000000000e+01 1.770000000000e+01 1.790000000000e+01 1.810000000000e+01 
5.853129933507e+00 4.212887911073e+00 2.935881529686e+00 2.035173733673e+00 1.368875887491e+00 9.215998883589e-01 5.909543867216e-01 3.556739621310e-01 1.831895131158e-01 5.239121836467e-02 -4.264917525281e-02 -1.061390027557e-01 -1.434500567565e-01 -1.614101250244e-01 -1.664622443847e-01 -1.597091349778e-01 -1.428473255546e-01 -1.206699595763e-01 -9.516988012401e-02 -6.909921627886e-02 -4.640206659833e-02 -2.538156110105e-02 -4.660951197347e-03 9.594670486493e-03 1.506285401178e-02 1.502961480055e-02 1.488230159862e-02 1.339336039984e-02 1.374903982351e-02 1.805340147279e-02 2.400920064702e-02 3.301317320074e-02 4.281364447147e-02 5.444420211181e-02 6.820882782840e-02 8.177844788737e-02 9.471910846357e-02 1.061528864549e-01 1.149794510737e-01 1.216734183277e-01 1.256569437260e-01 1.286376414148e-01 1.287672007669e-01 1.252653751079e-01 1.195098410988e-01 1.120308519472e-01 1.009528466429e-01 9.046873879326e-02 7.995897515851e-02 6.918585214323e-02 5.889935884752e-02 5.001577410537e-02 4.060003970851e-02 3.006348126766e-02 2.230277582139e-02 1.540666352943e-02 9.290491942740e-03 3.655429873263e-03 -1.490831167244e-03 -5.255794132047e-03 -9.696374675107e-03 -1.335179573632e-02 -1.597930223701e-02 -1.818680177861e-02 -2.063328521441e-02 -2.291236081672e-02 -2.393394237753e-02 -2.369158889523e-02 -2.399149867902e-02 -2.380784995525e-02 -2.272363433403e-02 -2.230071343924e-02 -2.046705673768e-02 -1.812222662442e-02 -1.682264355824e-02 

NAME = Non-Bonded_C4-N
TYPE = C4 , N
3.700000000000e+00 3.900000000000e+00 4.100000000000e+00 4.300000000000e+00 4.500000000000e+00 4.700000000000e+00 4.900000000000e+00 5.100000000000e+00 5.300000000000e+00 5.500000000000e+00 5.700000000000e+00 5.900000000000e+00 6.100000000000e+00 6.300000000000e+00 6.500000000000e+00 6.700000000000e+00 6.900000000000e+00 7.100000000000e+00 7.300000000000e+00 7.500000000000e+00 7.700000000000e+00 7.900000000000e+00 8.100000000000e+00 8.300000000000e+00 8.500000000000e+00 8.700000000000e+00 8.900000000000e+00 9.100000000000e+00 9.300000000000e+00 9.500000000000e+00 9.700000000000e+00 9.900000000000e+00 1.010000000000e+01 1.030000000000e+01 1.050000000000e+01 1.070000000000e+01 1.090000000000e+01 1.110000000000e+01 1.130000000000e+01 1.150000000000e+01 1.170000000000e+01 1.190000000000e+01 1.210000000000e+01 1.230000000000e+01 1.250000000000e+01 1.270000000000e+01 1.290000000000e+01 1.310000000000e+01 1.330000000000e+01 1.350000000000e+01 1.370000000000e+01 1.390000000000e+01 1.410000000000e+01 1.430000000000e+01 1.450000000000e+01 1.470000000000e+01 1.490000000000e+01 1.510000000000e+01 1.530000000000e+01 1.550000000000e+01 1.570000000000e+01 1.590000000000e+01 1.610000000000e+01 1.630000000000e+01 1.650000000000e+01 1.670000000000e+01 1.690000000000e+01 1.710000000000e+01 1.730000000000e+01 1.750000000000e+01 1.770000000000e+01 1.790000000000e+01 1.810000000000e+01 
3.967603989541e+00 2.303986173121e+00 1.356547479484e+00 6.057981292514e-01 1.229934510025e-01 -1.464098413964e-01 -2.863038250742e-01 -3.472904734655e-01 -3.543755076033e-01 -3.442787858699e-01 -3.168514577883e-01 -2.637549721457e-01 -2.020893242608e-01 -1.380234611152e-01 -6.730084151854e-02 -4.143264955432e-03 4.485994680111e-02 8.405396882513e-02 1.100840236440e-01 1.216541175141e-01 1.183788567832e-01 1.024801951911e-01 8.503344114678e-02 6.780646797396e-02 4.471362992052e-02 1.640758081167e-02 -1.091784133544e-02 -3.081023194760e-02 -4.220514520818e-02 -4.748708216235e-02 -4.903989267335e-02 -4.546146052263e-02 -3.739288716092e-02 -2.820575055650e-02 -1.827538591833e-02 -6.398779903200e-03 5.813507171957e-03 1.542892121698e-02 2.297680363137e-02 2.981762631464e-02 3.514461549446e-02 3.417298329540e-02 3.165805596881e-02 3.130784804490e-02 2.917735830598e-02 2.476288352296e-02 1.913706925684e-02 1.453397848439e-02 1.153278521071e-02 7.853727325357e-03 3.864360316488e-03 1.720646735842e-04 -2.210255437619e-03 -4.079737491435e-03 -6.094930105422e-03 -7.844635853788e-03 -8.564971432544e-03 -7.984475443141e-03 -6.625532670374e-03 -6.550257556323e-03 -6.740565259921e-03 -5.294790620972e-03 -5.500035886992e-03 -8.388878215910e-03 -9.174632669464e-03 -7.826564748006e-03 -7.612619312080e-03 -8.902477650470e-03 -9.082120640019e-03 -6.843915876292e-03 -5.513339128514e-03 -6.783932234033e-03 -5.597272680942e-03 

NAME = Non-Bonded_C4-P
TYPE = C4 , P
3.900000000000e+00 4.100000000000e+00 4.300000000000e+00 4.500000000000e+00 4.700000000000e+00 4.900000000000e+00 5.100000000000e+00 5.300000000000e+00 5.500000000000e+00 5.700000000000e+00 5.900000000000e+00 6.100000000000e+00 6.300000000000e+00 6.500000000000e+00 6.700000000000e+00 6.900000000000e+00 7.100000000000e+00 7.300000000000e+00 7.500000000000e+00 7.700000000000e+00 7.900000000000e+00 8.100000000000e+00 8.300000000000e+00 8.500000000000e+00 8.700000000000e+00 8.900000000000e+00 9.100000000000e+00 9.300000000000e+00 9.500000000000e+00 9.700000000000e+00 9.900000000000e+00 1.010000000000e+01 1.030000000000e+01 1.050000000000e+01 1.070000000000e+01 1.090000000000e+01 1.110000000000e+01 1.130000000000e+01 1.150000000000e+01 1.170000000000e+01 1.190000000000e+01 1.210000000000e+01 1.230000000000e+01 1.250000000000e+01 1.270000000000e+01 1.290000000000e+01 1.310000000000e+01 1.330000000000e+01 1.350000000000e+01 1.370000000000e+01 1.390000000000e+01 1.410000000000e+01 1.430000000000e+01 1.450000000000e+01 1.470000000000e+01 1.490000000000e+01 1.510000000000e+01 1.530000000000e+01 1.550000000000e+01 1.570000000000e+01 1.590000000000e+01 1.610000000000e+01 1.630000000000e+01 1.650000000000e+01 1.670000000000e+01 1.690000000000e+01 1.710000000000e+01 1.730000000000e+01 1.750000000000e+01 1.770000000000e+01 1.790000000000e+01 1.810000000000e+01 
2.542097715263e+00 1.740056884756e+00 1.147825146036e+00 7.029775657332e-01 4.218052707735e-01 2.437347582688e-01 1.358531650125e-01 7.823310135637e-02 5.446862474138e-02 5.205606248370e-02 7.159492582045e-02 9.931719028016e-02 1.264594049700e-01 1.570091122962e-01 1.789510251122e-01 1.849450082761e-01 1.840424720812e-01 1.823917677045e-01 1.705020703725e-01 1.369379783125e-01 9.791647187640e-02 6.629266847776e-02 3.239092142805e-02 -2.152054389763e-03 -3.010764199107e-02 -5.003597856190e-02 -6.122062223104e-02 -6.690516718877e-02 -7.227038254695e-02 -7.672746856304e-02 -7.765246725996e-02 -7.668834616167e-02 -7.451641858600e-02 -7.290261652106e-02 -7.342928796905e-02 -7.366595789435e-02 -7.285193347888e-02 -7.162173523200e-02 -6.815579828033e-02 -6.360589402647e-02 -5.993830767373e-02 -5.459870825968e-02 -4.692115628579e-02 -3.998749535262e-02 -3.766948607174e-02 -3.750801988158e-02 -3.454682135349e-02 -3.004084637110e-02 -2.582877921549e-02 -2.134223118885e-02 -1.729969448810e-02 -1.457048264621e-02 -1.285939089955e-02 -1.095793891697e-02 -9.328246388669e-03 -8.902145546176e-03 -9.074983590856e-03 -9.433633360943e-03 -9.150233852572e-03 -8.321937541498e-03 -7.973432173323e-03 -8.277158606300e-03 -8.784169584903e-03 -9.232108283393e-03 -9.126544230567e-03 -8.797318284773e-03 -8.775298064341e-03 -7.874505290558e-03 -6.796396194504e-03 -6.657710330395e-03 -7.030713083958e-03 -7.377533089713e-03 

NAME = Non-Bonded_CO-CO
TYPE = CO , CO
3.100000000000e+00 3.300000000000e+00 3.500000000000e+00 3.700000000000e+00 3.900000000000e+00 4.100000000000e+00 4.300000000000e+00 4.500000000000e+00 4.700000000000e+00 4.900000000000e+00 5.100000000000e+00 5.300000000000e+00 5.500000000000e+00 5.700000000000e+00 5.900000000000e+00 6.100000000000e+00 6.300000000000e+00 6.500000000000e+00 6.700000000000e+00 6.900000000000e+00 7.100000000000e+00 7.300000000000e+00 7.500000000000e+00 7.700000000000e+00 7.900000000000e+00 8.100000000000e+00 8.300000000000e+00 8.500000000000e+00 8.700000000000e+00 8.900000000000e+00 9.100000000000e+00 9.300000000000e+00 9.500000000000e+00 9.700000000000e+00 9.900000000000e+00 1.010000000000e+01 1.030000000000e+01 1.050000000000e+01 1.070000000000e+01 1.090000000000e+01 1.110000000000e+01 1.130000000000e+01 1.150000000000e+01 1.170000000000e+01 1.190000000000e+01 1.210000000000e+01 1.230000000000e+01 1.250000000000e+01 1.270000000000e+01 1.290000000000e+01 1.310000000000e+01 1.330000000000e+01 1.350000000000e+01 1.370000000000e+01 1.390000000000e+01 1.410000000000e+01 1.430000000000e+01 1.450000000000e+01 1.470000000000e+01 1.490000000000e+01 1.510000000000e+01 1.530000000000e+01 1.550000000000e+01 1.570000000000e+01 1.590000000000e+01 1.610000000000e+01 1.630000000000e+01 1.650000000000e+01 1.670000000000e+01 1.690000000000e+01 1.710000000000e+01 1.730000000000e+01 1.750000000000e+01 1.770000000000e+01 1.790000000000e+01 1.810000000000e+01 
4.222603508066e+00 3.277075827529e+00 2.428921645325e+00 1.794437091894e+00 1.291910973922e+00 8.998625577068e-01 6.156182811861e-01 4.321951155463e-01 3.266203605341e-01 2.544936661147e-01 2.014156785811e-01 1.641762326251e-01 1.449674221832e-01 1.414594580243e-01 1.484466649041e-01 1.638279218358e-01 1.769481930089e-01 1.809756847796e-01 1.801370428546e-01 1.801781232259e-01 1.874579739763e-01 1.988657136281e-01 2.076479815402e-01 2.101402947097e-01 2.038461839204e-01 1.900640687011e-01 1.753252369319e-01 1.614541610323e-01 1.490849074058e-01 1.389678286910e-01 1.298261094374e-01 1.220248475703e-01 1.150352284451e-01 1.121610714340e-01 1.128472235895e-01 1.158090490826e-01 1.161281701743e-01 1.151940356684e-01 1.122062597334e-01 1.093539453209e-01 1.079613312133e-01 1.038874100755e-01 9.865563606949e-02 9.373104703145e-02 8.934148524457e-02 8.419155130931e-02 7.979236471234e-02 7.537860110653e-02 7.131710084400e-02 6.567399124316e-02 5.900792530445e-02 5.512460042078e-02 5.164651772088e-02 4.687004917514e-02 4.206331412363e-02 3.954726421345e-02 3.673632315839e-02 3.308700827032e-02 2.920635886036e-02 2.557467683696e-02 2.298923440627e-02 2.098156237168e-02 1.916373011187e-02 1.680934128193e-02 1.473420725381e-02 1.560226221864e-02 1.547928248981e-02 1.336188748537e-02 1.160088188404e-02 9.731474296465e-03 7.655527770234e-03 6.716544447144e-03 5.786404600112e-03 4.390020821749e-03 3.716662254694e-03 4.345200995861e-03 

NAME = Non-Bonded_CO-CdB
TYPE = CO , CdB
3.100000000000e+00 3.300000000000e+00 3.500000000000e+00 3.700000000000e+00 3.900000000000e+00 4.100000000000e+00 4.300000000000e+00 4.500000000000e+00 4.700000000000e+00 4.900000000000e+00 5.100000000000e+00 5.300000000000e+00 5.500000000000e+00 5.700000000000e+00 5.900000000000e+00 6.100000000000e+00 6.300000000000e+00 6.500000000000e+00 6.700000000000e+00 6.900000000000e+00 7.100000000000e+00 7.300000000000e+00 7.500000000000e+00 7.700000000000e+00 7.900000000000e+00 8.100000000000e+00 8.300000000000e+00 8.500000000000e+00 8.700000000000e+00 8.900000000000e+00 9.100000000000e+00 9.300000000000e+00 9.500000000000e+00 9.700000000000e+00 9.900000000000e+00 1.010000000000e+01 1.030000000000e+01 1.050000000000e+01 1.070000000000e+01 1.090000000000e+01 1.110000000000e+01 1.130000000000e+01 1.150000000000e+01 1.170000000000e+01 1.190000000000e+01 1.210000000000e+01 1.230000000000e+01 1.250000000000e+01 1.270000000000e+01 1.290000000000e+01 1.310000000000e+01 1.330000000000e+01 1.350000000000e+01 1.370000000000e+01 1.390000000000e+01 1.410000000000e+01 1.430000000000e+01 1.450000000000e+01 1.470000000000e+01 1.490000000000e+01 1.510000000000e+01 1.530000000000e+01 1.550000000000e+01 1.570000000000e+01 1.590000000000e+01 1.610000000000e+01 1.630000000000e+01 1.650000000000e+01 1.670000000000e+01 1.690000000000e+01 1.710000000000e+01 1.730000000000e+01 1.750000000000e+01 1.770000000000e+01 1.790000000000e+01 1.810000000000e+01 
4.544659423161e+00 3.653031918376e+00 2.591278356934e+00 2.046931487831e+00 1.577982249570e+00 1.227013035868e+00 9.665054373403e-01 7.841610614933e-01 6.622426422805e-01 5.806857083852e-01 5.288943831706e-01 5.061538407537e-01 4.955863179964e-01 4.987980806655e-01 5.049242436750e-01 5.109303965839e-01 5.207745749923e-01 5.326510833434e-01 5.461861734834e-01 5.562682086209e-01 5.643958608582e-01 5.715026252946e-01 5.717895965184e-01 5.652206541118e-01 5.530171828418e-01 5.377440634429e-01 5.152000189558e-01 4.898364547925e-01 4.650547998522e-01 4.418049718960e-01 4.182856742819e-01 3.938564081021e-01 3.737155045594e-01 3.577722983711e-01 3.443949383946e-01 3.321393274349e-01 3.204410864785e-01 3.098211405940e-01 2.994723152976e-01 2.897037707590e-01 2.809134896581e-01 2.721592705456e-01 2.616908652375e-01 2.508456438832e-01 2.401974580019e-01 2.281204068908e-01 2.150325602171e-01 2.021091360811e-01 1.873473215847e-01 1.737702368603e-01 1.605684282869e-01 1.465233273642e-01 1.330682972840e-01 1.194203385624e-01 1.081503595091e-01 9.937568488618e-02 9.012482973156e-02 8.098450647399e-02 7.526642777518e-02 6.977212584858e-02 6.219457320233e-02 5.660841030066e-02 5.206440814189e-02 4.590206159422e-02 3.891111624255e-02 3.429261130070e-02 3.095436043457e-02 2.566203495057e-02 2.013793631129e-02 1.582927332876e-02 1.252967436489e-02 9.398221671235e-03 7.086694055442e-03 4.225333564966e-03 1.429271410423e-03 -7.967500541642e-05 

NAME = Non-Bonded_CO-N
TYPE = CO , N
3.500000000000e+00 3.700000000000e+00 3.900000000000e+00 4.100000000000e+00 4.300000000000e+00 4.500000000000e+00 4.700000000000e+00 4.900000000000e+00 5.100000000000e+00 5.300000000000e+00 5.500000000000e+00 5.700000000000e+00 5.900000000000e+00 6.100000000000e+00 6.300000000000e+00 6.500000000000e+00 6.700000000000e+00 6.900000000000e+00 7.100000000000e+00 7.300000000000e+00 7.500000000000e+00 7.700000000000e+00 7.900000000000e+00 8.100000000000e+00 8.300000000000e+00 8.500000000000e+00 8.700000000000e+00 8.900000000000e+00 9.100000000000e+00 9.300000000000e+00 9.500000000000e+00 9.700000000000e+00 9.900000000000e+00 1.010000000000e+01 1.030000000000e+01 1.050000000000e+01 1.070000000000e+01 1.090000000000e+01 1.110000000000e+01 1.130000000000e+01 1.150000000000e+01 1.170000000000e+01 1.190000000000e+01 1.210000000000e+01 1.230000000000e+01 1.250000000000e+01 1.270000000000e+01 1.290000000000e+01 1.310000000000e+01 1.330000000000e+01 1.350000000000e+01 1.370000000000e+01 1.390000000000e+01 1.410000000000e+01 1.430000000000e+01 1.450000000000e+01 1.470000000000e+01 1.490000000000e+01 1.510000000000e+01 1.530000000000e+01 1.550000000000e+01 1.570000000000e+01 1.590000000000e+01 1.610000000000e+01 1.630000000000e+01 1.650000000000e+01 1.670000000000e+01 1.690000000000e+01 1.710000000000e+01 1.730000000000e+01 1.750000000000e+01 1.770000000000e+01 1.790000000000e+01 1.810000000000e+01 
4.133088958044e+00 2.696178058618e+00 1.566286547193e+00 8.045052963544e-01 3.646220696156e-01 1.508672373677e-01 4.810645591673e-02 5.131762031651e-02 1.378113516197e-01 2.351901809229e-01 3.007739861820e-01 3.296217027707e-01 3.351777046270e-01 3.286732727023e-01 2.982558890768e-01 2.472760185570e-01 1.794283497470e-01 1.083974490526e-01 5.490319713184e-02 2.170037826842e-02 3.231640865182e-03 -3.241454781016e-04 1.033900537026e-03 2.388812439557e-04 -4.513836977493e-03 -6.353195643352e-03 -5.912261964496e-03 -5.448426216678e-03 -5.272582208543e-03 -3.286442862594e-03 -3.122843945643e-03 -6.668671085334e-03 -1.074604389260e-02 -9.562309334861e-03 -4.698052058969e-03 2.638666087984e-03 7.210278453251e-03 9.584917633003e-03 1.034509455467e-02 1.071291676196e-02 7.746453420641e-03 2.756718986837e-03 3.438629861974e-03 1.766240888150e-03 -5.774872865647e-03 -8.239385227224e-03 -7.927781822761e-03 -1.294320715702e-02 -1.729557289720e-02 -1.893000182509e-02 -2.002735406054e-02 -2.027392593042e-02 -2.120583010489e-02 -2.167896835681e-02 -2.418043936252e-02 -2.447751385058e-02 -2.158673937536e-02 -1.772570669875e-02 -1.653753376131e-02 -1.712056952154e-02 -1.372121223449e-02 -1.253757831757e-02 -1.322549175185e-02 -1.389445098892e-02 -1.193176582872e-02 -1.159088629053e-02 -9.851881949063e-03 -7.739279971729e-03 -6.406893365606e-03 -5.601948273601e-03 -4.677503401727e-03 -5.134917666901e-03 -4.965866478208e-03 -1.292556795620e-03 

NAME = Non-Bonded_CO-P
TYPE = CO , P
3.300000000000e+00 3.500000000000e+00 3.700000000000e+00 3.900000000000e+00 4.100000000000e+00 4.300000000000e+00 4.500000000000e+00 4.700000000000e+00 4.900000000000e+00 5.100000000000e+00 5.300000000000e+00 5.500000000000e+00 5.700000000000e+00 5.900000000000e+00 6.100000000000e+00 6.300000000000e+00 6.500000000000e+00 6.700000000000e+00 6.900000000000e+00 7.100000000000e+00 7.300000000000e+00 7.500000000000e+00 7.700000000000e+00 7.900000000000e+00 8.100000000000e+00 8.300000000000e+00 8.500000000000e+00 8.700000000000e+00 8.900000000000e+00 9.100000000000e+00 9.300000000000e+00 9.500000000000e+00 9.700000000000e+00 9.900000000000e+00 1.010000000000e+01 1.030000000000e+01 1.050000000000e+01 1.070000000000e+01 1.090000000000e+01 1.110000000000e+01 1.130000000000e+01 1.150000000000e+01 1.170000000000e+01 1.190000000000e+01 1.210000000000e+01 1.230000000000e+01 1.250000000000e+01 1.270000000000e+01 1.290000000000e+01 1.310000000000e+01 1.330000000000e+01 1.350000000000e+01 1.370000000000e+01 1.390000000000e+01 1.410000000000e+01 1.430000000000e+01 1.450000000000e+01 1.470000000000e+01 1.490000000000e+01 1.510000000000e+01 1.530000000000e+01 1.550000000000e+01 1.570000000000e+01 1.590000000000e+01 1.610000000000e+01 1.630000000000e+01 1.650000000000e+01 1.670000000000e+01 1.690000000000e+01 1.710000000000e+01 1.730000000000e+01 1.750000000000e+01 1.770000000000e+01 1.790000000000e+01 1.810000000000e+01 
3.312311105004e+00 1.627352552375e+00 4.403970888729e-01 -1.828683016487e-01 -4.617531536625e-01 -5.441636219405e-01 -5.655114615609e-01 -5.849804800102e-01 -6.219658991556e-01 -6.544651830762e-01 -6.584304967578e-01 -6.295945864585e-01 -5.662985006949e-01 -4.900065365989e-01 -4.158579243729e-01 -3.580775522493e-01 -3.239894005416e-01 -2.913642479598e-01 -2.562809009058e-01 -2.256989461295e-01 -2.036908809902e-01 -1.998275645487e-01 -2.094895131711e-01 -2.304177586653e-01 -2.543982920736e-01 -2.610187257605e-01 -2.514939180612e-01 -2.360414767286e-01 -2.222538198222e-01 -2.078478124319e-01 -1.937696686732e-01 -1.817817564938e-01 -1.711945775519e-01 -1.642459287609e-01 -1.599666150776e-01 -1.576034209875e-01 -1.566025550234e-01 -1.529885035308e-01 -1.473515107960e-01 -1.412801364914e-01 -1.342210861115e-01 -1.289907115947e-01 -1.202735350342e-01 -1.105406119745e-01 -1.043135925517e-01 -9.737838968992e-02 -8.909749449516e-02 -8.158347788724e-02 -7.529247195247e-02 -7.099403787580e-02 -6.532513210213e-02 -6.107674671596e-02 -5.943213782666e-02 -5.628892429596e-02 -4.817686432608e-02 -4.341327427888e-02 -3.946644160889e-02 -3.616266448781e-02 -3.352595311019e-02 -3.125158342725e-02 -2.858479584202e-02 -2.667726863465e-02 -2.393492228633e-02 -2.262827152454e-02 -2.160362941009e-02 -1.906437476289e-02 -1.710047023970e-02 -1.710546637780e-02 -1.693105482586e-02 -1.598200181715e-02 -1.328122376780e-02 -1.024931059164e-02 -8.758326946728e-03 -7.951404857468e-03 -5.258214063961e-03 

NAME = Non-Bonded_CdB-CdB
TYPE = CdB , CdB
3.100000000000e+00 3.300000000000e+00 3.500000000000e+00 3.700000000000e+00 3.900000000000e+00 4.100000000000e+00 4.300000000000e+00 4.500000000000e+00 4.700000000000e+00 4.900000000000e+00 5.100000000000e+00 5.300000000000e+00 5.500000000000e+00 5.700000000000e+00 5.900000000000e+00 6.100000000000e+00 6.300000000000e+00 6.500000000000e+00 6.700000000000e+00 6.900000000000e+00 7.100000000000e+00 7.300000000000e+00 7.500000000000e+00 7.700000000000e+00 7.900000000000e+00 8.100000000000e+00 8.300000000000e+00 8.500000000000e+00 8.700000000000e+00 8.900000000000e+00 9.100000000000e+00 9.300000000000e+00 9.500000000000e+00 9.700000000000e+00 9.900000000000e+00 1.010000000000e+01 1.030000000000e+01 1.050000000000e+01 1.070000000000e+01 1.090000000000e+01 1.110000000000e+01 1.130000000000e+01 1.150000000000e+01 1.170000000000e+01 1.190000000000e+01 1.210000000000e+01 1.230000000000e+01 1.250000000000e+01 1.270000000000e+01 1.290000000000e+01 1.310000000000e+01 1.330000000000e+01 1.350000000000e+01 1.370000000000e+01 1.390000000000e+01 1.410000000000e+01 1.430000000000e+01 1.450000000000e+01 1.470000000000e+01 1.490000000000e+01 1.510000000000e+01 1.530000000000e+01 1.550000000000e+01 1.570000000000e+01 1.590000000000e+01 1.610000000000e+01 1.630000000000e+01 1.650000000000e+01 1.670000000000e+01 1.690000000000e+01 1.710000000000e+01 1.730000000000e+01 1.750000000000e+01 1.770000000000e+01 1.790000000000e+01 1.810000000000e+01 
6.159042717803e+00 4.770351345738e+00 3.606427128479e+00 2.726132929510e+00 2.113271092166e+00 1.667442749487e+00 1.370801880527e+00 1.139653517723e+00 9.609991736927e-01 8.278216318066e-01 7.358877184714e-01 6.721435644015e-01 6.330704555209e-01 6.088916960448e-01 5.948244293596e-01 5.901444410258e-01 5.870262652587e-01 5.857311171593e-01 5.877230851542e-01 5.902057087527e-01 5.883665070189e-01 5.846168113011e-01 5.777446071530e-01 5.655590710365e-01 5.497540663861e-01 5.287635632996e-01 5.069769544906e-01 4.832779235635e-01 4.610543759958e-01 4.422334495971e-01 4.251750676516e-01 4.124143826408e-01 4.022703789669e-01 3.931920458400e-01 3.867305809212e-01 3.814905674732e-01 3.753875439057e-01 3.658899435151e-01 3.590179439435e-01 3.524497675740e-01 3.422901511761e-01 3.309850255234e-01 3.179986541307e-01 3.027072593104e-01 2.847140278595e-01 2.642960130198e-01 2.430033447719e-01 2.227731226205e-01 2.014127805878e-01 1.801902689796e-01 1.591460838327e-01 1.422064625352e-01 1.272031735098e-01 1.095222340831e-01 9.668553972004e-02 8.701414060161e-02 7.790495125326e-02 6.732015764189e-02 5.720672595812e-02 4.698279117324e-02 3.949406215313e-02 3.435950063460e-02 2.917918185174e-02 2.212087120091e-02 1.549788574390e-02 9.204176953736e-03 4.596449088870e-03 -1.105645763418e-04 -3.444635472775e-03 -5.249495066950e-03 -5.923785381660e-03 -6.255883965739e-03 -8.393592505265e-03 -8.521394302673e-03 -8.119166498400e-03 -8.672071055588e-03 

NAME = Non-Bonded_CdB-N
TYPE = CdB , N
3.300000000000e+00 3.500000000000e+00 3.700000000000e+00 3.900000000000e+00 4.100000000000e+00 4.300000000000e+00 4.500000000000e+00 4.700000000000e+00 4.900000000000e+00 5.100000000000e+00 5.300000000000e+00 5.500000000000e+00 5.700000000000e+00 5.900000000000e+00 6.100000000000e+00 6.300000000000e+00 6.500000000000e+00 6.700000000000e+00 6.900000000000e+00 7.100000000000e+00 7.300000000000e+00 7.500000000000e+00 7.700000000000e+00 7.900000000000e+00 8.100000000000e+00 8.300000000000e+00 8.500000000000e+00 8.700000000000e+00 8.900000000000e+00 9.100000000000e+00 9.300000000000e+00 9.500000000000e+00 9.700000000000e+00 9.900000000000e+00 1.010000000000e+01 1.030000000000e+01 1.050000000000e+01 1.070000000000e+01 1.090000000000e+01 1.110000000000e+01 1.130000000000e+01 1.150000000000e+01 1.170000000000e+01 1.190000000000e+01 1.210000000000e+01 1.230000000000e+01 1.250000000000e+01 1.270000000000e+01 1.290000000000e+01 1.310000000000e+01 1.330000000000e+01 1.350000000000e+01 1.370000000000e+01 1.390000000000e+01 1.410000000000e+01 1.430000000000e+01 1.450000000000e+01 1.470000000000e+01 1.490000000000e+01 1.510000000000e+01 1.530000000000e+01 1.550000000000e+01 1.570000000000e+01 1.590000000000e+01 1.610000000000e+01 1.630000000000e+01 1.650000000000e+01 1.670000000000e+01 1.690000000000e+01 1.710000000000e+01 1.730000000000e+01 1.750000000000e+01 1.770000000000e+01 1.790000000000e+01 1.810000000000e+01 
4.101842999297e+00 2.988243999610e+00 2.077351984295e+00 1.306268044617e+00 7.781545654709e-01 4.852157764853e-01 3.461275334824e-01 2.840527155217e-01 2.659610190027e-01 2.745166092287e-01 2.856166417888e-01 3.023944028727e-01 3.276113454291e-01 3.525482263289e-01 3.883285953047e-01 4.109839923464e-01 4.229258393154e-01 4.287037006136e-01 4.329643556888e-01 4.332632668112e-01 4.155943964903e-01 3.900551223871e-01 3.698819937298e-01 3.511192258936e-01 3.240132950527e-01 2.900265847896e-01 2.518382243961e-01 2.127247496062e-01 1.811571300096e-01 1.577181089870e-01 1.390987535287e-01 1.252468665887e-01 1.169000723128e-01 1.108515383718e-01 1.037236731093e-01 9.838184838354e-02 9.805541811850e-02 9.864425961153e-02 9.586410684343e-02 9.196389253755e-02 8.919020827882e-02 8.578627184030e-02 8.016679519177e-02 7.347465216420e-02 6.523268589928e-02 5.626563454262e-02 5.113046004461e-02 4.788884962999e-02 4.276045256868e-02 3.685818697325e-02 3.164174268102e-02 2.742636351065e-02 2.350211269678e-02 2.079447423394e-02 1.976680762902e-02 1.772072873505e-02 1.430930029851e-02 1.203928218330e-02 1.108444031381e-02 9.861887692970e-03 7.190672812113e-03 4.673595561906e-03 2.101953486810e-03 -1.738417819279e-03 -5.203999683739e-03 -7.313749085382e-03 -9.630708285466e-03 -1.204099946169e-02 -1.398072614779e-02 -1.549567913654e-02 -1.539321508831e-02 -1.437546889249e-02 -1.438278861552e-02 -1.423878649164e-02 -1.250318857431e-02 

NAME = Non-Bonded_CdB-P
TYPE = CdB , P
3.700000000000e+00 3.900000000000e+00 4.100000000000e+00 4.300000000000e+00 4.500000000000e+00 4.700000000000e+00 4.900000000000e+00 5.100000000000e+00 5.300000000000e+00 5.500000000000e+00 5.700000000000e+00 5.900000000000e+00 6.100000000000e+00 6.300000000000e+00 6.500000000000e+00 6.700000000000e+00 6.900000000000e+00 7.100000000000e+00 7.300000000000e+00 7.500000000000e+00 7.700000000000e+00 7.900000000000e+00 8.100000000000e+00 8.300000000000e+00 8.500000000000e+00 8.700000000000e+00 8.900000000000e+00 9.100000000000e+00 9.300000000000e+00 9.500000000000e+00 9.700000000000e+00 9.900000000000e+00 1.010000000000e+01 1.030000000000e+01 1.050000000000e+01 1.070000000000e+01 1.090000000000e+01 1.110000000000e+01 1.130000000000e+01 1.150000000000e+01 1.170000000000e+01 1.190000000000e+01 1.210000000000e+01 1.230000000000e+01 1.250000000000e+01 1.270000000000e+01 1.290000000000e+01 1.310000000000e+01 1.330000000000e+01 1.350000000000e+01 1.370000000000e+01 1.390000000000e+01 1.410000000000e+01 1.430000000000e+01 1.450000000000e+01 1.470000000000e+01 1.490000000000e+01 1.510000000000e+01 1.530000000000e+01 1.550000000000e+01 1.570000000000e+01 1.590000000000e+01 1.610000000000e+01 1.630000000000e+01 1.650000000000e+01 1.670000000000e+01 1.690000000000e+01 1.710000000000e+01 1.730000000000e+01 1.750000000000e+01 1.770000000000e+01 1.790000000000e+01 1.810000000000e+01 
1.663217440105e+00 4.804148455069e-01 -2.102150795291e-01 -7.049225532418e-01 -9.828753780030e-01 -1.113161642125e+00 -1.177177361045e+00 -1.216569275152e+00 -1.223699564105e+00 -1.180778160350e+00 -1.102759124014e+00 -1.030534574957e+00 -9.467095458698e-01 -8.830485640684e-01 -8.304202946855e-01 -7.740531922338e-01 -7.293235655474e-01 -6.921336915021e-01 -6.649750040649e-01 -6.451847626424e-01 -6.358917144505e-01 -6.304223940959e-01 -6.251512045528e-01 -6.175394624123e-01 -6.007266408531e-01 -5.812089193357e-01 -5.645823843083e-01 -5.474041301691e-01 -5.239135842946e-01 -4.937257923395e-01 -4.665552793991e-01 -4.428648663930e-01 -4.158910669347e-01 -3.898993770039e-01 -3.687297032534e-01 -3.503560481644e-01 -3.324633370449e-01 -3.126024137147e-01 -2.925312305858e-01 -2.730014137393e-01 -2.558315847008e-01 -2.399490371258e-01 -2.250268295924e-01 -2.095710540731e-01 -1.925938862229e-01 -1.772152239794e-01 -1.636343071229e-01 -1.506089345389e-01 -1.366364521087e-01 -1.222956936514e-01 -1.089872855381e-01 -9.504754757122e-02 -8.338858091555e-02 -7.569386842744e-02 -6.787233676374e-02 -6.078887748579e-02 -5.617124920188e-02 -5.252864670906e-02 -4.755475552837e-02 -4.226423477050e-02 -3.881560987167e-02 -3.612051358442e-02 -3.386170670134e-02 -3.248997483626e-02 -3.056942999935e-02 -2.726459428361e-02 -2.345026899950e-02 -1.949953175769e-02 -1.583364174781e-02 -1.310706407876e-02 -1.130370214010e-02 -1.018546295941e-02 -8.223029086537e-03 

NAME = Non-Bonded_N-N
TYPE = N , N
3.700000000000e+00 3.900000000000e+00 4.100000000000e+00 4.300000000000e+00 4.500000000000e+00 4.700000000000e+00 4.900000000000e+00 5.100000000000e+00 5.300000000000e+00 5.500000000000e+00 5.700000000000e+00 5.900000000000e+00 6.100000000000e+00 6.300000000000e+00 6.500000000000e+00 6.700000000000e+00 6.900000000000e+00 7.100000000000e+00 7.300000000000e+00 7.500000000000e+00 7.700000000000e+00 7.900000000000e+00 8.100000000000e+00 8.300000000000e+00 8.500000000000e+00 8.700000000000e+00 8.900000000000e+00 9.100000000000e+00 9.300000000000e+00 9.500000000000e+00 9.700000000000e+00 9.900000000000e+00 1.010000000000e+01 1.030000000000e+01 1.050000000000e+01 1.070000000000e+01 1.090000000000e+01 1.110000000000e+01 1.130000000000e+01 1.150000000000e+01 1.170000000000e+01 1.190000000000e+01 1.210000000000e+01 1.230000000000e+01 1.250000000000e+01 1.270000000000e+01 1.290000000000e+01 1.310000000000e+01 1.330000000000e+01 1.350000000000e+01 1.370000000000e+01 1.390000000000e+01 1.410000000000e+01 1.430000000000e+01 1.450000000000e+01 1.470000000000e+01 1.490000000000e+01 1.510000000000e+01 1.530000000000e+01 1.550000000000e+01 1.570000000000e+01 1.590000000000e+01 1.610000000000e+01 1.630000000000e+01 1.650000000000e+01 1.670000000000e+01 1.690000000000e+01 1.710000000000e+01 1.730000000000e+01 1.750000000000e+01 1.770000000000e+01 1.790000000000e+01 1.810000000000e+01 
6.219833871806e+00 5.060533750061e+00 4.014815693083e+00 3.214644298264e+00 2.661528294441e+00 2.268463837717e+00 1.998721212038e+00 1.785831290051e+00 1.629165994766e+00 1.514204694583e+00 1.419405528053e+00 1.328992052736e+00 1.268208350743e+00 1.235148842202e+00 1.211346572628e+00 1.171677757092e+00 1.101778891425e+00 1.027490765152e+00 9.598055781369e-01 9.104218180865e-01 8.820885725023e-01 8.464999770719e-01 8.095449142508e-01 7.632626421812e-01 6.959501315613e-01 6.282517507344e-01 5.701396563575e-01 5.319482838190e-01 5.003086378793e-01 4.673712324391e-01 4.397461122988e-01 4.115609099929e-01 3.837152306950e-01 3.612366358546e-01 3.382449833247e-01 3.111505177795e-01 2.863547759830e-01 2.727142796537e-01 2.571075882673e-01 2.403664103421e-01 2.245764547185e-01 2.111882272949e-01 2.009950212472e-01 1.890066552519e-01 1.825869565642e-01 1.738036569415e-01 1.628748469852e-01 1.481923784393e-01 1.341104130113e-01 1.238315187992e-01 1.137135945242e-01 1.081511049851e-01 1.011990364600e-01 8.794751090600e-02 7.707624408452e-02 7.423319274481e-02 7.330906877188e-02 6.305862922395e-02 6.010735621721e-02 5.857088912337e-02 5.524892554519e-02 4.952032679568e-02 4.382320541035e-02 4.139691883753e-02 3.909261749718e-02 3.473814072746e-02 3.344152838618e-02 3.356756764144e-02 3.020800275663e-02 2.747985854202e-02 2.780892358068e-02 2.801604777531e-02 2.629756389008e-02 

NAME = Non-Bonded_N-P
TYPE = N , P
3.300000000000e+00 3.500000000000e+00 3.700000000000e+00 3.900000000000e+00 4.100000000000e+00 4.300000000000e+00 4.500000000000e+00 4.700000000000e+00 4.900000000000e+00 5.100000000000e+00 5.300000000000e+00 5.500000000000e+00 5.700000000000e+00 5.900000000000e+00 6.100000000000e+00 6.300000000000e+00 6.500000000000e+00 6.700000000000e+00 6.900000000000e+00 7.100000000000e+00 7.300000000000e+00 7.500000000000e+00 7.700000000000e+00 7.900000000000e+00 8.100000000000e+00 8.300000000000e+00 8.500000000000e+00 8.700000000000e+00 8.900000000000e+00 9.100000000000e+00 9.300000000000e+00 9.500000000000e+00 9.700000000000e+00 9.900000000000e+00 1.010000000000e+01 1.030000000000e+01 1.050000000000e+01 1.070000000000e+01 1.090000000000e+01 1.110000000000e+01 1.130000000000e+01 1.150000000000e+01 1.170000000000e+01 1.190000000000e+01 1.210000000000e+01 1.230000000000e+01 1.250000000000e+01 1.270000000000e+01 1.290000000000e+01 1.310000000000e+01 1.330000000000e+01 1.350000000000e+01 1.370000000000e+01 1.390000000000e+01 1.410000000000e+01 1.430000000000e+01 1.450000000000e+01 1.470000000000e+01 1.490000000000e+01 1.510000000000e+01 1.530000000000e+01 1.550000000000e+01 1.570000000000e+01 1.590000000000e+01 1.610000000000e+01 1.630000000000e+01 1.650000000000e+01 1.670000000000e+01 1.690000000000e+01 1.710000000000e+01 1.730000000000e+01 1.750000000000e+01 1.770000000000e+01 1.790000000000e+01 1.810000000000e+01 
1.271640952400e+00 -4.467071557786e-01 -1.700318510370e+00 -2.356322881558e+00 -2.692421419436e+00 -2.793438032360e+00 -2.721463334062e+00 -2.544861908944e+00 -2.295690806959e+00 -1.992080505846e+00 -1.633961723581e+00 -1.292512910742e+00 -1.100443346423e+00 -1.032374652325e+00 -1.027280989473e+00 -1.040364755253e+00 -1.056814550587e+00 -1.063292191781e+00 -1.051139168452e+00 -1.006482981787e+00 -9.476747220025e-01 -8.907793201948e-01 -8.454722648465e-01 -8.096303341430e-01 -7.906505963361e-01 -7.762646952124e-01 -7.515666506275e-01 -7.113235404919e-01 -6.647443624015e-01 -6.202337655779e-01 -5.702377983815e-01 -5.183193804997e-01 -4.697306383329e-01 -4.223467764584e-01 -3.795576891118e-01 -3.436094208206e-01 -3.193479267842e-01 -3.036445547495e-01 -2.875070125158e-01 -2.632380721186e-01 -2.380962762639e-01 -2.190906368390e-01 -1.999117441441e-01 -1.821426779372e-01 -1.664874590293e-01 -1.491171029480e-01 -1.340205465871e-01 -1.218429606122e-01 -1.093142567156e-01 -1.015185275785e-01 -9.501830316706e-02 -8.797679606622e-02 -8.044572517156e-02 -7.496395131691e-02 -6.869330440976e-02 -6.050574878112e-02 -5.325521812628e-02 -4.749004436376e-02 -4.418660641373e-02 -4.173659876020e-02 -3.358472928595e-02 -2.678590189711e-02 -2.102926017751e-02 -1.450152455164e-02 -1.275364352309e-02 -7.943645261301e-03 -5.046712683058e-03 -1.374669141113e-03 2.153335248567e-03 5.353241379861e-03 9.649278230818e-03 1.155753857209e-02 1.375440957022e-02 1.324778126550e-02 1.589635464861e-02 

NAME = Non-Bonded_P-P
TYPE = P , P
3.700000000000e+00 3.900000000000e+00 4.100000000000e+00 4.300000000000e+00 4.500000000000e+00 4.700000000000e+00 4.900000000000e+00 5.100000000000e+00 5.300000000000e+00 5.500000000000e+00 5.700000000000e+00 5.900000000000e+00 6.100000000000e+00 6.300000000000e+00 6.500000000000e+00 6.700000000000e+00 6.900000000000e+00 7.100000000000e+00 7.300000000000e+00 7.500000000000e+00 7.700000000000e+00 7.900000000000e+00 8.100000000000e+00 8.300000000000e+00 8.500000000000e+00 8.700000000000e+00 8.900000000000e+00 9.100000000000e+00 9.300000000000e+00 9.500000000000e+00 9.700000000000e+00 9.900000000000e+00 1.010000000000e+01 1.030000000000e+01 1.050000000000e+01 1.070000000000e+01 1.090000000000e+01 1.110000000000e+01 1.130000000000e+01 1.150000000000e+01 1.170000000000e+01 1.190000000000e+01 1.210000000000e+01 1.230000000000e+01 1.250000000000e+01 1.270000000000e+01 1.290000000000e+01 1.310000000000e+01 1.330000000000e+01 1.350000000000e+01 1.370000000000e+01 1.390000000000e+01 1.410000000000e+01 1.430000000000e+01 1.450000000000e+01 1.470000000000e+01 1.490000000000e+01 1.510000000000e+01 1.530000000000e+01 1.550000000000e+01 1.570000000000e+01 1.590000000000e+01 1.610000000000e+01 1.630000000000e+01 1.650000000000e+01 1.670000000000e+01 1.690000000000e+01 1.710000000000e+01 1.730000000000e+01 1.750000000000e+01 1.770000000000e+01 1.790000000000e+01 1.810000000000e+01 
6.480656319094e+00 4.798890346479e+00 3.579124306401e+00 2.763896244219e+00 2.133164012376e+00 1.751108196635e+00 1.531871729170e+00 1.427381796128e+00 1.376405304375e+00 1.351945696955e+00 1.350059149131e+00 1.353721201797e+00 1.353324783819e+00 1.348911415072e+00 1.335354550967e+00 1.305842084054e+00 1.279974294785e+00 1.256313315324e+00 1.212937085134e+00 1.133451418251e+00 1.016017335379e+00 8.899557935337e-01 7.781528265194e-01 7.067315241916e-01 6.770624121963e-01 6.761697346324e-01 6.837998278362e-01 6.642971546309e-01 6.325824453521e-01 6.042940981619e-01 5.755087558444e-01 5.360853572189e-01 4.889044554755e-01 4.458529921814e-01 4.118643787325e-01 3.834953488397e-01 3.641199410572e-01 3.428692470259e-01 3.183620655198e-01 3.041517436147e-01 2.910492268515e-01 2.715313103460e-01 2.477907067554e-01 2.275548771740e-01 2.088363151889e-01 1.897361197754e-01 1.729574347959e-01 1.562189521731e-01 1.406916848111e-01 1.289014505474e-01 1.214892660706e-01 1.116793625436e-01 1.017891924099e-01 9.136149062357e-02 7.962915880257e-02 7.547591894515e-02 6.661210134894e-02 5.681199898532e-02 5.323337153405e-02 4.443251522749e-02 3.946339668080e-02 3.627665002560e-02 3.596712120921e-02 3.462299615307e-02 3.071959695425e-02 2.765135113932e-02 2.770511602711e-02 2.808498070580e-02 2.899849452994e-02 2.847203652628e-02 2.610630912122e-02 2.071870926291e-02 1.981360525661e-02 

NAME = Bond_N-P
TYPE = 1
2.990000000000e+00 3.010000000000e+00 3.030000000000e+00 3.050000000000e+00 3.070000000000e+00 3.090000000000e+00 3.110000000000e+00 3.130000000000e+00 3.150000000000e+00 3.170000000000e+00 3.190000000000e+00 3.210000000000e+00 3.230000000000e+00 3.250000000000e+00 3.270000000000e+00 3.290000000000e+00 3.310000000000e+00 3.330000000000e+00 3.350000000000e+00 3.370000000000e+00 3.390000000000e+00 3.410000000000e+00 3.430000000000e+00 3.450000000000e+00 3.470000000000e+00 3.490000000000e+00 3.510000000000e+00 3.530000000000e+00 3.550000000000e+00 3.570000000000e+00 3.590000000000e+00 3.610000000000e+00 3.630000000000e+00 3.650000000000e+00 3.670000000000e+00 3.690000000000e+00 3.710000000000e+00 3.730000000000e+00 3.750000000000e+00 3.770000000000e+00 3.790000000000e+00 3.810000000000e+00 3.830000000000e+00 3.850000000000e+00 3.870000000000e+00 3.890000000000e+00 3.910000000000e+00 3.930000000000e+00 3.950000000000e+00 3.970000000000e+00 3.990000000000e+00 4.010000000000e+00 4.030000000000e+00 4.050000000000e+00 
3.352830296104e+00 3.106318957081e+00 2.907179134117e+00 2.592666118260e+00 2.326919008550e+00 2.103733342779e+00 1.887491257954e+00 1.795696701401e+00 1.670880548872e+00 1.521162212411e+00 1.379337744991e+00 1.273592933544e+00 1.176889526756e+00 1.105360651410e+00 1.034895410331e+00 9.607271018404e-01 8.763818294626e-01 7.782125154343e-01 6.770714776602e-01 5.837878141229e-01 4.817035803921e-01 3.870486558530e-01 2.949579564078e-01 2.198269412651e-01 1.561196922312e-01 9.802644203880e-02 5.688962849970e-02 1.679402471090e-02 0.000000000000e+00 5.311219224200e-03 1.628213297750e-02 4.532344948170e-02 8.032983262840e-02 1.345025666615e-01 2.064185746456e-01 2.769708062952e-01 3.800155065467e-01 4.955867691485e-01 6.257767491130e-01 7.752869619144e-01 9.510861473820e-01 1.143019450126e+00 1.363538309211e+00 1.574250348848e+00 1.819316507078e+00 2.084024595030e+00 2.307668238523e+00 2.536205845498e+00 2.801889223503e+00 2.940637356767e+00 3.091373791340e+00 3.441360000216e+00 3.617192205633e+00 3.763746284668e+00 

NAME = Bond_P-CO
TYPE = 2
3.250000000000e+00 3.270000000000e+00 3.290000000000e+00 3.310000000000e+00 3.330000000000e+00 3.350000000000e+00 3.370000000000e+00 3.390000000000e+00 3.410000000000e+00 3.430000000000e+00 3.450000000000e+00 3.470000000000e+00 3.490000000000e+00 3.510000000000e+00 3.530000000000e+00 3.550000000000e+00 3.570000000000e+00 3.590000000000e+00 3.610000000000e+00 3.630000000000e+00 3.650000000000e+00 3.670000000000e+00 3.690000000000e+00 3.710000000000e+00 3.730000000000e+00 3.750000000000e+00 3.770000000000e+00 3.790000000000e+00 3.810000000000e+00 3.830000000000e+00 3.850000000000e+00 3.870000000000e+00 3.890000000000e+00 3.910000000000e+00 3.930000000000e+00 3.950000000000e+00 3.970000000000e+00 3.990000000000e+00 4.010000000000e+00 4.030000000000e+00 4.050000000000e+00 4.070000000000e+00 4.090000000000e+00 4.110000000000e+00 4.130000000000e+00 4.150000000000e+00 4.170000000000e+00 4.190000000000e+00 4.210000000000e+00 4.230000000000e+00 4.250000000000e+00 4.270000000000e+00 4.290000000000e+00 4.310000000000e+00 4.330000000000e+00 4.350000000000e+00 4.370000000000e+00 4.390000000000e+00 4.410000000000e+00 4.430000000000e+00 4.450000000000e+00 4.470000000000e+00 4.490000000000e+00 4.510000000000e+00 4.530000000000e+00 4.550000000000e+00 4.570000000000e+00 4.590000000000e+00 4.610000000000e+00 4.630000000000e+00 4.650000000000e+00 4.670000000000e+00 4.690000000000e+00 4.710000000000e+00 4.730000000000e+00 4.750000000000e+00 4.770000000000e+00 4.790000000000e+00 4.810000000000e+00 4.830000000000e+00 4.850000000000e+00 4.870000000000e+00 4.890000000000e+00 4.910000000000e+00 4.930000000000e+00 4.950000000000e+00 4.970000000000e+00 4.990000000000e+00 5.010000000000e+00 5.030000000000e+00 5.050000000000e+00 5.070000000000e+00 5.090000000000e+00 5.110000000000e+00 5.130000000000e+00 5.150000000000e+00 5.170000000000e+00 5.190000000000e+00 5.210000000000e+00 5.230000000000e+00 5.250000000000e+00 5.270000000000e+00 5.290000000000e+00 5.310000000000e+00 5.330000000000e+00 5.350000000000e+00 5.370000000000e+00 5.390000000000e+00 5.410000000000e+00 5.430000000000e+00 5.450000000000e+00 5.470000000000e+00 5.490000000000e+00 5.510000000000e+00 5.530000000000e+00 5.550000000000e+00 5.570000000000e+00 5.590000000000e+00 5.610000000000e+00 5.630000000000e+00 5.650000000000e+00 5.670000000000e+00 5.690000000000e+00 5.710000000000e+00 5.730000000000e+00 5.750000000000e+00 5.770000000000e+00 5.790000000000e+00 5.810000000000e+00 5.830000000000e+00 5.850000000000e+00 5.870000000000e+00 5.890000000000e+00 5.910000000000e+00 5.930000000000e+00 5.950000000000e+00 5.970000000000e+00 5.990000000000e+00 6.010000000000e+00 6.030000000000e+00 6.050000000000e+00 6.070000000000e+00 6.090000000000e+00 6.110000000000e+00 6.130000000000e+00 6.150000000000e+00 6.170000000000e+00 6.190000000000e+00 6.210000000000e+00 6.230000000000e+00 6.250000000000e+00 6.270000000000e+00 6.290000000000e+00 6.310000000000e+00 6.330000000000e+00 6.350000000000e+00 6.370000000000e+00 6.390000000000e+00 6.410000000000e+00 6.430000000000e+00 6.450000000000e+00 6.470000000000e+00 6.490000000000e+00 6.510000000000e+00 6.530000000000e+00 6.550000000000e+00 6.570000000000e+00 6.590000000000e+00 6.610000000000e+00 6.630000000000e+00 6.650000000000e+00 6.670000000000e+00 6.690000000000e+00 6.710000000000e+00 
2.779779793125e+00 2.667204552978e+00 2.497551148316e+00 2.304045554275e+00 2.124435873968e+00 1.975264684868e+00 1.845282241546e+00 1.718113203509e+00 1.593307253645e+00 1.473417379816e+00 1.357022025145e+00 1.247635321038e+00 1.147668705809e+00 1.058784044618e+00 9.846691204424e-01 9.215978108870e-01 8.594548098996e-01 7.912535320927e-01 7.169083146642e-01 6.429999257412e-01 5.776936804177e-01 5.225962396794e-01 4.739816175366e-01 4.296637494545e-01 3.884988913866e-01 3.490538109256e-01 3.110059723208e-01 2.742062043211e-01 2.388562339353e-01 2.068466104894e-01 1.795523708107e-01 1.563968073303e-01 1.366713906755e-01 1.180229532239e-01 9.755736793602e-02 7.644423113468e-02 5.751418906372e-02 4.261488306523e-02 3.247512854672e-02 2.372389356865e-02 1.358840711447e-02 4.791572649562e-03 0.000000000000e+00 5.255926332959e-04 7.264232735273e-03 1.831480245670e-02 3.118576851559e-02 4.510079096253e-02 5.958676865212e-02 7.456082135214e-02 8.985224517194e-02 1.042457763372e-01 1.177025030477e-01 1.337297368212e-01 1.562801120487e-01 1.839708954160e-01 2.120641141100e-01 2.386238238889e-01 2.643921877691e-01 2.907574268835e-01 3.193016529783e-01 3.497669312625e-01 3.798315380784e-01 4.088301428256e-01 4.403165768050e-01 4.773147088829e-01 5.175169998576e-01 5.566830650907e-01 5.940346846312e-01 6.313863328405e-01 6.683308298805e-01 7.042126542875e-01 7.413055787518e-01 7.797221200301e-01 8.187795231910e-01 8.608696299938e-01 9.049819638036e-01 9.473118233752e-01 9.889425996833e-01 1.030814876618e+00 1.070784247740e+00 1.110458328868e+00 1.155074002100e+00 1.200792748659e+00 1.236455878212e+00 1.263598072183e+00 1.290473756999e+00 1.317800515615e+00 1.345505101016e+00 1.366185782646e+00 1.366708809217e+00 1.349642809027e+00 1.325237142198e+00 1.292251722118e+00 1.250655534262e+00 1.207205709190e+00 1.159088947010e+00 1.097182255721e+00 1.023847874114e+00 9.527352751416e-01 8.915275263500e-01 8.355073219669e-01 7.800468916480e-01 7.281155761600e-01 6.819368685097e-01 6.391861057103e-01 5.991788958323e-01 5.643152707747e-01 5.353897821883e-01 5.092632250388e-01 4.840061829702e-01 4.589558953396e-01 4.325265250135e-01 4.061492950566e-01 3.819638486823e-01 3.588346657996e-01 3.368853872502e-01 3.162348028595e-01 2.935202358223e-01 2.681833059813e-01 2.431798757985e-01 2.195665663475e-01 1.957108534686e-01 1.706384210607e-01 1.460001387953e-01 1.245977358526e-01 1.099541652201e-01 1.034082550960e-01 1.011391009693e-01 9.880325033037e-02 9.549314163567e-02 9.093190988720e-02 8.556741640632e-02 8.300760962122e-02 8.654421358634e-02 9.767017450330e-02 1.166876647154e-01 1.411611774227e-01 1.678614775356e-01 1.970749868905e-01 2.325386268996e-01 2.774080977901e-01 3.313449225586e-01 3.923843224933e-01 4.589394421888e-01 5.288941844070e-01 6.007036660994e-01 6.711867816675e-01 7.366958820727e-01 8.029304643004e-01 8.774947624780e-01 9.540081409619e-01 1.022562145911e+00 1.086311185830e+00 1.156692158731e+00 1.241142823247e+00 1.336604091551e+00 1.431129571414e+00 1.513600768096e+00 1.582515102571e+00 1.643706854817e+00 1.704141364972e+00 1.766118937760e+00 1.823508874664e+00 1.876602859486e+00 1.940869545058e+00 2.027388379601e+00 2.129098125676e+00 2.237336539702e+00 2.353721901034e+00 2.480021735453e+00 2.609482288296e+00 2.733379049484e+00 2.831924461076e+00 

NAME = Bond_CO-C3
TYPE = 3
2.930000000000e+00 2.950000000000e+00 2.970000000000e+00 2.990000000000e+00 3.010000000000e+00 3.030000000000e+00 3.050000000000e+00 3.070000000000e+00 3.090000000000e+00 3.110000000000e+00 3.130000000000e+00 3.150000000000e+00 3.170000000000e+00 3.190000000000e+00 3.210000000000e+00 3.230000000000e+00 3.250000000000e+00 3.270000000000e+00 3.290000000000e+00 3.310000000000e+00 3.330000000000e+00 3.350000000000e+00 3.370000000000e+00 3.390000000000e+00 3.410000000000e+00 3.430000000000e+00 3.450000000000e+00 3.470000000000e+00 3.490000000000e+00 3.510000000000e+00 3.530000000000e+00 3.550000000000e+00 3.570000000000e+00 3.590000000000e+00 3.610000000000e+00 3.630000000000e+00 3.650000000000e+00 3.670000000000e+00 3.690000000000e+00 3.710000000000e+00 3.730000000000e+00 3.750000000000e+00 3.770000000000e+00 3.790000000000e+00 3.810000000000e+00 3.830000000000e+00 3.850000000000e+00 3.870000000000e+00 3.890000000000e+00 3.910000000000e+00 3.930000000000e+00 3.950000000000e+00 3.970000000000e+00 3.990000000000e+00 4.010000000000e+00 4.030000000000e+00 4.050000000000e+00 4.070000000000e+00 4.090000000000e+00 4.110000000000e+00 4.130000000000e+00 4.150000000000e+00 4.170000000000e+00 4.190000000000e+00 4.210000000000e+00 4.230000000000e+00 4.250000000000e+00 4.270000000000e+00 4.290000000000e+00 4.310000000000e+00 4.330000000000e+00 4.350000000000e+00 4.370000000000e+00 4.390000000000e+00 4.410000000000e+00 4.430000000000e+00 4.450000000000e+00 
3.797215203433e+00 3.550705372335e+00 3.375192000247e+00 3.069810436688e+00 2.797674642847e+00 2.612206456813e+00 2.512570075385e+00 2.439334380990e+00 2.339681827267e+00 2.216658126619e+00 2.079513843097e+00 1.998566478633e+00 1.965960273570e+00 1.916616695924e+00 1.835586770784e+00 1.772882495030e+00 1.747987096416e+00 1.711111452634e+00 1.653541424595e+00 1.597079327464e+00 1.541202140558e+00 1.483243019140e+00 1.408411650496e+00 1.331264833582e+00 1.263683068818e+00 1.193527082442e+00 1.134835543741e+00 1.087217507426e+00 1.031643200556e+00 9.703975085678e-01 9.161775472840e-01 8.792154243350e-01 8.556371292321e-01 8.364258582851e-01 8.229446516637e-01 8.024406098911e-01 7.823289306164e-01 7.746154297117e-01 7.555969750492e-01 7.153517108314e-01 6.656606251054e-01 6.119155808502e-01 5.558366195191e-01 4.925213638784e-01 4.179351222031e-01 3.392139558739e-01 2.727095696836e-01 2.137708394218e-01 1.557995335716e-01 1.024582693282e-01 5.677951285518e-02 2.014528774190e-02 0.000000000000e+00 2.460838113800e-03 2.242271713060e-02 5.800719830063e-02 1.040210714382e-01 1.426633383105e-01 1.634975897833e-01 1.708033388717e-01 1.694225292414e-01 1.563411828150e-01 1.357486058087e-01 1.303195634199e-01 1.550287270192e-01 2.087878841152e-01 2.919632371028e-01 4.166038193734e-01 5.875619667150e-01 7.981314792537e-01 1.051954221515e+00 1.358865376031e+00 1.718891959462e+00 2.109872307885e+00 2.547822632161e+00 3.025032187463e+00 3.683802073277e+00 

NAME = Bond_C3-C3
TYPE = 4
2.670000000000e+00 2.690000000000e+00 2.710000000000e+00 2.730000000000e+00 2.750000000000e+00 2.770000000000e+00 2.790000000000e+00 2.810000000000e+00 2.830000000000e+00 2.850000000000e+00 2.870000000000e+00 2.890000000000e+00 2.910000000000e+00 2.930000000000e+00 2.950000000000e+00 2.970000000000e+00 2.990000000000e+00 3.010000000000e+00 3.030000000000e+00 3.050000000000e+00 3.070000000000e+00 3.090000000000e+00 3.110000000000e+00 3.130000000000e+00 3.150000000000e+00 3.170000000000e+00 3.190000000000e+00 3.210000000000e+00 3.230000000000e+00 3.250000000000e+00 3.270000000000e+00 3.290000000000e+00 3.310000000000e+00 3.330000000000e+00 3.350000000000e+00 3.370000000000e+00 3.390000000000e+00 3.410000000000e+00 3.430000000000e+00 3.450000000000e+00 3.470000000000e+00 3.490000000000e+00 3.510000000000e+00 3.530000000000e+00 3.550000000000e+00 3.570000000000e+00 3.590000000000e+00 3.610000000000e+00 3.630000000000e+00 3.650000000000e+00 3.670000000000e+00 3.690000000000e+00 3.710000000000e+00 3.730000000000e+00 3.750000000000e+00 3.770000000000e+00 3.790000000000e+00 3.810000000000e+00 3.830000000000e+00 3.850000000000e+00 3.870000000000e+00 3.890000000000e+00 3.910000000000e+00 3.930000000000e+00 3.950000000000e+00 3.970000000000e+00 3.990000000000e+00 4.010000000000e+00 4.030000000000e+00 4.050000000000e+00 
4.251799911736e+00 3.974019498280e+00 3.629032402881e+00 3.406635259954e+00 3.194170884295e+00 3.011060886542e+00 2.938886889480e+00 2.857987996408e+00 2.743153988421e+00 2.646740298096e+00 2.601740224911e+00 2.589156433385e+00 2.540024329702e+00 2.453454642618e+00 2.372457772236e+00 2.299443649801e+00 2.207395833811e+00 2.069937434143e+00 1.909078828011e+00 1.760161214899e+00 1.637155913626e+00 1.514052165008e+00 1.414924558868e+00 1.335425457343e+00 1.264071587341e+00 1.204358625018e+00 1.144243563062e+00 1.097757860632e+00 1.050625148817e+00 1.001145869532e+00 9.580888304376e-01 9.270330063015e-01 9.185862578072e-01 9.036796071138e-01 8.907995677526e-01 8.749430508952e-01 8.341952916542e-01 7.555928768028e-01 6.290140603006e-01 4.821747735794e-01 3.358656772670e-01 2.098089516945e-01 1.110037842168e-01 3.643296542263e-02 0.000000000000e+00 1.209801903659e-02 6.073122977847e-02 1.389844563072e-01 2.489794389821e-01 3.908738567030e-01 5.541670772103e-01 7.010376846903e-01 8.090991129785e-01 8.024728365400e-01 6.876607122929e-01 5.152412125342e-01 3.327699554010e-01 1.911615119426e-01 1.098850800712e-01 9.112916946635e-02 1.367228131261e-01 2.432067308597e-01 4.336545829868e-01 6.948072365323e-01 1.003242258563e+00 1.387708581502e+00 1.844553725177e+00 2.375349247286e+00 3.054755491953e+00 3.728286728257e+00 

NAME = Bond_C3-CdB
TYPE = 5
2.570000000000e+00 2.590000000000e+00 2.610000000000e+00 2.630000000000e+00 2.650000000000e+00 2.670000000000e+00 2.690000000000e+00 2.710000000000e+00 2.730000000000e+00 2.750000000000e+00 2.770000000000e+00 2.790000000000e+00 2.810000000000e+00 2.830000000000e+00 2.850000000000e+00 2.870000000000e+00 2.890000000000e+00 2.910000000000e+00 2.930000000000e+00 2.950000000000e+00 2.970000000000e+00 2.990000000000e+00 3.010000000000e+00 3.030000000000e+00 3.050000000000e+00 3.070000000000e+00 3.090000000000e+00 3.110000000000e+00 3.130000000000e+00 3.150000000000e+00 3.170000000000e+00 3.190000000000e+00 3.210000000000e+00 3.230000000000e+00 3.250000000000e+00 3.270000000000e+00 3.290000000000e+00 3.310000000000e+00 3.330000000000e+00 3.350000000000e+00 3.370000000000e+00 3.390000000000e+00 3.410000000000e+00 3.430000000000e+00 3.450000000000e+00 3.470000000000e+00 3.490000000000e+00 3.510000000000e+00 3.530000000000e+00 3.550000000000e+00 3.570000000000e+00 3.590000000000e+00 3.610000000000e+00 3.630000000000e+00 3.650000000000e+00 3.670000000000e+00 3.690000000000e+00 3.710000000000e+00 3.730000000000e+00 3.750000000000e+00 3.770000000000e+00 3.790000000000e+00 3.810000000000e+00 3.830000000000e+00 3.850000000000e+00 3.870000000000e+00 3.890000000000e+00 3.910000000000e+00 3.930000000000e+00 3.950000000000e+00 
4.592109461956e+00 4.313362970703e+00 3.892269886611e+00 3.545544268920e+00 3.282556514324e+00 2.965546421936e+00 2.677261533465e+00 2.482419130424e+00 2.307363567616e+00 2.125868253163e+00 1.969875853980e+00 1.849455585340e+00 1.731511089931e+00 1.618572756044e+00 1.512146539094e+00 1.442149468499e+00 1.377826109832e+00 1.314032580046e+00 1.260812098991e+00 1.209056224628e+00 1.162689524503e+00 1.116486091311e+00 1.080257345441e+00 1.041075484630e+00 9.945796816154e-01 9.423523362407e-01 8.974209622277e-01 8.452147002694e-01 7.824716480592e-01 7.150572210827e-01 6.503766563481e-01 5.896922622688e-01 5.172359176975e-01 4.523465857457e-01 3.968456649135e-01 3.333953525896e-01 2.709191160024e-01 2.192378649269e-01 1.699609465408e-01 1.241434120225e-01 8.198686111190e-02 4.406927939090e-02 1.524058432610e-02 0.000000000000e+00 7.081284919400e-03 3.924510831110e-02 8.866312665770e-02 1.605429542631e-01 2.468766376352e-01 3.512183413652e-01 4.547313780276e-01 5.244722862682e-01 5.429313738016e-01 5.314746620134e-01 4.873928475153e-01 4.343888595922e-01 3.924873669989e-01 3.776358067160e-01 3.959292417684e-01 4.520047685200e-01 5.497277656857e-01 6.844526007394e-01 8.642459440548e-01 1.099863022495e+00 1.378850727874e+00 1.719281660836e+00 2.129513138639e+00 2.571219913229e+00 3.084092231409e+00 3.645655775514e+00 

NAME = Bond_C3-C4
TYPE = 6
3.010000000000e+00 3.030000000000e+00 3.050000000000e+00 3.070000000000e+00 3.090000000000e+00 3.110000000000e+00 3.130000000000e+00 3.150000000000e+00 3.170000000000e+00 3.190000000000e+00 3.210000000000e+00 3.230000000000e+00 3.250000000000e+00 3.270000000000e+00 3.290000000000e+00 3.310000000000e+00 3.330000000000e+00 3.350000000000e+00 3.370000000000e+00 3.390000000000e+00 3.410000000000e+00 3.430000000000e+00 3.450000000000e+00 3.470000000000e+00 3.490000000000e+00 3.510000000000e+00 3.530000000000e+00 3.550000000000e+00 3.570000000000e+00 3.590000000000e+00 3.610000000000e+00 3.630000000000e+00 3.650000000000e+00 3.670000000000e+00 3.690000000000e+00 3.710000000000e+00 3.730000000000e+00 3.750000000000e+00 3.770000000000e+00 3.790000000000e+00 3.810000000000e+00 3.830000000000e+00 3.850000000000e+00 3.870000000000e+00 3.890000000000e+00 3.910000000000e+00 3.930000000000e+00 3.950000000000e+00 3.970000000000e+00 3.990000000000e+00 4.010000000000e+00 4.030000000000e+00 4.050000000000e+00 4.070000000000e+00 4.090000000000e+00 4.110000000000e+00 4.130000000000e+00 4.150000000000e+00 4.170000000000e+00 4.190000000000e+00 4.210000000000e+00 4.230000000000e+00 4.250000000000e+00 4.270000000000e+00 4.290000000000e+00 4.310000000000e+00 4.330000000000e+00 4.350000000000e+00 4.370000000000e+00 4.390000000000e+00 4.410000000000e+00 4.430000000000e+00 4.450000000000e+00 4.470000000000e+00 4.490000000000e+00 4.510000000000e+00 4.530000000000e+00 4.550000000000e+00 4.570000000000e+00 4.590000000000e+00 4.610000000000e+00 4.630000000000e+00 4.650000000000e+00 4.670000000000e+00 4.690000000000e+00 4.710000000000e+00 
4.285821657651e+00 4.211988754610e+00 4.055630253478e+00 3.901442268327e+00 3.800439068446e+00 3.624137090057e+00 3.374358046812e+00 3.179144914194e+00 3.087435934741e+00 3.006607156240e+00 2.886861004843e+00 2.735556972908e+00 2.589465764548e+00 2.482830415200e+00 2.396632063943e+00 2.314881518711e+00 2.215052022778e+00 2.100026467206e+00 2.003741230530e+00 1.924176620381e+00 1.843504882887e+00 1.766600453396e+00 1.690694489741e+00 1.607755069275e+00 1.528012124455e+00 1.453663340665e+00 1.384859673658e+00 1.319916759385e+00 1.248113180323e+00 1.176679122510e+00 1.118939805744e+00 1.067414627929e+00 1.015244215473e+00 9.595874147087e-01 9.160583192809e-01 8.909900975808e-01 8.647639151613e-01 8.307517558083e-01 7.925145085047e-01 7.676192121878e-01 7.452587665298e-01 7.046520656152e-01 6.535456311682e-01 5.989124463284e-01 5.420773267023e-01 4.851535676249e-01 4.286259443577e-01 3.708873025269e-01 3.128651315547e-01 2.581425451176e-01 2.056956889001e-01 1.546656620083e-01 1.116063256400e-01 7.953770334987e-02 4.793500737601e-02 1.785721517799e-02 3.342456509198e-03 2.013500972042e-05 0.000000000000e+00 1.086886003727e-02 3.296434267044e-02 5.412711298716e-02 8.006449351231e-02 1.174992537210e-01 1.644721902527e-01 2.167378799654e-01 2.829018315608e-01 3.657567720216e-01 4.469059221497e-01 5.060107796224e-01 5.191962192089e-01 4.790650822645e-01 4.096921453234e-01 3.437831117427e-01 2.911501422232e-01 2.694912848395e-01 3.049484638050e-01 3.940011462535e-01 5.340451307441e-01 7.389809735817e-01 1.001334944692e+00 1.309990357854e+00 1.678120013085e+00 2.134429630371e+00 2.627825982966e+00 3.178908761404e+00 

NAME = Angle_N-P-CO
TYPE = 1
5.300000000000e+01 5.500000000000e+01 5.700000000000e+01 5.900000000000e+01 6.100000000000e+01 6.300000000000e+01 6.500000000000e+01 6.700000000000e+01 6.900000000000e+01 7.100000000000e+01 7.300000000000e+01 7.500000000000e+01 7.700000000000e+01 7.900000000000e+01 8.100000000000e+01 8.300000000000e+01 8.500000000000e+01 8.700000000000e+01 8.900000000000e+01 9.100000000000e+01 9.300000000000e+01 9.500000000000e+01 9.700000000000e+01 9.900000000000e+01 1.010000000000e+02 1.030000000000e+02 1.050000000000e+02 1.070000000000e+02 1.090000000000e+02 1.110000000000e+02 1.130000000000e+02 1.150000000000e+02 1.170000000000e+02 1.190000000000e+02 1.210000000000e+02 1.230000000000e+02 1.250000000000e+02 1.270000000000e+02 1.290000000000e+02 1.310000000000e+02 1.330000000000e+02 1.350000000000e+02 1.370000000000e+02 1.390000000000e+02 1.410000000000e+02 1.430000000000e+02 1.450000000000e+02 1.470000000000e+02 1.490000000000e+02 1.510000000000e+02 1.530000000000e+02 1.550000000000e+02 1.570000000000e+02 1.590000000000e+02 1.610000000000e+02 1.630000000000e+02 1.650000000000e+02 1.670000000000e+02 1.690000000000e+02 1.710000000000e+02 1.730000000000e+02 
2.646095322028e+00 2.401049691852e+00 2.051888152981e+00 1.679884776090e+00 1.363508671523e+00 1.122035161617e+00 9.333884236612e-01 7.879174507992e-01 6.751780141953e-01 5.812785286396e-01 5.061754289667e-01 4.455081072372e-01 3.921676612052e-01 3.500338174255e-01 3.192163826448e-01 2.925925917473e-01 2.666757896592e-01 2.453294990188e-01 2.277668257051e-01 2.121869429293e-01 1.992725653765e-01 1.841623516625e-01 1.676415560569e-01 1.581726992734e-01 1.558537026050e-01 1.527983150302e-01 1.482230543706e-01 1.488170029727e-01 1.517510869651e-01 1.478654443339e-01 1.404794827630e-01 1.313486976705e-01 1.210278214271e-01 1.136937642330e-01 1.018191031588e-01 8.574802760351e-02 6.998396172269e-02 5.244704622429e-02 3.751077386572e-02 2.248189259388e-02 1.016909409342e-02 2.805179687659e-03 4.285489109179e-05 0.000000000000e+00 6.339280620040e-03 1.841027774946e-02 2.972829754233e-02 4.532388153415e-02 7.385909739165e-02 1.053786183013e-01 1.417963717437e-01 1.815395130487e-01 2.145072513062e-01 2.575597559643e-01 3.216529571334e-01 3.934765757886e-01 4.579925645973e-01 5.173235636425e-01 5.822712948257e-01 6.062987549039e-01 5.020978466386e-01 

NAME = Angle_P-CO-C3
TYPE = 2
6.700000000000e+01 6.900000000000e+01 7.100000000000e+01 7.300000000000e+01 7.500000000000e+01 7.700000000000e+01 7.900000000000e+01 8.100000000000e+01 8.300000000000e+01 8.500000000000e+01 8.700000000000e+01 8.900000000000e+01 9.100000000000e+01 9.300000000000e+01 9.500000000000e+01 9.700000000000e+01 9.900000000000e+01 1.010000000000e+02 1.030000000000e+02 1.050000000000e+02 1.070000000000e+02 1.090000000000e+02 1.110000000000e+02 1.130000000000e+02 1.150000000000e+02 1.170000000000e+02 1.190000000000e+02 1.210000000000e+02 1.230000000000e+02 1.250000000000e+02 1.270000000000e+02 1.290000000000e+02 1.310000000000e+02 1.330000000000e+02 1.350000000000e+02 1.370000000000e+02 1.390000000000e+02 1.410000000000e+02 1.430000000000e+02 1.450000000000e+02 1.470000000000e+02 1.490000000000e+02 1.510000000000e+02 1.530000000000e+02 1.550000000000e+02 1.570000000000e+02 1.590000000000e+02 1.610000000000e+02 1.630000000000e+02 1.650000000000e+02 1.670000000000e+02 1.690000000000e+02 1.710000000000e+02 1.730000000000e+02 
3.343729633560e+00 2.978724857070e+00 2.788068396990e+00 2.529701346320e+00 2.280641678530e+00 2.061469882790e+00 1.889260033270e+00 1.725751831610e+00 1.581927727540e+00 1.470507847570e+00 1.360506817430e+00 1.263021434870e+00 1.179866444690e+00 1.107553633760e+00 1.047104639430e+00 9.907080166500e-01 9.273779909300e-01 8.784295598100e-01 8.367627598400e-01 7.920251170500e-01 7.554266256700e-01 7.120988076200e-01 6.607913896000e-01 6.075044363100e-01 5.576583601600e-01 5.069016003300e-01 4.619391380700e-01 4.098419400100e-01 3.607679713900e-01 3.104424511000e-01 2.626239508000e-01 2.147386994700e-01 1.733261595000e-01 1.326071376600e-01 9.504792353000e-02 5.976883584000e-02 3.291506134001e-02 1.535765723001e-02 6.668801040000e-03 0.000000000000e+00 5.206713600003e-04 8.976916600005e-03 3.075310977000e-02 5.784301339001e-02 7.868363440000e-02 1.025787508000e-01 1.375091975100e-01 1.692323407300e-01 1.997043668900e-01 2.314531906900e-01 2.612958421200e-01 2.863683086900e-01 2.934621918300e-01 1.804175268200e-01 

NAME = Angle_CO-P-CO
TYPE = 3
2.300000000000e+01 2.500000000000e+01 2.700000000000e+01 2.900000000000e+01 3.100000000000e+01 3.300000000000e+01 3.500000000000e+01 3.700000000000e+01 3.900000000000e+01 4.100000000000e+01 4.300000000000e+01 4.500000000000e+01 4.700000000000e+01 4.900000000000e+01 5.100000000000e+01 5.300000000000e+01 5.500000000000e+01 5.700000000000e+01 5.900000000000e+01 6.100000000000e+01 6.300000000000e+01 6.500000000000e+01 6.700000000000e+01 6.900000000000e+01 
3.957298512401e+00 2.798657879946e+00 1.845519577877e+00 1.089127835032e+00 4.968661726830e-01 1.134537304770e-01 0.000000000000e+00 7.019071497000e-02 1.452492896210e-01 1.395970317490e-01 9.800526321100e-02 8.523201385800e-02 1.270293491930e-01 2.380095085410e-01 4.476489130620e-01 7.334310672790e-01 1.082104559711e+00 1.480243993561e+00 1.922102814548e+00 2.374812713132e+00 2.645925677518e+00 2.787878219452e+00 3.042296086050e+00 3.310169229564e+00 

NAME = Angle_CO-C3-C3
TYPE = 4
7.900000000000e+01 8.100000000000e+01 8.300000000000e+01 8.500000000000e+01 8.700000000000e+01 8.900000000000e+01 9.100000000000e+01 9.300000000000e+01 9.500000000000e+01 9.700000000000e+01 9.900000000000e+01 1.010000000000e+02 1.030000000000e+02 1.050000000000e+02 1.070000000000e+02 1.090000000000e+02 1.110000000000e+02 1.130000000000e+02 1.150000000000e+02 1.170000000000e+02 1.190000000000e+02 1.210000000000e+02 1.230000000000e+02 1.250000000000e+02 1.270000000000e+02 1.290000000000e+02 1.310000000000e+02 1.330000000000e+02 1.350000000000e+02 1.370000000000e+02 1.390000000000e+02 1.410000000000e+02 1.430000000000e+02 1.450000000000e+02 1.470000000000e+02 1.490000000000e+02 1.510000000000e+02 1.530000000000e+02 1.550000000000e+02 1.570000000000e+02 1.590000000000e+02 1.610000000000e+02 1.630000000000e+02 1.650000000000e+02 1.670000000000e+02 1.690000000000e+02 1.710000000000e+02 1.730000000000e+02 
4.449164863310e+00 4.140803015500e+00 3.924396105750e+00 3.737358934980e+00 3.524554687480e+00 3.352402699050e+00 3.149410275120e+00 2.976999909730e+00 2.803212909360e+00 2.624502021350e+00 2.440586837810e+00 2.260797887340e+00 2.107107721520e+00 1.964377692950e+00 1.852997978310e+00 1.755674578530e+00 1.671309274980e+00 1.596414887590e+00 1.518441930480e+00 1.456941806280e+00 1.386436834630e+00 1.317058707340e+00 1.245628649840e+00 1.174946846810e+00 1.110635490520e+00 1.043888650490e+00 9.815779460800e-01 9.265084241400e-01 8.765362449800e-01 8.307709752100e-01 7.908298011200e-01 7.604756477200e-01 7.429309440500e-01 7.326438088800e-01 7.308747045200e-01 7.282481475000e-01 7.177500369700e-01 6.981855228700e-01 6.751049282200e-01 6.517856447100e-01 6.193514522200e-01 5.769887599100e-01 5.323228191900e-01 4.755065615400e-01 4.049460804900e-01 3.350785408100e-01 2.271209871600e-01 0.000000000000e+00 

NAME = Angle_C3-C3-CdB
TYPE = 5
7.300000000000e+01 7.500000000000e+01 7.700000000000e+01 7.900000000000e+01 8.100000000000e+01 8.300000000000e+01 8.500000000000e+01 8.700000000000e+01 8.900000000000e+01 9.100000000000e+01 9.300000000000e+01 9.500000000000e+01 9.700000000000e+01 9.900000000000e+01 1.010000000000e+02 1.030000000000e+02 1.050000000000e+02 1.070000000000e+02 1.090000000000e+02 1.110000000000e+02 1.130000000000e+02 1.150000000000e+02 1.170000000000e+02 1.190000000000e+02 1.210000000000e+02 1.230000000000e+02 1.250000000000e+02 1.270000000000e+02 1.290000000000e+02 1.310000000000e+02 1.330000000000e+02 1.350000000000e+02 1.370000000000e+02 1.390000000000e+02 1.410000000000e+02 1.430000000000e+02 1.450000000000e+02 1.470000000000e+02 1.490000000000e+02 1.510000000000e+02 1.530000000000e+02 1.550000000000e+02 1.570000000000e+02 1.590000000000e+02 1.610000000000e+02 1.630000000000e+02 1.650000000000e+02 1.670000000000e+02 1.690000000000e+02 1.710000000000e+02 1.730000000000e+02 
4.155625662700e+00 3.746747648620e+00 3.344689104830e+00 3.024037408950e+00 2.754584503880e+00 2.533662155350e+00 2.343090454900e+00 2.180321424240e+00 2.067787782780e+00 1.960129757050e+00 1.854392520730e+00 1.761496625170e+00 1.688798205430e+00 1.647117144640e+00 1.605295075550e+00 1.553168024450e+00 1.499644514400e+00 1.443749451280e+00 1.365960271800e+00 1.286564613560e+00 1.198326715610e+00 1.098042108050e+00 9.994685329800e-01 9.084997187500e-01 8.115872659900e-01 7.230964877600e-01 6.503175723400e-01 5.879389463700e-01 5.286359966000e-01 4.785078259200e-01 4.349893536400e-01 3.867362965000e-01 3.399159126300e-01 2.973820649000e-01 2.597575790600e-01 2.167991244500e-01 1.799061950100e-01 1.522399030800e-01 1.364667562600e-01 1.258211845700e-01 1.124857747300e-01 1.053976650800e-01 1.105388273600e-01 1.225942100600e-01 1.304724726000e-01 1.342794970800e-01 1.400777184800e-01 1.485291376800e-01 1.676144351500e-01 1.635862008400e-01 0.000000000000e+00 

NAME = Angle_C3-CdB-C3
TYPE = 6
7.700000000000e+01 7.900000000000e+01 8.100000000000e+01 8.300000000000e+01 8.500000000000e+01 8.700000000000e+01 8.900000000000e+01 9.100000000000e+01 9.300000000000e+01 9.500000000000e+01 9.700000000000e+01 9.900000000000e+01 1.010000000000e+02 1.030000000000e+02 1.050000000000e+02 1.070000000000e+02 1.090000000000e+02 1.110000000000e+02 1.130000000000e+02 1.150000000000e+02 1.170000000000e+02 1.190000000000e+02 1.210000000000e+02 1.230000000000e+02 1.250000000000e+02 1.270000000000e+02 1.290000000000e+02 1.310000000000e+02 1.330000000000e+02 1.350000000000e+02 1.370000000000e+02 1.390000000000e+02 1.410000000000e+02 1.430000000000e+02 1.450000000000e+02 1.470000000000e+02 1.490000000000e+02 1.510000000000e+02 1.530000000000e+02 1.550000000000e+02 1.570000000000e+02 1.590000000000e+02 1.610000000000e+02 1.630000000000e+02 1.650000000000e+02 1.670000000000e+02 1.690000000000e+02 1.710000000000e+02 1.730000000000e+02 
3.178166986340e+00 2.680124828070e+00 2.189691789340e+00 1.790775179290e+00 1.479310195810e+00 1.227271851310e+00 1.023111641430e+00 8.531477376700e-01 7.117405033400e-01 6.093610003200e-01 5.284210000200e-01 4.560085111900e-01 3.896658945200e-01 3.344173045000e-01 2.831366794900e-01 2.310920258600e-01 1.873848295100e-01 1.447242969500e-01 1.072885903000e-01 7.470591026000e-02 4.598800577000e-02 2.854503658000e-02 1.496831630000e-02 3.638809680000e-03 0.000000000000e+00 4.592354809999e-03 1.237904816000e-02 2.044399420000e-02 3.742761031000e-02 6.759647539000e-02 1.065944374800e-01 1.563558196800e-01 2.141266256300e-01 2.801406610000e-01 3.514545739500e-01 4.214231877900e-01 4.882709551000e-01 5.574040664300e-01 6.193432171500e-01 6.599244035600e-01 6.953708764500e-01 7.372106448700e-01 7.866235290700e-01 8.504464780700e-01 9.407079132300e-01 1.057250287170e+00 1.167658415340e+00 1.239320113740e+00 1.147884841270e+00 

NAME = Angle_CdB-C3-C4
TYPE = 7
7.500000000000e+01 7.700000000000e+01 7.900000000000e+01 8.100000000000e+01 8.300000000000e+01 8.500000000000e+01 8.700000000000e+01 8.900000000000e+01 9.100000000000e+01 9.300000000000e+01 9.500000000000e+01 9.700000000000e+01 9.900000000000e+01 1.010000000000e+02 1.030000000000e+02 1.050000000000e+02 1.070000000000e+02 1.090000000000e+02 1.110000000000e+02 1.130000000000e+02 1.150000000000e+02 1.170000000000e+02 1.190000000000e+02 1.210000000000e+02 1.230000000000e+02 1.250000000000e+02 1.270000000000e+02 1.290000000000e+02 1.310000000000e+02 1.330000000000e+02 1.350000000000e+02 1.370000000000e+02 1.390000000000e+02 1.410000000000e+02 1.430000000000e+02 1.450000000000e+02 1.470000000000e+02 1.490000000000e+02 1.510000000000e+02 1.530000000000e+02 1.550000000000e+02 1.570000000000e+02 1.590000000000e+02 1.610000000000e+02 1.630000000000e+02 1.650000000000e+02 1.670000000000e+02 1.690000000000e+02 1.710000000000e+02 1.730000000000e+02 
4.659511999610e+00 4.401099109060e+00 4.059572722990e+00 3.718704713890e+00 3.469845996420e+00 3.260589495190e+00 3.060785320670e+00 2.826493087600e+00 2.607614736440e+00 2.411402901140e+00 2.234856537770e+00 2.073434242270e+00 1.934934004140e+00 1.814735065160e+00 1.691312772580e+00 1.577567687400e+00 1.482059081870e+00 1.391862854730e+00 1.301043380500e+00 1.221552100300e+00 1.139359278770e+00 1.061627805590e+00 9.885675096000e-01 9.217085003200e-01 8.597071461300e-01 8.037305111000e-01 7.533698093900e-01 7.116603240500e-01 6.750538458700e-01 6.377746539500e-01 6.061657294500e-01 5.780113510600e-01 5.501248941000e-01 5.219982420400e-01 5.025259088400e-01 4.921221207500e-01 4.830273813000e-01 4.836461446000e-01 4.926896625900e-01 5.040415701800e-01 5.169717368900e-01 5.157879225700e-01 5.049937006800e-01 4.781905793100e-01 4.327014157300e-01 3.730716095200e-01 3.188894883600e-01 2.722448939300e-01 2.028613121100e-01 0.000000000000e+00 

NAME = Dihedral_N-P-CO-C3
TYPE = 1
-1.750000000000e+02 -1.650000000000e+02 -1.550000000000e+02 -1.450000000000e+02 -1.350000000000e+02 -1.250000000000e+02 -1.150000000000e+02 -1.050000000000e+02 -9.500000000000e+01 -8.500000000000e+01 -7.500000000000e+01 -6.500000000000e+01 -5.500000000000e+01 -4.500000000000e+01 -3.500000000000e+01 -2.500000000000e+01 -1.500000000000e+01 -5.000000000000e+00 5.000000000000e+00 1.500000000000e+01 2.500000000000e+01 3.500000000000e+01 4.500000000000e+01 5.500000000000e+01 6.500000000000e+01 7.500000000000e+01 8.500000000000e+01 9.500000000000e+01 1.050000000000e+02 1.150000000000e+02 1.250000000000e+02 1.350000000000e+02 1.450000000000e+02 1.550000000000e+02 1.650000000000e+02 1.750000000000e+02 
1.686713462141e-01 1.641770389184e-01 1.595430782643e-01 1.559527450457e-01 1.403217930128e-01 1.167096799271e-01 1.029160388419e-01 9.326128037888e-02 7.376832312088e-02 5.474932887795e-02 4.264363976495e-02 3.260651974304e-02 1.988054962734e-02 1.317653683893e-02 9.944640133572e-03 3.603555813057e-03 1.106470066244e-03 0.000000000000e+00 3.699462080740e-03 7.820016110454e-03 6.631646706164e-03 3.613504841411e-03 3.131391215416e-03 4.165983542387e-03 2.057238914449e-03 1.655556443964e-03 8.755627209991e-03 3.009578668960e-02 5.658564274959e-02 8.132721672136e-02 9.869931157980e-02 1.186779954796e-01 1.376096868825e-01 1.551093455090e-01 1.629473765363e-01 1.582645147191e-01 

NAME = Dihedral_P-CO-C3-C3
TYPE = 2
-1.750000000000e+02 -1.650000000000e+02 -1.550000000000e+02 -1.450000000000e+02 -1.350000000000e+02 -1.250000000000e+02 -1.150000000000e+02 -1.050000000000e+02 -9.500000000000e+01 -8.500000000000e+01 -7.500000000000e+01 -6.500000000000e+01 -5.500000000000e+01 -4.500000000000e+01 -3.500000000000e+01 -2.500000000000e+01 -1.500000000000e+01 -5.000000000000e+00 5.000000000000e+00 1.500000000000e+01 2.500000000000e+01 3.500000000000e+01 4.500000000000e+01 5.500000000000e+01 6.500000000000e+01 7.500000000000e+01 8.500000000000e+01 9.500000000000e+01 1.050000000000e+02 1.150000000000e+02 1.250000000000e+02 1.350000000000e+02 1.450000000000e+02 1.550000000000e+02 1.650000000000e+02 1.750000000000e+02 
2.934794277256e-01 2.775930190076e-01 2.488583203043e-01 2.157064567181e-01 1.838190171828e-01 1.545685553048e-01 1.231648516134e-01 9.558311743301e-02 7.289667583066e-02 5.048439989224e-02 2.471587758394e-02 5.034373630806e-03 0.000000000000e+00 5.800710421312e-03 1.760712734983e-02 3.261447686224e-02 4.738289468503e-02 6.697722363164e-02 9.107603496635e-02 1.094734424481e-01 1.266222054738e-01 1.484968771723e-01 1.732172888199e-01 1.962222869620e-01 2.202031796977e-01 2.437929141076e-01 2.628865219196e-01 2.825805466489e-01 3.024816712260e-01 3.182360506984e-01 3.282805842490e-01 3.327805619375e-01 3.363962417193e-01 3.403229125421e-01 3.412649983416e-01 3.395747681521e-01 

NAME = Dihedral_CO-P-CO-C3
TYPE = 3
-1.750000000000e+02 -1.650000000000e+02 -1.550000000000e+02 -1.450000000000e+02 -1.350000000000e+02 -1.250000000000e+02 -1.150000000000e+02 -1.050000000000e+02 -9.500000000000e+01 -8.500000000000e+01 -7.500000000000e+01 -6.500000000000e+01 -5.500000000000e+01 -4.500000000000e+01 -3.500000000000e+01 -2.500000000000e+01 -1.500000000000e+01 -5.000000000000e+00 5.000000000000e+00 1.500000000000e+01 2.500000000000e+01 3.500000000000e+01 4.500000000000e+01 5.500000000000e+01 6.500000000000e+01 7.500000000000e+01 8.500000000000e+01 9.500000000000e+01 1.050000000000e+02 1.150000000000e+02 1.250000000000e+02 1.350000000000e+02 1.450000000000e+02 1.550000000000e+02 1.650000000000e+02 1.750000000000e+02 
5.843360891344e-01 6.010033338859e-01 6.155963898058e-01 5.408561809911e-01 4.073740068966e-01 3.394165489486e-01 3.492590170571e-01 3.773876644245e-01 4.384655253113e-01 5.794571592475e-01 8.194667372259e-01 1.127618632603e+00 1.437877038846e+00 1.695187259399e+00 1.853219352775e+00 1.928773269397e+00 1.933555498407e+00 1.899905001747e+00 1.886486143217e+00 1.920703321632e+00 1.919427476678e+00 1.816158674702e+00 1.611398096482e+00 1.343803848125e+00 1.065665403867e+00 7.997206015655e-01 5.877052151270e-01 4.769854112651e-01 4.389772588445e-01 3.926537154305e-01 2.787816612641e-01 1.177414114585e-01 0.000000000000e+00 2.824793538800e-02 2.219880342288e-01 4.439558882413e-01 

NAME = Dihedral_CO-C3-C3-CdB
TYPE = 4
-1.750000000000e+02 -1.650000000000e+02 -1.550000000000e+02 -1.450000000000e+02 -1.350000000000e+02 -1.250000000000e+02 -1.150000000000e+02 -1.050000000000e+02 -9.500000000000e+01 -8.500000000000e+01 -7.500000000000e+01 -6.500000000000e+01 -5.500000000000e+01 -4.500000000000e+01 -3.500000000000e+01 -2.500000000000e+01 -1.500000000000e+01 -5.000000000000e+00 5.000000000000e+00 1.500000000000e+01 2.500000000000e+01 3.500000000000e+01 4.500000000000e+01 5.500000000000e+01 6.500000000000e+01 7.500000000000e+01 8.500000000000e+01 9.500000000000e+01 1.050000000000e+02 1.150000000000e+02 1.250000000000e+02 1.350000000000e+02 1.450000000000e+02 1.550000000000e+02 1.650000000000e+02 1.750000000000e+02 
1.929514792095e-01 1.903443477052e-01 1.827360022755e-01 1.740557865373e-01 1.627928060701e-01 1.477711322487e-01 1.332547079372e-01 1.199403766820e-01 1.059635219112e-01 8.769457618372e-02 7.364789978669e-02 5.967972189929e-02 4.143659858521e-02 2.127629697266e-02 8.628668343658e-03 0.000000000000e+00 1.507309125450e-03 1.015052501034e-02 1.092207369959e-02 9.988722646481e-03 1.555866649963e-02 2.544714977605e-02 4.116229492077e-02 5.996337879485e-02 7.222163590032e-02 8.307413398064e-02 9.136577512172e-02 9.850100093216e-02 1.106501707286e-01 1.294565926863e-01 1.494201552710e-01 1.598449604046e-01 1.711831937778e-01 1.816739703133e-01 1.856908864697e-01 1.790254783656e-01 

NAME = Dihedral_C3-C3-CdB-C3
TYPE = 5
-1.750000000000e+02 -1.650000000000e+02 -1.550000000000e+02 -1.450000000000e+02 -1.350000000000e+02 -1.250000000000e+02 -1.150000000000e+02 -1.050000000000e+02 -9.500000000000e+01 -8.500000000000e+01 -7.500000000000e+01 -6.500000000000e+01 -5.500000000000e+01 -4.500000000000e+01 -3.500000000000e+01 -2.500000000000e+01 -1.500000000000e+01 -5.000000000000e+00 5.000000000000e+00 1.500000000000e+01 2.500000000000e+01 3.500000000000e+01 4.500000000000e+01 5.500000000000e+01 6.500000000000e+01 7.500000000000e+01 8.500000000000e+01 9.500000000000e+01 1.050000000000e+02 1.150000000000e+02 1.250000000000e+02 1.350000000000e+02 1.450000000000e+02 1.550000000000e+02 1.650000000000e+02 1.750000000000e+02 
4.193675980231e-01 3.986950426045e-01 3.647790969826e-01 3.201230778685e-01 2.713708642660e-01 2.189804281170e-01 1.686291555678e-01 1.256134764246e-01 8.980264328524e-02 6.133182287400e-02 4.446219518024e-02 2.759941030218e-02 1.424108143715e-02 4.798922022928e-03 5.408317955896e-03 1.182213416219e-02 2.047331550813e-02 2.618353396677e-02 1.952049561871e-02 6.292023989511e-03 5.675108040260e-04 0.000000000000e+00 4.645327197667e-03 1.799513174519e-02 3.623907945898e-02 4.908228002110e-02 6.366896267416e-02 8.745760931961e-02 1.257318099645e-01 1.720340072981e-01 2.212472440657e-01 2.780243729259e-01 3.353388308711e-01 3.841347252346e-01 4.121760918053e-01 4.290670584842e-01 

NAME = Dihedral_C3-CdB-C3-C4
TYPE = 6
-1.750000000000e+02 -1.650000000000e+02 -1.550000000000e+02 -1.450000000000e+02 -1.350000000000e+02 -1.250000000000e+02 -1.150000000000e+02 -1.050000000000e+02 -9.500000000000e+01 -8.500000000000e+01 -7.500000000000e+01 -6.500000000000e+01 -5.500000000000e+01 -4.500000000000e+01 -3.500000000000e+01 -2.500000000000e+01 -1.500000000000e+01 -5.000000000000e+00 5.000000000000e+00 1.500000000000e+01 2.500000000000e+01 3.500000000000e+01 4.500000000000e+01 5.500000000000e+01 6.500000000000e+01 7.500000000000e+01 8.500000000000e+01 9.500000000000e+01 1.050000000000e+02 1.150000000000e+02 1.250000000000e+02 1.350000000000e+02 1.450000000000e+02 1.550000000000e+02 1.650000000000e+02 1.750000000000e+02 
3.448241758835e-01 3.351979040914e-01 3.113080002627e-01 2.793367084843e-01 2.589734068877e-01 2.445357497248e-01 2.348209173678e-01 2.301587419610e-01 2.223454664510e-01 1.967716374332e-01 1.498658425548e-01 9.656421037541e-02 4.746868034242e-02 2.122209603253e-02 1.036528236680e-02 4.642917049347e-03 3.249238952175e-03 1.666758576015e-03 4.840043727209e-03 1.557935182546e-03 0.000000000000e+00 2.864663652634e-03 2.005568809988e-02 5.318155678802e-02 9.649741058204e-02 1.471300132472e-01 1.950339652869e-01 2.212177396017e-01 2.333498865046e-01 2.428338892879e-01 2.529002014616e-01 2.674545095017e-01 2.921028053001e-01 3.194538777036e-01 3.342007608440e-01 3.455551001238e-01 
