# Supplementary material for: Implicit solvent systematic coarse-graining of dioleoylphosphatidylethanolamine lipids: From the inverted hexagonal to the bilayer structure
Source: PLoS One. 2019 Apr 5;14(4):e0214673. doi: 10.1371/journal.pone.0214673 (PMC6450619; doi:10.1371/journal.pone.0214673)
Supplement: S1 Data — (ZIP) [file pone.0214673.s007.zip › DATA.S1/script_LAMMPS/dope1000_18wt/dope1000_18wt.tab_D]

#################################################################
###################### DIHEDRAL POTENTIALS ######################
#################################################################

Dihedral_1
N 7200

1 -1.800000000000000e+02 8.030234680330750e-02 1.306440786024154e-03
2 -1.799500000000000e+02 8.023702258679322e-02 1.306556898441613e-03
3 -1.799000000000000e+02 8.017169111346334e-02 1.306731308261533e-03
4 -1.798500000000000e+02 8.010634945596706e-02 1.306964349012674e-03
5 -1.798000000000000e+02 8.004099467856207e-02 1.307256181917182e-03
6 -1.797500000000000e+02 7.997562383777534e-02 1.307606958107499e-03
7 -1.797000000000000e+02 7.991023398275132e-02 1.308016819265845e-03
8 -1.796500000000000e+02 7.984482215584876e-02 1.308485894924161e-03
9 -1.796000000000000e+02 7.977938539325891e-02 1.309014304027301e-03
10 -1.795500000000000e+02 7.971392072544603e-02 1.309602155359357e-03
11 -1.795000000000000e+02 7.964842517772297e-02 1.310249547472608e-03
12 -1.794500000000000e+02 7.958289577069877e-02 1.310956567692756e-03
13 -1.794000000000000e+02 7.951732952095369e-02 1.311723293326850e-03
14 -1.793500000000000e+02 7.945172344136608e-02 1.312549791876449e-03
15 -1.793000000000000e+02 7.938607454176605e-02 1.313436119332323e-03
16 -1.792500000000000e+02 7.932037982943285e-02 1.314382323016616e-03
17 -1.792000000000000e+02 7.925463630946439e-02 1.315388439095955e-03
18 -1.791500000000000e+02 7.918884098552326e-02 1.316454493291985e-03
19 -1.791000000000000e+02 7.912299086013519e-02 1.317580503013005e-03
20 -1.790500000000000e+02 7.905708293522196e-02 1.318766473943356e-03
21 -1.790000000000000e+02 7.899111421274085e-02 1.320012402956650e-03
22 -1.789500000000000e+02 7.892508169492629e-02 1.321318277334171e-03
23 -1.789000000000000e+02 7.885898238500744e-02 1.322684073414848e-03
24 -1.788500000000000e+02 7.879281328758481e-02 1.324109758797931e-03
25 -1.788000000000000e+02 7.872657140912764e-02 1.325595291916670e-03
26 -1.787500000000000e+02 7.866025375839314e-02 1.327140621256717e-03
27 -1.787000000000000e+02 7.859385734700197e-02 1.328745685000854e-03
28 -1.786500000000000e+02 7.852737918989305e-02 1.330410413231675e-03
29 -1.786000000000000e+02 7.846081630567880e-02 1.332134727007883e-03
30 -1.785500000000000e+02 7.839416571719227e-02 1.333918536161605e-03
31 -1.785000000000000e+02 7.832742445206264e-02 1.335761743419539e-03
32 -1.784500000000000e+02 7.826058954285031e-02 1.337664242413439e-03
33 -1.784000000000000e+02 7.819365802782130e-02 1.339625916401133e-03
34 -1.783500000000000e+02 7.812662695121020e-02 1.341646640824479e-03
35 -1.783000000000000e+02 7.805949336373885e-02 1.343726282030389e-03
36 -1.782500000000000e+02 7.799225432300716e-02 1.345864697555044e-03
37 -1.782000000000000e+02 7.792490689398335e-02 1.348061736692330e-03
38 -1.781500000000000e+02 7.785744814933793e-02 1.350317240067511e-03
39 -1.781000000000000e+02 7.778987516997660e-02 1.352631038997743e-03
40 -1.780500000000000e+02 7.772218504543815e-02 1.355002957481588e-03
41 -1.780000000000000e+02 7.765437487422844e-02 1.357432811346371e-03
42 -1.779500000000000e+02 7.758644176430352e-02 1.359920407040249e-03
43 -1.779000000000000e+02 7.751838283352441e-02 1.362465543763847e-03
44 -1.778500000000000e+02 7.745019520992713e-02 1.365068012830761e-03
45 -1.778000000000000e+02 7.738187603224134e-02 1.367727597028079e-03
46 -1.777500000000000e+02 7.731342245022432e-02 1.370444071682186e-03
47 -1.777000000000000e+02 7.724483162507312e-02 1.373217204161392e-03
48 -1.776500000000000e+02 7.717610072980818e-02 1.376046754870686e-03
49 -1.776000000000000e+02 7.710722694958605e-02 1.378932476470141e-03
50 -1.775500000000000e+02 7.703820748216117e-02 1.381874112880155e-03
51 -1.775000000000000e+02 7.696903953829803e-02 1.384871402265730e-03
52 -1.774500000000000e+02 7.689972034193460e-02 1.387924075615388e-03
53 -1.774000000000000e+02 7.683024713073650e-02 1.391031855462188e-03
54 -1.773500000000000e+02 7.676061715638838e-02 1.394194458796960e-03
55 -1.773000000000000e+02 7.669082768485680e-02 1.397411595007725e-03
56 -1.772500000000000e+02 7.662087599688761e-02 1.400682966377076e-03
57 -1.772000000000000e+02 7.655075938821909e-02 1.404008269645374e-03
58 -1.771500000000000e+02 7.648047516992307e-02 1.407387194198861e-03
59 -1.771000000000000e+02 7.641002066879921e-02 1.410819422922316e-03
60 -1.770500000000000e+02 7.633939322763084e-02 1.414304633264862e-03
61 -1.770000000000000e+02 7.626859020547272e-02 1.417842495712307e-03
62 -1.769500000000000e+02 7.619760897805961e-02 1.421432674497680e-03
63 -1.769000000000000e+02 7.612644693802295e-02 1.425074829057849e-03
64 -1.768500000000000e+02 7.605510149515382e-02 1.428768612612430e-03
65 -1.768000000000000e+02 7.598357007676171e-02 1.432513672128266e-03
66 -1.767500000000000e+02 7.591185012794099e-02 1.436309649669454e-03
67 -1.767000000000000e+02 7.583993911179476e-02 1.440156181793384e-03
68 -1.766500000000000e+02 7.576783450976166e-02 1.444052900012593e-03
69 -1.766000000000000e+02 7.569553382179350e-02 1.447999430830293e-03
70 -1.765500000000000e+02 7.562303456667863e-02 1.451995394923244e-03
71 -1.765000000000000e+02 7.555033428230118e-02 1.456040409557602e-03
72 -1.764500000000000e+02 7.547743052572287e-02 1.460134086279652e-03
73 -1.764000000000000e+02 7.540432087367321e-02 1.464276032301370e-03
74 -1.763500000000000e+02 7.533100292249273e-02 1.468465851495182e-03
75 -1.763000000000000e+02 7.525747428852370e-02 1.472703141836007e-03
76 -1.762500000000000e+02 7.518373260830913e-02 1.476987499060556e-03
77 -1.762000000000000e+02 7.510977553861764e-02 1.481318513540941e-03
78 -1.761500000000000e+02 7.503560075695503e-02 1.485695772309725e-03
79 -1.761000000000000e+02 7.496120596138667e-02 1.490118860090206e-03
80 -1.760500000000000e+02 7.488658887094601e-02 1.494587356205557e-03
81 -1.760000000000000e+02 7.481174722576611e-02 1.499100837918377e-03
82 -1.759500000000000e+02 7.473667878715418e-02 1.503658879542513e-03
83 -1.759000000000000e+02 7.466138133781186e-02 1.508261051732518e-03
84 -1.758500000000000e+02 7.458585268198092e-02 1.512906922869206e-03
85 -1.758000000000000e+02 7.451009064552494e-02 1.517596058704385e-03
86 -1.757500000000000e+02 7.443409307611049e-02 1.522328022183217e-03
87 -1.757000000000000e+02 7.435785784330662e-02 1.527102374900835e-03
88 -1.756500000000000e+02 7.428138283862040e-02 1.531918674970711e-03
89 -1.756000000000000e+02 7.420466597580955e-02 1.536776479724722e-03
90 -1.755500000000000e+02 7.412770519064793e-02 1.541675344682858e-03
91 -1.755000000000000e+02 7.405049844134126e-02 1.546614822558467e-03
92 -1.754500000000000e+02 7.397304370839208e-02 1.551594466526751e-03
93 -1.754000000000000e+02 7.389533899468859e-02 1.556613827027320e-03
94 -1.753500000000000e+02 7.381738232568935e-02 1.561672453149754e-03
95 -1.753000000000000e+02 7.373917174937361e-02 1.566769894729703e-03
96 -1.752500000000000e+02 7.366070533621638e-02 1.571905699790932e-03
97 -1.752000000000000e+02 7.358198117939452e-02 1.577079415362448e-03
98 -1.751500000000000e+02 7.350299739468014e-02 1.582290588473256e-03
99 -1.751000000000000e+02 7.342375212054719e-02 1.587538766116836e-03
100 -1.750500000000000e+02 7.334424351806845e-02 1.592823494789286e-03
101 -1.750000000000000e+02 7.326446977106826e-02 1.598144321484085e-03
102 -1.749500000000000e+02 7.318442908592004e-02 1.603500792874968e-03
103 -1.749000000000000e+02 7.310411969178077e-02 1.608892455813304e-03
104 -1.748500000000000e+02 7.302353984033871e-02 1.614318858571551e-03
105 -1.748000000000000e+02 7.294268780592361e-02 1.619779549244527e-03
106 -1.747500000000000e+02 7.286156188541426e-02 1.625274077206029e-03
107 -1.747000000000000e+02 7.278016039820301e-02 1.630801992504871e-03
108 -1.746500000000000e+02 7.269848168616377e-02 1.636362846646477e-03
109 -1.746000000000000e+02 7.261652411353836e-02 1.641956191704708e-03
110 -1.745500000000000e+02 7.253428606699330e-02 1.647581581956103e-03
111 -1.745000000000000e+02 7.245176595534275e-02 1.653238573133820e-03
112 -1.744500000000000e+02 7.236896220967992e-02 1.658926721788134e-03
113 -1.744000000000000e+02 7.228587328316394e-02 1.664645587062807e-03
114 -1.743500000000000e+02 7.220249765097364e-02 1.670394729593738e-03
115 -1.743000000000000e+02 7.211883381020456e-02 1.676173712468199e-03
116 -1.742500000000000e+02 7.203488027972682e-02 1.681982100869561e-03
117 -1.742000000000000e+02 7.195063560011761e-02 1.687819461686502e-03
118 -1.741500000000000e+02 7.186609833355817e-02 1.693685364969610e-03
119 -1.741000000000000e+02 7.178126706362065e-02 1.699579382652416e-03
120 -1.740500000000000e+02 7.169614039529293e-02 1.705501089759309e-03
121 -1.740000000000000e+02 7.161071695464472e-02 1.711450063730524e-03
122 -1.739500000000000e+02 7.152499538891988e-02 1.717425884955048e-03
123 -1.739000000000000e+02 7.143897436614921e-02 1.723428136912730e-03
124 -1.738500000000000e+02 7.135265257522860e-02 1.729456405357155e-03
125 -1.738000000000000e+02 7.126602872561349e-02 1.735510279594621e-03
126 -1.737500000000000e+02 7.117910154726914e-02 1.741589352484141e-03
127 -1.737000000000000e+02 7.109186979036508e-02 1.747693219265045e-03
128 -1.736500000000000e+02 7.100433222534264e-02 1.753821478871487e-03
129 -1.736000000000000e+02 7.091648764247793e-02 1.759973733967968e-03
130 -1.735500000000000e+02 7.082833485194584e-02 1.766149589741417e-03
131 -1.735000000000000e+02 7.073987268350379e-02 1.772348655393330e-03
132 -1.734500000000000e+02 7.065109998640651e-02 1.778570543535807e-03
133 -1.734000000000000e+02 7.056201562915021e-02 1.784814870440243e-03
134 -1.733500000000000e+02 7.047261849936248e-02 1.791081255575477e-03
135 -1.733000000000000e+02 7.038290750359266e-02 1.797369322211750e-03
136 -1.732500000000000e+02 7.029288156714131e-02 1.803678697491762e-03
137 -1.732000000000000e+02 7.020253963384349e-02 1.810009011613545e-03
138 -1.731500000000000e+02 7.011188066597995e-02 1.816359899073916e-03
139 -1.731000000000000e+02 7.002090364393609e-02 1.822730997602662e-03
140 -1.730500000000000e+02 6.992960756621969e-02 1.829121948411228e-03
141 -1.730000000000000e+02 6.983799144909497e-02 1.835532396938788e-03
142 -1.729500000000000e+02 6.974605432652581e-02 1.841961991502217e-03
143 -1.729000000000000e+02 6.965379524994475e-02 1.848410384646115e-03
144 -1.728500000000000e+02 6.956121328806120e-02 1.854877232680963e-03
145 -1.728000000000000e+02 6.946830752667665e-02 1.861362194510718e-03
146 -1.727500000000000e+02 6.937507706861012e-02 1.867864933053909e-03
147 -1.727000000000000e+02 6.928152103337126e-02 1.874385114994936e-03
148 -1.726500000000000e+02 6.918763855711063e-02 1.880922410393282e-03
149 -1.726000000000000e+02 6.909342879233193e-02 1.887476492186124e-03
150 -1.725500000000000e+02 6.899889090789202e-02 1.894047036543611e-03
151 -1.725000000000000e+02 6.890402408867757e-02 1.900633723650458e-03
152 -1.724500000000000e+02 6.880882753552697e-02 1.907236236249332e-03
153 -1.724000000000000e+02 6.871330046505264e-02 1.913854260422454e-03
154 -1.723500000000000e+02 6.861744210948473e-02 1.920487485023159e-03
155 -1.723000000000000e+02 6.852125171655032e-02 1.927135601462737e-03
156 -1.722500000000000e+02 6.842472854933845e-02 1.933798304669665e-03
157 -1.722000000000000e+02 6.832787188608336e-02 1.940475292059318e-03
158 -1.721500000000000e+02 6.823068102013252e-02 1.947166263285283e-03
159 -1.721000000000000e+02 6.813315525975483e-02 1.953870920843315e-03
160 -1.720500000000000e+02 6.803529392804819e-02 1.960588969183163e-03
161 -1.720000000000000e+02 6.793709636283651e-02 1.967320115277005e-03
162 -1.719500000000000e+02 6.783856191652049e-02 1.974064068157588e-03
163 -1.719000000000000e+02 6.773968995602075e-02 1.980820538172168e-03
164 -1.718500000000000e+02 6.764047986270327e-02 1.987589238687804e-03
165 -1.718000000000000e+02 6.754093103215197e-02 1.994369883746572e-03
166 -1.717500000000000e+02 6.744104287432862e-02 2.001162189060324e-03
167 -1.717000000000000e+02 6.734081481324594e-02 2.007965871761996e-03
168 -1.716500000000000e+02 6.724024628715242e-02 2.014780649552961e-03
169 -1.716000000000000e+02 6.713933674829065e-02 2.021606242337270e-03
170 -1.715500000000000e+02 6.703808566291869e-02 2.028442370267669e-03
171 -1.715000000000000e+02 6.693649251126388e-02 2.035288753745590e-03
172 -1.714500000000000e+02 6.683455678754413e-02 2.042145113314575e-03
173 -1.714000000000000e+02 6.673227799993242e-02 2.049011170903725e-03
174 -1.713500000000000e+02 6.662965567045376e-02 2.055886647944760e-03
175 -1.713000000000000e+02 6.652668933513795e-02 2.062771265620711e-03
176 -1.712500000000000e+02 6.642337854389169e-02 2.069664744688282e-03
177 -1.712000000000000e+02 6.631972286066912e-02 2.076566805442326e-03
178 -1.711500000000000e+02 6.621572186334745e-02 2.083477167964531e-03
179 -1.711000000000000e+02 6.611137514387266e-02 2.090395550098378e-03
180 -1.710500000000000e+02 6.600668230833762e-02 2.097321669403129e-03
181 -1.710000000000000e+02 6.590164297693235e-02 2.104255242763031e-03
182 -1.709500000000000e+02 6.579625678406131e-02 2.111195983474090e-03
183 -1.709000000000000e+02 6.569052337858494e-02 2.118143603659917e-03
184 -1.708500000000000e+02 6.558444242369532e-02 2.125097814307253e-03
185 -1.708000000000000e+02 6.547801359715422e-02 2.132058323596198e-03
186 -1.707500000000000e+02 6.537123659133570e-02 2.139024836509407e-03
187 -1.707000000000000e+02 6.526411111350328e-02 2.145997055436055e-03
188 -1.706500000000000e+02 6.515663688579210e-02 2.152974679887620e-03
189 -1.706000000000000e+02 6.504881364551451e-02 2.159957405645230e-03
190 -1.705500000000000e+02 6.494064114522757e-02 2.166944925896530e-03
191 -1.705000000000000e+02 6.483211915292486e-02 2.173936929281695e-03
192 -1.704500000000000e+02 6.472324745229940e-02 2.180933100035531e-03
193 -1.704000000000000e+02 6.461402584292131e-02 2.187933118591445e-03
194 -1.703500000000000e+02 6.450445414044026e-02 2.194936660622204e-03
195 -1.703000000000000e+02 6.439453217685909e-02 2.201943397004413e-03
196 -1.702500000000000e+02 6.428425980073982e-02 2.208952993569824e-03
197 -1.702000000000000e+02 6.417363687750210e-02 2.215965110679008e-03
198 -1.701500000000000e+02 6.406266328967192e-02 2.222979403185832e-03
199 -1.701000000000000e+02 6.395133893718352e-02 2.229995519478223e-03
200 -1.700500000000000e+02 6.383966373772409e-02 2.237013102792673e-03
201 -1.700000000000000e+02 6.372763762690425e-02 2.244031789473411e-03
202 -1.699500000000000e+02 6.361526055877675e-02 2.251051208475019e-03
203 -1.699000000000000e+02 6.350253250605675e-02 2.258070983103266e-03
204 -1.698500000000000e+02 6.338945346046643e-02 2.265090729096642e-03
205 -1.698000000000000e+02 6.327602343314709e-02 2.272110053844756e-03
206 -1.697500000000000e+02 6.316224245508195e-02 2.279128557738375e-03
207 -1.697000000000000e+02 6.304811057737325e-02 2.286145833707565e-03
208 -1.696500000000000e+02 6.293362787171120e-02 2.293161465161120e-03
209 -1.696000000000000e+02 6.281879443085714e-02 2.300175028189244e-03
210 -1.695500000000000e+02 6.270361036889227e-02 2.307186089467450e-03
211 -1.695000000000000e+02 6.258807582191039e-02 2.314194206896047e-03
212 -1.694500000000000e+02 6.247219094820267e-02 2.321198929280399e-03
213 -1.694000000000000e+02 6.235595592898235e-02 2.328199795407215e-03
214 -1.693500000000000e+02 6.223937096866194e-02 2.335196334968259e-03
215 -1.693000000000000e+02 6.212243629548553e-02 2.342188067103734e-03
216 -1.692500000000000e+02 6.200515216195157e-02 2.349174500970719e-03
217 -1.692000000000000e+02 6.188751884538846e-02 2.356155135494475e-03
218 -1.691500000000000e+02 6.176953664840212e-02 2.363129458728963e-03
219 -1.691000000000000e+02 6.165120589951556e-02 2.370096947181821e-03
220 -1.690500000000000e+02 6.153252695368394e-02 2.377057067128874e-03
221 -1.690000000000000e+02 6.141350019280267e-02 2.384009273121990e-03
222 -1.689500000000000e+02 6.129412602637174e-02 2.390953008024610e-03
223 -1.689000000000000e+02 6.117440489200021e-02 2.397887702443313e-03
224 -1.688500000000000e+02 6.105433725612741e-02 2.404812776042320e-03
225 -1.688000000000000e+02 6.093392361439598e-02 2.411727635660554e-03
226 -1.687500000000000e+02 6.081316449256136e-02 2.418631674778737e-03
227 -1.687000000000000e+02 6.069206044691811e-02 2.425524276148394e-03
228 -1.686500000000000e+02 6.057061206494652e-02 2.432404808487831e-03
229 -1.686000000000000e+02 6.044881996606932e-02 2.439272627121625e-03
230 -1.685500000000000e+02 6.032668480223435e-02 2.446127075117488e-03
231 -1.685000000000000e+02 6.020420725855757e-02 2.452967482149404e-03
232 -1.684500000000000e+02 6.008138805401941e-02 2.459793163893664e-03
233 -1.684000000000000e+02 5.995822794216821e-02 2.466603422561775e-03
234 -1.683500000000000e+02 5.983472771176324e-02 2.473397546332023e-03
235 -1.683000000000000e+02 5.971088818753501e-02 2.480174809775804e-03
236 -1.682500000000000e+02 5.958671023078566e-02 2.486934472969438e-03
237 -1.682000000000000e+02 5.946219474023806e-02 2.493675782240246e-03
238 -1.681500000000000e+02 5.933734265256163e-02 2.500397969242840e-03
239 -1.681000000000000e+02 5.921215494331378e-02 2.507100250639382e-03
240 -1.680500000000000e+02 5.908663262749769e-02 2.513781829840411e-03
241 -1.680000000000000e+02 5.896077676032974e-02 2.520441894233727e-03
242 -1.679500000000000e+02 5.883458843807432e-02 2.527079616818639e-03
243 -1.679000000000000e+02 5.870806879864787e-02 2.533694156419131e-03
244 -1.678500000000000e+02 5.858121902243241e-02 2.540284655907499e-03
245 -1.678000000000000e+02 5.845404033305712e-02 2.546850243909660e-03
246 -1.677500000000000e+02 5.832653399804144e-02 2.553390033845915e-03
247 -1.677000000000000e+02 5.819870132967253e-02 2.559903123646734e-03
248 -1.676500000000000e+02 5.807054368567677e-02 2.566388596321190e-03
249 -1.676000000000000e+02 5.794206247004041e-02 2.572845519779321e-03
250 -1.675500000000000e+02 5.781325913369884e-02 2.579272947045297e-03
251 -1.675000000000000e+02 5.768413517533588e-02 2.585669915333710e-03
252 -1.674500000000000e+02 5.755469214216546e-02 2.592035447115393e-03
253 -1.674000000000000e+02 5.742493163062434e-02 2.598368549548979e-03
254 -1.673500000000000e+02 5.729485528721057e-02 2.604668214374328e-03
255 -1.673000000000000e+02 5.716446480918691e-02 2.610933418623063e-03
256 -1.672500000000000e+02 5.703376194534826e-02 2.617163124298827e-03
257 -1.672000000000000e+02 5.690274849675703e-02 2.623356277666744e-03
258 -1.671500000000000e+02 5.677142631758159e-02 2.629511810461338e-03
259 -1.671000000000000e+02 5.663979731571089e-02 2.635628640099696e-03
260 -1.670500000000000e+02 5.650786345357162e-02 2.641705668153804e-03
261 -1.670000000000000e+02 5.637562674889551e-02 2.647741781558466e-03
262 -1.669500000000000e+02 5.624308927541577e-02 2.653735853392902e-03
263 -1.669000000000000e+02 5.611025316355622e-02 2.659686741743883e-03
264 -1.668500000000000e+02 5.597712060124138e-02 2.665593290025470e-03
265 -1.668000000000000e+02 5.584369383455368e-02 2.671454328329048e-03
266 -1.667500000000000e+02 5.570997516840848e-02 2.677268671291699e-03
267 -1.667000000000000e+02 5.557596696742451e-02 2.683035120085719e-03
268 -1.666500000000000e+02 5.544167165639990e-02 2.688752463200217e-03
269 -1.666000000000000e+02 5.530709172110448e-02 2.694419473989740e-03
270 -1.665500000000000e+02 5.517222970900093e-02 2.700034912770377e-03
271 -1.665000000000000e+02 5.503708822982745e-02 2.705597527246084e-03
272 -1.664500000000000e+02 5.490166995627632e-02 2.711106051265233e-03
273 -1.664000000000000e+02 5.476597762470092e-02 2.716559205886426e-03
274 -1.663500000000000e+02 5.463001403568768e-02 2.721955700693002e-03
275 -1.663000000000000e+02 5.449378205463162e-02 2.727294231554822e-03
276 -1.662500000000000e+02 5.435728461253220e-02 2.732573482795431e-03
277 -1.662000000000000e+02 5.422052470635208e-02 2.737792127014416e-03
278 -1.661500000000000e+02 5.408350539983076e-02 2.742948824874247e-03
279 -1.661000000000000e+02 5.394622982386466e-02 2.748042225739766e-03
280 -1.660500000000000e+02 5.380870117725678e-02 2.753070967891347e-03
281 -1.660000000000000e+02 5.367092272707552e-02 2.758033679484129e-03
282 -1.659500000000000e+02 5.353289780930837e-02 2.762928977588786e-03
283 -1.659000000000000e+02 5.339462982931664e-02 2.767755469257338e-03
284 -1.658500000000000e+02 5.325612226238263e-02 2.772511751558682e-03
285 -1.658000000000000e+02 5.311737865416077e-02 2.777196411898331e-03
286 -1.657500000000000e+02 5.297840262119280e-02 2.781808029546085e-03
287 -1.657000000000000e+02 5.283919785120617e-02 2.786345174214944e-03
288 -1.656500000000000e+02 5.269976810377131e-02 2.790806406594015e-03
289 -1.656000000000000e+02 5.256011721054676e-02 2.795190279982762e-03
290 -1.655500000000000e+02 5.242024907577303e-02 2.799495339651514e-03
291 -1.655000000000000e+02 5.228016767658161e-02 2.803720123658593e-03
292 -1.654500000000000e+02 5.213987706340717e-02 2.807863163276636e-03
293 -1.654000000000000e+02 5.199938136025395e-02 2.811922982708381e-03
294 -1.653500000000000e+02 5.185868476513633e-02 2.815898099335357e-03
295 -1.653000000000000e+02 5.171779155032041e-02 2.819787025778453e-03
296 -1.652500000000000e+02 5.157670606255849e-02 2.823588269116328e-03
297 -1.652000000000000e+02 5.143543272340878e-02 2.827300330920934e-03
298 -1.651500000000000e+02 5.129397602946639e-02 2.830921708216749e-03
299 -1.651000000000000e+02 5.115234055258711e-02 2.834450893800522e-03
300 -1.650500000000000e+02 5.101053094008634e-02 2.837886376809706e-03
301 -1.650000000000000e+02 5.086855191490613e-02 2.841226643006678e-03
302 -1.649500000000000e+02 5.072640827578567e-02 2.844470175453750e-03
303 -1.649000000000000e+02 5.058410489736076e-02 2.847615454157904e-03
304 -1.648500000000000e+02 5.044164673036988e-02 2.850660957136597e-03
305 -1.648000000000000e+02 5.029903880164710e-02 2.853605161234896e-03
306 -1.647500000000000e+02 5.015628621424639e-02 2.856446542338631e-03
307 -1.647000000000000e+02 5.001339414741324e-02 2.859183574450697e-03
308 -1.646500000000000e+02 4.987036785680132e-02 2.861814731716095e-03
309 -1.646000000000000e+02 4.972721267424163e-02 2.864338489558804e-03
310 -1.645500000000000e+02 4.958393400784544e-02 2.866753323083060e-03
311 -1.645000000000000e+02 4.944053734193332e-02 2.869057707854950e-03
312 -1.644500000000000e+02 4.929702823705995e-02 2.871250121927460e-03
313 -1.644000000000000e+02 4.915341232974058e-02 2.873329045378625e-03
314 -1.643500000000000e+02 4.900969533252209e-02 2.875292959529929e-03
315 -1.643000000000000e+02 4.886588303378758e-02 2.877140350250329e-03
316 -1.642500000000000e+02 4.872198129749705e-02 2.878869705966736e-03
317 -1.642000000000000e+02 4.857799606319091e-02 2.880479518729828e-03
318 -1.641500000000000e+02 4.843393334562407e-02 2.881968284711434e-03
319 -1.641000000000000e+02 4.828979923471977e-02 2.883334505057178e-03
320 -1.640500000000000e+02 4.814559989511835e-02 2.884576687094409e-03
321 -1.640000000000000e+02 4.800134156601032e-02 2.885693342413731e-03
322 -1.639500000000000e+02 4.785703056087698e-02 2.886682988894052e-03
323 -1.639000000000000e+02 4.771267326712092e-02 2.887544151413124e-03
324 -1.638500000000000e+02 4.756827614573567e-02 2.888275361847548e-03
325 -1.638000000000000e+02 4.742384573093616e-02 2.888875159428039e-03
326 -1.637500000000000e+02 4.727938862979286e-02 2.889342091059177e-03
327 -1.637000000000000e+02 4.713491152183025e-02 2.889674712598378e-03
328 -1.636500000000000e+02 4.699042115853302e-02 2.889871587967718e-03
329 -1.636000000000000e+02 4.684592436303348e-02 2.889931290859238e-03
330 -1.635500000000000e+02 4.670142802944710e-02 2.889852404628357e-03
331 -1.635000000000000e+02 4.655693912257064e-02 2.889633522791257e-03
332 -1.634500000000000e+02 4.641246467716797e-02 2.889273249415680e-03
333 -1.634000000000000e+02 4.626801179762907e-02 2.888770199014346e-03
334 -1.633500000000000e+02 4.612358765726654e-02 2.888122998996323e-03
335 -1.633000000000000e+02 4.597919949772944e-02 2.887330287144607e-03
336 -1.632500000000000e+02 4.583485462855208e-02 2.886390714245124e-03
337 -1.632000000000000e+02 4.569056042630493e-02 2.885302944406476e-03
338 -1.631500000000000e+02 4.554632433411143e-02 2.884065653816492e-03
339 -1.631000000000000e+02 4.540215386092328e-02 2.882677532909383e-03
340 -1.630500000000000e+02 4.525805658082049e-02 2.881137285761781e-03
341 -1.630000000000000e+02 4.511404013234710e-02 2.879443631975676e-03
342 -1.629500000000000e+02 4.497011221762293e-02 2.877595305292857e-03
343 -1.629000000000000e+02 4.482628060181781e-02 2.875591053737026e-03
344 -1.628500000000000e+02 4.468255311224922e-02 2.873429642136216e-03
345 -1.628000000000000e+02 4.453893763760419e-02 2.871109851980691e-03
346 -1.627500000000000e+02 4.439544212705115e-02 2.868630480357126e-03
347 -1.627000000000000e+02 4.425207458956848e-02 2.865990341156532e-03
348 -1.626500000000000e+02 4.410884309293550e-02 2.863188266246652e-03
349 -1.626000000000000e+02 4.396575576294381e-02 2.860223104619308e-03
350 -1.625500000000000e+02 4.382282078247357e-02 2.857093723598325e-03
351 -1.625000000000000e+02 4.368004639058398e-02 2.853799009479019e-03
352 -1.624500000000000e+02 4.353744088152567e-02 2.850337866675545e-03
353 -1.624000000000000e+02 4.339501260391643e-02 2.846709219070931e-03
354 -1.623500000000000e+02 4.325276995961858e-02 2.842912010834198e-03
355 -1.623000000000000e+02 4.311072140283301e-02 2.838945205532184e-03
356 -1.622500000000000e+02 4.296887543906536e-02 2.834807787444049e-03
357 -1.622000000000000e+02 4.282724062408860e-02 2.830498761774436e-03
358 -1.621500000000000e+02 4.268582556288791e-02 2.826017154866634e-03
359 -1.621000000000000e+02 4.254463890860194e-02 2.821362014557849e-03
360 -1.620500000000000e+02 4.240368936143213e-02 2.816532410570005e-03
361 -1.620000000000000e+02 4.226298566754494e-02 2.811527435255812e-03
362 -1.619500000000000e+02 4.212253661790655e-02 2.806346203669818e-03
363 -1.619000000000000e+02 4.198235104717796e-02 2.800987853852632e-03
364 -1.618500000000000e+02 4.184243783252128e-02 2.795451547505934e-03
365 -1.618000000000000e+02 4.170280589242736e-02 2.789736469637205e-03
366 -1.617500000000000e+02 4.156346418555756e-02 2.783841830336087e-03
367 -1.617000000000000e+02 4.142442170939376e-02 2.777766863673037e-03
368 -1.616500000000000e+02 4.128568749919026e-02 2.771510828374346e-03
369 -1.616000000000000e+02 4.114727062655632e-02 2.765073010166930e-03
370 -1.615500000000000e+02 4.100918019817357e-02 2.758452718296667e-03
371 -1.615000000000000e+02 4.087142535472665e-02 2.751649289187696e-03
372 -1.614500000000000e+02 4.073401526925480e-02 2.744662086300309e-03
373 -1.614000000000000e+02 4.059695914609662e-02 2.737490498567752e-03
374 -1.613500000000000e+02 4.046026621939802e-02 2.730133943202873e-03
375 -1.613000000000000e+02 4.032394575177634e-02 2.722591864596779e-03
376 -1.612500000000000e+02 4.018800703293834e-02 2.714863734816220e-03
377 -1.612000000000000e+02 4.005245937829471e-02 2.706949054633867e-03
378 -1.611500000000000e+02 3.991731212747496e-02 2.698847353101996e-03
379 -1.611000000000000e+02 3.978257464298451e-02 2.690558188618297e-03
380 -1.610500000000000e+02 3.964825630861313e-02 2.682081149387727e-03
381 -1.610000000000000e+02 3.951436652804574e-02 2.673415852818550e-03
382 -1.609500000000000e+02 3.938091472333127e-02 2.664561946197352e-03
383 -1.609000000000000e+02 3.924791033342601e-02 2.655519107719329e-03
384 -1.608500000000000e+02 3.911536281255934e-02 2.646287046843554e-03
385 -1.608000000000000e+02 3.898328162874165e-02 2.636865504257457e-03
386 -1.607500000000000e+02 3.885167626213359e-02 2.627254251450495e-03
387 -1.607000000000000e+02 3.872055620359660e-02 2.617453092170763e-03
388 -1.606500000000000e+02 3.858993095291652e-02 2.607461863739502e-03
389 -1.606000000000000e+02 3.845981001722265e-02 2.597280434954996e-03
390 -1.605500000000000e+02 3.833020290942102e-02 2.586908707833402e-03
391 -1.605000000000000e+02 3.820111914643931e-02 2.576346618816672e-03
392 -1.604500000000000e+02 3.807256824753935e-02 2.565594137386995e-03
393 -1.604000000000000e+02 3.794455973270061e-02 2.554651267239194e-03
394 -1.603500000000000e+02 3.781710312081543e-02 2.543518047133375e-03
395 -1.603000000000000e+02 3.769020792798727e-02 2.532194550575184e-03
396 -1.602500000000000e+02 3.756388366575791e-02 2.520680886988202e-03
397 -1.602000000000000e+02 3.743813983928845e-02 2.508977200577078e-03
398 -1.601500000000000e+02 3.731298594570021e-02 2.497083672032829e-03
399 -1.601000000000000e+02 3.718843147208517e-02 2.485000519065750e-03
400 -1.600500000000000e+02 3.706448589379363e-02 2.472727995268542e-03
401 -1.600000000000000e+02 3.694115867255832e-02 2.460266391750565e-03
402 -1.599500000000000e+02 3.681845925461857e-02 2.447616037599687e-03
403 -1.599000000000000e+02 3.669639706879835e-02 2.434777299669122e-03
404 -1.598500000000000e+02 3.657498152465166e-02 2.421750582826121e-03
405 -1.598000000000000e+02 3.645422201051574e-02 2.408536330378297e-03
406 -1.597500000000000e+02 3.633412789161383e-02 2.395135025068384e-03
407 -1.597000000000000e+02 3.621470850800890e-02 2.381547188612387e-03
408 -1.596500000000000e+02 3.609597317275259e-02 2.367773382836447e-03
409 -1.596000000000000e+02 3.597793116972525e-02 2.353814209037353e-03
410 -1.595500000000000e+02 3.586059175184886e-02 2.339670308870723e-03
411 -1.595000000000000e+02 3.574396413883818e-02 2.325342365310235e-03
412 -1.594500000000000e+02 3.562805751531783e-02 2.310831101262067e-03
413 -1.594000000000000e+02 3.551288102871197e-02 2.296137281589949e-03
414 -1.593500000000000e+02 3.539844378715884e-02 2.281261713292793e-03
415 -1.593000000000000e+02 3.528475485738269e-02 2.266205243692809e-03
416 -1.592500000000000e+02 3.517182326278956e-02 2.250968763810590e-03
417 -1.592000000000000e+02 3.505965798100164e-02 2.235553206908492e-03
418 -1.591500000000000e+02 3.494826794209871e-02 2.219959548348527e-03
419 -1.591000000000000e+02 3.483766202616678e-02 2.204188807013452e-03
420 -1.590500000000000e+02 3.472784906139736e-02 2.188242045022548e-03
421 -1.590000000000000e+02 3.461883782166453e-02 2.172120368371111e-03
422 -1.589500000000000e+02 3.451063702456025e-02 2.155824926788341e-03
423 -1.589000000000000e+02 3.440325532898569e-02 2.139356913772872e-03
424 -1.588500000000000e+02 3.429670133318297e-02 2.122717566983567e-03
425 -1.588000000000000e+02 3.419098357228734e-02 2.105908169447446e-03
426 -1.587500000000000e+02 3.408611051623822e-02 2.088930047925430e-03
427 -1.587000000000000e+02 3.398209056749479e-02 2.071784574937396e-03
428 -1.586500000000000e+02 3.387893205874448e-02 2.054473167838466e-03
429 -1.586000000000000e+02 3.377664325071095e-02 2.036997288179521e-03
430 -1.585500000000000e+02 3.367523232992653e-02 2.019358444798058e-03
431 -1.585000000000000e+02 3.357470740623114e-02 2.001558191082609e-03
432 -1.584500000000000e+02 3.347507651081827e-02 1.983598125434582e-03
433 -1.584000000000000e+02 3.337634759368768e-02 1.965479893755173e-03
434 -1.583500000000000e+02 3.327852852144275e-02 1.947205186176859e-03
435 -1.583000000000000e+02 3.318162707507000e-02 1.928775739585831e-03
436 -1.582500000000000e+02 3.308565094748417e-02 1.910193336982502e-03
437 -1.582000000000000e+02 3.299060774137175e-02 1.891459806770968e-03
438 -1.581500000000000e+02 3.289650496680707e-02 1.872577024037980e-03
439 -1.581000000000000e+02 3.280335003896795e-02 1.853546910126624e-03
440 -1.580500000000000e+02 3.271115027579441e-02 1.834371431712611e-03
441 -1.580000000000000e+02 3.261991289579669e-02 1.815052602296419e-03
442 -1.579500000000000e+02 3.252964501556477e-02 1.795592480782204e-03
443 -1.579000000000000e+02 3.244035364771847e-02 1.775993172223878e-03
444 -1.578500000000000e+02 3.235204569834238e-02 1.756256827896152e-03
445 -1.578000000000000e+02 3.226472796492885e-02 1.736385643908989e-03
446 -1.577500000000000e+02 3.217840713395148e-02 1.716381863197114e-03
447 -1.577000000000000e+02 3.209308977860914e-02 1.696247772997594e-03
448 -1.576500000000000e+02 3.200878235665172e-02 1.675985706164340e-03
449 -1.576000000000000e+02 3.192549120799271e-02 1.655598041097051e-03
450 -1.575500000000000e+02 3.184322255254202e-02 1.635087200710927e-03
451 -1.575000000000000e+02 3.176198248792161e-02 1.614455652152458e-03
452 -1.574500000000000e+02 3.168177698732677e-02 1.593705907225740e-03
453 -1.574000000000000e+02 3.160261189719904e-02 1.572840522641172e-03
454 -1.573500000000000e+02 3.152449293506265e-02 1.551862097244339e-03
455 -1.573000000000000e+02 3.144742568747461e-02 1.530773273898944e-03
456 -1.572500000000000e+02 3.137141560767276e-02 1.509576739593399e-03
457 -1.572000000000000e+02 3.129646801351527e-02 1.488275221888102e-03
458 -1.571500000000000e+02 3.122258808548395e-02 1.466871491935251e-03
459 -1.571000000000000e+02 3.114978086432174e-02 1.445368363093280e-03
460 -1.570500000000000e+02 3.107805124917462e-02 1.423768688795235e-03
461 -1.570000000000000e+02 3.100740399544222e-02 1.402075364005384e-03
462 -1.569500000000000e+02 3.093784371277408e-02 1.380291323798133e-03
463 -1.569000000000000e+02 3.086937486306240e-02 1.358419543286971e-03
464 -1.568500000000000e+02 3.080200175844539e-02 1.336463036558655e-03
465 -1.568000000000000e+02 3.073572855940654e-02 1.314424856246887e-03
466 -1.567500000000000e+02 3.067055927282070e-02 1.292308093638894e-03
467 -1.567000000000000e+02 3.060649775004265e-02 1.270115876650380e-03
468 -1.566500000000000e+02 3.054354768515566e-02 1.247851370038688e-03
469 -1.566000000000000e+02 3.048171261303878e-02 1.225517775367280e-03
470 -1.565500000000000e+02 3.042099590761893e-02 1.203118328625408e-03
471 -1.565000000000000e+02 3.036140078017624e-02 1.180656300157068e-03
472 -1.564500000000000e+02 3.030293027760322e-02 1.158134995336013e-03
473 -1.564000000000000e+02 3.024558728064264e-02 1.135557752220961e-03
474 -1.563500000000000e+02 3.018937450238113e-02 1.112927939992403e-03
475 -1.563000000000000e+02 3.013429448664340e-02 1.090248960302631e-03
476 -1.562500000000000e+02 3.008034960635086e-02 1.067524245677021e-03
477 -1.562000000000000e+02 3.002754206207570e-02 1.044757257204765e-03
478 -1.561500000000000e+02 2.997587388063039e-02 1.021951485427053e-03
479 -1.561000000000000e+02 2.992534691353299e-02 9.991104489870395e-04
480 -1.560500000000000e+02 2.987596283573168e-02 9.762376928534877e-04
481 -1.560000000000000e+02 2.982772314424764e-02 9.533367882497146e-04
482 -1.559500000000000e+02 2.978062915690671e-02 9.304113313746143e-04
483 -1.559000000000000e+02 2.973468201111018e-02 9.074649428697512e-04
484 -1.558500000000000e+02 2.968988266261974e-02 8.845012660074758e-04
485 -1.558000000000000e+02 2.964623188450943e-02 8.615239654830020e-04
486 -1.557500000000000e+02 2.960373026607144e-02 8.385367275565159e-04
487 -1.557000000000000e+02 2.956237821175378e-02 8.155432584189271e-04
488 -1.556500000000000e+02 2.952217594022954e-02 7.925472829128921e-04
489 -1.556000000000000e+02 2.948312348346249e-02 7.695525434670003e-04
490 -1.555500000000000e+02 2.944522068588284e-02 7.465627986746881e-04
491 -1.555000000000000e+02 2.940846720359502e-02 7.235818231876578e-04
492 -1.554500000000000e+02 2.937286250356408e-02 7.006134057974123e-04
493 -1.554000000000000e+02 2.933840586301528e-02 6.776613485470762e-04
494 -1.553500000000000e+02 2.930509636870937e-02 6.547294650260937e-04
495 -1.553000000000000e+02 2.927293291651267e-02 6.318215795531046e-04
496 -1.552500000000000e+02 2.924191421075406e-02 6.089415274246335e-04
497 -1.552000000000000e+02 2.921203876377021e-02 5.860931512202683e-04
498 -1.551500000000000e+02 2.918330489563203e-02 5.632803006250242e-04
499 -1.551000000000000e+02 2.915571073370771e-02 5.405068321451267e-04
500 -1.550500000000000e+02 2.912925421241752e-02 5.177766066921663e-04
501 -1.550000000000000e+02 2.910393307303849e-02 4.950934894054626e-04
502 -1.549500000000000e+02 2.907974486347698e-02 4.724613469164751e-04
503 -1.549000000000000e+02 2.905668693834684e-02 4.498840475619659e-04
504 -1.548500000000000e+02 2.903475645872078e-02 4.273654605668753e-04
505 -1.548000000000000e+02 2.901395039229016e-02 4.049094524916086e-04
506 -1.547500000000000e+02 2.899426551347162e-02 3.825198881557412e-04
507 -1.547000000000000e+02 2.897569840347458e-02 3.602006287550807e-04
508 -1.546500000000000e+02 2.895824545059611e-02 3.379555306537441e-04
509 -1.546000000000000e+02 2.894190285040921e-02 3.157884440696535e-04
510 -1.545500000000000e+02 2.892666660618914e-02 2.937032116179239e-04
511 -1.545000000000000e+02 2.891253252924741e-02 2.717036681687546e-04
512 -1.544500000000000e+02 2.889949623937227e-02 2.497936378631493e-04
513 -1.544000000000000e+02 2.888755316546110e-02 2.279769348945138e-04
514 -1.543500000000000e+02 2.887669854588282e-02 2.062573613059726e-04
515 -1.543000000000000e+02 2.886692742933050e-02 1.846387048942688e-04
516 -1.542500000000000e+02 2.885823467539339e-02 1.631247399913605e-04
517 -1.542000000000000e+02 2.885061495533137e-02 1.417192250485755e-04
518 -1.541500000000000e+02 2.884406275288853e-02 1.204259016418519e-04
519 -1.541000000000000e+02 2.883857236516718e-02 9.924849376119482e-05
520 -1.540500000000000e+02 2.883413790351241e-02 7.819070585668442e-05
521 -1.540000000000000e+02 2.883075329458151e-02 5.725622283847542e-05
522 -1.539500000000000e+02 2.882841228122857e-02 3.644870854913052e-05
523 -1.539000000000000e+02 2.882710842372660e-02 1.577180288592217e-05
524 -1.538500000000000e+02 2.882683510093997e-02 -4.770876351756215e-06
525 -1.538000000000000e+02 2.882758551136178e-02 -2.517573559401853e-05
526 -1.537500000000000e+02 2.882935267449938e-02 -4.543920709920712e-05
527 -1.537000000000000e+02 2.883212943207170e-02 -6.555774980654405e-05
528 -1.536500000000000e+02 2.883590844948003e-02 -8.552785118354223e-05
529 -1.536000000000000e+02 2.884068221719005e-02 -1.053460258404471e-04
530 -1.535500000000000e+02 2.884644305206407e-02 -1.250088181947717e-04
531 -1.535000000000000e+02 2.885318309900953e-02 -1.445128037858012e-04
532 -1.534500000000000e+02 2.886089433244265e-02 -1.638545895232824e-04
533 -1.534000000000000e+02 2.886956855796186e-02 -1.830308139005865e-04
534 -1.533500000000000e+02 2.887919741383271e-02 -2.020381493395007e-04
535 -1.533000000000000e+02 2.888977237289581e-02 -2.208733031849874e-04
536 -1.532500000000000e+02 2.890128474415121e-02 -2.395330163906806e-04
537 -1.532000000000000e+02 2.891372567453487e-02 -2.580140664321107e-04
538 -1.531500000000000e+02 2.892708615079442e-02 -2.763132679106661e-04
539 -1.531000000000000e+02 2.894135700132594e-02 -2.944274724114848e-04
540 -1.530500000000000e+02 2.895652889803557e-02 -3.123535703153379e-04
541 -1.530000000000000e+02 2.897259235835747e-02 -3.300884911539015e-04
542 -1.529500000000000e+02 2.898953774715096e-02 -3.476292030768491e-04
543 -1.529000000000000e+02 2.900735527866516e-02 -3.649727160137672e-04
544 -1.528500000000000e+02 2.902603501875234e-02 -3.821160815675739e-04
545 -1.528000000000000e+02 2.904556688682192e-02 -3.990563921618673e-04
546 -1.527500000000000e+02 2.906594065796853e-02 -4.157907832080809e-04
547 -1.527000000000000e+02 2.908714596514272e-02 -4.323164337449725e-04
548 -1.526500000000000e+02 2.910917230134302e-02 -4.486305664386236e-04
549 -1.526000000000000e+02 2.913200902178659e-02 -4.647304485061454e-04
550 -1.525500000000000e+02 2.915564534619364e-02 -4.806133922841127e-04
551 -1.525000000000000e+02 2.918007036101500e-02 -4.962767552640912e-04
552 -1.524500000000000e+02 2.920527302172005e-02 -5.117179422242657e-04
553 -1.524000000000000e+02 2.923124215523742e-02 -5.269344038438817e-04
554 -1.523500000000000e+02 2.925796646210443e-02 -5.419236377690595e-04
555 -1.523000000000000e+02 2.928543451901433e-02 -5.566831901049341e-04
556 -1.522500000000000e+02 2.931363478111493e-02 -5.712106547051121e-04
557 -1.522000000000000e+02 2.934255558448484e-02 -5.855036743440678e-04
558 -1.521500000000000e+02 2.937218514854933e-02 -5.995599403618712e-04
559 -1.521000000000000e+02 2.940251157852103e-02 -6.133771938721111e-04
560 -1.520500000000000e+02 2.943352286793655e-02 -6.269532260105848e-04
561 -1.520000000000000e+02 2.946520690112209e-02 -6.402858775089726e-04
562 -1.519500000000000e+02 2.949755145568744e-02 -6.533730403646132e-04
563 -1.519000000000000e+02 2.953054420515855e-02 -6.662126575918137e-04
564 -1.518500000000000e+02 2.956417272144662e-02 -6.788027226889426e-04
565 -1.518000000000000e+02 2.959842447742744e-02 -6.911412811305695e-04
566 -1.517500000000000e+02 2.963328684955968e-02 -7.032264305451008e-04
567 -1.517000000000000e+02 2.966874712048195e-02 -7.150563202173998e-04
568 -1.516500000000000e+02 2.970479248158142e-02 -7.266291521190738e-04
569 -1.516000000000000e+02 2.974141003569386e-02 -7.379431812637449e-04
570 -1.515500000000000e+02 2.977858679970780e-02 -7.489967146767640e-04
571 -1.515000000000000e+02 2.981630970716154e-02 -7.597881132070938e-04
572 -1.514500000000000e+02 2.985456561102851e-02 -7.703157908878211e-04
573 -1.514000000000000e+02 2.989334128625032e-02 -7.805782148295748e-04
574 -1.513500000000000e+02 2.993262343251146e-02 -7.905739069968831e-04
575 -1.513000000000000e+02 2.997239867695001e-02 -8.003014421475996e-04
576 -1.512500000000000e+02 3.001265357672622e-02 -8.097594494316240e-04
577 -1.512000000000000e+02 3.005337462189317e-02 -8.189466127106471e-04
578 -1.511500000000000e+02 3.009454823799729e-02 -8.278616695633900e-04
579 -1.511000000000000e+02 3.013616078884951e-02 -8.365034123514192e-04
580 -1.510500000000000e+02 3.017819857923243e-02 -8.448706878283474e-04
581 -1.510000000000000e+02 3.022064785763234e-02 -8.529623984543377e-04
582 -1.509500000000000e+02 3.026349481907786e-02 -8.607775004421114e-04
583 -1.509000000000000e+02 3.030672560767655e-02 -8.683150050359245e-04
584 -1.508500000000000e+02 3.035032631958146e-02 -8.755739797194906e-04
585 -1.508000000000000e+02 3.039428300564850e-02 -8.825535455159184e-04
586 -1.507500000000000e+02 3.043858167413305e-02 -8.892528795456656e-04
587 -1.507000000000000e+02 3.048320829360307e-02 -8.956712145291590e-04
588 -1.506500000000000e+02 3.052814879558596e-02 -9.018078376143990e-04
589 -1.506000000000000e+02 3.057338907736451e-02 -9.076620920822620e-04
590 -1.505500000000000e+02 3.061891500479419e-02 -9.132333766714851e-04
591 -1.505000000000000e+02 3.066471241503166e-02 -9.185211449747044e-04
592 -1.504500000000000e+02 3.071076711929166e-02 -9.235249065753237e-04
593 -1.504000000000000e+02 3.075706490568919e-02 -9.282442269054059e-04
594 -1.503500000000000e+02 3.080359154198220e-02 -9.326787267127656e-04
595 -1.503000000000000e+02 3.085033277836047e-02 -9.368280823807140e-04
596 -1.502500000000000e+02 3.089727435022027e-02 -9.406920260346396e-04
597 -1.502000000000000e+02 3.094440198096393e-02 -9.442703453643730e-04
598 -1.501500000000000e+02 3.099170138475671e-02 -9.475628842992023e-04
599 -1.501000000000000e+02 3.103915826939385e-02 -9.505695411604620e-04
600 -1.500500000000000e+02 3.108675833887276e-02 -9.532902713260683e-04
601 -1.500000000000000e+02 3.113448729652646e-02 -9.557250859515420e-04
602 -1.499500000000000e+02 3.118233084746791e-02 -9.578740505133965e-04
603 -1.499000000000000e+02 3.123027470157780e-02 -9.597372872249821e-04
604 -1.498500000000000e+02 3.127830457619041e-02 -9.613149741838356e-04
605 -1.498000000000000e+02 3.132640619899618e-02 -9.626073450164085e-04
606 -1.497500000000000e+02 3.137456531069205e-02 -9.636146879543617e-04
607 -1.497000000000000e+02 3.142276766779162e-02 -9.643373481438289e-04
608 -1.496500000000000e+02 3.147099904550643e-02 -9.647757261532774e-04
609 -1.496000000000000e+02 3.151924524040695e-02 -9.649302776892910e-04
610 -1.495500000000000e+02 3.156749207327536e-02 -9.648015143071120e-04
611 -1.495000000000000e+02 3.161572539183766e-02 -9.643900030553709e-04
612 -1.494500000000000e+02 3.166393107358090e-02 -9.636963662273956e-04
613 -1.494000000000000e+02 3.171209502846040e-02 -9.627212816809561e-04
614 -1.493500000000000e+02 3.176020320174899e-02 -9.614654831580083e-04
615 -1.493000000000000e+02 3.180824157677620e-02 -9.599297585793920e-04
616 -1.492500000000000e+02 3.185619617760693e-02 -9.581149520698773e-04
617 -1.492000000000000e+02 3.190405307198318e-02 -9.560219631410405e-04
618 -1.491500000000000e+02 3.195179837392104e-02 -9.536517454478144e-04
619 -1.491000000000000e+02 3.199941824652797e-02 -9.510053079253566e-04
620 -1.490500000000000e+02 3.204689890471357e-02 -9.480837151087940e-04
621 -1.490000000000000e+02 3.209422661803885e-02 -9.448880862450437e-04
622 -1.489500000000000e+02 3.214138771333808e-02 -9.414195947599069e-04
623 -1.489000000000000e+02 3.218836857751484e-02 -9.376794690751922e-04
624 -1.488500000000000e+02 3.223515566024560e-02 -9.336689922179175e-04
625 -1.488000000000000e+02 3.228173547673663e-02 -9.293895016782017e-04
626 -1.487500000000000e+02 3.232809461041342e-02 -9.248423890539925e-04
627 -1.487000000000000e+02 3.237421971564203e-02 -9.200290999800131e-04
628 -1.486500000000000e+02 3.242009752041142e-02 -9.149511347317230e-04
629 -1.486000000000000e+02 3.246571482911520e-02 -9.096100471950308e-04
630 -1.485500000000000e+02 3.251105852513092e-02 -9.040074444044421e-04
631 -1.485000000000000e+02 3.255611557355564e-02 -8.981449875733460e-04
632 -1.484500000000000e+02 3.260087302388825e-02 -8.920243903531855e-04
633 -1.484000000000000e+02 3.264531801259096e-02 -8.856474209295584e-04
634 -1.483500000000000e+02 3.268943776598121e-02 -8.790158996418995e-04
635 -1.483000000000000e+02 3.273321960255515e-02 -8.721316986282091e-04
636 -1.482500000000000e+02 3.277665093584403e-02 -8.649967445251150e-04
637 -1.482000000000000e+02 3.281971927700766e-02 -8.576130148085781e-04
638 -1.481500000000000e+02 3.286241223732489e-02 -8.499825390018145e-04
639 -1.481000000000000e+02 3.290471753090785e-02 -8.421073987463501e-04
640 -1.480500000000000e+02 3.294662297719952e-02 -8.339897265585705e-04
641 -1.480000000000000e+02 3.298811650356370e-02 -8.256317066823726e-04
642 -1.479500000000000e+02 3.302918614786776e-02 -8.170355741654589e-04
643 -1.479000000000000e+02 3.306982006098025e-02 -8.082036139001048e-04
644 -1.478500000000000e+02 3.311000650925777e-02 -7.991381617600268e-04
645 -1.478000000000000e+02 3.314973387715625e-02 -7.898416026108634e-04
646 -1.477500000000000e+02 3.318899066951886e-02 -7.803163708075544e-04
647 -1.477000000000000e+02 3.322776551423701e-02 -7.705649504430312e-04
648 -1.476500000000000e+02 3.326604716456316e-02 -7.605898735718597e-04
649 -1.476000000000000e+02 3.330382450159419e-02 -7.503937204589306e-04
650 -1.475500000000000e+02 3.334108653660905e-02 -7.399791190465521e-04
651 -1.475000000000000e+02 3.337782241349885e-02 -7.293487447057601e-04
652 -1.474500000000000e+02 3.341402141107963e-02 -7.185053200942093e-04
653 -1.474000000000000e+02 3.344967294550827e-02 -7.074516130600728e-04
654 -1.473500000000000e+02 3.348476657238564e-02 -6.961904375657468e-04
655 -1.473000000000000e+02 3.351929198926484e-02 -6.847246534746887e-04
656 -1.472500000000000e+02 3.355323903773311e-02 -6.730571645974237e-04
657 -1.472000000000000e+02 3.358659770572459e-02 -6.611909193310339e-04
658 -1.471500000000000e+02 3.361935812966621e-02 -6.491289089538554e-04
659 -1.471000000000000e+02 3.365151059661997e-02 -6.368741676965328e-04
660 -1.470500000000000e+02 3.368304554643586e-02 -6.244297733104531e-04
661 -1.470000000000000e+02 3.371395357395102e-02 -6.117988434439781e-04
662 -1.469500000000000e+02 3.374422543078026e-02 -5.989845367793123e-04
663 -1.469000000000000e+02 3.377385202762895e-02 -5.859900540983176e-04
664 -1.468500000000000e+02 3.380282443619009e-02 -5.728186338771479e-04
665 -1.468000000000000e+02 3.383113389101666e-02 -5.594735533165363e-04
666 -1.467500000000000e+02 3.385877179152175e-02 -5.459581286615389e-04
667 -1.467000000000000e+02 3.388572970388282e-02 -5.322757128922717e-04
668 -1.466500000000000e+02 3.391199936281097e-02 -5.184296954752199e-04
669 -1.466000000000000e+02 3.393757267343034e-02 -5.044235012974241e-04
670 -1.465500000000000e+02 3.396244171294072e-02 -4.902605905954260e-04
671 -1.465000000000000e+02 3.398659873248988e-02 -4.759444568591675e-04
672 -1.464500000000000e+02 3.401003615862663e-02 -4.614786274004246e-04
673 -1.464000000000000e+02 3.403274659522992e-02 -4.468666614343419e-04
674 -1.463500000000000e+02 3.405472282477007e-02 -4.321121486228208e-04
675 -1.463000000000000e+02 3.407595781009221e-02 -4.172187101758595e-04
676 -1.462500000000000e+02 3.409644469578765e-02 -4.021899964001818e-04
677 -1.462000000000000e+02 3.411617680973222e-02 -3.870296854913136e-04
678 -1.461500000000000e+02 3.413514766433678e-02 -3.717414835335831e-04
679 -1.461000000000000e+02 3.415335095808558e-02 -3.563291237185240e-04
680 -1.460500000000000e+02 3.417078057670864e-02 -3.407963635382316e-04
681 -1.460000000000000e+02 3.418743059443941e-02 -3.251469853537969e-04
682 -1.459500000000000e+02 3.420329527524402e-02 -3.093847948321127e-04
683 -1.459000000000000e+02 3.421836907392262e-02 -2.935136205906019e-04
684 -1.458500000000000e+02 3.423264663730308e-02 -2.775373117813729e-04
685 -1.458000000000000e+02 3.424612280510075e-02 -2.614597376648931e-04
686 -1.457500000000000e+02 3.425879261106957e-02 -2.452847870415553e-04
687 -1.457000000000000e+02 3.427065128380491e-02 -2.290163666174294e-04
688 -1.456500000000000e+02 3.428169424773131e-02 -2.126584000805565e-04
689 -1.456000000000000e+02 3.429191712381296e-02 -1.962148261469565e-04
690 -1.455500000000000e+02 3.430131573034600e-02 -1.796895984185198e-04
691 -1.455000000000000e+02 3.430988608365482e-02 -1.630866842461387e-04
692 -1.454500000000000e+02 3.431762439877062e-02 -1.464100628822962e-04
693 -1.454000000000000e+02 3.432452708994305e-02 -1.296637246284149e-04
694 -1.453500000000000e+02 3.433059077123346e-02 -1.128516703730043e-04
695 -1.453000000000000e+02 3.433581225698035e-02 -9.597790867843514e-05
696 -1.452500000000000e+02 3.434018856210130e-02 -7.904645585199432e-05
697 -1.452000000000000e+02 3.434371690256555e-02 -6.206133541297731e-05
698 -1.451500000000000e+02 3.434639469564260e-02 -4.502657535709886e-05
699 -1.451000000000000e+02 3.434821956010126e-02 -2.794620716173313e-05
700 -1.450500000000000e+02 3.434918931635877e-02 -1.082426621223931e-05
701 -1.450000000000000e+02 3.434930198672248e-02 6.335211431007792e-06
702 -1.449500000000000e+02 3.434855579521567e-02 2.352818967210624e-05
703 -1.449000000000000e+02 3.434694916775527e-02 4.075063205988272e-05
704 -1.448500000000000e+02 3.434448073200969e-02 5.799850512744342e-05
705 -1.448000000000000e+02 3.434114931724253e-02 7.526777885402680e-05
706 -1.447500000000000e+02 3.433695395412428e-02 9.255442702027494e-05
707 -1.447000000000000e+02 3.433189387454050e-02 1.098544293398618e-04
708 -1.446500000000000e+02 3.432596851119030e-02 1.271637723476715e-04
709 -1.446000000000000e+02 3.431917749730573e-02 1.444784510695740e-04
710 -1.445500000000000e+02 3.431152066608334e-02 1.617944694487505e-04
711 -1.445000000000000e+02 3.430299805036086e-02 1.791078410562363e-04
712 -1.444500000000000e+02 3.429360988197772e-02 1.964145923594174e-04
713 -1.444000000000000e+02 3.428335659112491e-02 2.137107615141076e-04
714 -1.443500000000000e+02 3.427223880582630e-02 2.309924009225028e-04
715 -1.443000000000000e+02 3.426025735103266e-02 2.482555783700491e-04
716 -1.442500000000000e+02 3.424741324798930e-02 2.654963766346441e-04
717 -1.442000000000000e+02 3.423370771336920e-02 2.827108966130254e-04
718 -1.441500000000000e+02 3.421914215832800e-02 2.998952575694602e-04
719 -1.441000000000000e+02 3.420371818761225e-02 3.170455975975983e-04
720 -1.440500000000000e+02 3.418743759856824e-02 3.341580754323559e-04
721 -1.440000000000000e+02 3.417030238006902e-02 3.512288713380940e-04
722 -1.439500000000000e+02 3.415231471143443e-02 3.682541884586499e-04
723 -1.439000000000000e+02 3.413347696122315e-02 3.852302531015539e-04
724 -1.438500000000000e+02 3.411379168612427e-02 4.021533162656965e-04
725 -1.438000000000000e+02 3.409326162959658e-02 4.190196548492509e-04
726 -1.437500000000000e+02 3.407188972063935e-02 4.358255718983628e-04
727 -1.437000000000000e+02 3.404967907240675e-02 4.525673978150735e-04
728 -1.436500000000000e+02 3.402663298085784e-02 4.692414922757848e-04
729 -1.436000000000000e+02 3.400275492317917e-02 4.858442433786081e-04
730 -1.435500000000000e+02 3.397804855651998e-02 5.023720696328837e-04
731 -1.435000000000000e+02 3.395251771621588e-02 5.188214213802667e-04
732 -1.434500000000000e+02 3.392616641438195e-02 5.351887799065480e-04
733 -1.434000000000000e+02 3.389899883822522e-02 5.514706603193531e-04
734 -1.433500000000000e+02 3.387101934835002e-02 5.676636111928701e-04
735 -1.433000000000000e+02 3.384223247710594e-02 5.837642142481059e-04
736 -1.432500000000000e+02 3.381264292692521e-02 5.997690878345452e-04
737 -1.432000000000000e+02 3.378225556832248e-02 6.156748860419725e-04
738 -1.431500000000000e+02 3.375107543832101e-02 6.314782988781076e-04
739 -1.431000000000000e+02 3.371910773843467e-02 6.471760544002336e-04
740 -1.430500000000000e+02 3.368635783288099e-02 6.627649187507245e-04
741 -1.430000000000000e+02 3.365283124655960e-02 6.782416964057347e-04
742 -1.429500000000000e+02 3.361853366324041e-02 6.936032308502149e-04
743 -1.429000000000000e+02 3.358347092347458e-02 7.088464063542688e-04
744 -1.428500000000000e+02 3.354764902260499e-02 7.239681472626103e-04
745 -1.428000000000000e+02 3.351107410874832e-02 7.389654191669592e-04
746 -1.427500000000000e+02 3.347375248068829e-02 7.538352296521111e-04
747 -1.427000000000000e+02 3.343569058578311e-02 7.685746280827743e-04
748 -1.426500000000000e+02 3.339689501788001e-02 7.831807057812057e-04
749 -1.426000000000000e+02 3.335737251520499e-02 7.976505982298931e-04
750 -1.425500000000000e+02 3.331712995805702e-02 8.119814848228657e-04
751 -1.425000000000000e+02 3.327617436672270e-02 8.261705882617321e-04
752 -1.424500000000000e+02 3.323451289923085e-02 8.402151756925491e-04
753 -1.424000000000000e+02 3.319215284915344e-02 8.541125593808374e-04
754 -1.423500000000000e+02 3.314910164329277e-02 8.678600969247441e-04
755 -1.423000000000000e+02 3.310536683946097e-02 8.814551913616242e-04
756 -1.422500000000000e+02 3.306095612415660e-02 8.948952909904051e-04
757 -1.422000000000000e+02 3.301587731036193e-02 9.081778911479432e-04
758 -1.421500000000000e+02 3.297013833504181e-02 9.213005339248070e-04
759 -1.421000000000000e+02 3.292374725696945e-02 9.342608070284086e-04
760 -1.420500000000000e+02 3.287671225433897e-02 9.470563458080505e-04
761 -1.420000000000000e+02 3.282904162238864e-02 9.596848328286001e-04
762 -1.419500000000000e+02 3.278074377105611e-02 9.721439979060165e-04
763 -1.419000000000000e+02 3.273182722259804e-02 9.844316183560409e-04
764 -1.418500000000000e+02 3.268230060922050e-02 9.965455200955375e-04
765 -1.418000000000000e+02 3.263217267058849e-02 1.008483575652974e-03
766 -1.417500000000000e+02 3.258145225165521e-02 1.020243706122415e-03
767 -1.417000000000000e+02 3.253014829997625e-02 1.031823881980642e-03
768 -1.416500000000000e+02 3.247826986345714e-02 1.043222119996301e-03
769 -1.416000000000000e+02 3.242582608797662e-02 1.054436486427335e-03
770 -1.415500000000000e+02 3.237282621481441e-02 1.065465096132812e-03
771 -1.415000000000000e+02 3.231927957836334e-02 1.076306111684744e-03
772 -1.414500000000000e+02 3.226519560364594e-02 1.086957744931283e-03
773 -1.414000000000000e+02 3.221058380387021e-02 1.097418256073013e-03
774 -1.413500000000000e+02 3.215545377803863e-02 1.107685953130044e-03
775 -1.413000000000000e+02 3.209981520855720e-02 1.117759193824952e-03
776 -1.412500000000000e+02 3.204367785865614e-02 1.127636384161690e-03
777 -1.412000000000000e+02 3.198705157014103e-02 1.137315977821629e-03
778 -1.411500000000000e+02 3.192994626087398e-02 1.146796478010970e-03
779 -1.411000000000000e+02 3.187237192233994e-02 1.156076436075182e-03
780 -1.410500000000000e+02 3.181433861726646e-02 1.165154451356898e-03
781 -1.410000000000000e+02 3.175585647720425e-02 1.174029171622237e-03
782 -1.409500000000000e+02 3.169693570010423e-02 1.182699293487133e-03
783 -1.409000000000000e+02 3.163758654785553e-02 1.191163560960717e-03
784 -1.408500000000000e+02 3.157781934400816e-02 1.199420766333503e-03
785 -1.408000000000000e+02 3.151764447122218e-02 1.207469750106327e-03
786 -1.407500000000000e+02 3.145707236899753e-02 1.215309399889009e-03
787 -1.407000000000000e+02 3.139611353123328e-02 1.222938651714855e-03
788 -1.406500000000000e+02 3.133477850382604e-02 1.230356489436701e-03
789 -1.406000000000000e+02 3.127307788228961e-02 1.237561942915022e-03
790 -1.405500000000000e+02 3.121102230953454e-02 1.244554090398253e-03
791 -1.405000000000000e+02 3.114862247324979e-02 1.251332057528032e-03
792 -1.404500000000000e+02 3.108588910378174e-02 1.257895015633892e-03
793 -1.404000000000000e+02 3.102283297168640e-02 1.264242184113584e-03
794 -1.403500000000000e+02 3.095946488537038e-02 1.270372828372501e-03
795 -1.403000000000000e+02 3.089579568884915e-02 1.276286260321058e-03
796 -1.402500000000000e+02 3.083183625933827e-02 1.281981838197055e-03
797 -1.402000000000000e+02 3.076759750502944e-02 1.287458966281463e-03
798 -1.401500000000000e+02 3.070309036271013e-02 1.292717095147111e-03
799 -1.401000000000000e+02 3.063832579551473e-02 1.297755720557348e-03
800 -1.400500000000000e+02 3.057331479065439e-02 1.302574383998945e-03
801 -1.400000000000000e+02 3.050806835711484e-02 1.307172671829449e-03
802 -1.399500000000000e+02 3.044259752347145e-02 1.311550216271939e-03
803 -1.399000000000000e+02 3.037691333548764e-02 1.315706694491325e-03
804 -1.398500000000000e+02 3.031102685402232e-02 1.319641827599582e-03
805 -1.398000000000000e+02 3.024494915272768e-02 1.323355381366298e-03
806 -1.397500000000000e+02 3.017869131588569e-02 1.326847166858158e-03
807 -1.397000000000000e+02 3.011226443604187e-02 1.330117037987577e-03
808 -1.396500000000000e+02 3.004567961208693e-02 1.333164891974548e-03
809 -1.396000000000000e+02 2.997894794684441e-02 1.335990671620380e-03
810 -1.395500000000000e+02 2.991208054492489e-02 1.338594362074730e-03
811 -1.395000000000000e+02 2.984508851063694e-02 1.340975991439564e-03
812 -1.394500000000000e+02 2.977798294578093e-02 1.343135630946790e-03
813 -1.394000000000000e+02 2.971077494754226e-02 1.345073394496410e-03
814 -1.393500000000000e+02 2.964347560633129e-02 1.346789438336771e-03
815 -1.393000000000000e+02 2.957609600370859e-02 1.348283960815877e-03
816 -1.392500000000000e+02 2.950864721024971e-02 1.349557203695895e-03
817 -1.392000000000000e+02 2.944114028333900e-02 1.350609448671491e-03
818 -1.391500000000000e+02 2.937358626538256e-02 1.351441019039612e-03
819 -1.391000000000000e+02 2.930599618143503e-02 1.352052280836347e-03
820 -1.390500000000000e+02 2.923838103729892e-02 1.352443639603962e-03
821 -1.390000000000000e+02 2.917075181747464e-02 1.352615542593583e-03
822 -1.389500000000000e+02 2.910311948303956e-02 1.352568477201999e-03
823 -1.389000000000000e+02 2.903549496975444e-02 1.352302970722974e-03
824 -1.388500000000000e+02 2.896788918596727e-02 1.351819591270953e-03
825 -1.388000000000000e+02 2.890031301062734e-02 1.351118945649432e-03
826 -1.387500000000000e+02 2.883277729140232e-02 1.350201681198371e-03
827 -1.387000000000000e+02 2.876529284250751e-02 1.349068484088889e-03
828 -1.386500000000000e+02 2.869787044299343e-02 1.347720078470616e-03
829 -1.386000000000000e+02 2.863052083466044e-02 1.346157228283573e-03
830 -1.385500000000000e+02 2.856325472016508e-02 1.344380735872619e-03
831 -1.385000000000000e+02 2.849608276107318e-02 1.342391440708468e-03
832 -1.384500000000000e+02 2.842901557609423e-02 1.340190220560089e-03
833 -1.384000000000000e+02 2.836206373901717e-02 1.337777991459177e-03
834 -1.383500000000000e+02 2.829523777694831e-02 1.335155704573765e-03
835 -1.383000000000000e+02 2.822854816855980e-02 1.332324349831993e-03
836 -1.382500000000000e+02 2.816200534196511e-02 1.329284953541787e-03
837 -1.382000000000000e+02 2.809561967320562e-02 1.326038577431632e-03
838 -1.381500000000000e+02 2.802940148422195e-02 1.322586319361108e-03
839 -1.381000000000000e+02 2.796336104126951e-02 1.318929313640638e-03
840 -1.380500000000000e+02 2.789750855285789e-02 1.315068728615643e-03
841 -1.380000000000000e+02 2.783185416840794e-02 1.311005767981044e-03
842 -1.379500000000000e+02 2.776640797605978e-02 1.306741671029954e-03
843 -1.379000000000000e+02 2.770118000130495e-02 1.302277709989141e-03
844 -1.378500000000000e+02 2.763618020506087e-02 1.297615191262480e-03
845 -1.378000000000000e+02 2.757141848217870e-02 1.292755455004624e-03
846 -1.377500000000000e+02 2.750690465956040e-02 1.287699874730208e-03
847 -1.377000000000000e+02 2.744264849470568e-02 1.282449855573020e-03
848 -1.376500000000000e+02 2.737865967400310e-02 1.277006836666317e-03
849 -1.376000000000000e+02 2.731494781103905e-02 1.271372288123018e-03
850 -1.375500000000000e+02 2.725152244519080e-02 1.265547710644910e-03
851 -1.375000000000000e+02 2.718839303997456e-02 1.259534637974014e-03
852 -1.374500000000000e+02 2.712556898139340e-02 1.253334633943837e-03
853 -1.374000000000000e+02 2.706305957658017e-02 1.246949291910937e-03
854 -1.373500000000000e+02 2.700087405220231e-02 1.240380235500993e-03
855 -1.373000000000000e+02 2.693902155303007e-02 1.233629117756152e-03
856 -1.372500000000000e+02 2.687751114042669e-02 1.226697620850814e-03
857 -1.372000000000000e+02 2.681635179094499e-02 1.219587454848181e-03
858 -1.371500000000000e+02 2.675555239494187e-02 1.212300358162111e-03
859 -1.371000000000000e+02 2.669512175512878e-02 1.204838096668936e-03
860 -1.370500000000000e+02 2.663506858527498e-02 1.197202463103508e-03
861 -1.370000000000000e+02 2.657540150881843e-02 1.189395276561811e-03
862 -1.369500000000000e+02 2.651612905761880e-02 1.181418381861477e-03
863 -1.369000000000000e+02 2.645725967063228e-02 1.173273650323381e-03
864 -1.368500000000000e+02 2.639880169258646e-02 1.164962976893946e-03
865 -1.368000000000000e+02 2.634076337294289e-02 1.156488280926737e-03
866 -1.367500000000000e+02 2.628315286449379e-02 1.147851506573261e-03
867 -1.367000000000000e+02 2.622597822228556e-02 1.139054620153956e-03
868 -1.366500000000000e+02 2.616924740247839e-02 1.130099611188484e-03
869 -1.366000000000000e+02 2.611296826116671e-02 1.120988490619368e-03
870 -1.365500000000000e+02 2.605714855341645e-02 1.111723291558064e-03
871 -1.365000000000000e+02 2.600179593201091e-02 1.102306067366499e-03
872 -1.364500000000000e+02 2.594691794667980e-02 1.092738891870226e-03
873 -1.364000000000000e+02 2.589252204282388e-02 1.083023858754473e-03
874 -1.363500000000000e+02 2.583861556080436e-02 1.073163079716721e-03
875 -1.363000000000000e+02 2.578520573485221e-02 1.063158685958854e-03
876 -1.362500000000000e+02 2.573229969220847e-02 1.053012825877886e-03
877 -1.362000000000000e+02 2.567990445226442e-02 1.042727664248844e-03
878 -1.361500000000000e+02 2.562802692578359e-02 1.032305382402399e-03
879 -1.361000000000000e+02 2.557667391402418e-02 1.021748178224868e-03
880 -1.360500000000000e+02 2.552585210796110e-02 1.011058264346332e-03
881 -1.360000000000000e+02 2.547556808758955e-02 1.000237866826126e-03
882 -1.359500000000000e+02 2.542582832127849e-02 9.892892254370622e-04
883 -1.359000000000000e+02 2.537663916504584e-02 9.782145935943731e-04
884 -1.358500000000000e+02 2.532800686191905e-02 9.670162364372459e-04
885 -1.358000000000000e+02 2.527993754140212e-02 9.556964308998772e-04
886 -1.357500000000000e+02 2.523243721882906e-02 9.442574642548607e-04
887 -1.357000000000000e+02 2.518551179497663e-02 9.327016332960625e-04
888 -1.356500000000000e+02 2.513916705549946e-02 9.210312456175984e-04
889 -1.356000000000000e+02 2.509340867041487e-02 9.092486158479574e-04
890 -1.355500000000000e+02 2.504824219391466e-02 8.973560671421410e-04
891 -1.355000000000000e+02 2.500367306370066e-02 8.853559299382141e-04
892 -1.354500000000000e+02 2.495970660092084e-02 8.732505405717461e-04
893 -1.354000000000000e+02 2.491634800964349e-02 8.610422409205398e-04
894 -1.353500000000000e+02 2.487360237682879e-02 8.487333778361972e-04
895 -1.353000000000000e+02 2.483147467185987e-02 8.363263022559408e-04
896 -1.352500000000000e+02 2.478996974660319e-02 8.238233683854901e-04
897 -1.352000000000000e+02 2.474909233502132e-02 8.112269333793165e-04
898 -1.351500000000000e+02 2.470884705326526e-02 7.985393552800701e-04
899 -1.351000000000000e+02 2.466923839949331e-02 7.857629940843935e-04
900 -1.350500000000000e+02 2.463027075385682e-02 7.729002100731464e-04
901 -1.350000000000000e+02 2.459194837848599e-02 7.599533628876998e-04
902 -1.349500000000000e+02 2.455427541756805e-02 7.469248098246339e-04
903 -1.349000000000000e+02 2.451725589750353e-02 7.338169082515833e-04
904 -1.348500000000000e+02 2.448089372674289e-02 7.206320124097942e-04
905 -1.348000000000000e+02 2.444519269626255e-02 7.073724716732954e-04
906 -1.347500000000000e+02 2.441015647957556e-02 6.940406326805260e-04
907 -1.347000000000000e+02 2.437578863299450e-02 6.806388368119087e-04
908 -1.346500000000000e+02 2.434209259589437e-02 6.671694202609046e-04
909 -1.346000000000000e+02 2.430907169096841e-02 6.536347120089658e-04
910 -1.345500000000000e+02 2.427672912469347e-02 6.400370343584427e-04
911 -1.345000000000000e+02 2.424506798753256e-02 6.263787022930956e-04
912 -1.344500000000000e+02 2.421409125446417e-02 6.126620222346446e-04
913 -1.344000000000000e+02 2.418380178530910e-02 5.988892915098631e-04
914 -1.343500000000000e+02 2.415420232531318e-02 5.850627971071276e-04
915 -1.343000000000000e+02 2.412529550559839e-02 5.711848160316890e-04
916 -1.342500000000000e+02 2.409708384371001e-02 5.572576143464403e-04
917 -1.342000000000000e+02 2.406956974416374e-02 5.432834462126834e-04
918 -1.341500000000000e+02 2.404275549908874e-02 5.292645529308970e-04
919 -1.341000000000000e+02 2.401664328887065e-02 5.152031628696818e-04
920 -1.340500000000000e+02 2.399123518280177e-02 5.011014915368150e-04
921 -1.340000000000000e+02 2.396653313971697e-02 4.869617394831494e-04
922 -1.339500000000000e+02 2.394253900885346e-02 4.727860921960314e-04
923 -1.339000000000000e+02 2.391925453049737e-02 4.585767200993018e-04
924 -1.338500000000000e+02 2.389668133684353e-02 4.443357775585355e-04
925 -1.338000000000000e+02 2.387482095274152e-02 4.300654023126071e-04
926 -1.337500000000000e+02 2.385367479661227e-02 4.157677147986760e-04
927 -1.337000000000000e+02 2.383324418126165e-02 4.014448182232400e-04
928 -1.336500000000000e+02 2.381353031478994e-02 3.870987972831585e-04
929 -1.336000000000000e+02 2.379453430153333e-02 3.727317179169631e-04
930 -1.335500000000000e+02 2.377625714299825e-02 3.583456271982755e-04
931 -1.335000000000000e+02 2.375869973881350e-02 3.439425529094819e-04
932 -1.334500000000000e+02 2.374186288770730e-02 3.295245019785398e-04
933 -1.334000000000000e+02 2.372574728861565e-02 3.150934609408296e-04
934 -1.333500000000000e+02 2.371035354161322e-02 3.006513957259926e-04
935 -1.333000000000000e+02 2.369568214904305e-02 2.862002510184425e-04
936 -1.332500000000000e+02 2.368173351651137e-02 2.717419496889306e-04
937 -1.332000000000000e+02 2.366850795407416e-02 2.572783920840038e-04
938 -1.331500000000000e+02 2.365600567730297e-02 2.428114566299655e-04
939 -1.331000000000000e+02 2.364422680841116e-02 2.283429983407359e-04
940 -1.330500000000000e+02 2.363317137746890e-02 2.138748495994491e-04
941 -1.330000000000000e+02 2.362283932345122e-02 1.994088195189647e-04
942 -1.329500000000000e+02 2.361323049551700e-02 1.849466926984178e-04
943 -1.329000000000000e+02 2.360434465418138e-02 1.704902307508860e-04
944 -1.328500000000000e+02 2.359618147244191e-02 1.560411699585984e-04
945 -1.328000000000000e+02 2.358874053718552e-02 1.416012228006025e-04
946 -1.327500000000000e+02 2.358202135016185e-02 1.271720770290585e-04
947 -1.327000000000000e+02 2.357602332948261e-02 1.127553948165883e-04
948 -1.326500000000000e+02 2.357074581068019e-02 9.835281460368606e-05
949 -1.326000000000000e+02 2.356618804802224e-02 8.396594793680379e-05
950 -1.325500000000000e+02 2.356234921588651e-02 6.959638142234326e-05
951 -1.325000000000000e+02 2.355922840988001e-02 5.524567686876480e-05
952 -1.324500000000000e+02 2.355682464819964e-02 4.091536954575759e-05
953 -1.324000000000000e+02 2.355513687292543e-02 2.660696914347227e-05
954 -1.323500000000000e+02 2.355416395128529e-02 1.232195934619540e-05
955 -1.323000000000000e+02 2.355390467699081e-02 -1.938201812379248e-06
956 -1.322500000000000e+02 2.355435777146653e-02 -1.617208241100343e-05
957 -1.322000000000000e+02 2.355552188523191e-02 -3.037827728036291e-05
958 -1.321500000000000e+02 2.355739559919456e-02 -4.455540626224774e-05
959 -1.321000000000000e+02 2.355997742585814e-02 -5.870211598590913e-05
960 -1.320500000000000e+02 2.356326581079315e-02 -7.281707912198954e-05
961 -1.320000000000000e+02 2.356725913377034e-02 -8.689899438252269e-05
962 -1.319500000000000e+02 2.357195571023141e-02 -1.009465866985693e-04
963 -1.319000000000000e+02 2.357735379244019e-02 -1.149586061188757e-04
964 -1.318500000000000e+02 2.358345157084329e-02 -1.289338300836107e-04
965 -1.318000000000000e+02 2.359024717544855e-02 -1.428710609019390e-04
966 -1.317500000000000e+02 2.359773867693349e-02 -1.567691264625637e-04
967 -1.317000000000000e+02 2.360592408809481e-02 -1.706268812640133e-04
968 -1.316500000000000e+02 2.361480136505989e-02 -1.844432049935563e-04
969 -1.316000000000000e+02 2.362436840859417e-02 -1.982170024561469e-04
970 -1.315500000000000e+02 2.363462306530550e-02 -2.119472036099523e-04
971 -1.315000000000000e+02 2.364556312895516e-02 -2.256327641347866e-04
972 -1.314500000000000e+02 2.365718634171898e-02 -2.392726646860410e-04
973 -1.314000000000000e+02 2.366949039542376e-02 -2.528659103617770e-04
974 -1.313500000000000e+02 2.368247293275516e-02 -2.664115304185088e-04
975 -1.313000000000000e+02 2.369613154846562e-02 -2.799085795501810e-04
976 -1.312500000000000e+02 2.371046379071018e-02 -2.933561365381365e-04
977 -1.312000000000000e+02 2.372546716211943e-02 -3.067533031142489e-04
978 -1.311500000000000e+02 2.374113912102160e-02 -3.200992057372787e-04
979 -1.311000000000000e+02 2.375747708269316e-02 -3.333929939586255e-04
980 -1.310500000000000e+02 2.377447842041747e-02 -3.466338408841807e-04
981 -1.310000000000000e+02 2.379214046678158e-02 -3.598209426769472e-04
982 -1.309500000000000e+02 2.381046051468516e-02 -3.729535178820242e-04
983 -1.309000000000000e+02 2.382943581856978e-02 -3.860308078174057e-04
984 -1.308500000000000e+02 2.384906359546690e-02 -3.990520758634375e-04
985 -1.308000000000000e+02 2.386934102615612e-02 -4.120166075338716e-04
986 -1.307500000000000e+02 2.389026525622029e-02 -4.249237099074321e-04
987 -1.307000000000000e+02 2.391183339714686e-02 -4.377727114146523e-04
988 -1.306500000000000e+02 2.393404252736175e-02 -4.505629615181306e-04
989 -1.306000000000000e+02 2.395688969329868e-02 -4.632938296467159e-04
990 -1.305500000000000e+02 2.398037191032643e-02 -4.759647068297568e-04
991 -1.305000000000000e+02 2.400448616398165e-02 -4.885750048799764e-04
992 -1.304500000000000e+02 2.402922941081442e-02 -5.011241526275967e-04
993 -1.304000000000000e+02 2.405459857924441e-02 -5.136116002546487e-04
994 -1.303500000000000e+02 2.408059057083989e-02 -5.260368173765073e-04
995 -1.303000000000000e+02 2.410720226098206e-02 -5.383992907326274e-04
996 -1.302500000000000e+02 2.413443049991315e-02 -5.506985273129317e-04
997 -1.302000000000000e+02 2.416227211371336e-02 -5.629340511603687e-04
998 -1.301500000000000e+02 2.419072390502919e-02 -5.751054039748738e-04
999 -1.301000000000000e+02 2.421978265411084e-02 -5.872121453265322e-04
1000 -1.300500000000000e+02 2.424944511956184e-02 -5.992538515542378e-04
1001 -1.300000000000000e+02 2.427970803926627e-02 -6.112301159078015e-04
1002 -1.299500000000000e+02 2.431056813115262e-02 -6.231405474466101e-04
1003 -1.299000000000000e+02 2.434202209401093e-02 -6.349847716080603e-04
1004 -1.298500000000000e+02 2.437406660831343e-02 -6.467624294970165e-04
1005 -1.298000000000000e+02 2.440669833696063e-02 -6.584731775660657e-04
1006 -1.297500000000000e+02 2.443991392607003e-02 -6.701166865852315e-04
1007 -1.297000000000000e+02 2.447371000561915e-02 -6.816926418906633e-04
1008 -1.296500000000000e+02 2.450808319025910e-02 -6.932007439175436e-04
1009 -1.296000000000000e+02 2.454303008001091e-02 -7.046407062105686e-04
1010 -1.295500000000000e+02 2.457854726088016e-02 -7.160122559568549e-04
1011 -1.295000000000000e+02 2.461463130560659e-02 -7.273151328845984e-04
1012 -1.294500000000000e+02 2.465127877416862e-02 -7.385490903999425e-04
1013 -1.294000000000000e+02 2.468848621464659e-02 -7.497138938106218e-04
1014 -1.293500000000000e+02 2.472625016354968e-02 -7.608093201127986e-04
1015 -1.293000000000000e+02 2.476456714665787e-02 -7.718351589502959e-04
1016 -1.292500000000000e+02 2.480343367944471e-02 -7.827912104119150e-04
1017 -1.292000000000000e+02 2.484284626769906e-02 -7.936772859196140e-04
1018 -1.291500000000000e+02 2.488280140803667e-02 -8.044932075890188e-04
1019 -1.291000000000000e+02 2.492329558845796e-02 -8.152388075188810e-04
1020 -1.290500000000000e+02 2.496432528878856e-02 -8.259139282884576e-04
1021 -1.290000000000000e+02 2.500588698128681e-02 -8.365184216785337e-04
1022 -1.289500000000000e+02 2.504797713095641e-02 -8.470521485648419e-04
1023 -1.289000000000000e+02 2.509059219614329e-02 -8.575149793443870e-04
1024 -1.288500000000000e+02 2.513372862889085e-02 -8.679067928341055e-04
1025 -1.288000000000000e+02 2.517738287542670e-02 -8.782274759155939e-04
1026 -1.287500000000000e+02 2.522155137648241e-02 -8.884769238903800e-04
1027 -1.287000000000000e+02 2.526623056781574e-02 -8.986550388101477e-04
1028 -1.286500000000000e+02 2.531141688036342e-02 -9.087617308978224e-04
1029 -1.286000000000000e+02 2.535710674090552e-02 -9.187969179436095e-04
1030 -1.285500000000000e+02 2.540329657215779e-02 -9.287605225694051e-04
1031 -1.285000000000000e+02 2.544998279316246e-02 -9.386524752841297e-04
1032 -1.284500000000000e+02 2.549716181968620e-02 -9.484727126718440e-04
1033 -1.284000000000000e+02 2.554483006442965e-02 -9.582211766812065e-04
1034 -1.283500000000000e+02 2.559298393735432e-02 -9.678978149096906e-04
1035 -1.283000000000000e+02 2.564161984592062e-02 -9.775025804259485e-04
1036 -1.282500000000000e+02 2.569073419539691e-02 -9.870354308461060e-04
1037 -1.282000000000000e+02 2.574032338900523e-02 -9.964963289021966e-04
1038 -1.281500000000000e+02 2.579038382828713e-02 -1.005885241625037e-03
1039 -1.281000000000000e+02 2.584091191316773e-02 -1.015202139740268e-03
1040 -1.280500000000000e+02 2.589190404226116e-02 -1.024446999302597e-03
1041 -1.280000000000000e+02 2.594335661309799e-02 -1.033619798320728e-03
1042 -1.279500000000000e+02 2.599526602209323e-02 -1.042720518995566e-03
1043 -1.279000000000000e+02 2.604762866499755e-02 -1.051749147329417e-03
1044 -1.278500000000000e+02 2.610044093682617e-02 -1.060705670390405e-03
1045 -1.278000000000000e+02 2.615369923203659e-02 -1.069590079652016e-03
1046 -1.277500000000000e+02 2.620739994479138e-02 -1.078402368754894e-03
1047 -1.277000000000000e+02 2.626153946891208e-02 -1.087142533044982e-03
1048 -1.276500000000000e+02 2.631611419809587e-02 -1.095810570284073e-03
1049 -1.276000000000000e+02 2.637112052594048e-02 -1.104406479690567e-03
1050 -1.275500000000000e+02 2.642655484606493e-02 -1.112930262685552e-03
1051 -1.275000000000000e+02 2.648241355220904e-02 -1.121381921507236e-03
1052 -1.274500000000000e+02 2.653869303821565e-02 -1.129761459601752e-03
1053 -1.274000000000000e+02 2.659538969816921e-02 -1.138068882333698e-03
1054 -1.273500000000000e+02 2.665249992644902e-02 -1.146304194392656e-03
1055 -1.273000000000000e+02 2.671002011760848e-02 -1.154467402422199e-03
1056 -1.272500000000000e+02 2.676794666669124e-02 -1.162558513243539e-03
1057 -1.272000000000000e+02 2.682627596893283e-02 -1.170577533571304e-03
1058 -1.271500000000000e+02 2.688500442004838e-02 -1.178524470972775e-03
1059 -1.271000000000000e+02 2.694412841603011e-02 -1.186399332233634e-03
1060 -1.270500000000000e+02 2.700364435327174e-02 -1.194202124459309e-03
1061 -1.270000000000000e+02 2.706354862847604e-02 -1.201932854115739e-03
1062 -1.269500000000000e+02 2.712383763868331e-02 -1.209591528024134e-03
1063 -1.269000000000000e+02 2.718450778127846e-02 -1.217178152046472e-03
1064 -1.268500000000000e+02 2.724555545388796e-02 -1.224692730765753e-03
1065 -1.268000000000000e+02 2.730697705435503e-02 -1.232135269084722e-03
1066 -1.267500000000000e+02 2.736876898079643e-02 -1.239505769383697e-03
1067 -1.267000000000000e+02 2.743092763129340e-02 -1.246804234753540e-03
1068 -1.266500000000000e+02 2.749344940427179e-02 -1.254030666544281e-03
1069 -1.266000000000000e+02 2.755633069794783e-02 -1.261185063725634e-03
1070 -1.265500000000000e+02 2.761956791064435e-02 -1.268267425942327e-03
1071 -1.265000000000000e+02 2.768315744054206e-02 -1.275277750032444e-03
1072 -1.264500000000000e+02 2.774709568564759e-02 -1.282216031590622e-03
1073 -1.264000000000000e+02 2.781137904370112e-02 -1.289082264896990e-03
1074 -1.263500000000000e+02 2.787600391213729e-02 -1.295876442100052e-03
1075 -1.263000000000000e+02 2.794096668791113e-02 -1.302598553962753e-03
1076 -1.262500000000000e+02 2.800626376753357e-02 -1.309248589791423e-03
1077 -1.262000000000000e+02 2.807189154689027e-02 -1.315826536298914e-03
1078 -1.261500000000000e+02 2.813784642116346e-02 -1.322332379025681e-03
1079 -1.261000000000000e+02 2.820412478479284e-02 -1.328766100670009e-03
1080 -1.260500000000000e+02 2.827072303123046e-02 -1.335127682722259e-03
1081 -1.260000000000000e+02 2.833763755306506e-02 -1.341417104860909e-03
1082 -1.259500000000000e+02 2.840486474171655e-02 -1.347634343424886e-03
1083 -1.259000000000000e+02 2.847240098740755e-02 -1.353779373935993e-03
1084 -1.258500000000000e+02 2.854024267911015e-02 -1.359852169002806e-03
1085 -1.258000000000000e+02 2.860838620430783e-02 -1.365852699173331e-03
1086 -1.257500000000000e+02 2.867682794902748e-02 -1.371780933538957e-03
1087 -1.257000000000000e+02 2.874556429766173e-02 -1.377636838313379e-03
1088 -1.256500000000000e+02 2.881459163285882e-02 -1.383420377614186e-03
1089 -1.256000000000000e+02 2.888390633542315e-02 -1.389131513391817e-03
1090 -1.255500000000000e+02 2.895350478419800e-02 -1.394770205251916e-03
1091 -1.255000000000000e+02 2.902338335594834e-02 -1.400336411343517e-03
1092 -1.254500000000000e+02 2.909353842533235e-02 -1.405830086724791e-03
1093 -1.254000000000000e+02 2.916396636462082e-02 -1.411251184357809e-03
1094 -1.253500000000000e+02 2.923466354376814e-02 -1.416599656067774e-03
1095 -1.253000000000000e+02 2.930562633022760e-02 -1.421875449985066e-03
1096 -1.252500000000000e+02 2.937685108876664e-02 -1.427078513245306e-03
1097 -1.252000000000000e+02 2.944833418155213e-02 -1.432208790532741e-03
1098 -1.251500000000000e+02 2.952007196781992e-02 -1.437266224080247e-03
1099 -1.251000000000000e+02 2.959206080396015e-02 -1.442250754912777e-03
1100 -1.250500000000000e+02 2.966429704331119e-02 -1.447162321532858e-03
1101 -1.250000000000000e+02 2.973677703611344e-02 -1.452000860062697e-03
1102 -1.249500000000000e+02 2.980949712931746e-02 -1.456766305061308e-03
1103 -1.249000000000000e+02 2.988245366661957e-02 -1.461458589808728e-03
1104 -1.248500000000000e+02 2.995564298829834e-02 -1.466077644529662e-03
1105 -1.248000000000000e+02 3.002906143107253e-02 -1.470623398347470e-03
1106 -1.247500000000000e+02 3.010270532813308e-02 -1.475095778999957e-03
1107 -1.247000000000000e+02 3.017657100897253e-02 -1.479494711631446e-03
1108 -1.246500000000000e+02 3.025065479929623e-02 -1.483820119894119e-03
1109 -1.246000000000000e+02 3.032495302096194e-02 -1.488071926232237e-03
1110 -1.245500000000000e+02 3.039946199191945e-02 -1.492250051420285e-03
1111 -1.245000000000000e+02 3.047417802610397e-02 -1.496354414598500e-03
1112 -1.244500000000000e+02 3.054909743337930e-02 -1.500384933734722e-03
1113 -1.244000000000000e+02 3.062421651947744e-02 -1.504341524984909e-03
1114 -1.243500000000000e+02 3.069953158587779e-02 -1.508224103226041e-03
1115 -1.243000000000000e+02 3.077503892980005e-02 -1.512032583264045e-03
1116 -1.242500000000000e+02 3.085073484420420e-02 -1.515766877560054e-03
1117 -1.242000000000000e+02 3.092661561755605e-02 -1.519426897083065e-03
1118 -1.241500000000000e+02 3.100267753391250e-02 -1.523012552979708e-03
1119 -1.241000000000000e+02 3.107891687285402e-02 -1.526523754726838e-03
1120 -1.240500000000000e+02 3.115532990938519e-02 -1.529960411197351e-03
1121 -1.240000000000000e+02 3.123191291397376e-02 -1.533322430624651e-03
1122 -1.239500000000000e+02 3.130866215244765e-02 -1.536609719998694e-03
1123 -1.239000000000000e+02 3.138557388597363e-02 -1.539822186096274e-03
1124 -1.238500000000000e+02 3.146264437105728e-02 -1.542959735125748e-03
1125 -1.238000000000000e+02 3.153986985948620e-02 -1.546022272123082e-03
1126 -1.237500000000000e+02 3.161724659826959e-02 -1.549009702657145e-03
1127 -1.237000000000000e+02 3.169477082975192e-02 -1.551921931692846e-03
1128 -1.236500000000000e+02 3.177243879143887e-02 -1.554758863591132e-03
1129 -1.236000000000000e+02 3.185024671611103e-02 -1.557520403103752e-03
1130 -1.235500000000000e+02 3.192819083174925e-02 -1.560206454378488e-03
1131 -1.235000000000000e+02 3.200626736154888e-02 -1.562816921811816e-03
1132 -1.234500000000000e+02 3.208447252393043e-02 -1.565351710048901e-03
1133 -1.234000000000000e+02 3.216280253255377e-02 -1.567810723805962e-03
1134 -1.233500000000000e+02 3.224125359631103e-02 -1.570193867870273e-03
1135 -1.233000000000000e+02 3.231982191934080e-02 -1.572501047455432e-03
1136 -1.232500000000000e+02 3.239850370105657e-02 -1.574732168805326e-03
1137 -1.232000000000000e+02 3.247729513622133e-02 -1.576887137773042e-03
1138 -1.231500000000000e+02 3.255619241483387e-02 -1.578965861597226e-03
1139 -1.231000000000000e+02 3.263519172238105e-02 -1.580968247694159e-03
1140 -1.230500000000000e+02 3.271428923960329e-02 -1.582894204084084e-03
1141 -1.230000000000000e+02 3.279348114278946e-02 -1.584743641167563e-03
1142 -1.229500000000000e+02 3.287276360372005e-02 -1.586516468812249e-03
1143 -1.229000000000000e+02 3.295213278967069e-02 -1.588212598058192e-03
1144 -1.228500000000000e+02 3.303158486352586e-02 -1.589831941686271e-03
1145 -1.228000000000000e+02 3.311111598383931e-02 -1.591374413649760e-03
1146 -1.227500000000000e+02 3.319072230489084e-02 -1.592839929074330e-03
1147 -1.227000000000000e+02 3.327039997674675e-02 -1.594228404577791e-03
1148 -1.226500000000000e+02 3.335014514534862e-02 -1.595539758376674e-03
1149 -1.226000000000000e+02 3.342995395258441e-02 -1.596773910499394e-03
1150 -1.225500000000000e+02 3.350982253639856e-02 -1.597930781862544e-03
1151 -1.225000000000000e+02 3.358974703077067e-02 -1.599010296260417e-03
1152 -1.224500000000000e+02 3.366972356602460e-02 -1.600012378624172e-03
1153 -1.224000000000000e+02 3.374974826863308e-02 -1.600936956798193e-03
1154 -1.223500000000000e+02 3.382981726170442e-02 -1.601783960083480e-03
1155 -1.223000000000000e+02 3.390992666464143e-02 -1.602553319131061e-03
1156 -1.222500000000000e+02 3.399007259361753e-02 -1.603244968890749e-03
1157 -1.222000000000000e+02 3.407025116153051e-02 -1.603858845271589e-03
1158 -1.221500000000000e+02 3.415045847814469e-02 -1.604394886882687e-03
1159 -1.221000000000000e+02 3.423069065021878e-02 -1.604853034997689e-03
1160 -1.220500000000000e+02 3.431094378164445e-02 -1.605233233910042e-03
1161 -1.220000000000000e+02 3.439121397360978e-02 -1.605535430506677e-03
1162 -1.219500000000000e+02 3.447149732469512e-02 -1.605759574161425e-03
1163 -1.219000000000000e+02 3.455178993102592e-02 -1.605905617303449e-03
1164 -1.218500000000000e+02 3.463208788642547e-02 -1.605973515985681e-03
1165 -1.218000000000000e+02 3.471238728262449e-02 -1.605963229280860e-03
1166 -1.217500000000000e+02 3.479268420935355e-02 -1.605874719103895e-03
1167 -1.217000000000000e+02 3.487297475453488e-02 -1.605707951028990e-03
1168 -1.216500000000000e+02 3.495325500445645e-02 -1.605462894040954e-03
1169 -1.216000000000000e+02 3.503352104393898e-02 -1.605139520997056e-03
1170 -1.215500000000000e+02 3.511376895655616e-02 -1.604737808129642e-03
1171 -1.215000000000000e+02 3.519399482475194e-02 -1.604257734904024e-03
1172 -1.214500000000000e+02 3.527419473004656e-02 -1.603699285723792e-03
1173 -1.214000000000000e+02 3.535436475332432e-02 -1.603062449007098e-03
1174 -1.213500000000000e+02 3.543450097494727e-02 -1.602347216085320e-03
1175 -1.213000000000000e+02 3.551459947493285e-02 -1.601553582801785e-03
1176 -1.212500000000000e+02 3.559465633322745e-02 -1.600681550435468e-03
1177 -1.212000000000000e+02 3.567466762997640e-02 -1.599731123711479e-03
1178 -1.211500000000000e+02 3.575462944559860e-02 -1.598702312008982e-03
1179 -1.211000000000000e+02 3.583453786117730e-02 -1.597595129396723e-03
1180 -1.210500000000000e+02 3.591438895853827e-02 -1.596409594029069e-03
1181 -1.210000000000000e+02 3.599417882058020e-02 -1.595145730242109e-03
1182 -1.209500000000000e+02 3.607390353156248e-02 -1.593803566386498e-03
1183 -1.209000000000000e+02 3.615355917721885e-02 -1.592383135502473e-03
1184 -1.208500000000000e+02 3.623314184511273e-02 -1.590884476492249e-03
1185 -1.208000000000000e+02 3.631264762486808e-02 -1.589307633729220e-03
1186 -1.207500000000000e+02 3.639207260848565e-02 -1.587652655778982e-03
1187 -1.207000000000000e+02 3.647141289044598e-02 -1.585919598134922e-03
1188 -1.206500000000000e+02 3.655066456829914e-02 -1.584108520837901e-03
1189 -1.206000000000000e+02 3.662982374252977e-02 -1.582219489257852e-03
1190 -1.205500000000000e+02 3.670888651722493e-02 -1.580252576580676e-03
1191 -1.205000000000000e+02 3.678784900018783e-02 -1.578207859544989e-03
1192 -1.204500000000000e+02 3.686670730317942e-02 -1.576085421923779e-03
1193 -1.204000000000000e+02 3.694545754238021e-02 -1.573885354311244e-03
1194 -1.203500000000000e+02 3.702409583861055e-02 -1.571607752168802e-03
1195 -1.203000000000000e+02 3.710261831759709e-02 -1.569252717956715e-03
1196 -1.202500000000000e+02 3.718102111040622e-02 -1.566820361134091e-03
1197 -1.202000000000000e+02 3.725930035371050e-02 -1.564310796844381e-03
1198 -1.201500000000000e+02 3.733745219009066e-02 -1.561724147336463e-03
1199 -1.201000000000000e+02 3.741547276844415e-02 -1.559060541680424e-03
1200 -1.200500000000000e+02 3.749335824425870e-02 -1.556320115447818e-03
1201 -1.200000000000000e+02 3.757110477998893e-02 -1.553503011599844e-03
1202 -1.199500000000000e+02 3.764870854541869e-02 -1.550609380345236e-03
1203 -1.199000000000000e+02 3.772616571802345e-02 -1.547639378607357e-03
1204 -1.198500000000000e+02 3.780347248327942e-02 -1.544593170947905e-03
1205 -1.198000000000000e+02 3.788062503511824e-02 -1.541470929495858e-03
1206 -1.197500000000000e+02 3.795761957622901e-02 -1.538272833414567e-03
1207 -1.197000000000000e+02 3.803445231845970e-02 -1.534999070038623e-03
1208 -1.196500000000000e+02 3.811111948323287e-02 -1.531649834234372e-03
1209 -1.196000000000000e+02 3.818761730188314e-02 -1.528225328755184e-03
1210 -1.195500000000000e+02 3.826394201610839e-02 -1.524725763815127e-03
1211 -1.195000000000000e+02 3.834008987826465e-02 -1.521151358616635e-03
1212 -1.194500000000000e+02 3.841605715197005e-02 -1.517502340249166e-03
1213 -1.194000000000000e+02 3.849184011228957e-02 -1.513778942907607e-03
1214 -1.193500000000000e+02 3.856743504626081e-02 -1.509981410698913e-03
1215 -1.193000000000000e+02 3.864283825335946e-02 -1.506109995546012e-03
1216 -1.192500000000000e+02 3.871804604581541e-02 -1.502164957152274e-03
1217 -1.192000000000000e+02 3.879305474907468e-02 -1.498146565097613e-03
1218 -1.191500000000000e+02 3.886786070232517e-02 -1.494055096920022e-03
1219 -1.191000000000000e+02 3.894246025876669e-02 -1.489890839003749e-03
1220 -1.190500000000000e+02 3.901684978622555e-02 -1.485654087431953e-03
1221 -1.190000000000000e+02 3.909102566750988e-02 -1.481345145535329e-03
1222 -1.189500000000000e+02 3.916498430077908e-02 -1.476964326236896e-03
1223 -1.189000000000000e+02 3.923872210013357e-02 -1.472511953402034e-03
1224 -1.188500000000000e+02 3.931223549611929e-02 -1.467988358285766e-03
1225 -1.188000000000000e+02 3.938552093596215e-02 -1.463393880882791e-03
1226 -1.187500000000000e+02 3.945857488420756e-02 -1.458728872023585e-03
1227 -1.187000000000000e+02 3.953139382316451e-02 -1.453993691207245e-03
1228 -1.186500000000000e+02 3.960397425332829e-02 -1.449188707205451e-03
1229 -1.186000000000000e+02 3.967631269388505e-02 -1.444314298453264e-03
1230 -1.185500000000000e+02 3.974840568317362e-02 -1.439370853155708e-03
1231 -1.185000000000000e+02 3.982024977920062e-02 -1.434358769110133e-03
1232 -1.184500000000000e+02 3.989184156008463e-02 -1.429278453102256e-03
1233 -1.184000000000000e+02 3.996317762451085e-02 -1.424130321971973e-03
1234 -1.183500000000000e+02 4.003425459228183e-02 -1.418914802719939e-03
1235 -1.183000000000000e+02 4.010506910478284e-02 -1.413632331939141e-03
1236 -1.182500000000000e+02 4.017561782547574e-02 -1.408283355281981e-03
1237 -1.182000000000000e+02 4.024589744031104e-02 -1.402868328668205e-03
1238 -1.181500000000000e+02 4.031590465834256e-02 -1.397387718320431e-03
1239 -1.181000000000000e+02 4.038563621214308e-02 -1.391841999556220e-03
1240 -1.180500000000000e+02 4.045508885829818e-02 -1.386231657569681e-03
1241 -1.180000000000000e+02 4.052425937790005e-02 -1.380557187857789e-03
1242 -1.179500000000000e+02 4.059314457708396e-02 -1.374819095865121e-03
1243 -1.179000000000000e+02 4.066174128748656e-02 -1.369017896379887e-03
1244 -1.178500000000000e+02 4.073004636672195e-02 -1.363154113498410e-03
1245 -1.178000000000000e+02 4.079805669883640e-02 -1.357228282401479e-03
1246 -1.177500000000000e+02 4.086576919496210e-02 -1.351240947791155e-03
1247 -1.177000000000000e+02 4.093318079361552e-02 -1.345192663109174e-03
1248 -1.176500000000000e+02 4.100028846127302e-02 -1.339083992455414e-03
1249 -1.176000000000000e+02 4.106708919286106e-02 -1.332915509131283e-03
1250 -1.175500000000000e+02 4.113358001218614e-02 -1.326687796066039e-03
1251 -1.175000000000000e+02 4.119975797246767e-02 -1.320401446704977e-03
1252 -1.174500000000000e+02 4.126562015685664e-02 -1.314057063197538e-03
1253 -1.174000000000000e+02 4.133116367878742e-02 -1.307655256326257e-03
1254 -1.173500000000000e+02 4.139638568248927e-02 -1.301196647744973e-03
1255 -1.173000000000000e+02 4.146128334356192e-02 -1.294681867953784e-03
1256 -1.172500000000000e+02 4.152585386928465e-02 -1.288111555908245e-03
1257 -1.172000000000000e+02 4.159009449915274e-02 -1.281486360582562e-03
1258 -1.171500000000000e+02 4.165400250534290e-02 -1.274806940223527e-03
1259 -1.171000000000000e+02 4.171757519317509e-02 -1.268073960503102e-03
1260 -1.170500000000000e+02 4.178080990139321e-02 -1.261288097076374e-03
1261 -1.170000000000000e+02 4.184370400288273e-02 -1.254450035084176e-03
1262 -1.169500000000000e+02 4.190625490490163e-02 -1.247560466310915e-03
1263 -1.169000000000000e+02 4.196846004951382e-02 -1.240620091742528e-03
1264 -1.168500000000000e+02 4.203031691407588e-02 -1.233629621388843e-03
1265 -1.168000000000000e+02 4.209182301165271e-02 -1.226589772720388e-03
1266 -1.167500000000000e+02 4.215297589134792e-02 -1.219501271201295e-03
1267 -1.167000000000000e+02 4.221377313877284e-02 -1.212364850573522e-03
1268 -1.166500000000000e+02 4.227421237640527e-02 -1.205181252075249e-03
1269 -1.166000000000000e+02 4.233429126398036e-02 -1.197951224369831e-03
1270 -1.165500000000000e+02 4.239400749884226e-02 -1.190675523510265e-03
1271 -1.165000000000000e+02 4.245335881633139e-02 -1.183354912619450e-03
1272 -1.164500000000000e+02 4.251234299010420e-02 -1.175990162316509e-03
1273 -1.164000000000000e+02 4.257095783256304e-02 -1.168582049402289e-03
1274 -1.163500000000000e+02 4.262920119504443e-02 -1.161131357640954e-03
1275 -1.163000000000000e+02 4.268707096832713e-02 -1.153638877120500e-03
1276 -1.162500000000000e+02 4.274456508275648e-02 -1.146105403719844e-03
1277 -1.162000000000000e+02 4.280168150869912e-02 -1.138531740245696e-03
1278 -1.161500000000000e+02 4.285841825678105e-02 -1.130918694371985e-03
1279 -1.161000000000000e+02 4.291477337813632e-02 -1.123267079350398e-03
1280 -1.160500000000000e+02 4.297074496471609e-02 -1.115577714223548e-03
1281 -1.160000000000000e+02 4.302633114955867e-02 -1.107851422830208e-03
1282 -1.159500000000000e+02 4.308153010699911e-02 -1.100089033769791e-03
1283 -1.159000000000000e+02 4.313634005293565e-02 -1.092291380402344e-03
1284 -1.158500000000000e+02 4.319075924503935e-02 -1.084459299960372e-03
1285 -1.158000000000000e+02 4.324478598293169e-02 -1.076593634117273e-03
1286 -1.157500000000000e+02 4.329841860845107e-02 -1.068695228205740e-03
1287 -1.157000000000000e+02 4.335165550575226e-02 -1.060764931750668e-03
1288 -1.156500000000000e+02 4.340449510162614e-02 -1.052803596408580e-03
1289 -1.156000000000000e+02 4.345693586539312e-02 -1.044812077211077e-03
1290 -1.155500000000000e+02 4.350897630934725e-02 -1.036791233168799e-03
1291 -1.155000000000000e+02 4.356061498871000e-02 -1.028741923789767e-03
1292 -1.154500000000000e+02 4.361185050172622e-02 -1.020665011886024e-03
1293 -1.154000000000000e+02 4.366268148989860e-02 -1.012561362188080e-03
1294 -1.153500000000000e+02 4.371310663794503e-02 -1.004431840883058e-03
1295 -1.153000000000000e+02 4.376312467398691e-02 -9.962773152594195e-04
1296 -1.152500000000000e+02 4.381273436947097e-02 -9.880986536714431e-04
1297 -1.152000000000000e+02 4.386193453935405e-02 -9.798967261431812e-04
1298 -1.151500000000000e+02 4.391072404208529e-02 -9.716724018460354e-04
1299 -1.151000000000000e+02 4.395910177953866e-02 -9.634265511593298e-04
1300 -1.150500000000000e+02 4.400706669720122e-02 -9.551600437163188e-04
1301 -1.150000000000000e+02 4.405461778391029e-02 -9.468737488305123e-04
1302 -1.149500000000000e+02 4.410175407208428e-02 -9.385685355667306e-04
1303 -1.149000000000000e+02 4.414847463746696e-02 -9.302452716397624e-04
1304 -1.148500000000000e+02 4.419477859924825e-02 -9.219048233788385e-04
1305 -1.148000000000000e+02 4.424066511980485e-02 -9.135480555855224e-04
1306 -1.147500000000000e+02 4.428613340480680e-02 -9.051758321021453e-04
1307 -1.147000000000000e+02 4.433118270301506e-02 -8.967890131827971e-04
1308 -1.146500000000000e+02 4.437581230612508e-02 -8.883884573762657e-04
1309 -1.146000000000000e+02 4.442002154875269e-02 -8.799750207089119e-04
1310 -1.145500000000000e+02 4.446380980819598e-02 -8.715495558675457e-04
1311 -1.145000000000000e+02 4.450717650433944e-02 -8.631129121638992e-04
1312 -1.144500000000000e+02 4.455012109941237e-02 -8.546659357122621e-04
1313 -1.144000000000000e+02 4.459264309791067e-02 -8.462094687544663e-04
1314 -1.143500000000000e+02 4.463474204628781e-02 -8.377443487006531e-04
1315 -1.143000000000000e+02 4.467641753278073e-02 -8.292714097279941e-04
1316 -1.142500000000000e+02 4.471766918726061e-02 -8.207914804003735e-04
1317 -1.142000000000000e+02 4.475849668082077e-02 -8.123053845210393e-04
1318 -1.141500000000000e+02 4.479889972571272e-02 -8.038139412391843e-04
1319 -1.141000000000000e+02 4.483887807494469e-02 -7.953179638775509e-04
1320 -1.140500000000000e+02 4.487843152210047e-02 -7.868182598969042e-04
1321 -1.140000000000000e+02 4.491755990093438e-02 -7.783156308960315e-04
1322 -1.139500000000000e+02 4.495626308519007e-02 -7.698108727893782e-04
1323 -1.139000000000000e+02 4.499454098821332e-02 -7.613047744214896e-04
1324 -1.138500000000000e+02 4.503239356263222e-02 -7.527981182420262e-04
1325 -1.138000000000000e+02 4.506982080003752e-02 -7.442916797373300e-04
1326 -1.137500000000000e+02 4.510682273060596e-02 -7.357862275014782e-04
1327 -1.137000000000000e+02 4.514339942278767e-02 -7.272825227744306e-04
1328 -1.136500000000000e+02 4.517955098288340e-02 -7.187813186959602e-04
1329 -1.136000000000000e+02 4.521527755465726e-02 -7.102833611583037e-04
1330 -1.135500000000000e+02 4.525057931899923e-02 -7.017893883087822e-04
1331 -1.135000000000000e+02 4.528545649348814e-02 -6.933001296971497e-04
1332 -1.134500000000000e+02 4.531990933196894e-02 -6.848163066663915e-04
1333 -1.134000000000000e+02 4.535393812415478e-02 -6.763386323882514e-04
1334 -1.133500000000000e+02 4.538754319520777e-02 -6.678678108329450e-04
1335 -1.133000000000000e+02 4.542072490523807e-02 -6.594045374086477e-04
1336 -1.132500000000000e+02 4.545348364894863e-02 -6.509494982864794e-04
1337 -1.132000000000000e+02 4.548581985506672e-02 -6.425033706136674e-04
1338 -1.131500000000000e+02 4.551773398601000e-02 -6.340668225846002e-04
1339 -1.131000000000000e+02 4.554922653732518e-02 -6.256405124460684e-04
1340 -1.130500000000000e+02 4.558029803725461e-02 -6.172250889235897e-04
1341 -1.130000000000000e+02 4.561094904621754e-02 -6.088211910082464e-04
1342 -1.129500000000000e+02 4.564118015635543e-02 -6.004294479566852e-04
1343 -1.129000000000000e+02 4.567099199101321e-02 -5.920504791490089e-04
1344 -1.128500000000000e+02 4.570038520427033e-02 -5.836848938400863e-04
1345 -1.128000000000000e+02 4.572936048039722e-02 -5.753332909108622e-04
1346 -1.127500000000000e+02 4.575791853336142e-02 -5.669962595789002e-04
1347 -1.127000000000000e+02 4.578606010635511e-02 -5.586743775509717e-04
1348 -1.126500000000000e+02 4.581378597111652e-02 -5.503682135454824e-04
1349 -1.126000000000000e+02 4.584109692770966e-02 -5.420783254095340e-04
1350 -1.125500000000000e+02 4.586799380365747e-02 -5.338052593728548e-04
1351 -1.125000000000000e+02 4.589447745364694e-02 -5.255495526768073e-04
1352 -1.124500000000000e+02 4.592054875892515e-02 -5.173117305901087e-04
1353 -1.124000000000000e+02 4.594620862670595e-02 -5.090923083272969e-04
1354 -1.123500000000000e+02 4.597145798975788e-02 -5.008917904447685e-04
1355 -1.123000000000000e+02 4.599629780575043e-02 -4.927106705210349e-04
1356 -1.122500000000000e+02 4.602072905680998e-02 -4.845494314764665e-04
1357 -1.122000000000000e+02 4.604475274889808e-02 -4.764085454667111e-04
1358 -1.121500000000000e+02 4.606836991135665e-02 -4.682884736340043e-04
1359 -1.121000000000000e+02 4.609158159626148e-02 -4.601896664269134e-04
1360 -1.120500000000000e+02 4.611438887799935e-02 -4.521125638135004e-04
1361 -1.120000000000000e+02 4.613679285264283e-02 -4.440575943931435e-04
1362 -1.119500000000000e+02 4.615879463743866e-02 -4.360251766044598e-04
1363 -1.119000000000000e+02 4.618039537030327e-02 -4.280157179792354e-04
1364 -1.118500000000000e+02 4.620159620923658e-02 -4.200296149292626e-04
1365 -1.118000000000000e+02 4.622239833179620e-02 -4.120672535989911e-04
1366 -1.117500000000000e+02 4.624280293459648e-02 -4.041290096878924e-04
1367 -1.117000000000000e+02 4.626281123276499e-02 -3.962152477754444e-04
1368 -1.116500000000000e+02 4.628242445937403e-02 -3.883263220672006e-04
1369 -1.116000000000000e+02 4.630164386497171e-02 -3.804625766079539e-04
1370 -1.115500000000000e+02 4.632047071703482e-02 -3.726243451751543e-04
1371 -1.115000000000000e+02 4.633890629948922e-02 -3.648119504262581e-04
1372 -1.114500000000000e+02 4.635695191207745e-02 -3.570257052132320e-04
1373 -1.114000000000000e+02 4.637460887001055e-02 -3.492659127246611e-04
1374 -1.113500000000000e+02 4.639187850334991e-02 -3.415328649936100e-04
1375 -1.113000000000000e+02 4.640876215650991e-02 -3.338268445318704e-04
1376 -1.112500000000000e+02 4.642526118780310e-02 -3.261481245075970e-04
1377 -1.112000000000000e+02 4.644137696896067e-02 -3.184969677860749e-04
1378 -1.111500000000000e+02 4.645711088458171e-02 -3.108736271784096e-04
1379 -1.111000000000000e+02 4.647246433167851e-02 -3.032783464362865e-04
1380 -1.110500000000000e+02 4.648743871922534e-02 -2.957113592216842e-04
1381 -1.110000000000000e+02 4.650203546760068e-02 -2.881728900661074e-04
1382 -1.109500000000000e+02 4.651625600823195e-02 -2.806631550100747e-04
1383 -1.109000000000000e+02 4.653010178310168e-02 -2.731823597201810e-04
1384 -1.108500000000000e+02 4.654357424420397e-02 -2.657307016207255e-04
1385 -1.108000000000000e+02 4.655667485326376e-02 -2.583083692542232e-04
1386 -1.107500000000000e+02 4.656940508112939e-02 -2.509155416774433e-04
1387 -1.107000000000000e+02 4.658176640743150e-02 -2.435523896338054e-04
1388 -1.106500000000000e+02 4.659376032009277e-02 -2.362190759797045e-04
1389 -1.106000000000000e+02 4.660538831502947e-02 -2.289157547252785e-04
1390 -1.105500000000000e+02 4.661665189556530e-02 -2.216425714607340e-04
1391 -1.105000000000000e+02 4.662755257217555e-02 -2.143996638892531e-04
1392 -1.104500000000000e+02 4.663809186195422e-02 -2.071871617204124e-04
1393 -1.104000000000000e+02 4.664827128834759e-02 -2.000051868478181e-04
1394 -1.103500000000000e+02 4.665809238063900e-02 -1.928538538820135e-04
1395 -1.103000000000000e+02 4.666755667373579e-02 -1.857332697596803e-04
1396 -1.102500000000000e+02 4.667666570761497e-02 -1.786435334949488e-04
1397 -1.102000000000000e+02 4.668542102708528e-02 -1.715847379912816e-04
1398 -1.101500000000000e+02 4.669382418141410e-02 -1.645569678387915e-04
1399 -1.101000000000000e+02 4.670187672386916e-02 -1.575603016590321e-04
1400 -1.100500000000000e+02 4.670958021158000e-02 -1.505948112168198e-04
1401 -1.100000000000000e+02 4.671693620499084e-02 -1.436605616689235e-04
1402 -1.099500000000000e+02 4.672394626774690e-02 -1.367576119903902e-04
1403 -1.099000000000000e+02 4.673061196618988e-02 -1.298860135534596e-04
1404 -1.098500000000000e+02 4.673693486910224e-02 -1.230458131828982e-04
1405 -1.098000000000000e+02 4.674291654750817e-02 -1.162370515572775e-04
1406 -1.097500000000000e+02 4.674855857425797e-02 -1.094597630313388e-04
1407 -1.097000000000000e+02 4.675386252381131e-02 -1.027139760978457e-04
1408 -1.096500000000000e+02 4.675882997186775e-02 -9.599971470208857e-05
1409 -1.096000000000000e+02 4.676346249528152e-02 -8.931699742475985e-05
1410 -1.095500000000000e+02 4.676776167161023e-02 -8.266583670035743e-05
1411 -1.095000000000000e+02 4.677172907895155e-02 -7.604624062906851e-05
1412 -1.094500000000000e+02 4.677536629567314e-02 -6.945821237280825e-05
1413 -1.094000000000000e+02 4.677867490018883e-02 -6.290175043943691e-05
1414 -1.093500000000000e+02 4.678165647071708e-02 -5.637684921566688e-05
1415 -1.093000000000000e+02 4.678431258511040e-02 -4.988349811441140e-05
1416 -1.092500000000000e+02 4.678664482052852e-02 -4.342168232085442e-05
1417 -1.092000000000000e+02 4.678865475334248e-02 -3.699138353852049e-05
1418 -1.091500000000000e+02 4.679034395888237e-02 -3.059257878135213e-05
1419 -1.091000000000000e+02 4.679171401122062e-02 -2.422524168821383e-05
1420 -1.090500000000000e+02 4.679276648305120e-02 -1.788934309132628e-05
1421 -1.090000000000000e+02 4.679350294552975e-02 -1.158484913332813e-05
1422 -1.089500000000000e+02 4.679392496796453e-02 -5.311722865997126e-06
1423 -1.089000000000000e+02 4.679403411781635e-02 9.300754300056724e-07
1424 -1.088500000000000e+02 4.679383196042153e-02 7.140588529352954e-06
1425 -1.088000000000000e+02 4.679332005896342e-02 1.331986201336122e-05
1426 -1.087500000000000e+02 4.679249997422019e-02 1.946794483842496e-05
1427 -1.087000000000000e+02 4.679137326447957e-02 2.558488827020255e-05
1428 -1.086500000000000e+02 4.678994148539317e-02 3.167074499543787e-05
1429 -1.086000000000000e+02 4.678820618998003e-02 3.772557192860404e-05
1430 -1.085500000000000e+02 4.678616892820031e-02 4.374942690787975e-05
1431 -1.085000000000000e+02 4.678383124728924e-02 4.974236968990908e-05
1432 -1.084500000000000e+02 4.678119469123132e-02 5.570446315772415e-05
1433 -1.084000000000000e+02 4.677826080097347e-02 6.163577047857416e-05
1434 -1.083500000000000e+02 4.677503111418346e-02 6.753635794609636e-05
1435 -1.083000000000000e+02 4.677150716517886e-02 7.340629249341646e-05
1436 -1.082500000000000e+02 4.676769048493412e-02 7.924564279448987e-05
1437 -1.082000000000000e+02 4.676358260089941e-02 8.505447880224892e-05
1438 -1.081500000000000e+02 4.675918503705390e-02 9.083287171307575e-05
1439 -1.081000000000000e+02 4.675449931372810e-02 9.658089421549221e-05
1440 -1.080500000000000e+02 4.674952694763235e-02 1.022986189624930e-04
1441 -1.080000000000000e+02 4.674426945183185e-02 1.079861205255384e-04
1442 -1.079500000000000e+02 4.673872833557979e-02 1.136434743287396e-04
1443 -1.079000000000000e+02 4.673290510439898e-02 1.192707551922467e-04
1444 -1.078500000000000e+02 4.672680126006057e-02 1.248680392862411e-04
1445 -1.078000000000000e+02 4.672041830047036e-02 1.304354040243538e-04
1446 -1.077500000000000e+02 4.671375771965813e-02 1.359729263228360e-04
1447 -1.077000000000000e+02 4.670682100783807e-02 1.414806832755744e-04
1448 -1.076500000000000e+02 4.669960965133058e-02 1.469587524383087e-04
1449 -1.076000000000000e+02 4.669212513259424e-02 1.524072114733599e-04
1450 -1.075500000000000e+02 4.668436893018324e-02 1.578261384693747e-04
1451 -1.075000000000000e+02 4.667634251874730e-02 1.632156107334026e-04
1452 -1.074500000000000e+02 4.666804736910990e-02 1.685757057856563e-04
1453 -1.074000000000000e+02 4.665948494816874e-02 1.739065017503094e-04
1454 -1.073500000000000e+02 4.665065671893487e-02 1.792080746199076e-04
1455 -1.073000000000000e+02 4.664156414070675e-02 1.844805012041206e-04
1456 -1.072500000000000e+02 4.663220866881446e-02 1.897238584902539e-04
1457 -1.072000000000000e+02 4.662259175485772e-02 1.949382216892559e-04
1458 -1.071500000000000e+02 4.661271484664553e-02 2.001236659765482e-04
1459 -1.071000000000000e+02 4.660257938826007e-02 2.052802664920250e-04
1460 -1.070500000000000e+02 4.659218681999633e-02 2.104080970966038e-04
1461 -1.070000000000000e+02 4.658153857855041e-02 2.155072304788064e-04
1462 -1.069500000000000e+02 4.657063609694845e-02 2.205777393626818e-04
1463 -1.069000000000000e+02 4.655948080461414e-02 2.256196959393719e-04
1464 -1.068500000000000e+02 4.654807412735451e-02 2.306331706947162e-04
1465 -1.068000000000000e+02 4.653641748754467e-02 2.356182328711043e-04
1466 -1.067500000000000e+02 4.652451230406740e-02 2.405749518885614e-04
1467 -1.067000000000000e+02 4.651235999235581e-02 2.455033958170816e-04
1468 -1.066500000000000e+02 4.649996196448569e-02 2.504036312700464e-04
1469 -1.066000000000000e+02 4.648731962922881e-02 2.552757243989845e-04
1470 -1.065500000000000e+02 4.647443439204579e-02 2.601197396856492e-04
1471 -1.065000000000000e+02 4.646130765526024e-02 2.649357403683439e-04
1472 -1.064500000000000e+02 4.644794081800896e-02 2.697237895077365e-04
1473 -1.064000000000000e+02 4.643433527630947e-02 2.744839479618122e-04
1474 -1.063500000000000e+02 4.642049242321278e-02 2.792162761267036e-04
1475 -1.063000000000000e+02 4.640641364869680e-02 2.839208328353493e-04
1476 -1.062500000000000e+02 4.639210033992924e-02 2.885976748956409e-04
1477 -1.062000000000000e+02 4.637755388120723e-02 2.932468596839044e-04
1478 -1.061500000000000e+02 4.636277565396085e-02 2.978684417698219e-04
1479 -1.061000000000000e+02 4.634776703703025e-02 3.024624751546412e-04
1480 -1.060500000000000e+02 4.633252940644539e-02 3.070290123474706e-04
1481 -1.060000000000000e+02 4.631706413579550e-02 3.115681044363328e-04
1482 -1.059500000000000e+02 4.630137259600176e-02 3.160798014789634e-04
1483 -1.059000000000000e+02 4.628545615564761e-02 3.205641522541214e-04
1484 -1.058500000000000e+02 4.626931618077634e-02 3.250212039063172e-04
1485 -1.058000000000000e+02 4.625295403525698e-02 3.294510023010844e-04
1486 -1.057500000000000e+02 4.623637108054623e-02 3.338535926644681e-04
1487 -1.057000000000000e+02 4.621956867599053e-02 3.382290179843039e-04
1488 -1.056500000000000e+02 4.620254817874780e-02 3.425773206444660e-04
1489 -1.056000000000000e+02 4.618531094392608e-02 3.468985416077430e-04
1490 -1.055500000000000e+02 4.616785832458703e-02 3.511927201671483e-04
1491 -1.055000000000000e+02 4.615019167190937e-02 3.554598951538424e-04
1492 -1.054500000000000e+02 4.613231233507165e-02 3.597001032673575e-04
1493 -1.054000000000000e+02 4.611422166158263e-02 3.639133803190475e-04
1494 -1.053500000000000e+02 4.609592099703974e-02 3.680997613741965e-04
1495 -1.053000000000000e+02 4.607741168544521e-02 3.722592794375146e-04
1496 -1.052500000000000e+02 4.605869506909599e-02 3.763919673005489e-04
1497 -1.052000000000000e+02 4.603977248871516e-02 3.804978556232186e-04
1498 -1.051500000000000e+02 4.602064528353367e-02 3.845769742127914e-04
1499 -1.051000000000000e+02 4.600131479129388e-02 3.886293522370465e-04
1500 -1.050500000000000e+02 4.598178234830996e-02 3.926550170874066e-04
1501 -1.050000000000000e+02 4.596204928958514e-02 3.966539957289683e-04
1502 -1.049500000000000e+02 4.594211694873707e-02 4.006263134570531e-04
1503 -1.049000000000000e+02 4.592198665823943e-02 4.045719945722226e-04
1504 -1.048500000000000e+02 4.590165974927984e-02 4.084910633750383e-04
1505 -1.048000000000000e+02 4.588113755190193e-02 4.123835415370536e-04
1506 -1.047500000000000e+02 4.586042139512614e-02 4.162494506232406e-04
1507 -1.047000000000000e+02 4.583951260683961e-02 4.200888115946100e-04
1508 -1.046500000000000e+02 4.581841251396668e-02 4.239016439910870e-04
1509 -1.046000000000000e+02 4.579712244244050e-02 4.276879668552169e-04
1510 -1.045500000000000e+02 4.577564371728116e-02 4.314477976663511e-04
1511 -1.045000000000000e+02 4.575397766267386e-02 4.351811534419880e-04
1512 -1.044500000000000e+02 4.573212560193696e-02 4.388880509509363e-04
1513 -1.044000000000000e+02 4.571008885757877e-02 4.425685053988104e-04
1514 -1.043500000000000e+02 4.568786875139708e-02 4.462225312451551e-04
1515 -1.043000000000000e+02 4.566546660445425e-02 4.498501432337321e-04
1516 -1.042500000000000e+02 4.564288373707370e-02 4.534513539056206e-04
1517 -1.042000000000000e+02 4.562012146906369e-02 4.570261762637529e-04
1518 -1.041500000000000e+02 4.559718111944733e-02 4.605746228492080e-04
1519 -1.041000000000000e+02 4.557406400677877e-02 4.640967040359101e-04
1520 -1.040500000000000e+02 4.555077144904374e-02 4.675924306951629e-04
1521 -1.040000000000000e+02 4.552730476370925e-02 4.710618135916889e-04
1522 -1.039500000000000e+02 4.550366526768457e-02 4.745048624954507e-04
1523 -1.039000000000000e+02 4.547985427745971e-02 4.779215857908525e-04
1524 -1.038500000000000e+02 4.545587310910548e-02 4.813119927504772e-04
1525 -1.038000000000000e+02 4.543172307818466e-02 4.846760911192405e-04
1526 -1.037500000000000e+02 4.540740549999356e-02 4.880138889262753e-04
1527 -1.037000000000000e+02 4.538292168929203e-02 4.913253934901718e-04
1528 -1.036500000000000e+02 4.535827296064454e-02 4.946106114189774e-04
1529 -1.036000000000000e+02 4.533346062815014e-02 4.978695496049568e-04
1530 -1.035500000000000e+02 4.530848600568405e-02 5.011022136969245e-04
1531 -1.035000000000000e+02 4.528335040678044e-02 5.043086098055483e-04
1532 -1.034500000000000e+02 4.525805514470349e-02 5.074887437928055e-04
1533 -1.034000000000000e+02 4.523260153240116e-02 5.106426202772241e-04
1534 -1.033500000000000e+02 4.520699088267577e-02 5.137702439839131e-04
1535 -1.033000000000000e+02 4.518122450800277e-02 5.168716199932533e-04
1536 -1.032500000000000e+02 4.515530372067644e-02 5.199467526395551e-04
1537 -1.032000000000000e+02 4.512922983273882e-02 5.229956456531681e-04
1538 -1.031500000000000e+02 4.510300415611113e-02 5.260183030486587e-04
1539 -1.031000000000000e+02 4.507662800243395e-02 5.290147289116476e-04
1540 -1.030500000000000e+02 4.505010268321996e-02 5.319849260132514e-04
1541 -1.030000000000000e+02 4.502342950983262e-02 5.349288976219668e-04
1542 -1.029500000000000e+02 4.499660979345776e-02 5.378466472549803e-04
1543 -1.029000000000000e+02 4.496964484510713e-02 5.407381775768272e-04
1544 -1.028500000000000e+02 4.494253597570008e-02 5.436034910388798e-04
1545 -1.028000000000000e+02 4.491528449600324e-02 5.464425903412007e-04
1546 -1.027500000000000e+02 4.488789171666596e-02 5.492554778285808e-04
1547 -1.027000000000000e+02 4.486035894822038e-02 5.520421553129040e-04
1548 -1.026500000000000e+02 4.483268750113467e-02 5.548026251744886e-04
1549 -1.026000000000000e+02 4.480487868570293e-02 5.575368891896915e-04
1550 -1.025500000000000e+02 4.477693381221570e-02 5.602449487085437e-04
1551 -1.025000000000000e+02 4.474885419083208e-02 5.629268055074022e-04
1552 -1.024500000000000e+02 4.472064113166496e-02 5.655824608652438e-04
1553 -1.024000000000000e+02 4.469229594474555e-02 5.682119157413013e-04
1554 -1.023500000000000e+02 4.466381994009083e-02 5.708151712369158e-04
1555 -1.023000000000000e+02 4.463521442762186e-02 5.733922280981574e-04
1556 -1.022500000000000e+02 4.460648071728102e-02 5.759430867158244e-04
1557 -1.022000000000000e+02 4.457762011895028e-02 5.784677477649325e-04
1558 -1.021500000000000e+02 4.454863394250452e-02 5.809662112454816e-04
1559 -1.021000000000000e+02 4.451952349782573e-02 5.834384766600920e-04
1560 -1.020500000000000e+02 4.449029009483851e-02 5.858845442219263e-04
1561 -1.020000000000000e+02 4.446093504340354e-02 5.883044132914961e-04
1562 -1.019500000000000e+02 4.443145965350936e-02 5.906980826608788e-04
1563 -1.019000000000000e+02 4.440186523513745e-02 5.930655513708416e-04
1564 -1.018500000000000e+02 4.437215309837228e-02 5.954068178581906e-04
1565 -1.018000000000000e+02 4.434232455335163e-02 5.977218807373674e-04
1566 -1.017500000000000e+02 4.431238091029854e-02 6.000107375214725e-04
1567 -1.017000000000000e+02 4.428232347959948e-02 6.022733854038620e-04
1568 -1.016500000000000e+02 4.425215357175816e-02 6.045098222529077e-04
1569 -1.016000000000000e+02 4.422187249737419e-02 6.067200443382603e-04
1570 -1.015500000000000e+02 4.419148156732433e-02 6.089040478940433e-04
1571 -1.015000000000000e+02 4.416098209258479e-02 6.110618291543801e-04
1572 -1.014500000000000e+02 4.413037538440889e-02 6.131933831454717e-04
1573 -1.014000000000000e+02 4.409966275427024e-02 6.152987043961389e-04
1574 -1.013500000000000e+02 4.406884551396928e-02 6.173777876483655e-04
1575 -1.013000000000000e+02 4.403792497550540e-02 6.194306271467553e-04
1576 -1.012500000000000e+02 4.400690245125460e-02 6.214572148977027e-04
1577 -1.012000000000000e+02 4.397577925401563e-02 6.234575442576329e-04
1578 -1.011500000000000e+02 4.394455669682884e-02 6.254316069487231e-04
1579 -1.011000000000000e+02 4.391323609332076e-02 6.273793933431193e-04
1580 -1.010500000000000e+02 4.388181875749453e-02 6.293008948787815e-04
1581 -1.010000000000000e+02 4.385030600383288e-02 6.311961013594214e-04
1582 -1.009500000000000e+02 4.381869914735859e-02 6.330650008479211e-04
1583 -1.009000000000000e+02 4.378699950374809e-02 6.349075820111238e-04
1584 -1.008500000000000e+02 4.375520838915747e-02 6.367238324145319e-04
1585 -1.008000000000000e+02 4.372332712050664e-02 6.385137372788563e-04
1586 -1.007500000000000e+02 4.369135701542959e-02 6.402772828550951e-04
1587 -1.007000000000000e+02 4.365929939222113e-02 6.420144539021067e-04
1588 -1.006500000000000e+02 4.362715557003938e-02 6.437252331892296e-04
1589 -1.006000000000000e+02 4.359492686890221e-02 6.454096032015855e-04
1590 -1.005500000000000e+02 4.356261460971922e-02 6.470675455361174e-04
1591 -1.005000000000000e+02 4.353022011434859e-02 6.486990402265747e-04
1592 -1.004500000000000e+02 4.349774470569656e-02 6.503040663830006e-04
1593 -1.004000000000000e+02 4.346518970771029e-02 6.518826018719892e-04
1594 -1.003500000000000e+02 4.343255644550936e-02 6.534346233877386e-04
1595 -1.003000000000000e+02 4.339984624537152e-02 6.549601062033616e-04
1596 -1.002500000000000e+02 4.336706043488903e-02 6.564590240287771e-04
1597 -1.002000000000000e+02 4.333420034296864e-02 6.579313498988881e-04
1598 -1.001500000000000e+02 4.330126729989914e-02 6.593770547880240e-04
1599 -1.001000000000000e+02 4.326826263748984e-02 6.607961086046998e-04
1600 -1.000500000000000e+02 4.323518768903867e-02 6.621884797297639e-04
1601 -1.000000000000000e+02 4.320204378951686e-02 6.635541346966534e-04
1602 -9.994999999999999e+01 4.316883227556900e-02 6.648930388664098e-04
1603 -9.989999999999999e+01 4.313555448563022e-02 6.662051560368809e-04
1604 -9.984999999999999e+01 4.310221175996531e-02 6.674904480519217e-04
1605 -9.980000000000000e+01 4.306880544082503e-02 6.687488745527048e-04
1606 -9.975000000000000e+01 4.303533687251004e-02 6.699803946119687e-04
1607 -9.969999999999999e+01 4.300180740136383e-02 6.711849652774049e-04
1608 -9.964999999999999e+01 4.296821837598230e-02 6.723625406479528e-04
1609 -9.959999999999999e+01 4.293457114729904e-02 6.735130740054274e-04
1610 -9.955000000000000e+01 4.290086706858176e-02 6.746365169618684e-04
1611 -9.950000000000000e+01 4.286710749560285e-02 6.757328181095090e-04
1612 -9.944999999999999e+01 4.283329378677081e-02 6.768019244773882e-04
1613 -9.939999999999999e+01 4.279942730315511e-02 6.778437819932037e-04
1614 -9.934999999999999e+01 4.276550940857149e-02 6.788583331029940e-04
1615 -9.930000000000000e+01 4.273154146984481e-02 6.798455185830221e-04
1616 -9.925000000000000e+01 4.269752485671319e-02 6.808052782503182e-04
1617 -9.919999999999999e+01 4.266346094201978e-02 6.817375480139276e-04
1618 -9.914999999999999e+01 4.262935110191179e-02 6.826422617223216e-04
1619 -9.909999999999999e+01 4.259519671584755e-02 6.835193524423744e-04
1620 -9.905000000000000e+01 4.256099916666756e-02 6.843687500079909e-04
1621 -9.900000000000000e+01 4.252675984084675e-02 6.851903813043236e-04
1622 -9.894999999999999e+01 4.249248012853712e-02 6.859841714046411e-04
1623 -9.889999999999999e+01 4.245816142370629e-02 6.867500431084750e-04
1624 -9.884999999999999e+01 4.242380512422628e-02 6.874879170837289e-04
1625 -9.880000000000000e+01 4.238941263199791e-02 6.881977105877013e-04
1626 -9.875000000000000e+01 4.235498535316751e-02 6.888793386039538e-04
1627 -9.869999999999999e+01 4.232052469813752e-02 6.895327143396912e-04
1628 -9.864999999999999e+01 4.228603208173354e-02 6.901577474138776e-04
1629 -9.859999999999999e+01 4.225150892339613e-02 6.907543449230502e-04
1630 -9.855000000000000e+01 4.221695664724123e-02 6.913224126847695e-04
1631 -9.850000000000000e+01 4.218237668212765e-02 6.918618522178122e-04
1632 -9.844999999999999e+01 4.214777046201945e-02 6.923725620922028e-04
1633 -9.839999999999999e+01 4.211313942591843e-02 6.928544399187331e-04
1634 -9.834999999999999e+01 4.207848501802758e-02 6.933073793291555e-04
1635 -9.830000000000000e+01 4.204380868798552e-02 6.937312707222532e-04
1636 -9.825000000000000e+01 4.200911189095535e-02 6.941260027559792e-04
1637 -9.819999999999999e+01 4.197439608770992e-02 6.944914611750619e-04
1638 -9.814999999999999e+01 4.193966274483785e-02 6.948275276386084e-04
1639 -9.809999999999999e+01 4.190491333494606e-02 6.951340818517338e-04
1640 -9.805000000000000e+01 4.187014933665267e-02 6.954110006773817e-04
1641 -9.800000000000000e+01 4.183537223487832e-02 6.956581574257825e-04
1642 -9.794999999999999e+01 4.180058352091010e-02 6.958754234531739e-04
1643 -9.789999999999999e+01 4.176578469253300e-02 6.960626659946456e-04
1644 -9.784999999999999e+01 4.173097725431063e-02 6.962197493365352e-04
1645 -9.780000000000000e+01 4.169616271759935e-02 6.963465355980247e-04
1646 -9.775000000000000e+01 4.166134260075083e-02 6.964428836297998e-04
1647 -9.769999999999999e+01 4.162651842923637e-02 6.965086489429950e-04
1648 -9.764999999999999e+01 4.159169173585653e-02 6.965436831762872e-04
1649 -9.759999999999999e+01 4.155686406091874e-02 6.965478365472677e-04
1650 -9.755000000000000e+01 4.152203695220180e-02 6.965209557918683e-04
1651 -9.750000000000000e+01 4.148721196533955e-02 6.964628834182918e-04
1652 -9.744999999999999e+01 4.145239066385997e-02 6.963734595899496e-04
1653 -9.739999999999999e+01 4.141757461938056e-02 6.962525214504467e-04
1654 -9.734999999999999e+01 4.138276541171493e-02 6.960999027327830e-04
1655 -9.730000000000000e+01 4.134796462910728e-02 6.959154345764773e-04
1656 -9.725000000000000e+01 4.131317386825728e-02 6.956989446749162e-04
1657 -9.719999999999999e+01 4.127839473463979e-02 6.954502569556098e-04
1658 -9.714999999999999e+01 4.124362884256172e-02 6.951691930723314e-04
1659 -9.709999999999999e+01 4.120887781533256e-02 6.948555714814120e-04
1660 -9.705000000000000e+01 4.117414328541358e-02 6.945092070154146e-04
1661 -9.700000000000000e+01 4.113942689463101e-02 6.941299116292043e-04
1662 -9.694999999999999e+01 4.110473029425066e-02 6.937174945420566e-04
1663 -9.689999999999999e+01 4.107005514517681e-02 6.932717611718431e-04
1664 -9.684999999999999e+01 4.103540311813347e-02 6.927925144140090e-04
1665 -9.680000000000000e+01 4.100077589373541e-02 6.922795540020843e-04
1666 -9.675000000000000e+01 4.096617516273326e-02 6.917326757616138e-04
1667 -9.669999999999999e+01 4.093160262615925e-02 6.911516735286227e-04
1668 -9.664999999999999e+01 4.089705999538040e-02 6.905363380482754e-04
1669 -9.659999999999999e+01 4.086254899235442e-02 6.898864562998597e-04
1670 -9.655000000000000e+01 4.082807134975042e-02 6.892018123139110e-04
1671 -9.650000000000000e+01 4.079362881112303e-02 6.884821875985381e-04
1672 -9.644999999999999e+01 4.075922313099056e-02 6.877273607841516e-04
1673 -9.639999999999999e+01 4.072485607504461e-02 6.869371070550301e-04
1674 -9.634999999999999e+01 4.069052942028506e-02 6.861111985401180e-04
1675 -9.630000000000000e+01 4.065624495519060e-02 6.852494048814606e-04
1676 -9.625000000000000e+01 4.062200447979691e-02 6.843514928434047e-04
1677 -9.619999999999999e+01 4.058780980590626e-02 6.834172263836535e-04
1678 -9.614999999999999e+01 4.055366275715855e-02 6.824463658716695e-04
1679 -9.609999999999999e+01 4.051956516931909e-02 6.814386692965968e-04
1680 -9.605000000000000e+01 4.048551889022889e-02 6.803938930133313e-04
1681 -9.600000000000000e+01 4.045152578001776e-02 6.793117888292954e-04
1682 -9.594999999999999e+01 4.041758771134596e-02 6.781921063847562e-04
1683 -9.589999999999999e+01 4.038370656937929e-02 6.770345936502054e-04
1684 -9.584999999999999e+01 4.034988425198094e-02 6.758389946526222e-04
1685 -9.580000000000000e+01 4.031612266991402e-02 6.746050515005209e-04
1686 -9.575000000000000e+01 4.028242374683089e-02 6.733325036734072e-04
1687 -9.569999999999999e+01 4.024878941954668e-02 6.720210879862520e-04
1688 -9.564999999999999e+01 4.021522163803226e-02 6.706705388026535e-04
1689 -9.559999999999999e+01 4.018172236566642e-02 6.692805883545816e-04
1690 -9.555000000000000e+01 4.014829357919680e-02 6.678509663871068e-04
1691 -9.550000000000000e+01 4.011493726902771e-02 6.663813995544388e-04
1692 -9.544999999999999e+01 4.008165543924136e-02 6.648716130897014e-04
1693 -9.539999999999999e+01 4.004845010771874e-02 6.633213300588636e-04
1694 -9.534999999999999e+01 4.001532330623547e-02 6.617302705791417e-04
1695 -9.530000000000000e+01 3.998227708066082e-02 6.600981526361238e-04
1696 -9.525000000000000e+01 3.994931349097186e-02 6.584246933627469e-04
1697 -9.519999999999999e+01 3.991643461132455e-02 6.567096069787226e-04
1698 -9.514999999999999e+01 3.988364253027399e-02 6.549526050392274e-04
1699 -9.509999999999999e+01 3.985093935082062e-02 6.531533979980964e-04
1700 -9.505000000000000e+01 3.981832719047418e-02 6.513116944972808e-04
1701 -9.500000000000000e+01 3.978580818137090e-02 6.494272015089564e-04
1702 -9.494999999999999e+01 3.975338447032328e-02 6.474996233762909e-04
1703 -9.489999999999999e+01 3.972105821903327e-02 6.455286630568935e-04
1704 -9.484999999999999e+01 3.968883160401759e-02 6.435140224425595e-04
1705 -9.480000000000000e+01 3.965670681678901e-02 6.414554014355645e-04
1706 -9.475000000000000e+01 3.962468606387404e-02 6.393524983749899e-04
1707 -9.469999999999999e+01 3.959277156695151e-02 6.372050102498861e-04
1708 -9.464999999999999e+01 3.956096556284905e-02 6.350126328058536e-04
1709 -9.459999999999999e+01 3.952927030367093e-02 6.327750597279191e-04
1710 -9.455000000000000e+01 3.949768805687626e-02 6.304919842037293e-04
1711 -9.450000000000000e+01 3.946622110525055e-02 6.281630984616982e-04
1712 -9.444999999999999e+01 3.943487174703009e-02 6.257880927762471e-04
1713 -9.439999999999999e+01 3.940364229597293e-02 6.233666566402007e-04
1714 -9.434999999999999e+01 3.937253508136607e-02 6.208984790845307e-04
1715 -9.430000000000000e+01 3.934155244806448e-02 6.183832475059603e-04
1716 -9.425000000000000e+01 3.931069675661547e-02 6.158206488038331e-04
1717 -9.419999999999999e+01 3.927997038318409e-02 6.132103695932756e-04
1718 -9.414999999999999e+01 3.924937571965614e-02 6.105520944643672e-04
1719 -9.409999999999999e+01 3.921891517373766e-02 6.078455084335133e-04
1720 -9.405000000000000e+01 3.918859116881279e-02 6.050902963750104e-04
1721 -9.400000000000000e+01 3.915840614410016e-02 6.022861412802172e-04
1722 -9.394999999999999e+01 3.912836255468477e-02 5.994327268865618e-04
1723 -9.389999999999999e+01 3.909846287141150e-02 5.965297364696198e-04
1724 -9.384999999999999e+01 3.906870958103781e-02 5.935768525233698e-04
1725 -9.380000000000000e+01 3.903910518615916e-02 5.905737575773173e-04
1726 -9.375000000000000e+01 3.900965220528008e-02 5.875201345517667e-04
1727 -9.369999999999999e+01 3.898035317270399e-02 5.844156661183320e-04
1728 -9.364999999999999e+01 3.895121063866824e-02 5.812600343801932e-04
1729 -9.359999999999999e+01 3.892222716926597e-02 5.780529229326703e-04
1730 -9.355000000000000e+01 3.889340534637498e-02 5.747940146960673e-04
1731 -9.350000000000000e+01 3.886474776779636e-02 5.714829924130527e-04
1732 -9.344999999999999e+01 3.883625704713367e-02 5.681195407447603e-04
1733 -9.339999999999999e+01 3.880793581372188e-02 5.647033436773086e-04
1734 -9.334999999999999e+01 3.877978671276594e-02 5.612340860849940e-04
1735 -9.330000000000000e+01 3.875181240511338e-02 5.577114540500361e-04
1736 -9.325000000000000e+01 3.872401556736094e-02 5.541351333704370e-04
1737 -9.319999999999999e+01 3.869639889177634e-02 5.505048114073929e-04
1738 -9.314999999999999e+01 3.866896508622020e-02 5.468201770852943e-04
1739 -9.309999999999999e+01 3.864171687406781e-02 5.430809188311514e-04
1740 -9.305000000000000e+01 3.861465699433708e-02 5.392867263509515e-04
1741 -9.300000000000000e+01 3.858778820143272e-02 5.354372926547057e-04
1742 -9.294999999999999e+01 3.856111326507161e-02 5.315323103616265e-04
1743 -9.289999999999999e+01 3.853463497039655e-02 5.275714728014691e-04
1744 -9.284999999999999e+01 3.850835611779146e-02 5.235544765724853e-04
1745 -9.280000000000000e+01 3.848227952273930e-02 5.194810190189969e-04
1746 -9.275000000000000e+01 3.845640801588956e-02 5.153507990840467e-04
1747 -9.269999999999999e+01 3.843074444283090e-02 5.111635175936158e-04
1748 -9.264999999999999e+01 3.840529166413020e-02 5.069188771145150e-04
1749 -9.259999999999999e+01 3.838005255511945e-02 5.026165827715090e-04
1750 -9.255000000000000e+01 3.835503000585305e-02 4.982563413591379e-04
1751 -9.250000000000000e+01 3.833022692098353e-02 4.938378619101513e-04
1752 -9.244999999999999e+01 3.830564621966204e-02 4.893608556244544e-04
1753 -9.239999999999999e+01 3.828129083542109e-02 4.848250361533246e-04
1754 -9.234999999999999e+01 3.825716371604670e-02 4.802301199902104e-04
1755 -9.230000000000000e+01 3.823326782342207e-02 4.755758261865140e-04
1756 -9.225000000000000e+01 3.820960613342805e-02 4.708618759963201e-04
1757 -9.219999999999999e+01 3.818618163582244e-02 4.660879939066831e-04
1758 -9.214999999999999e+01 3.816299733403739e-02 4.612539072113009e-04
1759 -9.209999999999999e+01 3.814005624510131e-02 4.563593462236781e-04
1760 -9.205000000000000e+01 3.811736139941502e-02 4.514040449876688e-04
1761 -9.200000000000000e+01 3.809491584060254e-02 4.463877401050809e-04
1762 -9.194999999999999e+01 3.807272262540451e-02 4.413101717659629e-04
1763 -9.189999999999999e+01 3.805078482342594e-02 4.361710832512244e-04
1764 -9.184999999999999e+01 3.802910551707939e-02 4.309702221760858e-04
1765 -9.180000000000000e+01 3.800768780120833e-02 4.257073404900780e-04
1766 -9.175000000000000e+01 3.798653478303038e-02 4.203821920967243e-04
1767 -9.169999999999999e+01 3.796564958199866e-02 4.149945360865104e-04
1768 -9.164999999999999e+01 3.794503532942173e-02 4.095441355644880e-04
1769 -9.159999999999999e+01 3.792469516844221e-02 4.040307577568569e-04
1770 -9.155000000000000e+01 3.790463225364604e-02 3.984541741886005e-04
1771 -9.150000000000000e+01 3.788484975102335e-02 3.928141608611213e-04
1772 -9.144999999999999e+01 3.786535083755993e-02 3.871104986075125e-04
1773 -9.139999999999999e+01 3.784613870116260e-02 3.813429723820150e-04
1774 -9.134999999999999e+01 3.782721654032173e-02 3.755113726100490e-04
1775 -9.130000000000000e+01 3.780858756390160e-02 3.696154944776708e-04
1776 -9.125000000000000e+01 3.779025499087396e-02 3.636551379671005e-04
1777 -9.119999999999999e+01 3.777222205010489e-02 3.576301089225353e-04
1778 -9.114999999999999e+01 3.775449197998171e-02 3.515402175935378e-04
1779 -9.109999999999999e+01 3.773706802834553e-02 3.453852805179736e-04
1780 -9.105000000000000e+01 3.771995345192991e-02 3.391651204509571e-04
1781 -9.100000000000000e+01 3.770315151630044e-02 3.328795641976967e-04
1782 -9.094999999999999e+01 3.768666549551014e-02 3.265284457043549e-04
1783 -9.089999999999999e+01 3.767049867173000e-02 3.201116045659091e-04
1784 -9.084999999999999e+01 3.765465433505355e-02 3.136288864880044e-04
1785 -9.080000000000000e+01 3.763913578308120e-02 3.070801439264415e-04
1786 -9.075000000000000e+01 3.762394632066091e-02 3.004652356608517e-04
1787 -9.069999999999999e+01 3.760908925951512e-02 2.937840264749525e-04
1788 -9.064999999999999e+01 3.759456791801341e-02 2.870363881157800e-04
1789 -9.059999999999999e+01 3.758038562070354e-02 2.802222002173949e-04
1790 -9.055000000000000e+01 3.756654569799167e-02 2.733413480626723e-04
1791 -9.050000000000000e+01 3.755305148589727e-02 2.663937245017678e-04
1792 -9.044999999999999e+01 3.753990632554149e-02 2.593792299521169e-04
1793 -9.039999999999999e+01 3.752711356290206e-02 2.522977724694897e-04
1794 -9.034999999999999e+01 3.751467654829455e-02 2.451492668953392e-04
1795 -9.030000000000000e+01 3.750259863621253e-02 2.379336360647244e-04
1796 -9.025000000000000e+01 3.749088318468807e-02 2.306508119787054e-04
1797 -9.019999999999999e+01 3.747953355501465e-02 2.233007327845371e-04
1798 -9.014999999999999e+01 3.746855311140962e-02 2.158833452270414e-04
1799 -9.009999999999999e+01 3.745794522049195e-02 2.083986054657316e-04
1800 -9.005000000000000e+01 3.744771325086305e-02 2.008464768366025e-04
1801 -9.000000000000000e+01 3.743786057280829e-02 1.932269315929602e-04
1802 -8.994999999999999e+01 3.742839055770375e-02 1.855399515804379e-04
1803 -8.989999999999999e+01 3.741930657765025e-02 1.777855262830030e-04
1804 -8.984999999999999e+01 3.741061200507545e-02 1.699636547414229e-04
1805 -8.980000000000000e+01 3.740231021217610e-02 1.620743451269391e-04
1806 -8.975000000000000e+01 3.739440457056276e-02 1.541176148833756e-04
1807 -8.969999999999999e+01 3.738689845068777e-02 1.460934907981937e-04
1808 -8.964999999999999e+01 3.737979522148294e-02 1.380020096419798e-04
1809 -8.959999999999999e+01 3.737309824972357e-02 1.298432174223763e-04
1810 -8.955000000000000e+01 3.736681089974070e-02 1.216171695972434e-04
1811 -8.950000000000000e+01 3.736093653276384e-02 1.133239327444358e-04
1812 -8.944999999999999e+01 3.735547850646626e-02 1.049635825012274e-04
1813 -8.939999999999999e+01 3.735044017451372e-02 9.653620537619645e-05
1814 -8.934999999999999e+01 3.734582488592864e-02 8.804189757682934e-05
1815 -8.930000000000000e+01 3.734163598475604e-02 7.948076614638921e-05
1816 -8.925000000000000e+01 3.733787680931400e-02 7.085292907049734e-05
1817 -8.919999999999999e+01 3.733455069184899e-02 6.215851435342756e-05
1818 -8.914999999999999e+01 3.733166095787865e-02 5.339766168788174e-05
1819 -8.909999999999999e+01 3.732921092568020e-02 4.457052074968715e-05
1820 -8.905000000000000e+01 3.732720390580369e-02 3.567725247677345e-05
1821 -8.900000000000000e+01 3.732564320043252e-02 2.671802960207970e-05
1822 -8.894999999999999e+01 3.732453210284348e-02 1.769303565879454e-05
1823 -8.889999999999999e+01 3.732387389686664e-02 8.602465584317542e-06
1824 -8.884999999999999e+01 3.732367185628505e-02 -5.534742797408398e-07
1825 -8.880000000000000e+01 3.732392924429462e-02 -9.774565974396410e-06
1826 -8.875000000000000e+01 3.732464931288249e-02 -1.906057960354701e-05
1827 -8.869999999999999e+01 3.732583530225497e-02 -2.841127415109668e-05
1828 -8.864999999999999e+01 3.732749044029759e-02 -3.782639609539729e-05
1829 -8.859999999999999e+01 3.732961794186451e-02 -4.730568033295413e-05
1830 -8.855000000000000e+01 3.733222100833089e-02 -5.684885039158871e-05
1831 -8.850000000000000e+01 3.733530282690367e-02 -6.645561697382618e-05
1832 -8.844999999999999e+01 3.733886657002827e-02 -7.612567866743802e-05
1833 -8.839999999999999e+01 3.734291539477042e-02 -8.585872201649636e-05
1834 -8.834999999999999e+01 3.734745244222992e-02 -9.565442201875385e-05
1835 -8.830000000000000e+01 3.735248083697229e-02 -1.055124406335040e-04
1836 -8.825000000000000e+01 3.735800368629327e-02 -1.154324275631780e-04
1837 -8.819999999999999e+01 3.736402407972861e-02 -1.254140209283605e-04
1838 -8.814999999999999e+01 3.737054508838611e-02 -1.354568458467043e-04
1839 -8.809999999999999e+01 3.737756976431328e-02 -1.455605149658368e-04
1840 -8.805000000000000e+01 3.738510113988269e-02 -1.557246286409963e-04
1841 -8.800000000000000e+01 3.739314222717738e-02 -1.659487753613575e-04
1842 -8.794999999999999e+01 3.740169601741883e-02 -1.762325305421086e-04
1843 -8.789999999999999e+01 3.741076548023159e-02 -1.865754576257928e-04
1844 -8.784999999999999e+01 3.742035356318141e-02 -1.969771073007109e-04
1845 -8.780000000000000e+01 3.743046319096166e-02 -2.074370177496121e-04
1846 -8.775000000000000e+01 3.744109726495637e-02 -2.179547156444528e-04
1847 -8.769999999999999e+01 3.745225866252611e-02 -2.285297143700404e-04
1848 -8.764999999999999e+01 3.746395023639337e-02 -2.391615151964288e-04
1849 -8.759999999999999e+01 3.747617481404575e-02 -2.498496079894608e-04
1850 -8.755000000000000e+01 3.748893519719232e-02 -2.605934692567757e-04
1851 -8.750000000000000e+01 3.750223416097143e-02 -2.713925639596937e-04
1852 -8.744999999999999e+01 3.751607445358829e-02 -2.822463452289981e-04
1853 -8.739999999999999e+01 3.753045879549433e-02 -2.931542532991216e-04
1854 -8.734999999999999e+01 3.754538987891820e-02 -3.041157175687204e-04
1855 -8.730000000000000e+01 3.756087036725120e-02 -3.151301550019525e-04
1856 -8.725000000000000e+01 3.757690289441840e-02 -3.261969708745482e-04
1857 -8.719999999999999e+01 3.759349006433865e-02 -3.373155590224997e-04
1858 -8.714999999999999e+01 3.761063445032065e-02 -3.484853012380995e-04
1859 -8.709999999999999e+01 3.762833859446246e-02 -3.597055693305151e-04
1860 -8.705000000000000e+01 3.764660500725370e-02 -3.709757224257260e-04
1861 -8.700000000000000e+01 3.766543616670504e-02 -3.822951085652448e-04
1862 -8.694999999999999e+01 3.768483451811022e-02 -3.936630659495677e-04
1863 -8.689999999999999e+01 3.770480247329999e-02 -4.050789209486538e-04
1864 -8.684999999999999e+01 3.772534241020509e-02 -4.165419899493372e-04
1865 -8.680000000000000e+01 3.774645667229493e-02 -4.280515781829308e-04
1866 -8.675000000000000e+01 3.776814756802338e-02 -4.396069811818393e-04
1867 -8.669999999999999e+01 3.779041737041311e-02 -4.512074846374503e-04
1868 -8.664999999999999e+01 3.781326831648713e-02 -4.628523631922121e-04
1869 -8.659999999999999e+01 3.783670260673233e-02 -4.745408821449359e-04
1870 -8.655000000000000e+01 3.786072240470162e-02 -4.862722983745016e-04
1871 -8.650000000000000e+01 3.788532983656978e-02 -4.980458584569192e-04
1872 -8.644999999999999e+01 3.791052699054731e-02 -5.098607997666704e-04
1873 -8.639999999999999e+01 3.793631591654645e-02 -5.217163516135770e-04
1874 -8.634999999999999e+01 3.796269862570867e-02 -5.336117341414592e-04
1875 -8.630000000000000e+01 3.798967708996059e-02 -5.455461592873689e-04
1876 -8.625000000000000e+01 3.801725324163741e-02 -5.575188308881707e-04
1877 -8.619999999999999e+01 3.804542897304941e-02 -5.695289452489760e-04
1878 -8.614999999999999e+01 3.807420613616230e-02 -5.815756904326008e-04
1879 -8.609999999999999e+01 3.810358654209267e-02 -5.936582479648678e-04
1880 -8.605000000000000e+01 3.813357196095879e-02 -6.057757923372264e-04
1881 -8.600000000000000e+01 3.816416412132639e-02 -6.179274902962106e-04
1882 -8.594999999999999e+01 3.819536470998841e-02 -6.301125031171750e-04
1883 -8.589999999999999e+01 3.822717537163811e-02 -6.423299855740083e-04
1884 -8.584999999999999e+01 3.825959770854581e-02 -6.545790870404744e-04
1885 -8.580000000000000e+01 3.829263328034216e-02 -6.668589510638867e-04
1886 -8.575000000000000e+01 3.832628360365220e-02 -6.791687156137982e-04
1887 -8.569999999999999e+01 3.836055015190354e-02 -6.915075139701798e-04
1888 -8.564999999999999e+01 3.839543435504922e-02 -7.038744754339632e-04
1889 -8.559999999999999e+01 3.843093759944693e-02 -7.162687246520250e-04
1890 -8.555000000000000e+01 3.846706122751442e-02 -7.286893817237683e-04
1891 -8.550000000000000e+01 3.850380653761931e-02 -7.411355639774797e-04
1892 -8.544999999999999e+01 3.854117478391217e-02 -7.536063851532049e-04
1893 -8.539999999999999e+01 3.857916717613463e-02 -7.661009564685628e-04
1894 -8.534999999999999e+01 3.861778487955903e-02 -7.786183860858387e-04
1895 -8.530000000000000e+01 3.865702901474322e-02 -7.911577795027824e-04
1896 -8.525000000000000e+01 3.869690065750930e-02 -8.037182416842370e-04
1897 -8.519999999999999e+01 3.873740083891164e-02 -8.162988752857814e-04
1898 -8.514999999999999e+01 3.877853054503788e-02 -8.288987815774362e-04
1899 -8.509999999999999e+01 3.882029071706938e-02 -8.415170610831524e-04
1900 -8.505000000000000e+01 3.886268225114620e-02 -8.541528141492449e-04
1901 -8.500000000000000e+01 3.890570599848431e-02 -8.668051409799205e-04
1902 -8.494999999999999e+01 3.894936276524419e-02 -8.794731418859669e-04
1903 -8.489999999999999e+01 3.899365331267290e-02 -8.921559176400251e-04
1904 -8.484999999999999e+01 3.903857835700819e-02 -9.048525696542242e-04
1905 -8.480000000000000e+01 3.908413856963833e-02 -9.175622017565388e-04
1906 -8.475000000000000e+01 3.913033457718385e-02 -9.302839180591604e-04
1907 -8.469999999999999e+01 3.917716696144424e-02 -9.430168256940874e-04
1908 -8.464999999999999e+01 3.922463625975325e-02 -9.557600338538919e-04
1909 -8.459999999999999e+01 3.927274296482963e-02 -9.685126534719757e-04
1910 -8.455000000000000e+01 3.932148752510045e-02 -9.812737997449972e-04
1911 -8.450000000000000e+01 3.937087034480413e-02 -9.940425907473127e-04
1912 -8.444999999999999e+01 3.942089178417518e-02 -1.006818148603372e-03
1913 -8.439999999999999e+01 3.947155215966447e-02 -1.019599598564014e-03
1914 -8.434999999999999e+01 3.952285174403158e-02 -1.032386070534130e-03
1915 -8.430000000000000e+01 3.957479076671788e-02 -1.045176700138484e-03
1916 -8.425000000000000e+01 3.962736941404543e-02 -1.057970627122984e-03
1917 -8.419999999999999e+01 3.968058782943018e-02 -1.070766996349448e-03
1918 -8.414999999999999e+01 3.973444611368038e-02 -1.083564958683780e-03
1919 -8.409999999999999e+01 3.978894432529856e-02 -1.096363671173606e-03
1920 -8.405000000000000e+01 3.984408248079774e-02 -1.109162296515365e-03
1921 -8.400000000000000e+01 3.989986055495010e-02 -1.121960003978018e-03
1922 -8.394999999999999e+01 3.995627848119554e-02 -1.134755970433332e-03
1923 -8.389999999999999e+01 4.001333615199343e-02 -1.147549379574286e-03
1924 -8.384999999999999e+01 4.007103341915297e-02 -1.160339421915069e-03
1925 -8.380000000000000e+01 4.012937009418494e-02 -1.173125296034527e-03
1926 -8.375000000000000e+01 4.018834594875642e-02 -1.185906208434062e-03
1927 -8.369999999999999e+01 4.024796071502834e-02 -1.198681374070532e-03
1928 -8.364999999999999e+01 4.030821408616347e-02 -1.211450015823345e-03
1929 -8.359999999999999e+01 4.036910571661068e-02 -1.224211365240535e-03
1930 -8.355000000000000e+01 4.043063522268753e-02 -1.236964663924311e-03
1931 -8.350000000000000e+01 4.049280218300311e-02 -1.249709161221801e-03
1932 -8.344999999999999e+01 4.055560613880971e-02 -1.262444116036932e-03
1933 -8.339999999999999e+01 4.061904659460680e-02 -1.275168798038351e-03
1934 -8.334999999999999e+01 4.068312301861354e-02 -1.287882485456748e-03
1935 -8.330000000000000e+01 4.074783484315248e-02 -1.300584466683574e-03
1936 -8.325000000000000e+01 4.081318146528190e-02 -1.313274040875001e-03
1937 -8.319999999999999e+01 4.087916224723998e-02 -1.325950517276908e-03
1938 -8.314999999999999e+01 4.094577651700959e-02 -1.338613215509099e-03
1939 -8.309999999999999e+01 4.101302356879089e-02 -1.351261465352138e-03
1940 -8.305000000000000e+01 4.108090266354480e-02 -1.363894608417127e-03
1941 -8.300000000000000e+01 4.114941302963260e-02 -1.376511997364105e-03
1942 -8.294999999999999e+01 4.121855386328122e-02 -1.389112994694131e-03
1943 -8.289999999999999e+01 4.128832432910201e-02 -1.401696975271705e-03
1944 -8.284999999999999e+01 4.135872356080839e-02 -1.414263325116849e-03
1945 -8.280000000000000e+01 4.142975066161370e-02 -1.426811441085363e-03
1946 -8.275000000000000e+01 4.150140470491692e-02 -1.439340732538597e-03
1947 -8.269999999999999e+01 4.157368473486756e-02 -1.451850619957895e-03
1948 -8.264999999999999e+01 4.164658976691271e-02 -1.464340535797248e-03
1949 -8.259999999999999e+01 4.172011878844728e-02 -1.476809923772748e-03
1950 -8.255000000000000e+01 4.179427075928999e-02 -1.489258239608660e-03
1951 -8.250000000000000e+01 4.186904461240815e-02 -1.501684952138760e-03
1952 -8.244999999999999e+01 4.194443925450386e-02 -1.514089540926022e-03
1953 -8.239999999999999e+01 4.202045356650075e-02 -1.526471496973159e-03
1954 -8.234999999999999e+01 4.209708640420118e-02 -1.538830325422680e-03
1955 -8.230000000000000e+01 4.217433659904302e-02 -1.551165541897603e-03
1956 -8.225000000000000e+01 4.225220295839094e-02 -1.563476673531738e-03
1957 -8.219999999999999e+01 4.233068426639619e-02 -1.575763260888152e-03
1958 -8.214999999999999e+01 4.240977928447975e-02 -1.588024856822301e-03
1959 -8.209999999999999e+01 4.248948675207842e-02 -1.600261025167526e-03
1960 -8.205000000000000e+01 4.256980538699651e-02 -1.612471341552180e-03
1961 -8.200000000000000e+01 4.265073388623364e-02 -1.624655394287799e-03
1962 -8.194999999999999e+01 4.273227092642529e-02 -1.636812783729624e-03
1963 -8.189999999999999e+01 4.281441516460660e-02 -1.648943122170010e-03
1964 -8.184999999999999e+01 4.289716523864229e-02 -1.661046033127889e-03
1965 -8.180000000000000e+01 4.298051976791939e-02 -1.673121152094836e-03
1966 -8.175000000000000e+01 4.306447735385177e-02 -1.685168126428493e-03
1967 -8.169999999999999e+01 4.314903658056224e-02 -1.697186615743362e-03
1968 -8.164999999999999e+01 4.323419601542611e-02 -1.709176290027870e-03
1969 -8.159999999999999e+01 4.331995420956503e-02 -1.721136830816761e-03
1970 -8.155000000000000e+01 4.340630969850778e-02 -1.733067932043753e-03
1971 -8.150000000000000e+01 4.349326100276940e-02 -1.744969298371757e-03
1972 -8.144999999999999e+01 4.358080662834496e-02 -1.756840645370517e-03
1973 -8.139999999999999e+01 4.366894506730645e-02 -1.768681699587660e-03
1974 -8.134999999999999e+01 4.375767479830373e-02 -1.780492198477646e-03
1975 -8.130000000000000e+01 4.384699428715422e-02 -1.792271891147834e-03
1976 -8.125000000000000e+01 4.393690198741851e-02 -1.804020535942641e-03
1977 -8.119999999999999e+01 4.402739634074848e-02 -1.815737902219894e-03
1978 -8.114999999999999e+01 4.411847577764050e-02 -1.827423770492942e-03
1979 -8.109999999999999e+01 4.421013871779778e-02 -1.839077930441135e-03
1980 -8.105000000000000e+01 4.430238357068461e-02 -1.850700182046694e-03
1981 -8.100000000000000e+01 4.439520873600244e-02 -1.862290335274963e-03
1982 -8.094999999999999e+01 4.448861260421211e-02 -1.873848209967832e-03
1983 -8.089999999999999e+01 4.458259355699923e-02 -1.885373634884502e-03
1984 -8.084999999999999e+01 4.467714996770056e-02 -1.896866448483081e-03
1985 -8.080000000000000e+01 4.477228020184754e-02 -1.908326498920587e-03
1986 -8.075000000000000e+01 4.486798261759262e-02 -1.919753642383171e-03
1987 -8.069999999999999e+01 4.496425556608585e-02 -1.931147744400619e-03
1988 -8.064999999999999e+01 4.506109739203268e-02 -1.942508679420030e-03
1989 -8.059999999999999e+01 4.515850643402786e-02 -1.953836329704473e-03
1990 -8.055000000000000e+01 4.525648102500313e-02 -1.965130585759312e-03
1991 -8.050000000000000e+01 4.535501949260379e-02 -1.976391346367734e-03
1992 -8.044999999999999e+01 4.545412015963990e-02 -1.987618518235479e-03
1993 -8.039999999999999e+01 4.555378134442734e-02 -1.998812015386875e-03
1994 -8.034999999999999e+01 4.565400136117859e-02 -2.009971759591167e-03
1995 -8.030000000000000e+01 4.575477852038645e-02 -2.021097679509865e-03
1996 -8.025000000000000e+01 4.585611112912957e-02 -2.032189710696741e-03
1997 -8.019999999999999e+01 4.595799749145613e-02 -2.043247795882053e-03
1998 -8.014999999999999e+01 4.606043590871778e-02 -2.054271884617265e-03
1999 -8.009999999999999e+01 4.616342467991785e-02 -2.065261931498696e-03
2000 -8.005000000000000e+01 4.626696210186765e-02 -2.076217898050459e-03
2001 -8.000000000000000e+01 4.637104646972290e-02 -2.087139752759981e-03
2002 -7.994999999999999e+01 4.647567607714365e-02 -2.098027468200314e-03
2003 -7.989999999999999e+01 4.658084921654293e-02 -2.108881022593323e-03
2004 -7.984999999999999e+01 4.668656417940298e-02 -2.119700400733393e-03
2005 -7.980000000000000e+01 4.679281925661627e-02 -2.130485590932096e-03
2006 -7.975000000000000e+01 4.689961273849619e-02 -2.141236586616913e-03
2007 -7.969999999999999e+01 4.700694291527796e-02 -2.151953387077299e-03
2008 -7.964999999999999e+01 4.711480807720392e-02 -2.162635994586992e-03
2009 -7.959999999999999e+01 4.722320651473666e-02 -2.173284415754040e-03
2010 -7.955000000000000e+01 4.733213651877932e-02 -2.183898661733963e-03
2011 -7.950000000000000e+01 4.744159638091006e-02 -2.194478746950779e-03
2012 -7.944999999999999e+01 4.755158439347440e-02 -2.205024689310164e-03
2013 -7.939999999999999e+01 4.766209884984107e-02 -2.215536510412619e-03
2014 -7.934999999999999e+01 4.777313804451566e-02 -2.226014234700813e-03
2015 -7.930000000000000e+01 4.788470027331115e-02 -2.236457888891152e-03
2016 -7.925000000000000e+01 4.799678383340478e-02 -2.246867503394867e-03
2017 -7.919999999999999e+01 4.810938702365064e-02 -2.257243110612706e-03
2018 -7.914999999999999e+01 4.822250814446605e-02 -2.267584745005990e-03
2019 -7.909999999999999e+01 4.833614549815124e-02 -2.277892442954510e-03
2020 -7.905000000000000e+01 4.845029738876150e-02 -2.288166243111789e-03
2021 -7.900000000000000e+01 4.856496212246242e-02 -2.298406185694546e-03
2022 -7.894999999999999e+01 4.868013800733095e-02 -2.308612311843206e-03
2023 -7.889999999999999e+01 4.879582335364674e-02 -2.318784664581131e-03
2024 -7.884999999999999e+01 4.891201647378907e-02 -2.328923287500118e-03
2025 -7.880000000000000e+01 4.902871568239675e-02 -2.339028225222251e-03
2026 -7.875000000000000e+01 4.914591929631129e-02 -2.349099522795939e-03
2027 -7.869999999999999e+01 4.926362563467634e-02 -2.359137226157770e-03
2028 -7.864999999999999e+01 4.938183301892707e-02 -2.369141381031170e-03
2029 -7.859999999999999e+01 4.950053977277946e-02 -2.379112033921160e-03
2030 -7.855000000000000e+01 4.961974422231918e-02 -2.389049230444584e-03
2031 -7.850000000000000e+01 4.973944469582392e-02 -2.398953016431449e-03
2032 -7.844999999999999e+01 4.985963952396233e-02 -2.408823437356489e-03
2033 -7.839999999999999e+01 4.998032703955957e-02 -2.418660537770734e-03
2034 -7.834999999999999e+01 5.010150557773940e-02 -2.428464362047578e-03
2035 -7.830000000000000e+01 5.022317347576433e-02 -2.438234952890639e-03
2036 -7.825000000000000e+01 5.034532907302847e-02 -2.447972352577210e-03
2037 -7.819999999999999e+01 5.046797071102205e-02 -2.457676601821390e-03
2038 -7.814999999999999e+01 5.059109673321061e-02 -2.467347740378045e-03
2039 -7.809999999999999e+01 5.071470548505985e-02 -2.476985806403320e-03
2040 -7.805000000000000e+01 5.083879531385094e-02 -2.486590835637514e-03
2041 -7.800000000000000e+01 5.096336456862360e-02 -2.496162862861695e-03
2042 -7.794999999999999e+01 5.108841160013711e-02 -2.505701921471370e-03
2043 -7.789999999999999e+01 5.121393476077074e-02 -2.515208041558026e-03
2044 -7.784999999999999e+01 5.133993240429291e-02 -2.524681251614425e-03
2045 -7.780000000000000e+01 5.146640288593218e-02 -2.534121578108284e-03
2046 -7.775000000000000e+01 5.159334456210374e-02 -2.543529045198056e-03
2047 -7.769999999999999e+01 5.172075579045199e-02 -2.552903674128970e-03
2048 -7.764999999999999e+01 5.184863492951663e-02 -2.562245483233028e-03
2049 -7.759999999999999e+01 5.197698033877529e-02 -2.571554489811945e-03
2050 -7.755000000000000e+01 5.210579037849783e-02 -2.580830706477855e-03
2051 -7.750000000000000e+01 5.223506340942308e-02 -2.590074143853371e-03
2052 -7.744999999999999e+01 5.236479779288317e-02 -2.599284810038682e-03
2053 -7.739999999999999e+01 5.249499189042695e-02 -2.608462709403625e-03
2054 -7.734999999999999e+01 5.262564406382353e-02 -2.617607843227177e-03
2055 -7.730000000000000e+01 5.275675267474966e-02 -2.626720209804034e-03
2056 -7.725000000000000e+01 5.288831608480393e-02 -2.635799804870942e-03
2057 -7.719999999999999e+01 5.302033265523676e-02 -2.644846620007968e-03
2058 -7.714999999999999e+01 5.315280074680473e-02 -2.653860643313521e-03
2059 -7.709999999999999e+01 5.328571871956811e-02 -2.662841860043841e-03
2060 -7.705000000000000e+01 5.341908493280911e-02 -2.671790252115613e-03
2061 -7.700000000000000e+01 5.355289774477967e-02 -2.680705797786231e-03
2062 -7.694999999999999e+01 5.368715551258774e-02 -2.689588471191939e-03
2063 -7.689999999999999e+01 5.382185659189886e-02 -2.698438244230772e-03
2064 -7.684999999999999e+01 5.395699933701081e-02 -2.707255084217763e-03
2065 -7.680000000000000e+01 5.409258210032064e-02 -2.716038954488909e-03
2066 -7.675000000000000e+01 5.422860323245970e-02 -2.724789816390683e-03
2067 -7.669999999999999e+01 5.436506108195971e-02 -2.733507625833909e-03
2068 -7.664999999999999e+01 5.450195399504310e-02 -2.742192336633309e-03
2069 -7.659999999999999e+01 5.463928031562304e-02 -2.750843897949551e-03
2070 -7.655000000000000e+01 5.477703838483805e-02 -2.759462255710332e-03
2071 -7.650000000000000e+01 5.491522654119407e-02 -2.768047352788017e-03
2072 -7.644999999999999e+01 5.505384312011685e-02 -2.776599126761425e-03
2073 -7.639999999999999e+01 5.519288645387022e-02 -2.785117513255386e-03
2074 -7.634999999999999e+01 5.533235487144239e-02 -2.793602443702525e-03
2075 -7.630000000000000e+01 5.547224669824047e-02 -2.802053846302499e-03
2076 -7.625000000000000e+01 5.561256025607264e-02 -2.810471645702250e-03
2077 -7.619999999999999e+01 5.575329386281069e-02 -2.818855761930195e-03
2078 -7.614999999999999e+01 5.589444583226566e-02 -2.827206113273917e-03
2079 -7.609999999999999e+01 5.603601447413809e-02 -2.835522613438002e-03
2080 -7.605000000000000e+01 5.617799809360946e-02 -2.843805173178282e-03
2081 -7.600000000000000e+01 5.632039499145591e-02 -2.852053700195256e-03
2082 -7.594999999999999e+01 5.646320346362899e-02 -2.860268098103802e-03
2083 -7.589999999999999e+01 5.660642180126629e-02 -2.868448268138479e-03
2084 -7.584999999999999e+01 5.675004829044283e-02 -2.876594108087716e-03
2085 -7.580000000000000e+01 5.689408121207506e-02 -2.884705512222752e-03
2086 -7.575000000000000e+01 5.703851884166511e-02 -2.892782372327929e-03
2087 -7.569999999999999e+01 5.718335944930786e-02 -2.900824577203309e-03
2088 -7.564999999999999e+01 5.732860129938544e-02 -2.908832012487039e-03
2089 -7.559999999999999e+01 5.747424265055656e-02 -2.916804560904040e-03
2090 -7.555000000000000e+01 5.762028175547584e-02 -2.924742102550226e-03
2091 -7.550000000000000e+01 5.776671686081158e-02 -2.932644515105665e-03
2092 -7.544999999999999e+01 5.791354620698641e-02 -2.940511673337198e-03
2093 -7.539999999999999e+01 5.806076802814530e-02 -2.948343449666879e-03
2094 -7.534999999999999e+01 5.820838055195310e-02 -2.956139713745642e-03
2095 -7.530000000000000e+01 5.835638199951987e-02 -2.963900333412539e-03
2096 -7.525000000000000e+01 5.850477058529435e-02 -2.971625174303938e-03
2097 -7.519999999999999e+01 5.865354451695026e-02 -2.979314099036401e-03
2098 -7.514999999999999e+01 5.880270199519799e-02 -2.986966968592242e-03
2099 -7.509999999999999e+01 5.895224121380949e-02 -2.994583642532689e-03
2100 -7.505000000000000e+01 5.910216035945126e-02 -3.002163977718908e-03
2101 -7.500000000000000e+01 5.925245761158138e-02 -3.009707829697561e-03
2102 -7.494999999999999e+01 5.940313114242102e-02 -3.017215052167899e-03
2103 -7.489999999999999e+01 5.955417911679817e-02 -3.024685497265978e-03
2104 -7.484999999999999e+01 5.970559969214762e-02 -3.032119015635715e-03
2105 -7.480000000000000e+01 5.985739101836174e-02 -3.039515456393360e-03
2106 -7.475000000000000e+01 6.000955123778695e-02 -3.046874667447241e-03
2107 -7.469999999999999e+01 6.016207848510646e-02 -3.054196495568817e-03
2108 -7.464999999999999e+01 6.031497088734383e-02 -3.061480786179516e-03
2109 -7.459999999999999e+01 6.046822656372441e-02 -3.068727383954695e-03
2110 -7.455000000000000e+01 6.062184362573930e-02 -3.075936132717061e-03
2111 -7.450000000000000e+01 6.077582017699612e-02 -3.083106874974817e-03
2112 -7.444999999999999e+01 6.093015431323678e-02 -3.090239453342747e-03
2113 -7.439999999999999e+01 6.108484412233040e-02 -3.097333708765859e-03
2114 -7.434999999999999e+01 6.123988768411337e-02 -3.104389482437853e-03
2115 -7.430000000000000e+01 6.139528307057418e-02 -3.111406615552426e-03
2116 -7.425000000000000e+01 6.155102834566861e-02 -3.118384947455866e-03
2117 -7.419999999999999e+01 6.170712156531977e-02 -3.125324318489220e-03
2118 -7.414999999999999e+01 6.186356077751753e-02 -3.132224568709319e-03
2119 -7.409999999999999e+01 6.202034402219070e-02 -3.139085538066411e-03
2120 -7.405000000000000e+01 6.217746933132418e-02 -3.145907066333109e-03
2121 -7.400000000000000e+01 6.233493472882401e-02 -3.152688993282027e-03
2122 -7.394999999999999e+01 6.249273823065238e-02 -3.159431159147630e-03
2123 -7.389999999999999e+01 6.265087784473877e-02 -3.166133404555183e-03
2124 -7.384999999999999e+01 6.280935157110790e-02 -3.172795570698383e-03
2125 -7.380000000000000e+01 6.296815740180861e-02 -3.179417498451187e-03
2126 -7.375000000000000e+01 6.312729332095302e-02 -3.185999030215214e-03
2127 -7.369999999999999e+01 6.328675730483013e-02 -3.192540008392086e-03
2128 -7.364999999999999e+01 6.344654732179222e-02 -3.199040276236076e-03
2129 -7.359999999999999e+01 6.360666133245374e-02 -3.205499677889634e-03
2130 -7.355000000000000e+01 6.376709728958119e-02 -3.211918057992591e-03
2131 -7.350000000000000e+01 6.392785313825300e-02 -3.218295262250592e-03
2132 -7.344999999999999e+01 6.408892681580625e-02 -3.224631138145639e-03
2133 -7.339999999999999e+01 6.425031625206756e-02 -3.230925532733409e-03
2134 -7.334999999999999e+01 6.441201936907959e-02 -3.237178294916987e-03
2135 -7.330000000000000e+01 6.457403408155926e-02 -3.243389275837671e-03
2136 -7.325000000000000e+01 6.473635829666335e-02 -3.249558325464363e-03
2137 -7.319999999999999e+01 6.489898991410570e-02 -3.255685296750244e-03
2138 -7.314999999999999e+01 6.506192682633838e-02 -3.261770043962997e-03
2139 -7.309999999999999e+01 6.522516691850200e-02 -3.267812421938743e-03
2140 -7.305000000000000e+01 6.538870806853225e-02 -3.273812287432065e-03
2141 -7.300000000000000e+01 6.555254814724520e-02 -3.279769498654161e-03
2142 -7.294999999999999e+01 6.571668501839767e-02 -3.285683914917570e-03
2143 -7.289999999999999e+01 6.588111653873696e-02 -3.291555396707224e-03
2144 -7.284999999999999e+01 6.604584055806839e-02 -3.297383807812082e-03
2145 -7.280000000000000e+01 6.621085491951817e-02 -3.303169012092155e-03
2146 -7.275000000000000e+01 6.637615745927761e-02 -3.308910874437743e-03
2147 -7.269999999999999e+01 6.654174600696194e-02 -3.314609263114221e-03
2148 -7.264999999999999e+01 6.670761838558903e-02 -3.320264046600130e-03
2149 -7.259999999999999e+01 6.687377241162196e-02 -3.325875095647746e-03
2150 -7.255000000000000e+01 6.704020589515380e-02 -3.331442282821229e-03
2151 -7.250000000000000e+01 6.720691663990408e-02 -3.336965481750553e-03
2152 -7.244999999999999e+01 6.737390244332886e-02 -3.342444568090741e-03
2153 -7.239999999999999e+01 6.754116109671315e-02 -3.347879419770550e-03
2154 -7.234999999999999e+01 6.770869038530591e-02 -3.353269915109536e-03
2155 -7.230000000000000e+01 6.787648808822411e-02 -3.358615934381248e-03
2156 -7.225000000000000e+01 6.804455197874404e-02 -3.363917360772462e-03
2157 -7.219999999999999e+01 6.821287982430135e-02 -3.369174077541004e-03
2158 -7.214999999999999e+01 6.838146938649814e-02 -3.374385970680294e-03
2159 -7.209999999999999e+01 6.855031842136938e-02 -3.379552927391671e-03
2160 -7.205000000000000e+01 6.871942467923731e-02 -3.384674836155455e-03
2161 -7.200000000000000e+01 6.888878590498493e-02 -3.389751587512535e-03
2162 -7.194999999999999e+01 6.905839983798856e-02 -3.394783073105145e-03
2163 -7.189999999999999e+01 6.922826421229544e-02 -3.399769186884782e-03
2164 -7.184999999999999e+01 6.939837675667704e-02 -3.404709823229268e-03
2165 -7.180000000000000e+01 6.956873519461837e-02 -3.409604878790162e-03
2166 -7.175000000000000e+01 6.973933724455605e-02 -3.414454251604582e-03
2167 -7.169999999999999e+01 6.991018061977883e-02 -3.419257839887280e-03
2168 -7.164999999999999e+01 7.008126302854478e-02 -3.424015545050452e-03
2169 -7.159999999999999e+01 7.025258217428387e-02 -3.428727268754983e-03
2170 -7.155000000000000e+01 7.042413575542028e-02 -3.433392913372302e-03
2171 -7.150000000000000e+01 7.059592146562110e-02 -3.438012383583100e-03
2172 -7.144999999999999e+01 7.076793699377859e-02 -3.442585584956248e-03
2173 -7.139999999999999e+01 7.094018002411673e-02 -3.447112423700105e-03
2174 -7.134999999999999e+01 7.111264823614860e-02 -3.451592806840154e-03
2175 -7.130000000000000e+01 7.128533930480074e-02 -3.456026643320342e-03
2176 -7.125000000000000e+01 7.145825090048064e-02 -3.460413842191201e-03
2177 -7.119999999999999e+01 7.163138068901986e-02 -3.464754313604601e-03
2178 -7.114999999999999e+01 7.180472633184110e-02 -3.469047968884809e-03
2179 -7.109999999999999e+01 7.197828548590834e-02 -3.473294719285036e-03
2180 -7.105000000000000e+01 7.215205580376960e-02 -3.477494476982201e-03
2181 -7.100000000000000e+01 7.232603493360656e-02 -3.481647155183509e-03
2182 -7.094999999999999e+01 7.250022051928795e-02 -3.485752667131692e-03
2183 -7.089999999999999e+01 7.267461020031973e-02 -3.489810926140535e-03
2184 -7.084999999999999e+01 7.284920161190200e-02 -3.493821846944911e-03
2185 -7.080000000000000e+01 7.302399238501422e-02 -3.497785343533621e-03
2186 -7.075000000000000e+01 7.319898014625537e-02 -3.501701330463902e-03
2187 -7.069999999999999e+01 7.337416251806061e-02 -3.505569722612734e-03
2188 -7.064999999999999e+01 7.354953711851664e-02 -3.509390434359716e-03
2189 -7.059999999999999e+01 7.372510156149659e-02 -3.513163380439721e-03
2190 -7.055000000000000e+01 7.390085345656061e-02 -3.516888475409985e-03
2191 -7.050000000000000e+01 7.407679040903759e-02 -3.520565632939565e-03
2192 -7.044999999999999e+01 7.425291001985457e-02 -3.524194767443589e-03
2193 -7.039999999999999e+01 7.442920988578194e-02 -3.527775792768750e-03
2194 -7.034999999999999e+01 7.460568759913144e-02 -3.531308621056439e-03
2195 -7.030000000000000e+01 7.478234074788759e-02 -3.534793165123062e-03
2196 -7.025000000000000e+01 7.495916691564375e-02 -3.538229336719212e-03
2197 -7.019999999999999e+01 7.513616368155951e-02 -3.541617046884937e-03
2198 -7.014999999999999e+01 7.531332862033224e-02 -3.544956205630001e-03
2199 -7.009999999999999e+01 7.549065930212251e-02 -3.548246722040460e-03
2200 -7.005000000000000e+01 7.566815329253629e-02 -3.551488503994449e-03
2201 -7.000000000000000e+01 7.584580815252195e-02 -3.554681458872722e-03
2202 -6.994999999999999e+01 7.602362143842356e-02 -3.557825492777056e-03
2203 -6.989999999999999e+01 7.620159070179966e-02 -3.560920509251275e-03
2204 -6.984999999999999e+01 7.637971348934869e-02 -3.563966411626041e-03
2205 -6.980000000000000e+01 7.655798734296226e-02 -3.566963101491183e-03
2206 -6.975000000000000e+01 7.673640979949781e-02 -3.569910479050975e-03
2207 -6.969999999999999e+01 7.691497839086736e-02 -3.572808442520170e-03
2208 -6.964999999999999e+01 7.709369064374982e-02 -3.575656887662149e-03
2209 -6.959999999999999e+01 7.727254407963358e-02 -3.578455709281059e-03
2210 -6.955000000000000e+01 7.745153621467793e-02 -3.581204800049420e-03
2211 -6.950000000000000e+01 7.763066455963852e-02 -3.583904050792341e-03
2212 -6.944999999999999e+01 7.780992661975716e-02 -3.586553349670396e-03
2213 -6.939999999999999e+01 7.798931989460556e-02 -3.589152582392785e-03
2214 -6.934999999999999e+01 7.816884187799644e-02 -3.591701633141042e-03
2215 -6.930000000000000e+01 7.834849005791966e-02 -3.594200383396640e-03
2216 -6.925000000000000e+01 7.852826191633611e-02 -3.596648711550188e-03
2217 -6.919999999999999e+01 7.870815492907468e-02 -3.599046494002778e-03
2218 -6.914999999999999e+01 7.888816656573638e-02 -3.601393604455438e-03
2219 -6.909999999999999e+01 7.906829428952022e-02 -3.603689913340702e-03
2220 -6.905000000000000e+01 7.924853555707045e-02 -3.605935288994999e-03
2221 -6.900000000000000e+01 7.942888781841972e-02 -3.608129595988885e-03
2222 -6.894999999999999e+01 7.960934851666934e-02 -3.610272696015215e-03
2223 -6.889999999999999e+01 7.978991508802125e-02 -3.612364448777328e-03
2224 -6.884999999999999e+01 7.997058496154708e-02 -3.614404708862651e-03
2225 -6.880000000000000e+01 8.015135555890751e-02 -3.616393328869094e-03
2226 -6.875000000000000e+01 8.033222429443398e-02 -3.618330157948435e-03
2227 -6.869999999999999e+01 8.051318857470235e-02 -3.620215041557628e-03
2228 -6.864999999999999e+01 8.069424579858975e-02 -3.622047821849605e-03
2229 -6.859999999999999e+01 8.087539335688732e-02 -3.623828336678514e-03
2230 -6.855000000000000e+01 8.105662863225760e-02 -3.625556421376075e-03
2231 -6.850000000000000e+01 8.123794899902492e-02 -3.627231907188389e-03
2232 -6.844999999999999e+01 8.141935182297644e-02 -3.628854620565392e-03
2233 -6.839999999999999e+01 8.160083446108146e-02 -3.630424385221431e-03
2234 -6.834999999999999e+01 8.178239426149858e-02 -3.631941021033924e-03
2235 -6.830000000000000e+01 8.196402856318485e-02 -3.633404342764379e-03
2236 -6.825000000000000e+01 8.214573469577502e-02 -3.634814162509770e-03
2237 -6.819999999999999e+01 8.232750997943583e-02 -3.636170287180107e-03
2238 -6.814999999999999e+01 8.250935172449303e-02 -3.637472519457674e-03
2239 -6.809999999999999e+01 8.269125723138160e-02 -3.638720658827310e-03
2240 -6.805000000000000e+01 8.287322379037576e-02 -3.639914499871111e-03
2241 -6.800000000000000e+01 8.305524868136871e-02 -3.641053832232899e-03
2242 -6.794999999999999e+01 8.323732917359905e-02 -3.642138442181420e-03
2243 -6.789999999999999e+01 8.341946252558685e-02 -3.643168111366890e-03
2244 -6.784999999999999e+01 8.360164598473574e-02 -3.644142616288093e-03
2245 -6.780000000000000e+01 8.378387678721566e-02 -3.645061729429244e-03
2246 -6.775000000000000e+01 8.396615215767866e-02 -3.645925218407342e-03
2247 -6.769999999999999e+01 8.414846930905640e-02 -3.646732846824818e-03
2248 -6.764999999999999e+01 8.433082544236115e-02 -3.647484373026089e-03
2249 -6.759999999999999e+01 8.451321774635900e-02 -3.648179550950204e-03
2250 -6.755000000000000e+01 8.469564339745617e-02 -3.648818130237430e-03
2251 -6.750000000000000e+01 8.487809955938275e-02 -3.649399854204205e-03
2252 -6.744999999999999e+01 8.506058338287659e-02 -3.649924463324794e-03
2253 -6.739999999999999e+01 8.524309200571523e-02 -3.650391692922028e-03
2254 -6.734999999999999e+01 8.542562255216879e-02 -3.650801271852799e-03
2255 -6.730000000000000e+01 8.560817213290051e-02 -3.651152926309464e-03
2256 -6.725000000000000e+01 8.579073784479974e-02 -3.651446376089496e-03
2257 -6.719999999999999e+01 8.597331677050946e-02 -3.651681336940271e-03
2258 -6.714999999999999e+01 8.615590597849376e-02 -3.651857519955115e-03
2259 -6.709999999999999e+01 8.633850252250497e-02 -3.651974630365373e-03
2260 -6.705000000000000e+01 8.652110344153030e-02 -3.652032369210190e-03
2261 -6.700000000000000e+01 8.670370575942599e-02 -3.652030432519382e-03
2262 -6.694999999999999e+01 8.688630648478224e-02 -3.651968511384496e-03
2263 -6.689999999999999e+01 8.706890261056444e-02 -3.651846292029859e-03
2264 -6.684999999999999e+01 8.725149111398522e-02 -3.651663455706000e-03
2265 -6.680000000000000e+01 8.743406895613504e-02 -3.651419679044920e-03
2266 -6.675000000000000e+01 8.761663308188972e-02 -3.651114633775876e-03
2267 -6.669999999999999e+01 8.779918041951262e-02 -3.650747986192471e-03
2268 -6.664999999999999e+01 8.798170788050896e-02 -3.650319398822433e-03
2269 -6.659999999999999e+01 8.816421235939487e-02 -3.649828528224930e-03
2270 -6.655000000000000e+01 8.834669073333146e-02 -3.649275026837984e-03
2271 -6.650000000000000e+01 8.852913986207867e-02 -3.648658542587668e-03
2272 -6.644999999999999e+01 8.871155658759022e-02 -3.647978717680189e-03
2273 -6.639999999999999e+01 8.889393773384668e-02 -3.647235190591402e-03
2274 -6.634999999999999e+01 8.907628010664936e-02 -3.646427594929946e-03
2275 -6.630000000000000e+01 8.925858049333968e-02 -3.645555559081970e-03
2276 -6.625000000000000e+01 8.944083566255756e-02 -3.644618707170366e-03
2277 -6.619999999999999e+01 8.962304236405672e-02 -3.643616659410043e-03
2278 -6.614999999999999e+01 8.980519732849856e-02 -3.642549030402620e-03
2279 -6.609999999999999e+01 8.998729726709698e-02 -3.641415430379880e-03
2280 -6.605000000000000e+01 9.016933887153655e-02 -3.640215466553798e-03
2281 -6.600000000000000e+01 9.035131881375236e-02 -3.638948740061210e-03
2282 -6.594999999999999e+01 9.053323374554267e-02 -3.637614848450710e-03
2283 -6.589999999999999e+01 9.071508029859743e-02 -3.636213385433962e-03
2284 -6.584999999999999e+01 9.089685508408607e-02 -3.634743939429086e-03
2285 -6.580000000000000e+01 9.107855469254034e-02 -3.633206095692287e-03
2286 -6.575000000000000e+01 9.126017569365530e-02 -3.631599435287569e-03
2287 -6.569999999999999e+01 9.144171463606909e-02 -3.629923534731461e-03
2288 -6.564999999999999e+01 9.162316804712844e-02 -3.628177967200941e-03
2289 -6.559999999999999e+01 9.180453243278919e-02 -3.626362301716313e-03
2290 -6.555000000000000e+01 9.198580427730008e-02 -3.624476102892515e-03
2291 -6.550000000000000e+01 9.216698004307844e-02 -3.622518933035224e-03
2292 -6.544999999999999e+01 9.234805617060360e-02 -3.620490350542127e-03
2293 -6.539999999999999e+01 9.252902907813265e-02 -3.618389908943698e-03
2294 -6.534999999999999e+01 9.270989516149797e-02 -3.616217159532198e-03
2295 -6.530000000000000e+01 9.289065079408587e-02 -3.613971649940595e-03
2296 -6.525000000000000e+01 9.307129232649203e-02 -3.611652924213615e-03
2297 -6.519999999999999e+01 9.325181608650723e-02 -3.609260523909086e-03
2298 -6.514999999999999e+01 9.343221837888294e-02 -3.606793986854484e-03
2299 -6.509999999999999e+01 9.361249548519268e-02 -3.604252847821954e-03
2300 -6.505000000000000e+01 9.379264366366513e-02 -3.601636639523065e-03
2301 -6.500000000000000e+01 9.397265914914499e-02 -3.598944891187728e-03
2302 -6.494999999999999e+01 9.415253815278390e-02 -3.596177129203681e-03
2303 -6.489999999999999e+01 9.433227686206536e-02 -3.593332877755984e-03
2304 -6.484999999999999e+01 9.451187144055950e-02 -3.590411658684900e-03
2305 -6.480000000000000e+01 9.469131802793385e-02 -3.587412991130634e-03
2306 -6.475000000000000e+01 9.487061273967257e-02 -3.584336391959653e-03
2307 -6.469999999999999e+01 9.504975166712981e-02 -3.581181376439702e-03
2308 -6.464999999999999e+01 9.522873087731654e-02 -3.577947457316100e-03
2309 -6.459999999999999e+01 9.540754641286142e-02 -3.574634145344646e-03
2310 -6.455000000000000e+01 9.558619429185100e-02 -3.571240949717946e-03
2311 -6.450000000000000e+01 9.576467050783322e-02 -3.567767377958830e-03
2312 -6.444999999999999e+01 9.594297102964688e-02 -3.564212936417732e-03
2313 -6.439999999999999e+01 9.612109180147499e-02 -3.560577129668729e-03
2314 -6.434999999999999e+01 9.629902874261376e-02 -3.556859460722706e-03
2315 -6.430000000000000e+01 9.647677774754726e-02 -3.553059431844474e-03
2316 -6.425000000000000e+01 9.665433468579820e-02 -3.549176544268562e-03
2317 -6.419999999999999e+01 9.683169540197412e-02 -3.545210298483426e-03
2318 -6.414999999999999e+01 9.700885571564655e-02 -3.541160193911708e-03
2319 -6.409999999999999e+01 9.718581142136529e-02 -3.537025729158927e-03
2320 -6.405000000000000e+01 9.736255828856244e-02 -3.532806403505617e-03
2321 -6.400000000000000e+01 9.753909206171585e-02 -3.528501714846755e-03
2322 -6.394999999999999e+01 9.771540846004712e-02 -3.524111160864152e-03
2323 -6.389999999999999e+01 9.789150317780226e-02 -3.519634239950165e-03
2324 -6.384999999999999e+01 9.806737188404213e-02 -3.515070450070823e-03
2325 -6.380000000000000e+01 9.824301022280935e-02 -3.510419289725064e-03
2326 -6.375000000000000e+01 9.841841381301464e-02 -3.505680257553934e-03
2327 -6.369999999999999e+01 9.859357824856474e-02 -3.500852853299818e-03
2328 -6.364999999999999e+01 9.876849909834462e-02 -3.495936576989322e-03
2329 -6.359999999999999e+01 9.894317190626367e-02 -3.490930929288538e-03
2330 -6.355000000000000e+01 9.911759219127347e-02 -3.485835412817551e-03
2331 -6.350000000000000e+01 9.929175544754543e-02 -3.480649530800406e-03
2332 -6.344999999999999e+01 9.946565714435351e-02 -3.475372787633546e-03
2333 -6.339999999999999e+01 9.963929272630878e-02 -3.470004689880568e-03
2334 -6.334999999999999e+01 9.981265761334157e-02 -3.464544745064302e-03
2335 -6.330000000000000e+01 9.998574720081521e-02 -3.458992463620802e-03
2336 -6.325000000000000e+01 1.001585568597037e-01 -3.453347357087466e-03
2337 -6.319999999999999e+01 1.003310819365240e-01 -3.447608939559643e-03
2338 -6.314999999999999e+01 1.005033177536596e-01 -3.441776727868273e-03
2339 -6.309999999999999e+01 1.006752596093108e-01 -3.435850240620653e-03
2340 -6.305000000000000e+01 1.008469027777217e-01 -3.429828999834683e-03
2341 -6.300000000000000e+01 1.010182425092943e-01 -3.423712530690182e-03
2342 -6.294999999999999e+01 1.011892740307907e-01 -3.417500360960446e-03
2343 -6.289999999999999e+01 1.013599925453903e-01 -3.411192021687270e-03
2344 -6.284999999999999e+01 1.015303932329594e-01 -3.404787047962543e-03
2345 -6.280000000000000e+01 1.017004712501866e-01 -3.398284977826904e-03
2346 -6.275000000000000e+01 1.018702217307421e-01 -3.391685353690832e-03
2347 -6.269999999999999e+01 1.020396397855556e-01 -3.384987722441224e-03
2348 -6.264999999999999e+01 1.022087205029862e-01 -3.378191634375582e-03
2349 -6.259999999999999e+01 1.023774589489932e-01 -3.371296644623101e-03
2350 -6.255000000000000e+01 1.025458501674485e-01 -3.364302313428880e-03
2351 -6.250000000000000e+01 1.027138891803361e-01 -3.357208205123641e-03
2352 -6.244999999999999e+01 1.028815709879609e-01 -3.350013889615866e-03
2353 -6.239999999999999e+01 1.030488905692977e-01 -3.342718942249689e-03
2354 -6.234999999999999e+01 1.032158428821859e-01 -3.335322943627261e-03
2355 -6.230000000000000e+01 1.033824228636604e-01 -3.327825480390345e-03
2356 -6.225000000000000e+01 1.035486254302249e-01 -3.320226144047922e-03
2357 -6.219999999999999e+01 1.037144454780652e-01 -3.312524533818362e-03
2358 -6.214999999999999e+01 1.038798778836068e-01 -3.304720254782012e-03
2359 -6.209999999999999e+01 1.040449175035434e-01 -3.296812917454872e-03
2360 -6.205000000000000e+01 1.042095591753522e-01 -3.288802140843927e-03
2361 -6.200000000000000e+01 1.043737977176278e-01 -3.280687550493155e-03
2362 -6.194999999999999e+01 1.045376279304016e-01 -3.272468778732218e-03
2363 -6.189999999999999e+01 1.047010445955010e-01 -3.264145465777801e-03
2364 -6.184999999999999e+01 1.048640424769793e-01 -3.255717259804669e-03
2365 -6.180000000000000e+01 1.050266163214815e-01 -3.247183816768029e-03
2366 -6.175000000000000e+01 1.051887608586561e-01 -3.238544801149601e-03
2367 -6.169999999999999e+01 1.053504708015964e-01 -3.229799884891804e-03
2368 -6.164999999999999e+01 1.055117408471453e-01 -3.220948750097818e-03
2369 -6.159999999999999e+01 1.056725656766062e-01 -3.211991087326282e-03
2370 -6.155000000000000e+01 1.058329399558779e-01 -3.202926596088673e-03
2371 -6.150000000000000e+01 1.059928583362151e-01 -3.193754985701958e-03
2372 -6.144999999999999e+01 1.061523154544481e-01 -3.184475974968848e-03
2373 -6.139999999999999e+01 1.063113059337120e-01 -3.175089292852817e-03
2374 -6.134999999999999e+01 1.064698243837334e-01 -3.165594678584682e-03
2375 -6.130000000000000e+01 1.066278654015704e-01 -3.155991882728415e-03
2376 -6.125000000000000e+01 1.067854235720063e-01 -3.146280665013990e-03
2377 -6.119999999999999e+01 1.069424934680718e-01 -3.136460797250606e-03
2378 -6.114999999999999e+01 1.070990696517313e-01 -3.126532062829313e-03
2379 -6.109999999999999e+01 1.072551466743548e-01 -3.116494256296676e-03
2380 -6.105000000000000e+01 1.074107190773610e-01 -3.106347183710056e-03
2381 -6.100000000000000e+01 1.075657813927258e-01 -3.096090664485018e-03
2382 -6.094999999999999e+01 1.077203281438095e-01 -3.085724529761080e-03
2383 -6.089999999999999e+01 1.078743538457019e-01 -3.075248623396476e-03
2384 -6.084999999999999e+01 1.080278530061491e-01 -3.064662802074736e-03
2385 -6.080000000000000e+01 1.081808201259093e-01 -3.053966935766539e-03
2386 -6.075000000000000e+01 1.083332496997258e-01 -3.043160909399489e-03
2387 -6.069999999999999e+01 1.084851362168493e-01 -3.032244619909363e-03
2388 -6.064999999999999e+01 1.086364741617167e-01 -3.021217979366497e-03
2389 -6.059999999999999e+01 1.087872580147859e-01 -3.010080914371827e-03
2390 -6.055000000000000e+01 1.089374822531539e-01 -2.998833365879250e-03
2391 -6.050000000000000e+01 1.090871413513739e-01 -2.987475290083808e-03
2392 -6.044999999999999e+01 1.092362297821623e-01 -2.976006658208519e-03
2393 -6.039999999999999e+01 1.093847420171947e-01 -2.964427457854413e-03
2394 -6.034999999999999e+01 1.095326725279477e-01 -2.952737692041296e-03
2395 -6.030000000000000e+01 1.096800157863989e-01 -2.940937379953823e-03
2396 -6.025000000000000e+01 1.098267662659431e-01 -2.929026557687564e-03
2397 -6.019999999999999e+01 1.099729184421676e-01 -2.917005277680573e-03
2398 -6.014999999999999e+01 1.101184667937112e-01 -2.904873609743674e-03
2399 -6.009999999999999e+01 1.102634058031420e-01 -2.892631641273624e-03
2400 -6.005000000000000e+01 1.104077299578385e-01 -2.880279477039949e-03
2401 -6.000000000000000e+01 1.105514337508460e-01 -2.867817240108650e-03
2402 -5.994999999999999e+01 1.106945116818494e-01 -2.855245071664569e-03
2403 -5.989999999999999e+01 1.108369582580124e-01 -2.842563131189024e-03
2404 -5.984999999999999e+01 1.109787679949683e-01 -2.829771598094055e-03
2405 -5.980000000000000e+01 1.111199354178218e-01 -2.816870669839489e-03
2406 -5.975000000000000e+01 1.112604550619523e-01 -2.803860563638239e-03
2407 -5.969999999999999e+01 1.114003214741857e-01 -2.790741517166850e-03
2408 -5.964999999999999e+01 1.115395292136689e-01 -2.777513787108887e-03
2409 -5.959999999999999e+01 1.116780728528965e-01 -2.764177650682598e-03
2410 -5.955000000000000e+01 1.118159469787372e-01 -2.750733406351458e-03
2411 -5.950000000000000e+01 1.119531461935317e-01 -2.737181373291264e-03
2412 -5.944999999999999e+01 1.120896651160663e-01 -2.723521890999336e-03
2413 -5.939999999999999e+01 1.122254983826316e-01 -2.709755320964291e-03
2414 -5.934999999999999e+01 1.123606406481628e-01 -2.695882046630516e-03
2415 -5.930000000000000e+01 1.124950865872947e-01 -2.681902473185005e-03
2416 -5.925000000000000e+01 1.126288308954813e-01 -2.667817027592889e-03
2417 -5.919999999999999e+01 1.127618682900540e-01 -2.653626159414557e-03
2418 -5.914999999999999e+01 1.128941935114227e-01 -2.639330341231982e-03
2419 -5.909999999999999e+01 1.130258013241772e-01 -2.624930068186870e-03
2420 -5.905000000000000e+01 1.131566865182414e-01 -2.610425859153054e-03
2421 -5.900000000000000e+01 1.132868439100925e-01 -2.595818255883842e-03
2422 -5.894999999999999e+01 1.134162683438298e-01 -2.581107823260709e-03
2423 -5.889999999999999e+01 1.135449546924185e-01 -2.566295151105180e-03
2424 -5.884999999999999e+01 1.136728978589403e-01 -2.551380852864327e-03
2425 -5.880000000000000e+01 1.138000927777050e-01 -2.536365565219967e-03
2426 -5.875000000000000e+01 1.139265344154623e-01 -2.521249950682147e-03
2427 -5.869999999999999e+01 1.140522177727732e-01 -2.506034696274639e-03
2428 -5.864999999999999e+01 1.141771378850898e-01 -2.490720512611233e-03
2429 -5.859999999999999e+01 1.143012898240343e-01 -2.475308136133947e-03
2430 -5.855000000000000e+01 1.144246686987032e-01 -2.459798328189322e-03
2431 -5.850000000000000e+01 1.145472696568532e-01 -2.444191875277113e-03
2432 -5.844999999999999e+01 1.146690878862309e-01 -2.428489589583194e-03
2433 -5.839999999999999e+01 1.147901186158116e-01 -2.412692308944031e-03
2434 -5.834999999999999e+01 1.149103571171253e-01 -2.396800895958506e-03
2435 -5.830000000000000e+01 1.150297987054074e-01 -2.380816239622163e-03
2436 -5.825000000000000e+01 1.151484387410875e-01 -2.364739255220627e-03
2437 -5.819999999999999e+01 1.152662726309295e-01 -2.348570882269030e-03
2438 -5.814999999999999e+01 1.153832958293144e-01 -2.332312088064725e-03
2439 -5.809999999999999e+01 1.154995038397360e-01 -2.315963865839876e-03
2440 -5.805000000000000e+01 1.156148922158984e-01 -2.299527233340370e-03
2441 -5.800000000000000e+01 1.157294565630700e-01 -2.283003235703518e-03
2442 -5.794999999999999e+01 1.158431925394687e-01 -2.266392944498818e-03
2443 -5.789999999999999e+01 1.159560958575199e-01 -2.249697456271349e-03
2444 -5.784999999999999e+01 1.160681622850959e-01 -2.232917894566810e-03
2445 -5.780000000000000e+01 1.161793876469766e-01 -2.216055409363094e-03
2446 -5.775000000000000e+01 1.162897678260322e-01 -2.199111175613666e-03
2447 -5.769999999999999e+01 1.163992987645379e-01 -2.182086395166039e-03
2448 -5.764999999999999e+01 1.165079764655488e-01 -2.164982295767004e-03
2449 -5.759999999999999e+01 1.166157969941146e-01 -2.147800130885003e-03
2450 -5.755000000000000e+01 1.167227564786373e-01 -2.130541179781176e-03
2451 -5.750000000000000e+01 1.168288511120927e-01 -2.113206747900165e-03
2452 -5.744999999999999e+01 1.169340771534273e-01 -2.095798165839824e-03
2453 -5.739999999999999e+01 1.170384309286767e-01 -2.078316788960421e-03
2454 -5.734999999999999e+01 1.171419088323233e-01 -2.060763999658377e-03
2455 -5.730000000000000e+01 1.172445073286426e-01 -2.043141204701726e-03
2456 -5.725000000000000e+01 1.173462229527935e-01 -2.025449834910376e-03
2457 -5.719999999999999e+01 1.174470523121336e-01 -2.007691346790352e-03
2458 -5.714999999999999e+01 1.175469920874725e-01 -1.989867221183772e-03
2459 -5.709999999999999e+01 1.176460390342520e-01 -1.971978963375420e-03
2460 -5.705000000000000e+01 1.177441899838101e-01 -1.954028102737482e-03
2461 -5.700000000000000e+01 1.178414418445257e-01 -1.936016191770307e-03
2462 -5.694999999999999e+01 1.179377916029871e-01 -1.917944807132699e-03
2463 -5.689999999999999e+01 1.180332363252390e-01 -1.899815548860317e-03
2464 -5.684999999999999e+01 1.181277731578732e-01 -1.881630039086701e-03
2465 -5.680000000000000e+01 1.182213993291477e-01 -1.863389923073555e-03
2466 -5.675000000000000e+01 1.183141121501805e-01 -1.845096868642315e-03
2467 -5.669999999999999e+01 1.184059090160119e-01 -1.826752564610956e-03
2468 -5.664999999999999e+01 1.184967874066416e-01 -1.808358721930858e-03
2469 -5.659999999999999e+01 1.185867448882050e-01 -1.789917072407832e-03
2470 -5.655000000000000e+01 1.186757791138824e-01 -1.771429368346844e-03
2471 -5.650000000000000e+01 1.187638878250397e-01 -1.752897382587548e-03
2472 -5.644999999999999e+01 1.188510688521411e-01 -1.734322907793739e-03
2473 -5.639999999999999e+01 1.189373201158190e-01 -1.715707756169138e-03
2474 -5.634999999999999e+01 1.190226396277581e-01 -1.697053758071831e-03
2475 -5.630000000000000e+01 1.191070254916262e-01 -1.678362762866925e-03
2476 -5.625000000000000e+01 1.191904759040447e-01 -1.659636637718620e-03
2477 -5.619999999999999e+01 1.192729891553981e-01 -1.640877267270469e-03
2478 -5.614999999999999e+01 1.193545636307718e-01 -1.622086553183522e-03
2479 -5.609999999999999e+01 1.194351978107164e-01 -1.603266412928406e-03
2480 -5.605000000000000e+01 1.195148902720646e-01 -1.584418779891905e-03
2481 -5.600000000000000e+01 1.195936396887056e-01 -1.565545603128271e-03
2482 -5.594999999999999e+01 1.196714448323775e-01 -1.546648845689447e-03
2483 -5.589999999999999e+01 1.197483045732746e-01 -1.527730485086920e-03
2484 -5.584999999999999e+01 1.198242178808862e-01 -1.508792512581181e-03
2485 -5.580000000000000e+01 1.198991838245327e-01 -1.489836931654054e-03
2486 -5.575000000000000e+01 1.199732015740516e-01 -1.470865757866591e-03
2487 -5.569999999999999e+01 1.200462704003193e-01 -1.451881019178813e-03
2488 -5.564999999999999e+01 1.201183896759694e-01 -1.432884754137831e-03
2489 -5.559999999999999e+01 1.201895588757331e-01 -1.413879011131769e-03
2490 -5.555000000000000e+01 1.202597775770826e-01 -1.394865848247662e-03
2491 -5.550000000000000e+01 1.203290454605579e-01 -1.375847333093816e-03
2492 -5.544999999999999e+01 1.203973623103920e-01 -1.356825541520834e-03
2493 -5.539999999999999e+01 1.204647280147100e-01 -1.337802556200529e-03
2494 -5.534999999999999e+01 1.205311425660121e-01 -1.318780467691738e-03
2495 -5.530000000000000e+01 1.205966060614792e-01 -1.299761372060004e-03
2496 -5.525000000000000e+01 1.206611187032181e-01 -1.280747370557833e-03
2497 -5.519999999999999e+01 1.207246807985349e-01 -1.261740570583925e-03
2498 -5.514999999999999e+01 1.207872927602764e-01 -1.242743082698894e-03
2499 -5.509999999999999e+01 1.208489551068048e-01 -1.223757020412108e-03
2500 -5.505000000000000e+01 1.209096684623177e-01 -1.204784500927758e-03
2501 -5.500000000000000e+01 1.209694335568976e-01 -1.185827642906645e-03
2502 -5.494999999999999e+01 1.210282512266083e-01 -1.166888565933277e-03
2503 -5.489999999999999e+01 1.210861224134909e-01 -1.147969390622450e-03
2504 -5.484999999999999e+01 1.211430481656706e-01 -1.129072237056050e-03
2505 -5.480000000000000e+01 1.211990296371965e-01 -1.110199224321207e-03
2506 -5.475000000000000e+01 1.212540680881027e-01 -1.091352470119489e-03
2507 -5.469999999999999e+01 1.213081648842085e-01 -1.072534089416877e-03
2508 -5.464999999999999e+01 1.213613214970444e-01 -1.053746194443761e-03
2509 -5.459999999999999e+01 1.214135395036529e-01 -1.034990893167276e-03
2510 -5.455000000000000e+01 1.214648205863611e-01 -1.016270289149190e-03
2511 -5.450000000000000e+01 1.215151665325678e-01 -9.975864809419477e-04
2512 -5.444999999999999e+01 1.215645792344553e-01 -9.789415609873231e-04
2513 -5.439999999999999e+01 1.216130606886665e-01 -9.603376149769360e-04
2514 -5.434999999999999e+01 1.216606129959530e-01 -9.417767209995986e-04
2515 -5.430000000000000e+01 1.217072383607665e-01 -9.232609497544786e-04
2516 -5.425000000000000e+01 1.217529390909284e-01 -9.047923625615795e-04
2517 -5.419999999999999e+01 1.217977175970226e-01 -8.863730116814850e-04
2518 -5.414999999999999e+01 1.218415763920966e-01 -8.680049392140177e-04
2519 -5.409999999999999e+01 1.218845180909440e-01 -8.496901759968978e-04
2520 -5.405000000000000e+01 1.219265454096963e-01 -8.314307422452316e-04
2521 -5.400000000000000e+01 1.219676611651686e-01 -8.132286458817362e-04
2522 -5.394999999999999e+01 1.220078682742844e-01 -7.950858820393591e-04
2523 -5.389999999999999e+01 1.220471697533725e-01 -7.770044322796821e-04
2524 -5.384999999999999e+01 1.220855687175124e-01 -7.589862643797574e-04
2525 -5.380000000000000e+01 1.221230683798105e-01 -7.410333318347284e-04
2526 -5.375000000000000e+01 1.221596720506959e-01 -7.231475729696513e-04
2527 -5.369999999999999e+01 1.221953831371074e-01 -7.053309100868432e-04
2528 -5.364999999999999e+01 1.222302051417046e-01 -6.875852490395573e-04
2529 -5.359999999999999e+01 1.222641416620114e-01 -6.699124789122379e-04
2530 -5.355000000000000e+01 1.222971963895958e-01 -6.523144721271024e-04
2531 -5.350000000000000e+01 1.223293731092241e-01 -6.347930828809467e-04
2532 -5.344999999999999e+01 1.223606756978839e-01 -6.173501457595876e-04
2533 -5.339999999999999e+01 1.223911081238001e-01 -5.999874772300018e-04
2534 -5.334999999999999e+01 1.224206744456069e-01 -5.827068750718922e-04
2535 -5.330000000000000e+01 1.224493788113072e-01 -5.655101156420983e-04
2536 -5.325000000000000e+01 1.224772254571711e-01 -5.483989555443713e-04
2537 -5.319999999999999e+01 1.225042187068617e-01 -5.313751306701420e-04
2538 -5.314999999999999e+01 1.225303629702381e-01 -5.144403553103416e-04
2539 -5.309999999999999e+01 1.225556627423927e-01 -4.975963221909296e-04
2540 -5.305000000000000e+01 1.225801226024572e-01 -4.808447016557693e-04
2541 -5.300000000000000e+01 1.226037472125583e-01 -4.641871411337206e-04
2542 -5.294999999999999e+01 1.226265413165706e-01 -4.476252663110358e-04
2543 -5.289999999999999e+01 1.226485097391894e-01 -4.311606786444599e-04
2544 -5.284999999999999e+01 1.226696573844350e-01 -4.147949555033392e-04
2545 -5.280000000000000e+01 1.226899892347397e-01 -3.985296512354353e-04
2546 -5.275000000000000e+01 1.227095103495586e-01 -3.823662953550411e-04
2547 -5.269999999999999e+01 1.227282258642752e-01 -3.663063930758881e-04
2548 -5.264999999999999e+01 1.227461409888662e-01 -3.503514239966421e-04
2549 -5.259999999999999e+01 1.227632610066749e-01 -3.345028429535546e-04
2550 -5.255000000000000e+01 1.227795912731615e-01 -3.187620790612300e-04
2551 -5.250000000000000e+01 1.227951372145810e-01 -3.031305361744785e-04
2552 -5.244999999999999e+01 1.228099043267790e-01 -2.876095920711919e-04
2553 -5.239999999999999e+01 1.228238981737881e-01 -2.722005977418007e-04
2554 -5.234999999999999e+01 1.228371243865531e-01 -2.569048778511274e-04
2555 -5.230000000000000e+01 1.228495886615733e-01 -2.417237311647114e-04
2556 -5.225000000000000e+01 1.228612967596696e-01 -2.266584291277240e-04
2557 -5.219999999999999e+01 1.228722545044860e-01 -2.117102160426043e-04
2558 -5.214999999999999e+01 1.228824677812739e-01 -1.968803098151284e-04
2559 -5.209999999999999e+01 1.228919425354675e-01 -1.821699002846344e-04
2560 -5.205000000000000e+01 1.229006847713023e-01 -1.675801506095809e-04
2561 -5.200000000000000e+01 1.229087005505285e-01 -1.531121960240966e-04
2562 -5.194999999999999e+01 1.229159959909047e-01 -1.387671438379812e-04
2563 -5.190000000000001e+01 1.229225772649123e-01 -1.245460744669913e-04
2564 -5.184999999999999e+01 1.229284505983514e-01 -1.104500402604458e-04
2565 -5.179999999999998e+01 1.229336222689383e-01 -9.648006550122545e-05
2566 -5.175000000000000e+01 1.229380986049016e-01 -8.263714665446287e-05
2567 -5.169999999999999e+01 1.229418859836038e-01 -6.892225201227120e-05
2568 -5.165000000000001e+01 1.229449908301028e-01 -5.533632283061252e-05
2569 -5.159999999999999e+01 1.229474196158868e-01 -4.188027165952235e-05
2570 -5.154999999999998e+01 1.229491788572687e-01 -2.855498237863685e-05
2571 -5.150000000000000e+01 1.229502751141247e-01 -1.536131215118530e-05
2572 -5.144999999999999e+01 1.229507149884839e-01 -2.300089647633285e-06
2573 -5.140000000000001e+01 1.229505051230895e-01 1.062788470562737e-05
2574 -5.134999999999999e+01 1.229496522000133e-01 2.342183819337151e-05
2575 -5.129999999999998e+01 1.229481629392701e-01 3.608102616681208e-05
2576 -5.125000000000000e+01 1.229460440973966e-01 4.860473165280155e-05
2577 -5.119999999999999e+01 1.229433024661049e-01 6.099226553146764e-05
2578 -5.115000000000001e+01 1.229399448708435e-01 7.324296657174045e-05
2579 -5.109999999999999e+01 1.229359781694477e-01 8.535620128924393e-05
2580 -5.104999999999998e+01 1.229314092507146e-01 9.733136359102446e-05
2581 -5.100000000000000e+01 1.229262450330886e-01 1.091678752018765e-04
2582 -5.094999999999999e+01 1.229204924631944e-01 1.208651853090714e-04
2583 -5.090000000000001e+01 1.229141585145577e-01 1.324227699583957e-04
2584 -5.084999999999999e+01 1.229072501861985e-01 1.438401326225858e-04
2585 -5.079999999999998e+01 1.228997745012954e-01 1.551168042723816e-04
2586 -5.075000000000000e+01 1.228917385057713e-01 1.662523430567830e-04
2587 -5.069999999999999e+01 1.228831492669897e-01 1.772463330240726e-04
2588 -5.065000000000001e+01 1.228740138724689e-01 1.880983859336993e-04
2589 -5.059999999999999e+01 1.228643394283964e-01 1.988081401549380e-04
2590 -5.054999999999998e+01 1.228541330584534e-01 2.093752599918730e-04
2591 -5.050000000000000e+01 1.228434019023972e-01 2.197994369979028e-04
2592 -5.044999999999999e+01 1.228321531147536e-01 2.300803878441116e-04
2593 -5.040000000000001e+01 1.228203938636128e-01 2.402178560245716e-04
2594 -5.034999999999999e+01 1.228081313291511e-01 2.502116109326380e-04
2595 -5.029999999999998e+01 1.227953727025195e-01 2.600614477543672e-04
2596 -5.025000000000000e+01 1.227821251843757e-01 2.697671877527341e-04
2597 -5.019999999999999e+01 1.227683959837442e-01 2.793286757807323e-04
2598 -5.015000000000001e+01 1.227541923167976e-01 2.887457847933206e-04
2599 -5.009999999999999e+01 1.227395214052649e-01 2.980184109446782e-04
2600 -5.004999999999998e+01 1.227243904757032e-01 3.071464752579800e-04
2601 -5.000000000000000e+01 1.227088067577391e-01 3.161299252951721e-04
2602 -4.994999999999999e+01 1.226927774831736e-01 3.249687313555683e-04
2603 -4.990000000000001e+01 1.226763098846035e-01 3.336628896377647e-04
2604 -4.984999999999999e+01 1.226594111942099e-01 3.422124198948495e-04
2605 -4.979999999999998e+01 1.226420886426141e-01 3.506173657896738e-04
2606 -4.975000000000000e+01 1.226243494576309e-01 3.588777954632860e-04
2607 -4.969999999999999e+01 1.226062008630677e-01 3.669938009309703e-04
2608 -4.965000000000001e+01 1.225876500775378e-01 3.749654972295957e-04
2609 -4.959999999999999e+01 1.225687043133448e-01 3.827930230571042e-04
2610 -4.954999999999998e+01 1.225493707752321e-01 3.904765404172394e-04
2611 -4.950000000000000e+01 1.225296566593030e-01 3.980162342998028e-04
2612 -4.944999999999999e+01 1.225095691518021e-01 4.054123121477460e-04
2613 -4.940000000000001e+01 1.224891154280883e-01 4.126650048164038e-04
2614 -4.934999999999999e+01 1.224683026513205e-01 4.197745652945173e-04
2615 -4.929999999999998e+01 1.224471379715588e-01 4.267412687397609e-04
2616 -4.925000000000000e+01 1.224256285244465e-01 4.335654123366339e-04
2617 -4.919999999999999e+01 1.224037814303252e-01 4.402473156872588e-04
2618 -4.915000000000001e+01 1.223816037928778e-01 4.467873194258232e-04
2619 -4.909999999999999e+01 1.223591026983826e-01 4.531857859291222e-04
2620 -4.904999999999998e+01 1.223362852142849e-01 4.594430998494659e-04
2621 -4.900000000000000e+01 1.223131583883976e-01 4.655596653790894e-04
2622 -4.894999999999999e+01 1.222897292477469e-01 4.715359085949444e-04
2623 -4.890000000000001e+01 1.222660047975381e-01 4.773722769613187e-04
2624 -4.884999999999999e+01 1.222419920200508e-01 4.830692373047896e-04
2625 -4.879999999999998e+01 1.222176978738077e-01 4.886272768800382e-04
2626 -4.875000000000000e+01 1.221931292923628e-01 4.940469045422446e-04
2627 -4.869999999999999e+01 1.221682931833534e-01 4.993286476917547e-04
2628 -4.865000000000001e+01 1.221431964275936e-01 5.044730534109476e-04
2629 -4.859999999999999e+01 1.221178458780123e-01 5.094806901340121e-04
2630 -4.854999999999998e+01 1.220922483585802e-01 5.143521442363408e-04
2631 -4.850000000000000e+01 1.220664106635887e-01 5.190880207095461e-04
2632 -4.844999999999999e+01 1.220403395565093e-01 5.236889453286153e-04
2633 -4.840000000000001e+01 1.220140417690558e-01 5.281555617386857e-04
2634 -4.834999999999999e+01 1.219875240003354e-01 5.324885317747885e-04
2635 -4.829999999999998e+01 1.219607929158784e-01 5.366885361368645e-04
2636 -4.825000000000000e+01 1.219338551467217e-01 5.407562738213301e-04
2637 -4.819999999999999e+01 1.219067172884962e-01 5.446924616236970e-04
2638 -4.815000000000001e+01 1.218793859005594e-01 5.484978338543556e-04
2639 -4.809999999999999e+01 1.218518675051108e-01 5.521731431201715e-04
2640 -4.804999999999998e+01 1.218241685862473e-01 5.557191580862764e-04
2641 -4.800000000000000e+01 1.217962955893022e-01 5.591366656076957e-04
2642 -4.794999999999999e+01 1.217682549196866e-01 5.624264696635350e-04
2643 -4.790000000000001e+01 1.217400529423358e-01 5.655893894385144e-04
2644 -4.784999999999999e+01 1.217116959807427e-01 5.686262620940852e-04
2645 -4.779999999999998e+01 1.216831903161264e-01 5.715379403170573e-04
2646 -4.775000000000000e+01 1.216545421867110e-01 5.743252926748710e-04
2647 -4.769999999999999e+01 1.216257577868589e-01 5.769892041129765e-04
2648 -4.765000000000001e+01 1.215968432662997e-01 5.795305745692758e-04
2649 -4.759999999999999e+01 1.215678047294020e-01 5.819503196136111e-04
2650 -4.754999999999998e+01 1.215386482343384e-01 5.842493694530049e-04
2651 -4.750000000000000e+01 1.215093797924567e-01 5.864286690382414e-04
2652 -4.744999999999999e+01 1.214800053674345e-01 5.884891790586266e-04
2653 -4.740000000000001e+01 1.214505308745508e-01 5.904318735616698e-04
2654 -4.734999999999999e+01 1.214209621800784e-01 5.922577401307194e-04
2655 -4.729999999999998e+01 1.213913051005377e-01 5.939677815192113e-04
2656 -4.725000000000000e+01 1.213615654019264e-01 5.955630135900947e-04
2657 -4.719999999999999e+01 1.213317487991787e-01 5.970444648539797e-04
2658 -4.715000000000001e+01 1.213018609554410e-01 5.984131775349510e-04
2659 -4.709999999999999e+01 1.212719074814252e-01 5.996702062205372e-04
2660 -4.704999999999998e+01 1.212418939348190e-01 6.008166185011987e-04
2661 -4.700000000000000e+01 1.212118258195751e-01 6.018534939045139e-04
2662 -4.694999999999999e+01 1.211817085854285e-01 6.027819238596521e-04
2663 -4.690000000000001e+01 1.211515476271892e-01 6.036030116618463e-04
2664 -4.684999999999999e+01 1.211213482842624e-01 6.043178714421060e-04
2665 -4.679999999999998e+01 1.210911158400449e-01 6.049276293396133e-04
2666 -4.675000000000000e+01 1.210608555213284e-01 6.054334214766754e-04
2667 -4.669999999999999e+01 1.210305724978973e-01 6.058363949179579e-04
2668 -4.665000000000001e+01 1.210002718818366e-01 6.061377070665230e-04
2669 -4.659999999999999e+01 1.209699587271906e-01 6.063385244559072e-04
2670 -4.654999999999998e+01 1.209396380293910e-01 6.064400242067336e-04
2671 -4.650000000000000e+01 1.209093147247700e-01 6.064433917529755e-04
2672 -4.644999999999999e+01 1.208789936902157e-01 6.063498223696229e-04
2673 -4.640000000000001e+01 1.208486797425330e-01 6.061605198581788e-04
2674 -4.634999999999999e+01 1.208183776382299e-01 6.058766952321548e-04
2675 -4.629999999999998e+01 1.207880920730098e-01 6.054995689552811e-04
2676 -4.625000000000000e+01 1.207578276813344e-01 6.050303690585679e-04
2677 -4.619999999999999e+01 1.207275890361039e-01 6.044703295060572e-04
2678 -4.615000000000001e+01 1.206973806483838e-01 6.038206923619782e-04
2679 -4.609999999999999e+01 1.206672069668677e-01 6.030827070446776e-04
2680 -4.604999999999998e+01 1.206370723776793e-01 6.022576277686653e-04
2681 -4.600000000000000e+01 1.206069812040909e-01 6.013467156407160e-04
2682 -4.594999999999999e+01 1.205769377061152e-01 6.003512372743103e-04
2683 -4.590000000000001e+01 1.205469460803634e-01 5.992724642922553e-04
2684 -4.584999999999999e+01 1.205170104596860e-01 5.981116736464287e-04
2685 -4.579999999999998e+01 1.204871349129988e-01 5.968701470848714e-04
2686 -4.575000000000000e+01 1.204573234449775e-01 5.955491702991367e-04
2687 -4.569999999999999e+01 1.204275799959689e-01 5.941500323558557e-04
2688 -4.565000000000001e+01 1.203979084417419e-01 5.926740266914976e-04
2689 -4.559999999999999e+01 1.203683125932997e-01 5.911224496912837e-04
2690 -4.554999999999998e+01 1.203387961967728e-01 5.894966004404978e-04
2691 -4.550000000000000e+01 1.203093629332557e-01 5.877977806179047e-04
2692 -4.544999999999999e+01 1.202800164187110e-01 5.860272936075717e-04
2693 -4.540000000000001e+01 1.202507602038949e-01 5.841864447475587e-04
2694 -4.534999999999999e+01 1.202215977742362e-01 5.822765412943909e-04
2695 -4.529999999999998e+01 1.201925325497655e-01 5.802988910730278e-04
2696 -4.525000000000000e+01 1.201635678851289e-01 5.782548022637002e-04
2697 -4.519999999999999e+01 1.201347070695391e-01 5.761455834729645e-04
2698 -4.515000000000001e+01 1.201059533267816e-01 5.739725434494858e-04
2699 -4.509999999999999e+01 1.200773098151942e-01 5.717369910485104e-04
2700 -4.504999999999998e+01 1.200487796276768e-01 5.694402328870751e-04
2701 -4.500000000000000e+01 1.200203657919054e-01 5.670835754045811e-04
2702 -4.494999999999999e+01 1.199920712701363e-01 5.646683238680339e-04
2703 -4.490000000000001e+01 1.199638989595186e-01 5.621957811285938e-04
2704 -4.484999999999999e+01 1.199358516920235e-01 5.596672476926301e-04
2705 -4.479999999999998e+01 1.199079322347494e-01 5.570840212953954e-04
2706 -4.475000000000000e+01 1.198801432898939e-01 5.544473977181497e-04
2707 -4.469999999999999e+01 1.198524874949776e-01 5.517586685854781e-04
2708 -4.465000000000001e+01 1.198249674230354e-01 5.490191222889962e-04
2709 -4.459999999999999e+01 1.197975855827487e-01 5.462300434189160e-04
2710 -4.454999999999998e+01 1.197703444186935e-01 5.433927114495418e-04
2711 -4.450000000000000e+01 1.197432463116037e-01 5.405084021248285e-04
2712 -4.444999999999999e+01 1.197162935784810e-01 5.375783863215133e-04
2713 -4.440000000000001e+01 1.196894884729716e-01 5.346039288056659e-04
2714 -4.434999999999999e+01 1.196628331856004e-01 5.315862892274481e-04
2715 -4.429999999999998e+01 1.196363298440488e-01 5.285267209131916e-04
2716 -4.425000000000000e+01 1.196099805135091e-01 5.254264717891033e-04
2717 -4.419999999999999e+01 1.195837871968699e-01 5.222867825693811e-04
2718 -4.415000000000001e+01 1.195577518352522e-01 5.191088868272686e-04
2719 -4.409999999999999e+01 1.195318763081872e-01 5.158940117411248e-04
2720 -4.404999999999998e+01 1.195061624340781e-01 5.126433768154470e-04
2721 -4.400000000000000e+01 1.194806119705056e-01 5.093581934900726e-04
2722 -4.394999999999999e+01 1.194552266147291e-01 5.060396653888688e-04
2723 -4.390000000000001e+01 1.194300080039667e-01 5.026889878578800e-04
2724 -4.384999999999999e+01 1.194049577159433e-01 4.993073477521648e-04
2725 -4.379999999999998e+01 1.193800772691915e-01 4.958959231871063e-04
2726 -4.375000000000000e+01 1.193553681236246e-01 4.924558823304892e-04
2727 -4.369999999999999e+01 1.193308316809585e-01 4.889883850367482e-04
2728 -4.365000000000001e+01 1.193064692851209e-01 4.854945813548284e-04
2729 -4.359999999999999e+01 1.192822822228230e-01 4.819756113505491e-04
2730 -4.354999999999998e+01 1.192582717239858e-01 4.784326050710774e-04
2731 -4.350000000000000e+01 1.192344389623159e-01 4.748666821896563e-04
2732 -4.344999999999999e+01 1.192107850557669e-01 4.712789518634963e-04
2733 -4.340000000000001e+01 1.191873110671295e-01 4.676705125916669e-04
2734 -4.334999999999999e+01 1.191640180045077e-01 4.640424524637865e-04
2735 -4.329999999999998e+01 1.191409068218832e-01 4.603958478810455e-04
2736 -4.325000000000000e+01 1.191179784197196e-01 4.567317639825319e-04
2737 -4.319999999999999e+01 1.190952336454849e-01 4.530512545386500e-04
2738 -4.315000000000001e+01 1.190726732942657e-01 4.493553617734847e-04
2739 -4.309999999999999e+01 1.190502981093076e-01 4.456451159740027e-04
2740 -4.304999999999998e+01 1.190281087826683e-01 4.419215357032158e-04
2741 -4.300000000000000e+01 1.190061059557372e-01 4.381856274804363e-04
2742 -4.294999999999999e+01 1.189842902199203e-01 4.344383849996802e-04
2743 -4.290000000000001e+01 1.189626621172373e-01 4.306807900533727e-04
2744 -4.284999999999999e+01 1.189412221409150e-01 4.269138116086424e-04
2745 -4.279999999999998e+01 1.189199707360764e-01 4.231384065889188e-04
2746 -4.275000000000000e+01 1.188989083002561e-01 4.193555187725906e-04
2747 -4.269999999999999e+01 1.188780351841991e-01 4.155660787574789e-04
2748 -4.265000000000001e+01 1.188573516923803e-01 4.117710050621781e-04
2749 -4.259999999999999e+01 1.188368580836929e-01 4.079712025628623e-04
2750 -4.254999999999998e+01 1.188165545721240e-01 4.041675630972463e-04
2751 -4.250000000000000e+01 1.187964413273832e-01 4.003609655711671e-04
2752 -4.244999999999999e+01 1.187765184755669e-01 3.965522754612039e-04
2753 -4.240000000000001e+01 1.187567860998371e-01 3.927423449923140e-04
2754 -4.234999999999999e+01 1.187372442410677e-01 3.889320132444141e-04
2755 -4.229999999999998e+01 1.187178928985126e-01 3.851221054773646e-04
2756 -4.225000000000000e+01 1.186987320305199e-01 3.813134341257296e-04
2757 -4.219999999999999e+01 1.186797615551001e-01 3.775067979105984e-04
2758 -4.215000000000001e+01 1.186609813507289e-01 3.737029817685311e-04
2759 -4.209999999999999e+01 1.186423912569232e-01 3.699027579529002e-04
2760 -4.204999999999998e+01 1.186239910749336e-01 3.661068841864790e-04
2761 -4.200000000000000e+01 1.186057805685046e-01 3.623161056154345e-04
2762 -4.194999999999999e+01 1.185877594643721e-01 3.585311536724589e-04
2763 -4.190000000000001e+01 1.185699274531373e-01 3.547527456859711e-04
2764 -4.184999999999999e+01 1.185522841898035e-01 3.509815866920007e-04
2765 -4.179999999999998e+01 1.185348292944681e-01 3.472183674801954e-04
2766 -4.175000000000000e+01 1.185175623530554e-01 3.434637655885808e-04
2767 -4.169999999999999e+01 1.185004829179093e-01 3.397184451614521e-04
2768 -4.165000000000001e+01 1.184835905085393e-01 3.359830578020251e-04
2769 -4.159999999999999e+01 1.184668846121291e-01 3.322582409737151e-04
2770 -4.154999999999998e+01 1.184503646844419e-01 3.285446186040986e-04
2771 -4.150000000000000e+01 1.184340301502687e-01 3.248428030033779e-04
2772 -4.144999999999999e+01 1.184178804041416e-01 3.211533919511567e-04
2773 -4.140000000000001e+01 1.184019148110735e-01 3.174769706859593e-04
2774 -4.134999999999999e+01 1.183861327070730e-01 3.138141119052307e-04
2775 -4.129999999999998e+01 1.183705333998830e-01 3.101653752679567e-04
2776 -4.125000000000000e+01 1.183551161695462e-01 3.065313073236098e-04
2777 -4.119999999999999e+01 1.183398802691507e-01 3.029124420095286e-04
2778 -4.115000000000001e+01 1.183248249253452e-01 2.993093016101511e-04
2779 -4.109999999999999e+01 1.183099493389896e-01 2.957223944122234e-04
2780 -4.104999999999998e+01 1.182952526859040e-01 2.921522167653734e-04
2781 -4.100000000000000e+01 1.182807341173131e-01 2.885992540768711e-04
2782 -4.094999999999999e+01 1.182663927604963e-01 2.850639781115660e-04
2783 -4.090000000000001e+01 1.182522277195019e-01 2.815468490169337e-04
2784 -4.084999999999999e+01 1.182382380755946e-01 2.780483151099133e-04
2785 -4.079999999999998e+01 1.182244228879910e-01 2.745688125216361e-04
2786 -4.075000000000000e+01 1.182107811943425e-01 2.711087659434952e-04
2787 -4.069999999999999e+01 1.181973120113966e-01 2.676685890534714e-04
2788 -4.065000000000001e+01 1.181840143354371e-01 2.642486833792645e-04
2789 -4.059999999999999e+01 1.181708871430587e-01 2.608494384048754e-04
2790 -4.054999999999998e+01 1.181579293915966e-01 2.574712346614660e-04
2791 -4.050000000000000e+01 1.181451400195925e-01 2.541144397838480e-04
2792 -4.044999999999999e+01 1.181325179476183e-01 2.507794100026217e-04
2793 -4.040000000000001e+01 1.181200620785923e-01 2.474664927021308e-04
2794 -4.034999999999999e+01 1.181077712983480e-01 2.441760241467250e-04
2795 -4.029999999999998e+01 1.180956444761776e-01 2.409083288412717e-04
2796 -4.025000000000000e+01 1.180836804654639e-01 2.376637215562027e-04
2797 -4.019999999999999e+01 1.180718781040220e-01 2.344425075762047e-04
2798 -4.015000000000001e+01 1.180602362147063e-01 2.312449817409856e-04
2799 -4.009999999999999e+01 1.180487536058479e-01 2.280714283742213e-04
2800 -4.004999999999998e+01 1.180374290718689e-01 2.249221223493691e-04
2801 -4.000000000000000e+01 1.180262613936129e-01 2.217973296936293e-04
2802 -3.994999999999999e+01 1.180152493388995e-01 2.186973058471153e-04
2803 -3.990000000000001e+01 1.180043916630282e-01 2.156222977234279e-04
2804 -3.984999999999999e+01 1.179936871091272e-01 2.125725427148950e-04
2805 -3.979999999999998e+01 1.179831344087567e-01 2.095482691188977e-04
2806 -3.975000000000000e+01 1.179727322822153e-01 2.065496964931413e-04
2807 -3.969999999999999e+01 1.179624794391074e-01 2.035770360109268e-04
2808 -3.965000000000001e+01 1.179523745786142e-01 2.006304898216626e-04
2809 -3.959999999999999e+01 1.179424163901253e-01 1.977102516548257e-04
2810 -3.954999999999998e+01 1.179326035534487e-01 1.948165078502484e-04
2811 -3.950000000000000e+01 1.179229347393402e-01 1.919494354041262e-04
2812 -3.944999999999999e+01 1.179134086099083e-01 1.891092039230102e-04
2813 -3.940000000000001e+01 1.179040238189479e-01 1.862959759080240e-04
2814 -3.934999999999999e+01 1.178947790123175e-01 1.835099046942901e-04
2815 -3.929999999999998e+01 1.178856728284785e-01 1.807511373286275e-04
2816 -3.925000000000000e+01 1.178767038985846e-01 1.780198135037381e-04
2817 -3.919999999999999e+01 1.178678708471281e-01 1.753160650252994e-04
2818 -3.915000000000001e+01 1.178591722920821e-01 1.726400171619957e-04
2819 -3.909999999999999e+01 1.178506068454119e-01 1.699917880060298e-04
2820 -3.904999999999998e+01 1.178421731132815e-01 1.673714895389367e-04
2821 -3.900000000000000e+01 1.178338696964580e-01 1.647792261039172e-04
2822 -3.894999999999999e+01 1.178256951906711e-01 1.622150961466673e-04
2823 -3.890000000000001e+01 1.178176481868434e-01 1.596791921087970e-04
2824 -3.884999999999999e+01 1.178097272714602e-01 1.571715996462331e-04
2825 -3.879999999999998e+01 1.178019310268787e-01 1.546923986239790e-04
2826 -3.875000000000000e+01 1.177942580315978e-01 1.522416632226964e-04
2827 -3.869999999999999e+01 1.177867068605565e-01 1.498194617965964e-04
2828 -3.865000000000001e+01 1.177792760854182e-01 1.474258567668585e-04
2829 -3.859999999999999e+01 1.177719642748798e-01 1.450609053676999e-04
2830 -3.854999999999998e+01 1.177647699948814e-01 1.427246597884846e-04
2831 -3.850000000000000e+01 1.177576918089009e-01 1.404171660368547e-04
2832 -3.844999999999999e+01 1.177507282782777e-01 1.381384658216689e-04
2833 -3.840000000000001e+01 1.177438779623188e-01 1.358885963753664e-04
2834 -3.834999999999999e+01 1.177371394186402e-01 1.336675886420835e-04
2835 -3.829999999999998e+01 1.177305112034546e-01 1.314754701553511e-04
2836 -3.825000000000000e+01 1.177239918716246e-01 1.293122638301725e-04
2837 -3.819999999999999e+01 1.177175799770716e-01 1.271779868972089e-04
2838 -3.815000000000001e+01 1.177112740729349e-01 1.250726536738966e-04
2839 -3.809999999999999e+01 1.177050727117042e-01 1.229962736104540e-04
2840 -3.804999999999998e+01 1.176989744455739e-01 1.209488527109670e-04
2841 -3.800000000000000e+01 1.176929778264331e-01 1.189303923965213e-04
2842 -3.794999999999999e+01 1.176870814063342e-01 1.169408898604729e-04
2843 -3.790000000000001e+01 1.176812837374470e-01 1.149803398092786e-04
2844 -3.784999999999999e+01 1.176755833723533e-01 1.130487322953400e-04
2845 -3.779999999999998e+01 1.176699788642175e-01 1.111460543157250e-04
2846 -3.775000000000000e+01 1.176644687669217e-01 1.092722896345322e-04
2847 -3.769999999999999e+01 1.176590516352540e-01 1.074274184986734e-04
2848 -3.765000000000001e+01 1.176537260250718e-01 1.056114179931456e-04
2849 -3.759999999999999e+01 1.176484904934547e-01 1.038242622897201e-04
2850 -3.754999999999998e+01 1.176433435988429e-01 1.020659220074549e-04
2851 -3.750000000000000e+01 1.176382839012540e-01 1.003363660956325e-04
2852 -3.744999999999999e+01 1.176333099622333e-01 9.863555991529438e-05
2853 -3.740000000000001e+01 1.176284203452624e-01 9.696346580767568e-05
2854 -3.734999999999999e+01 1.176236136156525e-01 9.532004437318164e-05
2855 -3.729999999999998e+01 1.176188883408251e-01 9.370525340557379e-05
2856 -3.725000000000000e+01 1.176142430903120e-01 9.211904870909393e-05
2857 -3.719999999999999e+01 1.176096764359542e-01 9.056138321028584e-05
2858 -3.715000000000001e+01 1.176051869519910e-01 8.903220770406506e-05
2859 -3.709999999999999e+01 1.176007732151838e-01 8.753147120899030e-05
2860 -3.704999999999998e+01 1.175964338048701e-01 8.605912068304633e-05
2861 -3.700000000000000e+01 1.175921673031155e-01 8.461510123680682e-05
2862 -3.694999999999999e+01 1.175879722947464e-01 8.319935599132577e-05
2863 -3.690000000000001e+01 1.175838473675164e-01 8.181182607813753e-05
2864 -3.684999999999999e+01 1.175797911121386e-01 8.045245085241959e-05
2865 -3.679999999999998e+01 1.175758021224311e-01 7.912116924302381e-05
2866 -3.675000000000000e+01 1.175718789952143e-01 7.781791762084822e-05
2867 -3.669999999999999e+01 1.175680203306690e-01 7.654263040279830e-05
2868 -3.665000000000001e+01 1.175642247321740e-01 7.529524218341521e-05
2869 -3.659999999999999e+01 1.175604908064507e-01 7.407568553219335e-05
2870 -3.654999999999998e+01 1.175568171636208e-01 7.288389099358028e-05
2871 -3.650000000000000e+01 1.175532024173513e-01 7.171978872122509e-05
2872 -3.644999999999999e+01 1.175496451847486e-01 7.058330862008688e-05
2873 -3.640000000000001e+01 1.175461440864893e-01 6.947437785953525e-05
2874 -3.634999999999999e+01 1.175426977469627e-01 6.839292360893978e-05
2875 -3.629999999999998e+01 1.175393047941284e-01 6.733887229160018e-05
2876 -3.625000000000000e+01 1.175359638597335e-01 6.631214915842065e-05
2877 -3.619999999999999e+01 1.175326735792126e-01 6.531267892739834e-05
2878 -3.615000000000001e+01 1.175294325918408e-01 6.434038521518914e-05
2879 -3.609999999999999e+01 1.175262395406911e-01 6.339519131870475e-05
2880 -3.604999999999998e+01 1.175230930727089e-01 6.247702039274827e-05
2881 -3.600000000000000e+01 1.175199918386518e-01 6.158579399340169e-05
2882 -3.594999999999999e+01 1.175169344933096e-01 6.072143381885553e-05
2883 -3.590000000000001e+01 1.175139196952699e-01 5.988386149624603e-05
2884 -3.584999999999999e+01 1.175109461071600e-01 5.907299730267823e-05
2885 -3.579999999999998e+01 1.175080123955397e-01 5.828876254554416e-05
2886 -3.575000000000000e+01 1.175051172309054e-01 5.753107711115035e-05
2887 -3.569999999999999e+01 1.175022592878285e-01 5.679986092133049e-05
2888 -3.565000000000001e+01 1.174994372448133e-01 5.609503446635244e-05
2889 -3.559999999999999e+01 1.174966497843819e-01 5.541651699303429e-05
2890 -3.554999999999998e+01 1.174938955931140e-01 5.476422806793835e-05
2891 -3.550000000000000e+01 1.174911733615751e-01 5.413808793264252e-05
2892 -3.544999999999999e+01 1.174884817843207e-01 5.353801576291062e-05
2893 -3.540000000000001e+01 1.174858195599988e-01 5.296393108977782e-05
2894 -3.534999999999999e+01 1.174831853912117e-01 5.241575447456626e-05
2895 -3.529999999999998e+01 1.174805779845514e-01 5.189340519962116e-05
2896 -3.525000000000000e+01 1.174779960506918e-01 5.139680304466765e-05
2897 -3.519999999999999e+01 1.174754383042469e-01 5.092586906840779e-05
2898 -3.515000000000001e+01 1.174729034637849e-01 5.048052329925667e-05
2899 -3.509999999999999e+01 1.174703902519170e-01 5.006068626300930e-05
2900 -3.504999999999998e+01 1.174678973951586e-01 4.966627908942201e-05
2901 -3.500000000000000e+01 1.174654236240080e-01 4.929722312141394e-05
2902 -3.494999999999999e+01 1.174629676728465e-01 4.895344005717561e-05
2903 -3.490000000000001e+01 1.174605282800023e-01 4.863485205675033e-05
2904 -3.484999999999999e+01 1.174581041876408e-01 4.834138163545276e-05
2905 -3.479999999999998e+01 1.174556941418388e-01 4.807295091779906e-05
2906 -3.475000000000000e+01 1.174532968925490e-01 4.782948398229792e-05
2907 -3.469999999999999e+01 1.174509111934405e-01 4.761090487193087e-05
2908 -3.465000000000001e+01 1.174485358020618e-01 4.741713695466387e-05
2909 -3.459999999999999e+01 1.174461694797451e-01 4.724810544587399e-05
2910 -3.454999999999998e+01 1.174438109915172e-01 4.710373609384533e-05
2911 -3.450000000000000e+01 1.174414591061357e-01 4.698395429159063e-05
2912 -3.444999999999999e+01 1.174391125960881e-01 4.688868678215385e-05
2913 -3.440000000000001e+01 1.174367702374575e-01 4.681786080595884e-05
2914 -3.434999999999999e+01 1.174344308100075e-01 4.677140363895660e-05
2915 -3.429999999999998e+01 1.174320930970936e-01 4.674924397818359e-05
2916 -3.425000000000000e+01 1.174297558856097e-01 4.675131037856772e-05
2917 -3.419999999999999e+01 1.174274179660557e-01 4.677753278059527e-05
2918 -3.415000000000001e+01 1.174250781323316e-01 4.682784101817106e-05
2919 -3.409999999999999e+01 1.174227351819539e-01 4.690216588443263e-05
2920 -3.404999999999998e+01 1.174203879157432e-01 4.700043987782010e-05
2921 -3.400000000000000e+01 1.174180351379661e-01 4.712259435990518e-05
2922 -3.394999999999999e+01 1.174156756563072e-01 4.726856253967071e-05
2923 -3.390000000000001e+01 1.174133082817121e-01 4.743827794584377e-05
2924 -3.384999999999999e+01 1.174109318285126e-01 4.763167453347705e-05
2925 -3.379999999999998e+01 1.174085451142588e-01 4.784868821161581e-05
2926 -3.375000000000000e+01 1.174061469596914e-01 4.808925417876253e-05
2927 -3.369999999999999e+01 1.174037361888409e-01 4.835330834396245e-05
2928 -3.365000000000001e+01 1.174013116288570e-01 4.864078860578047e-05
2929 -3.359999999999999e+01 1.173988721099803e-01 4.895163215223874e-05
2930 -3.354999999999998e+01 1.173964164656418e-01 4.928577727270067e-05
2931 -3.350000000000000e+01 1.173939435322531e-01 4.964316378419653e-05
2932 -3.344999999999999e+01 1.173914521492634e-01 5.002373143270233e-05
2933 -3.340000000000001e+01 1.173889411591098e-01 5.042742042604687e-05
2934 -3.334999999999999e+01 1.173864094072208e-01 5.085417146943882e-05
2935 -3.329999999999998e+01 1.173838557419629e-01 5.130392683128093e-05
2936 -3.325000000000000e+01 1.173812790145377e-01 5.177662917077441e-05
2937 -3.319999999999999e+01 1.173786780790458e-01 5.227222121817476e-05
2938 -3.315000000000001e+01 1.173760517924158e-01 5.279064676955159e-05
2939 -3.309999999999999e+01 1.173733990143688e-01 5.333185011835440e-05
2940 -3.304999999999998e+01 1.173707186074040e-01 5.389577626857545e-05
2941 -3.300000000000000e+01 1.173680094367420e-01 5.448237047289695e-05
2942 -3.294999999999999e+01 1.173652703703567e-01 5.509157865901670e-05
2943 -3.290000000000001e+01 1.173625002788761e-01 5.572334739412099e-05
2944 -3.284999999999999e+01 1.173596980356173e-01 5.637762399146595e-05
2945 -3.279999999999998e+01 1.173568625164769e-01 5.705435611957910e-05
2946 -3.275000000000000e+01 1.173539926000053e-01 5.775349137593366e-05
2947 -3.269999999999999e+01 1.173510871673393e-01 5.847497863697981e-05
2948 -3.265000000000001e+01 1.173481451021416e-01 5.921876681469485e-05
2949 -3.259999999999999e+01 1.173451652906579e-01 5.998480471447465e-05
2950 -3.254999999999998e+01 1.173421466216702e-01 6.077304281149054e-05
2951 -3.250000000000000e+01 1.173390879863767e-01 6.158343104800679e-05
2952 -3.244999999999999e+01 1.173359882785654e-01 6.241591904654342e-05
2953 -3.240000000000001e+01 1.173328463944721e-01 6.327045809939591e-05
2954 -3.234999999999999e+01 1.173296612327555e-01 6.414699946333258e-05
2955 -3.229999999999998e+01 1.173264316945257e-01 6.504549407537752e-05
2956 -3.225000000000000e+01 1.173231566833479e-01 6.596589276597342e-05
2957 -3.219999999999999e+01 1.173198351052491e-01 6.690814757348562e-05
2958 -3.215000000000001e+01 1.173164658685906e-01 6.787221057180659e-05
2959 -3.209999999999999e+01 1.173130478841919e-01 6.885803319534034e-05
2960 -3.204999999999998e+01 1.173095800652710e-01 6.986556719823511e-05
2961 -3.200000000000000e+01 1.173060613274721e-01 7.089476419253060e-05
2962 -3.194999999999999e+01 1.173024905888518e-01 7.194557650080924e-05
2963 -3.190000000000001e+01 1.172988667698220e-01 7.301795623249063e-05
2964 -3.184999999999999e+01 1.172951887932285e-01 7.411185475092452e-05
2965 -3.179999999999998e+01 1.172914555843469e-01 7.522722359709633e-05
2966 -3.175000000000000e+01 1.172876660708688e-01 7.636401402777437e-05
2967 -3.169999999999999e+01 1.172838191829442e-01 7.752217751288981e-05
2968 -3.165000000000001e+01 1.172799138531175e-01 7.870166527368383e-05
2969 -3.159999999999999e+01 1.172759490164168e-01 7.990242757216492e-05
2970 -3.154999999999998e+01 1.172719236103603e-01 8.112441420848882e-05
2971 -3.150000000000000e+01 1.172678365749960e-01 8.236757611967960e-05
2972 -3.144999999999999e+01 1.172636868527484e-01 8.363186243087739e-05
2973 -3.140000000000001e+01 1.172594733887529e-01 8.491722141457103e-05
2974 -3.134999999999999e+01 1.172551951306069e-01 8.622360237353632e-05
2975 -3.129999999999998e+01 1.172508510285155e-01 8.755095251444800e-05
2976 -3.125000000000000e+01 1.172464400353554e-01 8.889921904398079e-05
2977 -3.119999999999999e+01 1.172419611066111e-01 9.026834874248379e-05
2978 -3.115000000000001e+01 1.172374132004812e-01 9.165828725343772e-05
2979 -3.109999999999999e+01 1.172327952778858e-01 9.306897929661773e-05
2980 -3.104999999999998e+01 1.172281063025515e-01 9.450036888125624e-05
2981 -3.100000000000000e+01 1.172233452409976e-01 9.595239959026003e-05
2982 -3.094999999999999e+01 1.172185110625925e-01 9.742501351439614e-05
2983 -3.090000000000001e+01 1.172136027396462e-01 9.891815167861751e-05
2984 -3.084999999999999e+01 1.172086192474247e-01 1.004317538999544e-04
2985 -3.079999999999998e+01 1.172035595642562e-01 1.019657595335843e-04
2986 -3.075000000000000e+01 1.171984226714713e-01 1.035201065846536e-04
2987 -3.069999999999999e+01 1.171932075535977e-01 1.050947311753703e-04
2988 -3.065000000000001e+01 1.171879131983538e-01 1.066895687173997e-04
2989 -3.059999999999999e+01 1.171825385967260e-01 1.083045530947402e-04
2990 -3.054999999999998e+01 1.171770827430443e-01 1.099396166281963e-04
2991 -3.050000000000000e+01 1.171715446350632e-01 1.115946907859211e-04
2992 -3.044999999999999e+01 1.171659232739657e-01 1.132697046912767e-04
2993 -3.040000000000001e+01 1.171602176645941e-01 1.149645860110127e-04
2994 -3.034999999999999e+01 1.171544268153646e-01 1.166792614171186e-04
2995 -3.029999999999998e+01 1.171485497384523e-01 1.184136551302117e-04
2996 -3.025000000000000e+01 1.171425854498516e-01 1.201676896300796e-04
2997 -3.019999999999999e+01 1.171365329694893e-01 1.219412860820057e-04
2998 -3.015000000000001e+01 1.171303913212434e-01 1.237343637683352e-04
2999 -3.009999999999999e+01 1.171241595331125e-01 1.255468391292425e-04
3000 -3.004999999999998e+01 1.171178366373304e-01 1.273786273969790e-04
3001 -3.000000000000000e+01 1.171114216703728e-01 1.292296418142769e-04
3002 -2.994999999999999e+01 1.171049136731490e-01 1.310997926751156e-04
3003 -2.990000000000001e+01 1.170983116911053e-01 1.329889890655522e-04
3004 -2.984999999999999e+01 1.170916147742425e-01 1.348971368386742e-04
3005 -2.979999999999998e+01 1.170848219774214e-01 1.368241399646308e-04
3006 -2.975000000000000e+01 1.170779323602460e-01 1.387699007082688e-04
3007 -2.969999999999999e+01 1.170709449873506e-01 1.407343178172482e-04
3008 -2.965000000000001e+01 1.170638589284643e-01 1.427172880141825e-04
3009 -2.959999999999999e+01 1.170566732585492e-01 1.447187056058397e-04
3010 -2.954999999999998e+01 1.170493870579037e-01 1.467384619147083e-04
3011 -2.950000000000000e+01 1.170419994123577e-01 1.487764462027030e-04
3012 -2.944999999999999e+01 1.170345094132834e-01 1.508325441434977e-04
3013 -2.940000000000001e+01 1.170269161579434e-01 1.529066388172851e-04
3014 -2.934999999999999e+01 1.170192187494017e-01 1.549986120252811e-04
3015 -2.929999999999998e+01 1.170114162967408e-01 1.571083401685769e-04
3016 -2.925000000000000e+01 1.170035079153848e-01 1.592356982627052e-04
3017 -2.919999999999999e+01 1.169954927269146e-01 1.613805584810279e-04
3018 -2.915000000000001e+01 1.169873698595367e-01 1.635427887691776e-04
3019 -2.909999999999999e+01 1.169791384480376e-01 1.657222548345771e-04
3020 -2.904999999999998e+01 1.169707976340533e-01 1.679188190095715e-04
3021 -2.900000000000000e+01 1.169623465661367e-01 1.701323409619704e-04
3022 -2.894999999999999e+01 1.169537843999571e-01 1.723626760963270e-04
3023 -2.890000000000001e+01 1.169451102985271e-01 1.746096771526595e-04
3024 -2.884999999999999e+01 1.169363234322418e-01 1.768731934959078e-04
3025 -2.879999999999998e+01 1.169274229791775e-01 1.791530705830269e-04
3026 -2.875000000000000e+01 1.169184081251835e-01 1.814491514195993e-04
3027 -2.869999999999999e+01 1.169092780640355e-01 1.837612749966411e-04
3028 -2.865000000000001e+01 1.169000319976838e-01 1.860892762550748e-04
3029 -2.859999999999999e+01 1.168906691364100e-01 1.884329876133961e-04
3030 -2.854999999999998e+01 1.168811886989225e-01 1.907922372623716e-04
3031 -2.850000000000000e+01 1.168715899126838e-01 1.931668498400541e-04
3032 -2.844999999999999e+01 1.168618720139385e-01 1.955566465028369e-04
3033 -2.840000000000001e+01 1.168520342480335e-01 1.979614445346556e-04
3034 -2.834999999999999e+01 1.168420758694850e-01 2.003810579154219e-04
3035 -2.829999999999998e+01 1.168319961422419e-01 2.028152961841556e-04
3036 -2.825000000000000e+01 1.168217943398666e-01 2.052639653982169e-04
3037 -2.819999999999999e+01 1.168114697457021e-01 2.077268683819966e-04
3038 -2.815000000000001e+01 1.168010216530284e-01 2.102038036966292e-04
3039 -2.809999999999999e+01 1.167904493653324e-01 2.126945654978840e-04
3040 -2.804999999999998e+01 1.167797521964786e-01 2.151989452414682e-04
3041 -2.800000000000000e+01 1.167689294708083e-01 2.177167295869253e-04
3042 -2.794999999999999e+01 1.167579805235199e-01 2.202477016410853e-04
3043 -2.790000000000001e+01 1.167469047006442e-01 2.227916408870101e-04
3044 -2.784999999999999e+01 1.167357013594312e-01 2.253483225089781e-04
3045 -2.779999999999998e+01 1.167243698683933e-01 2.279175181740811e-04
3046 -2.775000000000000e+01 1.167129096076138e-01 2.304989951085190e-04
3047 -2.769999999999999e+01 1.167013199688824e-01 2.330925171989406e-04
3048 -2.765000000000001e+01 1.166896003558939e-01 2.356978443174285e-04
3049 -2.759999999999999e+01 1.166777501844507e-01 2.383147317885914e-04
3050 -2.754999999999998e+01 1.166657688827151e-01 2.409429317751233e-04
3051 -2.750000000000000e+01 1.166536558912732e-01 2.435821927093684e-04
3052 -2.744999999999999e+01 1.166414106634441e-01 2.462322588314692e-04
3053 -2.740000000000001e+01 1.166290326653900e-01 2.488928698340942e-04
3054 -2.734999999999999e+01 1.166165213764607e-01 2.515637624966871e-04
3055 -2.729999999999998e+01 1.166038762891404e-01 2.542446701880863e-04
3056 -2.725000000000000e+01 1.165910969094419e-01 2.569353210191139e-04
3057 -2.719999999999999e+01 1.165781827570385e-01 2.596354403294754e-04
3058 -2.715000000000001e+01 1.165651333654090e-01 2.623447497995812e-04
3059 -2.709999999999999e+01 1.165519482820585e-01 2.650629672018567e-04
3060 -2.704999999999998e+01 1.165386270686888e-01 2.677898065428508e-04
3061 -2.700000000000000e+01 1.165251693014042e-01 2.705249780632357e-04
3062 -2.694999999999999e+01 1.165115745708825e-01 2.732681887351873e-04
3063 -2.690000000000001e+01 1.164978424825307e-01 2.760191418715863e-04
3064 -2.684999999999999e+01 1.164839726566953e-01 2.787775373747081e-04
3065 -2.679999999999998e+01 1.164699647287932e-01 2.815430716296419e-04
3066 -2.675000000000000e+01 1.164558183495323e-01 2.843154373266543e-04
3067 -2.669999999999999e+01 1.164415331850606e-01 2.870943248467483e-04
3068 -2.665000000000001e+01 1.164271089170477e-01 2.898794198102905e-04
3069 -2.659999999999999e+01 1.164125452430795e-01 2.926704054218021e-04
3070 -2.654999999999998e+01 1.163978418765055e-01 2.954669623633777e-04
3071 -2.650000000000000e+01 1.163829985468432e-01 2.982687666985839e-04
3072 -2.644999999999999e+01 1.163680149998356e-01 3.010754926435766e-04
3073 -2.639999999999998e+01 1.163528909975788e-01 3.038868114302318e-04
3074 -2.634999999999999e+01 1.163376263186926e-01 3.067023907021849e-04
3075 -2.629999999999998e+01 1.163222207585086e-01 3.095218956516987e-04
3076 -2.625000000000000e+01 1.163066741291274e-01 3.123449895880981e-04
3077 -2.619999999999999e+01 1.162909862595498e-01 3.151713316640326e-04
3078 -2.614999999999998e+01 1.162751569959610e-01 3.180005792913221e-04
3079 -2.609999999999999e+01 1.162591862016207e-01 3.208323879988484e-04
3080 -2.604999999999998e+01 1.162430737571611e-01 3.236664095140895e-04
3081 -2.600000000000000e+01 1.162268195606693e-01 3.265022945342366e-04
3082 -2.594999999999999e+01 1.162104235277077e-01 3.293396911629998e-04
3083 -2.589999999999998e+01 1.161938855915530e-01 3.321782450171895e-04
3084 -2.584999999999999e+01 1.161772057032060e-01 3.350176006833294e-04
3085 -2.579999999999998e+01 1.161603838314846e-01 3.378573998702450e-04
3086 -2.575000000000000e+01 1.161434199632190e-01 3.406972827235677e-04
3087 -2.569999999999999e+01 1.161263141032123e-01 3.435368882520606e-04
3088 -2.564999999999998e+01 1.161090662743938e-01 3.463758531552230e-04
3089 -2.559999999999999e+01 1.160916765178968e-01 3.492138132088485e-04
3090 -2.554999999999998e+01 1.160741448930729e-01 3.520504024479010e-04
3091 -2.550000000000000e+01 1.160564714776520e-01 3.548852539836389e-04
3092 -2.544999999999999e+01 1.160386563676745e-01 3.577180000391422e-04
3093 -2.539999999999998e+01 1.160206996776481e-01 3.605482708834984e-04
3094 -2.534999999999999e+01 1.160026015405862e-01 3.633756963949963e-04
3095 -2.529999999999998e+01 1.159843621080086e-01 3.661999057769094e-04
3096 -2.525000000000000e+01 1.159659815500085e-01 3.690205279127667e-04
3097 -2.519999999999999e+01 1.159474600552173e-01 3.718371907268647e-04
3098 -2.514999999999998e+01 1.159287978309358e-01 3.746495210066314e-04
3099 -2.509999999999999e+01 1.159099951031166e-01 3.774571463566190e-04
3100 -2.504999999999998e+01 1.158910521163001e-01 3.802596940971625e-04
3101 -2.500000000000000e+01 1.158719691337069e-01 3.830567907670002e-04
3102 -2.494999999999999e+01 1.158527464372234e-01 3.858480634377770e-04
3103 -2.489999999999998e+01 1.158333843273631e-01 3.886331394298281e-04
3104 -2.484999999999999e+01 1.158138831232804e-01 3.914116463477058e-04
3105 -2.479999999999998e+01 1.157942431627283e-01 3.941832119025435e-04
3106 -2.475000000000000e+01 1.157744648020902e-01 3.969474648712890e-04
3107 -2.469999999999999e+01 1.157545484162412e-01 3.997040342085256e-04
3108 -2.464999999999998e+01 1.157344943986693e-01 4.024525501122866e-04
3109 -2.459999999999999e+01 1.157143031612300e-01 4.051926438108922e-04
3110 -2.454999999999998e+01 1.156939751342883e-01 4.079239469234608e-04
3111 -2.450000000000000e+01 1.156735107665376e-01 4.106460930231037e-04
3112 -2.444999999999999e+01 1.156529105249859e-01 4.133587167842734e-04
3113 -2.439999999999998e+01 1.156321748948592e-01 4.160614539827634e-04
3114 -2.434999999999999e+01 1.156113043795877e-01 4.187539419220343e-04
3115 -2.429999999999998e+01 1.155902995006670e-01 4.214358200727020e-04
3116 -2.425000000000000e+01 1.155691607975804e-01 4.241067301791190e-04
3117 -2.419999999999999e+01 1.155478888276491e-01 4.267663148382894e-04
3118 -2.414999999999998e+01 1.155264841660966e-01 4.294142186012095e-04
3119 -2.409999999999999e+01 1.155049474057890e-01 4.320500894650081e-04
3120 -2.404999999999998e+01 1.154832791571501e-01 4.346735769900079e-04
3121 -2.400000000000000e+01 1.154614800480900e-01 4.372843329747411e-04
3122 -2.394999999999999e+01 1.154395507238526e-01 4.398820120954383e-04
3123 -2.389999999999998e+01 1.154174918468804e-01 4.424662715862837e-04
3124 -2.384999999999999e+01 1.153953040966940e-01 4.450367709551983e-04
3125 -2.379999999999998e+01 1.153729881697849e-01 4.475931739023054e-04
3126 -2.375000000000000e+01 1.153505447793037e-01 4.501351459396119e-04
3127 -2.369999999999999e+01 1.153279746551910e-01 4.526623559542031e-04
3128 -2.364999999999998e+01 1.153052785437083e-01 4.551744762437693e-04
3129 -2.359999999999999e+01 1.152824572075666e-01 4.576711821968615e-04
3130 -2.354999999999998e+01 1.152595114254886e-01 4.601521533942332e-04
3131 -2.350000000000000e+01 1.152364419922272e-01 4.626170719035372e-04
3132 -2.344999999999999e+01 1.152132497182983e-01 4.650656239135742e-04
3133 -2.339999999999998e+01 1.151899354298358e-01 4.674974995211301e-04
3134 -2.334999999999999e+01 1.151664999683462e-01 4.699123925533399e-04
3135 -2.329999999999998e+01 1.151429441905805e-01 4.723100009229597e-04
3136 -2.325000000000000e+01 1.151192689682539e-01 4.746900260599318e-04
3137 -2.319999999999999e+01 1.150954751879745e-01 4.770521739771993e-04
3138 -2.314999999999998e+01 1.150715637508561e-01 4.793961553062331e-04
3139 -2.309999999999999e+01 1.150475355724438e-01 4.817216841601635e-04
3140 -2.304999999999998e+01 1.150233915824401e-01 4.840284798746097e-04
3141 -2.300000000000000e+01 1.149991327244564e-01 4.863162657997577e-04
3142 -2.294999999999999e+01 1.149747599558602e-01 4.885847699398482e-04
3143 -2.289999999999998e+01 1.149502742474624e-01 4.908337248110684e-04
3144 -2.284999999999999e+01 1.149256765833790e-01 4.930628682231486e-04
3145 -2.279999999999998e+01 1.149009679606401e-01 4.952719428175101e-04
3146 -2.275000000000000e+01 1.148761493890973e-01 4.974606956764660e-04
3147 -2.269999999999999e+01 1.148512218910724e-01 4.996288791758730e-04
3148 -2.264999999999998e+01 1.148261865011797e-01 5.017762503811696e-04
3149 -2.259999999999999e+01 1.148010442660343e-01 5.039025722552992e-04
3150 -2.254999999999998e+01 1.147757962439542e-01 5.060076125928958e-04
3151 -2.250000000000000e+01 1.147504435047750e-01 5.080911441623925e-04
3152 -2.244999999999999e+01 1.147249871295379e-01 5.101529459139442e-04
3153 -2.239999999999998e+01 1.146994282101836e-01 5.121928015228150e-04
3154 -2.234999999999999e+01 1.146737678493857e-01 5.142105003130837e-04
3155 -2.229999999999998e+01 1.146480071601523e-01 5.162058371865896e-04
3156 -2.225000000000000e+01 1.146221472656670e-01 5.181786129071497e-04
3157 -2.219999999999999e+01 1.145961892988616e-01 5.201286336387057e-04
3158 -2.214999999999998e+01 1.145701344023031e-01 5.220557115137581e-04
3159 -2.209999999999999e+01 1.145439837277102e-01 5.239596644912581e-04
3160 -2.204999999999998e+01 1.145177384358540e-01 5.258403156460645e-04
3161 -2.200000000000000e+01 1.144913996961456e-01 5.276974952650448e-04
3162 -2.194999999999999e+01 1.144649686863275e-01 5.295310385733387e-04
3163 -2.189999999999998e+01 1.144384465922883e-01 5.313407871909703e-04
3164 -2.184999999999999e+01 1.144118346076084e-01 5.331265890262671e-04
3165 -2.179999999999998e+01 1.143851339333857e-01 5.348882970324098e-04
3166 -2.175000000000000e+01 1.143583457779052e-01 5.366257721206580e-04
3167 -2.169999999999999e+01 1.143314713561736e-01 5.383388799984345e-04
3168 -2.164999999999998e+01 1.143045118899053e-01 5.400274925193571e-04
3169 -2.159999999999999e+01 1.142774686069217e-01 5.416914888911606e-04
3170 -2.154999999999998e+01 1.142503427410162e-01 5.433307541835575e-04
3171 -2.150000000000000e+01 1.142231355315033e-01 5.449451796479821e-04
3172 -2.144999999999999e+01 1.141958482230514e-01 5.465346628952261e-04
3173 -2.139999999999998e+01 1.141684820652138e-01 5.480991084283460e-04
3174 -2.134999999999999e+01 1.141410383122086e-01 5.496384266479026e-04
3175 -2.129999999999998e+01 1.141135182225490e-01 5.511525347756674e-04
3176 -2.125000000000000e+01 1.140859230587310e-01 5.526413571033117e-04
3177 -2.119999999999999e+01 1.140582540868387e-01 5.541048240331747e-04
3178 -2.114999999999998e+01 1.140305125763277e-01 5.555428722558986e-04
3179 -2.109999999999999e+01 1.140026997996131e-01 5.569554452478087e-04
3180 -2.104999999999998e+01 1.139748170318029e-01 5.583424941946191e-04
3181 -2.100000000000000e+01 1.139468655501936e-01 5.597039759308586e-04
3182 -2.094999999999999e+01 1.139188466342098e-01 5.610398539346306e-04
3183 -2.089999999999998e+01 1.138907615648002e-01 5.623500997842257e-04
3184 -2.084999999999999e+01 1.138626116242314e-01 5.636346906356948e-04
3185 -2.079999999999998e+01 1.138343980957366e-01 5.648936102176094e-04
3186 -2.075000000000000e+01 1.138061222632096e-01 5.661268507139994e-04
3187 -2.069999999999999e+01 1.137777854106652e-01 5.673344103485078e-04
3188 -2.064999999999998e+01 1.137493888221748e-01 5.685162933843912e-04
3189 -2.059999999999999e+01 1.137209337813267e-01 5.696725124693103e-04
3190 -2.054999999999998e+01 1.136924215709278e-01 5.708030866813374e-04
3191 -2.050000000000000e+01 1.136638534726586e-01 5.719080420618639e-04
3192 -2.044999999999999e+01 1.136352307667217e-01 5.729874118287626e-04
3193 -2.039999999999998e+01 1.136065547314757e-01 5.740412358790081e-04
3194 -2.034999999999999e+01 1.135778266431338e-01 5.750695617834367e-04
3195 -2.029999999999998e+01 1.135490477752974e-01 5.760724439696219e-04
3196 -2.025000000000000e+01 1.135202193987368e-01 5.770499438284560e-04
3197 -2.019999999999999e+01 1.134913427809146e-01 5.780021302470573e-04
3198 -2.014999999999998e+01 1.134624191857121e-01 5.789290787916457e-04
3199 -2.009999999999999e+01 1.134334498730354e-01 5.798308725601942e-04
3200 -2.004999999999998e+01 1.134044360984561e-01 5.807076028219171e-04
3201 -2.000000000000000e+01 1.133753791127532e-01 5.815593662461538e-04
3202 -1.994999999999999e+01 1.133462801618315e-01 5.823862673537405e-04
3203 -1.989999999999998e+01 1.133171404860178e-01 5.831884194051895e-04
3204 -1.984999999999999e+01 1.132879613198909e-01 5.839659410611375e-04
3205 -1.979999999999998e+01 1.132587438919117e-01 5.847189595087343e-04
3206 -1.975000000000000e+01 1.132294894239401e-01 5.854476089695027e-04
3207 -1.969999999999999e+01 1.132001991310148e-01 5.861520305572299e-04
3208 -1.964999999999998e+01 1.131708742208843e-01 5.868323735924719e-04
3209 -1.959999999999999e+01 1.131415158936555e-01 5.874887940748863e-04
3210 -1.954999999999998e+01 1.131121253414769e-01 5.881214559266823e-04
3211 -1.950000000000000e+01 1.130827037480628e-01 5.887305307084034e-04
3212 -1.944999999999999e+01 1.130532522884060e-01 5.893161964465321e-04
3213 -1.939999999999998e+01 1.130237721284182e-01 5.898786395164279e-04
3214 -1.934999999999999e+01 1.129942644244544e-01 5.904180538962578e-04
3215 -1.929999999999998e+01 1.129647303230286e-01 5.909346402077631e-04
3216 -1.925000000000000e+01 1.129351709604336e-01 5.914286070307639e-04
3217 -1.919999999999999e+01 1.129055874623255e-01 5.919001712584304e-04
3218 -1.914999999999998e+01 1.128759809433078e-01 5.923495560367087e-04
3219 -1.909999999999999e+01 1.128463525067218e-01 5.927769922919879e-04
3220 -1.904999999999998e+01 1.128167032440786e-01 5.931827196192785e-04
3221 -1.900000000000000e+01 1.127870342347599e-01 5.935669839729485e-04
3222 -1.894999999999999e+01 1.127573465456813e-01 5.939300392654445e-04
3223 -1.889999999999998e+01 1.127276412308333e-01 5.942721472607104e-04
3224 -1.884999999999999e+01 1.126979193309552e-01 5.945935766504817e-04
3225 -1.879999999999998e+01 1.126681818731683e-01 5.948946043687897e-04
3226 -1.875000000000000e+01 1.126384298705183e-01 5.951755149169458e-04
3227 -1.869999999999999e+01 1.126086643216766e-01 5.954365999016886e-04
3228 -1.864999999999998e+01 1.125788862105281e-01 5.956781588523086e-04
3229 -1.859999999999999e+01 1.125490965057914e-01 5.959004987587946e-04
3230 -1.854999999999998e+01 1.125192961606523e-01 5.961039343560515e-04
3231 -1.850000000000000e+01 1.124894861123558e-01 5.962887877686285e-04
3232 -1.844999999999999e+01 1.124596672818754e-01 5.964553888304636e-04
3233 -1.839999999999998e+01 1.124298405734727e-01 5.966040751559376e-04
3234 -1.834999999999999e+01 1.124000068743598e-01 5.967351909674790e-04
3235 -1.829999999999998e+01 1.123701670543760e-01 5.968490891916645e-04
3236 -1.825000000000000e+01 1.123403219654406e-01 5.969461300736612e-04
3237 -1.819999999999999e+01 1.123104724413686e-01 5.970266802179935e-04
3238 -1.814999999999998e+01 1.122806192974188e-01 5.970911149688618e-04
3239 -1.809999999999999e+01 1.122507633298717e-01 5.971398172732734e-04
3240 -1.804999999999998e+01 1.122209053156915e-01 5.971731766507560e-04
3241 -1.800000000000000e+01 1.121910460122066e-01 5.971915899394276e-04
3242 -1.794999999999999e+01 1.121611861566976e-01 5.971954622197018e-04
3243 -1.789999999999998e+01 1.121313264659847e-01 5.971852058550553e-04
3244 -1.784999999999999e+01 1.121014676361121e-01 5.971612397459580e-04
3245 -1.779999999999998e+01 1.120716103420101e-01 5.971239904667414e-04
3246 -1.775000000000000e+01 1.120417552370654e-01 5.970738923721797e-04
3247 -1.769999999999999e+01 1.120119029527729e-01 5.970113867448390e-04
3248 -1.764999999999998e+01 1.119820540983909e-01 5.969369213332243e-04
3249 -1.759999999999999e+01 1.119522092606395e-01 5.968509521991905e-04
3250 -1.754999999999998e+01 1.119223690031710e-01 5.967539410889344e-04
3251 -1.750000000000000e+01 1.118925338665306e-01 5.966463580620029e-04
3252 -1.744999999999999e+01 1.118627043673648e-01 5.965286800346803e-04
3253 -1.739999999999998e+01 1.118328809985272e-01 5.964013897141740e-04
3254 -1.734999999999999e+01 1.118030642283934e-01 5.962649780499873e-04
3255 -1.729999999999998e+01 1.117732545007222e-01 5.961199417114926e-04
3256 -1.725000000000000e+01 1.117434522342222e-01 5.959667850063965e-04
3257 -1.719999999999999e+01 1.117136578222215e-01 5.958060179978020e-04
3258 -1.714999999999998e+01 1.116838716324224e-01 5.956381578187120e-04
3259 -1.709999999999999e+01 1.116540940064397e-01 5.954637286009756e-04
3260 -1.704999999999998e+01 1.116243252595623e-01 5.952832598055124e-04
3261 -1.700000000000000e+01 1.115945656804591e-01 5.950972878920879e-04
3262 -1.694999999999999e+01 1.115648155307731e-01 5.949063560706236e-04
3263 -1.689999999999998e+01 1.115350750448521e-01 5.947110126669486e-04
3264 -1.684999999999999e+01 1.115053444295064e-01 5.945118125438853e-04
3265 -1.679999999999998e+01 1.114756238635977e-01 5.943093169591407e-04
3266 -1.675000000000000e+01 1.114459134978105e-01 5.941040926771279e-04
3267 -1.669999999999999e+01 1.114162134543299e-01 5.938967123597649e-04
3268 -1.664999999999998e+01 1.113865238265745e-01 5.936877540690944e-04
3269 -1.659999999999999e+01 1.113568446789230e-01 5.934778018357179e-04
3270 -1.654999999999998e+01 1.113271760463910e-01 5.932674452679976e-04
3271 -1.650000000000000e+01 1.112975179343962e-01 5.930572785217691e-04
3272 -1.644999999999999e+01 1.112678703185388e-01 5.928479019701172e-04
3273 -1.639999999999998e+01 1.112382331441992e-01 5.926399209243982e-04
3274 -1.634999999999999e+01 1.112086063264464e-01 5.924339448881710e-04
3275 -1.629999999999998e+01 1.111789897497104e-01 5.922305888361734e-04
3276 -1.625000000000000e+01 1.111493832675627e-01 5.920304730011594e-04
3277 -1.619999999999999e+01 1.111197867024103e-01 5.918342214172867e-04
3278 -1.614999999999998e+01 1.110901998454210e-01 5.916424624885508e-04
3279 -1.609999999999999e+01 1.110606224561614e-01 5.914558296638006e-04
3280 -1.604999999999998e+01 1.110310542624546e-01 5.912749603353973e-04
3281 -1.600000000000000e+01 1.110014949601279e-01 5.911004954128884e-04
3282 -1.594999999999999e+01 1.109719442129133e-01 5.909330803177681e-04
3283 -1.589999999999998e+01 1.109424016520961e-01 5.907733645216240e-04
3284 -1.584999999999999e+01 1.109128668764612e-01 5.906219998053075e-04
3285 -1.579999999999998e+01 1.108833394521156e-01 5.904796422484537e-04
3286 -1.575000000000000e+01 1.108538189122363e-01 5.903469514478843e-04
3287 -1.569999999999999e+01 1.108243047569708e-01 5.902245900557546e-04
3288 -1.564999999999998e+01 1.107947964532308e-01 5.901132230334838e-04
3289 -1.559999999999999e+01 1.107652934346675e-01 5.900135184688793e-04
3290 -1.554999999999998e+01 1.107357951013839e-01 5.899261472563921e-04
3291 -1.550000000000000e+01 1.107063008199418e-01 5.898517827418459e-04
3292 -1.544999999999999e+01 1.106768099231097e-01 5.897911004737466e-04
3293 -1.539999999999998e+01 1.106473217098944e-01 5.897447777414300e-04
3294 -1.534999999999999e+01 1.106178354453355e-01 5.897134943566584e-04
3295 -1.529999999999998e+01 1.105883503604588e-01 5.896979318364970e-04
3296 -1.525000000000000e+01 1.105588656521519e-01 5.896987729059333e-04
3297 -1.519999999999999e+01 1.105293804831682e-01 5.897167012847149e-04
3298 -1.514999999999998e+01 1.104998939820234e-01 5.897524033215973e-04
3299 -1.509999999999999e+01 1.104704052428360e-01 5.898065652232276e-04
3300 -1.504999999999998e+01 1.104409133255011e-01 5.898798742265399e-04
3301 -1.500000000000000e+01 1.104114172554134e-01 5.899730188829722e-04
3302 -1.494999999999999e+01 1.103819160236128e-01 5.900866869623655e-04
3303 -1.489999999999998e+01 1.103524085867171e-01 5.902215675490652e-04
3304 -1.484999999999999e+01 1.103228938668579e-01 5.903783497984705e-04
3305 -1.479999999999998e+01 1.102933707517373e-01 5.905577223686009e-04
3306 -1.475000000000000e+01 1.102638380946210e-01 5.907603732779876e-04
3307 -1.469999999999999e+01 1.102342947144095e-01 5.909869911491228e-04
3308 -1.464999999999998e+01 1.102047393955061e-01 5.912382630768320e-04
3309 -1.459999999999999e+01 1.101751708881018e-01 5.915148750901267e-04
3310 -1.454999999999998e+01 1.101455879079971e-01 5.918175133956538e-04
3311 -1.450000000000000e+01 1.101159891367622e-01 5.921468617842152e-04
3312 -1.444999999999999e+01 1.100863732218187e-01 5.925036028031627e-04
3313 -1.439999999999998e+01 1.100567387764819e-01 5.928884173300730e-04
3314 -1.434999999999999e+01 1.100270843800857e-01 5.933019850346000e-04
3315 -1.429999999999998e+01 1.099974085779785e-01 5.937449830284436e-04
3316 -1.425000000000000e+01 1.099677098817828e-01 5.942180860074586e-04
3317 -1.419999999999999e+01 1.099379867693777e-01 5.947219664648173e-04
3318 -1.414999999999998e+01 1.099082376851364e-01 5.952572940870482e-04
3319 -1.409999999999999e+01 1.098784610399690e-01 5.958247365711600e-04
3320 -1.404999999999998e+01 1.098486552114792e-01 5.964249579903935e-04
3321 -1.400000000000000e+01 1.098188185441700e-01 5.970586186165860e-04
3322 -1.394999999999999e+01 1.097889493496176e-01 5.977263763057294e-04
3323 -1.389999999999998e+01 1.097590459065394e-01 5.984288851124120e-04
3324 -1.384999999999999e+01 1.097291064611063e-01 5.991667947213841e-04
3325 -1.379999999999998e+01 1.096991292270673e-01 5.999407517620625e-04
3326 -1.375000000000000e+01 1.096691123859301e-01 6.007513983519175e-04
3327 -1.369999999999999e+01 1.096390540872321e-01 6.015993713504031e-04
3328 -1.364999999999998e+01 1.096089524487951e-01 6.024853044905853e-04
3329 -1.359999999999999e+01 1.095788055567830e-01 6.034098266383126e-04
3330 -1.354999999999998e+01 1.095486114661313e-01 6.043735606908740e-04
3331 -1.350000000000000e+01 1.095183682007139e-01 6.053771252467754e-04
3332 -1.344999999999999e+01 1.094880737536066e-01 6.064211333622893e-04
3333 -1.339999999999998e+01 1.094577260873777e-01 6.075061931554160e-04
3334 -1.334999999999999e+01 1.094273231342910e-01 6.086329063847984e-04
3335 -1.329999999999998e+01 1.093968627967392e-01 6.098018692313190e-04
3336 -1.325000000000000e+01 1.093663429473679e-01 6.110136721559911e-04
3337 -1.319999999999999e+01 1.093357614295236e-01 6.122688991183622e-04
3338 -1.314999999999998e+01 1.093051160574561e-01 6.135681281804750e-04
3339 -1.309999999999999e+01 1.092744046167056e-01 6.149119301923633e-04
3340 -1.304999999999998e+01 1.092436248644368e-01 6.163008695736494e-04
3341 -1.300000000000000e+01 1.092127745297482e-01 6.177355038872179e-04
3342 -1.294999999999999e+01 1.091818513140481e-01 6.192163838747433e-04
3343 -1.289999999999998e+01 1.091508528913607e-01 6.207440531724728e-04
3344 -1.284999999999999e+01 1.091197769087309e-01 6.223190469611950e-04
3345 -1.279999999999998e+01 1.090886209866646e-01 6.239418937781238e-04
3346 -1.275000000000000e+01 1.090573827193531e-01 6.256131143800303e-04
3347 -1.269999999999999e+01 1.090260596752266e-01 6.273332214234983e-04
3348 -1.264999999999998e+01 1.089946493972107e-01 6.291027195715060e-04
3349 -1.259999999999999e+01 1.089631494032695e-01 6.309221047473557e-04
3350 -1.254999999999998e+01 1.089315571867360e-01 6.327918654491782e-04
3351 -1.250000000000000e+01 1.088998702167245e-01 6.347124807248861e-04
3352 -1.244999999999999e+01 1.088680859386635e-01 6.366844210958789e-04
3353 -1.239999999999998e+01 1.088362017746149e-01 6.387081483438806e-04
3354 -1.234999999999999e+01 1.088042151238291e-01 6.407841148714510e-04
3355 -1.229999999999998e+01 1.087721233631278e-01 6.429127644835830e-04
3356 -1.225000000000000e+01 1.087399238473807e-01 6.450945311442524e-04
3357 -1.219999999999999e+01 1.087076139100134e-01 6.473298391895810e-04
3358 -1.214999999999998e+01 1.086751908634618e-01 6.496191033278365e-04
3359 -1.209999999999999e+01 1.086426519996806e-01 6.519627284262697e-04
3360 -1.204999999999998e+01 1.086099945906192e-01 6.543611092268975e-04
3361 -1.200000000000000e+01 1.085772158887579e-01 6.568146304886113e-04
3362 -1.194999999999999e+01 1.085443131275703e-01 6.593236667029601e-04
3363 -1.189999999999998e+01 1.085112835220876e-01 6.618885814191344e-04
3364 -1.184999999999999e+01 1.084781242694284e-01 6.645097278124013e-04
3365 -1.179999999999998e+01 1.084448325493064e-01 6.671874483998863e-04
3366 -1.175000000000000e+01 1.084114055245884e-01 6.699220743655587e-04
3367 -1.169999999999999e+01 1.083778403418698e-01 6.727139256668124e-04
3368 -1.164999999999998e+01 1.083441341320217e-01 6.755633116029003e-04
3369 -1.159999999999999e+01 1.083102840107095e-01 6.784705292162130e-04
3370 -1.154999999999998e+01 1.082762870791001e-01 6.814358648910002e-04
3371 -1.150000000000000e+01 1.082421404242204e-01 6.844595927191222e-04
3372 -1.144999999999999e+01 1.082078411198282e-01 6.875419740381972e-04
3373 -1.139999999999998e+01 1.081733862268166e-01 6.906832597053381e-04
3374 -1.134999999999999e+01 1.081387727938576e-01 6.938836879655241e-04
3375 -1.129999999999998e+01 1.081039978580201e-01 6.971434835634227e-04
3376 -1.125000000000000e+01 1.080690584455013e-01 7.004628596618545e-04
3377 -1.119999999999999e+01 1.080339515720539e-01 7.038420170601967e-04
3378 -1.114999999999998e+01 1.079986742437953e-01 7.072811425601344e-04
3379 -1.109999999999999e+01 1.079632234577979e-01 7.107804106354365e-04
3380 -1.104999999999998e+01 1.079275962027317e-01 7.143399828990482e-04
3381 -1.100000000000000e+01 1.078917894595079e-01 7.179600068951686e-04
3382 -1.094999999999999e+01 1.078558002020422e-01 7.216406173782275e-04
3383 -1.089999999999998e+01 1.078196253977701e-01 7.253819351404900e-04
3384 -1.084999999999999e+01 1.077832620085282e-01 7.291840666567850e-04
3385 -1.079999999999998e+01 1.077467069911044e-01 7.330471056476995e-04
3386 -1.075000000000000e+01 1.077099572979634e-01 7.369711307347870e-04
3387 -1.069999999999999e+01 1.076730098780310e-01 7.409562068971809e-04
3388 -1.064999999999998e+01 1.076358616772737e-01 7.450023839083997e-04
3389 -1.059999999999999e+01 1.075985096396401e-01 7.491096976508516e-04
3390 -1.054999999999998e+01 1.075609507075086e-01 7.532781696539814e-04
3391 -1.050000000000000e+01 1.075231818226747e-01 7.575078050336970e-04
3392 -1.044999999999999e+01 1.074851999270052e-01 7.617985952634854e-04
3393 -1.039999999999998e+01 1.074470019631484e-01 7.661505156164594e-04
3394 -1.034999999999999e+01 1.074085848754436e-01 7.705635269417144e-04
3395 -1.029999999999998e+01 1.073699456104542e-01 7.750375744208782e-04
3396 -1.025000000000000e+01 1.073310811180015e-01 7.795725862180802e-04
3397 -1.019999999999999e+01 1.072919883518324e-01 7.841684761800138e-04
3398 -1.014999999999998e+01 1.072526642703835e-01 7.888251421661607e-04
3399 -1.009999999999999e+01 1.072131058376158e-01 7.935424646277056e-04
3400 -1.004999999999998e+01 1.071733100239207e-01 7.983203082417845e-04
3401 -1.000000000000000e+01 1.071332738067916e-01 8.031585219470116e-04
3402 -9.949999999999989e+00 1.070929941717260e-01 8.080569375223945e-04
3403 -9.899999999999977e+00 1.070524681130394e-01 8.130153695873332e-04
3404 -9.849999999999994e+00 1.070116926347673e-01 8.180336164542723e-04
3405 -9.799999999999983e+00 1.069706647513939e-01 8.231114590984134e-04
3406 -9.750000000000000e+00 1.069293814888574e-01 8.282486609800799e-04
3407 -9.699999999999989e+00 1.068878398852959e-01 8.334449688973677e-04
3408 -9.649999999999977e+00 1.068460369919677e-01 8.387001117071691e-04
3409 -9.599999999999994e+00 1.068039698741252e-01 8.440138003251718e-04
3410 -9.549999999999983e+00 1.067616356119352e-01 8.493857286495654e-04
3411 -9.500000000000000e+00 1.067190313012603e-01 8.548155719623196e-04
3412 -9.449999999999989e+00 1.066761540547390e-01 8.603029873555101e-04
3413 -9.399999999999977e+00 1.066330010025247e-01 8.658476146194971e-04
3414 -9.349999999999994e+00 1.065895692932770e-01 8.714490740757697e-04
3415 -9.299999999999983e+00 1.065458560951171e-01 8.771069682467214e-04
3416 -9.250000000000000e+00 1.065018585964523e-01 8.828208812516891e-04
3417 -9.199999999999989e+00 1.064575740069920e-01 8.885903774213944e-04
3418 -9.149999999999977e+00 1.064129995587102e-01 8.944150035006260e-04
3419 -9.099999999999994e+00 1.063681325066419e-01 9.002942865166119e-04
3420 -9.049999999999983e+00 1.063229701300585e-01 9.062277344895620e-04
3421 -9.000000000000000e+00 1.062775097331929e-01 9.122148367879390e-04
3422 -8.949999999999989e+00 1.062317486463797e-01 9.182550622810481e-04
3423 -8.899999999999977e+00 1.061856842269648e-01 9.243478617193546e-04
3424 -8.849999999999994e+00 1.061393138602078e-01 9.304926657804913e-04
3425 -8.799999999999983e+00 1.060926349603868e-01 9.366888851758404e-04
3426 -8.750000000000000e+00 1.060456449716902e-01 9.429359120005643e-04
3427 -8.699999999999989e+00 1.059983413691867e-01 9.492331178151403e-04
3428 -8.649999999999977e+00 1.059507216599087e-01 9.555798537164151e-04
3429 -8.599999999999994e+00 1.059027833838151e-01 9.619754522915969e-04
3430 -8.549999999999983e+00 1.058545241146795e-01 9.684192255221546e-04
3431 -8.500000000000000e+00 1.058059414612629e-01 9.749104648903995e-04
3432 -8.449999999999989e+00 1.057570330681905e-01 9.814484426939885e-04
3433 -8.399999999999977e+00 1.057077966169935e-01 9.880324101629867e-04
3434 -8.349999999999994e+00 1.056582298271742e-01 9.946615988454255e-04
3435 -8.299999999999983e+00 1.056083304571089e-01 1.001335220216504e-03
3436 -8.250000000000000e+00 1.055580963051526e-01 1.008052464825937e-03
3437 -8.199999999999989e+00 1.055075252106263e-01 1.014812503896678e-03
3438 -8.149999999999977e+00 1.054566150547629e-01 1.021614487726197e-03
3439 -8.099999999999994e+00 1.054053637618537e-01 1.028457546112804e-03
3440 -8.049999999999983e+00 1.053537693001516e-01 1.035340789563577e-03
3441 -8.000000000000000e+00 1.053018296828974e-01 1.042263307233782e-03
3442 -7.949999999999989e+00 1.052495429694282e-01 1.049224168383489e-03
3443 -7.899999999999977e+00 1.051969072660590e-01 1.056222422342046e-03
3444 -7.849999999999994e+00 1.051439207271940e-01 1.063257098081749e-03
3445 -7.799999999999983e+00 1.050905815562508e-01 1.070327204431010e-03
3446 -7.750000000000000e+00 1.050368880067509e-01 1.077431729790135e-03
3447 -7.699999999999989e+00 1.049828383832718e-01 1.084569643126088e-03
3448 -7.649999999999977e+00 1.049284310424383e-01 1.091739892729038e-03
3449 -7.599999999999994e+00 1.048736643939989e-01 1.098941407633447e-03
3450 -7.549999999999983e+00 1.048185369016750e-01 1.106173096978580e-03
3451 -7.500000000000000e+00 1.047630470843011e-01 1.113433850008505e-03
3452 -7.449999999999989e+00 1.047071935166741e-01 1.120722536605001e-03
3453 -7.399999999999977e+00 1.046509748306406e-01 1.128038006967813e-03
3454 -7.349999999999994e+00 1.045943897159773e-01 1.135379092112032e-03
3455 -7.299999999999983e+00 1.045374369214294e-01 1.142744603832568e-03
3456 -7.250000000000000e+00 1.044801152555941e-01 1.150133334988368e-03
3457 -7.199999999999989e+00 1.044224235879305e-01 1.157544059040561e-03
3458 -7.149999999999977e+00 1.043643608496900e-01 1.164975532006451e-03
3459 -7.099999999999994e+00 1.043059260347299e-01 1.172426490256839e-03
3460 -7.049999999999983e+00 1.042471182006643e-01 1.179895651688412e-03
3461 -7.000000000000000e+00 1.041879364695610e-01 1.187381717393521e-03
3462 -6.949999999999989e+00 1.041283800289250e-01 1.194883369635136e-03
3463 -6.899999999999977e+00 1.040684481325975e-01 1.202399272308696e-03
3464 -6.849999999999994e+00 1.040081401016941e-01 1.209928073286903e-03
3465 -6.799999999999983e+00 1.039474553252688e-01 1.217468402892052e-03
3466 -6.750000000000000e+00 1.038863932614049e-01 1.225018873682870e-03
3467 -6.699999999999989e+00 1.038249534379005e-01 1.232578082515090e-03
3468 -6.649999999999977e+00 1.037631354531534e-01 1.240144609333527e-03
3469 -6.599999999999994e+00 1.037009389769672e-01 1.247717018131311e-03
3470 -6.549999999999983e+00 1.036383637513403e-01 1.255293857056472e-03
3471 -6.500000000000000e+00 1.035754095912615e-01 1.262873658909314e-03
3472 -6.449999999999989e+00 1.035120763854493e-01 1.270454941497690e-03
3473 -6.399999999999977e+00 1.034483640971118e-01 1.278036207068567e-03
3474 -6.349999999999994e+00 1.033842727647425e-01 1.285615943409368e-03
3475 -6.299999999999983e+00 1.033198025027708e-01 1.293192625695383e-03
3476 -6.250000000000000e+00 1.032549535021730e-01 1.300764713754177e-03
3477 -6.199999999999989e+00 1.031897260313954e-01 1.308330653841949e-03
3478 -6.149999999999977e+00 1.031241204367888e-01 1.315888880455418e-03
3479 -6.099999999999994e+00 1.030581371433499e-01 1.323437814413353e-03
3480 -6.049999999999983e+00 1.029917766553474e-01 1.330975864775041e-03
3481 -6.000000000000000e+00 1.029250395568724e-01 1.338501428804761e-03
3482 -5.949999999999989e+00 1.028579265124669e-01 1.346012891758619e-03
3483 -5.899999999999977e+00 1.027904382676965e-01 1.353508628483269e-03
3484 -5.849999999999994e+00 1.027225756496186e-01 1.360987002847480e-03
3485 -5.799999999999983e+00 1.026543395674118e-01 1.368446368807952e-03
3486 -5.750000000000000e+00 1.025857310127378e-01 1.375885070977745e-03
3487 -5.699999999999989e+00 1.025167510603140e-01 1.383301443951268e-03
3488 -5.649999999999977e+00 1.024474008683427e-01 1.390693813902999e-03
3489 -5.599999999999994e+00 1.023776816789237e-01 1.398060499120390e-03
3490 -5.549999999999983e+00 1.023075948184307e-01 1.405399809506491e-03
3491 -5.500000000000000e+00 1.022371416979730e-01 1.412710047752341e-03
3492 -5.449999999999989e+00 1.021663238136554e-01 1.419989510047515e-03
3493 -5.399999999999977e+00 1.020951427469683e-01 1.427236485156413e-03
3494 -5.349999999999994e+00 1.020236001651398e-01 1.434449257224912e-03
3495 -5.299999999999983e+00 1.019516978212458e-01 1.441626105034288e-03
3496 -5.250000000000000e+00 1.018794375546364e-01 1.448765301219623e-03
3497 -5.199999999999989e+00 1.018068212911238e-01 1.455865115111976e-03
3498 -5.149999999999977e+00 1.017338510431252e-01 1.462923811814676e-03
3499 -5.099999999999994e+00 1.016605289099424e-01 1.469939653375718e-03
3500 -5.049999999999983e+00 1.015868570777876e-01 1.476910899391726e-03
3501 -5.000000000000000e+00 1.015128378200032e-01 1.483835805942135e-03
3502 -4.949999999999989e+00 1.014384734971934e-01 1.490712628609003e-03
3503 -4.899999999999977e+00 1.013637665571423e-01 1.497539621126975e-03
3504 -4.849999999999994e+00 1.012887195350807e-01 1.504315036520154e-03
3505 -4.799999999999983e+00 1.012133350534903e-01 1.511037128452131e-03
3506 -4.750000000000000e+00 1.011376158222355e-01 1.517704149982535e-03
3507 -4.699999999999989e+00 1.010615646384920e-01 1.524314355663137e-03
3508 -4.649999999999977e+00 1.009851843866691e-01 1.530866001182574e-03
3509 -4.599999999999994e+00 1.009084780383738e-01 1.537357344432166e-03
3510 -4.549999999999983e+00 1.008314486522259e-01 1.543786645967771e-03
3511 -4.500000000000000e+00 1.007540993737770e-01 1.550152169116359e-03
3512 -4.449999999999989e+00 1.006764334353143e-01 1.556452180473400e-03
3513 -4.399999999999977e+00 1.005984541557297e-01 1.562684952105542e-03
3514 -4.349999999999994e+00 1.005201649401037e-01 1.568848759099239e-03
3515 -4.299999999999983e+00 1.004415692798197e-01 1.574941882012126e-03
3516 -4.250000000000000e+00 1.003626707519025e-01 1.580962608898062e-03
3517 -4.199999999999989e+00 1.002834730189299e-01 1.586909231825473e-03
3518 -4.149999999999977e+00 1.002039798287200e-01 1.592780050003739e-03
3519 -4.099999999999994e+00 1.001241950139296e-01 1.598573370991119e-03
3520 -4.049999999999983e+00 1.000441224916209e-01 1.604287509628932e-03
3521 -4.000000000000000e+00 9.996376626296666e-02 1.609920788290253e-03
3522 -3.949999999999989e+00 9.988313041279184e-02 1.615471539260227e-03
3523 -3.899999999999977e+00 9.980221910904064e-02 1.620938103705782e-03
3524 -3.849999999999994e+00 9.972103660242126e-02 1.626318831817741e-03
3525 -3.799999999999983e+00 9.963958722585886e-02 1.631612085191136e-03
3526 -3.750000000000000e+00 9.955787539390215e-02 1.636816235723870e-03
3527 -3.699999999999989e+00 9.947590560228647e-02 1.641929666540420e-03
3528 -3.649999999999977e+00 9.939368242724811e-02 1.646950772773437e-03
3529 -3.599999999999994e+00 9.931121052500913e-02 1.651877961243997e-03
3530 -3.549999999999983e+00 9.922849463112371e-02 1.656709651527422e-03
3531 -3.500000000000000e+00 9.914553955985639e-02 1.661444276699342e-03
3532 -3.449999999999989e+00 9.906235020345378e-02 1.666080283406757e-03
3533 -3.399999999999977e+00 9.897893153151571e-02 1.670616131939084e-03
3534 -3.349999999999994e+00 9.889528859025987e-02 1.675050297222924e-03
3535 -3.299999999999983e+00 9.881142650179342e-02 1.679381268999691e-03
3536 -3.250000000000000e+00 9.872735046335990e-02 1.683607552358524e-03
3537 -3.199999999999989e+00 9.864306574655757e-02 1.687727668624461e-03
3538 -3.149999999999977e+00 9.855857769649745e-02 1.691740154754484e-03
3539 -3.099999999999994e+00 9.847389173108212e-02 1.695643564225691e-03
3540 -3.049999999999983e+00 9.838901334007488e-02 1.699436467568205e-03
3541 -3.000000000000000e+00 9.830394808432530e-02 1.703117452969138e-03
3542 -2.949999999999989e+00 9.821870159477797e-02 1.706685125952845e-03
3543 -2.899999999999977e+00 9.813327957173001e-02 1.710138110837534e-03
3544 -2.849999999999994e+00 9.804768778369422e-02 1.713475049847091e-03
3545 -2.799999999999983e+00 9.796193206674531e-02 1.716694603786095e-03
3546 -2.750000000000000e+00 9.787601832331561e-02 1.719795454064865e-03
3547 -2.699999999999989e+00 9.778995252133882e-02 1.722776300319140e-03
3548 -2.649999999999977e+00 9.770374069328369e-02 1.725635862115382e-03
3549 -2.599999999999994e+00 9.761738893512728e-02 1.728372880620554e-03
3550 -2.549999999999983e+00 9.753090340522164e-02 1.730986117074451e-03
3551 -2.500000000000000e+00 9.744429032341984e-02 1.733474352327846e-03
3552 -2.449999999999989e+00 9.735755596998885e-02 1.735836390110990e-03
3553 -2.399999999999977e+00 9.727070668440874e-02 1.738071055470414e-03
3554 -2.349999999999994e+00 9.718374886444181e-02 1.740177195017623e-03
3555 -2.299999999999983e+00 9.709668896490697e-02 1.742153677497527e-03
3556 -2.250000000000000e+00 9.700953349669206e-02 1.743999394534512e-03
3557 -2.199999999999989e+00 9.692228902545352e-02 1.745713260525861e-03
3558 -2.149999999999977e+00 9.683496217063947e-02 1.747294212108841e-03
3559 -2.099999999999994e+00 9.674755960424264e-02 1.748741210221283e-03
3560 -2.049999999999983e+00 9.666008804961734e-02 1.750053239462090e-03
3561 -2.000000000000000e+00 9.657255428029643e-02 1.751229307807023e-03
3562 -1.949999999999989e+00 9.648496511883664e-02 1.752268447745564e-03
3563 -1.899999999999977e+00 9.639732743552187e-02 1.753169716351977e-03
3564 -1.849999999999994e+00 9.630964814720144e-02 1.753932194716867e-03
3565 -1.799999999999983e+00 9.622193421605019e-02 1.754554989190638e-03
3566 -1.750000000000000e+00 9.613419264828238e-02 1.755037231880863e-03
3567 -1.699999999999989e+00 9.604643049286210e-02 1.755378079657532e-03
3568 -1.649999999999977e+00 9.595865484031663e-02 1.755576715325446e-03
3569 -1.599999999999994e+00 9.587087282132956e-02 1.755632347695268e-03
3570 -1.549999999999983e+00 9.578309160554710e-02 1.755544211263782e-03
3571 -1.500000000000000e+00 9.569531840020318e-02 1.755311567386286e-03
3572 -1.449999999999989e+00 9.560756044880847e-02 1.754933703566053e-03
3573 -1.399999999999977e+00 9.551982502984657e-02 1.754409934591195e-03
3574 -1.349999999999994e+00 9.543211945534935e-02 1.753739602143867e-03
3575 -1.299999999999983e+00 9.534445106963219e-02 1.752922074693686e-03
3576 -1.250000000000000e+00 9.525682724787998e-02 1.751956748456962e-03
3577 -1.199999999999989e+00 9.516925539478649e-02 1.750843047645390e-03
3578 -1.149999999999977e+00 9.508174294311544e-02 1.749580423862085e-03
3579 -1.099999999999994e+00 9.499429735240028e-02 1.748168356847657e-03
3580 -1.049999999999983e+00 9.490692610743068e-02 1.746606354728897e-03
3581 -1.000000000000000e+00 9.481963671692739e-02 1.744893954196414e-03
3582 -9.499999999999886e-01 9.473243671201104e-02 1.743030720042782e-03
3583 -8.999999999999773e-01 9.464533364492311e-02 1.741016245979665e-03
3584 -8.499999999999943e-01 9.455833508741307e-02 1.738850156236538e-03
3585 -7.999999999999829e-01 9.447144862929946e-02 1.736532102363242e-03
3586 -7.500000000000000e-01 9.438468187717675e-02 1.734061765539252e-03
3587 -6.999999999999886e-01 9.429804245274553e-02 1.731438857675016e-03
3588 -6.499999999999773e-01 9.421153799140924e-02 1.728663119600071e-03
3589 -5.999999999999943e-01 9.412517614078553e-02 1.725734322626238e-03
3590 -5.499999999999829e-01 9.403896455914662e-02 1.722652267837077e-03
3591 -5.000000000000000e-01 9.395291091400182e-02 1.719416786158945e-03
3592 -4.499999999999886e-01 9.386702288053073e-02 1.716027740066295e-03
3593 -3.999999999999773e-01 9.378130813999519e-02 1.712485022338228e-03
3594 -3.499999999999943e-01 9.369577437829690e-02 1.708788556200602e-03
3595 -2.999999999999829e-01 9.361042928437513e-02 1.704938295894465e-03
3596 -2.500000000000000e-01 9.352528054870746e-02 1.700934227670814e-03
3597 -1.999999999999886e-01 9.344033586160805e-02 1.696776368547148e-03
3598 -1.499999999999773e-01 9.335560291185274e-02 1.692464766769319e-03
3599 -9.999999999999432e-02 9.327108938493112e-02 1.687999502770765e-03
3600 -4.999999999998295e-02 9.318680296157567e-02 1.683380689101455e-03
3601 0.000000000000000e+00 9.310275131602097e-02 1.678608469468656e-03
3602 5.000000000001137e-02 9.301894211462880e-02 1.673683020229078e-03
3603 1.000000000000227e-01 9.293538301399806e-02 1.668604550602026e-03
3604 1.500000000000057e-01 9.285208165956860e-02 1.663373301212800e-03
3605 2.000000000000171e-01 9.276904568387678e-02 1.657989546259842e-03
3606 2.500000000000000e-01 9.268628270494261e-02 1.652453592093650e-03
3607 3.000000000000114e-01 9.260380032466742e-02 1.646765778779979e-03
3608 3.500000000000227e-01 9.252160612706462e-02 1.640926478820859e-03
3609 4.000000000000057e-01 9.243970767678533e-02 1.634936097651973e-03
3610 4.500000000000171e-01 9.235811251729942e-02 1.628795075419021e-03
3611 5.000000000000000e-01 9.227682816924343e-02 1.622503884561866e-03
3612 5.500000000000114e-01 9.219586212884323e-02 1.616063031448789e-03
3613 6.000000000000227e-01 9.211522186609855e-02 1.609473056483068e-03
3614 6.500000000000057e-01 9.203491482319492e-02 1.602734533783234e-03
3615 7.000000000000171e-01 9.195494841272023e-02 1.595848071858086e-03
3616 7.500000000000000e-01 9.187533001600912e-02 1.588814312754039e-03
3617 8.000000000000114e-01 9.179606698144482e-02 1.581633932872251e-03
3618 8.500000000000227e-01 9.171716662272189e-02 1.574307643394945e-03
3619 9.000000000000057e-01 9.163863621710533e-02 1.566836189610399e-03
3620 9.500000000000171e-01 9.156048300376085e-02 1.559220351694535e-03
3621 1.000000000000000e+00 9.148271418193588e-02 1.551460944284599e-03
3622 1.050000000000011e+00 9.140533690933239e-02 1.543558816230473e-03
3623 1.100000000000023e+00 9.132835830031283e-02 1.535514852086806e-03
3624 1.150000000000006e+00 9.125178542412371e-02 1.527329970798519e-03
3625 1.200000000000017e+00 9.117562530323298e-02 1.519005126375816e-03
3626 1.250000000000000e+00 9.109988491148613e-02 1.510541307894187e-03
3627 1.300000000000011e+00 9.102457117244356e-02 1.501939538890440e-03
3628 1.350000000000023e+00 9.094969095759708e-02 1.493200879032486e-03
3629 1.400000000000006e+00 9.087525108454031e-02 1.484326422094284e-03
3630 1.450000000000017e+00 9.080125831538766e-02 1.475317297625622e-03
3631 1.500000000000000e+00 9.072771935477775e-02 1.466174670383680e-03
3632 1.550000000000011e+00 9.065464084834929e-02 1.456899739764594e-03
3633 1.600000000000023e+00 9.058202938080129e-02 1.447493740798222e-03
3634 1.650000000000006e+00 9.050989147426947e-02 1.437957943188906e-03
3635 1.700000000000017e+00 9.043823358648240e-02 1.428293652168122e-03
3636 1.750000000000000e+00 9.036706210905265e-02 1.418502207997108e-03
3637 1.800000000000011e+00 9.029638336568269e-02 1.408584986037908e-03
3638 1.850000000000023e+00 9.022620361044886e-02 1.398543396327057e-03
3639 1.900000000000006e+00 9.015652902604998e-02 1.388378883895314e-03
3640 1.950000000000017e+00 9.008736572205933e-02 1.378092928874253e-03
3641 2.000000000000000e+00 9.001871973316256e-02 1.367687045501498e-03
3642 2.050000000000011e+00 8.995059701750918e-02 1.357162783222066e-03
3643 2.100000000000023e+00 8.988300345484035e-02 1.346521726226513e-03
3644 2.150000000000006e+00 8.981594484488653e-02 1.335765492456176e-03
3645 2.200000000000017e+00 8.974942690559473e-02 1.324895733958442e-03
3646 2.250000000000000e+00 8.968345527149069e-02 1.313914137348604e-03
3647 2.300000000000011e+00 8.961803549185987e-02 1.302822422992733e-03
3648 2.350000000000023e+00 8.955317302919141e-02 1.291622344510301e-03
3649 2.400000000000006e+00 8.948887325740884e-02 1.280315689626832e-03
3650 2.450000000000017e+00 8.942514146022873e-02 1.268904279250194e-03
3651 2.500000000000000e+00 8.936198282948382e-02 1.257389967079803e-03
3652 2.550000000000011e+00 8.929940246352075e-02 1.245774639144770e-03
3653 2.600000000000023e+00 8.923740536556934e-02 1.234060215082877e-03
3654 2.650000000000006e+00 8.917599644201246e-02 1.222248645937896e-03
3655 2.700000000000017e+00 8.911518050097555e-02 1.210341914408275e-03
3656 2.750000000000000e+00 8.905496225057163e-02 1.198342036339284e-03
3657 2.800000000000011e+00 8.899534629734163e-02 1.186251057028187e-03
3658 2.850000000000023e+00 8.893633714486882e-02 1.174071053391401e-03
3659 2.900000000000006e+00 8.887793919200249e-02 1.161804133964495e-03
3660 2.950000000000017e+00 8.882015673147237e-02 1.149452435562637e-03
3661 3.000000000000000e+00 8.876299394844622e-02 1.137018126016187e-03
3662 3.050000000000011e+00 8.870645491887075e-02 1.124503402891719e-03
3663 3.100000000000023e+00 8.865054360815705e-02 1.111910491502499e-03
3664 3.150000000000006e+00 8.859526386972050e-02 1.099241646578264e-03
3665 3.200000000000017e+00 8.854061944349922e-02 1.086499150524389e-03
3666 3.250000000000000e+00 8.848661395466806e-02 1.073685313066619e-03
3667 3.300000000000011e+00 8.843325091219256e-02 1.060802471677391e-03
3668 3.350000000000023e+00 8.838053370750032e-02 1.047852990190279e-03
3669 3.400000000000006e+00 8.832846561317353e-02 1.034839257982867e-03
3670 3.450000000000017e+00 8.827704978170203e-02 1.021763690225441e-03
3671 3.500000000000000e+00 8.822628924415099e-02 1.008628726957284e-03
3672 3.550000000000011e+00 8.817618690900630e-02 9.954368327314000e-04
3673 3.600000000000023e+00 8.812674556087785e-02 9.821904960460870e-04
3674 3.650000000000006e+00 8.807796785940170e-02 9.688922274975198e-04
3675 3.700000000000017e+00 8.802985633812810e-02 9.555445610232027e-04
3676 3.750000000000000e+00 8.798241340329938e-02 9.421500530137905e-04
3677 3.800000000000011e+00 8.793564133282672e-02 9.287112795419716e-04
3678 3.850000000000023e+00 8.788954227534518e-02 9.152308379256624e-04
3679 3.900000000000006e+00 8.784411824903415e-02 9.017113460529913e-04
3680 3.950000000000017e+00 8.779937114073988e-02 8.881554403572522e-04
3681 4.000000000000000e+00 8.775530270499843e-02 8.745657753195246e-04
3682 4.050000000000011e+00 8.771191456320793e-02 8.609450235397276e-04
3683 4.100000000000023e+00 8.766920820264446e-02 8.472958748839687e-04
3684 4.150000000000006e+00 8.762718497571953e-02 8.336210353832030e-04
3685 4.200000000000017e+00 8.758584609910613e-02 8.199232258121469e-04
3686 4.250000000000000e+00 8.754519265313832e-02 8.062051822932403e-04
3687 4.300000000000011e+00 8.750522558087681e-02 7.924696552663590e-04
3688 4.350000000000023e+00 8.746594568761168e-02 7.787194073927139e-04
3689 4.400000000000006e+00 8.742735364013754e-02 7.649572140877581e-04
3690 4.450000000000017e+00 8.738944996620290e-02 7.511858624553724e-04
3691 4.500000000000000e+00 8.735223505389200e-02 7.374081500444163e-04
3692 4.550000000000011e+00 8.731570915119846e-02 7.236268839960758e-04
3693 4.600000000000023e+00 8.727987236549239e-02 7.098448809017555e-04
3694 4.650000000000006e+00 8.724472466310829e-02 6.960649658083184e-04
3695 4.700000000000017e+00 8.721026586891156e-02 6.822899704417296e-04
3696 4.750000000000000e+00 8.717649566606411e-02 6.685227328517840e-04
3697 4.800000000000011e+00 8.714341359562638e-02 6.547660974831615e-04
3698 4.850000000000023e+00 8.711101905631580e-02 6.410229128661626e-04
3699 4.900000000000006e+00 8.707931130433977e-02 6.272960317943443e-04
3700 4.950000000000017e+00 8.704828945313636e-02 6.135883095836903e-04
3701 5.000000000000000e+00 8.701795247338140e-02 5.999026038594479e-04
3702 5.050000000000011e+00 8.698829919275042e-02 5.862417739521675e-04
3703 5.100000000000023e+00 8.695932829598618e-02 5.726086785884377e-04
3704 5.150000000000006e+00 8.693103832489157e-02 5.590061764948473e-04
3705 5.200000000000017e+00 8.690342767833670e-02 5.454371250479539e-04
3706 5.250000000000000e+00 8.687649461238678e-02 5.319043791018885e-04
3707 5.300000000000011e+00 8.685023724042651e-02 5.184107898514867e-04
3708 5.350000000000023e+00 8.682465353340163e-02 5.049592051520335e-04
3709 5.400000000000006e+00 8.679974131991131e-02 4.915524680981775e-04
3710 5.450000000000017e+00 8.677549828659181e-02 4.781934143949229e-04
3711 5.500000000000000e+00 8.675192197847181e-02 4.648848744892575e-04
3712 5.550000000000011e+00 8.672900979914289e-02 4.516296710121992e-04
3713 5.600000000000023e+00 8.670675901137059e-02 4.384306173577102e-04
3714 5.650000000000006e+00 8.668516673740712e-02 4.252905180379685e-04
3715 5.700000000000017e+00 8.666422995956680e-02 4.122121673333368e-04
3716 5.750000000000000e+00 8.664394552067378e-02 3.991983491502538e-04
3717 5.800000000000011e+00 8.662431012465177e-02 3.862518340014276e-04
3718 5.850000000000023e+00 8.660532033727364e-02 3.733753806400841e-04
3719 5.900000000000006e+00 8.658697258658776e-02 3.605717346033543e-04
3720 5.950000000000017e+00 8.656926316381330e-02 3.478436255832662e-04
3721 6.000000000000000e+00 8.655218822402944e-02 3.351937698070628e-04
3722 6.050000000000011e+00 8.653574378683260e-02 3.226248664134346e-04
3723 6.100000000000023e+00 8.651992573738809e-02 3.101395975591004e-04
3724 6.150000000000006e+00 8.650472982707669e-02 2.977406290227691e-04
3725 6.200000000000017e+00 8.649015167448582e-02 2.854306062971546e-04
3726 6.250000000000000e+00 8.647618676644697e-02 2.732121574311464e-04
3727 6.300000000000011e+00 8.646283045874270e-02 2.610878901521119e-04
3728 6.350000000000023e+00 8.645007797743176e-02 2.490603906579736e-04
3729 6.400000000000006e+00 8.643792441967690e-02 2.371322248961860e-04
3730 6.450000000000017e+00 8.642636475494214e-02 2.253059361478904e-04
3731 6.500000000000000e+00 8.641539382606211e-02 2.135840449568605e-04
3732 6.550000000000011e+00 8.640500635044646e-02 2.019690482057968e-04
3733 6.600000000000023e+00 8.639519692124153e-02 1.904634189742183e-04
3734 6.650000000000006e+00 8.638596000854903e-02 1.790696051173768e-04
3735 6.700000000000017e+00 8.637728996072980e-02 1.677900293728385e-04
3736 6.750000000000000e+00 8.636918100561175e-02 1.566270879393983e-04
3737 6.800000000000011e+00 8.636162725193586e-02 1.455831500862814e-04
3738 6.850000000000023e+00 8.635462269060312e-02 1.346605584373606e-04
3739 6.900000000000006e+00 8.634816119609212e-02 1.238616269816362e-04
3740 6.950000000000017e+00 8.634223652790496e-02 1.131886410377092e-04
3741 7.000000000000000e+00 8.633684233198835e-02 1.026438573248356e-04
3742 7.050000000000011e+00 8.633197214217248e-02 9.222950229315074e-05
3743 7.100000000000023e+00 8.632761938175904e-02 8.194777215919657e-05
3744 7.150000000000006e+00 8.632377736495656e-02 7.180083276381310e-05
3745 7.200000000000017e+00 8.632043929848265e-02 6.179081839974288e-05
3746 7.250000000000000e+00 8.631759828311658e-02 5.191983120766963e-05
3747 7.300000000000011e+00 8.631524731536189e-02 4.218994149596256e-05
3748 7.350000000000023e+00 8.631337928896698e-02 3.260318656828076e-05
3749 7.400000000000006e+00 8.631198699670506e-02 2.316157004855768e-05
3750 7.450000000000017e+00 8.631106313196213e-02 1.386706276917948e-05
3751 7.500000000000000e+00 8.631060029042814e-02 4.721600816992577e-06
3752 7.550000000000011e+00 8.631059097188043e-02 -4.272914573277831e-06
3753 7.600000000000023e+00 8.631102758188547e-02 -1.311461620190357e-05
3754 7.650000000000006e+00 8.631190243350062e-02 -2.180167303578173e-05
3755 7.700000000000017e+00 8.631320774918905e-02 -3.033228985316327e-05
3756 7.750000000000000e+00 8.631493566248594e-02 -3.870470685285454e-05
3757 7.800000000000011e+00 8.631707821987433e-02 -4.691720139504696e-05
3758 7.850000000000023e+00 8.631962738262544e-02 -5.496808729077429e-05
3759 7.900000000000006e+00 8.632257502860341e-02 -6.285571554798253e-05
3760 7.950000000000017e+00 8.632591295418024e-02 -7.057847493996405e-05
3761 8.000000000000000e+00 8.632963287609741e-02 -7.813479161455916e-05
3762 8.050000000000011e+00 8.633372643334170e-02 -8.552312998233447e-05
3763 8.100000000000023e+00 8.633818518909564e-02 -9.274199321396281e-05
3764 8.150000000000006e+00 8.634300063266309e-02 -9.978992249415342e-05
3765 8.200000000000017e+00 8.634816418134506e-02 -1.066654983006288e-04
3766 8.250000000000000e+00 8.635366718249315e-02 -1.133673401909618e-04
3767 8.300000000000011e+00 8.635950091536415e-02 -1.198941072644288e-04
3768 8.350000000000023e+00 8.636565659321960e-02 -1.262444981975364e-04
3769 8.400000000000006e+00 8.637212536518390e-02 -1.324172511729671e-04
3770 8.450000000000017e+00 8.637889831833689e-02 -1.384111449809211e-04
3771 8.500000000000000e+00 8.638596647968200e-02 -1.442249989835886e-04
3772 8.550000000000011e+00 8.639332081823525e-02 -1.498576723690803e-04
3773 8.600000000000023e+00 8.640095224691891e-02 -1.553080654659311e-04
3774 8.650000000000006e+00 8.640885162478185e-02 -1.605751192457205e-04
3775 8.700000000000017e+00 8.641700975884348e-02 -1.656578158559796e-04
3776 8.750000000000000e+00 8.642541740636744e-02 -1.705551788333537e-04
3777 8.800000000000011e+00 8.643406527672681e-02 -1.752662727838583e-04
3778 8.850000000000023e+00 8.644294403364583e-02 -1.797902042710575e-04
3779 8.900000000000006e+00 8.645204429715392e-02 -1.841261215318468e-04
3780 8.950000000000017e+00 8.646135664579901e-02 -1.882732140856547e-04
3781 9.000000000000000e+00 8.647087161856248e-02 -1.922307141910551e-04
3782 9.050000000000011e+00 8.648057971721812e-02 -1.959978957799535e-04
3783 9.100000000000023e+00 8.649047140814048e-02 -1.995740753812925e-04
3784 9.150000000000006e+00 8.650053712475625e-02 -2.029586118368343e-04
3785 9.200000000000017e+00 8.651076726932416e-02 -2.061509056616728e-04
3786 9.250000000000000e+00 8.652115221532242e-02 -2.091504014956058e-04
3787 9.300000000000011e+00 8.653168230947372e-02 -2.119565853675454e-04
3788 9.350000000000023e+00 8.654234787385917e-02 -2.145689867916190e-04
3789 9.400000000000006e+00 8.655313920815288e-02 -2.169871782342625e-04
3790 9.450000000000017e+00 8.656404659168260e-02 -2.192107750431660e-04
3791 9.500000000000000e+00 8.657506028565720e-02 -2.212394355183278e-04
3792 9.550000000000011e+00 8.658617053523443e-02 -2.230728606988919e-04
3793 9.600000000000023e+00 8.659736757172709e-02 -2.247107964947759e-04
3794 9.650000000000006e+00 8.660864161488391e-02 -2.261530309155546e-04
3795 9.700000000000017e+00 8.661998287481865e-02 -2.273993954560183e-04
3796 9.750000000000000e+00 8.663138155442951e-02 -2.284497657356610e-04
3797 9.800000000000011e+00 8.664282785139221e-02 -2.293040598289053e-04
3798 9.850000000000023e+00 8.665431196041240e-02 -2.299622413559632e-04
3799 9.900000000000006e+00 8.666582407552781e-02 -2.304243163209208e-04
3800 9.950000000000017e+00 8.667735439204449e-02 -2.306903341420252e-04
3801 1.000000000000000e+01 8.668889310894201e-02 -2.307603893925148e-04
3802 1.005000000000001e+01 8.670043043098374e-02 -2.306346199887344e-04
3803 1.010000000000002e+01 8.671195657094088e-02 -2.303132075454073e-04
3804 1.015000000000001e+01 8.672346175173828e-02 -2.297963777664336e-04
3805 1.020000000000002e+01 8.673493620871753e-02 -2.290844009422699e-04
3806 1.025000000000000e+01 8.674637019183251e-02 -2.281775912038597e-04
3807 1.030000000000001e+01 8.675775396783791e-02 -2.270763066292147e-04
3808 1.035000000000002e+01 8.676907782249543e-02 -2.257809495986862e-04
3809 1.040000000000001e+01 8.678033206279778e-02 -2.242919668660193e-04
3810 1.045000000000002e+01 8.679150701918203e-02 -2.226098498070428e-04
3811 1.050000000000000e+01 8.680259304777849e-02 -2.207351333183283e-04
3812 1.055000000000001e+01 8.681358053251387e-02 -2.186683968119496e-04
3813 1.060000000000002e+01 8.682445988745968e-02 -2.164102650326072e-04
3814 1.065000000000001e+01 8.683522155901713e-02 -2.139614061391626e-04
3815 1.070000000000002e+01 8.684585602807360e-02 -2.113225326638712e-04
3816 1.075000000000000e+01 8.685635381228352e-02 -2.084944020097623e-04
3817 1.080000000000001e+01 8.686670546827457e-02 -2.054778155269332e-04
3818 1.085000000000002e+01 8.687690159383621e-02 -2.022736191875651e-04
3819 1.090000000000001e+01 8.688693283019333e-02 -1.988827040122487e-04
3820 1.095000000000002e+01 8.689678986423743e-02 -1.953060046133714e-04
3821 1.100000000000000e+01 8.690646343065467e-02 -1.915444991951176e-04
3822 1.105000000000001e+01 8.691594431415695e-02 -1.875992121824765e-04
3823 1.110000000000002e+01 8.692522335187292e-02 -1.834712119475057e-04
3824 1.115000000000001e+01 8.693429143535170e-02 -1.791616097790438e-04
3825 1.120000000000002e+01 8.694313951285082e-02 -1.746715619077577e-04
3826 1.125000000000000e+01 8.695175859154247e-02 -1.700022693285064e-04
3827 1.130000000000001e+01 8.696013973978367e-02 -1.651549770542715e-04
3828 1.135000000000002e+01 8.696827408924790e-02 -1.601309734411416e-04
3829 1.140000000000001e+01 8.697615283712778e-02 -1.549315914317617e-04
3830 1.145000000000002e+01 8.698376724839108e-02 -1.495582075605739e-04
3831 1.150000000000000e+01 8.699110865788384e-02 -1.440122428064683e-04
3832 1.155000000000001e+01 8.699816847267172e-02 -1.382951612072247e-04
3833 1.160000000000002e+01 8.700493817400456e-02 -1.324084703568928e-04
3834 1.165000000000001e+01 8.701140931970741e-02 -1.263537221518618e-04
3835 1.170000000000002e+01 8.701757354621975e-02 -1.201325113697749e-04
3836 1.175000000000000e+01 8.702342257084439e-02 -1.137464755274209e-04
3837 1.180000000000001e+01 8.702894819377249e-02 -1.071972958399670e-04
3838 1.185000000000002e+01 8.703414230042839e-02 -1.004866966525242e-04
3839 1.190000000000001e+01 8.703899686343775e-02 -9.361644426775229e-05
3840 1.195000000000002e+01 8.704350394485516e-02 -8.658834808272786e-05
3841 1.200000000000000e+01 8.704765569824602e-02 -7.940425955865749e-05
3842 1.205000000000001e+01 8.705144437081103e-02 -7.206607257614905e-05
3843 1.210000000000002e+01 8.705486230550363e-02 -6.457572265361478e-05
3844 1.215000000000001e+01 8.705790194307639e-02 -5.693518723148827e-05
3845 1.220000000000002e+01 8.706055582422678e-02 -4.914648499720897e-05
3846 1.225000000000000e+01 8.706281659157611e-02 -4.121167567205930e-05
3847 1.230000000000001e+01 8.706467699179399e-02 -3.313285994011039e-05
3848 1.235000000000002e+01 8.706612987757012e-02 -2.491217916400501e-05
3849 1.240000000000001e+01 8.706716820971039e-02 -1.655181470994194e-05
3850 1.245000000000002e+01 8.706778505904111e-02 -8.053988267420209e-06
3851 1.250000000000000e+01 8.706797360853713e-02 5.790392165749836e-07
3852 1.255000000000001e+01 8.706772715511946e-02 9.344967821789396e-06
3853 1.260000000000002e+01 8.706703911175495e-02 1.824145801521126e-05
3854 1.265000000000001e+01 8.706590300931794e-02 2.726613278269951e-05
3855 1.270000000000002e+01 8.706431249847668e-02 3.641657635000684e-05
3856 1.275000000000000e+01 8.706226135168293e-02 4.569033524859378e-05
3857 1.280000000000001e+01 8.705974346495182e-02 5.508491973671426e-05
3858 1.285000000000002e+01 8.705675285970926e-02 6.459780230727574e-05
3859 1.290000000000001e+01 8.705328368472109e-02 7.422641957077758e-05
3860 1.295000000000002e+01 8.704933021775219e-02 8.396817314348937e-05
3861 1.300000000000000e+01 8.704488686740675e-02 9.382042847505545e-05
3862 1.305000000000001e+01 8.703994817490468e-02 1.037805163761618e-04
3863 1.310000000000002e+01 8.703450881576913e-02 1.138457338711873e-04
3864 1.315000000000001e+01 8.702856360151756e-02 1.240133442337310e-04
3865 1.320000000000002e+01 8.702210748134576e-02 1.342805780879530e-04
3866 1.325000000000000e+01 8.701513554370877e-02 1.446446330888307e-04
3867 1.330000000000001e+01 8.700764301803687e-02 1.551026751300810e-04
3868 1.335000000000002e+01 8.699962527619576e-02 1.656518395165563e-04
3869 1.340000000000001e+01 8.699107783408522e-02 1.762892302537011e-04
3870 1.345000000000002e+01 8.698199635317039e-02 1.870119223568167e-04
3871 1.350000000000000e+01 8.697237664184954e-02 1.978169609273550e-04
3872 1.355000000000001e+01 8.696221465707765e-02 2.087013629648027e-04
3873 1.360000000000002e+01 8.695150650555306e-02 2.196621180061697e-04
3874 1.365000000000001e+01 8.694024844527704e-02 2.306961877351910e-04
3875 1.370000000000002e+01 8.692843688677954e-02 2.418005085047525e-04
3876 1.375000000000000e+01 8.691606839442656e-02 2.529719906263495e-04
3877 1.380000000000001e+01 8.690313968771690e-02 2.642075200753879e-04
3878 1.385000000000002e+01 8.688964764241902e-02 2.755039584556584e-04
3879 1.390000000000001e+01 8.687558929187134e-02 2.868581447401652e-04
3880 1.395000000000002e+01 8.686096182794500e-02 2.982668952355993e-04
3881 1.400000000000000e+01 8.684576260234778e-02 3.097270050389511e-04
3882 1.405000000000001e+01 8.682998912744111e-02 3.212352488191073e-04
3883 1.410000000000002e+01 8.681363907746587e-02 3.327883813142307e-04
3884 1.415000000000001e+01 8.679671028930969e-02 3.443831386107377e-04
3885 1.420000000000002e+01 8.677920076360479e-02 3.560162380367160e-04
3886 1.425000000000000e+01 8.676110866550601e-02 3.676843814659492e-04
3887 1.430000000000001e+01 8.674243232545820e-02 3.793842536126135e-04
3888 1.435000000000002e+01 8.672317024014475e-02 3.911125240207980e-04
3889 1.440000000000001e+01 8.670332107305612e-02 4.028658481658454e-04
3890 1.445000000000002e+01 8.668288365532817e-02 4.146408682714764e-04
3891 1.450000000000000e+01 8.666185698622897e-02 4.264342141979682e-04
3892 1.455000000000001e+01 8.664024023390837e-02 4.382425046500771e-04
3893 1.460000000000002e+01 8.661803273576396e-02 4.500623477454724e-04
3894 1.465000000000001e+01 8.659523399913382e-02 4.618903416186981e-04
3895 1.470000000000002e+01 8.657184370160209e-02 4.737230770146539e-04
3896 1.475000000000000e+01 8.654786169143236e-02 4.855571365780520e-04
3897 1.480000000000001e+01 8.652328798794429e-02 4.973890970916273e-04
3898 1.485000000000002e+01 8.649812278172320e-02 5.092155290142841e-04
3899 1.490000000000001e+01 8.647236643504286e-02 5.210329988258877e-04
3900 1.495000000000002e+01 8.644601948184061e-02 5.328380702707136e-04
3901 1.500000000000000e+01 8.641908262801579e-02 5.446273040021765e-04
3902 1.505000000000001e+01 8.639155675144039e-02 5.563972591104971e-04
3903 1.510000000000002e+01 8.636344290210474e-02 5.681444942595704e-04
3904 1.515000000000001e+01 8.633474230201443e-02 5.798655703870281e-04
3905 1.520000000000002e+01 8.630545634506603e-02 5.915570481107579e-04
3906 1.525000000000000e+01 8.627558659720336e-02 6.032154913171439e-04
3907 1.530000000000001e+01 8.624513479593432e-02 6.148374684400437e-04
3908 1.535000000000002e+01 8.621410285035935e-02 6.264195517147186e-04
3909 1.540000000000001e+01 8.618249284076285e-02 6.379583199134231e-04
3910 1.545000000000002e+01 8.615030701836801e-02 6.494503576703892e-04
3911 1.550000000000000e+01 8.611754780499581e-02 6.608922580753074e-04
3912 1.555000000000001e+01 8.608421779256048e-02 6.722806230285983e-04
3913 1.560000000000002e+01 8.605031974269295e-02 6.836120640585364e-04
3914 1.565000000000001e+01 8.601585658615463e-02 6.948832030317931e-04
3915 1.570000000000002e+01 8.598083142238977e-02 7.060906737876849e-04
3916 1.575000000000000e+01 8.594524751877586e-02 7.172311237013673e-04
3917 1.580000000000001e+01 8.590910831001963e-02 7.283012130088196e-04
3918 1.585000000000002e+01 8.587241739747498e-02 7.392976167963639e-04
3919 1.590000000000001e+01 8.583517854834000e-02 7.502170258888441e-04
3920 1.595000000000002e+01 8.579739569488609e-02 7.610561469206800e-04
3921 1.600000000000000e+01 8.575907293364793e-02 7.718117052846196e-04
3922 1.605000000000001e+01 8.572021452435763e-02 7.824804447409406e-04
3923 1.610000000000002e+01 8.568082488917383e-02 7.930591269555975e-04
3924 1.615000000000001e+01 8.564090861166207e-02 8.035445349818815e-04
3925 1.620000000000002e+01 8.560047043567565e-02 8.139334729406755e-04
3926 1.625000000000000e+01 8.555951526436800e-02 8.242227668020519e-04
3927 1.630000000000001e+01 8.551804815899544e-02 8.344092651668689e-04
3928 1.635000000000002e+01 8.547607433785132e-02 8.444898410076007e-04
3929 1.640000000000001e+01 8.543359917489468e-02 8.544613915972832e-04
3930 1.645000000000002e+01 8.539062819869159e-02 8.643208387937307e-04
3931 1.650000000000000e+01 8.534716709101531e-02 8.740651319527615e-04
3932 1.655000000000001e+01 8.530322168549631e-02 8.836912469689651e-04
3933 1.660000000000002e+01 8.525879796631841e-02 8.931961869151905e-04
3934 1.665000000000001e+01 8.521390206680479e-02 9.025769844939191e-04
3935 1.670000000000002e+01 8.516854026786902e-02 9.118307011846127e-04
3936 1.675000000000000e+01 8.512271899668633e-02 9.209544283095283e-04
3937 1.680000000000001e+01 8.507644482503807e-02 9.299452882416404e-04
3938 1.685000000000002e+01 8.502972446786217e-02 9.388004349730750e-04
3939 1.690000000000001e+01 8.498256478154076e-02 9.475170551453971e-04
3940 1.695000000000002e+01 8.493497276234763e-02 9.560923668416876e-04
3941 1.700000000000000e+01 8.488695554485659e-02 9.645236228905674e-04
3942 1.705000000000001e+01 8.483852040005857e-02 9.728081103688169e-04
3943 1.710000000000002e+01 8.478967473381971e-02 9.809431501750510e-04
3944 1.715000000000001e+01 8.474042608504107e-02 9.889260998363625e-04
3945 1.720000000000002e+01 8.469078212383607e-02 9.967543521938182e-04
3946 1.725000000000000e+01 8.464075064982168e-02 1.004425336681436e-03
3947 1.730000000000001e+01 8.459033959016793e-02 1.011936520427525e-03
3948 1.735000000000002e+01 8.453955699777893e-02 1.019285408005999e-03
3949 1.740000000000001e+01 8.448841104936733e-02 1.026469542182440e-03
3950 1.745000000000002e+01 8.443691004356069e-02 1.033486504802283e-03
3951 1.750000000000000e+01 8.438506239888710e-02 1.040333916861869e-03
3952 1.755000000000001e+01 8.433287665187450e-02 1.047009439254509e-03
3953 1.760000000000002e+01 8.428036145496165e-02 1.053510773232347e-03
3954 1.765000000000001e+01 8.422752557455127e-02 1.059835660690567e-03
3955 1.770000000000002e+01 8.417437788889259e-02 1.065981884913469e-03
3956 1.775000000000000e+01 8.412092738605992e-02 1.071947270112616e-03
3957 1.780000000000001e+01 8.406718316188133e-02 1.077729683913731e-03
3958 1.785000000000002e+01 8.401315441766855e-02 1.083327035935611e-03
3959 1.790000000000001e+01 8.395885045828777e-02 1.088737277576968e-03
3960 1.795000000000002e+01 8.390428068991085e-02 1.093958405107287e-03
3961 1.800000000000000e+01 8.384945461777704e-02 1.098988457499672e-03
3962 1.805000000000001e+01 8.379438184416088e-02 1.103825518100621e-03
3963 1.810000000000002e+01 8.373907206596698e-02 1.108467714630024e-03
3964 1.815000000000001e+01 8.368353507269788e-02 1.112913218683786e-03
3965 1.820000000000002e+01 8.362778074409860e-02 1.117160248185201e-03
3966 1.825000000000000e+01 8.357181904787936e-02 1.121207065288843e-03
3967 1.830000000000001e+01 8.351566003756972e-02 1.125051978512204e-03
3968 1.835000000000002e+01 8.345931385002814e-02 1.128693342380416e-03
3969 1.840000000000001e+01 8.340279070333168e-02 1.132129556467021e-03
3970 1.845000000000002e+01 8.334610089438144e-02 1.135359067490072e-03
3971 1.850000000000000e+01 8.328925479658267e-02 1.138380369560821e-03
3972 1.855000000000001e+01 8.323226285742535e-02 1.141192003224489e-03
3973 1.860000000000002e+01 8.317513559626022e-02 1.143792555673429e-03
3974 1.865000000000001e+01 8.311788360185801e-02 1.146180662452423e-03
3975 1.870000000000002e+01 8.306051753001498e-02 1.148355006286295e-03
3976 1.875000000000000e+01 8.300304810122938e-02 1.150314317861501e-03
3977 1.880000000000001e+01 8.294548609822883e-02 1.152057376394566e-03
3978 1.885000000000002e+01 8.288784236358993e-02 1.153583009063652e-03
3979 1.890000000000001e+01 8.283012779732246e-02 1.154890091221716e-03
3980 1.895000000000002e+01 8.277235335446775e-02 1.155977547746545e-03
3981 1.900000000000000e+01 8.271453004254781e-02 1.156844352045994e-03
3982 1.905000000000001e+01 8.265666891926315e-02 1.157489525915878e-03
3983 1.910000000000002e+01 8.259878108995622e-02 1.157912141778183e-03
3984 1.915000000000001e+01 8.254087770508534e-02 1.158111320371802e-03
3985 1.920000000000002e+01 8.248296995791904e-02 1.158086232315725e-03
3986 1.925000000000000e+01 8.242506908185376e-02 1.157836098357734e-03
3987 1.930000000000001e+01 8.236718634808327e-02 1.157360188486223e-03
3988 1.935000000000002e+01 8.230933306300514e-02 1.156657822924956e-03
3989 1.940000000000001e+01 8.225152056579077e-02 1.155728372914666e-03
3990 1.945000000000002e+01 8.219376022571367e-02 1.154571258652481e-03
3991 1.950000000000000e+01 8.213606343992552e-02 1.153185951210389e-03
3992 1.955000000000001e+01 8.207844163059264e-02 1.151571973316834e-03
3993 1.960000000000002e+01 8.202090624259384e-02 1.149728897260616e-03
3994 1.965000000000001e+01 8.196346874086657e-02 1.147656346276449e-03
3995 1.970000000000002e+01 8.190614060796619e-02 1.145353994758125e-03
3996 1.975000000000000e+01 8.184893334139076e-02 1.142821568365093e-03
3997 1.980000000000001e+01 8.179185845112968e-02 1.140058844235625e-03
3998 1.985000000000002e+01 8.173492745696720e-02 1.137065649992053e-03
3999 1.990000000000001e+01 8.167815188613048e-02 1.133841864522367e-03
4000 1.995000000000002e+01 8.162154327051496e-02 1.130387419436829e-03
4001 2.000000000000000e+01 8.156511314418680e-02 1.126702297256088e-03
4002 2.005000000000001e+01 8.150887304078935e-02 1.122786532157249e-03
4003 2.010000000000002e+01 8.145283449097107e-02 1.118640209938349e-03
4004 2.015000000000001e+01 8.139700901979552e-02 1.114263468906529e-03
4005 2.020000000000002e+01 8.134140814408042e-02 1.109656499203027e-03
4006 2.025000000000000e+01 8.128604336987522e-02 1.104819542092628e-03
4007 2.030000000000001e+01 8.123092618987116e-02 1.099752892486094e-03
4008 2.035000000000002e+01 8.117606808062661e-02 1.094456896986173e-03
4009 2.040000000000001e+01 8.112148050017254e-02 1.088931953674432e-03
4010 2.045000000000002e+01 8.106717488525916e-02 1.083178513852090e-03
4011 2.050000000000000e+01 8.101316264878733e-02 1.077197080974202e-03
4012 2.055000000000001e+01 8.095945517716174e-02 1.070988211253621e-03
4013 2.060000000000002e+01 8.090606382766197e-02 1.064552513199146e-03
4014 2.065000000000001e+01 8.085299992584183e-02 1.057890648041848e-03
4015 2.070000000000002e+01 8.080027476285778e-02 1.051003329095579e-03
4016 2.075000000000000e+01 8.074789959293227e-02 1.043891323107005e-03
4017 2.080000000000001e+01 8.069588563054708e-02 1.036555449616117e-03
4018 2.085000000000002e+01 8.064424404797066e-02 1.028996580068053e-03
4019 2.090000000000001e+01 8.059298597254028e-02 1.021215639163131e-03
4020 2.095000000000002e+01 8.054212248405435e-02 1.013213604394991e-03
4021 2.100000000000000e+01 8.049166461210078e-02 1.004991505482167e-03
4022 2.105000000000001e+01 8.044162333350613e-02 9.965504260733837e-04
4023 2.110000000000002e+01 8.039200956949344e-02 9.878915019712053e-04
4024 2.115000000000001e+01 8.034283418330901e-02 9.790159206701787e-04
4025 2.120000000000002e+01 8.029410797742642e-02 9.699249238082075e-04
4026 2.125000000000000e+01 8.024584169092819e-02 9.606198055678306e-04
4027 2.130000000000001e+01 8.019804599686964e-02 9.511019120722608e-04
4028 2.135000000000002e+01 8.015073149972096e-02 9.413726418117108e-04
4029 2.140000000000001e+01 8.010390873268847e-02 9.314334471710595e-04
4030 2.145000000000002e+01 8.005758815500386e-02 9.212858321916428e-04
4031 2.150000000000000e+01 8.001178014946930e-02 9.109313522870366e-04
4032 2.155000000000001e+01 7.996649501977515e-02 9.003716164102116e-04
4033 2.160000000000002e+01 7.992174298782828e-02 8.896082855258669e-04
4034 2.165000000000001e+01 7.987753419122257e-02 8.786430719709415e-04
4035 2.170000000000002e+01 7.983387868063119e-02 8.674777402006839e-04
4036 2.175000000000000e+01 7.979078641720250e-02 8.561141065044353e-04
4037 2.180000000000001e+01 7.974826726998074e-02 8.445540391832651e-04
4038 2.185000000000002e+01 7.970633101328417e-02 8.327994569157227e-04
4039 2.190000000000001e+01 7.966498732428917e-02 8.208523301789228e-04
4040 2.195000000000002e+01 7.962424578026628e-02 8.087146801116774e-04
4041 2.200000000000000e+01 7.958411585627800e-02 7.963885788342395e-04
4042 2.205000000000001e+01 7.954460692238285e-02 7.838761493417223e-04
4043 2.210000000000002e+01 7.950572824134383e-02 7.711795638698504e-04
4044 2.215000000000001e+01 7.946748896599587e-02 7.583010454581540e-04
4045 2.220000000000002e+01 7.942989813679802e-02 7.452428665288835e-04
4046 2.225000000000000e+01 7.939296467934298e-02 7.320073491712265e-04
4047 2.230000000000001e+01 7.935669740188089e-02 7.185968638268037e-04
4048 2.235000000000002e+01 7.932110499296030e-02 7.050138301067932e-04
4049 2.240000000000001e+01 7.928619601887021e-02 6.912607161524420e-04
4050 2.245000000000002e+01 7.925197892134506e-02 6.773400376758332e-04
4051 2.250000000000000e+01 7.921846201510263e-02 6.632543581019945e-04
4052 2.255000000000001e+01 7.918565348553486e-02 6.490062880004643e-04
4053 2.260000000000002e+01 7.915356138630258e-02 6.345984847300201e-04
4054 2.265000000000001e+01 7.912219363706186e-02 6.200336510531201e-04
4055 2.270000000000002e+01 7.909155802119727e-02 6.053145365569890e-04
4056 2.275000000000000e+01 7.906166218340616e-02 5.904439360193692e-04
4057 2.280000000000001e+01 7.903251362759534e-02 5.754246881295444e-04
4058 2.285000000000002e+01 7.900411971459320e-02 5.602596760212464e-04
4059 2.290000000000001e+01 7.897648765999321e-02 5.449518265265851e-04
4060 2.295000000000002e+01 7.894962453194054e-02 5.295041098918318e-04
4061 2.300000000000000e+01 7.892353724900403e-02 5.139195380010619e-04
4062 2.305000000000001e+01 7.889823257814044e-02 4.982011652998608e-04
4063 2.310000000000002e+01 7.887371713247404e-02 4.823520867347497e-04
4064 2.315000000000001e+01 7.884999736946696e-02 4.663754375400231e-04
4065 2.320000000000002e+01 7.882707958872004e-02 4.502743937706555e-04
4066 2.325000000000000e+01 7.880496993008990e-02 4.340521692114407e-04
4067 2.330000000000001e+01 7.878367437179890e-02 4.177120168336046e-04
4068 2.335000000000002e+01 7.876319872840654e-02 4.012572267697578e-04
4069 2.340000000000001e+01 7.874354864912192e-02 3.846911256388807e-04
4070 2.345000000000002e+01 7.872472961584265e-02 3.680170768305402e-04
4071 2.350000000000000e+01 7.870674694143887e-02 3.512384781245714e-04
4072 2.355000000000001e+01 7.868960576803019e-02 3.343587621529309e-04
4073 2.360000000000002e+01 7.867331106522357e-02 3.173813945878123e-04
4074 2.365000000000001e+01 7.865786762857141e-02 3.003098734311038e-04
4075 2.370000000000002e+01 7.864328007788046e-02 2.831477289078066e-04
4076 2.375000000000000e+01 7.862955285568063e-02 2.658985217252052e-04
4077 2.380000000000001e+01 7.861669022570794e-02 2.485658421491621e-04
4078 2.385000000000002e+01 7.860469627146571e-02 2.311533096488461e-04
4079 2.390000000000001e+01 7.859357489474306e-02 2.136645714401197e-04
4080 2.395000000000002e+01 7.858332981432170e-02 1.961033013131441e-04
4081 2.400000000000000e+01 7.857396456461174e-02 1.784731990994715e-04
4082 2.405000000000001e+01 7.856548249441175e-02 1.607779893930683e-04
4083 2.410000000000002e+01 7.855788676567244e-02 1.430214208042457e-04
4084 2.415000000000001e+01 7.855118035233133e-02 1.252072645030466e-04
4085 2.420000000000002e+01 7.854536603922213e-02 1.073393128336875e-04
4086 2.425000000000000e+01 7.854044642104796e-02 8.942137945666673e-05
4087 2.430000000000001e+01 7.853642390127646e-02 7.145729707502824e-05
4088 2.435000000000002e+01 7.853330069134046e-02 5.345091633301990e-05
4089 2.440000000000001e+01 7.853107880964316e-02 3.540610592267512e-05
4090 2.445000000000002e+01 7.852976008074819e-02 1.732674988375038e-05
4091 2.450000000000000e+01 7.852934613465479e-02 -7.832521831119266e-07
4092 2.455000000000001e+01 7.852983840596650e-02 -1.891998749670165e-05
4093 2.460000000000002e+01 7.853123813340446e-02 -3.707953094789218e-05
4094 2.465000000000001e+01 7.853354635906129e-02 -5.525794506411330e-05
4095 2.470000000000002e+01 7.853676392791087e-02 -7.345128313573923e-05
4096 2.475000000000000e+01 7.854089148737486e-02 -9.165558878976299e-05
4097 2.480000000000001e+01 7.854592948678984e-02 -1.098668982635331e-04
4098 2.485000000000002e+01 7.855187817720122e-02 -1.280812408666065e-04
4099 2.490000000000001e+01 7.855873761087651e-02 -1.462946402241982e-04
4100 2.495000000000002e+01 7.856650764122364e-02 -1.645031171193523e-04
4101 2.500000000000000e+01 7.857518792258844e-02 -1.827026879297478e-04
4102 2.505000000000001e+01 7.858477791001661e-02 -2.008893677540868e-04
4103 2.510000000000002e+01 7.859527685936385e-02 -2.190591713713275e-04
4104 2.515000000000001e+01 7.860668382715374e-02 -2.372081139512261e-04
4105 2.520000000000002e+01 7.861899767075897e-02 -2.553322131859659e-04
4106 2.525000000000000e+01 7.863221704847234e-02 -2.734274887217225e-04
4107 2.530000000000001e+01 7.864634041963114e-02 -2.914899658179593e-04
4108 2.535000000000002e+01 7.866136604505414e-02 -3.095156747079386e-04
4109 2.540000000000001e+01 7.867729198710194e-02 -3.275006520198076e-04
4110 2.545000000000002e+01 7.869411611025612e-02 -3.454409431924432e-04
4111 2.550000000000000e+01 7.871183608142118e-02 -3.633326024043981e-04
4112 2.555000000000001e+01 7.873044937049656e-02 -3.811716940660403e-04
4113 2.560000000000002e+01 7.874995325082779e-02 -3.989542941695845e-04
4114 2.565000000000001e+01 7.877034479991352e-02 -4.166764918522858e-04
4115 2.570000000000002e+01 7.879162090001302e-02 -4.343343893609131e-04
4116 2.575000000000000e+01 7.881377823884961e-02 -4.519241048939193e-04
4117 2.580000000000001e+01 7.883681331050241e-02 -4.694417726014422e-04
4118 2.585000000000002e+01 7.886072241610975e-02 -4.868835432247920e-04
4119 2.590000000000001e+01 7.888550166482489e-02 -5.042455868675688e-04
4120 2.595000000000002e+01 7.891114697479651e-02 -5.215240928180265e-04
4121 2.600000000000000e+01 7.893765407410669e-02 -5.387152707925225e-04
4122 2.605000000000001e+01 7.896501850187576e-02 -5.558153531382004e-04
4123 2.610000000000002e+01 7.899323560942051e-02 -5.728205940869202e-04
4124 2.615000000000001e+01 7.902230056128445e-02 -5.897272722421576e-04
4125 2.620000000000002e+01 7.905220833664472e-02 -6.065316911119112e-04
4126 2.625000000000000e+01 7.908295373039564e-02 -6.232301798547724e-04
4127 2.630000000000001e+01 7.911453135463020e-02 -6.398190954470806e-04
4128 2.635000000000002e+01 7.914693563994035e-02 -6.562948214394737e-04
4129 2.640000000000001e+01 7.918016083677415e-02 -6.726537711543301e-04
4130 2.645000000000002e+01 7.921420101705579e-02 -6.888923880055131e-04
4131 2.650000000000000e+01 7.924905007557470e-02 -7.050071458891694e-04
4132 2.655000000000001e+01 7.928470173164470e-02 -7.209945507469229e-04
4133 2.660000000000002e+01 7.932114953064939e-02 -7.368511405658751e-04
4134 2.665000000000001e+01 7.935838684570129e-02 -7.525734874036516e-04
4135 2.670000000000002e+01 7.939640687938976e-02 -7.681581972107665e-04
4136 2.675000000000000e+01 7.943520266542237e-02 -7.836019116425064e-04
4137 2.680000000000001e+01 7.947476707055401e-02 -7.989013086984187e-04
4138 2.685000000000002e+01 7.951509279629221e-02 -8.140531021183506e-04
4139 2.690000000000001e+01 7.955617238076584e-02 -8.290540442601468e-04
4140 2.695000000000002e+01 7.959799820071822e-02 -8.439009254601615e-04
4141 2.700000000000000e+01 7.964056247331186e-02 -8.585905749924905e-04
4142 2.705000000000001e+01 7.968385725821747e-02 -8.731198626321657e-04
4143 2.710000000000002e+01 7.972787445957508e-02 -8.874856984775192e-04
4144 2.715000000000001e+01 7.977260582806522e-02 -9.016850331278192e-04
4145 2.720000000000002e+01 7.981804296288786e-02 -9.157148599214793e-04
4146 2.725000000000000e+01 7.986417731405737e-02 -9.295722147228958e-04
4147 2.730000000000001e+01 7.991100018436015e-02 -9.432541758158663e-04
4148 2.735000000000002e+01 7.995850273163896e-02 -9.567578656799469e-04
4149 2.740000000000001e+01 8.000667597092814e-02 -9.700804512391414e-04
4150 2.745000000000002e+01 8.005551077676287e-02 -9.832191441461191e-04
4151 2.750000000000000e+01 8.010499788534275e-02 -9.961712007466872e-04
4152 2.755000000000001e+01 8.015512789683754e-02 -1.008933924566691e-03
4153 2.760000000000002e+01 8.020589127779942e-02 -1.021504664961981e-03
4154 2.765000000000001e+01 8.025727836333374e-02 -1.033880817509214e-03
4155 2.770000000000002e+01 8.030927935955035e-02 -1.046059826101953e-03
4156 2.775000000000000e+01 8.036188434594393e-02 -1.058039181955905e-03
4157 2.780000000000001e+01 8.041508327774594e-02 -1.069816424070780e-03
4158 2.785000000000002e+01 8.046886598835101e-02 -1.081389141042166e-03
4159 2.790000000000001e+01 8.052322219185015e-02 -1.092754969285181e-03
4160 2.795000000000002e+01 8.057814148527953e-02 -1.103911595237150e-03
4161 2.800000000000000e+01 8.063361335137387e-02 -1.114856755108917e-03
4162 2.805000000000001e+01 8.068962716079042e-02 -1.125588234529573e-03
4163 2.810000000000002e+01 8.074617217482682e-02 -1.136103869825433e-03
4164 2.815000000000001e+01 8.080323754777297e-02 -1.146401547700293e-03
4165 2.820000000000002e+01 8.086081232959685e-02 -1.156479205945971e-03
4166 2.825000000000000e+01 8.091888546836756e-02 -1.166334833513361e-03
4167 2.830000000000001e+01 8.097744581294819e-02 -1.175966470867706e-03
4168 2.835000000000002e+01 8.103648211545433e-02 -1.185372209810964e-03
4169 2.840000000000001e+01 8.109598303392929e-02 -1.194550194014710e-03
4170 2.845000000000002e+01 8.115593713485580e-02 -1.203498618949084e-03
4171 2.850000000000000e+01 8.121633289582419e-02 -1.212215733268351e-03
4172 2.855000000000001e+01 8.127715870818264e-02 -1.220699837780614e-03
4173 2.860000000000002e+01 8.133840287960226e-02 -1.228949284559633e-03
4174 2.865000000000001e+01 8.140005363663860e-02 -1.236962480071213e-03
4175 2.870000000000002e+01 8.146209912760938e-02 -1.244737883645541e-03
4176 2.875000000000000e+01 8.152452742500316e-02 -1.252274006766640e-03
4177 2.880000000000001e+01 8.158732652828604e-02 -1.259569413925021e-03
4178 2.885000000000002e+01 8.165048436639566e-02 -1.266622723683497e-03
4179 2.890000000000001e+01 8.171398880065439e-02 -1.273432608535074e-03
4180 2.895000000000002e+01 8.177782762724917e-02 -1.279997792664744e-03
4181 2.900000000000000e+01 8.184198857992087e-02 -1.286317055040342e-03
4182 2.905000000000001e+01 8.190645933275320e-02 -1.292389228488844e-03
4183 2.910000000000002e+01 8.197122750276975e-02 -1.298213198452913e-03
4184 2.915000000000001e+01 8.203628065259849e-02 -1.303787905300169e-03
4185 2.920000000000002e+01 8.210160629329977e-02 -1.309112342653407e-03
4186 2.925000000000000e+01 8.216719188686383e-02 -1.314185557248493e-03
4187 2.930000000000001e+01 8.223302484902462e-02 -1.319006651314680e-03
4188 2.935000000000002e+01 8.229909255199530e-02 -1.323574780300873e-03
4189 2.940000000000001e+01 8.236538232705470e-02 -1.327889152911155e-03
4190 2.945000000000002e+01 8.243188146728642e-02 -1.331949032845614e-03
4191 2.950000000000000e+01 8.249857723033927e-02 -1.335753737343737e-03
4192 2.955000000000001e+01 8.256545684102079e-02 -1.339302637646256e-03
4193 2.960000000000002e+01 8.263250749410389e-02 -1.342595159172788e-03
4194 2.965000000000001e+01 8.269971635693807e-02 -1.345630781059981e-03
4195 2.970000000000002e+01 8.276707057220989e-02 -1.348409036765474e-03
4196 2.975000000000000e+01 8.283455726061462e-02 -1.350929513392884e-03
4197 2.980000000000001e+01 8.290216352354918e-02 -1.353191852437874e-03
4198 2.985000000000002e+01 8.296987644585840e-02 -1.355195748828919e-03
4199 2.990000000000001e+01 8.303768309843207e-02 -1.356940951922070e-03
4200 2.995000000000002e+01 8.310557054105061e-02 -1.358427264968043e-03
4201 3.000000000000000e+01 8.317352582492887e-02 -1.359654544295097e-03
4202 3.005000000000001e+01 8.324153599548012e-02 -1.360622701263026e-03
4203 3.010000000000002e+01 8.330958809505518e-02 -1.361331699953894e-03
4204 3.015000000000001e+01 8.337766916547551e-02 -1.361781558699704e-03
4205 3.020000000000002e+01 8.344576625092515e-02 -1.361972350153451e-03
4206 3.025000000000000e+01 8.351386640049085e-02 -1.361904199406183e-03
4207 3.030000000000001e+01 8.358195667086576e-02 -1.361577285585724e-03
4208 3.035000000000002e+01 8.365002412904943e-02 -1.360991842140891e-03
4209 3.040000000000001e+01 8.371805585507985e-02 -1.360148155065133e-03
4210 3.045000000000002e+01 8.378603894455594e-02 -1.359046563713662e-03
4211 3.050000000000000e+01 8.385396051145122e-02 -1.357687461762680e-03
4212 3.055000000000001e+01 8.392180769073221e-02 -1.356071295681716e-03
4213 3.060000000000002e+01 8.398956764101939e-02 -1.354198564804676e-03
4214 3.065000000000001e+01 8.405722754721268e-02 -1.352069821543012e-03
4215 3.070000000000002e+01 8.412477462317369e-02 -1.349685672167311e-03
4216 3.075000000000000e+01 8.419219611442941e-02 -1.347046775528327e-03
4217 3.080000000000001e+01 8.425947930072653e-02 -1.344153842879336e-03
4218 3.085000000000002e+01 8.432661149871734e-02 -1.341007638266944e-03
4219 3.090000000000001e+01 8.439358006455322e-02 -1.337608979099514e-03
4220 3.095000000000002e+01 8.446037239662729e-02 -1.333958735045826e-03
4221 3.100000000000000e+01 8.452697593805780e-02 -1.330057827892972e-03
4222 3.105000000000001e+01 8.459337817941659e-02 -1.325907231901624e-03
4223 3.110000000000002e+01 8.465956666124796e-02 -1.321507973663927e-03
4224 3.115000000000001e+01 8.472552897678298e-02 -1.316861131499536e-03
4225 3.120000000000002e+01 8.479125277439792e-02 -1.311967835455619e-03
4226 3.125000000000000e+01 8.485672576032854e-02 -1.306829268123977e-03
4227 3.130000000000001e+01 8.492193570121032e-02 -1.301446663362071e-03
4228 3.135000000000002e+01 8.498687042666475e-02 -1.295821306044331e-03
4229 3.140000000000001e+01 8.505151783181475e-02 -1.289954532524007e-03
4230 3.145000000000002e+01 8.511586587991715e-02 -1.283847730171317e-03
4231 3.150000000000000e+01 8.517990260483188e-02 -1.277502337444503e-03
4232 3.155000000000001e+01 8.524361611366160e-02 -1.270919843676666e-03
4233 3.160000000000002e+01 8.530699458919955e-02 -1.264101787903371e-03
4234 3.165000000000001e+01 8.537002629245194e-02 -1.257049759821882e-03
4235 3.170000000000002e+01 8.543269956518174e-02 -1.249765398867453e-03
4236 3.175000000000000e+01 8.549500283233868e-02 -1.242250395243616e-03
4237 3.180000000000001e+01 8.555692460470610e-02 -1.234506487755027e-03
4238 3.185000000000002e+01 8.561845348111419e-02 -1.226535464233791e-03
4239 3.190000000000001e+01 8.567957815112948e-02 -1.218339161894733e-03
4240 3.195000000000002e+01 8.574028739730366e-02 -1.209919466838016e-03
4241 3.200000000000000e+01 8.580057009781328e-02 -1.201278313409659e-03
4242 3.205000000000001e+01 8.586041522864463e-02 -1.192417683419933e-03
4243 3.210000000000002e+01 8.591981186615527e-02 -1.183339606924960e-03
4244 3.215000000000001e+01 8.597874918933712e-02 -1.174046161658282e-03
4245 3.220000000000002e+01 8.603721648232110e-02 -1.164539472036097e-03
4246 3.225000000000000e+01 8.609520313654073e-02 -1.154821708517773e-03
4247 3.230000000000001e+01 8.615269865317288e-02 -1.144895089026932e-03
4248 3.235000000000002e+01 8.620969264544343e-02 -1.134761876429025e-03
4249 3.240000000000001e+01 8.626617484081578e-02 -1.124424378602384e-03
4250 3.245000000000002e+01 8.632213508330366e-02 -1.113884950427746e-03
4251 3.250000000000000e+01 8.637756333585855e-02 -1.103145989098664e-03
4252 3.255000000000001e+01 8.643244968221353e-02 -1.092209936466304e-03
4253 3.260000000000002e+01 8.648678432950518e-02 -1.081079279146024e-03
4254 3.265000000000001e+01 8.654055761012813e-02 -1.069756545355460e-03
4255 3.270000000000002e+01 8.659375998404073e-02 -1.058244306619827e-03
4256 3.275000000000000e+01 8.664638204079012e-02 -1.046545176137670e-03
4257 3.280000000000001e+01 8.669841450165450e-02 -1.034661808816395e-03
4258 3.285000000000002e+01 8.674984822167175e-02 -1.022596900632777e-03
4259 3.290000000000001e+01 8.680067419171777e-02 -1.010353188064528e-03
4260 3.295000000000002e+01 8.685088354047821e-02 -9.979334458876110e-04
4261 3.300000000000000e+01 8.690046753630654e-02 -9.853404884196948e-04
4262 3.305000000000001e+01 8.694941758932018e-02 -9.725771704083286e-04
4263 3.310000000000002e+01 8.699772525334737e-02 -9.596463824479429e-04
4264 3.315000000000001e+01 8.704538222756497e-02 -9.465510517969733e-04
4265 3.320000000000002e+01 8.709238035852707e-02 -9.332941432305120e-04
4266 3.325000000000000e+01 8.713871164188802e-02 -9.198786571218420e-04
4267 3.330000000000001e+01 8.718436822423925e-02 -9.063076282345151e-04
4268 3.335000000000002e+01 8.722934240471147e-02 -8.925841257578782e-04
4269 3.340000000000001e+01 8.727362663681504e-02 -8.787112522412599e-04
4270 3.345000000000002e+01 8.731721352993560e-02 -8.646921426347376e-04
4271 3.350000000000000e+01 8.736009585107851e-02 -8.505299639693931e-04
4272 3.355000000000001e+01 8.740226652633254e-02 -8.362279143625528e-04
4273 3.360000000000002e+01 8.744371864251477e-02 -8.217892219875012e-04
4274 3.365000000000001e+01 8.748444544853129e-02 -8.072171437589759e-04
4275 3.370000000000002e+01 8.752444035689066e-02 -7.925149651910601e-04
4276 3.375000000000000e+01 8.756369694505040e-02 -7.776859998642749e-04
4277 3.380000000000001e+01 8.760220895687709e-02 -7.627335877202768e-04
4278 3.385000000000002e+01 8.763997030382242e-02 -7.476610939605166e-04
4279 3.390000000000001e+01 8.767697506627314e-02 -7.324719088686038e-04
4280 3.395000000000002e+01 8.771321749470928e-02 -7.171694462826395e-04
4281 3.400000000000000e+01 8.774869201090141e-02 -7.017571429912550e-04
4282 3.405000000000001e+01 8.778339320900841e-02 -6.862384576677982e-04
4283 3.410000000000002e+01 8.781731585666819e-02 -6.706168700887361e-04
4284 3.415000000000001e+01 8.785045489601728e-02 -6.548958791441351e-04
4285 3.420000000000002e+01 8.788280544458260e-02 -6.390790029442428e-04
4286 3.425000000000000e+01 8.791436279631171e-02 -6.231697772562939e-04
4287 3.430000000000001e+01 8.794512242230823e-02 -6.071717548294941e-04
4288 3.435000000000002e+01 8.797507997179466e-02 -5.910885040449898e-04
4289 3.440000000000001e+01 8.800423127271273e-02 -5.749236074592545e-04
4290 3.445000000000002e+01 8.803257233254058e-02 -5.586806617330353e-04
4291 3.450000000000000e+01 8.806009933888603e-02 -5.423632755352514e-04
4292 3.455000000000001e+01 8.808680866009411e-02 -5.259750690456144e-04
4293 3.460000000000002e+01 8.811269684579059e-02 -5.095196731375040e-04
4294 3.465000000000001e+01 8.813776062740786e-02 -4.930007276726656e-04
4295 3.470000000000002e+01 8.816199691855786e-02 -4.764218798669617e-04
4296 3.475000000000000e+01 8.818540281539455e-02 -4.597867841837910e-04
4297 3.480000000000001e+01 8.820797559697624e-02 -4.430991016235453e-04
4298 3.485000000000002e+01 8.822971272555691e-02 -4.263624975919811e-04
4299 3.490000000000001e+01 8.825061184673544e-02 -4.095806406922975e-04
4300 3.495000000000002e+01 8.827067078962614e-02 -3.927572021567016e-04
4301 3.500000000000000e+01 8.828988756695111e-02 -3.758958549227032e-04
4302 3.505000000000001e+01 8.830826037511841e-02 -3.590002712883233e-04
4303 3.510000000000002e+01 8.832578759407994e-02 -3.420741231607849e-04
4304 3.515000000000001e+01 8.834246778743449e-02 -3.251210811328065e-04
4305 3.520000000000002e+01 8.835829970219322e-02 -3.081448112851604e-04
4306 3.525000000000000e+01 8.837328226856300e-02 -2.911489762169595e-04
4307 3.530000000000001e+01 8.838741459981492e-02 -2.741372327008662e-04
4308 3.535000000000002e+01 8.840069599183309e-02 -2.571132311146584e-04
4309 3.540000000000001e+01 8.841312592292638e-02 -2.400806148372681e-04
4310 3.545000000000002e+01 8.842470405331682e-02 -2.230430177618814e-04
4311 3.550000000000000e+01 8.843543022470257e-02 -2.060040641183036e-04
4312 3.555000000000001e+01 8.844530445972865e-02 -1.889673671584546e-04
4313 3.560000000000002e+01 8.845432696141842e-02 -1.719365278773921e-04
4314 3.565000000000001e+01 8.846249811251639e-02 -1.549151352620015e-04
4315 3.570000000000002e+01 8.846981847494462e-02 -1.379067635198794e-04
4316 3.575000000000000e+01 8.847628878886837e-02 -1.209149709779922e-04
4317 3.580000000000001e+01 8.848190997204242e-02 -1.039433008998003e-04
4318 3.585000000000002e+01 8.848668311895835e-02 -8.699527878519575e-05
4319 3.590000000000001e+01 8.849060949992094e-02 -7.007441183759511e-05
4320 3.595000000000002e+01 8.849369056014211e-02 -5.318418811128822e-05
4321 3.600000000000000e+01 8.849592791873206e-02 -3.632807544562411e-05
4322 3.605000000000001e+01 8.849732336768668e-02 -1.950952018603402e-05
4323 3.610000000000002e+01 8.849787887075067e-02 -2.731947255085743e-06
4324 3.615000000000001e+01 8.849759656241218e-02 1.400124265416025e-05
4325 3.620000000000002e+01 8.849647874648525e-02 3.068667240313516e-05
4326 3.625000000000000e+01 8.849452789517187e-02 4.732098940252172e-05
4327 3.630000000000001e+01 8.849174664754500e-02 6.390086745966528e-05
4328 3.635000000000002e+01 8.848813780842590e-02 8.042300638777533e-05
4329 3.640000000000001e+01 8.848370434690622e-02 9.688413506125926e-05
4330 3.645000000000002e+01 8.847844939491978e-02 1.132810093906755e-04
4331 3.650000000000000e+01 8.847237624596715e-02 1.296104148096333e-04
4332 3.655000000000001e+01 8.846548835343881e-02 1.458691674471879e-04
4333 3.660000000000002e+01 8.845778932922244e-02 1.620541138791509e-04
4334 3.665000000000001e+01 8.844928294205090e-02 1.781621316254700e-04
4335 3.670000000000002e+01 8.843997311605989e-02 1.941901317081829e-04
4336 3.675000000000000e+01 8.842986392888008e-02 2.101350579408745e-04
4337 3.680000000000001e+01 8.841895961026580e-02 2.259938870352585e-04
4338 3.685000000000002e+01 8.840726454017656e-02 2.417636317275651e-04
4339 3.690000000000001e+01 8.839478324709305e-02 2.574413382205876e-04
4340 3.695000000000002e+01 8.838152040635450e-02 2.730240896298142e-04
4341 3.700000000000000e+01 8.836748083813006e-02 2.885090050597228e-04
4342 3.705000000000001e+01 8.835266950584852e-02 3.038932405985406e-04
4343 3.710000000000002e+01 8.833709151407021e-02 3.191739901708956e-04
4344 3.715000000000001e+01 8.832075210683143e-02 3.343484854667622e-04
4345 3.720000000000002e+01 8.830365666552353e-02 3.494139971493837e-04
4346 3.725000000000000e+01 8.828581070711650e-02 3.643678347842183e-04
4347 3.730000000000001e+01 8.826721988204511e-02 3.792073482600244e-04
4348 3.735000000000002e+01 8.824788997229049e-02 3.939299263322482e-04
4349 3.740000000000001e+01 8.822782688941189e-02 4.085329998559928e-04
4350 3.745000000000002e+01 8.820703667230489e-02 4.230140402228244e-04
4351 3.750000000000000e+01 8.818552548538960e-02 4.373705596094624e-04
4352 3.755000000000001e+01 8.816329961634395e-02 4.516001128962444e-04
4353 3.760000000000002e+01 8.814036547409998e-02 4.657002968500024e-04
4354 3.765000000000001e+01 8.811672958665895e-02 4.796687508346054e-04
4355 3.770000000000002e+01 8.809239859901652e-02 4.935031571662307e-04
4356 3.775000000000000e+01 8.806737927094233e-02 5.072012418949612e-04
4357 3.780000000000001e+01 8.804167847482702e-02 5.207607732060637e-04
4358 3.785000000000002e+01 8.801530319362172e-02 5.341795644397962e-04
4359 3.790000000000001e+01 8.798826051838304e-02 5.474554730255932e-04
4360 3.795000000000002e+01 8.796055764631916e-02 5.605863993451976e-04
4361 3.800000000000000e+01 8.793220187844852e-02 5.735702898945760e-04
4362 3.805000000000001e+01 8.790320061732970e-02 5.864051347970189e-04
4363 3.810000000000002e+01 8.787356136496882e-02 5.990889696860791e-04
4364 3.815000000000001e+01 8.784329172036109e-02 6.116198751016100e-04
4365 3.820000000000002e+01 8.781239937745866e-02 6.239959765608205e-04
4366 3.825000000000000e+01 8.778089212270501e-02 6.362154454464530e-04
4367 3.830000000000001e+01 8.774877783291402e-02 6.482764982962408e-04
4368 3.835000000000002e+01 8.771606447287539e-02 6.601773977976677e-04
4369 3.840000000000001e+01 8.768276009313425e-02 6.719164516155729e-04
4370 3.845000000000002e+01 8.764887282771383e-02 6.834920137066547e-04
4371 3.850000000000000e+01 8.761441089176358e-02 6.949024835378736e-04
4372 3.855000000000001e+01 8.757938257936004e-02 7.061463066548868e-04
4373 3.860000000000002e+01 8.754379626109809e-02 7.172219747531017e-04
4374 3.865000000000001e+01 8.750766038188473e-02 7.281280248250255e-04
4375 3.870000000000002e+01 8.747098345861559e-02 7.388630409721486e-04
4376 3.875000000000000e+01 8.743377407778752e-02 7.494256525220067e-04
4377 3.880000000000001e+01 8.739604089336339e-02 7.598145343834517e-04
4378 3.885000000000002e+01 8.735779262434917e-02 7.700284085032649e-04
4379 3.890000000000001e+01 8.731903805251306e-02 7.800660416990013e-04
4380 3.895000000000002e+01 8.727978602017927e-02 7.899262475774549e-04
4381 3.900000000000000e+01 8.724004542775532e-02 7.996078851135735e-04
4382 3.905000000000001e+01 8.719982523166792e-02 8.091098586859857e-04
4383 3.910000000000002e+01 8.715913444188672e-02 8.184311192138694e-04
4384 3.915000000000001e+01 8.711798211974653e-02 8.275706629135016e-04
4385 3.920000000000002e+01 8.707637737559537e-02 8.365275312272047e-04
4386 3.925000000000000e+01 8.703432936662381e-02 8.453008110365090e-04
4387 3.930000000000001e+01 8.699184729449172e-02 8.538896351950598e-04
4388 3.935000000000002e+01 8.694894040310430e-02 8.622931820667645e-04
4389 3.940000000000001e+01 8.690561797628504e-02 8.705106735718005e-04
4390 3.945000000000002e+01 8.686188933574712e-02 8.785413778156226e-04
4391 3.950000000000000e+01 8.681776383850348e-02 8.863846080231497e-04
4392 3.955000000000001e+01 8.677325087494481e-02 8.940397209045159e-04
4393 3.960000000000002e+01 8.672835986641303e-02 9.015061199590946e-04
4394 3.965000000000001e+01 8.668310026294890e-02 9.087832511411875e-04
4395 3.970000000000002e+01 8.663748154129891e-02 9.158706051692889e-04
4396 3.975000000000000e+01 8.659151320243197e-02 9.227677174905580e-04
4397 3.980000000000001e+01 8.654520476954985e-02 9.294741674992224e-04
4398 3.985000000000002e+01 8.649856578568205e-02 9.359895783944694e-04
4399 3.990000000000001e+01 8.645160581171041e-02 9.423136163988488e-04
4400 3.995000000000002e+01 8.640433442404216e-02 9.484459929609557e-04
4401 4.000000000000000e+01 8.635676121241431e-02 9.543864608119179e-04
4402 4.005000000000001e+01 8.630889577796097e-02 9.601348171983659e-04
4403 4.010000000000002e+01 8.626074773069448e-02 9.656909027100369e-04
4404 4.015000000000001e+01 8.621232668768997e-02 9.710545992902553e-04
4405 4.020000000000002e+01 8.616364227076545e-02 9.762258330781037e-04
4406 4.025000000000000e+01 8.611470410438216e-02 9.812045718504692e-04
4407 4.030000000000001e+01 8.606552181358040e-02 9.859908258036398e-04
4408 4.035000000000002e+01 8.601610502180179e-02 9.905846478730496e-04
4409 4.040000000000001e+01 8.596646334879310e-02 9.949861318503395e-04
4410 4.045000000000002e+01 8.591660640861676e-02 9.991954143373505e-04
4411 4.050000000000000e+01 8.586654380735936e-02 1.003212672792131e-03
4412 4.055000000000001e+01 8.581628514133754e-02 1.007038125564463e-03
4413 4.060000000000002e+01 8.576583999480292e-02 1.010672033565641e-03
4414 4.065000000000001e+01 8.571521793798098e-02 1.014114697817092e-03
4415 4.070000000000002e+01 8.566442852502121e-02 1.017366459770130e-03
4416 4.075000000000000e+01 8.561348129200397e-02 1.020427701554638e-03
4417 4.080000000000001e+01 8.556238575486574e-02 1.023298846156706e-03
4418 4.085000000000002e+01 8.551115140738830e-02 1.025980355962020e-03
4419 4.090000000000001e+01 8.545978771926954e-02 1.028472733857200e-03
4420 4.095000000000002e+01 8.540830413400258e-02 1.030776522306098e-03
4421 4.100000000000000e+01 8.535671006703893e-02 1.032892302532673e-03
4422 4.105000000000001e+01 8.530501490374931e-02 1.034820695764438e-03
4423 4.110000000000002e+01 8.525322799746249e-02 1.036562361917959e-03
4424 4.115000000000001e+01 8.520135866755751e-02 1.038117999847543e-03
4425 4.120000000000002e+01 8.514941619747773e-02 1.039488346741280e-03
4426 4.125000000000000e+01 8.509740983288339e-02 1.040674178156564e-03
4427 4.130000000000001e+01 8.504534877966208e-02 1.041676307949047e-03
4428 4.135000000000002e+01 8.499324220208848e-02 1.042495587135761e-03
4429 4.140000000000001e+01 8.494109922094850e-02 1.043132905209632e-03
4430 4.145000000000002e+01 8.488892891156752e-02 1.043589188576277e-03
4431 4.150000000000000e+01 8.483674030209087e-02 1.043865400482957e-03
4432 4.155000000000001e+01 8.478454237151922e-02 1.043962541764643e-03
4433 4.160000000000002e+01 8.473234404791441e-02 1.043881648854494e-03
4434 4.165000000000001e+01 8.468015420663377e-02 1.043623794636517e-03
4435 4.170000000000002e+01 8.462798166845076e-02 1.043190088658719e-03
4436 4.175000000000000e+01 8.457583519776790e-02 1.042581675569920e-03
4437 4.180000000000001e+01 8.452372350089377e-02 1.041799735972404e-03
4438 4.185000000000002e+01 8.447165522417066e-02 1.040845485107411e-03
4439 4.190000000000001e+01 8.441963895238302e-02 1.039720173388048e-03
4440 4.195000000000002e+01 8.436768320683186e-02 1.038425085901906e-03
4441 4.200000000000000e+01 8.431579644379283e-02 1.036961541345249e-03
4442 4.205000000000001e+01 8.426398705269733e-02 1.035330892982245e-03
4443 4.210000000000002e+01 8.421226335449461e-02 1.033534527614677e-03
4444 4.215000000000001e+01 8.416063359993586e-02 1.031573865226676e-03
4445 4.220000000000002e+01 8.410910596797194e-02 1.029450358309703e-03
4446 4.225000000000000e+01 8.405768856410489e-02 1.027165492502036e-03
4447 4.230000000000001e+01 8.400638941872174e-02 1.024720785984812e-03
4448 4.235000000000002e+01 8.395521648550641e-02 1.022117787918830e-03
4449 4.240000000000001e+01 8.390417763992986e-02 1.019358079048516e-03
4450 4.245000000000002e+01 8.385328067760156e-02 1.016443272128242e-03
4451 4.250000000000000e+01 8.380253331271703e-02 1.013375010181505e-03
4452 4.255000000000001e+01 8.375194317658341e-02 1.010154966074595e-03
4453 4.260000000000002e+01 8.370151781610957e-02 1.006784843440300e-03
4454 4.265000000000001e+01 8.365126469223938e-02 1.003266374901557e-03
4455 4.270000000000002e+01 8.360119117861942e-02 9.996013223201317e-04
4456 4.275000000000000e+01 8.355130456000737e-02 9.957914764058273e-04
4457 4.280000000000001e+01 8.350161203097883e-02 9.918386556861947e-04
4458 4.285000000000002e+01 8.345212069443875e-02 9.877447073947110e-04
4459 4.290000000000001e+01 8.340283756023936e-02 9.835115050194077e-04
4460 4.295000000000002e+01 8.335376954393681e-02 9.791409491910485e-04
4461 4.300000000000000e+01 8.330492346532026e-02 9.746349671502230e-04
4462 4.305000000000001e+01 8.325630604722178e-02 9.699955121078574e-04
4463 4.310000000000002e+01 8.320792391410947e-02 9.652245625701994e-04
4464 4.315000000000001e+01 8.315978359096476e-02 9.603241214861669e-04
4465 4.320000000000002e+01 8.311189150196086e-02 9.552962168157819e-04
4466 4.325000000000000e+01 8.306425396928319e-02 9.501428999669770e-04
4467 4.330000000000001e+01 8.301687721196416e-02 9.448662455469048e-04
4468 4.335000000000002e+01 8.296976734472850e-02 9.394683512198299e-04
4469 4.340000000000001e+01 8.292293037684217e-02 9.339513369965857e-04
4470 4.345000000000002e+01 8.287637221102884e-02 9.283173439555981e-04
4471 4.350000000000000e+01 8.283009864244661e-02 9.225685336033962e-04
4472 4.355000000000001e+01 8.278411535766850e-02 9.167070901128227e-04
4473 4.360000000000002e+01 8.273842793343533e-02 9.107352158466142e-04
4474 4.365000000000001e+01 8.269304183608384e-02 9.046551315350371e-04
4475 4.370000000000002e+01 8.264796242028183e-02 8.984690784430427e-04
4476 4.375000000000000e+01 8.260319492823953e-02 8.921793154215152e-04
4477 4.380000000000001e+01 8.255874448873968e-02 8.857881181256744e-04
4478 4.385000000000002e+01 8.251461611642696e-02 8.792977788374401e-04
4479 4.390000000000001e+01 8.247081471085593e-02 8.727106065720136e-04
4480 4.395000000000002e+01 8.242734505576976e-02 8.660289246975594e-04
4481 4.400000000000000e+01 8.238421181838618e-02 8.592550728181436e-04
4482 4.405000000000001e+01 8.234141954848795e-02 8.523914038249814e-04
4483 4.410000000000002e+01 8.229897267800368e-02 8.454402833635299e-04
4484 4.415000000000001e+01 8.225687552015160e-02 8.384040906506129e-04
4485 4.420000000000002e+01 8.221513226893862e-02 8.312852169467533e-04
4486 4.425000000000000e+01 8.217374699845692e-02 8.240860644903591e-04
4487 4.430000000000001e+01 8.213272366248958e-02 8.168090458227084e-04
4488 4.435000000000002e+01 8.209206609387465e-02 8.094565839300571e-04
4489 4.440000000000001e+01 8.205177800409658e-02 8.020311106449185e-04
4490 4.445000000000002e+01 8.201186298281016e-02 7.945350667881712e-04
4491 4.450000000000000e+01 8.197232449741776e-02 7.869709000374314e-04
4492 4.455000000000001e+01 8.193316589280641e-02 7.793410652467969e-04
4493 4.460000000000002e+01 8.189439039089308e-02 7.716480239494672e-04
4494 4.465000000000001e+01 8.185600109041147e-02 7.638942432919293e-04
4495 4.470000000000002e+01 8.181800096656389e-02 7.560821946839269e-04
4496 4.475000000000000e+01 8.178039287094307e-02 7.482143532655527e-04
4497 4.480000000000001e+01 8.174317953123733e-02 7.402931984401562e-04
4498 4.485000000000002e+01 8.170636355109906e-02 7.323212115295519e-04
4499 4.490000000000001e+01 8.166994741008438e-02 7.243008755253300e-04
4500 4.495000000000002e+01 8.163393346354653e-02 7.162346746980575e-04
4501 4.500000000000000e+01 8.159832394261457e-02 7.081250939933170e-04
4502 4.505000000000001e+01 8.156312095414719e-02 6.999746169711329e-04
4503 4.510000000000002e+01 8.152832648091746e-02 6.917857260191340e-04
4504 4.515000000000001e+01 8.149394238154528e-02 6.835609028144063e-04
4505 4.520000000000002e+01 8.145997039063602e-02 6.753026254457950e-04
4506 4.525000000000000e+01 8.142641211900070e-02 6.670133682362689e-04
4507 4.530000000000001e+01 8.139326905381239e-02 6.586956014942302e-04
4508 4.535000000000002e+01 8.136054255885128e-02 6.503517910161349e-04
4509 4.540000000000001e+01 8.132823387471078e-02 6.419843969496242e-04
4510 4.545000000000002e+01 8.129634411915632e-02 6.335958727632374e-04
4511 4.550000000000000e+01 8.126487428743445e-02 6.251886645358695e-04
4512 4.555000000000001e+01 8.123382525270273e-02 6.167652112054611e-04
4513 4.560000000000002e+01 8.120319776631391e-02 6.083279430058042e-04
4514 4.565000000000001e+01 8.117299245840215e-02 5.998792799744024e-04
4515 4.570000000000002e+01 8.114320983831647e-02 5.914216334801381e-04
4516 4.575000000000000e+01 8.111385029505414e-02 5.829574037008456e-04
4517 4.580000000000001e+01 8.108491409794638e-02 5.744889796233110e-04
4518 4.585000000000002e+01 8.105640139709180e-02 5.660187379419312e-04
4519 4.590000000000001e+01 8.102831222415219e-02 5.575490425968610e-04
4520 4.595000000000002e+01 8.100064649283212e-02 5.490822450937571e-04
4521 4.600000000000000e+01 8.097340399964281e-02 5.406206814839720e-04
4522 4.605000000000001e+01 8.094658442468372e-02 5.321666745672360e-04
4523 4.610000000000002e+01 8.092018733218609e-02 5.237225313692306e-04
4524 4.615000000000001e+01 8.089421217154680e-02 5.152905422534104e-04
4525 4.620000000000002e+01 8.086865827796075e-02 5.068729825552509e-04
4526 4.625000000000000e+01 8.084352487329127e-02 4.984721092426980e-04
4527 4.630000000000001e+01 8.081881106703648e-02 4.900901620530362e-04
4528 4.635000000000002e+01 8.079451585708597e-02 4.817293623204932e-04
4529 4.640000000000001e+01 8.077063813080443e-02 4.733919124078056e-04
4530 4.645000000000002e+01 8.074717666584519e-02 4.650799959904361e-04
4531 4.650000000000000e+01 8.072413013120538e-02 4.567957761025809e-04
4532 4.655000000000001e+01 8.070149708823493e-02 4.485413952437511e-04
4533 4.660000000000002e+01 8.067927599168101e-02 4.403189745616487e-04
4534 4.665000000000001e+01 8.065746519077877e-02 4.321306144206005e-04
4535 4.670000000000002e+01 8.063606293023895e-02 4.239783934778529e-04
4536 4.675000000000000e+01 8.061506735143098e-02 4.158643662677264e-04
4537 4.680000000000001e+01 8.059447649361218e-02 4.077905657595693e-04
4538 4.685000000000002e+01 8.057428829485502e-02 3.997590010840213e-04
4539 4.690000000000001e+01 8.055450059350378e-02 3.917716570001062e-04
4540 4.695000000000002e+01 8.053511112915501e-02 3.838304944281390e-04
4541 4.700000000000000e+01 8.051611754406096e-02 3.759374493483847e-04
4542 4.705000000000001e+01 8.049751738422017e-02 3.680944326944768e-04
4543 4.710000000000002e+01 8.047930810079151e-02 3.603033291099678e-04
4544 4.715000000000001e+01 8.046148705130918e-02 3.525659980851970e-04
4545 4.720000000000002e+01 8.044405150098299e-02 3.448842732467483e-04
4546 4.725000000000000e+01 8.042699862398450e-02 3.372599604389848e-04
4547 4.730000000000001e+01 8.041032550493910e-02 3.296948385056453e-04
4548 4.735000000000002e+01 8.039402914013394e-02 3.221906591832635e-04
4549 4.740000000000001e+01 8.037810643902077e-02 3.147491468880048e-04
4550 4.745000000000002e+01 8.036255422544514e-02 3.073719985025036e-04
4551 4.750000000000000e+01 8.034736923917052e-02 3.000608807113281e-04
4552 4.755000000000001e+01 8.033254813737400e-02 2.928174331984223e-04
4553 4.760000000000002e+01 8.031808749585068e-02 2.856432670128584e-04
4554 4.765000000000001e+01 8.030398381067272e-02 2.785399628280061e-04
4555 4.770000000000002e+01 8.029023349956788e-02 2.715090731086889e-04
4556 4.775000000000000e+01 8.027683290336185e-02 2.645521199440282e-04
4557 4.780000000000001e+01 8.026377828757347e-02 2.576705962908932e-04
4558 4.785000000000002e+01 8.025106584373276e-02 2.508659648015055e-04
4559 4.790000000000001e+01 8.023869169109332e-02 2.441396578944932e-04
4560 4.795000000000002e+01 8.022665187794331e-02 2.374930780391082e-04
4561 4.800000000000000e+01 8.021494238328941e-02 2.309275958722878e-04
4562 4.805000000000001e+01 8.020355911835608e-02 2.244445527566086e-04
4563 4.810000000000002e+01 8.019249792801375e-02 2.180452588262938e-04
4564 4.815000000000001e+01 8.018175459247345e-02 2.117309928095779e-04
4565 4.820000000000002e+01 8.017132482873279e-02 2.055030021352877e-04
4566 4.825000000000000e+01 8.016120429225992e-02 1.993625031460056e-04
4567 4.830000000000001e+01 8.015138857841819e-02 1.933106813822860e-04
4568 4.835000000000002e+01 8.014187322412170e-02 1.873486900549892e-04
4569 4.840000000000001e+01 8.013265370941269e-02 1.814776510045135e-04
4570 4.845000000000002e+01 8.012372545902124e-02 1.756986541678884e-04
4571 4.850000000000000e+01 8.011508384399590e-02 1.700127583958988e-04
4572 4.855000000000001e+01 8.010672418318165e-02 1.644209898543636e-04
4573 4.860000000000002e+01 8.009864174501047e-02 1.589243433031129e-04
4574 4.865000000000001e+01 8.009083174885134e-02 1.535237813499180e-04
4575 4.870000000000002e+01 8.008328936687548e-02 1.482202339886385e-04
4576 4.875000000000000e+01 8.007600972545248e-02 1.430146008374322e-04
4577 4.880000000000001e+01 8.006898790679173e-02 1.379077475149870e-04
4578 4.885000000000002e+01 8.006221895070098e-02 1.329005078787304e-04
4579 4.890000000000001e+01 8.005569785600386e-02 1.279936847708996e-04
4580 4.895000000000002e+01 8.004941958222389e-02 1.231880479934944e-04
4581 4.900000000000000e+01 8.004337905120451e-02 1.184843344503861e-04
4582 4.905000000000001e+01 8.003757114877885e-02 1.138832498881470e-04
4583 4.910000000000002e+01 8.003199072621570e-02 1.093854680789264e-04
4584 4.915000000000001e+01 8.002663260197096e-02 1.049916292572561e-04
4585 4.920000000000002e+01 8.002149156328997e-02 1.007023426780052e-04
4586 4.925000000000000e+01 8.001656236770316e-02 9.651818508871202e-05
4587 4.930000000000001e+01 8.001183974478110e-02 9.243970051642236e-05
4588 4.935000000000002e+01 8.000731839765152e-02 8.846740115586726e-05
4589 4.940000000000001e+01 8.000299300466551e-02 8.460176736946323e-05
4590 4.945000000000002e+01 7.999885822091457e-02 8.084324750967653e-05
4591 4.950000000000000e+01 7.999490867991454e-02 7.719225756375181e-05
4592 4.955000000000001e+01 7.999113899515820e-02 7.364918094054929e-05
4593 4.960000000000002e+01 7.998754376182049e-02 7.021436928766889e-05
4594 4.965000000000001e+01 7.998411755822943e-02 6.688814341515581e-05
4595 4.970000000000002e+01 7.998085494747897e-02 6.367079183888791e-05
4596 4.975000000000000e+01 7.997775047904554e-02 6.056256971476159e-05
4597 4.980000000000001e+01 7.997479869050750e-02 5.756370146769996e-05
4598 4.985000000000002e+01 7.997199410889877e-02 5.467438075612563e-05
4599 4.990000000000001e+01 7.996933125243189e-02 5.189476738109988e-05
4600 4.995000000000002e+01 7.996680463216066e-02 4.922499101667199e-05
4601 5.000000000000000e+01 7.996440875333022e-02 4.666514989537518e-05
4602 5.005000000000001e+01 7.996213811717112e-02 4.421530945819541e-05
4603 5.010000000000002e+01 7.995998722238440e-02 4.187550487699809e-05
4604 5.015000000000001e+01 7.995795056668342e-02 3.964573938475269e-05
4605 5.020000000000002e+01 7.995602264844592e-02 3.752598487949399e-05
4606 5.025000000000000e+01 7.995419796819547e-02 3.551618174668647e-05
4607 5.030000000000001e+01 7.995247103027125e-02 3.361623988951123e-05
4608 5.035000000000002e+01 7.995083634420652e-02 3.182603773410619e-05
4609 5.040000000000001e+01 7.994928842649784e-02 3.014542237167461e-05
4610 5.045000000000002e+01 7.994782180196935e-02 2.857421048219067e-05
4611 5.050000000000000e+01 7.994643100544963e-02 2.711218730411247e-05
4612 5.055000000000001e+01 7.994511058323894e-02 2.575910777125046e-05
4613 5.060000000000002e+01 7.994385509467250e-02 2.451469548248042e-05
4614 5.065000000000001e+01 7.994265911369069e-02 2.337864387413902e-05
4615 5.070000000000002e+01 7.994151723028509e-02 2.235061558053530e-05
4616 5.075000000000000e+01 7.994042405213264e-02 2.143024296685780e-05
4617 5.080000000000001e+01 7.993937420598840e-02 2.061712841339158e-05
4618 5.085000000000002e+01 7.993836233929130e-02 1.991084324970416e-05
4619 5.090000000000001e+01 7.993738312166343e-02 1.931092857176964e-05
4620 5.095000000000002e+01 7.993643124643413e-02 1.881689591698432e-05
4621 5.100000000000000e+01 7.993550143207173e-02 1.842822697994961e-05
4622 5.105000000000001e+01 7.993458842373613e-02 1.814437275982073e-05
4623 5.110000000000002e+01 7.993368699479575e-02 1.796475501691930e-05
4624 5.115000000000001e+01 7.993279194823444e-02 1.788876602404343e-05
4625 5.120000000000002e+01 7.993189811819335e-02 1.791576849541343e-05
4626 5.125000000000000e+01 7.993100037138490e-02 1.804509480507477e-05
4627 5.130000000000001e+01 7.993009360871284e-02 1.827604901194491e-05
4628 5.135000000000002e+01 7.992917276648370e-02 1.860790600716200e-05
4629 5.140000000000001e+01 7.992823281811212e-02 1.903991087459644e-05
4630 5.145000000000002e+01 7.992726877539624e-02 1.957128009877351e-05
4631 5.150000000000000e+01 7.992627569010224e-02 2.020120131618341e-05
4632 5.155000000000001e+01 7.992524865526462e-02 2.092883427451397e-05
4633 5.160000000000002e+01 7.992418280667479e-02 2.175330894971239e-05
4634 5.165000000000001e+01 7.992307332436965e-02 2.267372739339635e-05
4635 5.170000000000002e+01 7.992191543393545e-02 2.368916405259824e-05
4636 5.175000000000000e+01 7.992070440796439e-02 2.479866473947823e-05
4637 5.180000000000001e+01 7.991943556746151e-02 2.600124773266543e-05
4638 5.185000000000002e+01 7.991810428319113e-02 2.729590267591675e-05
4639 5.190000000000001e+01 7.991670597719391e-02 2.868159235447365e-05
4640 5.195000000000002e+01 7.991523612395568e-02 3.015725315691498e-05
4641 5.200000000000000e+01 7.991369025187822e-02 3.172179237509454e-05
4642 5.205000000000001e+01 7.991206394471817e-02 3.337409165027339e-05
4643 5.210000000000002e+01 7.991035284271319e-02 3.511300572967002e-05
4644 5.215000000000001e+01 7.990855264414520e-02 3.693736214671617e-05
4645 5.220000000000002e+01 7.990665910649852e-02 3.884596250003369e-05
4646 5.225000000000000e+01 7.990466804789520e-02 4.083758227579892e-05
4647 5.230000000000001e+01 7.990257534827094e-02 4.291097120301401e-05
4648 5.235000000000002e+01 7.990037695077490e-02 4.506485264954563e-05
4649 5.240000000000001e+01 7.989806886300599e-02 4.729792532742749e-05
4650 5.245000000000002e+01 7.989564715824216e-02 4.960886244020912e-05
4651 5.250000000000000e+01 7.989310797676197e-02 5.199631221586287e-05
4652 5.255000000000001e+01 7.989044752702057e-02 5.445889811994675e-05
4653 5.260000000000002e+01 7.988766208694997e-02 5.699521988589140e-05
4654 5.265000000000001e+01 7.988474800503198e-02 5.960385259129453e-05
4655 5.270000000000002e+01 7.988170170169084e-02 6.228334697766513e-05
4656 5.275000000000000e+01 7.987851967033421e-02 6.503223175968742e-05
4657 5.280000000000001e+01 7.987519847851487e-02 6.784901092515838e-05
4658 5.285000000000002e+01 7.987173476924170e-02 7.073216657715875e-05
4659 5.290000000000001e+01 7.986812526185716e-02 7.368015744191325e-05
4660 5.295000000000002e+01 7.986436675349751e-02 7.669142096489168e-05
4661 5.300000000000000e+01 7.986045611976067e-02 7.976437245815760e-05
4662 5.305000000000001e+01 7.985639031625169e-02 8.289740438982562e-05
4663 5.310000000000002e+01 7.985216637932169e-02 8.608889043415502e-05
4664 5.315000000000001e+01 7.984778142720828e-02 8.933718138592894e-05
4665 5.320000000000002e+01 7.984323266118309e-02 9.264060874869529e-05
4666 5.325000000000000e+01 7.983851736633341e-02 9.599748338473546e-05
4667 5.330000000000001e+01 7.983363291284462e-02 9.940609675851420e-05
4668 5.335000000000002e+01 7.982857675665755e-02 1.028647215761680e-04
4669 5.340000000000001e+01 7.982334644068700e-02 1.063716109683810e-04
4670 5.345000000000002e+01 7.981793959556072e-02 1.099249998759433e-04
4671 5.350000000000000e+01 7.981235394069941e-02 1.135231052273866e-04
4672 5.355000000000001e+01 7.980658728503798e-02 1.171641273955970e-04
4673 5.360000000000002e+01 7.980063752795985e-02 1.208462483859307e-04
4674 5.365000000000001e+01 7.979450266019938e-02 1.245676337546797e-04
4675 5.370000000000002e+01 7.978818076458438e-02 1.283264333551415e-04
4676 5.375000000000000e+01 7.978167001686387e-02 1.321207815507819e-04
4677 5.380000000000001e+01 7.977496868642930e-02 1.359487973573437e-04
4678 5.385000000000002e+01 7.976807513712814e-02 1.398085845494279e-04
4679 5.390000000000001e+01 7.976098782797436e-02 1.436982331526337e-04
4680 5.395000000000002e+01 7.975370531381287e-02 1.476158198698840e-04
4681 5.400000000000000e+01 7.974622624598737e-02 1.515594075840454e-04
4682 5.405000000000001e+01 7.973854937305447e-02 1.555270464592695e-04
4683 5.410000000000002e+01 7.973067354134145e-02 1.595167750068072e-04
4684 5.415000000000001e+01 7.972259769555379e-02 1.635266207244968e-04
4685 5.420000000000002e+01 7.971432087926900e-02 1.675545986401517e-04
4686 5.425000000000000e+01 7.970584223568977e-02 1.715987133721342e-04
4687 5.430000000000001e+01 7.969716100793178e-02 1.756569610478209e-04
4688 5.435000000000002e+01 7.968827653958499e-02 1.797273275272460e-04
4689 5.440000000000001e+01 7.967918827517906e-02 1.838077897176049e-04
4690 5.445000000000002e+01 7.966989576061323e-02 1.878963167101233e-04
4691 5.450000000000000e+01 7.966039864350805e-02 1.919908692116223e-04
4692 5.455000000000001e+01 7.965069667369207e-02 1.960894011432401e-04
4693 5.460000000000002e+01 7.964078970339372e-02 2.001898605286101e-04
4694 5.465000000000001e+01 7.963067768763921e-02 2.042901886412096e-04
4695 5.470000000000002e+01 7.962036068452960e-02 2.083883220649341e-04
4696 5.475000000000000e+01 7.960983885543271e-02 2.124821925875153e-04
4697 5.480000000000001e+01 7.959911246527085e-02 2.165697271294675e-04
4698 5.485000000000002e+01 7.958818188271977e-02 2.206488498757153e-04
4699 5.490000000000001e+01 7.957704758028328e-02 2.247174818137410e-04
4700 5.495000000000002e+01 7.956571013453839e-02 2.287735414796543e-04
4701 5.500000000000000e+01 7.955417022613531e-02 2.328149460240070e-04
4702 5.505000000000001e+01 7.954242863993599e-02 2.368396112828464e-04
4703 5.510000000000002e+01 7.953048626500703e-02 2.408454530211657e-04
4704 5.515000000000001e+01 7.951834409463387e-02 2.448303859381440e-04
4705 5.520000000000002e+01 7.950600322641321e-02 2.487923264737901e-04
4706 5.525000000000000e+01 7.949346486198650e-02 2.527291927378883e-04
4707 5.530000000000001e+01 7.948073030713942e-02 2.566389039770911e-04
4708 5.535000000000002e+01 7.946780097158879e-02 2.605193819249507e-04
4709 5.540000000000001e+01 7.945467836894693e-02 2.643685521874772e-04
4710 5.545000000000002e+01 7.944136411637004e-02 2.681843439233944e-04
4711 5.550000000000000e+01 7.942785993455459e-02 2.719646899862482e-04
4712 5.555000000000001e+01 7.941416764737141e-02 2.757075289849809e-04
4713 5.560000000000002e+01 7.940028918165609e-02 2.794108051773492e-04
4714 5.565000000000001e+01 7.938622656685368e-02 2.830724682212349e-04
4715 5.570000000000002e+01 7.937198193483397e-02 2.866904750220556e-04
4716 5.575000000000000e+01 7.935755751935147e-02 2.902627902301447e-04
4717 5.580000000000001e+01 7.934295565581095e-02 2.937873855657358e-04
4718 5.585000000000002e+01 7.932817878079490e-02 2.972622421637539e-04
4719 5.590000000000001e+01 7.931322943159458e-02 3.006853495790551e-04
4720 5.595000000000002e+01 7.929811024583699e-02 3.040547072075128e-04
4721 5.600000000000000e+01 7.928282396087383e-02 3.073683250320869e-04
4722 5.605000000000001e+01 7.926737341333379e-02 3.106242233030798e-04
4723 5.610000000000002e+01 7.925176153854352e-02 3.138204340302764e-04
4724 5.615000000000001e+01 7.923599136993076e-02 3.169550009118893e-04
4725 5.620000000000002e+01 7.922006603845233e-02 3.200259806135364e-04
4726 5.625000000000000e+01 7.920398877186940e-02 3.230314421287517e-04
4727 5.630000000000001e+01 7.918776289423946e-02 3.259694678092728e-04
4728 5.635000000000002e+01 7.917139182508848e-02 3.288381552835062e-04
4729 5.640000000000001e+01 7.915487907871110e-02 3.316356156091160e-04
4730 5.645000000000002e+01 7.913822826352757e-02 3.343599749427995e-04
4731 5.650000000000000e+01 7.912144308121682e-02 3.370093761034809e-04
4732 5.655000000000001e+01 7.910452732591722e-02 3.395819771867536e-04
4733 5.660000000000002e+01 7.908748488349815e-02 3.420759522754224e-04
4734 5.665000000000001e+01 7.907031973068968e-02 3.444894939619303e-04
4735 5.670000000000002e+01 7.905303593410196e-02 3.468208113233118e-04
4736 5.675000000000000e+01 7.903563764955734e-02 3.490681319107125e-04
4737 5.680000000000001e+01 7.901812912091088e-02 3.512297018914978e-04
4738 5.685000000000002e+01 7.900051467936819e-02 3.533037852321286e-04
4739 5.690000000000001e+01 7.898279874238767e-02 3.552886670732391e-04
4740 5.695000000000002e+01 7.896498581266087e-02 3.571826512072107e-04
4741 5.700000000000000e+01 7.894708047726695e-02 3.589840614992568e-04
4742 5.705000000000001e+01 7.892908740651094e-02 3.606912435927256e-04
4743 5.710000000000002e+01 7.891101135290768e-02 3.623025630616894e-04
4744 5.715000000000001e+01 7.889285715020478e-02 3.638164075070449e-04
4745 5.720000000000002e+01 7.887462971215697e-02 3.652311865565139e-04
4746 5.725000000000000e+01 7.885633403154912e-02 3.665453315093714e-04
4747 5.730000000000001e+01 7.883797517900604e-02 3.677572971128029e-04
4748 5.735000000000002e+01 7.881955830183784e-02 3.688655608868885e-04
4749 5.740000000000001e+01 7.880108862291735e-02 3.698686232667114e-04
4750 5.745000000000002e+01 7.878257143951117e-02 3.707650089168624e-04
4751 5.750000000000000e+01 7.876401212202566e-02 3.715532671577648e-04
4752 5.755000000000001e+01 7.874541611279540e-02 3.722319708288069e-04
4753 5.760000000000002e+01 7.872678892494278e-02 3.727997172831010e-04
4754 5.765000000000001e+01 7.870813614106709e-02 3.732551309099108e-04
4755 5.770000000000002e+01 7.868946341185179e-02 3.735968601503714e-04
4756 5.775000000000000e+01 7.867077645505205e-02 3.738235789185751e-04
4757 5.780000000000001e+01 7.865208105395993e-02 3.739339883424009e-04
4758 5.785000000000002e+01 7.863338305621781e-02 3.739268147029406e-04
4759 5.790000000000001e+01 7.861468837248964e-02 3.738008124543057e-04
4760 5.795000000000002e+01 7.859600297497238e-02 3.735547627670144e-04
4761 5.800000000000000e+01 7.857733289621294e-02 3.731874724621775e-04
4762 5.805000000000001e+01 7.855868422772616e-02 3.726977777063212e-04
4763 5.810000000000002e+01 7.854006311844230e-02 3.720845420573937e-04
4764 5.815000000000001e+01 7.852147577352042e-02 3.713466571397817e-04
4765 5.820000000000002e+01 7.850292845272833e-02 3.704830429285266e-04
4766 5.825000000000000e+01 7.848442746922757e-02 3.694926483532868e-04
4767 5.830000000000001e+01 7.846597918789300e-02 3.683744510496467e-04
4768 5.835000000000002e+01 7.844759002412260e-02 3.671274568262106e-04
4769 5.840000000000001e+01 7.842926644221038e-02 3.657507029330986e-04
4770 5.845000000000002e+01 7.841101495382929e-02 3.642432548645047e-04
4771 5.850000000000000e+01 7.839284211672393e-02 3.626042083482162e-04
4772 5.855000000000001e+01 7.837475453299447e-02 3.608326892390323e-04
4773 5.860000000000002e+01 7.835675884780002e-02 3.589278536608731e-04
4774 5.865000000000001e+01 7.833886174762839e-02 3.568888888949573e-04
4775 5.870000000000002e+01 7.832106995891053e-02 3.547150119942444e-04
4776 5.875000000000000e+01 7.830339024642896e-02 3.524054717018998e-04
4777 5.880000000000001e+01 7.828582941174034e-02 3.499595483447138e-04
4778 5.885000000000002e+01 7.826839429159449e-02 3.473765531580852e-04
4779 5.890000000000001e+01 7.825109175642453e-02 3.446558286057666e-04
4780 5.895000000000002e+01 7.823392870873391e-02 3.417967502983288e-04
4781 5.900000000000000e+01 7.821691208139470e-02 3.387987251102231e-04
4782 5.905000000000001e+01 7.820004883622289e-02 3.356611922100683e-04
4783 5.910000000000002e+01 7.818334596217369e-02 3.323836234159216e-04
4784 5.915000000000001e+01 7.816681047388130e-02 3.289655230176436e-04
4785 5.920000000000002e+01 7.815044940987192e-02 3.254064288071845e-04
4786 5.925000000000000e+01 7.813426983100058e-02 3.217059109772435e-04
4787 5.930000000000001e+01 7.811827881877420e-02 3.178635730449741e-04
4788 5.935000000000002e+01 7.810248347369608e-02 3.138790527046353e-04
4789 5.940000000000001e+01 7.808689091350374e-02 3.097520204065063e-04
4790 5.945000000000002e+01 7.807150827165543e-02 3.054821806003361e-04
4791 5.950000000000000e+01 7.805634269544370e-02 3.010692727656306e-04
4792 5.955000000000001e+01 7.804140134437887e-02 2.965130686405359e-04
4793 5.960000000000002e+01 7.802669138857965e-02 2.918133759521879e-04
4794 5.965000000000001e+01 7.801222000678365e-02 2.869700369956263e-04
4795 5.970000000000002e+01 7.799799438488009e-02 2.819829279232522e-04
4796 5.975000000000000e+01 7.798402171399132e-02 2.768519601303865e-04
4797 5.980000000000001e+01 7.797030918886705e-02 2.715770805039597e-04
4798 5.985000000000002e+01 7.795686400594093e-02 2.661582706053878e-04
4799 5.990000000000001e+01 7.794369336180651e-02 2.605955472390065e-04
4800 5.995000000000002e+01 7.793080445121703e-02 2.548889643350094e-04
4801 6.000000000000000e+01 7.791820446537301e-02 2.490386095388430e-04
4802 6.005000000000001e+01 7.790590059026314e-02 2.430446074086490e-04
4803 6.010000000000002e+01 7.789390000463214e-02 2.369071196639538e-04
4804 6.015000000000001e+01 7.788220987829675e-02 2.306263421303356e-04
4805 6.020000000000002e+01 7.787083737041911e-02 2.242025081855559e-04
4806 6.025000000000000e+01 7.785978962747819e-02 2.176358880845441e-04
4807 6.030000000000001e+01 7.784907378161066e-02 2.109267882133281e-04
4808 6.035000000000002e+01 7.783869694865686e-02 2.040755521193205e-04
4809 6.040000000000001e+01 7.782866622639872e-02 1.970825595520864e-04
4810 6.045000000000002e+01 7.781898869270165e-02 1.899482290568244e-04
4811 6.050000000000000e+01 7.780967140349304e-02 1.826730152387768e-04
4812 6.055000000000001e+01 7.780072139117777e-02 1.752574096514081e-04
4813 6.060000000000002e+01 7.779214566252790e-02 1.677019430701421e-04
4814 6.065000000000001e+01 7.778395119687076e-02 1.600071824725546e-04
4815 6.070000000000002e+01 7.777614494428065e-02 1.521737331700024e-04
4816 6.075000000000000e+01 7.776873382355376e-02 1.442022387365682e-04
4817 6.080000000000001e+01 7.776172472040699e-02 1.360933803695730e-04
4818 6.085000000000002e+01 7.775512448551680e-02 1.278478772093194e-04
4819 6.090000000000001e+01 7.774893993268606e-02 1.194664867654183e-04
4820 6.095000000000002e+01 7.774317783684026e-02 1.109500057694390e-04
4821 6.100000000000000e+01 7.773784493210911e-02 1.022992679011736e-04
4822 6.105000000000001e+01 7.773294791005014e-02 9.351514606237288e-05
4823 6.110000000000002e+01 7.772849341750288e-02 8.459855230569246e-05
4824 6.115000000000001e+01 7.772448805481957e-02 7.555043573859166e-05
4825 6.120000000000002e+01 7.772093837392902e-02 6.637178614710137e-05
4826 6.125000000000000e+01 7.771785087620486e-02 5.706363108259893e-05
4827 6.130000000000001e+01 7.771523201082076e-02 4.762703628813370e-05
4828 6.135000000000002e+01 7.771308817257605e-02 3.806310747478392e-05
4829 6.140000000000001e+01 7.771142570007328e-02 2.837298886504414e-05
4830 6.145000000000002e+01 7.771025087368955e-02 1.855786322835229e-05
4831 6.150000000000000e+01 7.770956991375044e-02 8.618952485051068e-06
4832 6.155000000000001e+01 7.770938897844104e-02 -1.442482613356333e-06
4833 6.160000000000002e+01 7.770971416201178e-02 -1.162514202235343e-05
4834 6.165000000000001e+01 7.771055149264328e-02 -2.192768754127883e-05
4835 6.170000000000002e+01 7.771190693076591e-02 -3.234874181856640e-05
4836 6.175000000000000e+01 7.771378636682513e-02 -4.288688803200102e-05
4837 6.180000000000001e+01 7.771619561956911e-02 -5.354067273088958e-05
4838 6.185000000000002e+01 7.771914043409822e-02 -6.430860089778889e-05
4839 6.190000000000001e+01 7.772262647965889e-02 -7.518913989201792e-05
4840 6.195000000000002e+01 7.772665934808742e-02 -8.618072104837893e-05
4841 6.200000000000000e+01 7.773124455176372e-02 -9.728173491652115e-05
4842 6.205000000000001e+01 7.773638752157908e-02 -1.084905330728247e-04
4843 6.210000000000002e+01 7.774209360507101e-02 -1.198054310336261e-04
4844 6.215000000000001e+01 7.774836806468244e-02 -1.312247051288296e-04
4845 6.220000000000002e+01 7.775521607558389e-02 -1.427465940651018e-04
4846 6.225000000000000e+01 7.776264272408895e-02 -1.543693000982671e-04
4847 6.230000000000001e+01 7.777065300559372e-02 -1.660909858003379e-04
4848 6.235000000000002e+01 7.777925182266898e-02 -1.779097777898642e-04
4849 6.240000000000001e+01 7.778844398337270e-02 -1.898237666608793e-04
4850 6.245000000000002e+01 7.779823419933507e-02 -2.018310048867988e-04
4851 6.250000000000000e+01 7.780862708386138e-02 -2.139295082415060e-04
4852 6.255000000000001e+01 7.781962715015922e-02 -2.261172571138559e-04
4853 6.260000000000002e+01 7.783123880957277e-02 -2.383921956194968e-04
4854 6.265000000000001e+01 7.784346636972117e-02 -2.507522323824674e-04
4855 6.270000000000002e+01 7.785631403281101e-02 -2.631952408194138e-04
4856 6.275000000000000e+01 7.786978589380311e-02 -2.757190588198455e-04
4857 6.280000000000001e+01 7.788388593869300e-02 -2.883214898474762e-04
4858 6.285000000000002e+01 7.789861804278786e-02 -3.010003040060383e-04
4859 6.290000000000001e+01 7.791398596909360e-02 -3.137532370800500e-04
4860 6.295000000000002e+01 7.792999336649586e-02 -3.265779901084898e-04
4861 6.300000000000000e+01 7.794664376810445e-02 -3.394722329019828e-04
4862 6.305000000000001e+01 7.796394058978606e-02 -3.524336025151342e-04
4863 6.310000000000002e+01 7.798188712835596e-02 -3.654597026425677e-04
4864 6.315000000000001e+01 7.800048656005032e-02 -3.785481068163676e-04
4865 6.320000000000002e+01 7.801974193903760e-02 -3.916963573047383e-04
4866 6.325000000000000e+01 7.803965619578079e-02 -4.049019644014606e-04
4867 6.330000000000001e+01 7.806023213547775e-02 -4.181624098720249e-04
4868 6.335000000000002e+01 7.808147243676800e-02 -4.314751457101806e-04
4869 6.340000000000001e+01 7.810337965004877e-02 -4.448375945287353e-04
4870 6.345000000000002e+01 7.812595619622087e-02 -4.582471508385311e-04
4871 6.350000000000000e+01 7.814920436513262e-02 -4.717011816524064e-04
4872 6.355000000000001e+01 7.817312631438611e-02 -4.851970266628314e-04
4873 6.360000000000002e+01 7.819772406779890e-02 -4.987319988458694e-04
4874 6.365000000000001e+01 7.822299951427070e-02 -5.123033855625181e-04
4875 6.370000000000002e+01 7.824895440635515e-02 -5.259084498021593e-04
4876 6.375000000000000e+01 7.827559035925091e-02 -5.395444294720164e-04
4877 6.380000000000001e+01 7.830290884930236e-02 -5.532085382498053e-04
4878 6.385000000000002e+01 7.833091121307589e-02 -5.668979676443087e-04
4879 6.390000000000001e+01 7.835959864606679e-02 -5.806098864979958e-04
4880 6.395000000000002e+01 7.838897220172569e-02 -5.943414427278526e-04
4881 6.400000000000000e+01 7.841903279033957e-02 -6.080897623661485e-04
4882 6.405000000000001e+01 7.844978117796231e-02 -6.218519523670807e-04
4883 6.410000000000002e+01 7.848121798557628e-02 -6.356251009975722e-04
4884 6.415000000000001e+01 7.851334368806206e-02 -6.494062764872410e-04
4885 6.420000000000002e+01 7.854615861322500e-02 -6.631925306166409e-04
4886 6.425000000000000e+01 7.857966294112373e-02 -6.769808992146409e-04
4887 6.430000000000001e+01 7.861385670314647e-02 -6.907684007373405e-04
4888 6.435000000000002e+01 7.864873978119746e-02 -7.045520395365656e-04
4889 6.440000000000001e+01 7.868431190710012e-02 -7.183288055401249e-04
4890 6.445000000000002e+01 7.872057266175148e-02 -7.320956757084218e-04
4891 6.450000000000000e+01 7.875752147467097e-02 -7.458496142831450e-04
4892 6.455000000000001e+01 7.879515762317979e-02 -7.595875742438807e-04
4893 6.460000000000002e+01 7.883348023209535e-02 -7.733064985160354e-04
4894 6.465000000000001e+01 7.887248827303139e-02 -7.870033189050218e-04
4895 6.470000000000002e+01 7.891218056398586e-02 -8.006749598621354e-04
4896 6.475000000000000e+01 7.895255576901761e-02 -8.143183375608487e-04
4897 6.480000000000001e+01 7.899361239774194e-02 -8.279303616731681e-04
4898 6.485000000000002e+01 7.903534880518492e-02 -8.415079360091227e-04
4899 6.490000000000001e+01 7.907776319134285e-02 -8.550479583391279e-04
4900 6.495000000000002e+01 7.912085360101884e-02 -8.685473234137930e-04
4901 6.500000000000000e+01 7.916461792368423e-02 -8.820029230705018e-04
4902 6.505000000000001e+01 7.920905389332589e-02 -8.954116461978856e-04
4903 6.510000000000002e+01 7.925415908830402e-02 -9.087703815069403e-04
4904 6.515000000000001e+01 7.929993093147658e-02 -9.220760167139019e-04
4905 6.520000000000002e+01 7.934636668997541e-02 -9.353254401389677e-04
4906 6.525000000000000e+01 7.939346347549048e-02 -9.485155436905757e-04
4907 6.530000000000001e+01 7.944121824434447e-02 -9.616432198100711e-04
4908 6.535000000000002e+01 7.948962779747148e-02 -9.747053652375826e-04
4909 6.540000000000001e+01 7.953868878086823e-02 -9.876988822554722e-04
4910 6.545000000000002e+01 7.958839768569703e-02 -1.000620677729103e-03
4911 6.550000000000000e+01 7.963875084864114e-02 -1.013467665025303e-03
4912 6.555000000000001e+01 7.968974445219956e-02 -1.026236766108468e-03
4913 6.560000000000002e+01 7.974137452525198e-02 -1.038924910545802e-03
4914 6.565000000000001e+01 7.979363694325414e-02 -1.051529037212617e-03
4915 6.570000000000002e+01 7.984652742897325e-02 -1.064046095393678e-03
4916 6.575000000000000e+01 7.990004155279351e-02 -1.076473045849013e-03
4917 6.580000000000001e+01 7.995417473355815e-02 -1.088806862306058e-03
4918 6.585000000000002e+01 8.000892223902412e-02 -1.101044530180673e-03
4919 6.590000000000001e+01 8.006427918657621e-02 -1.113183049277211e-03
4920 6.595000000000002e+01 8.012024054395184e-02 -1.125219434960911e-03
4921 6.600000000000000e+01 8.017680113007231e-02 -1.137150718548696e-03
4922 6.605000000000001e+01 8.023395561580671e-02 -1.148973946705212e-03
4923 6.610000000000002e+01 8.029169852474283e-02 -1.160686185173176e-03
4924 6.615000000000001e+01 8.035002423432402e-02 -1.172284517778621e-03
4925 6.620000000000002e+01 8.040892697652069e-02 -1.183766046857215e-03
4926 6.625000000000000e+01 8.046840083900975e-02 -1.195127896593817e-03
4927 6.630000000000001e+01 8.052843976618007e-02 -1.206367210571102e-03
4928 6.635000000000002e+01 8.058903756006686e-02 -1.217481154824895e-03
4929 6.640000000000001e+01 8.065018788166256e-02 -1.228466918803406e-03
4930 6.645000000000002e+01 8.071188425194720e-02 -1.239321714265884e-03
4931 6.650000000000000e+01 8.077412005308915e-02 -1.250042777414251e-03
4932 6.655000000000001e+01 8.083688852968862e-02 -1.260627370101020e-03
4933 6.660000000000002e+01 8.090018279009925e-02 -1.271072780113514e-03
4934 6.665000000000001e+01 8.096399580769997e-02 -1.281376320747540e-03
4935 6.670000000000002e+01 8.102832042217400e-02 -1.291535333542981e-03
4936 6.675000000000000e+01 8.109314934105427e-02 -1.301547188035101e-03
4937 6.680000000000001e+01 8.115847514097752e-02 -1.311409281612441e-03
4938 6.685000000000002e+01 8.122429026921552e-02 -1.321119042287933e-03
4939 6.690000000000001e+01 8.129058704520631e-02 -1.330673928094939e-03
4940 6.695000000000002e+01 8.135735766202501e-02 -1.340071426412237e-03
4941 6.700000000000000e+01 8.142459418784753e-02 -1.349309057800951e-03
4942 6.705000000000001e+01 8.149228856780510e-02 -1.358384374512411e-03
4943 6.710000000000002e+01 8.156043262529877e-02 -1.367294960630261e-03
4944 6.715000000000001e+01 8.162901806386813e-02 -1.376038435267901e-03
4945 6.720000000000002e+01 8.169803646882556e-02 -1.384612449868428e-03
4946 6.725000000000000e+01 8.176747930885497e-02 -1.393014691153383e-03
4947 6.730000000000001e+01 8.183733793794090e-02 -1.401242881335918e-03
4948 6.735000000000002e+01 8.190760359698857e-02 -1.409294777836578e-03
4949 6.740000000000001e+01 8.197826741572456e-02 -1.417168174313588e-03
4950 6.745000000000002e+01 8.204932041441992e-02 -1.424860901195757e-03
4951 6.750000000000000e+01 8.212075350584414e-02 -1.432370827174623e-03
4952 6.755000000000001e+01 8.219255749713739e-02 -1.439695857641254e-03
4953 6.760000000000002e+01 8.226472309160826e-02 -1.446833935787595e-03
4954 6.765000000000001e+01 8.233724089071615e-02 -1.453783045484158e-03
4955 6.770000000000002e+01 8.241010139615668e-02 -1.460541208757604e-03
4956 6.775000000000000e+01 8.248329501159191e-02 -1.467106486998659e-03
4957 6.780000000000001e+01 8.255681204485654e-02 -1.473476982418731e-03
4958 6.785000000000002e+01 8.263064270983378e-02 -1.479650838120961e-03
4959 6.790000000000001e+01 8.270477712866864e-02 -1.485626237638371e-03
4960 6.795000000000002e+01 8.277920533359762e-02 -1.491401405466775e-03
4961 6.800000000000000e+01 8.285391726921532e-02 -1.496974609480617e-03
4962 6.805000000000001e+01 8.292890279454568e-02 -1.502344158907931e-03
4963 6.810000000000002e+01 8.300415168510611e-02 -1.507508405005353e-03
4964 6.815000000000001e+01 8.307965363504621e-02 -1.512465742585789e-03
4965 6.820000000000002e+01 8.315539825936469e-02 -1.517214610480266e-03
4966 6.825000000000000e+01 8.323137509609424e-02 -1.521753490294486e-03
4967 6.830000000000001e+01 8.330757360839414e-02 -1.526080907936489e-03
4968 6.835000000000002e+01 8.338398318688789e-02 -1.530195434078507e-03
4969 6.840000000000001e+01 8.346059315180199e-02 -1.534095682984571e-03
4970 6.845000000000002e+01 8.353739275518635e-02 -1.537780315423731e-03
4971 6.850000000000000e+01 8.361437118334436e-02 -1.541248036645015e-03
4972 6.855000000000001e+01 8.369151755885085e-02 -1.544497596412953e-03
4973 6.860000000000002e+01 8.376882094298566e-02 -1.547527792808978e-03
4974 6.865000000000001e+01 8.384627033813175e-02 -1.550337468749774e-03
4975 6.870000000000002e+01 8.392385468986063e-02 -1.552925513088610e-03
4976 6.875000000000000e+01 8.400156288944061e-02 -1.555290862320646e-03
4977 6.880000000000001e+01 8.407938377609270e-02 -1.557432499623701e-03
4978 6.885000000000002e+01 8.415730613940298e-02 -1.559349454929304e-03
4979 6.890000000000001e+01 8.423531872158563e-02 -1.561040806592473e-03
4980 6.895000000000002e+01 8.431341022006222e-02 -1.562505680325899e-03
4981 6.900000000000000e+01 8.439156928961822e-02 -1.563743249164418e-03
4982 6.905000000000001e+01 8.446978454497867e-02 -1.564752735099262e-03
4983 6.910000000000002e+01 8.454804456312814e-02 -1.565533408580677e-03
4984 6.915000000000001e+01 8.462633788583673e-02 -1.566084588482397e-03
4985 6.920000000000002e+01 8.470465302197638e-02 -1.566405642385860e-03
4986 6.925000000000000e+01 8.478297845007532e-02 -1.566495986793370e-03
4987 6.930000000000001e+01 8.486130262065572e-02 -1.566355088193916e-03
4988 6.935000000000002e+01 8.493961395889471e-02 -1.565982462388149e-03
4989 6.940000000000001e+01 8.501790086689454e-02 -1.565377674559443e-03
4990 6.945000000000002e+01 8.509615172635066e-02 -1.564540340268650e-03
4991 6.950000000000000e+01 8.517435490092140e-02 -1.563470124956723e-03
4992 6.955000000000001e+01 8.525249873884633e-02 -1.562166743909188e-03
4993 6.960000000000002e+01 8.533057157531232e-02 -1.560629963428539e-03
4994 6.965000000000001e+01 8.540856173518918e-02 -1.558859601011875e-03
4995 6.970000000000002e+01 8.548645753541351e-02 -1.556855523716649e-03
4996 6.975000000000000e+01 8.556424728756085e-02 -1.554617650540990e-03
4997 6.980000000000001e+01 8.564191930046761e-02 -1.552145951890793e-03
4998 6.985000000000002e+01 8.571946188274993e-02 -1.549440449117867e-03
4999 6.990000000000001e+01 8.579686334537939e-02 -1.546501214946261e-03
5000 6.995000000000002e+01 8.587411200424455e-02 -1.543328374253861e-03
5001 7.000000000000000e+01 8.595119618280478e-02 -1.539922104143443e-03
5002 7.005000000000001e+01 8.602810421465890e-02 -1.536282632663699e-03
5003 7.010000000000002e+01 8.610482444607115e-02 -1.532410241331661e-03
5004 7.015000000000001e+01 8.618134523879206e-02 -1.528305263356344e-03
5005 7.020000000000002e+01 8.625765497240678e-02 -1.523968084384819e-03
5006 7.025000000000000e+01 8.633374204723054e-02 -1.519399143070643e-03
5007 7.030000000000001e+01 8.640959488671385e-02 -1.514598930505429e-03
5008 7.035000000000002e+01 8.648520194028109e-02 -1.509567992066252e-03
5009 7.040000000000001e+01 8.656055168592047e-02 -1.504306924182686e-03
5010 7.045000000000002e+01 8.663563263269936e-02 -1.498816377605294e-03
5011 7.050000000000000e+01 8.671043332368100e-02 -1.493097056837200e-03
5012 7.055000000000001e+01 8.678494233838308e-02 -1.487149718712999e-03
5013 7.060000000000002e+01 8.685914829555230e-02 -1.480975174459331e-03
5014 7.065000000000001e+01 8.693303985582901e-02 -1.474574289268560e-03
5015 7.070000000000002e+01 8.700660572447916e-02 -1.467947981552697e-03
5016 7.075000000000000e+01 8.707983465398428e-02 -1.461097223405261e-03
5017 7.080000000000001e+01 8.715271544681968e-02 -1.454023041418395e-03
5018 7.085000000000002e+01 8.722523695812612e-02 -1.446726516185493e-03
5019 7.090000000000001e+01 8.729738809843823e-02 -1.439208782656465e-03
5020 7.095000000000002e+01 8.736915783639176e-02 -1.431471029356146e-03
5021 7.100000000000000e+01 8.744053520137385e-02 -1.423514499236944e-03
5022 7.105000000000001e+01 8.751150928631546e-02 -1.415340490247274e-03
5023 7.110000000000002e+01 8.758206925039858e-02 -1.406950354194691e-03
5024 7.115000000000001e+01 8.765220432173493e-02 -1.398345497314324e-03
5025 7.120000000000002e+01 8.772190380013001e-02 -1.389527380517563e-03
5026 7.125000000000000e+01 8.779115705978668e-02 -1.380497518681523e-03
5027 7.130000000000001e+01 8.785995355199816e-02 -1.371257481643795e-03
5028 7.135000000000002e+01 8.792828280795106e-02 -1.361808893740601e-03
5029 7.140000000000001e+01 8.799613444137222e-02 -1.352153432776504e-03
5030 7.145000000000002e+01 8.806349815122871e-02 -1.342292831871816e-03
5031 7.150000000000000e+01 8.813036372455940e-02 -1.332228879249442e-03
5032 7.155000000000001e+01 8.819672103915366e-02 -1.321963415747973e-03
5033 7.160000000000002e+01 8.826256006613420e-02 -1.311498337095429e-03
5034 7.165000000000001e+01 8.832787087286320e-02 -1.300835593802674e-03
5035 7.170000000000002e+01 8.839264362551447e-02 -1.289977189102842e-03
5036 7.175000000000000e+01 8.845686859177349e-02 -1.278925182077728e-03
5037 7.180000000000001e+01 8.852053614372224e-02 -1.267681683856381e-03
5038 7.185000000000002e+01 8.858363676015912e-02 -1.256248859249354e-03
5039 7.190000000000001e+01 8.864616102964717e-02 -1.244628928667169e-03
5040 7.195000000000002e+01 8.870809965302584e-02 -1.232824163324153e-03
5041 7.200000000000000e+01 8.876944344597959e-02 -1.220836889075372e-03
5042 7.205000000000001e+01 8.883018334193338e-02 -1.208669484853431e-03
5043 7.210000000000002e+01 8.889031039446493e-02 -1.196324380430269e-03
5044 7.215000000000001e+01 8.894981577997640e-02 -1.183804060111981e-03
5045 7.220000000000002e+01 8.900869080047613e-02 -1.171111059434793e-03
5046 7.225000000000000e+01 8.906692688591988e-02 -1.158247966372983e-03
5047 7.230000000000001e+01 8.912451559711343e-02 -1.145217419704636e-03
5048 7.235000000000002e+01 8.918144862789035e-02 -1.132022109722186e-03
5049 7.240000000000001e+01 8.923771780808565e-02 -1.118664778267942e-03
5050 7.245000000000002e+01 8.929331510571714e-02 -1.105148216744567e-03
5051 7.250000000000000e+01 8.934823262976010e-02 -1.091475267109843e-03
5052 7.255000000000001e+01 8.940246263242813e-02 -1.077648821734556e-03
5053 7.260000000000002e+01 8.945599751193356e-02 -1.063671821412981e-03
5054 7.265000000000001e+01 8.950882981456942e-02 -1.049547255220773e-03
5055 7.270000000000002e+01 8.956095223745564e-02 -1.035278162575537e-03
5056 7.275000000000000e+01 8.961235763082698e-02 -1.020867629399902e-03
5057 7.280000000000001e+01 8.966303900039563e-02 -1.006318788689953e-03
5058 7.285000000000002e+01 8.971298950969597e-02 -9.916348212613002e-04
5059 7.290000000000001e+01 8.976220248252176e-02 -9.768189531200733e-04
5060 7.295000000000002e+01 8.981067140500798e-02 -9.618744566708415e-04
5061 7.300000000000000e+01 8.985838992818884e-02 -9.468046494731652e-04
5062 7.305000000000001e+01 8.990535186995530e-02 -9.316128918968047e-04
5063 7.310000000000002e+01 8.995155121737852e-02 -9.163025899283639e-04
5064 7.315000000000001e+01 8.999698212894813e-02 -9.008771921514835e-04
5065 7.320000000000002e+01 9.004163893659367e-02 -8.853401885389189e-04
5066 7.325000000000000e+01 9.008551614780202e-02 -8.696951114828266e-04
5067 7.330000000000001e+01 9.012860844774195e-02 -8.539455335210278e-04
5068 7.335000000000002e+01 9.017091070115413e-02 -8.380950678699151e-04
5069 7.340000000000001e+01 9.021241795452895e-02 -8.221473668257318e-04
5070 7.345000000000002e+01 9.025312543783670e-02 -8.061061206277031e-04
5071 7.350000000000000e+01 9.029302856659172e-02 -7.899750576711995e-04
5072 7.355000000000001e+01 9.033212294360382e-02 -7.737579428379604e-04
5073 7.360000000000002e+01 9.037040436087551e-02 -7.574585762881725e-04
5074 7.365000000000001e+01 9.040786880123264e-02 -7.410807932473062e-04
5075 7.370000000000002e+01 9.044451244020024e-02 -7.246284638640077e-04
5076 7.375000000000000e+01 9.048033164761904e-02 -7.081054898350203e-04
5077 7.380000000000001e+01 9.051532298918374e-02 -6.915158053999448e-04
5078 7.385000000000002e+01 9.054948322815903e-02 -6.748633757780453e-04
5079 7.390000000000001e+01 9.058280932676155e-02 -6.581521961734893e-04
5080 7.395000000000002e+01 9.061529844777638e-02 -6.413862906740064e-04
5081 7.400000000000000e+01 9.064694795582895e-02 -6.245697106166404e-04
5082 7.405000000000001e+01 9.067775541883805e-02 -6.077065355825084e-04
5083 7.410000000000002e+01 9.070771860938720e-02 -5.908008692045996e-04
5084 7.415000000000001e+01 9.073683550575851e-02 -5.738568396296273e-04
5085 7.420000000000002e+01 9.076510429335016e-02 -5.568786005483162e-04
5086 7.425000000000000e+01 9.079252336581334e-02 -5.398703256531689e-04
5087 7.430000000000001e+01 9.081909132591548e-02 -5.228362102016604e-04
5088 7.435000000000002e+01 9.084480698683350e-02 -5.057804700214774e-04
5089 7.440000000000001e+01 9.086966937291763e-02 -4.887073390591468e-04
5090 7.445000000000002e+01 9.089367772073942e-02 -4.716210693089806e-04
5091 7.450000000000000e+01 9.091683147984853e-02 -4.545259282906500e-04
5092 7.455000000000001e+01 9.093913031356848e-02 -4.374261990847117e-04
5093 7.460000000000002e+01 9.096057409975700e-02 -4.203261789470503e-04
5094 7.465000000000001e+01 9.098116293146319e-02 -4.032301769285596e-04
5095 7.470000000000002e+01 9.100089711744985e-02 -3.861425137685615e-04
5096 7.475000000000000e+01 9.101977718284004e-02 -3.690675199408133e-04
5097 7.480000000000001e+01 9.103780386944393e-02 -3.520095351916552e-04
5098 7.485000000000002e+01 9.105497813635921e-02 -3.349729063373275e-04
5099 7.490000000000001e+01 9.107130116007767e-02 -3.179619861271021e-04
5100 7.495000000000002e+01 9.108677433497192e-02 -3.009811328524847e-04
5101 7.500000000000000e+01 9.110139927336292e-02 -2.840347079668959e-04
5102 7.505000000000001e+01 9.111517780576861e-02 -2.671270750198573e-04
5103 7.510000000000002e+01 9.112811198086490e-02 -2.502625992306662e-04
5104 7.515000000000001e+01 9.114020406569168e-02 -2.334456448238598e-04
5105 7.520000000000002e+01 9.115145654534729e-02 -2.166805735726030e-04
5106 7.525000000000000e+01 9.116187212304894e-02 -1.999717463974093e-04
5107 7.530000000000001e+01 9.117145371998703e-02 -1.833235187831406e-04
5108 7.535000000000002e+01 9.118020447492725e-02 -1.667402400329365e-04
5109 7.540000000000001e+01 9.118812774399032e-02 -1.502262529484710e-04
5110 7.545000000000002e+01 9.119522710022210e-02 -1.337858934746805e-04
5111 7.550000000000000e+01 9.120150633333779e-02 -1.174234865430890e-04
5112 7.555000000000001e+01 9.120696944887641e-02 -1.011433460718081e-04
5113 7.560000000000002e+01 9.121162066794497e-02 -8.494977539186266e-05
5114 7.565000000000001e+01 9.121546442641559e-02 -6.884706376553140e-05
5115 7.570000000000002e+01 9.121850537432152e-02 -5.283948556922269e-05
5116 7.575000000000000e+01 9.122074837497252e-02 -3.693129983162180e-05
5117 7.580000000000001e+01 9.122219850430469e-02 -2.112674806653558e-05
5118 7.585000000000002e+01 9.122286104977917e-02 -5.430054130783901e-06
5119 7.590000000000001e+01 9.122274150971776e-02 1.015457808506426e-05
5120 7.595000000000002e+01 9.122184559197066e-02 2.562296607777625e-05
5121 7.600000000000000e+01 9.122017921310999e-02 4.097094777222310e-05
5122 7.605000000000001e+01 9.121774849719344e-02 5.619438567805446e-05
5123 7.610000000000002e+01 9.121455977454218e-02 7.128916621468306e-05
5124 7.615000000000003e+01 9.121061958057197e-02 8.625120095473449e-05
5125 7.619999999999999e+01 9.120593465444671e-02 1.010764284714583e-04
5126 7.625000000000000e+01 9.120051193772483e-02 1.157608150492706e-04
5127 7.630000000000001e+01 9.119435857294178e-02 1.303003552877158e-04
5128 7.635000000000002e+01 9.118748190219605e-02 1.446910751567998e-04
5129 7.640000000000003e+01 9.117988946542610e-02 1.589290302916879e-04
5130 7.644999999999999e+01 9.117158899916689e-02 1.730103085151313e-04
5131 7.650000000000000e+01 9.116258843457459e-02 1.869310320756767e-04
5132 7.655000000000001e+01 9.115289589595932e-02 2.006873566529066e-04
5133 7.660000000000002e+01 9.114251969890930e-02 2.142754724943075e-04
5134 7.665000000000003e+01 9.113146834870989e-02 2.276916067600609e-04
5135 7.669999999999999e+01 9.111975053823329e-02 2.409320242691138e-04
5136 7.675000000000000e+01 9.110737514628298e-02 2.539930266820534e-04
5137 7.680000000000001e+01 9.109435123556509e-02 2.668709559472404e-04
5138 7.685000000000002e+01 9.108068805068825e-02 2.795621933415759e-04
5139 7.690000000000003e+01 9.106639501623093e-02 2.920631607850055e-04
5140 7.694999999999999e+01 9.105148173460975e-02 3.043703225102945e-04
5141 7.700000000000000e+01 9.103595798397990e-02 3.164801850630283e-04
5142 7.705000000000001e+01 9.101983371610345e-02 3.283892982253178e-04
5143 7.710000000000002e+01 9.100311905415737e-02 3.400942564013576e-04
5144 7.715000000000003e+01 9.098582429046331e-02 3.515916987240075e-04
5145 7.719999999999999e+01 9.096795988428497e-02 3.628783104048239e-04
5146 7.725000000000000e+01 9.094953645942283e-02 3.739508228051136e-04
5147 7.730000000000001e+01 9.093056480200445e-02 3.848060146083299e-04
5148 7.735000000000002e+01 9.091105585796200e-02 3.954407128858861e-04
5149 7.740000000000003e+01 9.089102073071587e-02 4.058517926353034e-04
5150 7.744999999999999e+01 9.087047067869847e-02 4.160361791960554e-04
5151 7.750000000000000e+01 9.084941711279626e-02 4.259908473969176e-04
5152 7.755000000000001e+01 9.082787159395878e-02 4.357128220888740e-04
5153 7.760000000000002e+01 9.080584583058737e-02 4.451991803833266e-04
5154 7.765000000000003e+01 9.078335167592044e-02 4.544470511547161e-04
5155 7.769999999999999e+01 9.076040112547190e-02 4.634536145786683e-04
5156 7.775000000000000e+01 9.073700631446258e-02 4.722161045833673e-04
5157 7.780000000000001e+01 9.071317951501356e-02 4.807318091692991e-04
5158 7.785000000000002e+01 9.068893313354565e-02 4.889980690236939e-04
5159 7.790000000000003e+01 9.066427970811120e-02 4.970122804692778e-04
5160 7.794999999999999e+01 9.063923190549872e-02 5.047718947182034e-04
5161 7.800000000000000e+01 9.061380251863937e-02 5.122744178365224e-04
5162 7.805000000000001e+01 9.058800446371507e-02 5.195174120942170e-04
5163 7.810000000000002e+01 9.056185077742995e-02 5.264984968178510e-04
5164 7.815000000000003e+01 9.053535461403328e-02 5.332153473247558e-04
5165 7.819999999999999e+01 9.050852924269748e-02 5.396656960598989e-04
5166 7.825000000000000e+01 9.048138804442729e-02 5.458473340169689e-04
5167 7.830000000000001e+01 9.045394450929578e-02 5.517581092462365e-04
5168 7.835000000000002e+01 9.042621223350267e-02 5.573959282756391e-04
5169 7.840000000000003e+01 9.039820491646822e-02 5.627587572121229e-04
5170 7.844999999999999e+01 9.036993635778146e-02 5.678446204626653e-04
5171 7.850000000000000e+01 9.034142045442195e-02 5.726516014092908e-04
5172 7.855000000000001e+01 9.031267119764053e-02 5.771778437591024e-04
5173 7.860000000000002e+01 9.028370267004604e-02 5.814215514732268e-04
5174 7.865000000000003e+01 9.025452904249320e-02 5.853809884825978e-04
5175 7.869999999999999e+01 9.022516457119778e-02 5.890544784747931e-04
5176 7.875000000000000e+01 9.019562359464572e-02 5.924404073098799e-04
5177 7.880000000000001e+01 9.016592053046679e-02 5.955372211374765e-04
5178 7.885000000000002e+01 9.013606987253198e-02 5.983434275336208e-04
5179 7.890000000000003e+01 9.010608618771343e-02 6.008575966021112e-04
5180 7.894999999999999e+01 9.007598411287177e-02 6.030783591270961e-04
5181 7.900000000000000e+01 9.004577835180072e-02 6.050044077454686e-04
5182 7.905000000000001e+01 9.001548367209722e-02 6.066344984034799e-04
5183 7.910000000000002e+01 8.998511490196037e-02 6.079674495040877e-04
5184 7.915000000000003e+01 8.995468692714681e-02 6.090021412674673e-04
5185 7.919999999999999e+01 8.992421468783363e-02 6.097375174363151e-04
5186 7.925000000000000e+01 8.989371317540318e-02 6.101725847429407e-04
5187 7.930000000000001e+01 8.986319742935933e-02 6.103064130869029e-04
5188 7.935000000000002e+01 8.983268253409449e-02 6.101381358902813e-04
5189 7.940000000000003e+01 8.980218361577030e-02 6.096669501687302e-04
5190 7.944999999999999e+01 8.977171583907761e-02 6.088921165670058e-04
5191 7.950000000000000e+01 8.974129440411360e-02 6.078129601760907e-04
5192 7.955000000000001e+01 8.971093454306001e-02 6.064288697871234e-04
5193 7.960000000000002e+01 8.968065151713489e-02 6.047392984598332e-04
5194 7.965000000000003e+01 8.965046061321402e-02 6.027437634870125e-04
5195 7.969999999999999e+01 8.962037714078619e-02 6.004418471761142e-04
5196 7.975000000000000e+01 8.959041642849641e-02 5.978331965650341e-04
5197 7.980000000000001e+01 8.956059382112969e-02 5.949175228181502e-04
5198 7.985000000000002e+01 8.953092467621460e-02 5.916946027539893e-04
5199 7.990000000000003e+01 8.950142436085429e-02 5.881642774951956e-04
5200 7.994999999999999e+01 8.947210824846508e-02 5.843264543869964e-04
5201 8.000000000000000e+01 8.944299171541559e-02 5.801811054695349e-04
5202 8.005000000000001e+01 8.941409013791812e-02 5.757282680463049e-04
5203 8.010000000000002e+01 8.938541888861096e-02 5.709680455012744e-04
5204 8.015000000000003e+01 8.935699333336800e-02 5.659006061264904e-04
5205 8.019999999999999e+01 8.932882882799831e-02 5.605261845431642e-04
5206 8.025000000000000e+01 8.930094071491368e-02 5.548450812042915e-04
5207 8.030000000000001e+01 8.927334431987788e-02 5.488576621104357e-04
5208 8.035000000000002e+01 8.924605494870264e-02 5.425643592715801e-04
5209 8.040000000000003e+01 8.921908788395072e-02 5.359656714176708e-04
5210 8.044999999999999e+01 8.919245838156087e-02 5.290621630038572e-04
5211 8.050000000000000e+01 8.916618166765033e-02 5.218544641749645e-04
5212 8.055000000000001e+01 8.914027293514337e-02 5.143432718668350e-04
5213 8.060000000000002e+01 8.911474734046365e-02 5.065293501971269e-04
5214 8.065000000000003e+01 8.908962000012366e-02 4.984135279784141e-04
5215 8.069999999999999e+01 8.906490598766581e-02 4.899967013471951e-04
5216 8.075000000000000e+01 8.904062032998894e-02 4.812798337994195e-04
5217 8.080000000000001e+01 8.901677800428587e-02 4.722639537391160e-04
5218 8.085000000000002e+01 8.899339393461503e-02 4.629501566455474e-04
5219 8.090000000000003e+01 8.897048298862131e-02 4.533396048955751e-04
5220 8.094999999999999e+01 8.894805997412547e-02 4.434335276570778e-04
5221 8.100000000000000e+01 8.892613963585561e-02 4.332332198941913e-04
5222 8.105000000000001e+01 8.890473665213605e-02 4.227400429357431e-04
5223 8.110000000000002e+01 8.888386563156203e-02 4.119554255410662e-04
5224 8.115000000000003e+01 8.886354110958194e-02 4.008808626210225e-04
5225 8.119999999999999e+01 8.884377754529993e-02 3.895179150603667e-04
5226 8.125000000000000e+01 8.882458931807591e-02 3.778682105703979e-04
5227 8.130000000000001e+01 8.880599072424289e-02 3.659334426586724e-04
5228 8.135000000000002e+01 8.878799597381004e-02 3.537153716592911e-04
5229 8.140000000000003e+01 8.877061918707696e-02 3.412158240934104e-04
5230 8.144999999999999e+01 8.875387439140070e-02 3.284366913547387e-04
5231 8.150000000000000e+01 8.873777551794149e-02 3.153799319477457e-04
5232 8.155000000000001e+01 8.872233639820593e-02 3.020475703507941e-04
5233 8.160000000000002e+01 8.870757076090641e-02 2.884416952042557e-04
5234 8.165000000000003e+01 8.869349222868550e-02 2.745644612289766e-04
5235 8.169999999999999e+01 8.868011431478351e-02 2.604180891196961e-04
5236 8.175000000000000e+01 8.866745041977353e-02 2.460048640529067e-04
5237 8.180000000000001e+01 8.865551382837822e-02 2.313271359355440e-04
5238 8.185000000000002e+01 8.864431770617998e-02 2.163873191918242e-04
5239 8.190000000000003e+01 8.863387509645904e-02 2.011878926566624e-04
5240 8.194999999999999e+01 8.862419891691431e-02 1.857314000375254e-04
5241 8.200000000000000e+01 8.861530195645528e-02 1.700204476051681e-04
5242 8.205000000000001e+01 8.860719687215379e-02 1.540577056147185e-04
5243 8.210000000000002e+01 8.859989618589381e-02 1.378459081280425e-04
5244 8.215000000000003e+01 8.859341228134099e-02 1.213878501360455e-04
5245 8.219999999999999e+01 8.858775740088021e-02 1.046863908982232e-04
5246 8.225000000000000e+01 8.858294364225117e-02 8.774445127812669e-05
5247 8.230000000000001e+01 8.857898295575239e-02 7.056501257096670e-05
5248 8.235000000000002e+01 8.857588714099407e-02 5.315111874182321e-05
5249 8.240000000000003e+01 8.857366784387821e-02 3.550587308609465e-05
5250 8.244999999999999e+01 8.857233655368546e-02 1.763244014796328e-05
5251 8.250000000000000e+01 8.857190459986342e-02 -4.659562335973533e-07
5252 8.255000000000001e+01 8.857238314930882e-02 -1.878603420379932e-05
5253 8.260000000000002e+01 8.857378320328380e-02 -3.732445168935783e-05
5254 8.265000000000003e+01 8.857611559447776e-02 -5.607780916960792e-05
5255 8.269999999999999e+01 8.857939098420076e-02 -7.504265067126425e-05
5256 8.275000000000000e+01 8.858361985954488e-02 -9.421546256049851e-05
5257 8.280000000000001e+01 8.858881253045681e-02 -1.135926756035133e-04
5258 8.285000000000002e+01 8.859497912710523e-02 -1.331706653218134e-04
5259 8.290000000000003e+01 8.860212959698899e-02 -1.529457518145705e-04
5260 8.294999999999999e+01 8.861027370228669e-02 -1.729142030271191e-04
5261 8.300000000000000e+01 8.861942101729170e-02 -1.930722326548562e-04
5262 8.305000000000001e+01 8.862958092555218e-02 -2.134160013866904e-04
5263 8.310000000000002e+01 8.864076261743037e-02 -2.339416202801203e-04
5264 8.315000000000003e+01 8.865297508758019e-02 -2.546451493756763e-04
5265 8.319999999999999e+01 8.866622713236794e-02 -2.755225977679743e-04
5266 8.325000000000000e+01 8.868052734735699e-02 -2.965699264123600e-04
5267 8.330000000000001e+01 8.869588412500917e-02 -3.177830498657386e-04
5268 8.335000000000002e+01 8.871230565234356e-02 -3.391578335865120e-04
5269 8.340000000000003e+01 8.872979990836782e-02 -3.606900978070371e-04
5270 8.344999999999999e+01 8.874837466212426e-02 -3.823756194165639e-04
5271 8.350000000000000e+01 8.876803747030948e-02 -4.042101296164446e-04
5272 8.355000000000001e+01 8.878879567508591e-02 -4.261893176149556e-04
5273 8.360000000000002e+01 8.881065640207098e-02 -4.483088312312589e-04
5274 8.365000000000003e+01 8.883362655820903e-02 -4.705642768954021e-04
5275 8.369999999999999e+01 8.885771282976052e-02 -4.929512223483812e-04
5276 8.375000000000000e+01 8.888292168044387e-02 -5.154651970684654e-04
5277 8.380000000000001e+01 8.890925934946736e-02 -5.381016933725391e-04
5278 8.385000000000002e+01 8.893673184978113e-02 -5.608561679792956e-04
5279 8.390000000000003e+01 8.896534496626529e-02 -5.837240419381828e-04
5280 8.394999999999999e+01 8.899510425397494e-02 -6.067007042531714e-04
5281 8.400000000000000e+01 8.902601503669061e-02 -6.297815123446071e-04
5282 8.405000000000001e+01 8.905808240520940e-02 -6.529617911255059e-04
5283 8.410000000000002e+01 8.909131121580316e-02 -6.762368370871741e-04
5284 8.415000000000003e+01 8.912570608891812e-02 -6.996019190452785e-04
5285 8.419999999999999e+01 8.916127140770769e-02 -7.230522784240634e-04
5286 8.425000000000000e+01 8.919801131676053e-02 -7.465831312458704e-04
5287 8.430000000000001e+01 8.923592972083227e-02 -7.701896700851307e-04
5288 8.435000000000002e+01 8.927503028376904e-02 -7.938670650631252e-04
5289 8.440000000000003e+01 8.931531642733859e-02 -8.176104647716897e-04
5290 8.444999999999999e+01 8.935679133024621e-02 -8.414149980850993e-04
5291 8.450000000000000e+01 8.939945792714710e-02 -8.652757763627505e-04
5292 8.455000000000001e+01 8.944331890788249e-02 -8.891878936623243e-04
5293 8.460000000000002e+01 8.948837671651333e-02 -9.131464283029800e-04
5294 8.465000000000003e+01 8.953463355071278e-02 -9.371464462404333e-04
5295 8.469999999999999e+01 8.958209136113737e-02 -9.611830002498323e-04
5296 8.475000000000000e+01 8.963075185073777e-02 -9.852511320929125e-04
5297 8.480000000000001e+01 8.968061647434666e-02 -1.009345874614098e-03
5298 8.485000000000002e+01 8.973168643819918e-02 -1.033462252983952e-03
5299 8.490000000000003e+01 8.978396269964506e-02 -1.057595286688695e-03
5300 8.494999999999999e+01 8.983744596686805e-02 -1.081739989494679e-03
5301 8.500000000000000e+01 8.989213669859453e-02 -1.105891372041867e-03
5302 8.505000000000001e+01 8.994803510407223e-02 -1.130044444828116e-03
5303 8.510000000000002e+01 9.000514114307734e-02 -1.154194216894666e-03
5304 8.515000000000003e+01 9.006345452576170e-02 -1.178335698561739e-03
5305 8.519999999999999e+01 9.012297471293351e-02 -1.202463904412809e-03
5306 8.525000000000000e+01 9.018370091620298e-02 -1.226573853294610e-03
5307 8.530000000000001e+01 9.024563209826297e-02 -1.250660568707929e-03
5308 8.535000000000002e+01 9.030876697307377e-02 -1.274719082644538e-03
5309 8.540000000000003e+01 9.037310400652743e-02 -1.298744436830646e-03
5310 8.544999999999999e+01 9.043864141675684e-02 -1.322731683046641e-03
5311 8.550000000000000e+01 9.050537717483209e-02 -1.346675885223192e-03
5312 8.555000000000001e+01 9.057330900527916e-02 -1.370572120187319e-03
5313 8.560000000000002e+01 9.064243438685082e-02 -1.394415481215106e-03
5314 8.565000000000003e+01 9.071275055340067e-02 -1.418201077498793e-03
5315 8.569999999999999e+01 9.078425449460070e-02 -1.441924035709974e-03
5316 8.575000000000000e+01 9.085694295697166e-02 -1.465579502664127e-03
5317 8.580000000000001e+01 9.093081244486712e-02 -1.489162645782471e-03
5318 8.585000000000002e+01 9.100585922154991e-02 -1.512668655720972e-03
5319 8.590000000000003e+01 9.108207931043921e-02 -1.536092745304529e-03
5320 8.594999999999999e+01 9.115946849608036e-02 -1.559430153328378e-03
5321 8.600000000000000e+01 9.123802232577205e-02 -1.582676145694961e-03
5322 8.605000000000001e+01 9.131773611064986e-02 -1.605826015023126e-03
5323 8.610000000000002e+01 9.139860492727436e-02 -1.628875083738990e-03
5324 8.615000000000003e+01 9.148062361902376e-02 -1.651818704502261e-03
5325 8.619999999999999e+01 9.156378679772459e-02 -1.674652262586562e-03
5326 8.625000000000000e+01 9.164808884528242e-02 -1.697371174635975e-03
5327 8.630000000000001e+01 9.173352391518819e-02 -1.719970892999356e-03
5328 8.635000000000002e+01 9.182008593458235e-02 -1.742446905836914e-03
5329 8.640000000000003e+01 9.190776860577188e-02 -1.764794736516251e-03
5330 8.644999999999999e+01 9.199656540823398e-02 -1.787009947769036e-03
5331 8.650000000000000e+01 9.208646960054878e-02 -1.809088141015991e-03
5332 8.655000000000001e+01 9.217747422233558e-02 -1.831024957397176e-03
5333 8.660000000000002e+01 9.226957209628850e-02 -1.852816079548347e-03
5334 8.665000000000003e+01 9.236275583029041e-02 -1.874457233306259e-03
5335 8.669999999999999e+01 9.245701781961913e-02 -1.895944187566556e-03
5336 8.675000000000000e+01 9.255235024904707e-02 -1.917272754887733e-03
5337 8.680000000000001e+01 9.264874509510790e-02 -1.938438794333308e-03
5338 8.685000000000002e+01 9.274619412848040e-02 -1.959438211081022e-03
5339 8.690000000000003e+01 9.284468891621600e-02 -1.980266957524179e-03
5340 8.694999999999999e+01 9.294422082423281e-02 -2.000921035296699e-03
5341 8.700000000000000e+01 9.304478101974567e-02 -2.021396494420458e-03
5342 8.705000000000001e+01 9.314636047367486e-02 -2.041689434904015e-03
5343 8.710000000000002e+01 9.324894996323607e-02 -2.061796008021588e-03
5344 8.715000000000003e+01 9.335254007447702e-02 -2.081712417378867e-03
5345 8.719999999999999e+01 9.345712120497396e-02 -2.101434918699852e-03
5346 8.725000000000000e+01 9.356268356634700e-02 -2.120959820466339e-03
5347 8.730000000000001e+01 9.366921718702059e-02 -2.140283486191663e-03
5348 8.735000000000002e+01 9.377671191496617e-02 -2.159402333461458e-03
5349 8.740000000000003e+01 9.388515742036674e-02 -2.178312835070528e-03
5350 8.744999999999999e+01 9.399454319847322e-02 -2.197011520763681e-03
5351 8.750000000000000e+01 9.410485857244311e-02 -2.215494977022558e-03
5352 8.755000000000001e+01 9.421609269617548e-02 -2.233759846497207e-03
5353 8.760000000000002e+01 9.432823455709283e-02 -2.251802830564031e-03
5354 8.765000000000003e+01 9.444127297923188e-02 -2.269620689148155e-03
5355 8.769999999999999e+01 9.455519662600764e-02 -2.287210240332627e-03
5356 8.775000000000000e+01 9.466999400326515e-02 -2.304568362703208e-03
5357 8.780000000000001e+01 9.478565346227796e-02 -2.321691993891761e-03
5358 8.785000000000002e+01 9.490216320265432e-02 -2.338578132068392e-03
5359 8.790000000000003e+01 9.501951127548480e-02 -2.355223836580933e-03
5360 8.794999999999999e+01 9.513768558631241e-02 -2.371626227848367e-03
5361 8.800000000000000e+01 9.525667389826964e-02 -2.387782487360823e-03
5362 8.805000000000001e+01 9.537646383504850e-02 -2.403689858816449e-03
5363 8.810000000000002e+01 9.549704288415128e-02 -2.419345648654314e-03
5364 8.815000000000003e+01 9.561839839991393e-02 -2.434747224491218e-03
5365 8.819999999999999e+01 9.574051760660041e-02 -2.449892018354660e-03
5366 8.825000000000000e+01 9.586338760174939e-02 -2.464777524693318e-03
5367 8.830000000000001e+01 9.598699535906974e-02 -2.479401301194173e-03
5368 8.835000000000002e+01 9.611132773186881e-02 -2.493760969208836e-03
5369 8.840000000000003e+01 9.623637145599062e-02 -2.507854213540384e-03
5370 8.844999999999999e+01 9.636211315322285e-02 -2.521678784255243e-03
5371 8.850000000000000e+01 9.648853933441615e-02 -2.535232493698913e-03
5372 8.855000000000001e+01 9.661563640259274e-02 -2.548513219622350e-03
5373 8.860000000000002e+01 9.674339065637838e-02 -2.561518904613536e-03
5374 8.865000000000003e+01 9.687178829305410e-02 -2.574247554960607e-03
5375 8.869999999999999e+01 9.700081541187444e-02 -2.586697241504510e-03
5376 8.875000000000000e+01 9.713045801720455e-02 -2.598866100775865e-03
5377 8.880000000000001e+01 9.726070202195203e-02 -2.610752333644939e-03
5378 8.885000000000002e+01 9.739153325056904e-02 -2.622354205747968e-03
5379 8.890000000000003e+01 9.752293744252682e-02 -2.633670047700321e-03
5380 8.894999999999999e+01 9.765490025533907e-02 -2.644698255345190e-03
5381 8.900000000000000e+01 9.778740726806134e-02 -2.655437289718066e-03
5382 8.905000000000001e+01 9.792044398431088e-02 -2.665885676265134e-03
5383 8.910000000000002e+01 9.805399583568786e-02 -2.676042005695933e-03
5384 8.915000000000003e+01 9.818804818488047e-02 -2.685904933485972e-03
5385 8.919999999999999e+01 9.832258632903645e-02 -2.695473181404395e-03
5386 8.925000000000000e+01 9.845759550302091e-02 -2.704745534991559e-03
5387 8.930000000000001e+01 9.859306088253561e-02 -2.713720844091938e-03
5388 8.935000000000002e+01 9.872896758743011e-02 -2.722398025092332e-03
5389 8.940000000000003e+01 9.886530068504484e-02 -2.730776059074458e-03
5390 8.944999999999999e+01 9.900204519333755e-02 -2.738853989576739e-03
5391 8.950000000000000e+01 9.913918608400252e-02 -2.746630927532578e-03
5392 8.955000000000001e+01 9.927670828609081e-02 -2.754106047824223e-03
5393 8.960000000000002e+01 9.941459668878494e-02 -2.761278589069605e-03
5394 8.965000000000003e+01 9.955283614499777e-02 -2.768147854617098e-03
5395 8.969999999999999e+01 9.969141147424665e-02 -2.774713212225777e-03
5396 8.975000000000000e+01 9.983030746622035e-02 -2.780974094918065e-03
5397 8.980000000000001e+01 9.996950888373846e-02 -2.786929998030985e-03
5398 8.985000000000002e+01 1.001090004660234e-01 -2.792580482164908e-03
5399 8.990000000000003e+01 1.002487669319549e-01 -2.797925171549309e-03
5400 8.994999999999999e+01 1.003887929831784e-01 -2.802963753616439e-03
5401 9.000000000000000e+01 1.005290633073166e-01 -2.807695980884262e-03
5402 9.005000000000001e+01 1.006695625812668e-01 -2.812121667759016e-03
5403 9.010000000000002e+01 1.008102754740925e-01 -2.816240692489203e-03
5404 9.015000000000003e+01 1.009511866505157e-01 -2.820052997343225e-03
5405 9.019999999999999e+01 1.010922807738268e-01 -2.823558586548813e-03
5406 9.025000000000000e+01 1.012335425091706e-01 -2.826757528637813e-03
5407 9.030000000000001e+01 1.013749565266906e-01 -2.829649953355329e-03
5408 9.035000000000002e+01 1.015165075045061e-01 -2.832236053862403e-03
5409 9.040000000000003e+01 1.016581801320768e-01 -2.834516086522854e-03
5410 9.044999999999999e+01 1.017999591131584e-01 -2.836490368203215e-03
5411 9.050000000000000e+01 1.019418291688972e-01 -2.838159278653052e-03
5412 9.055000000000001e+01 1.020837750410237e-01 -2.839523260362853e-03
5413 9.060000000000002e+01 1.022257814949334e-01 -2.840582817533743e-03
5414 9.065000000000003e+01 1.023678333227771e-01 -2.841338514620873e-03
5415 9.069999999999999e+01 1.025099153463955e-01 -2.841790977932135e-03
5416 9.075000000000000e+01 1.026520124205703e-01 -2.841940896196604e-03
5417 9.080000000000001e+01 1.027941094360152e-01 -2.841789017296037e-03
5418 9.085000000000002e+01 1.029361913222999e-01 -2.841336151711005e-03
5419 9.090000000000003e+01 1.030782430511863e-01 -2.840583169430033e-03
5420 9.094999999999999e+01 1.032202496392429e-01 -2.839531000091711e-03
5421 9.100000000000000e+01 1.033621961511955e-01 -2.838180635471588e-03
5422 9.105000000000001e+01 1.035040677027901e-01 -2.836533125432084e-03
5423 9.110000000000002e+01 1.036458494637387e-01 -2.834589581048874e-03
5424 9.115000000000003e+01 1.037875266608950e-01 -2.832351171626613e-03
5425 9.119999999999999e+01 1.039290845809013e-01 -2.829819126155542e-03
5426 9.125000000000000e+01 1.040705085735105e-01 -2.826994732956223e-03
5427 9.130000000000001e+01 1.042117840541970e-01 -2.823879337761070e-03
5428 9.135000000000002e+01 1.043528965072866e-01 -2.820474346520996e-03
5429 9.140000000000003e+01 1.044938314888491e-01 -2.816781222669817e-03
5430 9.144999999999999e+01 1.046345746295536e-01 -2.812801486413719e-03
5431 9.150000000000000e+01 1.047751116374904e-01 -2.808536716756294e-03
5432 9.155000000000001e+01 1.049154283012292e-01 -2.803988550112990e-03
5433 9.160000000000002e+01 1.050555104925017e-01 -2.799158679245295e-03
5434 9.165000000000003e+01 1.051953441691538e-01 -2.794048853580477e-03
5435 9.169999999999999e+01 1.053349153778598e-01 -2.788660878785265e-03
5436 9.175000000000000e+01 1.054742102570323e-01 -2.782996617298750e-03
5437 9.180000000000001e+01 1.056132150395896e-01 -2.777057986094178e-03
5438 9.185000000000002e+01 1.057519160556417e-01 -2.770846958206619e-03
5439 9.190000000000003e+01 1.058902997354103e-01 -2.764365561311877e-03
5440 9.194999999999999e+01 1.060283526117729e-01 -2.757615877158059e-03
5441 9.200000000000000e+01 1.061660613231261e-01 -2.750600042276119e-03
5442 9.205000000000001e+01 1.063034126160005e-01 -2.743320246487713e-03
5443 9.210000000000002e+01 1.064403933477749e-01 -2.735778732656513e-03
5444 9.215000000000003e+01 1.065769904892662e-01 -2.727977796581627e-03
5445 9.219999999999999e+01 1.067131911274330e-01 -2.719919786962066e-03
5446 9.225000000000000e+01 1.068489824679624e-01 -2.711607103336178e-03
5447 9.230000000000001e+01 1.069843518377667e-01 -2.703042197147454e-03
5448 9.235000000000002e+01 1.071192866876771e-01 -2.694227571140573e-03
5449 9.240000000000003e+01 1.072537745948807e-01 -2.685165777727150e-03
5450 9.244999999999999e+01 1.073878032654498e-01 -2.675859419092319e-03
5451 9.250000000000000e+01 1.075213605367900e-01 -2.666311147443423e-03
5452 9.255000000000001e+01 1.076544343801942e-01 -2.656523662771804e-03
5453 9.260000000000002e+01 1.077870129030671e-01 -2.646499713563344e-03
5454 9.265000000000003e+01 1.079190843515505e-01 -2.636242096158981e-03
5455 9.269999999999999e+01 1.080506371126830e-01 -2.625753653440199e-03
5456 9.275000000000000e+01 1.081816597168945e-01 -2.615037274260601e-03
5457 9.280000000000001e+01 1.083121408401091e-01 -2.604095893268266e-03
5458 9.285000000000002e+01 1.084420693062214e-01 -2.592932490692590e-03
5459 9.290000000000003e+01 1.085714340891784e-01 -2.581550089750806e-03
5460 9.294999999999999e+01 1.087002243151964e-01 -2.569951758282230e-03
5461 9.300000000000000e+01 1.088284292650066e-01 -2.558140606225834e-03
5462 9.305000000000001e+01 1.089560383758190e-01 -2.546119785833412e-03
5463 9.310000000000002e+01 1.090830412435899e-01 -2.533892490568235e-03
5464 9.315000000000003e+01 1.092094276248758e-01 -2.521461954074766e-03
5465 9.319999999999999e+01 1.093351874389974e-01 -2.508831450498406e-03
5466 9.325000000000000e+01 1.094603107699257e-01 -2.496004292211751e-03
5467 9.330000000000001e+01 1.095847878682186e-01 -2.482983829708019e-03
5468 9.335000000000002e+01 1.097086091528965e-01 -2.469773450464174e-03
5469 9.340000000000003e+01 1.098317652132650e-01 -2.456376578727770e-03
5470 9.344999999999999e+01 1.099542468107693e-01 -2.442796673420844e-03
5471 9.350000000000000e+01 1.100760448806071e-01 -2.429037228388609e-03
5472 9.355000000000001e+01 1.101971505336081e-01 -2.415101771617856e-03
5473 9.360000000000002e+01 1.103175550577689e-01 -2.400993862998746e-03
5474 9.365000000000003e+01 1.104372499199080e-01 -2.386717094005064e-03
5475 9.369999999999999e+01 1.105562267671694e-01 -2.372275086486297e-03
5476 9.375000000000000e+01 1.106744774285566e-01 -2.357671492703162e-03
5477 9.380000000000001e+01 1.107919939164397e-01 -2.342909993231501e-03
5478 9.385000000000002e+01 1.109087684278798e-01 -2.327994296109637e-03
5479 9.390000000000003e+01 1.110247933460506e-01 -2.312928136483094e-03
5480 9.394999999999999e+01 1.111400612415281e-01 -2.297715274224288e-03
5481 9.400000000000000e+01 1.112545648734731e-01 -2.282359494110153e-03
5482 9.405000000000001e+01 1.113682971909391e-01 -2.266864604152374e-03
5483 9.410000000000002e+01 1.114812513338883e-01 -2.251234434602623e-03
5484 9.415000000000003e+01 1.115934206343994e-01 -2.235472836851216e-03
5485 9.419999999999999e+01 1.117047986175734e-01 -2.219583682183668e-03
5486 9.425000000000000e+01 1.118153790026177e-01 -2.203570860714876e-03
5487 9.430000000000001e+01 1.119251557036449e-01 -2.187438280571996e-03
5488 9.435000000000002e+01 1.120341228306749e-01 -2.171189866118084e-03
5489 9.440000000000003e+01 1.121422746902567e-01 -2.154829556886284e-03
5490 9.444999999999999e+01 1.122496057863636e-01 -2.138361307366665e-03
5491 9.450000000000000e+01 1.123561108209934e-01 -2.121789084341685e-03
5492 9.455000000000001e+01 1.124617846947977e-01 -2.105116866317758e-03
5493 9.460000000000002e+01 1.125666225076252e-01 -2.088348642743654e-03
5494 9.465000000000003e+01 1.126706195590721e-01 -2.071488412873634e-03
5495 9.469999999999999e+01 1.127737713489125e-01 -2.054540182854225e-03
5496 9.475000000000000e+01 1.128760735773575e-01 -2.037507966790031e-03
5497 9.480000000000001e+01 1.129775221455915e-01 -2.020395785251594e-03
5498 9.485000000000002e+01 1.130781131558827e-01 -2.003207661154249e-03
5499 9.490000000000003e+01 1.131778429117070e-01 -1.985947622245021e-03
5500 9.494999999999999e+01 1.132767079181072e-01 -1.968619697905183e-03
5501 9.500000000000000e+01 1.133747048814975e-01 -1.951227918297604e-03
5502 9.505000000000001e+01 1.134718307099369e-01 -1.933776313833846e-03
5503 9.510000000000002e+01 1.135680825128809e-01 -1.916268911834607e-03
5504 9.515000000000003e+01 1.136634576011204e-01 -1.898709737950810e-03
5505 9.519999999999999e+01 1.137579534866759e-01 -1.881102813570124e-03
5506 9.525000000000000e+01 1.138515678824774e-01 -1.863452154040601e-03
5507 9.530000000000001e+01 1.139442987020800e-01 -1.845761768599630e-03
5508 9.535000000000002e+01 1.140361440593374e-01 -1.828035659983129e-03
5509 9.540000000000003e+01 1.141271022680783e-01 -1.810277819842554e-03
5510 9.544999999999999e+01 1.142171718413216e-01 -1.792492230023868e-03
5511 9.550000000000000e+01 1.143063514910807e-01 -1.774682863207033e-03
5512 9.555000000000001e+01 1.143946401276423e-01 -1.756853677328252e-03
5513 9.560000000000002e+01 1.144820368588135e-01 -1.739008616787885e-03
5514 9.565000000000003e+01 1.145685409893211e-01 -1.721151612343874e-03
5515 9.569999999999999e+01 1.146541520200479e-01 -1.703286577914298e-03
5516 9.575000000000000e+01 1.147388696471126e-01 -1.685417410541845e-03
5517 9.580000000000001e+01 1.148226937611021e-01 -1.667547988617457e-03
5518 9.585000000000002e+01 1.149056244459743e-01 -1.649682171844802e-03
5519 9.590000000000003e+01 1.149876619782866e-01 -1.631823799108645e-03
5520 9.594999999999999e+01 1.150688068258852e-01 -1.613976687053764e-03
5521 9.600000000000000e+01 1.151490596469920e-01 -1.596144631292873e-03
5522 9.605000000000001e+01 1.152284212890144e-01 -1.578331402534161e-03
5523 9.610000000000002e+01 1.153068927872454e-01 -1.560540747007622e-03
5524 9.615000000000003e+01 1.153844753637152e-01 -1.542776385328182e-03
5525 9.619999999999999e+01 1.154611704257782e-01 -1.525042011643052e-03
5526 9.625000000000000e+01 1.155369795648795e-01 -1.507341291855369e-03
5527 9.630000000000001e+01 1.156119045549637e-01 -1.489677863624195e-03
5528 9.635000000000002e+01 1.156859473512419e-01 -1.472055335192124e-03
5529 9.640000000000003e+01 1.157591100884829e-01 -1.454477283573397e-03
5530 9.644999999999999e+01 1.158313950795993e-01 -1.436947255157861e-03
5531 9.650000000000000e+01 1.159028048139987e-01 -1.419468763366183e-03
5532 9.655000000000001e+01 1.159733419559359e-01 -1.402045288827480e-03
5533 9.660000000000002e+01 1.160430093428815e-01 -1.384680278206929e-03
5534 9.665000000000003e+01 1.161118099837566e-01 -1.367377143033366e-03
5535 9.669999999999999e+01 1.161797470571848e-01 -1.350139259415073e-03
5536 9.675000000000000e+01 1.162468239096981e-01 -1.332969966902908e-03
5537 9.680000000000001e+01 1.163130440538751e-01 -1.315872568277143e-03
5538 9.685000000000002e+01 1.163784111665258e-01 -1.298850328090850e-03
5539 9.690000000000003e+01 1.164429290866842e-01 -1.281906472705430e-03
5540 9.694999999999999e+01 1.165066018137964e-01 -1.265044188727416e-03
5541 9.700000000000000e+01 1.165694335055569e-01 -1.248266622901895e-03
5542 9.705000000000001e+01 1.166314284760865e-01 -1.231576881899343e-03
5543 9.710000000000002e+01 1.166925911937469e-01 -1.214978030468217e-03
5544 9.715000000000003e+01 1.167529262791334e-01 -1.198473092642871e-03
5545 9.719999999999999e+01 1.168124385030112e-01 -1.182065049150083e-03
5546 9.725000000000000e+01 1.168711327840484e-01 -1.165756838474863e-03
5547 9.730000000000001e+01 1.169290141868586e-01 -1.149551355119627e-03
5548 9.735000000000002e+01 1.169860879195603e-01 -1.133451449888412e-03
5549 9.740000000000003e+01 1.170423593318475e-01 -1.117459930384257e-03
5550 9.744999999999999e+01 1.170978339125988e-01 -1.101579557669652e-03
5551 9.750000000000000e+01 1.171525172876144e-01 -1.085813048113948e-03
5552 9.755000000000001e+01 1.172064152174102e-01 -1.070163072860453e-03
5553 9.760000000000002e+01 1.172595335949005e-01 -1.054632257222465e-03
5554 9.765000000000003e+01 1.173118784431324e-01 -1.039223179191140e-03
5555 9.769999999999999e+01 1.173634559128196e-01 -1.023938370181554e-03
5556 9.775000000000000e+01 1.174142722801506e-01 -1.008780315814306e-03
5557 9.780000000000001e+01 1.174643339444010e-01 -9.937514527535996e-04
5558 9.785000000000002e+01 1.175136474254259e-01 -9.788541709454535e-04
5559 9.790000000000003e+01 1.175622193614956e-01 -9.640908120900349e-04
5560 9.794999999999999e+01 1.176100565066349e-01 -9.494636698903491e-04
5561 9.800000000000000e+01 1.176571657284846e-01 -9.349749901232940e-04
5562 9.805000000000001e+01 1.177035540056472e-01 -9.206269689698843e-04
[truncated: 2,715,079 more chars]
