# Supplementary material for: Implicit solvent systematic coarse-graining of dioleoylphosphatidylethanolamine lipids: From the inverted hexagonal to the bilayer structure
Source: PLoS One. 2019 Apr 5;14(4):e0214673. doi: 10.1371/journal.pone.0214673 (PMC6450619; doi:10.1371/journal.pone.0214673)
Supplement: S1 Data — (ZIP) [file pone.0214673.s007.zip › DATA.S1/script_LAMMPS/dope1000_18wt/DOPE.top]

MOL =  DOPE  
NMOL =  1000  

########################################
########################################

MOL:DOPE:BEAD = 14
# BeadId   BeadName   BeadType   BeadCharge   BeadMass
   1     N     N    0.980     45.0850
   2     P     P   -1.090    108.9986
   3   COA    CO    0.190     71.0558
   4   COB    CO   -0.080     72.0638
   5   CA1    C3    0.000     42.0810
   6   CA2    C3    0.090     42.0810
   7   CA3   CdB   -0.090     40.0650
   8   CA4    C3    0.000     42.0810
   9   CA5    C4    0.000     57.1160
  10   CB1    C3    0.000     42.0810
  11   CB2    C3    0.090     42.0810
  12   CB3   CdB   -0.090     40.0650
  13   CB4    C3    0.000     42.0810
  14   CB5    C4    0.000     57.1160

MOL:DOPE:BOND = 6
# BondTypeId   BondName : bead1 bead2 [, ...]
   1     N-P  :  1 2
   2    P-CO  :  2 3, 2 4
   3   CO-C3  :  3 5, 4 10
   4   C3-C3  :  5 6, 10 11
   5  C3-CdB  :  6 7, 7 8, 11 12, 12 13
   6   C3-C4  :  8 9, 13 14

MOL:DOPE:ANGLE = 7
# AngleTypeId   AngleName : bead1 bead2 bead3 [, ...]
   1      N-P-CO  :  1 2 3, 1 2 4
   2     P-CO-C3  :  2 3 5, 2 4 10
   3     CO-P-CO  :  3 2 4
   4    CO-C3-C3  :  3 5 6, 4 10 11
   5   C3-C3-CdB  :  5 6 7, 10 11 12
   6   C3-CdB-C3  :  6 7 8, 11 12 13
   7   CdB-C3-C4  :  7 8 9, 12 13 14

MOL:DOPE:DIHEDRAL = 6
# DihedralTypeId   DihedralName : bead1 bead2 bead3 bead4 [, ...]
   1       N-P-CO-C3  :  1 2 3 5, 1 2 4 10
   2      P-CO-C3-C3  :  2 3 5 6, 2 4 10 11
   3      CO-P-CO-C3  :  3 2 4 10, 4 2 3 5
   4    CO-C3-C3-CdB  :  3 5 6 7, 4 10 11 12
   5    C3-C3-CdB-C3  :  5 6 7 8, 10 11 12 13
   6    C3-CdB-C3-C4  :  6 7 8 9, 11 12 13 14

########################################
########################################
