# Supplementary material for: Implicit solvent systematic coarse-graining of dioleoylphosphatidylethanolamine lipids: From the inverted hexagonal to the bilayer structure
Source: PLoS One. 2019 Apr 5;14(4):e0214673. doi: 10.1371/journal.pone.0214673 (PMC6450619; doi:10.1371/journal.pone.0214673)
Supplement: S1 Data — (ZIP) [file pone.0214673.s007.zip › DATA.S1/script_LAMMPS/dope1000_18wt/dope1000_18wt.lmp.gpu.inp]

# -------------------- Variables ---------------------

 variable   dt            equal    10             # timestep [fs]
 variable   run           equal    500            # NVT md  [ns]
 variable   nstlist       string   10              # number of steps neighbour list updating
 variable   bin           string   5              # neighbor searching bin
 variable   thermo        equal    50             # output thermodynamics [ps]
 variable   traj          equal    200             # output trajectory [ps]
 variable   Tstart        string   300            # starting temperature [K]
 variable   Tstop         string   300            # ending temperature [K]
 variable   LDdamp        string   100            # Langevin Dynamics damping parameter [fs]
 variable   seed          equal    4322           # random seed
 variable   system        string   dope1000_18wt  # system name
 variable   restart       string   no             # if yes: input data will be RestartFile variable 
 variable   RestartFile   string   dope1000_18wt.restart1 # restart file name

# ------------------ Initialization ------------------

 package gpu 2 neigh no split 1 tpa 32
 units            real
 atom_style       full
 pair_style       hybrid/overlay   table/gpu linear 4000  coul/long/gpu 20.000000
 bond_style       table linear 4001
 angle_style      table linear 3601
 dihedral_style   table linear 7200

# ----------------- Atoms definition -----------------

 if "${restart} == yes" then "read_restart ${RestartFile}" else "read_data ${system}.data.in"
 kspace_style     pppm/cg 1.0e-5 1.0e-3
 dielectric       80

# --------------------- Settings ---------------------

 pair_coeff    1    1  table/gpu  ${system}.tab_NB  Non-Bonded_C3-C3          20.000000
 pair_coeff    1    2  table/gpu  ${system}.tab_NB  Non-Bonded_C3-C4          20.000000
 pair_coeff    1    3  table/gpu  ${system}.tab_NB  Non-Bonded_C3-CO          20.000000
 pair_coeff    1    4  table/gpu  ${system}.tab_NB  Non-Bonded_C3-CO          20.000000
 pair_coeff    1    5  table/gpu  ${system}.tab_NB  Non-Bonded_C3-CdB         20.000000
 pair_coeff    1    6  table/gpu  ${system}.tab_NB  Non-Bonded_C3-N           20.000000
 pair_coeff    1    7  table/gpu  ${system}.tab_NB  Non-Bonded_C3-P           20.000000
 pair_coeff    2    2  table/gpu  ${system}.tab_NB  Non-Bonded_C4-C4          20.000000
 pair_coeff    2    3  table/gpu  ${system}.tab_NB  Non-Bonded_C4-CO          20.000000
 pair_coeff    2    4  table/gpu  ${system}.tab_NB  Non-Bonded_C4-CO          20.000000
 pair_coeff    2    5  table/gpu  ${system}.tab_NB  Non-Bonded_C4-CdB         20.000000
 pair_coeff    2    6  table/gpu  ${system}.tab_NB  Non-Bonded_C4-N           20.000000
 pair_coeff    2    7  table/gpu  ${system}.tab_NB  Non-Bonded_C4-P           20.000000
 pair_coeff    3    3  table/gpu  ${system}.tab_NB  Non-Bonded_CO-CO          20.000000
 pair_coeff    3    4  table/gpu  ${system}.tab_NB  Non-Bonded_CO-CO          20.000000
 pair_coeff    3    5  table/gpu  ${system}.tab_NB  Non-Bonded_CO-CdB         20.000000
 pair_coeff    3    6  table/gpu  ${system}.tab_NB  Non-Bonded_CO-N           20.000000
 pair_coeff    3    7  table/gpu  ${system}.tab_NB  Non-Bonded_CO-P           20.000000
 pair_coeff    4    4  table/gpu  ${system}.tab_NB  Non-Bonded_CO-CO          20.000000
 pair_coeff    4    5  table/gpu  ${system}.tab_NB  Non-Bonded_CO-CdB         20.000000
 pair_coeff    4    6  table/gpu  ${system}.tab_NB  Non-Bonded_CO-N           20.000000
 pair_coeff    4    7  table/gpu  ${system}.tab_NB  Non-Bonded_CO-P           20.000000
 pair_coeff    5    5  table/gpu  ${system}.tab_NB  Non-Bonded_CdB-CdB        20.000000
 pair_coeff    5    6  table/gpu  ${system}.tab_NB  Non-Bonded_CdB-N          20.000000
 pair_coeff    5    7  table/gpu  ${system}.tab_NB  Non-Bonded_CdB-P          20.000000
 pair_coeff    6    6  table/gpu  ${system}.tab_NB  Non-Bonded_N-N            20.000000
 pair_coeff    6    7  table/gpu  ${system}.tab_NB  Non-Bonded_N-P            20.000000
 pair_coeff    7    7  table/gpu  ${system}.tab_NB  Non-Bonded_P-P            20.000000
 pair_coeff    *    *  coul/long/gpu

 bond_coeff    1   ${system}.tab_B  Bond_1
 bond_coeff    2   ${system}.tab_B  Bond_2
 bond_coeff    3   ${system}.tab_B  Bond_3
 bond_coeff    4   ${system}.tab_B  Bond_4
 bond_coeff    5   ${system}.tab_B  Bond_5
 bond_coeff    6   ${system}.tab_B  Bond_6

 angle_coeff    1   ${system}.tab_A  Angle_1
 angle_coeff    2   ${system}.tab_A  Angle_2
 angle_coeff    3   ${system}.tab_A  Angle_3
 angle_coeff    4   ${system}.tab_A  Angle_4
 angle_coeff    5   ${system}.tab_A  Angle_5
 angle_coeff    6   ${system}.tab_A  Angle_6
 angle_coeff    7   ${system}.tab_A  Angle_7

 dihedral_coeff    1   ${system}.tab_D  Dihedral_1
 dihedral_coeff    2   ${system}.tab_D  Dihedral_2
 dihedral_coeff    3   ${system}.tab_D  Dihedral_3
 dihedral_coeff    4   ${system}.tab_D  Dihedral_4
 dihedral_coeff    5   ${system}.tab_D  Dihedral_5
 dihedral_coeff    6   ${system}.tab_D  Dihedral_6

 special_bonds lj/coul 0.0 0.0 0.0 angle yes dihedral yes

# ------------------- Minimization -------------------

 if "${restart} == yes" then "write_data ${system}.remap"
 neighbor ${bin} bin
 neigh_modify every 1 delay 0 check yes
 thermo_style custom step epair emol fmax
 thermo 200
 min_style cg
 if "${restart} == no" then "minimize 0.0 0.0 10000 1000000" "reset_timestep 0"

# --------------------- NVT RUN ---------------------

 group DOPE id 1:14000
 timestep $(v_dt)
 neigh_modify every ${nstlist} delay 0 check yes
 if "${restart} == no" then "velocity all create ${Tstart} $(v_seed) dist gaussian"
 fix B all balance 10000 1.1 shift xyz 20 1.1
 fix L DOPE langevin ${Tstart} ${Tstop} ${LDdamp} $(v_seed) zero yes
 fix N all nve
 fix M all momentum 10 linear 1 1 1
 fix R all recenter INIT INIT INIT units box 
 thermo_style multi 
 thermo $(floor(v_thermo * 1e3 / v_dt))
 write_restart ${system}.restart1
 restart $(floor(100000 / v_dt)) ${system}.restart1 ${system}.restart2
 dump D all atom/mpiio $(floor(v_traj * 1e3 / v_dt)) ${system}.mpiio.lammpstrj
 dump_modify D sort id
 run $(floor(v_run * 1e6 / v_dt)) upto 
 write_data ${system}.data.out 
