# Supplementary material for: Implicit solvent systematic coarse-graining of dioleoylphosphatidylethanolamine lipids: From the inverted hexagonal to the bilayer structure
Source: PLoS One. 2019 Apr 5;14(4):e0214673. doi: 10.1371/journal.pone.0214673 (PMC6450619; doi:10.1371/journal.pone.0214673)
Supplement: S1 Data — (ZIP) [file pone.0214673.s007.zip › DATA.S1/script_LAMMPS/dope1000_18wt/dope1000_18wt.tab_A]

#################################################################
####################### ANGLE POTENTIALS ########################
#################################################################

Angle_1
N 3601

1 0.000000000000000e+00 2.804770625523292e+02 1.000000000000000e+01
2 5.000000000000000e-02 2.799772924410364e+02 9.990804451712734e+00
3 1.000000000000000e-01 2.794779821071579e+02 9.981608903424899e+00
4 1.500000000000000e-01 2.789791315506939e+02 9.972413355137064e+00
5 2.000000000000000e-01 2.784807407716442e+02 9.963217806849798e+00
6 2.500000000000000e-01 2.779828097700089e+02 9.954022258562532e+00
7 3.000000000000000e-01 2.774853385457880e+02 9.944826710275265e+00
8 3.500000000000000e-01 2.769883270989814e+02 9.935631161987430e+00
9 4.000000000000000e-01 2.764917754295892e+02 9.926435613699596e+00
10 4.500000000000000e-01 2.759956835376114e+02 9.917240065412329e+00
11 5.000000000000000e-01 2.755000514230480e+02 9.908044517125063e+00
12 5.500000000000000e-01 2.750048790858989e+02 9.898848968837797e+00
13 6.000000000000001e-01 2.745101665261642e+02 9.889653420549962e+00
14 6.500000000000000e-01 2.740159137438439e+02 9.880457872262127e+00
15 7.000000000000001e-01 2.735221207389380e+02 9.871262323974861e+00
16 7.500000000000000e-01 2.730287875114464e+02 9.862066775687595e+00
17 8.000000000000000e-01 2.725359140613692e+02 9.852871227399760e+00
18 8.500000000000001e-01 2.720435003887064e+02 9.843675679111925e+00
19 9.000000000000000e-01 2.715515464934580e+02 9.834480130824659e+00
20 9.500000000000001e-01 2.710600523756240e+02 9.825284582537392e+00
21 1.000000000000000e+00 2.705690180352043e+02 9.816089034250126e+00
22 1.050000000000000e+00 2.700784434721990e+02 9.806893485962291e+00
23 1.100000000000000e+00 2.695883286866081e+02 9.797697937674457e+00
24 1.150000000000000e+00 2.690986736784315e+02 9.788502389387190e+00
25 1.200000000000000e+00 2.686094784476693e+02 9.779306841099924e+00
26 1.250000000000000e+00 2.681207429943215e+02 9.770111292812658e+00
27 1.300000000000000e+00 2.676324673183881e+02 9.760915744524823e+00
28 1.350000000000000e+00 2.671446514198690e+02 9.751720196236988e+00
29 1.400000000000000e+00 2.666572952987644e+02 9.742524647949722e+00
30 1.450000000000000e+00 2.661703989550741e+02 9.733329099662456e+00
31 1.500000000000000e+00 2.656839623887981e+02 9.724133551374621e+00
32 1.550000000000000e+00 2.651979855999366e+02 9.714938003086786e+00
33 1.600000000000000e+00 2.647124685884895e+02 9.705742454799520e+00
34 1.650000000000000e+00 2.642274113544566e+02 9.696546906512253e+00
35 1.700000000000000e+00 2.637428138978382e+02 9.687351358224987e+00
36 1.750000000000000e+00 2.632586762186342e+02 9.678155809937152e+00
37 1.800000000000000e+00 2.627749983168445e+02 9.668960261649318e+00
38 1.850000000000000e+00 2.622917801924692e+02 9.659764713362051e+00
39 1.900000000000000e+00 2.618090218455083e+02 9.650569165074785e+00
40 1.950000000000000e+00 2.613267232759617e+02 9.641373616787519e+00
41 2.000000000000000e+00 2.608448844838296e+02 9.632178068499684e+00
42 2.050000000000000e+00 2.603635054691118e+02 9.622982520211849e+00
43 2.100000000000000e+00 2.598825862318084e+02 9.613786971924583e+00
44 2.150000000000000e+00 2.594021267719193e+02 9.604591423637316e+00
45 2.200000000000000e+00 2.589221270894446e+02 9.595395875349482e+00
46 2.250000000000000e+00 2.584425871843844e+02 9.586200327061647e+00
47 2.300000000000000e+00 2.579635070567385e+02 9.577004778774381e+00
48 2.350000000000000e+00 2.574848867065069e+02 9.567809230487114e+00
49 2.400000000000000e+00 2.570067261336898e+02 9.558613682199280e+00
50 2.450000000000000e+00 2.565290253382870e+02 9.549418133912013e+00
51 2.500000000000000e+00 2.560517843202986e+02 9.540222585624747e+00
52 2.550000000000000e+00 2.555750030797245e+02 9.531027037336912e+00
53 2.600000000000000e+00 2.550986816165649e+02 9.521831489049362e+00
54 2.650000000000000e+00 2.546228199308196e+02 9.512635940761811e+00
55 2.700000000000000e+00 2.541474180224887e+02 9.503440392474261e+00
56 2.750000000000000e+00 2.536724758915722e+02 9.494244844186994e+00
57 2.800000000000000e+00 2.531979935380700e+02 9.485049295899444e+00
58 2.850000000000000e+00 2.527239709619822e+02 9.475853747611893e+00
59 2.900000000000000e+00 2.522504081633088e+02 9.466658199324343e+00
60 2.950000000000000e+00 2.517773051420498e+02 9.457462651036792e+00
61 3.000000000000000e+00 2.513046618982051e+02 9.448267102749526e+00
62 3.050000000000000e+00 2.508324784317748e+02 9.439071554461975e+00
63 3.100000000000000e+00 2.503607547427589e+02 9.429876006174425e+00
64 3.150000000000000e+00 2.498894908311574e+02 9.420680457886874e+00
65 3.200000000000000e+00 2.494186866969702e+02 9.411484909599039e+00
66 3.250000000000000e+00 2.489483423401975e+02 9.402289361311773e+00
67 3.300000000000000e+00 2.484784577608391e+02 9.393093813024507e+00
68 3.350000000000000e+00 2.480090329588950e+02 9.383898264736672e+00
69 3.400000000000000e+00 2.475400679343654e+02 9.374702716449121e+00
70 3.450000000000000e+00 2.470715626872501e+02 9.365507168161855e+00
71 3.500000000000000e+00 2.466035172175492e+02 9.356311619874305e+00
72 3.550000000000000e+00 2.461359315252627e+02 9.347116071586754e+00
73 3.600000000000000e+00 2.456688056103905e+02 9.337920523299204e+00
74 3.650000000000000e+00 2.452021394729328e+02 9.328724975011653e+00
75 3.700000000000000e+00 2.447359331128894e+02 9.319529426724102e+00
76 3.750000000000000e+00 2.442701865302604e+02 9.310333878436836e+00
77 3.800000000000000e+00 2.438048997250457e+02 9.301138330149286e+00
78 3.850000000000000e+00 2.433400726972454e+02 9.291942781861451e+00
79 3.900000000000000e+00 2.428757054468595e+02 9.282747233574185e+00
80 3.950000000000000e+00 2.424117979738880e+02 9.273551685286634e+00
81 4.000000000000000e+00 2.419483502783309e+02 9.264356136999083e+00
82 4.050000000000000e+00 2.414853623601881e+02 9.255160588711817e+00
83 4.100000000000001e+00 2.410228342194597e+02 9.245965040424267e+00
84 4.150000000000000e+00 2.405607658561457e+02 9.236769492136432e+00
85 4.200000000000000e+00 2.400991572702461e+02 9.227573943849166e+00
86 4.250000000000000e+00 2.396380084617608e+02 9.218378395561615e+00
87 4.300000000000000e+00 2.391773194306899e+02 9.209182847274064e+00
88 4.350000000000001e+00 2.387170901770334e+02 9.199987298986514e+00
89 4.400000000000000e+00 2.382573207007912e+02 9.190791750698963e+00
90 4.450000000000000e+00 2.377980110019635e+02 9.181596202411697e+00
91 4.500000000000000e+00 2.373391610805501e+02 9.172400654123862e+00
92 4.550000000000000e+00 2.368807709365511e+02 9.163205105836596e+00
93 4.600000000000001e+00 2.364228405699664e+02 9.154009557549045e+00
94 4.650000000000000e+00 2.359653699807962e+02 9.144814009261211e+00
95 4.700000000000000e+00 2.355083591690403e+02 9.135618460973944e+00
96 4.750000000000000e+00 2.350518081346988e+02 9.126422912686678e+00
97 4.800000000000001e+00 2.345957168777716e+02 9.117227364399128e+00
98 4.850000000000001e+00 2.341400853982589e+02 9.108031816111293e+00
99 4.900000000000000e+00 2.336849136961605e+02 9.098836267823742e+00
100 4.950000000000000e+00 2.332302017714765e+02 9.089640719536476e+00
101 5.000000000000000e+00 2.327759496242068e+02 9.080445171249210e+00
102 5.050000000000001e+00 2.323221572543516e+02 9.071249622961375e+00
103 5.100000000000001e+00 2.318688246619107e+02 9.062054074673824e+00
104 5.150000000000000e+00 2.314159518468842e+02 9.052858526386558e+00
105 5.200000000000000e+00 2.309635388092721e+02 9.043662978098723e+00
106 5.250000000000000e+00 2.305115855490743e+02 9.034467429811457e+00
107 5.300000000000001e+00 2.300600920662909e+02 9.025271881523906e+00
108 5.350000000000001e+00 2.296090583609219e+02 9.016076333236072e+00
109 5.400000000000000e+00 2.291584844329673e+02 9.006880784948805e+00
110 5.450000000000000e+00 2.287083702824270e+02 8.997685236661255e+00
111 5.500000000000000e+00 2.282587159093012e+02 8.988489688373988e+00
112 5.550000000000001e+00 2.278095213135896e+02 8.979294140086438e+00
113 5.600000000000001e+00 2.273607864952925e+02 8.970098591798603e+00
114 5.650000000000000e+00 2.269125114544098e+02 8.960903043511053e+00
115 5.700000000000000e+00 2.264646961909414e+02 8.951707495223786e+00
116 5.750000000000000e+00 2.260173407048874e+02 8.942511946936520e+00
117 5.800000000000001e+00 2.255704449962478e+02 8.933316398648685e+00
118 5.850000000000001e+00 2.251240090650225e+02 8.924120850361135e+00
119 5.900000000000000e+00 2.246780329112117e+02 8.914925302073868e+00
120 5.950000000000000e+00 2.242325165348151e+02 8.905729753786034e+00
121 6.000000000000000e+00 2.237874599358331e+02 8.896534205498483e+00
122 6.050000000000001e+00 2.233428631142653e+02 8.887338657211217e+00
123 6.100000000000001e+00 2.228987260701119e+02 8.878143108923666e+00
124 6.150000000000000e+00 2.224550488033729e+02 8.868947560636400e+00
125 6.200000000000000e+00 2.220118313140483e+02 8.859752012348565e+00
126 6.250000000000000e+00 2.215690736021381e+02 8.850556464061015e+00
127 6.300000000000001e+00 2.211267756676422e+02 8.841360915773748e+00
128 6.350000000000001e+00 2.206849375105607e+02 8.832165367486198e+00
129 6.400000000000000e+00 2.202435591308936e+02 8.822969819198647e+00
130 6.450000000000000e+00 2.198026405286408e+02 8.813774270911097e+00
131 6.500000000000000e+00 2.193621817038025e+02 8.804578722623546e+00
132 6.550000000000001e+00 2.189221826563785e+02 8.795383174335996e+00
133 6.600000000000001e+00 2.184826433863689e+02 8.786187626048445e+00
134 6.650000000000000e+00 2.180435638937736e+02 8.776992077761179e+00
135 6.700000000000000e+00 2.176049441785927e+02 8.767796529473628e+00
136 6.750000000000000e+00 2.171667842408263e+02 8.758600981186078e+00
137 6.800000000000001e+00 2.167290840804741e+02 8.749405432898527e+00
138 6.850000000000001e+00 2.162918436975364e+02 8.740209884610977e+00
139 6.900000000000000e+00 2.158550630920130e+02 8.731014336323710e+00
140 6.950000000000000e+00 2.154187422639041e+02 8.721818788035876e+00
141 7.000000000000000e+00 2.149828812132095e+02 8.712623239748325e+00
142 7.050000000000001e+00 2.145474799399292e+02 8.703427691460774e+00
143 7.100000000000001e+00 2.141125384440634e+02 8.694232143173508e+00
144 7.150000000000000e+00 2.136780567256119e+02 8.685036594886242e+00
145 7.200000000000000e+00 2.132440347845748e+02 8.675841046598407e+00
146 7.250000000000000e+00 2.128104726209520e+02 8.666645498310572e+00
147 7.300000000000001e+00 2.123773702347437e+02 8.657449950023306e+00
148 7.350000000000001e+00 2.119447276259497e+02 8.648254401736040e+00
149 7.400000000000000e+00 2.115125447945701e+02 8.639058853448489e+00
150 7.450000000000000e+00 2.110808217406048e+02 8.629863305160939e+00
151 7.500000000000000e+00 2.106495584640540e+02 8.620667756873388e+00
152 7.550000000000001e+00 2.102187549649175e+02 8.611472208585838e+00
153 7.600000000000001e+00 2.097884112431954e+02 8.602276660298287e+00
154 7.650000000000000e+00 2.093585272988877e+02 8.593081112010736e+00
155 7.700000000000000e+00 2.089291031319943e+02 8.583885563723470e+00
156 7.750000000000000e+00 2.085001387425153e+02 8.574690015435920e+00
157 7.800000000000001e+00 2.080716341304507e+02 8.565494467148085e+00
158 7.850000000000001e+00 2.076435892958005e+02 8.556298918860819e+00
159 7.900000000000000e+00 2.072160042385647e+02 8.547103370573268e+00
160 7.950000000000000e+00 2.067888789587432e+02 8.537907822285717e+00
161 8.000000000000000e+00 2.063622134563361e+02 8.528712273998451e+00
162 8.050000000000001e+00 2.059360077313434e+02 8.519516725710616e+00
163 8.100000000000000e+00 2.055102617837650e+02 8.510321177423066e+00
164 8.150000000000000e+00 2.050849756136010e+02 8.501125629135799e+00
165 8.200000000000001e+00 2.046601492208515e+02 8.491930080847965e+00
166 8.250000000000000e+00 2.042357826055162e+02 8.482734532560698e+00
167 8.300000000000001e+00 2.038118757675954e+02 8.473538984273432e+00
168 8.350000000000000e+00 2.033884287070889e+02 8.464343435985597e+00
169 8.400000000000000e+00 2.029654414239968e+02 8.455147887698331e+00
170 8.450000000000001e+00 2.025429139183191e+02 8.445952339410780e+00
171 8.500000000000000e+00 2.021208461900557e+02 8.436756791122946e+00
172 8.550000000000001e+00 2.016992382392068e+02 8.427561242835679e+00
173 8.600000000000000e+00 2.012780900657722e+02 8.418365694548129e+00
174 8.650000000000000e+00 2.008574016697520e+02 8.409170146260863e+00
175 8.700000000000001e+00 2.004371730511461e+02 8.399974597973028e+00
176 8.750000000000000e+00 2.000174042099547e+02 8.390779049685193e+00
177 8.800000000000001e+00 1.995980951461776e+02 8.381583501398211e+00
178 8.850000000000000e+00 1.991792458598148e+02 8.372387953110660e+00
179 8.900000000000000e+00 1.987608563508665e+02 8.363192404823110e+00
180 8.950000000000001e+00 1.983429266193325e+02 8.353996856535559e+00
181 9.000000000000000e+00 1.979254566652129e+02 8.344801308248009e+00
182 9.050000000000001e+00 1.975084464885077e+02 8.335605759960458e+00
183 9.100000000000000e+00 1.970918960892169e+02 8.326410211672908e+00
184 9.150000000000000e+00 1.966758054673404e+02 8.317214663385641e+00
185 9.200000000000001e+00 1.962601746228783e+02 8.308019115097807e+00
186 9.250000000000000e+00 1.958450035558307e+02 8.298823566810540e+00
187 9.300000000000001e+00 1.954302922661973e+02 8.289628018522990e+00
188 9.350000000000000e+00 1.950160407539784e+02 8.280432470235155e+00
189 9.400000000000000e+00 1.946022490191738e+02 8.271236921948173e+00
190 9.450000000000001e+00 1.941889170617835e+02 8.262041373660622e+00
191 9.500000000000000e+00 1.937760448818077e+02 8.252845825373072e+00
192 9.550000000000001e+00 1.933636324792462e+02 8.243650277085521e+00
193 9.600000000000001e+00 1.929516798540992e+02 8.234454728797687e+00
194 9.650000000000000e+00 1.925401870063665e+02 8.225259180510420e+00
195 9.700000000000001e+00 1.921291539360481e+02 8.216063632222870e+00
196 9.750000000000000e+00 1.917185806431442e+02 8.206868083935319e+00
197 9.800000000000001e+00 1.913084671276546e+02 8.197672535648053e+00
198 9.850000000000001e+00 1.908988133895794e+02 8.188476987360218e+00
199 9.900000000000000e+00 1.904896194289186e+02 8.179281439072668e+00
200 9.950000000000001e+00 1.900808852456721e+02 8.170085890785117e+00
201 1.000000000000000e+01 1.896726108398400e+02 8.160890342497851e+00
202 1.005000000000000e+01 1.892647962114223e+02 8.151694794210584e+00
203 1.010000000000000e+01 1.888574413604190e+02 8.142499245922750e+00
204 1.015000000000000e+01 1.884505462868300e+02 8.133303697635199e+00
205 1.020000000000000e+01 1.880441109906555e+02 8.124108149347649e+00
206 1.025000000000000e+01 1.876381354718953e+02 8.114912601060098e+00
207 1.030000000000000e+01 1.872326197305495e+02 8.105717052773116e+00
208 1.035000000000000e+01 1.868275637666180e+02 8.096521504485281e+00
209 1.040000000000000e+01 1.864229675801009e+02 8.087325956197446e+00
210 1.045000000000000e+01 1.860188311709982e+02 8.078130407910180e+00
211 1.050000000000000e+01 1.856151545393099e+02 8.068934859622630e+00
212 1.055000000000000e+01 1.852119376850360e+02 8.059739311335363e+00
213 1.060000000000000e+01 1.848091806081764e+02 8.050543763047529e+00
214 1.065000000000000e+01 1.844068833087312e+02 8.041348214760262e+00
215 1.070000000000000e+01 1.840050457867004e+02 8.032152666472712e+00
216 1.075000000000000e+01 1.836036680420839e+02 8.022957118184877e+00
217 1.080000000000000e+01 1.832027500748819e+02 8.013761569897895e+00
218 1.085000000000000e+01 1.828022918850941e+02 8.004566021610344e+00
219 1.090000000000000e+01 1.824022934727208e+02 7.995370473322509e+00
220 1.095000000000000e+01 1.820027548377619e+02 7.986174925034675e+00
221 1.100000000000000e+01 1.816036759802174e+02 7.976979376747693e+00
222 1.105000000000000e+01 1.812050569000871e+02 7.967783828460711e+00
223 1.110000000000000e+01 1.808068975973713e+02 7.958588280172307e+00
224 1.115000000000000e+01 1.804091980720699e+02 7.949392731885041e+00
225 1.120000000000000e+01 1.800119583241828e+02 7.940197183597775e+00
226 1.125000000000000e+01 1.796151783537101e+02 7.931001635309656e+00
227 1.130000000000000e+01 1.792188581606518e+02 7.921806087022674e+00
228 1.135000000000000e+01 1.788229977450079e+02 7.912610538735123e+00
229 1.140000000000000e+01 1.784275971067783e+02 7.903414990447288e+00
230 1.145000000000000e+01 1.780326562459631e+02 7.894219442159738e+00
231 1.150000000000000e+01 1.776381751625623e+02 7.885023893872471e+00
232 1.155000000000000e+01 1.772441538565759e+02 7.875828345585205e+00
233 1.160000000000000e+01 1.768505923280038e+02 7.866632797297655e+00
234 1.165000000000000e+01 1.764574905768461e+02 7.857437249010104e+00
235 1.170000000000000e+01 1.760648486031028e+02 7.848241700722269e+00
236 1.175000000000000e+01 1.756726664067739e+02 7.839046152434719e+00
237 1.180000000000000e+01 1.752809439878593e+02 7.829850604147452e+00
238 1.185000000000000e+01 1.748896813463591e+02 7.820655055859902e+00
239 1.190000000000000e+01 1.744988784822733e+02 7.811459507572351e+00
240 1.195000000000000e+01 1.741085353956019e+02 7.802263959284801e+00
241 1.200000000000000e+01 1.737186520863449e+02 7.793068410997535e+00
242 1.205000000000000e+01 1.733292285545022e+02 7.783872862709984e+00
243 1.210000000000000e+01 1.729402648000739e+02 7.774677314422149e+00
244 1.215000000000000e+01 1.725517608230599e+02 7.765481766134883e+00
245 1.220000000000000e+01 1.721637166234604e+02 7.756286217847048e+00
246 1.225000000000000e+01 1.717761322012752e+02 7.747090669559782e+00
247 1.230000000000000e+01 1.713890075565044e+02 7.737895121272800e+00
248 1.235000000000000e+01 1.710023426891480e+02 7.728699572984681e+00
249 1.240000000000000e+01 1.706161375992059e+02 7.719504024697130e+00
250 1.245000000000000e+01 1.702303922866782e+02 7.710308476409864e+00
251 1.250000000000000e+01 1.698451067515649e+02 7.701112928122029e+00
252 1.255000000000000e+01 1.694602809938660e+02 7.691917379834763e+00
253 1.260000000000000e+01 1.690759150135815e+02 7.682721831547497e+00
254 1.265000000000000e+01 1.686920088107113e+02 7.673526283259662e+00
255 1.270000000000000e+01 1.683085623852555e+02 7.664330734972111e+00
256 1.275000000000000e+01 1.679255757372141e+02 7.655135186684845e+00
257 1.280000000000000e+01 1.675430488665870e+02 7.645939638397294e+00
258 1.285000000000000e+01 1.671609817733743e+02 7.636744090109460e+00
259 1.290000000000000e+01 1.667793744575761e+02 7.627548541821909e+00
260 1.295000000000000e+01 1.663982269191922e+02 7.618352993534927e+00
261 1.300000000000000e+01 1.660175391582226e+02 7.609157445247376e+00
262 1.305000000000000e+01 1.656373111746674e+02 7.599961896959258e+00
263 1.310000000000000e+01 1.652575429685266e+02 7.590766348671991e+00
264 1.315000000000000e+01 1.648782345398002e+02 7.581570800384725e+00
265 1.320000000000000e+01 1.644993858884882e+02 7.572375252097174e+00
266 1.325000000000000e+01 1.641209970145905e+02 7.563179703809624e+00
267 1.330000000000000e+01 1.637430679181072e+02 7.553984155522357e+00
268 1.335000000000000e+01 1.633655985990383e+02 7.544788607234523e+00
269 1.340000000000000e+01 1.629885890573838e+02 7.535593058946688e+00
270 1.345000000000000e+01 1.626120392931436e+02 7.526397510659422e+00
271 1.350000000000000e+01 1.622359493063178e+02 7.517201962372155e+00
272 1.355000000000000e+01 1.618603190969064e+02 7.508006414084889e+00
273 1.360000000000000e+01 1.614851486649093e+02 7.498810865796770e+00
274 1.365000000000000e+01 1.611104380103267e+02 7.489615317509504e+00
275 1.370000000000000e+01 1.607361871331584e+02 7.480419769222237e+00
276 1.375000000000000e+01 1.603623960334045e+02 7.471224220934403e+00
277 1.380000000000000e+01 1.599890647110649e+02 7.462028672646852e+00
278 1.385000000000000e+01 1.596161931661398e+02 7.452833124359586e+00
279 1.390000000000000e+01 1.592437813986290e+02 7.443637576072035e+00
280 1.395000000000000e+01 1.588718294085326e+02 7.434442027783916e+00
281 1.400000000000000e+01 1.585003371958506e+02 7.425246479496934e+00
282 1.405000000000000e+01 1.581293047605829e+02 7.416050931209952e+00
283 1.410000000000000e+01 1.577587321027296e+02 7.406855382922117e+00
284 1.415000000000000e+01 1.573886192222907e+02 7.397659834634283e+00
285 1.420000000000000e+01 1.570189661192662e+02 7.388464286346732e+00
286 1.425000000000000e+01 1.566497727936560e+02 7.379268738059181e+00
287 1.430000000000000e+01 1.562810392454602e+02 7.370073189771631e+00
288 1.435000000000000e+01 1.559127654746788e+02 7.360877641484365e+00
289 1.440000000000000e+01 1.555449514813118e+02 7.351682093196814e+00
290 1.445000000000000e+01 1.551775972653592e+02 7.342486544909264e+00
291 1.450000000000000e+01 1.548107028268209e+02 7.333290996621997e+00
292 1.455000000000000e+01 1.544442681656970e+02 7.324095448334447e+00
293 1.460000000000000e+01 1.540782932819874e+02 7.314899900046896e+00
294 1.465000000000000e+01 1.537127781756923e+02 7.305704351759346e+00
295 1.470000000000000e+01 1.533477228468115e+02 7.296508803471511e+00
296 1.475000000000000e+01 1.529831272953451e+02 7.287313255184245e+00
297 1.480000000000000e+01 1.526189915212931e+02 7.278117706896978e+00
298 1.485000000000000e+01 1.522553155246554e+02 7.268922158609143e+00
299 1.490000000000000e+01 1.518920993054322e+02 7.259726610321877e+00
300 1.495000000000000e+01 1.515293428636232e+02 7.250531062034042e+00
301 1.500000000000000e+01 1.511670461992288e+02 7.241335513746492e+00
302 1.505000000000000e+01 1.508052093122486e+02 7.232139965459510e+00
303 1.510000000000000e+01 1.504438322026828e+02 7.222944417171391e+00
304 1.515000000000000e+01 1.500829148705315e+02 7.213748868884124e+00
305 1.520000000000000e+01 1.497224573157944e+02 7.204553320596858e+00
306 1.525000000000000e+01 1.493624595384718e+02 7.195357772309023e+00
307 1.530000000000000e+01 1.490029215385635e+02 7.186162224021757e+00
308 1.535000000000000e+01 1.486438433160696e+02 7.176966675734207e+00
309 1.540000000000000e+01 1.482852248709901e+02 7.167771127446656e+00
310 1.545000000000000e+01 1.479270662033249e+02 7.158575579159105e+00
311 1.550000000000000e+01 1.475693673130742e+02 7.149380030871555e+00
312 1.555000000000000e+01 1.472121282002378e+02 7.140184482584004e+00
313 1.560000000000000e+01 1.468553488648158e+02 7.130988934296454e+00
314 1.565000000000000e+01 1.464990293068081e+02 7.121793386009188e+00
315 1.570000000000000e+01 1.461431695262148e+02 7.112597837721637e+00
316 1.575000000000000e+01 1.457877695230360e+02 7.103402289434086e+00
317 1.580000000000000e+01 1.454328292972714e+02 7.094206741146536e+00
318 1.585000000000000e+01 1.450783488489213e+02 7.085011192858701e+00
319 1.590000000000000e+01 1.447243281779856e+02 7.075815644571435e+00
320 1.595000000000000e+01 1.443707672844642e+02 7.066620096284169e+00
321 1.600000000000000e+01 1.440176661683572e+02 7.057424547996334e+00
322 1.605000000000000e+01 1.436650248296645e+02 7.048228999709067e+00
323 1.610000000000000e+01 1.433128432683862e+02 7.039033451421801e+00
324 1.615000000000000e+01 1.429611214845224e+02 7.029837903133682e+00
325 1.620000000000000e+01 1.426098594780729e+02 7.020642354846132e+00
326 1.625000000000000e+01 1.422590572490377e+02 7.011446806559150e+00
327 1.630000000000000e+01 1.419087147974170e+02 7.002251258271599e+00
328 1.635000000000000e+01 1.415588321232106e+02 6.993055709984048e+00
329 1.640000000000000e+01 1.412094092264186e+02 6.983860161696214e+00
330 1.645000000000000e+01 1.408604461070410e+02 6.974664613408663e+00
331 1.650000000000000e+01 1.405119427650777e+02 6.965469065121681e+00
332 1.655000000000000e+01 1.401638992005288e+02 6.956273516833846e+00
333 1.660000000000000e+01 1.398163154133943e+02 6.947077968546296e+00
334 1.665000000000000e+01 1.394691914036742e+02 6.937882420258745e+00
335 1.670000000000000e+01 1.391225271713684e+02 6.928686871971195e+00
336 1.675000000000000e+01 1.387763227164770e+02 6.919491323683928e+00
337 1.680000000000000e+01 1.384305780390000e+02 6.910295775396378e+00
338 1.685000000000000e+01 1.380852931389374e+02 6.901100227108827e+00
339 1.690000000000000e+01 1.377404680162892e+02 6.891904678820993e+00
340 1.695000000000000e+01 1.373961026710553e+02 6.882709130533726e+00
341 1.700000000000000e+01 1.370521971032358e+02 6.873513582246460e+00
342 1.705000000000000e+01 1.367087513128307e+02 6.864318033958909e+00
343 1.710000000000000e+01 1.363657652998399e+02 6.855122485671359e+00
344 1.715000000000000e+01 1.360232390642635e+02 6.845926937383524e+00
345 1.720000000000000e+01 1.356811726061015e+02 6.836731389095974e+00
346 1.725000000000000e+01 1.353395659253539e+02 6.827535840808707e+00
347 1.730000000000000e+01 1.349984190220207e+02 6.818340292521441e+00
348 1.735000000000000e+01 1.346577318961018e+02 6.809144744233890e+00
349 1.740000000000000e+01 1.343175045475973e+02 6.799949195946056e+00
350 1.745000000000000e+01 1.339777369765072e+02 6.790753647658505e+00
351 1.750000000000000e+01 1.336384291828314e+02 6.781558099370955e+00
352 1.755000000000000e+01 1.332995811665701e+02 6.772362551083688e+00
353 1.760000000000000e+01 1.329611929277231e+02 6.763167002796422e+00
354 1.765000000000000e+01 1.326232644662904e+02 6.753971454508587e+00
355 1.770000000000000e+01 1.322857957822722e+02 6.744775906220752e+00
356 1.775000000000000e+01 1.319487868756684e+02 6.735580357933770e+00
357 1.780000000000000e+01 1.316122377464788e+02 6.726384809646504e+00
358 1.785000000000000e+01 1.312761483947037e+02 6.717189261358385e+00
359 1.790000000000000e+01 1.309405188203430e+02 6.707993713070834e+00
360 1.795000000000000e+01 1.306053490233966e+02 6.698798164783568e+00
361 1.800000000000000e+01 1.302706390038646e+02 6.689602616496302e+00
362 1.805000000000000e+01 1.299363887617470e+02 6.680407068208467e+00
363 1.810000000000000e+01 1.296025982970438e+02 6.671211519920917e+00
364 1.815000000000000e+01 1.292692676097549e+02 6.662015971633366e+00
365 1.820000000000000e+01 1.289363966998804e+02 6.652820423346100e+00
366 1.825000000000000e+01 1.286039855674203e+02 6.643624875058549e+00
367 1.830000000000000e+01 1.282720342123746e+02 6.634429326770714e+00
368 1.835000000000000e+01 1.279405426347432e+02 6.625233778484017e+00
369 1.840000000000000e+01 1.276095108345262e+02 6.616038230196182e+00
370 1.845000000000000e+01 1.272789388117236e+02 6.606842681908063e+00
371 1.850000000000000e+01 1.269488265663354e+02 6.597647133620796e+00
372 1.855000000000000e+01 1.266191740983615e+02 6.588451585333246e+00
373 1.860000000000000e+01 1.262899814078021e+02 6.579256037045980e+00
374 1.865000000000000e+01 1.259612484946569e+02 6.570060488758429e+00
375 1.870000000000000e+01 1.256329753589262e+02 6.560864940470594e+00
376 1.875000000000000e+01 1.253051620006099e+02 6.551669392183328e+00
377 1.880000000000000e+01 1.249778084197079e+02 6.542473843896346e+00
378 1.885000000000000e+01 1.246509146162202e+02 6.533278295608795e+00
379 1.890000000000000e+01 1.243244805901470e+02 6.524082747320392e+00
380 1.895000000000000e+01 1.239985063414882e+02 6.514887199032842e+00
381 1.900000000000000e+01 1.236729918702437e+02 6.505691650746144e+00
382 1.905000000000000e+01 1.233479371764136e+02 6.496496102458593e+00
383 1.910000000000000e+01 1.230233422599979e+02 6.487300554170758e+00
384 1.915000000000000e+01 1.226992071209965e+02 6.478105005883208e+00
385 1.920000000000000e+01 1.223755317594095e+02 6.468909457595373e+00
386 1.925000000000000e+01 1.220523161752370e+02 6.459713909308391e+00
387 1.930000000000000e+01 1.217295603684787e+02 6.450518361021125e+00
388 1.935000000000000e+01 1.214072643391349e+02 6.441322812733006e+00
389 1.940000000000000e+01 1.210854280872054e+02 6.432127264446024e+00
390 1.945000000000000e+01 1.207640516126903e+02 6.422931716158473e+00
391 1.950000000000000e+01 1.204431349155896e+02 6.413736167870354e+00
392 1.955000000000000e+01 1.201226779959032e+02 6.404540619583088e+00
393 1.960000000000000e+01 1.198026808536312e+02 6.395345071295537e+00
394 1.965000000000000e+01 1.194831434887737e+02 6.386149523008271e+00
395 1.970000000000000e+01 1.191640659013304e+02 6.376953974720720e+00
396 1.975000000000000e+01 1.188454480913016e+02 6.367758426432886e+00
397 1.980000000000000e+01 1.185272900586871e+02 6.358562878145619e+00
398 1.985000000000000e+01 1.182095918034870e+02 6.349367329858353e+00
399 1.990000000000000e+01 1.178923533257013e+02 6.340171781570803e+00
400 1.995000000000000e+01 1.175755746253299e+02 6.330976233282968e+00
401 2.000000000000000e+01 1.172592557023730e+02 6.321780684995417e+00
402 2.005000000000000e+01 1.169433965568304e+02 6.312585136708151e+00
403 2.010000000000000e+01 1.166279971887022e+02 6.303389588420885e+00
404 2.015000000000000e+01 1.163130575979883e+02 6.294194040133050e+00
405 2.020000000000000e+01 1.159985777846889e+02 6.284998491845215e+00
406 2.025000000000000e+01 1.156845577488038e+02 6.275802943557949e+00
407 2.030000000000000e+01 1.153709974903331e+02 6.266607395270682e+00
408 2.035000000000000e+01 1.150578970092767e+02 6.257411846983132e+00
409 2.040000000000000e+01 1.147452563056348e+02 6.248216298695581e+00
410 2.045000000000000e+01 1.144330753794072e+02 6.239020750407747e+00
411 2.050000000000000e+01 1.141213542305940e+02 6.229825202120480e+00
412 2.055000000000000e+01 1.138100928591951e+02 6.220629653833214e+00
413 2.060000000000000e+01 1.134992912652107e+02 6.211434105545379e+00
414 2.065000000000000e+01 1.131889494486406e+02 6.202238557258397e+00
415 2.070000000000000e+01 1.128790674094848e+02 6.193043008970562e+00
416 2.075000000000000e+01 1.125696451477435e+02 6.183847460682443e+00
417 2.080000000000000e+01 1.122606826634166e+02 6.174651912395177e+00
418 2.085000000000000e+01 1.119521799565040e+02 6.165456364107911e+00
419 2.090000000000000e+01 1.116441370270058e+02 6.156260815820644e+00
420 2.095000000000000e+01 1.113365538749219e+02 6.147065267533094e+00
421 2.100000000000000e+01 1.110294305002525e+02 6.137869719245259e+00
422 2.105000000000000e+01 1.107227669029974e+02 6.128674170957709e+00
423 2.110000000000000e+01 1.104165630831567e+02 6.119478622670442e+00
424 2.115000000000000e+01 1.101108190407304e+02 6.110283074383176e+00
425 2.120000000000000e+01 1.098055347757184e+02 6.101087526095341e+00
426 2.125000000000000e+01 1.095007102881208e+02 6.091891977807506e+00
427 2.130000000000000e+01 1.091963455779376e+02 6.082696429520524e+00
428 2.135000000000000e+01 1.088924406451688e+02 6.073500881232974e+00
429 2.140000000000000e+01 1.085889954898144e+02 6.064305332945139e+00
430 2.145000000000000e+01 1.082860101118743e+02 6.055109784657589e+00
431 2.150000000000000e+01 1.079834845113486e+02 6.045914236370038e+00
432 2.155000000000000e+01 1.076814186882373e+02 6.036718688083056e+00
433 2.160000000000000e+01 1.073798126425403e+02 6.027523139795221e+00
434 2.165000000000000e+01 1.070786663742578e+02 6.018327591507386e+00
435 2.170000000000000e+01 1.067779798833895e+02 6.009132043220120e+00
436 2.175000000000000e+01 1.064777531699357e+02 5.999936494932854e+00
437 2.180000000000000e+01 1.061779862338963e+02 5.990740946645587e+00
438 2.185000000000000e+01 1.058786790752712e+02 5.981545398357753e+00
439 2.190000000000000e+01 1.055798316940605e+02 5.972349850069918e+00
440 2.195000000000000e+01 1.052814440902642e+02 5.963154301782367e+00
441 2.200000000000000e+01 1.049835162638823e+02 5.953958753495385e+00
442 2.205000000000000e+01 1.046860482149146e+02 5.944763205207835e+00
443 2.210000000000000e+01 1.043890399433615e+02 5.935567656920000e+00
444 2.215000000000000e+01 1.040924914492226e+02 5.926372108632734e+00
445 2.220000000000000e+01 1.037964027324982e+02 5.917176560345183e+00
446 2.225000000000000e+01 1.035007737931881e+02 5.907981012057348e+00
447 2.230000000000000e+01 1.032056046312925e+02 5.898785463769798e+00
448 2.235000000000000e+01 1.029108952468112e+02 5.889589915482816e+00
449 2.240000000000000e+01 1.026166456397442e+02 5.880394367195549e+00
450 2.245000000000000e+01 1.023228558100916e+02 5.871198818907430e+00
451 2.250000000000000e+01 1.020295257578534e+02 5.862003270619596e+00
452 2.255000000000000e+01 1.017366554830296e+02 5.852807722332329e+00
453 2.260000000000000e+01 1.014442449856202e+02 5.843612174045347e+00
454 2.265000000000000e+01 1.011522942656251e+02 5.834416625757797e+00
455 2.270000000000000e+01 1.008608033230444e+02 5.825221077469678e+00
456 2.275000000000000e+01 1.005697721578781e+02 5.816025529182411e+00
457 2.280000000000000e+01 1.002792007701262e+02 5.806829980895429e+00
458 2.285000000000000e+01 9.998908915978859e+01 5.797634432607595e+00
459 2.290000000000000e+01 9.969943732686542e+01 5.788438884319760e+00
460 2.295000000000000e+01 9.941024527135662e+01 5.779243336032209e+00
461 2.300000000000000e+01 9.912151299326220e+01 5.770047787744943e+00
462 2.305000000000000e+01 9.883324049258212e+01 5.760852239457677e+00
463 2.310000000000000e+01 9.854542776931643e+01 5.751656691169842e+00
464 2.315000000000000e+01 9.825807482346514e+01 5.742461142882291e+00
465 2.320000000000000e+01 9.797118165502820e+01 5.733265594594741e+00
466 2.325000000000000e+01 9.768474826400566e+01 5.724070046307475e+00
467 2.330000000000000e+01 9.739877465039746e+01 5.714874498019924e+00
468 2.335000000000000e+01 9.711326081420367e+01 5.705678949732373e+00
469 2.340000000000000e+01 9.682820675542422e+01 5.696483401445107e+00
470 2.345000000000000e+01 9.654361247405916e+01 5.687287853157272e+00
471 2.350000000000000e+01 9.625947797010849e+01 5.678092304869438e+00
472 2.355000000000000e+01 9.597580324357222e+01 5.668896756582171e+00
473 2.360000000000000e+01 9.569258829445027e+01 5.659701208294905e+00
474 2.365000000000000e+01 9.540983312274273e+01 5.650505660007639e+00
475 2.370000000000000e+01 9.512753772844951e+01 5.641310111719804e+00
476 2.375000000000000e+01 9.484570211157074e+01 5.632114563431969e+00
477 2.380000000000000e+01 9.456432627210631e+01 5.622919015144703e+00
478 2.385000000000000e+01 9.428341021005627e+01 5.613723466857437e+00
479 2.390000000000000e+01 9.400295392542057e+01 5.604527918569886e+00
480 2.395000000000000e+01 9.372295741819929e+01 5.595332370282051e+00
481 2.400000000000000e+01 9.344342068839237e+01 5.586136821994501e+00
482 2.405000000000000e+01 9.316434373599984e+01 5.576941273707234e+00
483 2.410000000000000e+01 9.288572656102164e+01 5.567745725419968e+00
484 2.415000000000000e+01 9.260756916345784e+01 5.558550177132133e+00
485 2.420000000000000e+01 9.232987154330843e+01 5.549354628844583e+00
486 2.425000000000000e+01 9.205263370057338e+01 5.540159080557032e+00
487 2.430000000000000e+01 9.177585563525273e+01 5.530963532269766e+00
488 2.435000000000000e+01 9.149953734734640e+01 5.521767983982215e+00
489 2.440000000000000e+01 9.122367883685450e+01 5.512572435694665e+00
490 2.445000000000000e+01 9.094828010377694e+01 5.503376887406830e+00
491 2.450000000000000e+01 9.067334114811382e+01 5.494181339119564e+00
492 2.455000000000000e+01 9.039886196986498e+01 5.484985790832297e+00
493 2.460000000000000e+01 9.012484256903059e+01 5.475790242544463e+00
494 2.465000000000000e+01 8.985128294561054e+01 5.466594694257481e+00
495 2.470000000000000e+01 8.957818309960484e+01 5.457399145969646e+00
496 2.475000000000000e+01 8.930554303101357e+01 5.448203597681811e+00
497 2.480000000000000e+01 8.903336273983666e+01 5.439008049394545e+00
498 2.485000000000000e+01 8.876164222607412e+01 5.429812501106994e+00
499 2.490000000000000e+01 8.849038148972596e+01 5.420616952819444e+00
500 2.495000000000000e+01 8.821958053079217e+01 5.411421404531893e+00
501 2.500000000000000e+01 8.794923934927277e+01 5.402225856244343e+00
502 2.505000000000000e+01 8.767935794516774e+01 5.393030307956792e+00
503 2.510000000000000e+01 8.740993631847709e+01 5.383834759669526e+00
504 2.515000000000000e+01 8.714097446920078e+01 5.374639211382259e+00
505 2.520000000000000e+01 8.687247239733887e+01 5.365443663094425e+00
506 2.525000000000000e+01 8.660443010289134e+01 5.356248114806874e+00
507 2.530000000000000e+01 8.633684758585818e+01 5.347052566519608e+00
508 2.535000000000000e+01 8.606972484623938e+01 5.337857018232057e+00
509 2.540000000000000e+01 8.580306188403497e+01 5.328661469944507e+00
510 2.545000000000000e+01 8.553685869924493e+01 5.319465921656672e+00
511 2.550000000000000e+01 8.527111529186931e+01 5.310270373369121e+00
512 2.555000000000000e+01 8.500583166190802e+01 5.301074825082139e+00
513 2.560000000000000e+01 8.474100780936109e+01 5.291879276794589e+00
514 2.565000000000000e+01 8.447664373422856e+01 5.282683728506754e+00
515 2.570000000000000e+01 8.421273943651042e+01 5.273488180219204e+00
516 2.575000000000000e+01 8.394929491620664e+01 5.264292631931937e+00
517 2.580000000000000e+01 8.368631017331722e+01 5.255097083644387e+00
518 2.585000000000000e+01 8.342378520784220e+01 5.245901535356552e+00
519 2.590000000000000e+01 8.316172001978157e+01 5.236705987069001e+00
520 2.595000000000000e+01 8.290011460913530e+01 5.227510438782019e+00
521 2.600000000000000e+01 8.263896897590337e+01 5.218314890494469e+00
522 2.605000000000000e+01 8.237828312008585e+01 5.209119342206634e+00
523 2.610000000000000e+01 8.211805704168270e+01 5.199923793919083e+00
524 2.615000000000000e+01 8.185829074069395e+01 5.190728245631533e+00
525 2.620000000000000e+01 8.159898421711955e+01 5.181532697344267e+00
526 2.625000000000000e+01 8.134013747095952e+01 5.172337149056716e+00
527 2.630000000000000e+01 8.108175050221388e+01 5.163141600769166e+00
528 2.635000000000000e+01 8.082382331088260e+01 5.153946052481615e+00
529 2.640000000000000e+01 8.056635589696572e+01 5.144750504194064e+00
530 2.645000000000000e+01 8.030934826046320e+01 5.135554955907082e+00
531 2.650000000000000e+01 8.005280040137501e+01 5.126359407619248e+00
532 2.655000000000000e+01 7.979671231970127e+01 5.117163859331413e+00
533 2.660000000000000e+01 7.954108401544187e+01 5.107968311044147e+00
534 2.665000000000000e+01 7.928591548859686e+01 5.098772762757164e+00
535 2.670000000000000e+01 7.903120673916615e+01 5.089577214469045e+00
536 2.675000000000000e+01 7.877695776714995e+01 5.080381666180926e+00
537 2.680000000000000e+01 7.852316857254806e+01 5.071186117893944e+00
538 2.685000000000000e+01 7.826983915536056e+01 5.061990569606678e+00
539 2.690000000000000e+01 7.801696951558739e+01 5.052795021319980e+00
540 2.695000000000000e+01 7.776455965322856e+01 5.043599473031577e+00
541 2.700000000000000e+01 7.751260956828423e+01 5.034403924743174e+00
542 2.705000000000000e+01 7.726111926075424e+01 5.025208376456476e+00
543 2.710000000000000e+01 7.701008873063859e+01 5.016012828169778e+00
544 2.715000000000000e+01 7.675951797793726e+01 5.006817279881943e+00
545 2.720000000000000e+01 7.650940700265039e+01 4.997621731593540e+00
546 2.725000000000000e+01 7.625975580477791e+01 4.988426183305990e+00
547 2.730000000000000e+01 7.601056438431979e+01 4.979230635019576e+00
548 2.735000000000000e+01 7.576183274127595e+01 4.970035086732025e+00
549 2.740000000000000e+01 7.551356087564659e+01 4.960839538443622e+00
550 2.745000000000000e+01 7.526574878743159e+01 4.951643990156072e+00
551 2.750000000000000e+01 7.501839647663098e+01 4.942448441868521e+00
552 2.755000000000000e+01 7.477150394324474e+01 4.933252893581539e+00
553 2.760000000000000e+01 7.452507118727283e+01 4.924057345294273e+00
554 2.765000000000000e+01 7.427909820871531e+01 4.914861797006438e+00
555 2.770000000000000e+01 7.403358500757219e+01 4.905666248718603e+00
556 2.775000000000000e+01 7.378853158384345e+01 4.896470700431621e+00
557 2.780000000000000e+01 7.354393793752902e+01 4.887275152144070e+00
558 2.785000000000000e+01 7.329980406862904e+01 4.878079603856236e+00
559 2.790000000000000e+01 7.305612997714340e+01 4.868884055568969e+00
560 2.795000000000000e+01 7.281291566307215e+01 4.859688507280850e+00
561 2.800000000000000e+01 7.257016112641531e+01 4.850492958993868e+00
562 2.805000000000000e+01 7.232786636717276e+01 4.841297410706602e+00
563 2.810000000000000e+01 7.208603138534465e+01 4.832101862418767e+00
564 2.815000000000000e+01 7.184465618093088e+01 4.822906314131501e+00
565 2.820000000000000e+01 7.160374075393150e+01 4.813710765843666e+00
566 2.825000000000000e+01 7.136328510434652e+01 4.804515217556400e+00
567 2.830000000000000e+01 7.112328923217586e+01 4.795319669268849e+00
568 2.835000000000000e+01 7.088375313741963e+01 4.786124120980730e+00
569 2.840000000000000e+01 7.064467682007779e+01 4.776928572693748e+00
570 2.845000000000000e+01 7.040606028015026e+01 4.767733024406766e+00
571 2.850000000000000e+01 7.016790351763711e+01 4.758537476118647e+00
572 2.855000000000000e+01 6.993020653253839e+01 4.749341927831097e+00
573 2.860000000000000e+01 6.969296932485400e+01 4.740146379543546e+00
574 2.865000000000000e+01 6.945619189458404e+01 4.730950831255996e+00
575 2.870000000000000e+01 6.921987424172841e+01 4.721755282968729e+00
576 2.875000000000000e+01 6.898401636628716e+01 4.712559734681179e+00
577 2.880000000000000e+01 6.874861826826029e+01 4.703364186393628e+00
578 2.885000000000000e+01 6.851367994764780e+01 4.694168638106078e+00
579 2.890000000000000e+01 6.827920140444968e+01 4.684973089818527e+00
580 2.895000000000000e+01 6.804518263866595e+01 4.675777541531261e+00
581 2.900000000000000e+01 6.781162365029655e+01 4.666581993243710e+00
582 2.905000000000000e+01 6.757852443934158e+01 4.657386444955876e+00
583 2.910000000000000e+01 6.734588500580097e+01 4.648190896668609e+00
584 2.915000000000000e+01 6.711370534967472e+01 4.638995348380774e+00
585 2.920000000000000e+01 6.688198547096289e+01 4.629799800093508e+00
586 2.925000000000000e+01 6.665072536966537e+01 4.620604251806526e+00
587 2.930000000000000e+01 6.641992504578224e+01 4.611408703518407e+00
588 2.935000000000000e+01 6.618958449931353e+01 4.602213155230857e+00
589 2.940000000000000e+01 6.595970373025915e+01 4.593017606944159e+00
590 2.945000000000000e+01 6.573028273861911e+01 4.583822058656040e+00
591 2.950000000000000e+01 6.550132152439355e+01 4.574626510367921e+00
592 2.955000000000000e+01 6.527282008758232e+01 4.565430962080939e+00
593 2.960000000000000e+01 6.504477842818545e+01 4.556235413793388e+00
594 2.965000000000000e+01 6.481719654620298e+01 4.547039865506406e+00
595 2.970000000000000e+01 6.459007444163481e+01 4.537844317218571e+00
596 2.975000000000000e+01 6.436341211448112e+01 4.528648768930168e+00
597 2.980000000000000e+01 6.413720956474180e+01 4.519453220643470e+00
598 2.985000000000000e+01 6.391146679241677e+01 4.510257672356488e+00
599 2.990000000000000e+01 6.368618379750615e+01 4.501062124068653e+00
600 2.995000000000000e+01 6.346136058000991e+01 4.491866575780534e+00
601 3.000000000000000e+01 6.323699713992809e+01 4.482671027492984e+00
602 3.005000000000000e+01 6.301309347726061e+01 4.473475479206570e+00
603 3.010000000000000e+01 6.278964959200744e+01 4.464279930918735e+00
604 3.015000000000000e+01 6.256666548416874e+01 4.455084382630616e+00
605 3.020000000000000e+01 6.234414115374437e+01 4.445888834343066e+00
606 3.025000000000000e+01 6.212207660073443e+01 4.436693286055515e+00
607 3.030000000000000e+01 6.190047182513882e+01 4.427497737768817e+00
608 3.035000000000000e+01 6.167932682695755e+01 4.418302189480983e+00
609 3.040000000000000e+01 6.145864160619072e+01 4.409106641193148e+00
610 3.045000000000000e+01 6.123841616283823e+01 4.399911092905313e+00
611 3.050000000000000e+01 6.101865049690019e+01 4.390715544618331e+00
612 3.055000000000000e+01 6.079934460837640e+01 4.381519996331349e+00
613 3.060000000000000e+01 6.058049849726706e+01 4.372324448043230e+00
614 3.065000000000000e+01 6.036211216357208e+01 4.363128899755679e+00
615 3.070000000000000e+01 6.014418560729149e+01 4.353933351468129e+00
616 3.075000000000000e+01 5.992671882842527e+01 4.344737803180578e+00
617 3.080000000000000e+01 5.970971182697343e+01 4.335542254893028e+00
618 3.085000000000000e+01 5.949316460293596e+01 4.326346706605761e+00
619 3.090000000000000e+01 5.927707715631286e+01 4.317151158318211e+00
620 3.095000000000000e+01 5.906144948710414e+01 4.307955610030660e+00
621 3.100000000000000e+01 5.884628159530979e+01 4.298760061743110e+00
622 3.105000000000000e+01 5.863157348092983e+01 4.289564513455844e+00
623 3.110000000000000e+01 5.841732514396421e+01 4.280368965168293e+00
624 3.115000000000000e+01 5.820353658441300e+01 4.271173416880174e+00
625 3.120000000000000e+01 5.799020780227619e+01 4.261977868593192e+00
626 3.125000000000000e+01 5.777733879755368e+01 4.252782320305926e+00
627 3.130000000000000e+01 5.756492957024560e+01 4.243586772017807e+00
628 3.135000000000000e+01 5.735298012035190e+01 4.234391223730256e+00
629 3.140000000000000e+01 5.714149044787257e+01 4.225195675443274e+00
630 3.145000000000000e+01 5.693046055280757e+01 4.216000127156008e+00
631 3.150000000000000e+01 5.671989043515697e+01 4.206804578868173e+00
632 3.155000000000000e+01 5.650978009492076e+01 4.197609030580338e+00
633 3.160000000000000e+01 5.630012953209894e+01 4.188413482292788e+00
634 3.165000000000000e+01 5.609093874669148e+01 4.179217934005237e+00
635 3.170000000000000e+01 5.588220773869841e+01 4.170022385718255e+00
636 3.175000000000000e+01 5.567393650811965e+01 4.160826837430704e+00
637 3.180000000000000e+01 5.546612505495534e+01 4.151631289142870e+00
638 3.185000000000000e+01 5.525877337920537e+01 4.142435740855603e+00
639 3.190000000000000e+01 5.505188148086978e+01 4.133240192567769e+00
640 3.195000000000000e+01 5.484544935994859e+01 4.124044644280502e+00
641 3.200000000000000e+01 5.463947701644173e+01 4.114849095993236e+00
642 3.205000000000000e+01 5.443396445034927e+01 4.105653547705401e+00
643 3.210000000000000e+01 5.422891166167119e+01 4.096457999417566e+00
644 3.215000000000000e+01 5.402431865040751e+01 4.087262451130869e+00
645 3.220000000000000e+01 5.382018541655810e+01 4.078066902843034e+00
646 3.225000000000000e+01 5.361651196012320e+01 4.068871354555199e+00
647 3.230000000000000e+01 5.341329828110258e+01 4.059675806267933e+00
648 3.235000000000000e+01 5.321054437949641e+01 4.050480257980098e+00
649 3.240000000000000e+01 5.300825025530457e+01 4.041284709692832e+00
650 3.245000000000000e+01 5.280641590852713e+01 4.032089161404997e+00
651 3.250000000000000e+01 5.260504133916407e+01 4.022893613118015e+00
652 3.255000000000000e+01 5.240412654721533e+01 4.013698064830464e+00
653 3.260000000000000e+01 5.220367153268103e+01 4.004502516542630e+00
654 3.265000000000000e+01 5.200367629556106e+01 3.995306968255647e+00
655 3.270000000000000e+01 5.180414083585546e+01 3.986111419967813e+00
656 3.275000000000000e+01 5.160506515356428e+01 3.976915871679978e+00
657 3.280000000000000e+01 5.140644924868747e+01 3.967720323392996e+00
658 3.285000000000000e+01 5.120829312122498e+01 3.958524775105161e+00
659 3.290000000000000e+01 5.101059677117695e+01 3.949329226817895e+00
660 3.295000000000000e+01 5.081336019854319e+01 3.940133678530060e+00
661 3.300000000000000e+01 5.061658340332394e+01 3.930938130242225e+00
662 3.305000000000000e+01 5.042026638551897e+01 3.921742581955812e+00
663 3.310000000000000e+01 5.022440914512836e+01 3.912547033667693e+00
664 3.315000000000000e+01 5.002901168215220e+01 3.903351485380142e+00
665 3.320000000000000e+01 4.983407399659035e+01 3.894155937092592e+00
666 3.325000000000000e+01 4.963959608844294e+01 3.884960388804757e+00
667 3.330000000000000e+01 4.944557795770987e+01 3.875764840518059e+00
668 3.335000000000000e+01 4.925201960439114e+01 3.866569292230224e+00
669 3.340000000000000e+01 4.905892102848685e+01 3.857373743942389e+00
670 3.345000000000000e+01 4.886628222999690e+01 3.848178195655407e+00
671 3.350000000000000e+01 4.867410320892131e+01 3.838982647367857e+00
672 3.355000000000000e+01 4.848238396526011e+01 3.829787099080306e+00
673 3.360000000000000e+01 4.829112449901328e+01 3.820591550792187e+00
674 3.365000000000000e+01 4.810032481018089e+01 3.811396002504637e+00
675 3.370000000000000e+01 4.790998489876281e+01 3.802200454217939e+00
676 3.375000000000000e+01 4.772010476475910e+01 3.793004905930104e+00
677 3.380000000000000e+01 4.753068440816980e+01 3.783809357642554e+00
678 3.385000000000000e+01 4.734172382899484e+01 3.774613809354719e+00
679 3.390000000000000e+01 4.715322302723433e+01 3.765418261067168e+00
680 3.395000000000000e+01 4.696518200288813e+01 3.756222712780470e+00
681 3.400000000000000e+01 4.677760075595629e+01 3.747027164492920e+00
682 3.405000000000000e+01 4.659047928643884e+01 3.737831616204801e+00
683 3.410000000000000e+01 4.640381759433581e+01 3.728636067917250e+00
684 3.415000000000000e+01 4.621761567964711e+01 3.719440519629984e+00
685 3.420000000000000e+01 4.603187354237281e+01 3.710244971342433e+00
686 3.425000000000000e+01 4.584659118251287e+01 3.701049423055451e+00
687 3.430000000000000e+01 4.566176860006726e+01 3.691853874767332e+00
688 3.435000000000000e+01 4.547740579503613e+01 3.682658326479782e+00
689 3.440000000000000e+01 4.529350276741928e+01 3.673462778192516e+00
690 3.445000000000000e+01 4.511005951721688e+01 3.664267229904681e+00
691 3.450000000000000e+01 4.492707604442882e+01 3.655071681617699e+00
692 3.455000000000000e+01 4.474455234905511e+01 3.645876133329580e+00
693 3.460000000000000e+01 4.456248843109586e+01 3.636680585042029e+00
694 3.465000000000000e+01 4.438088429055091e+01 3.627485036755616e+00
695 3.470000000000000e+01 4.419973992742030e+01 3.618289488467212e+00
696 3.475000000000000e+01 4.401905534170419e+01 3.609093940179662e+00
697 3.480000000000000e+01 4.383883053340233e+01 3.599898391892395e+00
698 3.485000000000000e+01 4.365906550251495e+01 3.590702843604561e+00
699 3.490000000000000e+01 4.347976024904187e+01 3.581507295317579e+00
700 3.495000000000000e+01 4.330091477298319e+01 3.572311747029744e+00
701 3.500000000000000e+01 4.312252907433890e+01 3.563116198742193e+00
702 3.505000000000000e+01 4.294460315310897e+01 3.553920650454643e+00
703 3.510000000000000e+01 4.276713700929344e+01 3.544725102167376e+00
704 3.515000000000000e+01 4.259013064289223e+01 3.535529553880110e+00
705 3.520000000000000e+01 4.241358405390542e+01 3.526334005591707e+00
706 3.525000000000000e+01 4.223749724233306e+01 3.517138457304441e+00
707 3.530000000000000e+01 4.206187020817498e+01 3.507942909017743e+00
708 3.535000000000000e+01 4.188670295143129e+01 3.498747360729624e+00
709 3.540000000000000e+01 4.171199547210202e+01 3.489551812442073e+00
710 3.545000000000000e+01 4.153774777018708e+01 3.480356264154523e+00
711 3.550000000000000e+01 4.136395984568657e+01 3.471160715867256e+00
712 3.555000000000000e+01 4.119063169860036e+01 3.461965167580274e+00
713 3.560000000000000e+01 4.101776332892854e+01 3.452769619291871e+00
714 3.565000000000000e+01 4.084535473667117e+01 3.443574071004321e+00
715 3.570000000000000e+01 4.067340592182811e+01 3.434378522717054e+00
716 3.575000000000000e+01 4.050191688439946e+01 3.425182974429504e+00
717 3.580000000000000e+01 4.033088762438516e+01 3.415987426142522e+00
718 3.585000000000000e+01 4.016031814178521e+01 3.406791877854403e+00
719 3.590000000000000e+01 3.999020843659972e+01 3.397596329566852e+00
720 3.595000000000000e+01 3.982055850882853e+01 3.388400781280154e+00
721 3.600000000000000e+01 3.965136835847170e+01 3.379205232992035e+00
722 3.605000000000000e+01 3.948263798552932e+01 3.370009684704200e+00
723 3.610000000000000e+01 3.931436739000128e+01 3.360814136416650e+00
724 3.615000000000000e+01 3.914655657188766e+01 3.351618588129668e+00
725 3.620000000000000e+01 3.897920553118831e+01 3.342423039842686e+00
726 3.625000000000000e+01 3.881231426790339e+01 3.333227491554283e+00
727 3.630000000000000e+01 3.864588278203288e+01 3.324031943266732e+00
728 3.635000000000000e+01 3.847991107357672e+01 3.314836394979181e+00
729 3.640000000000000e+01 3.831439914253497e+01 3.305640846691915e+00
730 3.645000000000000e+01 3.814934698890752e+01 3.296445298404933e+00
731 3.650000000000000e+01 3.798475461269447e+01 3.287249750116814e+00
732 3.655000000000000e+01 3.782062201389584e+01 3.278054201829264e+00
733 3.660000000000000e+01 3.765694919251155e+01 3.268858653541997e+00
734 3.665000000000000e+01 3.749373614854164e+01 3.259663105254447e+00
735 3.670000000000000e+01 3.733098288198610e+01 3.250467556966896e+00
736 3.675000000000000e+01 3.716868939284495e+01 3.241272008679914e+00
737 3.680000000000000e+01 3.700685568111811e+01 3.232076460391795e+00
738 3.685000000000000e+01 3.684548174680577e+01 3.222880912103960e+00
739 3.690000000000000e+01 3.668456758990772e+01 3.213685363816694e+00
740 3.695000000000000e+01 3.652411321042410e+01 3.204489815529428e+00
741 3.700000000000000e+01 3.636411860835477e+01 3.195294267242446e+00
742 3.705000000000000e+01 3.620458378369986e+01 3.186098718954327e+00
743 3.710000000000000e+01 3.604550873645934e+01 3.176903170666776e+00
744 3.715000000000000e+01 3.588689346663318e+01 3.167707622379226e+00
745 3.720000000000000e+01 3.572873797422142e+01 3.158512074091391e+00
746 3.725000000000000e+01 3.557104225922404e+01 3.149316525804409e+00
747 3.730000000000000e+01 3.541380632164098e+01 3.140120977516858e+00
748 3.735000000000000e+01 3.525703016147236e+01 3.130925429229023e+00
749 3.740000000000000e+01 3.510071377871807e+01 3.121729880942041e+00
750 3.745000000000000e+01 3.494485717337815e+01 3.112534332654207e+00
751 3.750000000000000e+01 3.478946034545265e+01 3.103338784366656e+00
752 3.755000000000000e+01 3.463452329494149e+01 3.094143236079105e+00
753 3.760000000000000e+01 3.448004602184474e+01 3.084947687791555e+00
754 3.765000000000000e+01 3.432602852616233e+01 3.075752139504573e+00
755 3.770000000000000e+01 3.417247080789429e+01 3.066556591216738e+00
756 3.775000000000000e+01 3.401937286704066e+01 3.057361042929188e+00
757 3.780000000000000e+01 3.386673470360137e+01 3.048165494641353e+00
758 3.785000000000000e+01 3.371455631757652e+01 3.038969946353802e+00
759 3.790000000000000e+01 3.356283770896599e+01 3.029774398067104e+00
760 3.795000000000000e+01 3.341157887776981e+01 3.020578849778985e+00
761 3.800000000000000e+01 3.326077982398809e+01 3.011383301491719e+00
762 3.805000000000000e+01 3.311044054762064e+01 3.002187753204737e+00
763 3.810000000000000e+01 3.296056104866761e+01 2.992992204916334e+00
764 3.815000000000000e+01 3.281114132712901e+01 2.983796656628783e+00
765 3.820000000000000e+01 3.266218138300474e+01 2.974601108341233e+00
766 3.825000000000000e+01 3.251368121629488e+01 2.965405560053966e+00
767 3.830000000000000e+01 3.236564082699934e+01 2.956210011767268e+00
768 3.835000000000000e+01 3.221806021511816e+01 2.947014463479150e+00
769 3.840000000000001e+01 3.207093938065142e+01 2.937818915191315e+00
770 3.845000000000000e+01 3.192427832359903e+01 2.928623366903764e+00
771 3.850000000000000e+01 3.177807704396105e+01 2.919427818616214e+00
772 3.855000000000000e+01 3.163233554173740e+01 2.910232270329516e+00
773 3.860000000000000e+01 3.148705381692810e+01 2.901036722041397e+00
774 3.865000000000001e+01 3.134223186953326e+01 2.891841173753562e+00
775 3.870000000000000e+01 3.119786969955274e+01 2.882645625466864e+00
776 3.875000000000000e+01 3.105396730698658e+01 2.873450077179029e+00
777 3.880000000000000e+01 3.091052469183484e+01 2.864254528891195e+00
778 3.885000000000000e+01 3.076754185409746e+01 2.855058980604213e+00
779 3.890000000000001e+01 3.062501879377442e+01 2.845863432316378e+00
780 3.895000000000000e+01 3.048295551086582e+01 2.836667884028827e+00
781 3.900000000000000e+01 3.034135200537153e+01 2.827472335741277e+00
782 3.905000000000000e+01 3.020020827729169e+01 2.818276787453726e+00
783 3.910000000000000e+01 3.005952432662616e+01 2.809081239166744e+00
784 3.915000000000001e+01 2.991930015337502e+01 2.799885690878625e+00
785 3.920000000000000e+01 2.977953575753830e+01 2.790690142591359e+00
786 3.925000000000000e+01 2.964023113911588e+01 2.781494594303808e+00
787 3.930000000000000e+01 2.950138629810792e+01 2.772299046016258e+00
788 3.935000000000000e+01 2.936300123451426e+01 2.763103497729276e+00
789 3.940000000000001e+01 2.922507594833499e+01 2.753907949441157e+00
790 3.945000000000000e+01 2.908761043957014e+01 2.744712401153606e+00
791 3.950000000000000e+01 2.895060470821963e+01 2.735516852866624e+00
792 3.955000000000000e+01 2.881405875428348e+01 2.726321304578789e+00
793 3.960000000000000e+01 2.867797257776175e+01 2.717125756291239e+00
794 3.965000000000001e+01 2.854234617865436e+01 2.707930208003688e+00
795 3.970000000000000e+01 2.840717955696138e+01 2.698734659716138e+00
796 3.975000000000000e+01 2.827247271268274e+01 2.689539111428871e+00
797 3.980000000000000e+01 2.813822564581849e+01 2.680343563141037e+00
798 3.985000000000000e+01 2.800443835636864e+01 2.671148014853770e+00
799 3.990000000000001e+01 2.787111084433312e+01 2.661952466565936e+00
800 3.995000000000000e+01 2.773824310971204e+01 2.652756918278385e+00
801 4.000000000000000e+01 2.760583515250528e+01 2.643561369991687e+00
802 4.005000000000000e+01 2.747388697271288e+01 2.634365821703568e+00
803 4.010000000000000e+01 2.734239857033492e+01 2.625170273416018e+00
804 4.015000000000001e+01 2.721136994537127e+01 2.615974725129036e+00
805 4.020000000000000e+01 2.708080109782202e+01 2.606779176840917e+00
806 4.025000000000000e+01 2.695069202768718e+01 2.597583628553650e+00
807 4.030000000000000e+01 2.682104273496665e+01 2.588388080266100e+00
808 4.035000000000000e+01 2.669185321966057e+01 2.579192531978265e+00
809 4.040000000000001e+01 2.656312348176883e+01 2.569996983691283e+00
810 4.045000000000000e+01 2.643485352129144e+01 2.560801435403448e+00
811 4.050000000000000e+01 2.630704333822848e+01 2.551605887116182e+00
812 4.055000000000000e+01 2.617969293257983e+01 2.542410338828631e+00
813 4.060000000000000e+01 2.605280230434562e+01 2.533214790540796e+00
814 4.065000000000001e+01 2.592637145352575e+01 2.524019242253814e+00
815 4.070000000000000e+01 2.580040038012024e+01 2.514823693965980e+00
816 4.075000000000000e+01 2.567488908412915e+01 2.505628145678429e+00
817 4.080000000000000e+01 2.554983756555239e+01 2.496432597391447e+00
818 4.085000000000000e+01 2.542524582439000e+01 2.487237049103328e+00
819 4.090000000000001e+01 2.530111386064206e+01 2.478041500815777e+00
820 4.095000000000000e+01 2.517744167430843e+01 2.468845952528227e+00
821 4.100000000000000e+01 2.505422926538924e+01 2.459650404240676e+00
822 4.105000000000000e+01 2.493147663388436e+01 2.450454855953978e+00
823 4.110000000000000e+01 2.480918377979384e+01 2.441259307665860e+00
824 4.115000000000001e+01 2.468735070311777e+01 2.432063759378309e+00
825 4.120000000000000e+01 2.456597740385601e+01 2.422868211090758e+00
826 4.125000000000000e+01 2.444506388200870e+01 2.413672662803208e+00
827 4.130000000000000e+01 2.432461013757569e+01 2.404477114516226e+00
828 4.135000000000000e+01 2.420461617055707e+01 2.395281566228959e+00
829 4.140000000000001e+01 2.408508198095279e+01 2.386086017940556e+00
830 4.145000000000000e+01 2.396600756876302e+01 2.376890469653290e+00
831 4.150000000000000e+01 2.384739293398746e+01 2.367694921366024e+00
832 4.155000000000000e+01 2.372923807662642e+01 2.358499373077620e+00
833 4.160000000000000e+01 2.361154299667970e+01 2.349303824791491e+00
834 4.165000000000001e+01 2.349430769414727e+01 2.340108276503088e+00
835 4.170000000000000e+01 2.337753216902939e+01 2.330912728215253e+00
836 4.175000000000000e+01 2.326121642132574e+01 2.321717179928555e+00
837 4.180000000000000e+01 2.314536045103654e+01 2.312521631640720e+00
838 4.185000000000000e+01 2.302996425816167e+01 2.303326083354023e+00
839 4.190000000000001e+01 2.291502784270114e+01 2.294130535065619e+00
840 4.195000000000000e+01 2.280055120465511e+01 2.284934986777785e+00
841 4.200000000000000e+01 2.268653434402336e+01 2.275739438491087e+00
842 4.205000000000000e+01 2.257297726080600e+01 2.266543890203252e+00
843 4.210000000000000e+01 2.245987995500303e+01 2.257348341915986e+00
844 4.215000000000001e+01 2.234724242661440e+01 2.248152793628151e+00
845 4.220000000000000e+01 2.223506467564022e+01 2.238957245340316e+00
846 4.225000000000000e+01 2.212334670208037e+01 2.229761697053618e+00
847 4.230000000000000e+01 2.201208850593486e+01 2.220566148765784e+00
848 4.235000000000000e+01 2.190129008720379e+01 2.211370600477949e+00
849 4.240000000000001e+01 2.179095144588706e+01 2.202175052190114e+00
850 4.245000000000000e+01 2.168107258198478e+01 2.192979503902848e+00
851 4.250000000000000e+01 2.157165349549678e+01 2.183783955616150e+00
852 4.255000000000000e+01 2.146269418642316e+01 2.174588407328315e+00
853 4.260000000000000e+01 2.135419465476394e+01 2.165392859040480e+00
854 4.265000000000001e+01 2.124615490051912e+01 2.156197310753214e+00
855 4.270000000000000e+01 2.113857492368862e+01 2.147001762465379e+00
856 4.275000000000000e+01 2.103145472427258e+01 2.137806214177544e+00
857 4.280000000000000e+01 2.092479430227087e+01 2.128610665890847e+00
858 4.285000000000000e+01 2.081859365768349e+01 2.119415117603012e+00
859 4.290000000000001e+01 2.071285279051057e+01 2.110219569315177e+00
860 4.295000000000000e+01 2.060757170075198e+01 2.101024021028479e+00
861 4.300000000000000e+01 2.050275038840772e+01 2.091828472740644e+00
862 4.305000000000000e+01 2.039838885347791e+01 2.082632924452810e+00
863 4.310000000000000e+01 2.029448709596244e+01 2.073437376165543e+00
864 4.315000000000001e+01 2.019104511586136e+01 2.064241827878277e+00
865 4.320000000000000e+01 2.008806291317461e+01 2.055046279590442e+00
866 4.325000000000000e+01 1.998554048790231e+01 2.045850731302608e+00
867 4.330000000000000e+01 1.988347784004435e+01 2.036655183015910e+00
868 4.335000000000000e+01 1.978187496960072e+01 2.027459634728075e+00
869 4.340000000000001e+01 1.968073187657154e+01 2.018264086440240e+00
870 4.345000000000000e+01 1.958004856095670e+01 2.009068538152405e+00
871 4.350000000000000e+01 1.947982502275630e+01 1.999872989865139e+00
872 4.355000000000000e+01 1.938006126197018e+01 1.990677441578441e+00
873 4.360000000000000e+01 1.928075727859846e+01 1.981481893290038e+00
874 4.365000000000001e+01 1.918191307264118e+01 1.972286345002772e+00
875 4.370000000000000e+01 1.908352864409818e+01 1.963090796715505e+00
876 4.375000000000000e+01 1.898560399296963e+01 1.953895248427671e+00
877 4.380000000000000e+01 1.888813911925541e+01 1.944699700140973e+00
878 4.385000000000000e+01 1.879113402295553e+01 1.935504151853138e+00
879 4.390000000000001e+01 1.869458870407010e+01 1.926308603565303e+00
880 4.395000000000000e+01 1.859850316259900e+01 1.917113055277468e+00
881 4.400000000000000e+01 1.850287739854235e+01 1.907917506989634e+00
882 4.405000000000000e+01 1.840771141190004e+01 1.898721958702936e+00
883 4.410000000000000e+01 1.831300520267206e+01 1.889526410415669e+00
884 4.415000000000001e+01 1.821875877085847e+01 1.880330862127266e+00
885 4.420000000000000e+01 1.812497211645933e+01 1.871135313840000e+00
886 4.425000000000000e+01 1.803164523947447e+01 1.861939765552734e+00
887 4.430000000000000e+01 1.793877813990406e+01 1.852744217265467e+00
888 4.435000000000000e+01 1.784637081774792e+01 1.843548668978201e+00
889 4.440000000000001e+01 1.775442327300624e+01 1.834353120689798e+00
890 4.445000000000000e+01 1.766293550567894e+01 1.825157572402532e+00
891 4.450000000000000e+01 1.757190751576599e+01 1.815962024115265e+00
892 4.455000000000000e+01 1.748133930326742e+01 1.806766475827999e+00
893 4.460000000000000e+01 1.739123086818319e+01 1.797570927540733e+00
894 4.465000000000001e+01 1.730158221051335e+01 1.788375379252329e+00
895 4.470000000000000e+01 1.721239333025795e+01 1.779179830964495e+00
896 4.475000000000000e+01 1.712366422741690e+01 1.769984282677797e+00
897 4.480000000000000e+01 1.703539490199017e+01 1.760788734389962e+00
898 4.485000000000000e+01 1.694758535397790e+01 1.751593186102696e+00
899 4.490000000000001e+01 1.686023558337990e+01 1.742397637815429e+00
900 4.495000000000000e+01 1.677334559019636e+01 1.733202089527595e+00
901 4.500000000000000e+01 1.668691537442714e+01 1.724006541240328e+00
902 4.505000000000000e+01 1.660094493607232e+01 1.714810992952494e+00
903 4.510000000000000e+01 1.651543427513189e+01 1.705615444664659e+00
904 4.515000000000001e+01 1.643038339160586e+01 1.696419896377392e+00
905 4.520000000000000e+01 1.634579228549416e+01 1.687224348090126e+00
906 4.525000000000000e+01 1.626166095679685e+01 1.678028799802860e+00
907 4.530000000000000e+01 1.617798940551387e+01 1.668833251515025e+00
908 4.535000000000000e+01 1.609477763164534e+01 1.659637703227190e+00
909 4.540000000000001e+01 1.601202563519115e+01 1.650442154939924e+00
910 4.545000000000000e+01 1.592973341615135e+01 1.641246606652658e+00
911 4.550000000000000e+01 1.584790097452588e+01 1.632051058365391e+00
912 4.555000000000000e+01 1.576652831031481e+01 1.622855510076988e+00
913 4.560000000000000e+01 1.568561542351819e+01 1.613659961789722e+00
914 4.565000000000001e+01 1.560516231413584e+01 1.604464413503024e+00
915 4.570000000000000e+01 1.552516898216788e+01 1.595268865214621e+00
916 4.575000000000000e+01 1.544563542761438e+01 1.586073316927354e+00
917 4.580000000000000e+01 1.536656165047515e+01 1.576877768639520e+00
918 4.585000000000000e+01 1.528794765075043e+01 1.567682220352253e+00
919 4.590000000000001e+01 1.520979342843992e+01 1.558486672065555e+00
920 4.595000000000000e+01 1.513209898354387e+01 1.549291123777152e+00
921 4.600000000000000e+01 1.505486431606221e+01 1.540095575489318e+00
922 4.605000000000000e+01 1.497808942599494e+01 1.530900027202620e+00
923 4.610000000000000e+01 1.490177431334195e+01 1.521704478915353e+00
924 4.615000000000001e+01 1.482591897810340e+01 1.512508930627519e+00
925 4.620000000000000e+01 1.475052342027919e+01 1.503313382339684e+00
926 4.625000000000000e+01 1.467558763986943e+01 1.494117834051849e+00
927 4.630000000000000e+01 1.460111163687401e+01 1.484922285765151e+00
928 4.635000000000000e+01 1.452709541129292e+01 1.475726737477316e+00
929 4.640000000000001e+01 1.445353896312628e+01 1.466531189189482e+00
930 4.645000000000000e+01 1.438044229237397e+01 1.457335640901647e+00
931 4.650000000000000e+01 1.430780539903611e+01 1.448140092614381e+00
932 4.655000000000000e+01 1.423562828311253e+01 1.438944544328251e+00
933 4.660000000000000e+01 1.416391094460329e+01 1.429748996039848e+00
934 4.665000000000001e+01 1.409265338350855e+01 1.420553447751445e+00
935 4.670000000000000e+01 1.402185559982814e+01 1.411357899464747e+00
936 4.675000000000000e+01 1.395151759356207e+01 1.402162351177481e+00
937 4.680000000000000e+01 1.388163936471040e+01 1.392966802890214e+00
938 4.685000000000000e+01 1.381222091327305e+01 1.383771254602379e+00
939 4.690000000000001e+01 1.374326223925016e+01 1.374575706314545e+00
940 4.695000000000000e+01 1.367476334264160e+01 1.365380158027278e+00
941 4.700000000000000e+01 1.360672422344743e+01 1.356184609738875e+00
942 4.705000000000000e+01 1.353914488166771e+01 1.346989061451609e+00
943 4.710000000000000e+01 1.347202531730227e+01 1.337793513165479e+00
944 4.715000000000001e+01 1.340536553035116e+01 1.328597964877076e+00
945 4.720000000000000e+01 1.333916552081456e+01 1.319402416589242e+00
946 4.725000000000000e+01 1.327342528869224e+01 1.310206868301975e+00
947 4.730000000000000e+01 1.320814483398436e+01 1.301011320014709e+00
948 4.735000000000000e+01 1.314332415669077e+01 1.291815771727443e+00
949 4.740000000000001e+01 1.307896325681162e+01 1.282620223439608e+00
950 4.745000000000000e+01 1.301506213434681e+01 1.273424675151773e+00
951 4.750000000000000e+01 1.295162078929644e+01 1.264229126863938e+00
952 4.755000000000000e+01 1.288863922166041e+01 1.255033578577240e+00
953 4.760000000000000e+01 1.282611743143872e+01 1.245838030289974e+00
954 4.765000000000001e+01 1.276405541863141e+01 1.236642482001571e+00
955 4.770000000000000e+01 1.270245318323856e+01 1.227446933714305e+00
956 4.775000000000000e+01 1.264131072525998e+01 1.218251385427038e+00
957 4.780000000000000e+01 1.258062804469586e+01 1.209055837139204e+00
958 4.785000000000000e+01 1.252040514154606e+01 1.199860288851937e+00
959 4.790000000000001e+01 1.246064201581066e+01 1.190664740564102e+00
960 4.795000000000000e+01 1.240133866748965e+01 1.181469192277405e+00
961 4.800000000000000e+01 1.234249509658292e+01 1.172273643990138e+00
962 4.805000000000000e+01 1.228411130309064e+01 1.163078095701167e+00
963 4.810000000000000e+01 1.222618728701281e+01 1.153882547413900e+00
964 4.815000000000001e+01 1.216872304834925e+01 1.144686999127771e+00
965 4.820000000000000e+01 1.211171858710003e+01 1.135491450839368e+00
966 4.825000000000000e+01 1.205517390326531e+01 1.126295902551533e+00
967 4.830000000000000e+01 1.199908899684488e+01 1.117100354264267e+00
968 4.835000000000000e+01 1.194346386783889e+01 1.107904805977000e+00
969 4.840000000000001e+01 1.188829851624718e+01 1.098709257690302e+00
970 4.845000000000000e+01 1.183359294206986e+01 1.089513709401331e+00
971 4.850000000000000e+01 1.177934714530704e+01 1.080318161113496e+00
972 4.855000000000000e+01 1.172556112595851e+01 1.071122612826798e+00
973 4.860000000000000e+01 1.167223488402436e+01 1.061927064538963e+00
974 4.865000000000001e+01 1.161936841950461e+01 1.052731516252265e+00
975 4.870000000000000e+01 1.156696173239914e+01 1.043535967964431e+00
976 4.875000000000000e+01 1.151501482270817e+01 1.034340419676596e+00
977 4.880000000000000e+01 1.146352769043148e+01 1.025144871389898e+00
978 4.885000000000000e+01 1.141250033556918e+01 1.015949323101495e+00
979 4.890000000000001e+01 1.136193275812133e+01 1.006753774813660e+00
980 4.895000000000000e+01 1.131182495808781e+01 9.975582265263938e-01
981 4.900000000000000e+01 1.126217693546869e+01 9.883626782391275e-01
982 4.905000000000000e+01 1.121298869026390e+01 9.791671299524296e-01
983 4.910000000000000e+01 1.116426022247344e+01 9.699715816634580e-01
984 4.915000000000001e+01 1.111599153209755e+01 9.607760333761917e-01
985 4.920000000000000e+01 1.106818261913583e+01 9.515804850900622e-01
986 4.925000000000000e+01 1.102083348358855e+01 9.423849368016590e-01
987 4.930000000000000e+01 1.097394412545566e+01 9.331893885143927e-01
988 4.935000000000000e+01 1.092751454473711e+01 9.239938402271264e-01
989 4.940000000000001e+01 1.088154474143295e+01 9.147982919387232e-01
990 4.945000000000000e+01 1.083603471554324e+01 9.056027436508884e-01
991 4.950000000000000e+01 1.079098446706786e+01 8.964071953641906e-01
992 4.955000000000000e+01 1.074639399600682e+01 8.872116470763558e-01
993 4.960000000000000e+01 1.070226330236022e+01 8.780160987896579e-01
994 4.965000000000001e+01 1.065859238612785e+01 8.688205505018232e-01
995 4.970000000000000e+01 1.061538124731004e+01 8.596250022134200e-01
996 4.975000000000000e+01 1.057262988590651e+01 8.504294539261537e-01
997 4.980000000000000e+01 1.053033830191742e+01 8.412339056388873e-01
998 4.985000000000000e+01 1.048850649534262e+01 8.320383573516210e-01
999 4.990000000000001e+01 1.044713446618226e+01 8.228428090637863e-01
1000 4.995000000000000e+01 1.040622221443624e+01 8.136472607770884e-01
1001 5.000000000000000e+01 1.036576974010455e+01 8.044517124892536e-01
1002 5.005000000000000e+01 1.032577704318732e+01 7.952561642014189e-01
1003 5.010000000000000e+01 1.028624412368441e+01 7.860606159141525e-01
1004 5.015000000000001e+01 1.024717098159590e+01 7.768650676257494e-01
1005 5.020000000000000e+01 1.020855761692184e+01 7.676695193384830e-01
1006 5.025000000000000e+01 1.017040402966205e+01 7.584739710517852e-01
1007 5.030000000000000e+01 1.013271021981666e+01 7.492784227645188e-01
1008 5.035000000000000e+01 1.009547618738560e+01 7.400828744761156e-01
1009 5.040000000000001e+01 1.005870193236905e+01 7.308873261877125e-01
1010 5.045000000000000e+01 1.002238745476683e+01 7.216917779015830e-01
1011 5.050000000000000e+01 9.986532754578889e+00 7.124962296148851e-01
1012 5.055000000000000e+01 9.951137831805340e+00 7.033006813259135e-01
1013 5.060000000000000e+01 9.916202686446297e+00 6.941051330380787e-01
1014 5.065000000000001e+01 9.881727318501532e+00 6.849095847519493e-01
1015 5.070000000000000e+01 9.847711727971102e+00 6.757140364641145e-01
1016 5.075000000000000e+01 9.814155914855121e+00 6.665184881762798e-01
1017 5.080000000000000e+01 9.781059879153474e+00 6.573229398884450e-01
1018 5.085000000000000e+01 9.748423620866276e+00 6.481273916011787e-01
1019 5.090000000000001e+01 9.716247139993357e+00 6.389318433144808e-01
1020 5.095000000000000e+01 9.684530436534828e+00 6.297362950260776e-01
1021 5.100000000000000e+01 9.653273510490749e+00 6.205407467388113e-01
1022 5.105000000000000e+01 9.622476361860947e+00 6.113451984509766e-01
1023 5.110000000000000e+01 9.592138990645651e+00 6.021496501631418e-01
1024 5.115000000000001e+01 9.562261396844633e+00 5.929541018770124e-01
1025 5.120000000000000e+01 9.532843580457950e+00 5.837585535897460e-01
1026 5.125000000000000e+01 9.503885541485658e+00 5.745630053007744e-01
1027 5.130000000000000e+01 9.475387279927872e+00 5.653674570129397e-01
1028 5.135000000000000e+01 9.447348795784364e+00 5.561719087262418e-01
1029 5.140000000000001e+01 9.419770089055248e+00 5.469763604384070e-01
1030 5.145000000000000e+01 9.392651159740524e+00 5.377808121511407e-01
1031 5.150000000000000e+01 9.365992007840134e+00 5.285852638633060e-01
1032 5.155000000000000e+01 9.339792633354193e+00 5.193897155766081e-01
1033 5.160000000000000e+01 9.314053036282473e+00 5.101941672887733e-01
1034 5.165000000000001e+01 9.288773216625316e+00 5.009986190009386e-01
1035 5.170000000000000e+01 9.263953174382380e+00 4.918030707142407e-01
1036 5.175000000000000e+01 9.239592909553892e+00 4.826075224258375e-01
1037 5.180000000000000e+01 9.215692422139796e+00 4.734119741385712e-01
1038 5.185000000000000e+01 9.192251712140035e+00 4.642164258507364e-01
1039 5.190000000000001e+01 9.169270779554722e+00 4.550208775629017e-01
1040 5.195000000000000e+01 9.146749624383745e+00 4.458253292767722e-01
1041 5.200000000000000e+01 9.124688246627045e+00 4.366297809883690e-01
1042 5.205000000000000e+01 9.103086646284908e+00 4.274342327005343e-01
1043 5.210000000000000e+01 9.081944823356991e+00 4.182386844138364e-01
1044 5.215000000000001e+01 9.061262777843524e+00 4.090431361260016e-01
1045 5.220000000000000e+01 9.041040509744391e+00 3.998475878387353e-01
1046 5.225000000000000e+01 9.021278019059650e+00 3.906520395503321e-01
1047 5.230000000000000e+01 9.001975305789358e+00 3.814564912630658e-01
1048 5.235000000000000e+01 8.983132369933344e+00 3.722609429757995e-01
1049 5.240000000000001e+01 8.964749211491778e+00 3.630653946879647e-01
1050 5.245000000000000e+01 8.946825830464547e+00 3.538698464018353e-01
1051 5.250000000000000e+01 8.929362226851595e+00 3.446742981134321e-01
1052 5.255000000000000e+01 8.912358400653204e+00 3.354787498255973e-01
1053 5.260000000000000e+01 8.895814351869035e+00 3.262832015388994e-01
1054 5.265000000000001e+01 8.879730080499314e+00 3.170876532504963e-01
1055 5.270000000000000e+01 8.864105586543985e+00 3.078921049632299e-01
1056 5.275000000000000e+01 8.848940870002991e+00 2.986965566759636e-01
1057 5.280000000000000e+01 8.834235930876389e+00 2.895010083886973e-01
1058 5.285000000000000e+01 8.819990769164122e+00 2.803054601002941e-01
1059 5.290000000000001e+01 8.806205384866360e+00 2.711099118130278e-01
1060 5.295000000000000e+01 8.792879777982819e+00 2.619143635268983e-01
1061 5.300000000000000e+01 8.780013948513670e+00 2.527188152384952e-01
1062 5.305000000000000e+01 8.767607896458969e+00 2.435232667930265e-01
1063 5.310000000000000e+01 8.755661621834367e+00 2.366721422206197e-01
1064 5.315000000000001e+01 8.743940682236907e+00 2.344961375016297e-01
1065 5.320000000000000e+01 8.732212008084204e+00 2.346359479535209e-01
1066 5.325000000000000e+01 8.720477087441555e+00 2.347448642046857e-01
1067 5.330000000000000e+01 8.708737521663735e+00 2.348206482577453e-01
1068 5.335000000000000e+01 8.696995022615781e+00 2.348611251480648e-01
1069 5.340000000000001e+01 8.685251409148929e+00 2.348641974467824e-01
1070 5.345000000000000e+01 8.673508602871102e+00 2.348278589390063e-01
1071 5.350000000000000e+01 8.661768623255028e+00 2.347502074174557e-01
1072 5.355000000000000e+01 8.650033582129357e+00 2.346294565748153e-01
1073 5.360000000000000e+01 8.638305677597547e+00 2.344639470275567e-01
1074 5.365000000000001e+01 8.626587187426601e+00 2.342521565364919e-01
1075 5.370000000000000e+01 8.614880461943898e+00 2.339927095176364e-01
1076 5.375000000000000e+01 8.603187916474837e+00 2.336843859551507e-01
1077 5.380000000000000e+01 8.591512023348383e+00 2.333261298337774e-01
1078 5.385000000000000e+01 8.579855303491460e+00 2.329170572025419e-01
1079 5.390000000000001e+01 8.568220317628128e+00 2.324564639616966e-01
1080 5.395000000000000e+01 8.556609657095290e+00 2.319438334430757e-01
1081 5.400000000000000e+01 8.545025934283821e+00 2.313788438150155e-01
1082 5.405000000000000e+01 8.533471772713789e+00 2.307613752958559e-01
1083 5.410000000000000e+01 8.521949796754235e+00 2.300915171183604e-01
1084 5.415000000000001e+01 8.510462621001952e+00 2.293695741298762e-01
1085 5.420000000000000e+01 8.499012839341248e+00 2.285960728675107e-01
1086 5.425000000000000e+01 8.487603013715201e+00 2.277717668908252e-01
1087 5.430000000000000e+01 8.476235662652165e+00 2.268976411195212e-01
1088 5.435000000000000e+01 8.464913249603249e+00 2.259749148874945e-01
1089 5.440000000000001e+01 8.453638171163416e+00 2.250050433949369e-01
1090 5.445000000000000e+01 8.442412745263756e+00 2.239897172436756e-01
1091 5.450000000000000e+01 8.431239199439048e+00 2.229308597370405e-01
1092 5.455000000000000e+01 8.420119659290052e+00 2.218306216557053e-01
1093 5.460000000000000e+01 8.409056137273478e+00 2.206913732647209e-01
1094 5.465000000000001e+01 8.398050521963579e+00 2.195156933652953e-01
1095 5.470000000000000e+01 8.387104567936948e+00 2.183063552829267e-01
1096 5.475000000000000e+01 8.376219886435287e+00 2.170663097751202e-01
1097 5.480000000000000e+01 8.365397936959436e+00 2.157986649443089e-01
1098 5.485000000000000e+01 8.354640019940856e+00 2.145066633452686e-01
1099 5.490000000000001e+01 8.343947270624909e+00 2.131936565856662e-01
1100 5.495000000000000e+01 8.333320654282289e+00 2.118630778189967e-01
1101 5.500000000000000e+01 8.322760962843009e+00 2.105184126198978e-01
1102 5.505000000000000e+01 8.312268813020300e+00 2.091631688024975e-01
1103 5.510000000000000e+01 8.301844645962760e+00 2.078008457958802e-01
1104 5.515000000000001e+01 8.291488728440711e+00 2.064349042188951e-01
1105 5.520000000000000e+01 8.281201155540870e+00 2.050687362971004e-01
1106 5.525000000000000e+01 8.270981854811001e+00 2.037056377389490e-01
1107 5.530000000000000e+01 8.260830591766975e+00 2.023487816370206e-01
1108 5.535000000000000e+01 8.250746976647299e+00 2.010011948960866e-01
1109 5.540000000000001e+01 8.240730472277367e+00 1.996657375917366e-01
1110 5.545000000000000e+01 8.230780402888126e+00 1.983450855678015e-01
1111 5.550000000000000e+01 8.220895963720587e+00 1.970417164749350e-01
1112 5.555000000000000e+01 8.211076231240632e+00 1.957578993397746e-01
1113 5.560000000000000e+01 8.201320173786609e+00 1.944956876547010e-01
1114 5.565000000000001e+01 8.191626662475162e+00 1.932569158808661e-01
1115 5.570000000000000e+01 8.181994482198522e+00 1.920431991730354e-01
1116 5.575000000000000e+01 8.172422342557859e+00 1.908559360704132e-01
1117 5.580000000000000e+01 8.162908888591481e+00 1.896963138425178e-01
1118 5.585000000000000e+01 8.153452711173607e+00 1.885653161412648e-01
1119 5.590000000000001e+01 8.144052356977355e+00 1.874637325962425e-01
1120 5.595000000000000e+01 8.134706337913983e+00 1.863921699795057e-01
1121 5.600000000000000e+01 8.125413139979404e+00 1.853510645702983e-01
1122 5.605000000000000e+01 8.116171231456953e+00 1.843406953763349e-01
1123 5.610000000000000e+01 8.106979070441771e+00 1.833611978839400e-01
1124 5.615000000000001e+01 8.097835111668559e+00 1.824125780412089e-01
1125 5.620000000000000e+01 8.088737812637650e+00 1.814947262193911e-01
1126 5.625000000000000e+01 8.079685639046620e+00 1.806074309241268e-01
1127 5.630000000000000e+01 8.070677069545237e+00 1.797503920691312e-01
1128 5.635000000000000e+01 8.061710599839707e+00 1.789232336614077e-01
1129 5.640000000000001e+01 8.052784746179096e+00 1.781255157743544e-01
1130 5.645000000000000e+01 8.043898048262271e+00 1.773567457207648e-01
1131 5.650000000000000e+01 8.035049071607020e+00 1.766163883612037e-01
1132 5.655000000000000e+01 8.026236409426151e+00 1.759038755070819e-01
1133 5.660000000000000e+01 8.017458684056312e+00 1.752186144021195e-01
1134 5.665000000000001e+01 8.008714547985939e+00 1.745599952780097e-01
1135 5.670000000000000e+01 8.000002684528511e+00 1.739273979967493e-01
1136 5.675000000000000e+01 7.991321808186264e+00 1.733201978057508e-01
1137 5.680000000000000e+01 7.982670664747936e+00 1.727377702368571e-01
1138 5.685000000000000e+01 7.974048031162578e+00 1.721794951902922e-01
1139 5.690000000000001e+01 7.965452715228906e+00 1.716447602487747e-01
1140 5.695000000000000e+01 7.956883555137701e+00 1.711329632689740e-01
1141 5.700000000000000e+01 7.948339418902009e+00 1.706435143005081e-01
1142 5.705000000000000e+01 7.939819203707650e+00 1.701758368811923e-01
1143 5.710000000000000e+01 7.931321835213890e+00 1.697293687590928e-01
1144 5.715000000000001e+01 7.922846266831741e+00 1.693035620829875e-01
1145 5.720000000000000e+01 7.914391479005591e+00 1.688978831082366e-01
1146 5.725000000000000e+01 7.905956478520917e+00 1.685118114555451e-01
1147 5.730000000000000e+01 7.897540297860036e+00 1.681448389554419e-01
1148 5.735000000000000e+01 7.889141994625373e+00 1.677964681115540e-01
1149 5.740000000000001e+01 7.880760651048881e+00 1.674662102038837e-01
1150 5.745000000000000e+01 7.872395373604984e+00 1.671535830556081e-01
1151 5.750000000000000e+01 7.864045292743320e+00 1.668581084803833e-01
1152 5.755000000000000e+01 7.855709562756946e+00 1.665793094188217e-01
1153 5.760000000000000e+01 7.847387361801438e+00 1.663167067827231e-01
1154 5.765000000000001e+01 7.839077892078674e+00 1.660698160113228e-01
1155 5.770000000000000e+01 7.830780380200306e+00 1.658381433497880e-01
1156 5.775000000000000e+01 7.822494077743695e+00 1.656211818678699e-01
1157 5.780000000000000e+01 7.814218262013519e+00 1.654184072275555e-01
1158 5.785000000000000e+01 7.805952237020939e+00 1.652292732231686e-01
1159 5.790000000000001e+01 7.797695334691202e+00 1.650532071214883e-01
1160 5.795000000000000e+01 7.789446916308790e+00 1.648896048372350e-01
1161 5.800000000000000e+01 7.781206374207478e+00 1.647378259877286e-01
1162 5.805000000000000e+01 7.772973133710018e+00 1.645971888823894e-01
1163 5.810000000000000e+01 7.764746655319239e+00 1.644669655150111e-01
1164 5.815000000000001e+01 7.756526437158517e+00 1.643463766365016e-01
1165 5.820000000000000e+01 7.748312017655589e+00 1.642345869991857e-01
1166 5.825000000000000e+01 7.740102978458598e+00 1.641307008693005e-01
1167 5.830000000000000e+01 7.731898947568659e+00 1.640337579221551e-01
1168 5.835000000000000e+01 7.723699602666382e+00 1.639427296328577e-01
1169 5.840000000000001e+01 7.715504674605373e+00 1.638565162805961e-01
1170 5.845000000000000e+01 7.707313951038323e+00 1.637739446891118e-01
1171 5.850000000000000e+01 7.699127280136462e+00 1.636937668150651e-01
1172 5.855000000000000e+01 7.690944574356816e+00 1.636146592919019e-01
1173 5.860000000000000e+01 7.682765814207272e+00 1.635352240177568e-01
1174 5.865000000000001e+01 7.674591051955041e+00 1.634539898625320e-01
1175 5.870000000000000e+01 7.666420415221019e+00 1.633694155416876e-01
1176 5.875000000000000e+01 7.658254110400872e+00 1.632798936782720e-01
1177 5.880000000000000e+01 7.650092425853192e+00 1.631837560456617e-01
1178 5.885000000000000e+01 7.641935734796306e+00 1.630792799537772e-01
1179 5.890000000000001e+01 7.633784497857814e+00 1.629646957069042e-01
1180 5.895000000000000e+01 7.625639265225615e+00 1.628381950380842e-01
1181 5.900000000000000e+01 7.617500678354006e+00 1.626979403985374e-01
1182 5.905000000000000e+01 7.609369471185762e+00 1.625420749565976e-01
1183 5.910000000000000e+01 7.601246470858346e+00 1.623687331561285e-01
1184 5.915000000000001e+01 7.593132597870149e+00 1.621760516729509e-01
1185 5.920000000000000e+01 7.585028865691051e+00 1.619621806123916e-01
1186 5.925000000000000e+01 7.576936379808910e+00 1.617252947997727e-01
1187 5.930000000000000e+01 7.568856336211073e+00 1.614636050333473e-01
1188 5.935000000000000e+01 7.560790019305575e+00 1.611753691944529e-01
1189 5.940000000000001e+01 7.552738799291628e+00 1.608589031317109e-01
1190 5.945000000000000e+01 7.544704128992404e+00 1.605125912691818e-01
1191 5.950000000000000e+01 7.536687540164710e+00 1.601348969181160e-01
1192 5.955000000000000e+01 7.528690639300592e+00 1.597243722973474e-01
1193 5.960000000000000e+01 7.520715102934975e+00 1.592796682950137e-01
1194 5.965000000000001e+01 7.512762672471091e+00 1.587995440214129e-01
1195 5.970000000000000e+01 7.504835148532834e+00 1.582828762159139e-01
1196 5.975000000000000e+01 7.496934384849499e+00 1.577286685760981e-01
1197 5.980000000000000e+01 7.489062281675224e+00 1.571360610714123e-01
1198 5.985000000000000e+01 7.481220778742358e+00 1.565043392948340e-01
1199 5.990000000000001e+01 7.473411847745741e+00 1.558329438820039e-01
1200 5.995000000000000e+01 7.465637484354158e+00 1.551214800006306e-01
1201 6.000000000000000e+01 7.457899699745678e+00 1.543697268773769e-01
1202 6.005000000000000e+01 7.450200511666420e+00 1.535776472885431e-01
1203 6.010000000000000e+01 7.442541935016823e+00 1.527453968986947e-01
1204 6.015000000000001e+01 7.434925971976551e+00 1.518733332806832e-01
1205 6.020000000000000e+01 7.427354601688755e+00 1.509620244087273e-01
1206 6.025000000000000e+01 7.419829769535678e+00 1.500122563753337e-01
1207 6.030000000000000e+01 7.412353376051222e+00 1.490250400404136e-01
1208 6.035000000000000e+01 7.404927265531636e+00 1.480016162967601e-01
1209 6.040000000000001e+01 7.397553214421546e+00 1.469434596184271e-01
1210 6.045000000000000e+01 7.390232919569794e+00 1.458522795520523e-01
1211 6.050000000000000e+01 7.382967986466340e+00 1.447300198250545e-01
1212 6.055000000000000e+01 7.375759917587288e+00 1.435788547692241e-01
1213 6.060000000000000e+01 7.368610100989418e+00 1.424011828077099e-01
1214 6.065000000000001e+01 7.361519799306517e+00 1.411996168119600e-01
1215 6.070000000000000e+01 7.354490139308222e+00 1.399769712145726e-01
1216 6.075000000000000e+01 7.347522102185060e+00 1.387362458557106e-01
1217 6.080000000000000e+01 7.340616514722651e+00 1.374806066390377e-01
1218 6.085000000000000e+01 7.333774041521156e+00 1.362133631826268e-01
1219 6.090000000000001e+01 7.326995178404388e+00 1.349379437504439e-01
1220 6.095000000000000e+01 7.320280247146112e+00 1.336578678538913e-01
1221 6.100000000000000e+01 7.313629391618999e+00 1.323767169969159e-01
1222 6.105000000000000e+01 7.307042575446420e+00 1.310981041125459e-01
1223 6.110000000000000e+01 7.300519581207745e+00 1.298256422848709e-01
1224 6.115000000000001e+01 7.294060011217933e+00 1.285629133776212e-01
1225 6.120000000000000e+01 7.287663289869982e+00 1.273134371921714e-01
1226 6.125000000000000e+01 7.281328667498716e+00 1.260806417462490e-01
1227 6.130000000000000e+01 7.275055225695358e+00 1.248678352176569e-01
1228 6.135000000000000e+01 7.268841883976950e+00 1.236781800266584e-01
1229 6.140000000000001e+01 7.262687407692692e+00 1.225146694389778e-01
1230 6.145000000000000e+01 7.256590417033053e+00 1.213801069729570e-01
1231 6.150000000000000e+01 7.250549396995396e+00 1.202770887940829e-01
1232 6.155000000000000e+01 7.244562708153644e+00 1.192079891670517e-01
1233 6.160000000000000e+01 7.238628598078691e+00 1.181749489413164e-01
1234 6.165000000000001e+01 7.232745213259513e+00 1.171798669581747e-01
1235 6.170000000000000e+01 7.226910611382873e+00 1.162243941870500e-01
1236 6.175000000000000e+01 7.221122773840808e+00 1.153099303432725e-01
1237 6.180000000000000e+01 7.215379618348546e+00 1.144376226985955e-01
1238 6.185000000000000e+01 7.209679011570948e+00 1.136083667696752e-01
1239 6.190000000000001e+01 7.204018781671579e+00 1.128228085681826e-01
1240 6.195000000000000e+01 7.198396730714130e+00 1.120813481023220e-01
1241 6.200000000000000e+01 7.192810646861346e+00 1.113841438499819e-01
1242 6.205000000000000e+01 7.187258316329132e+00 1.107311179558579e-01
1243 6.210000000000000e+01 7.181737535065761e+00 1.101219619480176e-01
1244 6.215000000000001e+01 7.176246120134330e+00 1.095561428262926e-01
1245 6.220000000000000e+01 7.170781920783131e+00 1.090329094235898e-01
1246 6.225000000000000e+01 7.165342829191971e+00 1.085512989947901e-01
1247 6.230000000000000e+01 7.159926790883652e+00 1.081101440381360e-01
1248 6.235000000000000e+01 7.154531814788157e+00 1.077080794019381e-01
1249 6.240000000000001e+01 7.149155982943459e+00 1.073435497630015e-01
1250 6.245000000000000e+01 7.143797459811857e+00 1.070148175931607e-01
1251 6.250000000000000e+01 7.138454501184142e+00 1.067199717464717e-01
1252 6.255000000000000e+01 7.133125462637210e+00 1.064569368065804e-01
1253 6.260000000000000e+01 7.127808807503484e+00 1.062234833274545e-01
1254 6.265000000000001e+01 7.122503114304465e+00 1.060172390785041e-01
1255 6.270000000000000e+01 7.117207083595634e+00 1.058357013823041e-01
1256 6.275000000000000e+01 7.111919544166234e+00 1.056762505896103e-01
1257 6.280000000000000e+01 7.106639458536673e+00 1.055361646933761e-01
1258 6.285000000000000e+01 7.101365927696897e+00 1.054126350330264e-01
1259 6.290000000000001e+01 7.096098195033370e+00 1.053027829879838e-01
1260 6.295000000000000e+01 7.090835649398098e+00 1.052036775135790e-01
1261 6.300000000000000e+01 7.085577827282012e+00 1.051123533204645e-01
1262 6.305000000000000e+01 7.080324414066052e+00 1.050258294710105e-01
1263 6.310000000000000e+01 7.075075244334911e+00 1.049411281357138e-01
1264 6.315000000000001e+01 7.069830301252480e+00 1.048552932362057e-01
1265 6.320000000000000e+01 7.064589715011291e+00 1.047654087075145e-01
1266 6.325000000000000e+01 7.059353760381729e+00 1.046686161172161e-01
1267 6.330000000000000e+01 7.054122853399569e+00 1.045621314115053e-01
1268 6.335000000000000e+01 7.048897547240578e+00 1.044432605871748e-01
1269 6.340000000000001e+01 7.043678527340852e+00 1.043094141357770e-01
1270 6.345000000000000e+01 7.038466605827001e+00 1.041581201550912e-01
1271 6.350000000000000e+01 7.033262715325343e+00 1.039870360741091e-01
1272 6.355000000000000e+01 7.028067902219590e+00 1.037939589882342e-01
1273 6.360000000000000e+01 7.022883319426519e+00 1.035768346481447e-01
1274 6.365000000000001e+01 7.017710218754775e+00 1.033337651881183e-01
1275 6.370000000000000e+01 7.012549942907707e+00 1.030630157085355e-01
1276 6.375000000000000e+01 7.007403917183922e+00 1.027630198530360e-01
1277 6.380000000000000e+01 7.002273640922404e+00 1.024323845305020e-01
1278 6.385000000000000e+01 6.997160678730872e+00 1.020698939323950e-01
1279 6.390000000000001e+01 6.992066651529164e+00 1.016745129846441e-01
1280 6.395000000000000e+01 6.986993227432407e+00 1.012453903592458e-01
1281 6.400000000000000e+01 6.981942112493240e+00 1.007818611338251e-01
1282 6.405000000000000e+01 6.976915041319025e+00 1.002834491575300e-01
1283 6.410000000000001e+01 6.971913767577487e+00 9.974986914098594e-02
1284 6.415000000000001e+01 6.966940054404926e+00 9.918102844277854e-02
1285 6.420000000000000e+01 6.961995664733209e+00 9.857702848290018e-02
1286 6.425000000000000e+01 6.957082351556636e+00 9.793816566894264e-02
1287 6.430000000000000e+01 6.952201848166315e+00 9.726493168908945e-02
1288 6.435000000000001e+01 6.947355858387727e+00 9.655801298780631e-02
1289 6.440000000000001e+01 6.942546046867534e+00 9.581828921927382e-02
1290 6.445000000000000e+01 6.937774029465800e+00 9.504683046703377e-02
1291 6.450000000000000e+01 6.933041363820831e+00 9.424489301071759e-02
1292 6.455000000000000e+01 6.928349540164728e+00 9.341391343923533e-02
1293 6.460000000000001e+01 6.923699972476907e+00 9.255550093527631e-02
1294 6.465000000000001e+01 6.919093990071200e+00 9.167142759807234e-02
1295 6.470000000000000e+01 6.914532829717100e+00 9.076361672157418e-02
1296 6.475000000000000e+01 6.910017628399043e+00 8.983412901162779e-02
1297 6.480000000000000e+01 6.905549416815937e+00 8.888514679522785e-02
1298 6.485000000000001e+01 6.901129113719520e+00 8.791895635127389e-02
1299 6.490000000000001e+01 6.896757521180810e+00 8.693792856877991e-02
1300 6.495000000000000e+01 6.892435320862642e+00 8.594449820797934e-02
1301 6.500000000000000e+01 6.888163071360012e+00 8.494114210929382e-02
1302 6.505000000000000e+01 6.883941206651713e+00 8.393035674149729e-02
1303 6.510000000000001e+01 6.879770035685862e+00 8.291463552328793e-02
1304 6.515000000000001e+01 6.875649743099384e+00 8.189644636964033e-02
1305 6.520000000000000e+01 6.871580391048898e+00 8.087820991519834e-02
1306 6.525000000000000e+01 6.867561922107864e+00 7.986227885051989e-02
1307 6.530000000000000e+01 6.863594163163846e+00 7.885091877366079e-02
1308 6.535000000000001e+01 6.859676830230498e+00 7.784629090540562e-02
1309 6.540000000000001e+01 6.855809534073305e+00 7.685043695445870e-02
1310 6.545000000000000e+01 6.851991786535052e+00 7.586526635009250e-02
1311 6.550000000000000e+01 6.848223007438296e+00 7.489254597889072e-02
1312 6.555000000000000e+01 6.844502531937163e+00 7.393389248814941e-02
1313 6.560000000000001e+01 6.840829618189481e+00 7.299076714389230e-02
1314 6.565000000000001e+01 6.837203455222774e+00 7.206447316242759e-02
1315 6.570000000000000e+01 6.833623170873238e+00 7.115615537522046e-02
1316 6.575000000000000e+01 6.830087839685252e+00 7.026680204109681e-02
1317 6.580000000000000e+01 6.826596490669129e+00 6.939724857865315e-02
1318 6.585000000000001e+01 6.823148114827386e+00 6.854818296865517e-02
1319 6.590000000000001e+01 6.819741672372263e+00 6.772015256274244e-02
1320 6.595000000000000e+01 6.816376099571112e+00 6.691357202662118e-02
1321 6.600000000000000e+01 6.813050315169601e+00 6.612873215683379e-02
1322 6.605000000000000e+01 6.809763226355429e+00 6.536580931694402e-02
1323 6.610000000000001e+01 6.806513734237907e+00 6.462487526128768e-02
1324 6.615000000000001e+01 6.803300738829300e+00 6.390590713362343e-02
1325 6.620000000000000e+01 6.800123143524544e+00 6.320879745317143e-02
1326 6.625000000000000e+01 6.796979859083983e+00 6.253336392923359e-02
1327 6.630000000000000e+01 6.793869807131621e+00 6.187935896694086e-02
1328 6.635000000000001e+01 6.790791923187289e+00 6.124647875637379e-02
1329 6.640000000000001e+01 6.787745159255984e+00 6.063437185783727e-02
1330 6.645000000000000e+01 6.784728486001505e+00 6.004264721845232e-02
1331 6.650000000000000e+01 6.781740894534138e+00 5.947088157878255e-02
1332 6.655000000000000e+01 6.778781397843627e+00 5.891862623819577e-02
1333 6.660000000000001e+01 6.775849031910319e+00 5.838541316961710e-02
1334 6.665000000000001e+01 6.772942856526665e+00 5.787076048385131e-02
1335 6.670000000000000e+01 6.770061955861934e+00 5.737417725306670e-02
1336 6.675000000000000e+01 6.767205438801358e+00 5.689516771660408e-02
1337 6.680000000000000e+01 6.764372439090273e+00 5.643323489188390e-02
1338 6.685000000000001e+01 6.761562115312170e+00 5.598788362668472e-02
1339 6.690000000000001e+01 6.758773650727605e+00 5.555862312654369e-02
1340 6.695000000000000e+01 6.756006252999516e+00 5.514496899596821e-02
1341 6.700000000000000e+01 6.753259153828008e+00 5.474644483630442e-02
1342 6.705000000000000e+01 6.750531608515885e+00 5.436258343664235e-02
1343 6.710000000000001e+01 6.747822895484344e+00 5.399292760273511e-02
1344 6.715000000000001e+01 6.745132315755612e+00 5.363703066009862e-02
1345 6.720000000000000e+01 6.742459192418334e+00 5.329445666717447e-02
1346 6.725000000000000e+01 6.739802870088894e+00 5.296478037770669e-02
1347 6.730000000000000e+01 6.737162714380563e+00 5.264758697897776e-02
1348 6.735000000000001e+01 6.734538111390997e+00 5.234247163510730e-02
1349 6.740000000000001e+01 6.731928467217053e+00 5.204903886287582e-02
1350 6.745000000000000e+01 6.729333207504709e+00 5.176690175723309e-02
1351 6.750000000000000e+01 6.726751777041329e+00 5.149568108748781e-02
1352 6.755000000000000e+01 6.724183639395960e+00 5.123500427696825e-02
1353 6.760000000000001e+01 6.721628276613632e+00 5.098450427762913e-02
1354 6.765000000000001e+01 6.719085188968197e+00 5.074381835338926e-02
1355 6.770000000000000e+01 6.716553894778293e+00 5.051258677507775e-02
1356 6.775000000000000e+01 6.714033930290690e+00 5.029045143704280e-02
1357 6.780000000000000e+01 6.711524849634589e+00 5.007705440355892e-02
1358 6.785000000000001e+01 6.709026224850334e+00 4.987203639029048e-02
1359 6.790000000000001e+01 6.706537645995560e+00 4.967503519079486e-02
1360 6.795000000000000e+01 6.704058721331254e+00 4.948568405929166e-02
1361 6.800000000000000e+01 6.701589077589631e+00 4.930361006064032e-02
1362 6.805000000000000e+01 6.699128360325190e+00 4.912843240653331e-02
1363 6.810000000000001e+01 6.696676234348978e+00 4.895976079481557e-02
1364 6.815000000000001e+01 6.694232384245709e+00 4.879719377541392e-02
1365 6.820000000000000e+01 6.691796514971436e+00 4.864031716998340e-02
1366 6.825000000000000e+01 6.689368352528710e+00 4.848870257177396e-02
1367 6.830000000000000e+01 6.686947644714259e+00 4.834190596227472e-02
1368 6.835000000000001e+01 6.684534161932483e+00 4.819946647593554e-02
1369 6.840000000000001e+01 6.682127698066665e+00 4.806090534859919e-02
1370 6.845000000000000e+01 6.679728071397623e+00 4.792572508801385e-02
1371 6.850000000000000e+01 6.677335125557864e+00 4.779340889797368e-02
1372 6.855000000000000e+01 6.674948730507825e+00 4.766342039022931e-02
1373 6.860000000000001e+01 6.672568783518841e+00 4.753520361255426e-02
1374 6.865000000000001e+01 6.670195210146570e+00 4.740818341396391e-02
1375 6.870000000000000e+01 6.667827965177445e+00 4.728176616506374e-02
1376 6.875000000000000e+01 6.665467033530064e+00 4.715534083999273e-02
1377 6.880000000000000e+01 6.663112431093445e+00 4.702828046035279e-02
1378 6.885000000000001e+01 6.660764205484028e+00 4.689994389224239e-02
1379 6.890000000000001e+01 6.658422436704221e+00 4.676967797539788e-02
1380 6.895000000000000e+01 6.656087237686489e+00 4.663681996213143e-02
1381 6.900000000000000e+01 6.653758754708008e+00 4.650070022826469e-02
1382 6.905000000000000e+01 6.651437167663662e+00 4.636064521772454e-02
1383 6.910000000000001e+01 6.649122690186235e+00 4.621598057998000e-02
1384 6.915000000000001e+01 6.646815569605664e+00 4.606603445200363e-02
1385 6.920000000000000e+01 6.644516086741035e+00 4.591014084653011e-02
1386 6.925000000000000e+01 6.642224555521011e+00 4.574764309914769e-02
1387 6.930000000000000e+01 6.639941322431120e+00 4.557789734370488e-02
1388 6.935000000000001e+01 6.637666765786641e+00 4.540027598807228e-02
1389 6.940000000000001e+01 6.635401294832313e+00 4.521417116521320e-02
1390 6.945000000000000e+01 6.633145348670119e+00 4.501899815164023e-02
1391 6.950000000000000e+01 6.630899395017149e+00 4.481419874714732e-02
1392 6.955000000000000e+01 6.628663928795405e+00 4.459924462334897e-02
1393 6.960000000000001e+01 6.626439470554814e+00 4.437364064914462e-02
1394 6.965000000000001e+01 6.624226564730490e+00 4.413692821151116e-02
1395 6.970000000000000e+01 6.622025777733663e+00 4.388868855158989e-02
1396 6.975000000000000e+01 6.619837695875331e+00 4.362854613322753e-02
1397 6.980000000000000e+01 6.617662923120340e+00 4.335617206223219e-02
1398 6.985000000000001e+01 6.615502078669108e+00 4.307128756934731e-02
1399 6.990000000000001e+01 6.613355794363406e+00 4.277366756021195e-02
1400 6.995000000000000e+01 6.611224711913087e+00 4.246314422440278e-02
1401 7.000000000000000e+01 6.609109479940965e+00 4.213961068639804e-02
1402 7.005000000000000e+01 6.607010750844447e+00 4.180302466492591e-02
1403 7.010000000000001e+01 6.604929177474473e+00 4.145341209104814e-02
1404 7.015000000000001e+01 6.602865409635342e+00 4.109087061861416e-02
1405 7.020000000000000e+01 6.600820090412611e+00 4.071557294864192e-02
1406 7.025000000000000e+01 6.598793852340478e+00 4.032776987106246e-02
1407 7.030000000000000e+01 6.596787313425505e+00 3.992779291509763e-02
1408 7.035000000000001e+01 6.594801073048968e+00 3.951605649044510e-02
1409 7.040000000000001e+01 6.592835707776461e+00 3.909305939714613e-02
1410 7.045000000000000e+01 6.590891767109254e+00 3.865938557995108e-02
1411 7.050000000000000e+01 6.588969769218465e+00 3.821570400587504e-02
1412 7.055000000000000e+01 6.587070196708666e+00 3.776276755823815e-02
1413 7.060000000000001e+01 6.585193492462642e+00 3.730141085574346e-02
1414 7.065000000000001e+01 6.583340055623092e+00 3.683254692711913e-02
1415 7.070000000000000e+01 6.581510237769930e+00 3.635716270110834e-02
1416 7.075000000000000e+01 6.579704339352981e+00 3.587631330816521e-02
1417 7.080000000000000e+01 6.577922606439113e+00 3.539111522259830e-02
1418 7.085000000000001e+01 6.576165227830721e+00 3.490273831500801e-02
1419 7.090000000000001e+01 6.574432332607612e+00 3.441239692493880e-02
1420 7.095000000000000e+01 6.572723988138227e+00 3.392134009606806e-02
1421 7.100000000000000e+01 6.571040198598006e+00 3.343084115225992e-02
1422 7.105000000000000e+01 6.569380904023001e+00 3.294218681684669e-02
1423 7.110000000000001e+01 6.567745979916321e+00 3.245666609666742e-02
1424 7.115000000000001e+01 6.566135237413334e+00 3.197555916049311e-02
1425 7.120000000000000e+01 6.564548424000272e+00 3.150012644281830e-02
1426 7.125000000000000e+01 6.562985224769053e+00 3.103159819454859e-02
1427 7.130000000000000e+01 6.561445264180817e+00 3.057116468204057e-02
1428 7.135000000000001e+01 6.559928108300848e+00 3.011996721143717e-02
1429 7.140000000000001e+01 6.558433267459673e+00 2.967909012308922e-02
1430 7.145000000000000e+01 6.556960199288540e+00 2.924955386321315e-02
1431 7.150000000000000e+01 6.555508312073352e+00 2.883230920167179e-02
1432 7.155000000000000e+01 6.554076968368372e+00 2.842823262755090e-02
1433 7.160000000000001e+01 6.552665488810597e+00 2.803812291604757e-02
1434 7.165000000000001e+01 6.551273156076768e+00 2.766269882499728e-02
1435 7.170000000000000e+01 6.549899218928097e+00 2.730259785561628e-02
1436 7.175000000000000e+01 6.548542896291206e+00 2.695837598510664e-02
1437 7.180000000000000e+01 6.547203381329586e+00 2.663050826297919e-02
1438 7.185000000000001e+01 6.545879845464908e+00 2.631939015401485e-02
1439 7.190000000000001e+01 6.544571442314185e+00 2.602533950410546e-02
1440 7.195000000000000e+01 6.543277311514498e+00 2.574859901098847e-02
1441 7.200000000000000e+01 6.541996582413086e+00 2.548933908276041e-02
1442 7.205000000000000e+01 6.540728377606221e+00 2.524766098151332e-02
1443 7.210000000000001e+01 6.539471816314935e+00 2.502360016000793e-02
1444 7.215000000000001e+01 6.538226017590221e+00 2.481712971784233e-02
1445 7.220000000000000e+01 6.536990103343150e+00 2.462816391748390e-02
1446 7.225000000000000e+01 6.535763201198472e+00 2.445656171474297e-02
1447 7.230000000000000e+01 6.534544447171676e+00 2.430213028354444e-02
1448 7.235000000000001e+01 6.533332988170118e+00 2.416462851895673e-02
1449 7.240000000000001e+01 6.532127984319780e+00 2.404377051925977e-02
1450 7.245000000000000e+01 6.530928611118192e+00 2.393922906051671e-02
1451 7.250000000000000e+01 6.529734061413729e+00 2.385063908135976e-02
1452 7.255000000000000e+01 6.528543547210056e+00 2.377760119884442e-02
1453 7.260000000000001e+01 6.527356301293844e+00 2.371968527956625e-02
1454 7.265000000000001e+01 6.526171578682099e+00 2.367643408840436e-02
1455 7.270000000000000e+01 6.524988657885004e+00 2.364736702803683e-02
1456 7.275000000000000e+01 6.523806841979296e+00 2.363198398022348e-02
1457 7.280000000000000e+01 6.522625459486981e+00 2.362976924603188e-02
1458 7.285000000000001e+01 6.521443865054692e+00 2.364019557257180e-02
1459 7.290000000000001e+01 6.520261439929724e+00 2.366272824374960e-02
1460 7.295000000000000e+01 6.519077592230317e+00 2.369682919724170e-02
1461 7.300000000000000e+01 6.517891757010000e+00 2.374196112375770e-02
1462 7.305000000000000e+01 6.516703396117942e+00 2.379759149373939e-02
1463 7.310000000000001e+01 6.515511997860626e+00 2.386319644701373e-02
1464 7.315000000000001e+01 6.514317076473240e+00 2.393826448180647e-02
1465 7.320000000000000e+01 6.513118171412446e+00 2.402229987676918e-02
1466 7.325000000000000e+01 6.511914846485563e+00 2.411482577644009e-02
1467 7.330000000000000e+01 6.510706688834802e+00 2.421538688313518e-02
1468 7.335000000000001e+01 6.509493307797250e+00 2.432355170039813e-02
1469 7.340000000000001e+01 6.508274333664762e+00 2.443891428120182e-02
1470 7.345000000000000e+01 6.507049416369130e+00 2.456109545150298e-02
1471 7.350000000000000e+01 6.505818224119611e+00 2.468974348371233e-02
1472 7.355000000000000e+01 6.504580442020758e+00 2.482453421228215e-02
1473 7.360000000000001e+01 6.503335770698383e+00 2.496517059482173e-02
1474 7.365000000000001e+01 6.502083924961276e+00 2.511138173268535e-02
1475 7.370000000000000e+01 6.500824632525115e+00 2.526292137664754e-02
1476 7.375000000000000e+01 6.499557632823612e+00 2.541956595305095e-02
1477 7.380000000000000e+01 6.498282675929810e+00 2.558111215369863e-02
1478 7.385000000000001e+01 6.496999521608242e+00 2.574737413976180e-02
1479 7.390000000000001e+01 6.495707938515833e+00 2.591818041834060e-02
1480 7.395000000000000e+01 6.494407703566408e+00 2.609337044971127e-02
1481 7.400000000000000e+01 6.493098601470862e+00 2.627279105256619e-02
1482 7.405000000000000e+01 6.491780424461151e+00 2.645629267547633e-02
1483 7.410000000000001e+01 6.490452972203315e+00 2.664372560447603e-02
1484 7.415000000000001e+01 6.489116051900703e+00 2.683493617913868e-02
1485 7.420000000000000e+01 6.487769478585401e+00 2.702976308935234e-02
1486 7.425000000000000e+01 6.486413075591768e+00 2.722803382921413e-02
1487 7.430000000000000e+01 6.485046675202479e+00 2.742956137780084e-02
1488 7.435000000000001e+01 6.483670119453988e+00 2.763414117996632e-02
1489 7.440000000000001e+01 6.482283261084483e+00 2.784154849560849e-02
1490 7.445000000000000e+01 6.480885964604427e+00 2.805153618126610e-02
1491 7.450000000000000e+01 6.479478107466356e+00 2.826383296163471e-02
1492 7.455000000000000e+01 6.478059581308264e+00 2.847814224031353e-02
1493 7.460000000000001e+01 6.476630293242325e+00 2.869414148984006e-02
1494 7.465000000000001e+01 6.475190167159280e+00 2.891148224604123e-02
1495 7.470000000000000e+01 6.473739145017721e+00 2.912979072057453e-02
1496 7.475000000000000e+01 6.472277188087222e+00 2.934866902799982e-02
1497 7.480000000000000e+01 6.470804278114921e+00 2.956769700583450e-02
1498 7.485000000000001e+01 6.469320418386639e+00 2.978643459089270e-02
1499 7.490000000000001e+01 6.467825634655831e+00 3.000442469787146e-02
1500 7.495000000000000e+01 6.466319975916852e+00 3.022119652824173e-02
1501 7.500000000000000e+01 6.464803515003007e+00 3.043626922652365e-02
1502 7.505000000000000e+01 6.463276348994199e+00 3.064915578889327e-02
1503 7.510000000000001e+01 6.461738599424118e+00 3.085936712013293e-02
1504 7.515000000000001e+01 6.460190412282186e+00 3.106641613427996e-02
1505 7.520000000000000e+01 6.458631957810690e+00 3.126982179033178e-02
1506 7.525000000000000e+01 6.457063430103153e+00 3.146911296287414e-02
1507 7.530000000000000e+01 6.455485046514402e+00 3.166383205403633e-02
1508 7.535000000000001e+01 6.453897046897749e+00 3.185353826184567e-02
1509 7.540000000000001e+01 6.452299692688218e+00 3.203781043948695e-02
1510 7.545000000000000e+01 6.450693265853801e+00 3.221624949153679e-02
1511 7.550000000000000e+01 6.449078067739064e+00 3.238848027185881e-02
1512 7.555000000000000e+01 6.447454417826615e+00 3.255415296395725e-02
1513 7.560000000000001e+01 6.445822652442668e+00 3.271294394279423e-02
1514 7.565000000000001e+01 6.444183123432335e+00 3.286455612965256e-02
1515 7.570000000000000e+01 6.442536196829703e+00 3.300871886709800e-02
1516 7.575000000000000e+01 6.440882251545625e+00 3.314518734805816e-02
1517 7.580000000000000e+01 6.439221678094897e+00 3.327374164731722e-02
1518 7.585000000000001e+01 6.437554877380894e+00 3.339418540571515e-02
1519 7.590000000000001e+01 6.435882259554326e+00 3.350634421787291e-02
1520 7.595000000000000e+01 6.434204242959106e+00 3.361006378481690e-02
1521 7.600000000000000e+01 6.432521253175844e+00 3.370520788292808e-02
1522 7.605000000000000e+01 6.430833722170814e+00 3.379165620282620e-02
1523 7.610000000000001e+01 6.429142087555562e+00 3.386930210828254e-02
1524 7.615000000000001e+01 6.427446791959985e+00 3.393805036168374e-02
1525 7.620000000000000e+01 6.425748282519393e+00 3.399781485471820e-02
1526 7.625000000000000e+01 6.424047010474514e+00 3.404851638071804e-02
1527 7.630000000000000e+01 6.422343430881321e+00 3.409008048079087e-02
1528 7.635000000000001e+01 6.420638002426434e+00 3.412243538756243e-02
1529 7.640000000000001e+01 6.418931187342565e+00 3.414551008930289e-02
1530 7.645000000000000e+01 6.417223451417504e+00 3.415923253173858e-02
1531 7.650000000000000e+01 6.415515264089391e+00 3.416352797151134e-02
1532 7.655000000000000e+01 6.413807098620353e+00 3.415831749169485e-02
1533 7.660000000000001e+01 6.412099432340222e+00 3.414351668840965e-02
1534 7.665000000000001e+01 6.410392746951512e+00 3.411903453605092e-02
1535 7.670000000000000e+01 6.408687528886617e+00 3.408477243496577e-02
1536 7.675000000000000e+01 6.406984269708015e+00 3.404062344603886e-02
1537 7.680000000000001e+01 6.405283466542013e+00 3.398647171731994e-02
1538 7.685000000000001e+01 6.403585622536283e+00 3.392219210608616e-02
1539 7.690000000000001e+01 6.401891247331404e+00 3.384764999847079e-02
1540 7.695000000000000e+01 6.400200857536436e+00 3.376270133403025e-02
1541 7.700000000000000e+01 6.398514977198001e+00 3.366719283937059e-02
1542 7.705000000000001e+01 6.396834138252499e+00 3.356096247728146e-02
1543 7.710000000000001e+01 6.395158880950273e+00 3.344384011949586e-02
1544 7.715000000000001e+01 6.393489754240550e+00 3.331564845161950e-02
1545 7.720000000000000e+01 6.391827316105111e+00 3.317620412339295e-02
1546 7.725000000000000e+01 6.390172133828210e+00 3.302531915309714e-02
1547 7.730000000000001e+01 6.388524784189801e+00 3.286280260024199e-02
1548 7.735000000000001e+01 6.386885853568186e+00 3.268846252328927e-02
1549 7.740000000000001e+01 6.385255937937472e+00 3.250210823464883e-02
1550 7.745000000000000e+01 6.383635642744721e+00 3.230355286829578e-02
1551 7.750000000000000e+01 6.382025582650643e+00 3.209261627549864e-02
1552 7.755000000000001e+01 6.380426381117172e+00 3.186912826070198e-02
1553 7.760000000000001e+01 6.378838669824573e+00 3.163293216825735e-02
1554 7.765000000000001e+01 6.377263087900346e+00 3.138388882586440e-02
1555 7.770000000000000e+01 6.375700280941986e+00 3.112188084703149e-02
1556 7.775000000000000e+01 6.374150899815643e+00 3.084681728688921e-02
1557 7.780000000000001e+01 6.372615599213297e+00 3.055863863735908e-02
1558 7.785000000000001e+01 6.371095035951907e+00 3.025732214092969e-02
1559 7.790000000000001e+01 6.369589866999204e+00 2.994288738515039e-02
1560 7.795000000000000e+01 6.368100747213392e+00 2.961540213162195e-02
1561 7.800000000000000e+01 6.366628326786042e+00 2.927498831851949e-02
1562 7.805000000000001e+01 6.365173248381540e+00 2.892182815680044e-02
1563 7.810000000000001e+01 6.363736143970362e+00 2.855617022904156e-02
1564 7.815000000000001e+01 6.362317631358636e+00 2.817833547888782e-02
1565 7.820000000000000e+01 6.360918310422473e+00 2.778872296833157e-02
1566 7.825000000000000e+01 6.359538759061802e+00 2.738781526316458e-02
1567 7.830000000000001e+01 6.358179528896157e+00 2.697618329523976e-02
1568 7.835000000000001e+01 6.356841140732278e+00 2.655449054518755e-02
1569 7.840000000000001e+01 6.355524079841638e+00 2.612349638205558e-02
1570 7.845000000000000e+01 6.354228791094073e+00 2.568405840145616e-02
1571 7.850000000000000e+01 6.352955674001493e+00 2.523713360766067e-02
1572 7.855000000000001e+01 6.351705077733307e+00 2.478377830495759e-02
1573 7.860000000000001e+01 6.350477296170997e+00 2.432514658238460e-02
1574 7.865000000000001e+01 6.349272563075068e+00 2.386248730244844e-02
1575 7.870000000000000e+01 6.348091047440752e+00 2.339713954603084e-02
1576 7.875000000000000e+01 6.346932849120465e+00 2.293052650054861e-02
1577 7.880000000000001e+01 6.345797994790697e+00 2.246414782421269e-02
1578 7.885000000000001e+01 6.344686434338044e+00 2.199957056499002e-02
1579 7.890000000000001e+01 6.343598037734198e+00 2.153841875989215e-02
1580 7.895000000000000e+01 6.342532592462055e+00 2.108236188194113e-02
1581 7.900000000000000e+01 6.341489801546004e+00 2.063310233710425e-02
1582 7.905000000000001e+01 6.340469282228344e+00 2.019236224898080e-02
1583 7.910000000000001e+01 6.339470565321106e+00 1.976186978520644e-02
1584 7.915000000000001e+01 6.338493095249824e+00 1.934334529053672e-02
1585 7.920000000000000e+01 6.337536230792052e+00 1.893848749173088e-02
1586 7.925000000000000e+01 6.336599246500651e+00 1.854896002592810e-02
1587 7.930000000000001e+01 6.335681334789459e+00 1.817637852189691e-02
1588 7.935000000000001e+01 6.334781608648461e+00 1.782229843147576e-02
1589 7.940000000000001e+01 6.333899104946312e+00 1.748820376896276e-02
1590 7.945000000000000e+01 6.333032788271565e+00 1.717549687562325e-02
1591 7.950000000000000e+01 6.332181555258749e+00 1.688548927912592e-02
1592 7.955000000000001e+01 6.331344239343652e+00 1.661939367187060e-02
1593 7.960000000000001e+01 6.330519615891562e+00 1.637831699389025e-02
1594 7.965000000000001e+01 6.329706407644263e+00 1.616325456838652e-02
1595 7.970000000000000e+01 6.328903290434724e+00 1.597508520456259e-02
1596 7.975000000000000e+01 6.328108899123807e+00 1.581456716573726e-02
1597 7.980000000000001e+01 6.327321833718150e+00 1.568233488736581e-02
1598 7.985000000000001e+01 6.326540665635070e+00 1.557889631811804e-02
1599 7.990000000000001e+01 6.325763944086338e+00 1.550463077160558e-02
1600 7.995000000000000e+01 6.324990202557910e+00 1.545978718251462e-02
1601 8.000000000000000e+01 6.324217965368087e+00 1.544448268013809e-02
1602 8.005000000000001e+01 6.323445754289896e+00 1.545870141921313e-02
1603 8.010000000000001e+01 6.322672095226165e+00 1.550229363415312e-02
1604 8.015000000000001e+01 6.321895524926481e+00 1.557497491758042e-02
1605 8.020000000000000e+01 6.321114597734407e+00 1.567632575175892e-02
1606 8.025000000000000e+01 6.320327892351305e+00 1.580579135481486e-02
1607 8.030000000000001e+01 6.319534018598926e+00 1.596268193290840e-02
1608 8.035000000000001e+01 6.318731624158014e+00 1.614617345058633e-02
1609 8.040000000000001e+01 6.317919401253867e+00 1.635530905158333e-02
1610 8.045000000000000e+01 6.317096093252855e+00 1.658900127120333e-02
1611 8.050000000000000e+01 6.316260501126747e+00 1.684603518611993e-02
1612 8.055000000000001e+01 6.315411489734243e+00 1.712507263693652e-02
1613 8.060000000000001e+01 6.314547993863053e+00 1.742465764493772e-02
1614 8.065000000000001e+01 6.313669023969750e+00 1.774322311701937e-02
1615 8.070000000000000e+01 6.312773671551351e+00 1.807909889981474e-02
1616 8.075000000000000e+01 6.311861114079768e+00 1.843052120209521e-02
1617 8.080000000000001e+01 6.310930619431142e+00 1.879564335453665e-02
1618 8.085000000000001e+01 6.309981549744315e+00 1.917254783268874e-02
1619 8.090000000000001e+01 6.309013364647873e+00 1.955925941059533e-02
1620 8.095000000000000e+01 6.308025623803255e+00 1.995375926867382e-02
1621 8.100000000000000e+01 6.307017988721006e+00 2.035399983865815e-02
1622 8.105000000000001e+01 6.305990223819389e+00 2.075792012778521e-02
1623 8.110000000000001e+01 6.304942196708227e+00 2.116346124489965e-02
1624 8.115000000000001e+01 6.303873877694899e+00 2.156858183488097e-02
1625 8.120000000000000e+01 6.302785338524739e+00 2.197127312918212e-02
1626 8.125000000000000e+01 6.301676750381981e+00 2.236957333201062e-02
1627 8.130000000000001e+01 6.300548381191538e+00 2.276158108230675e-02
1628 8.135000000000001e+01 6.299400592273750e+00 2.314546777229864e-02
1629 8.140000000000001e+01 6.298233834414308e+00 2.351948853974051e-02
1630 8.145000000000000e+01 6.297048643419776e+00 2.388199179895523e-02
1631 8.150000000000000e+01 6.295845635234413e+00 2.423142723248617e-02
1632 8.155000000000001e+01 6.294625500696528e+00 2.456635220930536e-02
1633 8.160000000000001e+01 6.293389000013482e+00 2.488543664521004e-02
1634 8.165000000000001e+01 6.292136957032007e+00 2.518746636670954e-02
1635 8.170000000000000e+01 6.290870253376811e+00 2.547134507683069e-02
1636 8.175000000000000e+01 6.289589822524324e+00 2.573609504588958e-02
1637 8.180000000000001e+01 6.288296643872222e+00 2.598085667386840e-02
1638 8.185000000000001e+01 6.286991736856937e+00 2.620488708737767e-02
1639 8.190000000000001e+01 6.285676155163484e+00 2.640755792855387e-02
1640 8.195000000000000e+01 6.284350981064081e+00 2.658835249622626e-02
1641 8.200000000000000e+01 6.283017319913862e+00 2.674686238895774e-02
1642 8.205000000000001e+01 6.281676294825186e+00 2.688278377849684e-02
1643 8.210000000000001e+01 6.280329041536012e+00 2.699591342796737e-02
1644 8.215000000000001e+01 6.278976703482389e+00 2.708614454407510e-02
1645 8.220000000000000e+01 6.277620427081605e+00 2.715346252488260e-02
1646 8.225000000000000e+01 6.276261357229901e+00 2.719794064827141e-02
1647 8.230000000000001e+01 6.274900633016777e+00 2.721973571610192e-02
1648 8.235000000000001e+01 6.273539383658290e+00 2.721908365192149e-02
1649 8.240000000000001e+01 6.272178724651585e+00 2.719629503390664e-02
1650 8.245000000000000e+01 6.270819754154900e+00 2.715175052850682e-02
1651 8.250000000000000e+01 6.269463549598735e+00 2.708589618318769e-02
1652 8.255000000000001e+01 6.268111164536581e+00 2.699923853578312e-02
1653 8.260000000000001e+01 6.266763625745156e+00 2.689233949711323e-02
1654 8.265000000000001e+01 6.265421930586870e+00 2.676581096983099e-02
1655 8.270000000000000e+01 6.264087044648173e+00 2.662030918207492e-02
1656 8.275000000000000e+01 6.262759899668662e+00 2.645652872704574e-02
1657 8.280000000000001e+01 6.261441391775469e+00 2.627519632151021e-02
1658 8.285000000000001e+01 6.260132380036511e+00 2.607706431387413e-02
1659 8.290000000000001e+01 6.258833685344081e+00 2.586290399806401e-02
1660 8.295000000000000e+01 6.257546089636705e+00 2.563349881070209e-02
1661 8.300000000000000e+01 6.256270335463011e+00 2.538963750527756e-02
1662 8.305000000000001e+01 6.255007125886177e+00 2.513210741696525e-02
1663 8.310000000000001e+01 6.253757124721314e+00 2.486168794492372e-02
1664 8.315000000000001e+01 6.252520957091685e+00 2.457914438302566e-02
1665 8.320000000000000e+01 6.251299210283012e+00 2.428522223381080e-02
1666 8.325000000000000e+01 6.250092434868304e+00 2.398064213736006e-02
1667 8.330000000000001e+01 6.248901146069276e+00 2.366609553863697e-02
1668 8.335000000000001e+01 6.247725825314440e+00 2.334224120088990e-02
1669 8.340000000000001e+01 6.246566921949187e+00 2.300970265640245e-02
1670 8.345000000000000e+01 6.245424855048800e+00 2.266906666685387e-02
1671 8.350000000000000e+01 6.244300015282501e+00 2.232088274023880e-02
1672 8.355000000000001e+01 6.243192766774776e+00 2.196566372795417e-02
1673 8.360000000000001e+01 6.242103448909706e+00 2.160388750462872e-02
1674 8.365000000000001e+01 6.241032378024313e+00 2.123599970763834e-02
1675 8.370000000000000e+01 6.239979848938942e+00 2.086241749275075e-02
1676 8.375000000000000e+01 6.238946136275038e+00 2.048353424228821e-02
1677 8.380000000000001e+01 6.237931495514713e+00 2.009972514571245e-02
1678 8.385000000000001e+01 6.236936163760467e+00 1.971135355660181e-02
1679 8.390000000000001e+01 6.235960360159053e+00 1.931877801315096e-02
1680 8.395000000000000e+01 6.235004285959151e+00 1.892235980358592e-02
1681 8.400000000000000e+01 6.234068124178695e+00 1.852247094131343e-02
1682 8.405000000000001e+01 6.233152038865020e+00 1.811950240780291e-02
1683 8.410000000000001e+01 6.232256173937914e+00 1.771387251423562e-02
1684 8.415000000000001e+01 6.231380651613597e+00 1.730603522316798e-02
1685 8.420000000000000e+01 6.230525570415598e+00 1.689648826801005e-02
1686 8.425000000000000e+01 6.229691002786796e+00 1.648578090291508e-02
1687 8.430000000000001e+01 6.228876992325306e+00 1.607452111267449e-02
1688 8.435000000000001e+01 6.228083550675528e+00 1.566338211507201e-02
1689 8.440000000000001e+01 6.227310654113799e+00 1.525310798914603e-02
1690 8.445000000000000e+01 6.226558239876613e+00 1.484451827185040e-02
1691 8.450000000000000e+01 6.225826202286614e+00 1.443851137846508e-02
1692 8.455000000000001e+01 6.225114388738767e+00 1.403606671651403e-02
1693 8.460000000000001e+01 6.224422595614962e+00 1.363824538758607e-02
1694 8.465000000000001e+01 6.223750564200008e+00 1.324618939838373e-02
1695 8.470000000000000e+01 6.223097976675124e+00 1.286111933435308e-02
1696 8.475000000000000e+01 6.222464452266573e+00 1.248433048251840e-02
1697 8.480000000000001e+01 6.221849543626872e+00 1.211718743263646e-02
1698 8.485000000000001e+01 6.221252733523309e+00 1.176111722413609e-02
1699 8.490000000000001e+01 6.220673431904459e+00 1.141760114057533e-02
1700 8.495000000000000e+01 6.220110973409252e+00 1.108816529455936e-02
1701 8.500000000000000e+01 6.219564615375003e+00 1.077437017571015e-02
1702 8.505000000000001e+01 6.219033536391681e+00 1.047779935582582e-02
1703 8.510000000000001e+01 6.218516835439420e+00 1.020004756366433e-02
1704 8.515000000000001e+01 6.218013531635314e+00 9.942708350667573e-03
1705 8.520000000000000e+01 6.217522564604353e+00 9.707361563151551e-03
1706 8.525000000000000e+01 6.217042795478999e+00 9.495560825456550e-03
1707 8.530000000000001e+01 6.216573008521808e+00 9.308821219331520e-03
1708 8.535000000000001e+01 6.216111913357066e+00 9.148607316227242e-03
1709 8.540000000000001e+01 6.215658147790185e+00 9.016321685741957e-03
1710 8.545000000000000e+01 6.215210281188492e+00 8.913293964365465e-03
1711 8.550000000000000e+01 6.214766818393748e+00 8.840770535147868e-03
1712 8.555000000000001e+01 6.214326204134977e+00 8.799904829519534e-03
1713 8.560000000000001e+01 6.213886827910796e+00 8.791748229945995e-03
1714 8.565000000000001e+01 6.213447029311983e+00 8.817241523253472e-03
1715 8.570000000000000e+01 6.213005103758471e+00 8.877206837194507e-03
1716 8.575000000000000e+01 6.212559308628263e+00 8.972339977635357e-03
1717 8.580000000000001e+01 6.212107869760708e+00 9.103203078630884e-03
1718 8.585000000000001e+01 6.211648988320400e+00 9.270217488239751e-03
1719 8.590000000000001e+01 6.211180848011884e+00 9.473656821157306e-03
1720 8.595000000000000e+01 6.210701622638284e+00 9.713640135622370e-03
1721 8.600000000000000e+01 6.210209483998321e+00 9.990125217402834e-03
1722 8.605000000000001e+01 6.209702610116544e+00 1.030290199219408e-02
1723 8.610000000000001e+01 6.209179193799102e+00 1.065158612625794e-02
1724 8.615000000000001e+01 6.208637451503918e+00 1.103561291127875e-02
1725 8.620000000000000e+01 6.208075632507974e+00 1.145423157671743e-02
1726 8.625000000000000e+01 6.207492028346246e+00 1.190650021014150e-02
1727 8.630000000000001e+01 6.206884982486960e+00 1.239128149720159e-02
1728 8.635000000000001e+01 6.206252900196526e+00 1.290723952287465e-02
1729 8.640000000000001e+01 6.205594258534672e+00 1.345283789570217e-02
1730 8.645000000000000e+01 6.204907616406956e+00 1.402633946131715e-02
1731 8.650000000000000e+01 6.204191624588541e+00 1.462580786586898e-02
1732 8.655000000000001e+01 6.203445035620369e+00 1.524911121226324e-02
1733 8.660000000000001e+01 6.202666713467314e+00 1.589392801982115e-02
1734 8.665000000000001e+01 6.201855642818387e+00 1.655775564561424e-02
1735 8.670000000000000e+01 6.201010937902753e+00 1.723792126682611e-02
1736 8.675000000000000e+01 6.200131850691704e+00 1.793159545526279e-02
1737 8.680000000000001e+01 6.199217778357227e+00 1.863580828949551e-02
1738 8.685000000000001e+01 6.198268269862755e+00 1.934746786858454e-02
1739 8.690000000000001e+01 6.197283031570368e+00 2.006338100880356e-02
1740 8.695000000000000e+01 6.196261931761875e+00 2.078027582371078e-02
1741 8.700000000000000e+01 6.195205003987997e+00 2.149482581788931e-02
1742 8.705000000000001e+01 6.194112449180086e+00 2.220367506769350e-02
1743 8.710000000000001e+01 6.192984636481228e+00 2.290346402503474e-02
1744 8.715000000000001e+01 6.191822102777582e+00 2.359085545691642e-02
1745 8.720000000000000e+01 6.190625550935536e+00 2.426256003712268e-02
1746 8.725000000000000e+01 6.189395846773870e+00 2.491536112666282e-02
1747 8.730000000000001e+01 6.188134014822870e+00 2.554613832035812e-02
1748 8.735000000000001e+01 6.186841232941834e+00 2.615188939589785e-02
1749 8.740000000000001e+01 6.185518825883280e+00 2.672975037103953e-02
1750 8.745000000000000e+01 6.184168257904730e+00 2.727701345659028e-02
1751 8.750000000000000e+01 6.182791124537621e+00 2.779114277412731e-02
1752 8.755000000000001e+01 6.181389143627317e+00 2.826978779177480e-02
1753 8.760000000000001e+01 6.179964145758444e+00 2.871079450978087e-02
1754 8.765000000000001e+01 6.178518064176339e+00 2.911221449632961e-02
1755 8.770000000000000e+01 6.177052924308811e+00 2.947231193013877e-02
1756 8.775000000000000e+01 6.175570832983325e+00 2.978956885110406e-02
1757 8.780000000000001e+01 6.174073967423700e+00 3.006268884735874e-02
1758 8.785000000000001e+01 6.172564564098590e+00 3.029059941784595e-02
1759 8.790000000000001e+01 6.171044907481916e+00 3.047245324793835e-02
1760 8.795000000000000e+01 6.169517318773796e+00 3.060762861704092e-02
1761 8.800000000000000e+01 6.167984144620211e+00 3.069572912890450e-02
1762 8.805000000000001e+01 6.166447745860905e+00 3.073658291574688e-02
1763 8.810000000000001e+01 6.164910486328637e+00 3.073024141935221e-02
1764 8.815000000000001e+01 6.163374721718970e+00 3.067697780396728e-02
1765 8.820000000000000e+01 6.161842788548240e+00 3.057728500122536e-02
1766 8.825000000000000e+01 6.160316993218848e+00 3.043187333425124e-02
1767 8.830000000000001e+01 6.158799601214815e+00 3.024166762434888e-02
1768 8.835000000000001e+01 6.157292826456413e+00 3.000780363969113e-02
1769 8.840000000000001e+01 6.155798820850846e+00 2.973162371404214e-02
1770 8.845000000000000e+01 6.154319664085008e+00 2.941467134384368e-02
1771 8.850000000000000e+01 6.152857353716461e+00 2.905868456373639e-02
1772 8.855000000000001e+01 6.151413795628635e+00 2.866558790802998e-02
1773 8.860000000000001e+01 6.149990794925658e+00 2.823748278284910e-02
1774 8.865000000000001e+01 6.148590047350350e+00 2.777663611304604e-02
1775 8.870000000000000e+01 6.147213131314354e+00 2.728546717390756e-02
1776 8.875000000000000e+01 6.145861500632959e+00 2.676653257516648e-02
1777 8.880000000000001e+01 6.144536478056837e+00 2.622250943606019e-02
1778 8.885000000000001e+01 6.143239249689353e+00 2.565617685659660e-02
1779 8.890000000000001e+01 6.141970860371178e+00 2.507039587069215e-02
1780 8.895000000000000e+01 6.140732210102284e+00 2.446808813171941e-02
1781 8.900000000000000e+01 6.139524051558006e+00 2.385221364164636e-02
1782 8.905000000000001e+01 6.138346988738119e+00 2.322574789488385e-02
1783 8.910000000000001e+01 6.137201476768517e+00 2.259165883488734e-02
1784 8.915000000000001e+01 6.136087822854631e+00 2.195288404532647e-02
1785 8.920000000000000e+01 6.135006188363985e+00 2.131230860189959e-02
1786 8.925000000000000e+01 6.133956591994441e+00 2.067274398735108e-02
1787 8.930000000000001e+01 6.132938913965249e+00 2.003690844473383e-02
1788 8.935000000000001e+01 6.131952901149967e+00 1.940740909109451e-02
1789 8.940000000000001e+01 6.130998173056140e+00 1.878672605332810e-02
1790 8.945000000000000e+01 6.130074228544634e+00 1.817719881943347e-02
1791 8.950000000000000e+01 6.129180453174197e+00 1.758101492466579e-02
1792 8.955000000000001e+01 6.128316127052168e+00 1.700020101791822e-02
1793 8.960000000000001e+01 6.127480433072405e+00 1.643661628254023e-02
1794 8.965000000000001e+01 6.126672465423914e+00 1.589194812332551e-02
1795 8.970000000000000e+01 6.125891238260072e+00 1.536770997628167e-02
1796 8.975000000000000e+01 6.125135694426286e+00 1.486524105489551e-02
1797 8.980000000000001e+01 6.124404714154583e+00 1.438570781346016e-02
1798 8.985000000000001e+01 6.123697123644940e+00 1.393010689090701e-02
1799 8.990000000000001e+01 6.123011703465492e+00 1.349926929039569e-02
1800 8.995000000000000e+01 6.122347196715900e+00 1.309386555313097e-02
1801 9.000000000000000e+01 6.121702316910179e+00 1.271441169730991e-02
1802 9.005000000000001e+01 6.121075755546169e+00 1.236127571402790e-02
1803 9.010000000000001e+01 6.120466189338776e+00 1.203468443991440e-02
1804 9.015000000000001e+01 6.119872287102178e+00 1.173473065458452e-02
1805 9.020000000000000e+01 6.119292716273318e+00 1.146138028216726e-02
1806 9.025000000000000e+01 6.118726149073961e+00 1.121447961400790e-02
1807 9.030000000000001e+01 6.118171268311917e+00 1.099376249660722e-02
1808 9.035000000000001e+01 6.117626772824300e+00 1.079885745831177e-02
1809 9.040000000000001e+01 6.117091382566086e+00 1.062929477592789e-02
1810 9.045000000000000e+01 6.116563843346707e+00 1.048451349982216e-02
1811 9.050000000000000e+01 6.116042931216104e+00 1.036386847193427e-02
1812 9.055000000000001e+01 6.115527456499514e+00 1.026663737874856e-02
1813 9.060000000000001e+01 6.115016267478229e+00 1.019202788585361e-02
1814 9.065000000000001e+01 6.114508253710929e+00 1.013918489672250e-02
1815 9.070000000000000e+01 6.114002348988556e+00 1.010719796502357e-02
1816 9.075000000000000e+01 6.113497533914426e+00 1.009510888323462e-02
1817 9.080000000000001e+01 6.112992838100233e+00 1.010191944878613e-02
1818 9.085000000000001e+01 6.112487341969548e+00 1.012659938680827e-02
1819 9.090000000000001e+01 6.111980178161552e+00 1.016809439180477e-02
1820 9.095000000000000e+01 6.111470532530367e+00 1.022533422542438e-02
1821 9.100000000000000e+01 6.110957644739010e+00 1.029724079222305e-02
1822 9.105000000000001e+01 6.110440808451145e+00 1.038273609204055e-02
1823 9.110000000000001e+01 6.109919371129806e+00 1.048074994224990e-02
1824 9.115000000000001e+01 6.109392733456920e+00 1.059022735253379e-02
1825 9.120000000000000e+01 6.108860348394552e+00 1.071013543118227e-02
1826 9.125000000000000e+01 6.108321719913802e+00 1.083946970876326e-02
1827 9.130000000000001e+01 6.107776401423676e+00 1.097725976977770e-02
1828 9.135000000000001e+01 6.107223993936824e+00 1.112257410278872e-02
1829 9.140000000000001e+01 6.106664144013397e+00 1.127452408749008e-02
1830 9.145000000000000e+01 6.106096541528075e+00 1.143226706796341e-02
1831 9.150000000000000e+01 6.105520917306601e+00 1.159500847593975e-02
1832 9.155000000000001e+01 6.104937040680481e+00 1.176200299182639e-02
1833 9.160000000000001e+01 6.104344717007418e+00 1.193255475678612e-02
1834 9.165000000000001e+01 6.103743785204802e+00 1.210601666597810e-02
1835 9.170000000000000e+01 6.103134115340820e+00 1.228178879321362e-02
1836 9.175000000000000e+01 6.102515606325481e+00 1.245931601292938e-02
1837 9.180000000000001e+01 6.101888183739527e+00 1.263808489914808e-02
1838 9.185000000000001e+01 6.101251797835566e+00 1.281761999013753e-02
1839 9.190000000000001e+01 6.100606421740514e+00 1.299747951604147e-02
1840 9.195000000000000e+01 6.099952049883962e+00 1.317725069004183e-02
1841 9.200000000000000e+01 6.099288696671509e+00 1.335654466922520e-02
1842 9.205000000000001e+01 6.098616395417039e+00 1.353499128823543e-02
1843 9.210000000000001e+01 6.097935197542686e+00 1.371223367197416e-02
1844 9.215000000000001e+01 6.097245172049842e+00 1.388792282952522e-02
1845 9.220000000000000e+01 6.096546405259733e+00 1.406171232902764e-02
1846 9.225000000000000e+01 6.095839000816939e+00 1.423325315229818e-02
1847 9.230000000000001e+01 6.095123079944504e+00 1.440218881924693e-02
1848 9.235000000000001e+01 6.094398781935014e+00 1.456815087198748e-02
1849 9.240000000000001e+01 6.093666264857305e+00 1.473075479914598e-02
1850 9.245000000000000e+01 6.092925706455100e+00 1.488959647467425e-02
1851 9.250000000000000e+01 6.092177305209837e+00 1.504424917927238e-02
1852 9.255000000000001e+01 6.091421281537173e+00 1.519426125911494e-02
1853 9.260000000000001e+01 6.090657879083926e+00 1.533915446806589e-02
1854 9.265000000000001e+01 6.089887366090366e+00 1.547842302507263e-02
1855 9.270000000000000e+01 6.089110036781419e+00 1.561153340624344e-02
1856 9.275000000000000e+01 6.088326212749742e+00 1.573792487443271e-02
1857 9.280000000000001e+01 6.087536244293975e+00 1.585701073082646e-02
1858 9.285000000000001e+01 6.086740511676659e+00 1.596818026413871e-02
1859 9.290000000000001e+01 6.085939426267561e+00 1.607080135054062e-02
1860 9.295000000000000e+01 6.085133431541605e+00 1.616422364559611e-02
1861 9.300000000000000e+01 6.084323003903002e+00 1.624778230059576e-02
1862 9.305000000000001e+01 6.083508653311545e+00 1.632080212313980e-02
1863 9.310000000000001e+01 6.082690923690688e+00 1.638260209620768e-02
1864 9.315000000000001e+01 6.081870393101925e+00 1.643250016845954e-02
1865 9.320000000000000e+01 6.081047673673842e+00 1.646981823343552e-02
1866 9.325000000000000e+01 6.080223411278581e+00 1.649388721300937e-02
1867 9.330000000000001e+01 6.079398284952541e+00 1.650405217565876e-02
1868 9.335000000000001e+01 6.078573006061015e+00 1.649967743031056e-02
1869 9.340000000000001e+01 6.077748317209510e+00 1.648015154822602e-02
1870 9.345000000000000e+01 6.076924990906193e+00 1.644489228098678e-02
1871 9.350000000000000e+01 6.076103827981411e+00 1.639335135754649e-02
1872 9.355000000000001e+01 6.075285655770438e+00 1.632501915825202e-02
1873 9.360000000000001e+01 6.074471326065586e+00 1.623942927498234e-02
1874 9.365000000000001e+01 6.073661712842940e+00 1.613616297529319e-02
1875 9.370000000000000e+01 6.072857709768057e+00 1.601485359838506e-02
1876 9.375000000000000e+01 6.072060227483101e+00 1.587519091115652e-02
1877 9.380000000000001e+01 6.071270190676941e+00 1.571692545246250e-02
1878 9.385000000000001e+01 6.070488534937855e+00 1.553987288790637e-02
1879 9.390000000000001e+01 6.069716203388150e+00 1.534391839120630e-02
1880 9.395000000000000e+01 6.068954143098734e+00 1.512902105307745e-02
1881 9.400000000000000e+01 6.068203301282843e+00 1.489521830180252e-02
1882 9.405000000000001e+01 6.067464621268554e+00 1.464263030721114e-02
1883 9.410000000000001e+01 6.066739038252122e+00 1.437146431293002e-02
1884 9.415000000000001e+01 6.066027474837261e+00 1.408201882426852e-02
1885 9.420000000000000e+01 6.065330836369695e+00 1.377468755910272e-02
1886 9.425000000000000e+01 6.064650006081351e+00 1.344996304792900e-02
1887 9.430000000000001e+01 6.063985840064902e+00 1.310843975279141e-02
1888 9.435000000000001e+01 6.063339162106072e+00 1.275081656309851e-02
1889 9.440000000000001e+01 6.062710758408592e+00 1.237789851552762e-02
1890 9.445000000000000e+01 6.062101372254519e+00 1.199059758647536e-02
1891 9.450000000000000e+01 6.061511698649944e+00 1.158993240677475e-02
1892 9.455000000000001e+01 6.060942379013841e+00 1.117702676108223e-02
1893 9.460000000000001e+01 6.060393995973836e+00 1.075310675902941e-02
1894 9.465000000000001e+01 6.059867068337939e+00 1.031949658592879e-02
1895 9.470000000000000e+01 6.059362046315243e+00 9.877612778499412e-03
1896 9.475000000000000e+01 6.058879307060089e+00 9.428957015042982e-03
1897 9.480000000000001e+01 6.058419150613739e+00 8.975107448971897e-03
1898 9.485000000000001e+01 6.057981796315191e+00 8.517708664061985e-03
1899 9.490000000000001e+01 6.057567379747333e+00 8.058460378244092e-03
1900 9.495000000000000e+01 6.057175950277367e+00 7.599105063267331e-03
1901 9.500000000000000e+01 6.056807469241006e+00 7.141414692313219e-03
1902 9.505000000000001e+01 6.056461808808136e+00 6.687176852082644e-03
1903 9.510000000000001e+01 6.056138751555798e+00 6.238180481901168e-03
1904 9.515000000000001e+01 6.055837990759946e+00 5.796201517345168e-03
1905 9.520000000000000e+01 6.055559131404063e+00 5.362988704895599e-03
1906 9.525000000000000e+01 6.055301691889456e+00 4.940249851230760e-03
1907 9.530000000000001e+01 6.055065106418940e+00 4.529638745331965e-03
1908 9.535000000000001e+01 6.054848728014923e+00 4.132742956439728e-03
1909 9.540000000000001e+01 6.054651832123296e+00 3.751072673843225e-03
1910 9.545000000000000e+01 6.054473620747538e+00 3.386050710876276e-03
1911 9.550000000000000e+01 6.054313227052209e+00 3.039003746341251e-03
1912 9.555000000000001e+01 6.054169720372904e+00 2.711154831054330e-03
1913 9.560000000000001e+01 6.054042111569103e+00 2.403617143738046e-03
1914 9.565000000000001e+01 6.053929358658531e+00 2.117388942295406e-03
1915 9.570000000000000e+01 6.053830372674874e+00 1.853349624028056e-03
1916 9.575000000000000e+01 6.053744023696128e+00 1.612256783545263e-03
1917 9.580000000000001e+01 6.053669146996519e+00 1.394744142650950e-03
1918 9.585000000000001e+01 6.053604549281863e+00 1.201320218893187e-03
1919 9.590000000000001e+01 6.053549014974630e+00 1.032367602284978e-03
1920 9.595000000000000e+01 6.053501312521634e+00 8.881427152829247e-04
1921 9.600000000000000e+01 6.053460200703102e+00 7.687759521424198e-04
1922 9.605000000000001e+01 6.053424434926420e+00 6.742721129526785e-04
1923 9.610000000000001e+01 6.053392773491806e+00 6.045110704988588e-04
1924 9.615000000000001e+01 6.053363983819370e+00 5.592486412808739e-04
1925 9.620000000000000e+01 6.053336848627678e+00 5.381176589658310e-04
1926 9.625000000000000e+01 6.053310172053473e+00 5.406292747878183e-04
1927 9.630000000000001e+01 6.053282785700199e+00 5.661745391805084e-04
1928 9.635000000000001e+01 6.053253554599555e+00 6.140263416831715e-04
1929 9.640000000000001e+01 6.053221383066031e+00 6.833418005669500e-04
1930 9.645000000000000e+01 6.053185220419499e+00 7.731652085496421e-04
1931 9.650000000000000e+01 6.053144066545176e+00 8.824316457634040e-04
1932 9.655000000000001e+01 6.053096977254922e+00 1.009971366432438e-03
1933 9.660000000000001e+01 6.053043069408533e+00 1.154515057013583e-03
1934 9.665000000000001e+01 6.052981525749221e+00 1.314700043568706e-03
1935 9.670000000000000e+01 6.052911599404176e+00 1.489077502920821e-03
1936 9.675000000000000e+01 6.052832617998929e+00 1.676120700171424e-03
1937 9.680000000000001e+01 6.052743987334159e+00 1.874234236147743e-03
1938 9.685000000000001e+01 6.052645194575314e+00 2.081764255255081e-03
1939 9.690000000000001e+01 6.052535810908633e+00 2.297009523744009e-03
1940 9.695000000000000e+01 6.052415493622940e+00 2.518233246302515e-03
1941 9.700000000000000e+01 6.052283987584003e+00 2.743675462166806e-03
1942 9.705000000000001e+01 6.052141126076723e+00 2.971565832989853e-03
1943 9.710000000000001e+01 6.051986831000704e+00 3.200136613727977e-03
1944 9.715000000000001e+01 6.051821112415350e+00 3.427635588373334e-03
1945 9.720000000000000e+01 6.051644067441867e+00 3.652338754243090e-03
1946 9.725000000000000e+01 6.051455878539926e+00 3.872562546902714e-03
1947 9.730000000000001e+01 6.051256811187177e+00 4.086675414285423e-03
1948 9.735000000000001e+01 6.051047210998497e+00 4.293108578838911e-03
1949 9.740000000000001e+01 6.050827500329293e+00 4.490365857314771e-03
1950 9.745000000000000e+01 6.050598174412766e+00 4.677032446451790e-03
1951 9.750000000000000e+01 6.050359797084647e+00 4.851782617354417e-03
1952 9.755000000000001e+01 6.050112996151030e+00 5.013386307748391e-03
1953 9.760000000000001e+01 6.049858458453873e+00 5.160714631546881e-03
1954 9.765000000000001e+01 6.049596924687876e+00 5.292744355749335e-03
1955 9.770000000000000e+01 6.049329184018298e+00 5.408561429742775e-03
1956 9.775000000000000e+01 6.049056068544902e+00 5.507363662111686e-03
1957 9.780000000000001e+01 6.048778447652086e+00 5.588462656120896e-03
1958 9.785000000000001e+01 6.048497222279289e+00 5.651285122354466e-03
1959 9.790000000000001e+01 6.048213319139851e+00 5.695373679746041e-03
1960 9.795000000000000e+01 6.047927684911315e+00 5.720387249628089e-03
1961 9.800000000000000e+01 6.047641280414888e+00 5.726101133554096e-03
1962 9.805000000000001e+01 6.047355074797959e+00 5.712406842324214e-03
1963 9.810000000000001e+01 6.047070039730656e+00 5.679311724229308e-03
1964 9.815000000000001e+01 6.046787143625536e+00 5.626938414486915e-03
1965 9.820000000000000e+01 6.046507345889207e+00 5.555524098195264e-03
1966 9.825000000000000e+01 6.046231591215717e+00 5.465419558525753e-03
1967 9.830000000000001e+01 6.045960803933355e+00 5.357087956792128e-03
1968 9.835000000000001e+01 6.045695882420038e+00 5.231103267835380e-03
1969 9.840000000000001e+01 6.045437693606571e+00 5.088148284801974e-03
1970 9.845000000000000e+01 6.045187067591558e+00 4.929012090819640e-03
1971 9.850000000000000e+01 6.044944792397489e+00 4.754586894772928e-03
1972 9.855000000000001e+01 6.044711608902080e+00 4.565864133496689e-03
1973 9.860000000000001e+01 6.044488205984139e+00 4.363929747412953e-03
1974 9.865000000000001e+01 6.044275215927339e+00 4.149958559693800e-03
1975 9.870000000000000e+01 6.044073210128170e+00 3.925207709638556e-03
1976 9.875000000000000e+01 6.043882695156375e+00 3.691009120689870e-03
1977 9.880000000000001e+01 6.043704109216101e+00 3.448761019271274e-03
1978 9.885000000000001e+01 6.043537819054448e+00 3.199918551892722e-03
1979 9.890000000000001e+01 6.043384117360912e+00 2.945983587778755e-03
1980 9.895000000000000e+01 6.043243220695670e+00 2.688493829055005e-03
1981 9.900000000000000e+01 6.043115267978006e+00 2.429011378133339e-03
1982 9.905000000000001e+01 6.043000319557857e+00 2.169110938723406e-03
1983 9.910000000000001e+01 6.042898356884134e+00 1.910367846225114e-03
1984 9.915000000000001e+01 6.042809282773234e+00 1.654346129615902e-03
1985 9.920000000000000e+01 6.042732922271172e+00 1.402586808616491e-03
1986 9.925000000000000e+01 6.042669024092373e+00 1.156596620734973e-03
1987 9.930000000000001e+01 6.042617262609099e+00 9.178373557539032e-04
1988 9.935000000000001e+01 6.042577240356797e+00 6.877159504448116e-04
1989 9.940000000000001e+01 6.042548491014054e+00 4.675754638938656e-04
1990 9.945000000000000e+01 6.042530482810408e+00 2.586870226117810e-04
1991 9.950000000000000e+01 6.042522622311793e+00 6.224278632060987e-05
1992 9.955000000000001e+01 6.042524258531776e+00 -1.206500519401743e-04
1993 9.960000000000001e+01 6.042534687316987e+00 -2.889742473755064e-04
1994 9.965000000000001e+01 6.042553155956513e+00 -4.418065171130081e-04
1995 9.970000000000000e+01 6.042578867968698e+00 -5.783206584020206e-04
1996 9.975000000000000e+01 6.042610988022354e+00 -6.977898625493140e-04
1997 9.980000000000001e+01 6.042648646954953e+00 -7.995883287925665e-04
1998 9.985000000000001e+01 6.042690946855233e+00 -8.831922849594775e-04
1999 9.990000000000001e+01 6.042736966183449e+00 -9.481805226663198e-04
2000 9.995000000000000e+01 6.042785764907499e+00 -9.942345444891032e-04
2001 1.000000000000000e+02 6.042836389637898e+00 -1.021138408745514e-03
2002 1.000500000000000e+02 6.042887878748374e+00 -1.028778339318137e-03
2003 1.001000000000000e+02 6.042939267471830e+00 -1.017142148143080e-03
2004 1.001500000000000e+02 6.042989592963188e+00 -9.863184941139025e-04
2005 1.002000000000000e+02 6.043037899321241e+00 -9.364959788982219e-04
2006 1.002500000000000e+02 6.043083242561078e+00 -8.679620571072633e-04
2007 1.003000000000000e+02 6.043124695526952e+00 -7.811017198378067e-04
2008 1.003500000000000e+02 6.043161352733062e+00 -6.763958882238796e-04
2009 1.004000000000000e+02 6.043192335115775e+00 -5.544194405260328e-04
2010 1.004500000000000e+02 6.043216794677114e+00 -4.158387905306427e-04
2011 1.005000000000000e+02 6.043233918994828e+00 -2.614089281571808e-04
2012 1.005500000000000e+02 6.043242935569930e+00 -9.196983564052630e-05
2013 1.006000000000000e+02 6.043243115978392e+00 9.155779586933477e-05
2014 1.006500000000000e+02 6.043233779790343e+00 2.881776101837374e-04
2015 1.007000000000000e+02 6.043214298217373e+00 4.968234320479326e-04
2016 1.007500000000000e+02 6.043184097447138e+00 7.163659273246026e-04
2017 1.008000000000000e+02 6.043142661624641e+00 9.456200622359745e-04
2018 1.008500000000000e+02 6.043089535440915e+00 1.183353315585833e-03
2019 1.009000000000000e+02 6.043024326293082e+00 1.428294562710875e-03
2020 1.009500000000000e+02 6.042946705984644e+00 1.679143520672000e-03
2021 1.010000000000000e+02 6.042856411941015e+00 1.934580618119242e-03
2022 1.010500000000000e+02 6.042753247922832e+00 2.193277127222615e-03
2023 1.011000000000000e+02 6.042637084228293e+00 2.453905383195121e-03
2024 1.011500000000000e+02 6.042507857384512e+00 2.715148905423348e-03
2025 1.012000000000000e+02 6.042365569337750e+00 2.975712233208583e-03
2026 1.012500000000000e+02 6.042210286161191e+00 3.234330300223576e-03
2027 1.013000000000000e+02 6.042042136307728e+00 3.489777182643650e-03
2028 1.013500000000000e+02 6.041861308442927e+00 3.740874080442325e-03
2029 1.014000000000000e+02 6.041668048899684e+00 3.986496416974461e-03
2030 1.014500000000000e+02 6.041462658801230e+00 4.225579972558791e-03
2031 1.015000000000000e+02 6.041245490902428e+00 4.457126001380374e-03
2032 1.015500000000000e+02 6.041016946201092e+00 4.680205311728969e-03
2033 1.016000000000000e+02 6.040777470371255e+00 4.893961322114393e-03
2034 1.016500000000000e+02 6.040527550068880e+00 5.097612132232143e-03
2035 1.017000000000000e+02 6.040267709158032e+00 5.290451673722885e-03
2036 1.017500000000000e+02 6.039998504901508e+00 5.471850021656621e-03
2037 1.018000000000000e+02 6.039720524155866e+00 5.641252962522714e-03
2038 1.018500000000000e+02 6.039434379605256e+00 5.798180924490026e-03
2039 1.019000000000000e+02 6.039140706063417e+00 5.942227373587627e-03
2040 1.019500000000000e+02 6.038840156867897e+00 6.073056782209818e-03
2041 1.020000000000000e+02 6.038533400385196e+00 6.190402267129969e-03
2042 1.020500000000000e+02 6.038221116641184e+00 6.294062983851489e-03
2043 1.021000000000000e+02 6.037903994086811e+00 6.383901355029309e-03
2044 1.021500000000000e+02 6.037582726505681e+00 6.459840193091537e-03
2045 1.022000000000000e+02 6.037258010067502e+00 6.521859763353177e-03
2046 1.022500000000000e+02 6.036930540529346e+00 6.569994818743652e-03
2047 1.023000000000000e+02 6.036601010585628e+00 6.604331623751847e-03
2048 1.023500000000000e+02 6.036270107366970e+00 6.625004970892689e-03
2049 1.024000000000000e+02 6.035938510088538e+00 6.632195182891820e-03
2050 1.024500000000000e+02 6.035606887848681e+00 6.626125083464274e-03
2051 1.025000000000000e+02 6.035275897580192e+00 6.607056916667631e-03
2052 1.025500000000000e+02 6.034946182157015e+00 6.575289191381728e-03
2053 1.026000000000000e+02 6.034618368661054e+00 6.531153423061653e-03
2054 1.026500000000000e+02 6.034293066814708e+00 6.475010757629462e-03
2055 1.027000000000000e+02 6.033970867585291e+00 6.407248459847636e-03
2056 1.027500000000000e+02 6.033652341968724e+00 6.328276260116894e-03
2057 1.028000000000000e+02 6.033338039959279e+00 6.238522569166349e-03
2058 1.028500000000000e+02 6.033028489711807e+00 6.138430572999454e-03
2059 1.029000000000000e+02 6.032724196901979e+00 6.028454239608294e-03
2060 1.029500000000000e+02 6.032425644287846e+00 5.909054279698012e-03
2061 1.030000000000000e+02 6.032133291474009e+00 5.780694113557416e-03
2062 1.030500000000000e+02 6.031847574876490e+00 5.643835906496975e-03
2063 1.031000000000000e+02 6.031568907883360e+00 5.498936741723526e-03
2064 1.031500000000000e+02 6.031297681202318e+00 5.346445006821909e-03
2065 1.032000000000000e+02 6.031034263382677e+00 5.186797066016879e-03
2066 1.032500000000000e+02 6.030779001495716e+00 5.020414292786768e-03
2067 1.033000000000000e+02 6.030532221953399e+00 4.847700532124577e-03
2068 1.033500000000000e+02 6.030294231442504e+00 4.669040051581419e-03
2069 1.034000000000000e+02 6.030065317948241e+00 4.484796032606653e-03
2070 1.034500000000000e+02 6.029845751839243e+00 4.295309641157985e-03
2071 1.035000000000000e+02 6.029635786984125e+00 4.100899703853855e-03
2072 1.035500000000000e+02 6.029435661868858e+00 3.901863003417105e-03
2073 1.036000000000000e+02 6.029245600683783e+00 3.698475191260542e-03
2074 1.036500000000000e+02 6.029065814349732e+00 3.490992305810181e-03
2075 1.037000000000000e+02 6.028896501453202e+00 3.279652870737948e-03
2076 1.037500000000000e+02 6.028737849062658e+00 3.064680534485831e-03
2077 1.038000000000000e+02 6.028590033399754e+00 2.846287208004838e-03
2078 1.038500000000000e+02 6.028453220341857e+00 2.624676643350199e-03
2079 1.039000000000000e+02 6.028327565735419e+00 2.400048389930021e-03
2080 1.039500000000000e+02 6.028213215502864e+00 2.172602060284134e-03
2081 1.040000000000000e+02 6.028110305529390e+00 1.942541828334754e-03
2082 1.040500000000000e+02 6.028018961320031e+00 1.710081080830150e-03
2083 1.041000000000000e+02 6.027939297421307e+00 1.475447135401708e-03
2084 1.041500000000000e+02 6.027871416606491e+00 1.238885936007961e-03
2085 1.042000000000000e+02 6.027815408827706e+00 1.000666635508907e-03
2086 1.042500000000000e+02 6.027771349942940e+00 7.610859685769356e-04
2087 1.043000000000000e+02 6.027739300230849e+00 5.204723196605698e-04
2088 1.043500000000000e+02 6.027719302710974e+00 2.791893916942456e-04
2089 1.044000000000000e+02 6.027711381291679e+00 3.763938192236083e-05
2090 1.044500000000000e+02 6.027715538772782e+00 -2.037344250638284e-04
2091 1.045000000000000e+02 6.027731754734186e+00 -4.444457267993585e-04
2092 1.045500000000000e+02 6.027759983345462e+00 -6.839640081679477e-04
2093 1.046000000000000e+02 6.027800151135002e+00 -9.217141420769792e-04
2094 1.046500000000000e+02 6.027852154759669e+00 -1.157076828661729e-03
2095 1.047000000000000e+02 6.027915858817869e+00 -1.389389898704962e-03
2096 1.047500000000000e+02 6.027991093749540e+00 -1.617950486192399e-03
2097 1.048000000000000e+02 6.028077653866488e+00 -1.842018054727390e-03
2098 1.048500000000000e+02 6.028175295555013e+00 -2.060818237712425e-03
2099 1.049000000000000e+02 6.028283735690259e+00 -2.273547430888812e-03
2100 1.049500000000000e+02 6.028402650298101e+00 -2.479378057422821e-03
2101 1.050000000000000e+02 6.028531673496001e+00 -2.677464406506402e-03
2102 1.050500000000000e+02 6.028670396738752e+00 -2.866948931430358e-03
2103 1.051000000000000e+02 6.028818368389144e+00 -3.046968886160073e-03
2104 1.051500000000000e+02 6.028975093627368e+00 -3.216663174239187e-03
2105 1.052000000000000e+02 6.029140034706568e+00 -3.375179284486052e-03
2106 1.052500000000000e+02 6.029312611555817e+00 -3.521680195390786e-03
2107 1.053000000000000e+02 6.029492202726107e+00 -3.655351141258478e-03
2108 1.053500000000000e+02 6.029678146669943e+00 -3.775406149912897e-03
2109 1.054000000000000e+02 6.029869743341099e+00 -3.881094278632702e-03
2110 1.054500000000000e+02 6.030066256097806e+00 -3.971705497196609e-03
2111 1.055000000000000e+02 6.030266913890818e+00 -4.046576190610551e-03
2112 1.055500000000000e+02 6.030470913716867e+00 -4.105094268922471e-03
2113 1.056000000000000e+02 6.030677423317711e+00 -4.146703897411896e-03
2114 1.056500000000000e+02 6.030885584106608e+00 -4.170909873089101e-03
2115 1.057000000000000e+02 6.031094514305019e+00 -4.177281685304735e-03
2116 1.057500000000000e+02 6.031303312275138e+00 -4.165457307969689e-03
2117 1.058000000000000e+02 6.031511060035816e+00 -4.135146773425191e-03
2118 1.058500000000000e+02 6.031716826952481e+00 -4.086135575480654e-03
2119 1.059000000000000e+02 6.031919673593364e+00 -4.018287943310384e-03
2120 1.059500000000000e+02 6.032118655746812e+00 -3.931550017597374e-03
2121 1.060000000000000e+02 6.032312828595124e+00 -3.825952943561362e-03
2122 1.060500000000000e+02 6.032501251041168e+00 -3.701615880373765e-03
2123 1.061000000000000e+02 6.032682990183162e+00 -3.558748904826103e-03
2124 1.061500000000000e+02 6.032857125931651e+00 -3.397655764629803e-03
2125 1.062000000000000e+02 6.033022755759625e+00 -3.218736418517665e-03
2126 1.062500000000000e+02 6.033178999573503e+00 -3.022489278112772e-03
2127 1.063000000000000e+02 6.033325004687436e+00 -2.809513046653223e-03
2128 1.063500000000000e+02 6.033459950878168e+00 -2.580508040566087e-03
2129 1.064000000000000e+02 6.033583055491492e+00 -2.336276862511255e-03
2130 1.064500000000000e+02 6.033693578564419e+00 -2.077724296025707e-03
2131 1.065000000000000e+02 6.033790827921095e+00 -1.805856291134944e-03
2132 1.065500000000000e+02 6.033874164193533e+00 -1.521777919553102e-03
2133 1.066000000000000e+02 6.033943005713050e+00 -1.226690194915392e-03
2134 1.066500000000000e+02 6.033996833213024e+00 -9.218856760462302e-04
2135 1.067000000000000e+02 6.034035194280655e+00 -6.087428027967690e-04
2136 1.067500000000000e+02 6.034057707493304e+00 -2.887189469014118e-04
2137 1.068000000000000e+02 6.034064066175345e+00 3.665779683359460e-05
2138 1.068500000000000e+02 6.034054041713620e+00 3.657980160731711e-04
2139 1.069000000000000e+02 6.034027486373738e+00 6.970614744439274e-04
2140 1.069500000000000e+02 6.033984335566176e+00 1.028768547381986e-03
2141 1.070000000000000e+02 6.033924609519000e+00 1.359212420322109e-03
2142 1.070500000000000e+02 6.033848414324144e+00 1.686671839475906e-03
2143 1.071000000000000e+02 6.033755942335052e+00 2.009424185178688e-03
2144 1.071500000000000e+02 6.033647471905626e+00 2.325758631922525e-03
2145 1.072000000000000e+02 6.033523366471860e+00 2.633989155018668e-03
2146 1.072500000000000e+02 6.033384072990124e+00 2.932467157474861e-03
2147 1.073000000000000e+02 6.033230119756112e+00 3.219593510390695e-03
2148 1.073500000000000e+02 6.033062113639085e+00 3.493829827725392e-03
2149 1.074000000000000e+02 6.032880736773340e+00 3.753708836065073e-03
2150 1.074500000000000e+02 6.032686742755478e+00 3.997843732133077e-03
2151 1.075000000000000e+02 6.032480952400126e+00 4.224936469334750e-03
2152 1.075500000000000e+02 6.032264249108545e+00 4.433784952890818e-03
2153 1.076000000000000e+02 6.032037573904837e+00 4.623289160239352e-03
2154 1.076500000000000e+02 6.031801920192521e+00 4.792456238895682e-03
2155 1.077000000000000e+02 6.031558328280948e+00 4.940404662789888e-03
2156 1.077500000000000e+02 6.031307879726242e+00 5.066367544035444e-03
2157 1.078000000000000e+02 6.031051691526544e+00 5.169695214295444e-03
2158 1.078500000000000e+02 6.030790910204813e+00 5.249857193092566e-03
2159 1.079000000000000e+02 6.030526705807235e+00 5.306443654280457e-03
2160 1.079500000000000e+02 6.030260265839384e+00 5.339166494078285e-03
2161 1.080000000000000e+02 6.029992789157827e+00 5.347860087923095e-03
2162 1.080500000000000e+02 6.029725479830592e+00 5.332481799129596e-03
2163 1.081000000000000e+02 6.029459540977914e+00 5.293112277495737e-03
2164 1.081500000000000e+02 6.029196168602843e+00 5.229955559382660e-03
2165 1.082000000000000e+02 6.028936545421976e+00 5.143338950581722e-03
2166 1.082500000000000e+02 6.028681834707784e+00 5.033712646209665e-03
2167 1.083000000000000e+02 6.028433174157355e+00 4.901649015778275e-03
2168 1.083500000000000e+02 6.028191669806207e+00 4.747841461902880e-03
2169 1.084000000000000e+02 6.027958390011165e+00 4.573102740934587e-03
2170 1.084500000000000e+02 6.027734359532113e+00 4.378362626660248e-03
2171 1.085000000000000e+02 6.027520553748499e+00 4.164664795389683e-03
2172 1.085500000000000e+02 6.027317893052574e+00 3.933162813254398e-03
2173 1.086000000000000e+02 6.027127237467173e+00 3.685115122653571e-03
2174 1.086500000000000e+02 6.026949381540309e+00 3.421878944500634e-03
2175 1.087000000000000e+02 6.026785049572723e+00 3.144903042233693e-03
2176 1.087500000000000e+02 6.026634891236085e+00 2.855719328227480e-03
2177 1.088000000000000e+02 6.026499477639900e+00 2.555933333070470e-03
2178 1.088500000000000e+02 6.026379297902778e+00 2.247213601638265e-03
2179 1.089000000000000e+02 6.026274756279737e+00 1.931280119347178e-03
2180 1.089500000000000e+02 6.026186169890844e+00 1.609891917340178e-03
2181 1.090000000000000e+02 6.026113767088003e+00 1.284834038166593e-03
2182 1.090500000000000e+02 6.026057686487027e+00 9.579040734308819e-04
2183 1.091000000000000e+02 6.026017976680659e+00 6.308985082625895e-04
2184 1.091500000000000e+02 6.025994596636201e+00 3.055991147782322e-04
2185 1.092000000000000e+02 6.025987416769182e+00 -1.624035968816884e-05
2186 1.092500000000000e+02 6.025996220672170e+00 -3.329069768298609e-04
2187 1.093000000000000e+02 6.026020707466865e+00 -6.427406496811727e-04
2188 1.093500000000000e+02 6.026060494737138e+00 -9.441452584368903e-04
2189 1.094000000000000e+02 6.026115121992708e+00 -1.235598692144180e-03
2190 1.094500000000000e+02 6.026184054606352e+00 -1.515661707252036e-03
2191 1.095000000000000e+02 6.026266688163433e+00 -1.782985539140469e-03
2192 1.095500000000000e+02 6.026362353160266e+00 -2.036318243021640e-03
2193 1.096000000000000e+02 6.026470319987736e+00 -2.274509783148915e-03
2194 1.096500000000000e+02 6.026589804138581e+00 -2.496515922878473e-03
2195 1.097000000000000e+02 6.026719971580023e+00 -2.701401002216386e-03
2196 1.097500000000000e+02 6.026859944238803e+00 -2.888339707212140e-03
2197 1.098000000000000e+02 6.027008805550745e+00 -3.056617954246832e-03
2198 1.098500000000000e+02 6.027165606034227e+00 -3.205633022016485e-03
2199 1.099000000000000e+02 6.027329368852946e+00 -3.334893059214750e-03
2200 1.099500000000000e+02 6.027499095340149e+00 -3.444016093006042e-03
2201 1.100000000000000e+02 6.027673770462247e+00 -3.532728649560113e-03
2202 1.100500000000000e+02 6.027852368205105e+00 -3.600864082073940e-03
2203 1.101000000000000e+02 6.028033856870454e+00 -3.648360677583895e-03
2204 1.101500000000000e+02 6.028217204272863e+00 -3.675259592377245e-03
2205 1.102000000000000e+02 6.028401382829692e+00 -3.681702642790441e-03
2206 1.102500000000000e+02 6.028585374537142e+00 -3.667929950612603e-03
2207 1.103000000000000e+02 6.028768175824753e+00 -3.634277422310817e-03
2208 1.103500000000000e+02 6.028948802279373e+00 -3.581174021842770e-03
2209 1.104000000000000e+02 6.029126293226938e+00 -3.509138779183019e-03
2210 1.104500000000000e+02 6.029299716157292e+00 -3.418777467256717e-03
2211 1.105000000000000e+02 6.029468170973663e+00 -3.310778872069875e-03
2212 1.105500000000000e+02 6.029630794044499e+00 -3.185910584377893e-03
2213 1.106000000000000e+02 6.029786762032101e+00 -3.045014245781630e-03
2214 1.106500000000000e+02 6.029935295469077e+00 -2.889000191910185e-03
2215 1.107000000000000e+02 6.030075662051292e+00 -2.718841456985643e-03
2216 1.107500000000000e+02 6.030207179614775e+00 -2.535567125754312e-03
2217 1.108000000000000e+02 6.030329218763868e+00 -2.340255042589945e-03
2218 1.108500000000000e+02 6.030441205119034e+00 -2.134023916564587e-03
2219 1.109000000000000e+02 6.030542621155524e+00 -1.918024891178760e-03
2220 1.109500000000000e+02 6.030633007608152e+00 -1.693432674763073e-03
2221 1.110000000000000e+02 6.030711964423000e+00 -1.461436350602696e-03
2222 1.110500000000000e+02 6.030779151243213e+00 -1.223230007649789e-03
2223 1.111000000000000e+02 6.030834287423765e+00 -9.800033470241942e-04
2224 1.111500000000000e+02 6.030877151577915e+00 -7.329324280647143e-04
2225 1.112000000000000e+02 6.030907580666572e+00 -4.831707175867450e-04
2226 1.112500000000000e+02 6.030925468649674e+00 -2.318405998025241e-04
2227 1.113000000000000e+02 6.030930764726552e+00 1.997450789659183e-05
2228 1.113500000000000e+02 6.030923471198884e+00 2.712373085955733e-04
2229 1.114000000000000e+02 6.030903640995692e+00 5.209629462932241e-04
2230 1.114500000000000e+02 6.030871374904255e+00 7.682244203977007e-04
2231 1.115000000000000e+02 6.030826818553653e+00 1.012157047650675e-03
2232 1.115500000000000e+02 6.030770159199490e+00 1.251961954427117e-03
2233 1.116000000000000e+02 6.030701622358210e+00 1.486908613799187e-03
2234 1.116500000000000e+02 6.030621468338110e+00 1.716336460031442e-03
2235 1.117000000000000e+02 6.030529988712207e+00 1.939655641258753e-03
2236 1.117500000000000e+02 6.030427502773984e+00 2.156346986108559e-03
2237 1.118000000000000e+02 6.030314354013596e+00 2.365961269656935e-03
2238 1.118500000000000e+02 6.030190906647018e+00 2.568117878052334e-03
2239 1.119000000000000e+02 6.030057542225791e+00 2.762502967854630e-03
2240 1.119500000000000e+02 6.029914656350233e+00 2.948867220453621e-03
2241 1.120000000000000e+02 6.029762655503745e+00 3.127023284292818e-03
2242 1.120500000000000e+02 6.029601954021803e+00 3.296842990092586e-03
2243 1.121000000000000e+02 6.029432971204736e+00 3.458254416077722e-03
2244 1.121500000000000e+02 6.029256128580196e+00 3.611238866980671e-03
2245 1.122000000000000e+02 6.029071847318038e+00 3.755827818956448e-03
2246 1.122500000000000e+02 6.028880545798300e+00 3.892099868902932e-03
2247 1.123000000000000e+02 6.028682637331148e+00 4.020177716821394e-03
2248 1.123500000000000e+02 6.028478528026618e+00 4.140225196334058e-03
2249 1.124000000000000e+02 6.028268614811514e+00 4.252444358066043e-03
2250 1.124500000000000e+02 6.028053283590811e+00 4.357072605571943e-03
2251 1.125000000000000e+02 6.027832907550957e+00 4.454379873113368e-03
2252 1.125500000000000e+02 6.027607845603500e+00 4.544665831964778e-03
2253 1.126000000000000e+02 6.027378440967761e+00 4.628257111551903e-03
2254 1.126500000000000e+02 6.027145019892345e+00 4.705504517374948e-03
2255 1.127000000000000e+02 6.026907890516023e+00 4.776780232695899e-03
2256 1.127500000000000e+02 6.026667341869075e+00 4.842474993651535e-03
2257 1.128000000000000e+02 6.026423643016658e+00 4.902995230366969e-03
2258 1.128500000000000e+02 6.026177042346038e+00 4.958760174886834e-03
2259 1.129000000000000e+02 6.025927766999169e+00 5.010198939974231e-03
2260 1.129500000000000e+02 6.025676022452041e+00 5.057747581638239e-03
2261 1.130000000000000e+02 6.025421992241005e+00 5.101846162212098e-03
2262 1.130500000000000e+02 6.025165837835820e+00 5.142935835245055e-03
2263 1.131000000000000e+02 6.024907698657481e+00 5.181455978320315e-03
2264 1.131500000000000e+02 6.024647692237988e+00 5.217841401226053e-03
2265 1.132000000000000e+02 6.024385914517358e+00 5.252519657652499e-03
2266 1.132500000000000e+02 6.024122440272222e+00 5.285908486829527e-03
2267 1.133000000000000e+02 6.023857323668675e+00 5.318413410240197e-03
2268 1.133500000000000e+02 6.023590598931198e+00 5.350425500747491e-03
2269 1.134000000000000e+02 6.023322281118601e+00 5.382319342466246e-03
2270 1.134500000000000e+02 6.023052366996952e+00 5.414451188006097e-03
2271 1.135000000000000e+02 6.022780835999800e+00 5.447157315536799e-03
2272 1.135500000000000e+02 6.022507651265398e+00 5.480752584183790e-03
2273 1.136000000000000e+02 6.022232760741382e+00 5.515529176740586e-03
2274 1.136500000000000e+02 6.021956098347724e+00 5.551755517636536e-03
2275 1.137000000000000e+02 6.021677585189618e+00 5.589675346957534e-03
2276 1.137500000000000e+02 6.021397130813028e+00 5.629506931548178e-03
2277 1.138000000000000e+02 6.021114634496463e+00 5.671442391932402e-03
2278 1.138500000000000e+02 6.020829986573835e+00 5.715647123896161e-03
2279 1.139000000000000e+02 6.020543069784074e+00 5.762259294872507e-03
2280 1.139500000000000e+02 6.020253760644348e+00 5.811389399763556e-03
2281 1.140000000000000e+02 6.019961930844097e+00 5.863119864084609e-03
2282 1.140500000000000e+02 6.019667448657939e+00 5.917504684909147e-03
2283 1.141000000000000e+02 6.019370180375606e+00 5.974569109348238e-03
2284 1.141500000000000e+02 6.019069991747005e+00 6.034309354170375e-03
2285 1.142000000000000e+02 6.018766749440189e+00 6.096692376216239e-03
2286 1.142500000000000e+02 6.018460322509383e+00 6.161655707970226e-03
2287 1.143000000000000e+02 6.018150583869392e+00 6.229107380075760e-03
2288 1.143500000000000e+02 6.017837411771375e+00 6.298925955992019e-03
2289 1.144000000000000e+02 6.017520691273793e+00 6.370960705384121e-03
2290 1.144500000000000e+02 6.017200315700837e+00 6.445031947297508e-03
2291 1.145000000000000e+02 6.016876188079063e+00 6.520931591351697e-03
2292 1.145500000000000e+02 6.016548222541702e+00 6.598423908501516e-03
2293 1.146000000000000e+02 6.016216345688213e+00 6.677246552904137e-03
2294 1.146500000000000e+02 6.015880497886411e+00 6.757111856368070e-03
2295 1.147000000000000e+02 6.015540634502576e+00 6.837708410367682e-03
2296 1.147500000000000e+02 6.015196727045375e+00 6.918702937106502e-03
2297 1.148000000000000e+02 6.014848764208866e+00 6.999742449202984e-03
2298 1.148500000000000e+02 6.014496752800454e+00 7.080456682473368e-03
2299 1.149000000000000e+02 6.014140718540618e+00 7.160460780344380e-03
2300 1.149500000000000e+02 6.013780706722420e+00 7.239358196171608e-03
2301 1.150000000000000e+02 6.013416782721001e+00 7.316743773522205e-03
2302 1.150500000000000e+02 6.013049032345068e+00 7.392206959222491e-03
2303 1.151000000000000e+02 6.012677562025079e+00 7.465335095355741e-03
2304 1.151500000000000e+02 6.012302498835532e+00 7.535716738864551e-03
2305 1.152000000000000e+02 6.011923990351193e+00 7.602944953362112e-03
2306 1.152500000000000e+02 6.011542204340196e+00 7.666620524631185e-03
2307 1.153000000000000e+02 6.011157328298729e+00 7.726355052479761e-03
2308 1.153500000000000e+02 6.010769568834948e+00 7.781773879056431e-03
2309 1.154000000000000e+02 6.010379150910824e+00 7.832518825185986e-03
2310 1.154500000000000e+02 6.009986316952429e+00 7.878250710886547e-03
2311 1.155000000000000e+02 6.009591325839735e+00 7.918651648903818e-03
2312 1.155500000000000e+02 6.009194451787539e+00 7.953427108278177e-03
2313 1.156000000000000e+02 6.008795983128907e+00 7.982307754987872e-03
2314 1.156500000000000e+02 6.008396221012040e+00 8.005051081845238e-03
2315 1.157000000000000e+02 6.007995478020723e+00 8.021442847772065e-03
2316 1.157500000000000e+02 6.007594076727263e+00 8.031298350532623e-03
2317 1.158000000000000e+02 6.007192348185669e+00 8.034463557775595e-03
2318 1.158500000000000e+02 6.006790630371485e+00 8.030816121848972e-03
2319 1.159000000000000e+02 6.006389266573485e+00 8.020266302875001e-03
2320 1.159500000000000e+02 6.005988603741198e+00 8.002757819136619e-03
2321 1.160000000000000e+02 6.005588990791571e+00 7.978268639252661e-03
2322 1.160500000000000e+02 6.005190776877273e+00 7.946811724286462e-03
2323 1.161000000000000e+02 6.004794309619142e+00 7.908435718739781e-03
2324 1.161500000000000e+02 6.004399933305399e+00 7.863225583752964e-03
2325 1.162000000000000e+02 6.004007987060767e+00 7.811303154152682e-03
2326 1.162500000000000e+02 6.003618802989983e+00 7.752827596529954e-03
2327 1.163000000000000e+02 6.003232704301114e+00 7.687995735929931e-03
2328 1.163500000000000e+02 6.002850003416390e+00 7.617042213521330e-03
2329 1.164000000000000e+02 6.002471000079762e+00 7.540239433891927e-03
2330 1.164500000000000e+02 6.002095979473001e+00 7.457897257445723e-03
2331 1.165000000000000e+02 6.001725210354017e+00 7.370362394798491e-03
2332 1.165500000000000e+02 6.001358943233521e+00 7.278017460468078e-03
2333 1.166000000000000e+02 6.000997408607970e+00 7.181279651709005e-03
2334 1.166500000000000e+02 6.000640815268350e+00 7.080599022621925e-03
2335 1.167000000000000e+02 6.000289348705708e+00 6.976456337017822e-03
2336 1.167500000000000e+02 5.999943169634649e+00 6.869360493624299e-03
2337 1.168000000000000e+02 5.999602412656346e+00 6.759845532124942e-03
2338 1.168500000000000e+02 5.999267185081436e+00 6.648467242023059e-03
2339 1.169000000000000e+02 5.998937565932144e+00 6.535799411961918e-03
2340 1.169500000000000e+02 5.998613605140240e+00 6.422429771397731e-03
2341 1.170000000000000e+02 5.998295322955004e+00 6.308955685820905e-03
2342 1.170500000000000e+02 5.997982709571658e+00 6.195979680025943e-03
2343 1.171000000000000e+02 5.997675724987001e+00 6.084104869907847e-03
2344 1.171500000000000e+02 5.997374299084667e+00 5.973930385456683e-03
2345 1.172000000000000e+02 5.997078331948456e+00 5.866046869034136e-03
2346 1.172500000000000e+02 5.996787694397764e+00 5.761032129338872e-03
2347 1.173000000000000e+02 5.996502228735522e+00 5.659447023180775e-03
2348 1.173500000000000e+02 5.996221749695446e+00 5.561831628169145e-03
2349 1.174000000000000e+02 5.995946045572705e+00 5.468701757624927e-03
2350 1.174500000000000e+02 5.995674879519683e+00 5.380545853190810e-03
2351 1.175000000000000e+02 5.995407990987386e+00 5.297822278116371e-03
2352 1.175500000000000e+02 5.995145097291871e+00 5.220957019114181e-03
2353 1.176000000000000e+02 5.994885895285474e+00 5.150341789734725e-03
2354 1.176500000000000e+02 5.994630063112898e+00 5.086332518242642e-03
2355 1.177000000000000e+02 5.994377262033650e+00 5.029248192078839e-03
2356 1.177500000000000e+02 5.994127138293690e+00 4.979370022200058e-03
2357 1.178000000000000e+02 5.993879325031430e+00 4.936940887594332e-03
2358 1.178500000000000e+02 5.993633444204931e+00 4.902165017961480e-03
2359 1.179000000000000e+02 5.993389108529634e+00 4.875207871108955e-03
2360 1.179500000000000e+02 5.993145923417820e+00 4.856196165876625e-03
2361 1.180000000000000e+02 5.992903488913046e+00 4.845218037310417e-03
2362 1.180500000000000e+02 5.992661401614089e+00 4.842323284579564e-03
2363 1.181000000000000e+02 5.992419256584588e+00 4.847523693074507e-03
2364 1.181500000000000e+02 5.992176649244781e+00 4.860793419592113e-03
2365 1.182000000000000e+02 5.991933177242629e+00 4.882069436815684e-03
2366 1.182500000000000e+02 5.991688442301100e+00 4.911252046051473e-03
2367 1.183000000000000e+02 5.991442052038024e+00 4.948205471242417e-03
2368 1.183500000000000e+02 5.991193621753975e+00 4.992758556801036e-03
2369 1.184000000000000e+02 5.990942776182344e+00 5.044705596501942e-03
2370 1.184500000000000e+02 5.990689151194325e+00 5.103807323747489e-03
2371 1.185000000000000e+02 5.990432395449969e+00 5.169792096806347e-03
2372 1.185500000000000e+02 5.990172171984645e+00 5.242357308432588e-03
2373 1.186000000000000e+02 5.989908159719126e+00 5.321171049068596e-03
2374 1.186500000000000e+02 5.989640054879738e+00 5.405874045338876e-03
2375 1.187000000000000e+02 5.989367572314592e+00 5.496081887352844e-03
2376 1.187500000000000e+02 5.989090446691002e+00 5.591387550865079e-03
2377 1.188000000000000e+02 5.988808433559505e+00 5.691364204558624e-03
2378 1.188500000000000e+02 5.988521310270547e+00 5.795568285602570e-03
2379 1.189000000000000e+02 5.988228876730945e+00 5.903542810630213e-03
2380 1.189500000000000e+02 5.987930955989484e+00 6.014820879416405e-03
2381 1.190000000000000e+02 5.987627394643003e+00 6.128929318425236e-03
2382 1.190500000000000e+02 5.987318063057641e+00 6.245392399062411e-03
2383 1.191000000000000e+02 5.987002855403097e+00 6.363735565253492e-03
2384 1.191500000000000e+02 5.986681689501116e+00 6.483489095989725e-03
2385 1.192000000000000e+02 5.986354506493498e+00 6.604191630925627e-03
2386 1.192500000000000e+02 5.986021270338023e+00 6.725393490123466e-03
2387 1.193000000000000e+02 5.985681967144486e+00 6.846659722050674e-03
2388 1.193500000000000e+02 5.985336604365818e+00 6.967572825127277e-03
2389 1.194000000000000e+02 5.984985209861973e+00 7.087735096558134e-03
2390 1.194500000000000e+02 5.984627830856162e+00 7.206770573677801e-03
2391 1.195000000000000e+02 5.984264532804605e+00 7.324326545985471e-03
2392 1.195500000000000e+02 5.983895398201564e+00 7.440074629476712e-03
2393 1.196000000000000e+02 5.983520525341658e+00 7.553711404160168e-03
2394 1.196500000000000e+02 5.983140027061148e+00 7.664958630781982e-03
2395 1.197000000000000e+02 5.982754029478579e+00 7.773563068784739e-03
2396 1.197500000000000e+02 5.982362670754269e+00 7.879295927768482e-03
2397 1.198000000000000e+02 5.981966099885803e+00 7.981951991071767e-03
2398 1.198500000000000e+02 5.981564475555162e+00 8.081348452639858e-03
2399 1.199000000000000e+02 5.981157965040539e+00 8.177323513658408e-03
2400 1.199500000000000e+02 5.980746743203796e+00 8.269734783796778e-03
2401 1.200000000000000e+02 5.980330991562159e+00 8.358457534010100e-03
2402 1.200500000000000e+02 5.979910897450395e+00 8.443382844927072e-03
2403 1.201000000000000e+02 5.979486653277666e+00 8.524415691182341e-03
2404 1.201500000000000e+02 5.979058455881277e+00 8.601473002549653e-03
2405 1.202000000000000e+02 5.978626505977411e+00 8.674481736115069e-03
2406 1.202500000000000e+02 5.978191007707665e+00 8.743376990905105e-03
2407 1.203000000000000e+02 5.977752168278321e+00 8.808100193045121e-03
2408 1.203500000000000e+02 5.977310197688361e+00 8.868597375082388e-03
2409 1.204000000000000e+02 5.976865308540813e+00 8.924817570745702e-03
2410 1.204500000000000e+02 5.976417715931286e+00 8.976711340693555e-03
2411 1.205000000000000e+02 5.975967637406743e+00 9.024229444873910e-03
2412 1.205500000000000e+02 5.975515292986799e+00 9.067321670670481e-03
2413 1.206000000000000e+02 5.975060905239676e+00 9.105935825353129e-03
2414 1.206500000000000e+02 5.974604699404264e+00 9.140016898614434e-03
2415 1.207000000000000e+02 5.974146903549815e+00 9.169506397741500e-03
2416 1.207500000000000e+02 5.973687748764489e+00 9.194341856142429e-03
2417 1.208000000000000e+02 5.973227469364200e+00 9.214456513806368e-03
2418 1.208500000000000e+02 5.972766303113109e+00 9.229779166721741e-03
2419 1.209000000000000e+02 5.972304491447528e+00 9.240234180873941e-03
2420 1.209500000000000e+02 5.971842279695021e+00 9.245741665244722e-03
2421 1.210000000000000e+02 5.971379917281004e+00 9.246217795917389e-03
2422 1.210500000000000e+02 5.970917657915430e+00 9.241575285452441e-03
2423 1.211000000000000e+02 5.970455759752459e+00 9.231723990277274e-03
2424 1.211500000000000e+02 5.969994485516402e+00 9.216571648824612e-03
2425 1.212000000000000e+02 5.969534102587576e+00 9.196024744948517e-03
2426 1.212500000000000e+02 5.969074883041907e+00 9.169989490915853e-03
2427 1.213000000000000e+02 5.968617103638485e+00 9.138372927974814e-03
2428 1.213500000000000e+02 5.968161045749110e+00 9.101084141729388e-03
2429 1.214000000000000e+02 5.967706995224312e+00 9.058035591760216e-03
2430 1.214500000000000e+02 5.967255242189934e+00 9.009144558005389e-03
2431 1.215000000000000e+02 5.966806080768511e+00 8.954334705366662e-03
2432 1.215500000000000e+02 5.966359808719397e+00 8.893537770182647e-03
2433 1.216000000000000e+02 5.965916726991493e+00 8.826695373453930e-03
2434 1.216500000000000e+02 5.965477139182052e+00 8.753760963369217e-03
2435 1.217000000000000e+02 5.965041350895156e+00 8.674701888260472e-03
2436 1.217500000000000e+02 5.964609668993226e+00 8.589501602687122e-03
2437 1.218000000000000e+02 5.964182400734887e+00 8.498162002377185e-03
2438 1.218500000000000e+02 5.963759852792988e+00 8.400705880244885e-03
2439 1.219000000000000e+02 5.963342330146863e+00 8.297179492684492e-03
2440 1.219500000000000e+02 5.962930134843719e+00 8.187655217790635e-03
2441 1.220000000000000e+02 5.962523564625084e+00 8.072234280680490e-03
2442 1.220500000000000e+02 5.962122911415651e+00 7.951049512211483e-03
2443 1.221000000000000e+02 5.961728459673862e+00 7.824268103417964e-03
2444 1.221500000000000e+02 5.961340484605310e+00 7.692094305298269e-03
2445 1.222000000000000e+02 5.960959250243333e+00 7.554772018867340e-03
2446 1.222500000000000e+02 5.960585007403423e+00 7.412587212787258e-03
2447 1.223000000000000e+02 5.960217991522054e+00 7.265870098303040e-03
2448 1.223500000000000e+02 5.959858420393592e+00 7.114996990136291e-03
2449 1.224000000000000e+02 5.959506491823040e+00 6.960391775958641e-03
2450 1.224500000000000e+02 5.959162381215997e+00 6.802526919935659e-03
2451 1.225000000000000e+02 5.958826239131047e+00 6.641923928718541e-03
2452 1.225500000000000e+02 5.958498188823125e+00 6.479153212559652e-03
2453 1.226000000000000e+02 5.958178323809791e+00 6.314833287168753e-03
2454 1.226500000000000e+02 5.957866705494408e+00 6.149629272824697e-03
2455 1.227000000000000e+02 5.957563360882508e+00 5.984250662836033e-03
2456 1.227500000000000e+02 5.957268280428124e+00 5.819448353658885e-03
2457 1.228000000000000e+02 5.956981416047142e+00 5.656010948005274e-03
2458 1.228500000000000e+02 5.956702679333324e+00 5.494760362712015e-03
2459 1.229000000000000e+02 5.956431940010871e+00 5.336546796277375e-03
2460 1.229500000000000e+02 5.956169024653696e+00 5.182243128718511e-03
2461 1.230000000000000e+02 5.955913715697999e+00 5.032738841785900e-03
2462 1.230500000000000e+02 5.955665750769517e+00 4.888933567404052e-03
2463 1.231000000000000e+02 5.955424822341259e+00 4.751730374090712e-03
2464 1.231500000000000e+02 5.955190577732108e+00 4.622028909357923e-03
2465 1.232000000000000e+02 5.954962619450323e+00 4.500718516444735e-03
2466 1.232500000000000e+02 5.954740505880464e+00 4.388671433872560e-03
2467 1.233000000000000e+02 5.954523752306936e+00 4.286736178702455e-03
2468 1.233500000000000e+02 5.954311832262594e+00 4.195731198270991e-03
2469 1.234000000000000e+02 5.954104179187109e+00 4.116438857071358e-03
2470 1.234500000000000e+02 5.953900188376887e+00 4.049599805018289e-03
2471 1.235000000000000e+02 5.953699219206607e+00 3.995907755394157e-03
2472 1.235500000000000e+02 5.953500597601347e+00 3.956004677210245e-03
2473 1.236000000000000e+02 5.953303618738886e+00 3.930476389122362e-03
2474 1.236500000000000e+02 5.953107549962435e+00 3.919848529054804e-03
2475 1.237000000000000e+02 5.952911633885980e+00 3.924582859315962e-03
2476 1.237500000000000e+02 5.952715091676503e+00 3.945073858337977e-03
2477 1.238000000000000e+02 5.952517126500147e+00 3.981645549631097e-03
2478 1.238500000000000e+02 5.952316927121540e+00 4.034548518454528e-03
2479 1.239000000000000e+02 5.952113671648301e+00 4.103957071812658e-03
2480 1.239500000000000e+02 5.951906531414359e+00 4.189966509349219e-03
2481 1.240000000000000e+02 5.951694674997366e+00 4.292590484658021e-03
2482 1.240500000000000e+02 5.951477272365893e+00 4.411758454851977e-03
2483 1.241000000000000e+02 5.951253499151881e+00 4.547313232245997e-03
2484 1.241500000000000e+02 5.951022541042668e+00 4.699008675821403e-03
2485 1.242000000000000e+02 5.950783598284299e+00 4.866507576917201e-03
2486 1.242500000000000e+02 5.950535890284977e+00 5.049379813595323e-03
2487 1.243000000000000e+02 5.950278660302939e+00 5.247100865855003e-03
2488 1.243500000000000e+02 5.950011180198391e+00 5.459050796927656e-03
2489 1.244000000000000e+02 5.949732755223247e+00 5.684513816506254e-03
2490 1.244500000000000e+02 5.949442728816741e+00 5.922678543734960e-03
2491 1.245000000000000e+02 5.949140487368873e+00 6.172639089880860e-03
2492 1.245500000000000e+02 5.948825464907753e+00 6.433397069969260e-03
2493 1.246000000000000e+02 5.948497147661876e+00 6.703864638497592e-03
2494 1.246500000000000e+02 5.948155078443903e+00 6.982868623959249e-03
2495 1.247000000000000e+02 5.947798860799480e+00 7.269155808442562e-03
2496 1.247500000000000e+02 5.947428162863059e+00 7.561399366924348e-03
2497 1.248000000000000e+02 5.947042720862788e+00 7.858206445057192e-03
2498 1.248500000000000e+02 5.946642342218553e+00 8.158126815214217e-03
2499 1.249000000000000e+02 5.946226908181266e+00 8.459662511501875e-03
2500 1.249500000000000e+02 5.945796375967403e+00 8.761278312618970e-03
2501 1.250000000000000e+02 5.945350780350005e+00 9.061412903941246e-03
2502 1.250500000000000e+02 5.944890234677009e+00 9.358490527251462e-03
2503 1.251000000000000e+02 5.944414931297279e+00 9.650932910316712e-03
2504 1.251500000000000e+02 5.943925141385977e+00 9.937171254232879e-03
2505 1.252000000000000e+02 5.943421214171856e+00 1.021565806285984e-02
2506 1.252500000000000e+02 5.942903575579691e+00 1.048487860320080e-02
2507 1.253000000000000e+02 5.942372726311536e+00 1.074336180917790e-02
2508 1.253500000000000e+02 5.941829239398773e+00 1.098969046202214e-02
2509 1.254000000000000e+02 5.941273757265334e+00 1.122251051764778e-02
2510 1.254500000000000e+02 5.940706988347008e+00 1.144053948788581e-02
2511 1.255000000000000e+02 5.940129703316545e+00 1.164257381250700e-02
2512 1.255500000000000e+02 5.939542730965758e+00 1.182749520877380e-02
2513 1.256000000000000e+02 5.938946953795668e+00 1.199427601257241e-02
2514 1.256500000000000e+02 5.938343303364500e+00 1.214198355539153e-02
2515 1.257000000000000e+02 5.937732755440129e+00 1.226978365437503e-02
2516 1.257500000000000e+02 5.937116324999063e+00 1.237694330468386e-02
2517 1.258000000000000e+02 5.936495061109660e+00 1.246283267833270e-02
2518 1.258500000000000e+02 5.935870041731230e+00 1.252692653823217e-02
2519 1.259000000000000e+02 5.935242368455837e+00 1.256880517349401e-02
2520 1.259500000000000e+02 5.934613161213880e+00 1.258815495342347e-02
2521 1.260000000000000e+02 5.933983552960495e+00 1.258476858239987e-02
2522 1.260500000000000e+02 5.933354684355640e+00 1.255854511999388e-02
2523 1.261000000000000e+02 5.932727698448495e+00 1.250948980700883e-02
2524 1.261500000000000e+02 5.932103735374939e+00 1.243771371544078e-02
2525 1.262000000000000e+02 5.931483927076951e+00 1.234343321160125e-02
2526 1.262500000000000e+02 5.930869392053779e+00 1.222696920216038e-02
2527 1.263000000000000e+02 5.930261230156735e+00 1.208874610568955e-02
2528 1.263500000000000e+02 5.929660517443210e+00 1.192929047544311e-02
2529 1.264000000000000e+02 5.929068301109191e+00 1.174922918404597e-02
2530 1.264500000000000e+02 5.928485594524806e+00 1.154928707134850e-02
2531 1.265000000000000e+02 5.927913372402056e+00 1.133028395439162e-02
2532 1.265500000000000e+02 5.927352566129366e+00 1.109313090038810e-02
2533 1.266000000000000e+02 5.926804059312017e+00 1.083882567845862e-02
2534 1.266500000000000e+02 5.926268683561521e+00 1.056844732092443e-02
2535 1.267000000000000e+02 5.925747214579925e+00 1.028314975033418e-02
2536 1.267500000000000e+02 5.925240368586487e+00 9.984154459345973e-03
2537 1.268000000000000e+02 5.924748799133990e+00 9.672742263715506e-03
2538 1.268500000000000e+02 5.924273094360116e+00 9.350244185730716e-03
2539 1.269000000000000e+02 5.923813774715417e+00 9.018031561769391e-03
2540 1.269500000000000e+02 5.923371291203939e+00 8.677505504044447e-03
2541 1.270000000000000e+02 5.922946024165013e+00 8.330085877323867e-03
2542 1.270500000000000e+02 5.922538282616206e+00 7.977199975268690e-03
2543 1.271000000000000e+02 5.922148304167486e+00 7.620271104329390e-03
2544 1.271500000000000e+02 5.921776255505773e+00 7.260707288736512e-03
2545 1.272000000000000e+02 5.921422233438612e+00 6.899890311107271e-03
2546 1.272500000000000e+02 5.921086266474663e+00 6.539165297914096e-03
2547 1.273000000000000e+02 5.920768316908821e+00 6.179831038410910e-03
2548 1.273500000000000e+02 5.920468283370822e+00 5.823131202502552e-03
2549 1.274000000000000e+02 5.920186003788571e+00 5.470246593839434e-03
2550 1.274500000000000e+02 5.919921258711438e+00 5.122288535144293e-03
2551 1.275000000000000e+02 5.919673774935056e+00 4.780293450696860e-03
2552 1.275500000000000e+02 5.919443229366368e+00 4.445218671671469e-03
2553 1.276000000000000e+02 5.919229253067889e+00 4.117939449885810e-03
2554 1.276500000000000e+02 5.919031435421379e+00 3.799247142275419e-03
2555 1.277000000000000e+02 5.918849328353661e+00 3.489848492534975e-03
2556 1.277500000000000e+02 5.918682450572126e+00 3.190365915424209e-03
2557 1.278000000000000e+02 5.918530291762119e+00 2.901338676801757e-03
2558 1.278500000000000e+02 5.918392316704446e+00 2.623224845699212e-03
2559 1.279000000000000e+02 5.918267969277549e+00 2.356403894525627e-03
2560 1.279500000000000e+02 5.918156676314993e+00 2.101179821076826e-03
2561 1.280000000000000e+02 5.918057851295441e+00 1.857784672605334e-03
2562 1.280500000000000e+02 5.917970897847733e+00 1.626382360395695e-03
2563 1.281000000000000e+02 5.917895213059402e+00 1.407072664196818e-03
2564 1.281500000000000e+02 5.917830190581313e+00 1.199895341512658e-03
2565 1.282000000000000e+02 5.917775223525251e+00 1.004834268902854e-03
2566 1.282500000000000e+02 5.917729707154423e+00 8.218215597999290e-04
2567 1.283000000000000e+02 5.917693041369271e+00 6.507416172318869e-04
2568 1.283500000000000e+02 5.917664632992699e+00 4.914350927265332e-04
2569 1.284000000000000e+02 5.917643897859998e+00 3.437027371600010e-04
2570 1.284500000000000e+02 5.917630262718983e+00 2.073091382470693e-04
2571 1.285000000000000e+02 5.917623166946173e+00 8.198634612099909e-05
2572 1.285500000000000e+02 5.917622064084371e+00 -3.256260100670261e-05
2573 1.286000000000000e+02 5.917626423206274e+00 -1.366602395869165e-04
2574 1.286500000000000e+02 5.917635730108330e+00 -2.306513184713310e-04
2575 1.287000000000000e+02 5.917649488338121e+00 -3.148994955637363e-04
2576 1.287500000000000e+02 5.917667220057886e+00 -3.897840846178724e-04
2577 1.288000000000000e+02 5.917688466746583e+00 -4.556968434510367e-04
2578 1.288500000000000e+02 5.917712789742231e+00 -5.130388027119182e-04
2579 1.289000000000000e+02 5.917739770626854e+00 -5.622171390839981e-04
2580 1.289500000000000e+02 5.917769011456140e+00 -6.036421014510296e-04
2581 1.290000000000000e+02 5.917800134836999e+00 -6.377240081434365e-04
2582 1.290500000000000e+02 5.917832783856954e+00 -6.648703326561645e-04
2583 1.291000000000000e+02 5.917866621870265e+00 -6.854829046698541e-04
2584 1.291500000000000e+02 5.917901332147421e+00 -6.999552518482943e-04
2585 1.292000000000000e+02 5.917936617395450e+00 -7.086701096437054e-04
2586 1.292500000000000e+02 5.917972199158386e+00 -7.119971279401227e-04
2587 1.293000000000000e+02 5.918007817108244e+00 -7.102907961620275e-04
2588 1.293500000000000e+02 5.918043228238002e+00 -7.038886101007336e-04
2589 1.294000000000000e+02 5.918078205969254e+00 -6.931094968010143e-04
2590 1.294500000000000e+02 5.918112539187682e+00 -6.782525064696898e-04
2591 1.295000000000000e+02 5.918146031219901e+00 -6.595957764687910e-04
2592 1.295500000000000e+02 5.918178498765329e+00 -6.373957675886999e-04
2593 1.296000000000000e+02 5.918209770796659e+00 -6.118867636217828e-04
2594 1.296500000000000e+02 5.918239687441691e+00 -5.832806213756925e-04
2595 1.297000000000000e+02 5.918268098858797e+00 -5.517667543841753e-04
2596 1.297500000000000e+02 5.918294864117129e+00 -5.175123286438321e-04
2597 1.298000000000000e+02 5.918319850091661e+00 -4.806626471243192e-04
2598 1.298500000000000e+02 5.918342930381842e+00 -4.413416960602490e-04
2599 1.299000000000000e+02 5.918363984261267e+00 -3.996528269389898e-04
2600 1.299500000000000e+02 5.918382895664536e+00 -3.556795484804809e-04
2601 1.300000000000000e+02 5.918399552216115e+00 -3.094864011377041e-04
2602 1.300500000000000e+02 5.918413844304649e+00 -2.611198913982093e-04
2603 1.301000000000000e+02 5.918425664205255e+00 -2.106094630160982e-04
2604 1.301500000000000e+02 5.918434905250951e+00 -1.579684849861707e-04
2605 1.302000000000000e+02 5.918441461053754e+00 -1.031952393759639e-04
2606 1.302500000000000e+02 5.918445224774889e+00 -4.627389343703214e-05
2607 1.303000000000000e+02 5.918446088443098e+00 1.282455498241575e-05
2608 1.303500000000000e+02 5.918443942319390e+00 7.414136829808626e-05
2609 1.304000000000000e+02 5.918438674306268e+00 1.377292043969192e-04
2610 1.304500000000000e+02 5.918430169398951e+00 2.036512984560090e-04
2611 1.305000000000000e+02 5.918418309176422e+00 2.719806944373460e-04
2612 1.305500000000000e+02 5.918402971329507e+00 3.427995269777995e-04
2613 1.306000000000000e+02 5.918384029223724e+00 4.161983481409948e-04
2614 1.306500000000000e+02 5.918361351494693e+00 4.922754987202183e-04
2615 1.307000000000000e+02 5.918334801673852e+00 5.711365149618786e-04
2616 1.307500000000000e+02 5.918304237843197e+00 6.528935637106770e-04
2617 1.308000000000000e+02 5.918269512317481e+00 7.376648976098465e-04
2618 1.308500000000000e+02 5.918230471353436e+00 8.255743163143592e-04
2619 1.309000000000000e+02 5.918186954885850e+00 9.167506242313550e-04
2620 1.309500000000000e+02 5.918138796291013e+00 1.011327068489720e-03
2621 1.310000000000000e+02 5.918085822179001e+00 1.109440742554924e-03
2622 1.310500000000000e+02 5.918027852216757e+00 1.211231940621005e-03
2623 1.311000000000000e+02 5.917964698984939e+00 1.316843442351612e-03
2624 1.311500000000000e+02 5.917896167872522e+00 1.426419712391436e-03
2625 1.312000000000000e+02 5.917822057013700e+00 1.540105995649910e-03
2626 1.312500000000000e+02 5.917742157272957e+00 1.658047288373155e-03
2627 1.313000000000000e+02 5.917656252284862e+00 1.780387167960029e-03
2628 1.313500000000000e+02 5.917564118556161e+00 1.907266460801083e-03
2629 1.314000000000000e+02 5.917465525638782e+00 2.038821732828211e-03
2630 1.314500000000000e+02 5.917360236382878e+00 2.175183584611773e-03
2631 1.315000000000000e+02 5.917248007280321e+00 2.316474735293284e-03
2632 1.315500000000000e+02 5.917128588909349e+00 2.462807884811014e-03
2633 1.316000000000000e+02 5.917001726491840e+00 2.614283342925461e-03
2634 1.316500000000000e+02 5.916867160575056e+00 2.770986418028087e-03
2635 1.317000000000000e+02 5.916724627850037e+00 2.932984564258945e-03
2636 1.317500000000000e+02 5.916573862118630e+00 3.100324289686540e-03
2637 1.318000000000000e+02 5.916414595421069e+00 3.273027833436970e-03
2638 1.318500000000000e+02 5.916246559335287e+00 3.451089628709880e-03
2639 1.319000000000000e+02 5.916069486458198e+00 3.634472574374215e-03
2640 1.319500000000000e+02 5.915883112077849e+00 3.823104145679324e-03
2641 1.320000000000000e+02 5.915687176043630e+00 4.016872389529524e-03
2642 1.320500000000000e+02 5.915481424838896e+00 4.215621853411733e-03
2643 1.321000000000000e+02 5.915265613858288e+00 4.419149509544695e-03
2644 1.321500000000000e+02 5.915039509887942e+00 4.627200749496296e-03
2645 1.322000000000000e+02 5.914802893783339e+00 4.839465529098419e-03
2646 1.322500000000000e+02 5.914555563335032e+00 5.055574756633874e-03
2647 1.323000000000000e+02 5.914297336307675e+00 5.275097023691444e-03
2648 1.323500000000000e+02 5.914028053632663e+00 5.497535781451290e-03
2649 1.324000000000000e+02 5.913747582729530e+00 5.722327069488387e-03
2650 1.324500000000000e+02 5.913455820925714e+00 5.948837904776738e-03
2651 1.325000000000000e+02 5.913152698939053e+00 6.176365428789410e-03
2652 1.325500000000000e+02 5.912838184382835e+00 6.404136905597824e-03
2653 1.326000000000000e+02 5.912512285248493e+00 6.631310650577760e-03
2654 1.326500000000000e+02 5.912175053317777e+00 6.856977946627651e-03
2655 1.327000000000000e+02 5.911826587453830e+00 7.080165987636278e-03
2656 1.327500000000000e+02 5.911467036719014e+00 7.299841862433709e-03
2657 1.328000000000000e+02 5.911096603267587e+00 7.514917561532997e-03
2658 1.328500000000000e+02 5.910715544962860e+00 7.724255964935978e-03
2659 1.329000000000000e+02 5.910324177671093e+00 7.926677737266630e-03
2660 1.329500000000000e+02 5.909922877189134e+00 8.120969030915859e-03
2661 1.330000000000000e+02 5.909512080768001e+00 8.305889874966610e-03
2662 1.330500000000000e+02 5.909092288201637e+00 8.480183108288131e-03
2663 1.331000000000000e+02 5.908664062457173e+00 8.642583703695195e-03
2664 1.331500000000000e+02 5.908228029831267e+00 8.791828323948536e-03
2665 1.332000000000000e+02 5.907784879624778e+00 8.926664950958951e-03
2666 1.332500000000000e+02 5.907335363336172e+00 9.045862438705754e-03
2667 1.333000000000000e+02 5.906880293380907e+00 9.148219857166850e-03
2668 1.333500000000000e+02 5.906420541350455e+00 9.232575511637364e-03
2669 1.334000000000000e+02 5.905957035829744e+00 9.297815547828492e-03
2670 1.334500000000000e+02 5.905490759795672e+00 9.342882083727133e-03
2671 1.335000000000000e+02 5.905022747621371e+00 9.366780832280597e-03
2672 1.335500000000000e+02 5.904554081712444e+00 9.368588208449324e-03
2673 1.336000000000000e+02 5.904085888800526e+00 9.347457941295545e-03
2674 1.336500000000000e+02 5.903619335918314e+00 9.302627227230076e-03
2675 1.337000000000000e+02 5.903155626077803e+00 9.233422481580433e-03
2676 1.337500000000000e+02 5.902695993670156e+00 9.139264752002774e-03
2677 1.338000000000000e+02 5.902241699602603e+00 9.019674859738203e-03
2678 1.338500000000000e+02 5.901794026184183e+00 8.874278335904151e-03
2679 1.339000000000000e+02 5.901354271769012e+00 8.702810202949607e-03
2680 1.339500000000000e+02 5.900923745163888e+00 8.505119641792902e-03
2681 1.340000000000000e+02 5.900503759804833e+00 8.281174561153293e-03
2682 1.340500000000000e+02 5.900095627707772e+00 8.031066058435954e-03
2683 1.341000000000000e+02 5.899700653198989e+00 7.755012738428491e-03
2684 1.341500000000000e+02 5.899320126433929e+00 7.453364821374819e-03
2685 1.342000000000000e+02 5.898955316716852e+00 7.126607943170882e-03
2686 1.342500000000000e+02 5.898607465639612e+00 6.775366523177340e-03
2687 1.343000000000000e+02 5.898277780064534e+00 6.400406550612914e-03
2688 1.343500000000000e+02 5.897967424984551e+00 6.002637616440154e-03
2689 1.344000000000000e+02 5.897677516302890e+00 5.583114008738121e-03
2690 1.344500000000000e+02 5.897409113583677e+00 5.143034681349690e-03
2691 1.345000000000000e+02 5.897163212834755e+00 4.683741907998140e-03
2692 1.345500000000000e+02 5.896940739392877e+00 4.206718451769120e-03
2693 1.346000000000000e+02 5.896742540989578e+00 3.713583099065332e-03
2694 1.346500000000000e+02 5.896569381082971e+00 3.206084444631330e-03
2695 1.347000000000000e+02 5.896421932545115e+00 2.686092855679334e-03
2696 1.347500000000000e+02 5.896300771797403e+00 2.155590596935042e-03
2697 1.348000000000000e+02 5.896206373485422e+00 1.616660152894411e-03
2698 1.348500000000000e+02 5.896139105782114e+00 1.071470844697942e-03
2699 1.349000000000000e+02 5.896099226400952e+00 5.222639015300956e-04
2700 1.349500000000000e+02 5.896086879391961e+00 -2.866380059529661e-05
2701 1.350000000000000e+02 5.896102092781011e+00 -5.789770661035476e-04
2702 1.350500000000000e+02 5.896144777098571e+00 -1.126320468083364e-03
2703 1.351000000000000e+02 5.896214724827820e+00 -1.668336861841979e-03
2704 1.351500000000000e+02 5.896311610784755e+00 -2.202685976566698e-03
2705 1.352000000000000e+02 5.896434993425476e+00 -2.727062735976560e-03
2706 1.352500000000000e+02 5.896584317058353e+00 -3.239214973591586e-03
2707 1.353000000000000e+02 5.896758914922835e+00 -3.736960241012000e-03
2708 1.353500000000000e+02 5.896958013082454e+00 -4.218201445800318e-03
2709 1.354000000000000e+02 5.897180735067415e+00 -4.680941107260139e-03
2710 1.354500000000000e+02 5.897426107193180e+00 -5.123294075239926e-03
2711 1.355000000000000e+02 5.897693064474939e+00 -5.543498619022813e-03
2712 1.355500000000000e+02 5.897980457055082e+00 -5.939925850206862e-03
2713 1.356000000000000e+02 5.898287057059960e+00 -6.311087501540413e-03
2714 1.356500000000000e+02 5.898611565805236e+00 -6.655642133486239e-03
2715 1.357000000000000e+02 5.898952621273309e+00 -6.972399880709190e-03
2716 1.357500000000000e+02 5.899308805793307e+00 -7.260325883224894e-03
2717 1.358000000000000e+02 5.899678653861631e+00 -7.518542566415931e-03
2718 1.358500000000000e+02 5.900060660049949e+00 -7.746330944824464e-03
2719 1.359000000000000e+02 5.900453286956114e+00 -7.943131121104230e-03
2720 1.359500000000000e+02 5.900854973162059e+00 -8.108542143103747e-03
2721 1.360000000000000e+02 5.901264141170424e+00 -8.242321360194538e-03
2722 1.360500000000000e+02 5.901679205298079e+00 -8.344383393659172e-03
2723 1.361000000000000e+02 5.902098579509790e+00 -8.414798804921020e-03
2724 1.361500000000000e+02 5.902520685178571e+00 -8.453792508467117e-03
2725 1.362000000000000e+02 5.902943958760637e+00 -8.461741940459788e-03
2726 1.362500000000000e+02 5.903366859372617e+00 -8.439174959926632e-03
2727 1.363000000000000e+02 5.903787876256629e+00 -8.386767422452479e-03
2728 1.363500000000000e+02 5.904205536114862e+00 -8.305340341232537e-03
2729 1.364000000000000e+02 5.904618410290753e+00 -8.195856525912149e-03
2730 1.364500000000000e+02 5.905025121767453e+00 -8.059416573571454e-03
2731 1.365000000000000e+02 5.905424351948110e+00 -7.897254082624983e-03
2732 1.365500000000000e+02 5.905814847175716e+00 -7.710729960903606e-03
2733 1.366000000000000e+02 5.906195424944200e+00 -7.501325712615525e-03
2734 1.366500000000000e+02 5.906564979746977e+00 -7.270635611176246e-03
2735 1.367000000000000e+02 5.906922488505318e+00 -7.020357695353141e-03
2736 1.367500000000000e+02 5.907267015516513e+00 -6.752283564637196e-03
2737 1.368000000000000e+02 5.907597716861781e+00 -6.468286995060524e-03
2738 1.368500000000000e+02 5.907913844216019e+00 -6.170311440660825e-03
2739 1.369000000000000e+02 5.908214748005848e+00 -5.860356537681355e-03
2740 1.369500000000000e+02 5.908499879869787e+00 -5.540463771556148e-03
2741 1.370000000000000e+02 5.908768794383003e+00 -5.212701509043072e-03
2742 1.370500000000000e+02 5.909021150020691e+00 -4.879149631564772e-03
2743 1.371000000000000e+02 5.909256709346160e+00 -4.541884027924326e-03
2744 1.371500000000000e+02 5.909475338423483e+00 -4.202961221171364e-03
2745 1.372000000000000e+02 5.909677005468277e+00 -3.864403400779537e-03
2746 1.372500000000000e+02 5.909861778763561e+00 -3.528184122920663e-03
2747 1.373000000000000e+02 5.910029823880569e+00 -3.196214918022022e-03
2748 1.373500000000000e+02 5.910181400255364e+00 -2.870333013174076e-03
2749 1.374000000000000e+02 5.910316857181886e+00 -2.552290335922081e-03
2750 1.374500000000000e+02 5.910436629288956e+00 -2.243743920793406e-03
2751 1.375000000000000e+02 5.910541231573966e+00 -1.946247791853040e-03
2752 1.375500000000000e+02 5.910631254068141e+00 -1.661246346271739e-03
2753 1.376000000000000e+02 5.910707356208593e+00 -1.390069217892531e-03
2754 1.376500000000000e+02 5.910770260989930e+00 -1.133927559928694e-03
2755 1.377000000000000e+02 5.910820748964586e+00 -8.939116502926225e-04
2756 1.377500000000000e+02 5.910859652154960e+00 -6.709896955570116e-04
2757 1.378000000000000e+02 5.910887847934141e+00 -4.660076926299439e-04
2758 1.378500000000000e+02 5.910906252924223e+00 -2.796901959367659e-04
2759 1.379000000000000e+02 5.910915816953735e+00 -1.126418360364312e-04
2760 1.379500000000000e+02 5.910917517107826e+00 3.465055929297023e-05
2761 1.380000000000000e+02 5.910912351897806e+00 1.618153785543086e-04
2762 1.380500000000000e+02 5.910901335569971e+00 2.685932922918965e-04
2763 1.381000000000000e+02 5.910885492568577e+00 3.548340710768372e-04
2764 1.381500000000000e+02 5.910865852162863e+00 4.204932294360475e-04
2765 1.382000000000000e+02 5.910843443245633e+00 4.656285433934926e-04
2766 1.382500000000000e+02 5.910819289308524e+00 4.903964684288553e-04
2767 1.383000000000000e+02 5.910794403598790e+00 4.950484562105117e-04
2768 1.383500000000000e+02 5.910769784462903e+00 4.799271499233981e-04
2769 1.384000000000000e+02 5.910746410883798e+00 4.454624220162628e-04
2770 1.384500000000000e+02 5.910725238220701e+00 3.921672024809197e-04
2771 1.385000000000000e+02 5.910707194163550e+00 3.206330401894775e-04
2772 1.385500000000000e+02 5.910693174916682e+00 2.315253367868308e-04
2773 1.386000000000000e+02 5.910684041629871e+00 1.255781967479663e-04
2774 1.386500000000000e+02 5.910680617097007e+00 3.588846482216468e-06
2775 1.387000000000000e+02 5.910683682745223e+00 -1.335884117992236e-04
2776 1.387500000000000e+02 5.910693975938187e+00 -2.850487228300835e-04
2777 1.388000000000000e+02 5.910712187617506e+00 -4.498436716193766e-04
2778 1.388500000000000e+02 5.910738960305349e+00 -6.269887147780651e-04
2779 1.389000000000000e+02 5.910774886488984e+00 -8.154709894458989e-04
2780 1.389500000000000e+02 5.910820507404294e+00 -1.014257420308695e-03
2781 1.390000000000000e+02 5.910876312231014e+00 -1.222303018568738e-03
2782 1.390500000000000e+02 5.910942737706151e+00 -1.438559251489835e-03
2783 1.391000000000000e+02 5.911020168156163e+00 -1.661982345328994e-03
2784 1.391500000000000e+02 5.911108935940684e+00 -1.891541378551409e-03
2785 1.392000000000000e+02 5.911209322294019e+00 -2.126226022323152e-03
2786 1.392500000000000e+02 5.911321558542916e+00 -2.365053784680882e-03
2787 1.393000000000000e+02 5.911445827672487e+00 -2.607076633873717e-03
2788 1.393500000000000e+02 5.911582266206303e+00 -2.851386887146035e-03
2789 1.394000000000000e+02 5.911730966361201e+00 -3.097122272732733e-03
2790 1.394500000000000e+02 5.911891978433577e+00 -3.343470099999024e-03
2791 1.395000000000000e+02 5.912065313371201e+00 -3.589670493262531e-03
2792 1.395500000000000e+02 5.912250945482903e+00 -3.835018675335533e-03
2793 1.396000000000000e+02 5.912448815238735e+00 -4.078866308452334e-03
2794 1.396500000000000e+02 5.912658832113748e+00 -4.320621925479884e-03
2795 1.397000000000000e+02 5.912880877431283e+00 -4.559750503512205e-03
2796 1.397500000000000e+02 5.913114807164099e+00 -4.795772247394581e-03
2797 1.398000000000000e+02 5.913360454656022e+00 -5.028260668291651e-03
2798 1.398500000000000e+02 5.913617633230928e+00 -5.256840045504418e-03
2799 1.399000000000000e+02 5.913886138660573e+00 -5.481182370070670e-03
2800 1.399500000000000e+02 5.914165751467936e+00 -5.701003868843202e-03
2801 1.400000000000000e+02 5.914456239047457e+00 -5.916061208326440e-03
2802 1.400500000000000e+02 5.914757357588768e+00 -6.126147472178545e-03
2803 1.401000000000000e+02 5.915068853794675e+00 -6.331088004305485e-03
2804 1.401500000000000e+02 5.915390466389199e+00 -6.530736202288168e-03
2805 1.402000000000000e+02 5.915721927414904e+00 -6.724969336575626e-03
2806 1.402500000000000e+02 5.916062963322856e+00 -6.913684466471892e-03
2807 1.403000000000000e+02 5.916413295861551e+00 -7.096794514449556e-03
2808 1.403500000000000e+02 5.916772642774301e+00 -7.274224550997133e-03
2809 1.404000000000000e+02 5.917140718316650e+00 -7.445908337366802e-03
2810 1.404500000000000e+02 5.917517233608038e+00 -7.611785164733931e-03
2811 1.405000000000000e+02 5.917901896833124e+00 -7.771797018163440e-03
2812 1.405500000000000e+02 5.918294413309854e+00 -7.925886090536238e-03
2813 1.406000000000000e+02 5.918694485442177e+00 -8.073992663790719e-03
2814 1.406500000000000e+02 5.919101812576233e+00 -8.216053364007436e-03
2815 1.407000000000000e+02 5.919516090778578e+00 -8.351999795905840e-03
2816 1.407500000000000e+02 5.919937012555824e+00 -8.481757550633517e-03
2817 1.408000000000000e+02 5.920364266533642e+00 -8.605245576918108e-03
2818 1.408500000000000e+02 5.920797537113516e+00 -8.722375902321389e-03
2819 1.409000000000000e+02 5.921236504123874e+00 -8.833053677381741e-03
2820 1.409500000000000e+02 5.921680842481254e+00 -8.937177521346484e-03
2821 1.410000000000000e+02 5.922130221876008e+00 -9.034640137359773e-03
2822 1.410500000000000e+02 5.922584306494990e+00 -9.125329164767493e-03
2823 1.411000000000000e+02 5.923042754792485e+00 -9.209128234068942e-03
2824 1.411500000000000e+02 5.923505219318397e+00 -9.285918189823050e-03
2825 1.412000000000000e+02 5.923971346611467e+00 -9.355578449738999e-03
2826 1.412500000000000e+02 5.924440777163371e+00 -9.417988466147165e-03
2827 1.413000000000000e+02 5.924913145458082e+00 -9.473029263151744e-03
2828 1.413500000000000e+02 5.925388080089686e+00 -9.520585025937223e-03
2829 1.414000000000000e+02 5.925865203960676e+00 -9.560544723274944e-03
2830 1.414500000000000e+02 5.926344134562013e+00 -9.592803747917600e-03
2831 1.415000000000000e+02 5.926824484335468e+00 -9.617265566932431e-03
2832 1.415500000000000e+02 5.927305861118707e+00 -9.633843379024398e-03
2833 1.416000000000000e+02 5.927787868673370e+00 -9.642461776424582e-03
2834 1.416500000000000e+02 5.928270107296349e+00 -9.643058416592964e-03
2835 1.417000000000000e+02 5.928752174515029e+00 -9.635585708442918e-03
2836 1.417500000000000e+02 5.929233665867193e+00 -9.620012518949395e-03
2837 1.418000000000000e+02 5.929714175766924e+00 -9.596325907796910e-03
2838 1.418500000000000e+02 5.930193298457973e+00 -9.564532890840027e-03
2839 1.419000000000000e+02 5.930670629056008e+00 -9.524662235769199e-03
2840 1.419500000000000e+02 5.931145764681550e+00 -9.476766286340421e-03
2841 1.420000000000000e+02 5.931618305684642e+00 -9.420922803400344e-03
2842 1.420500000000000e+02 5.932087856961890e+00 -9.357236808522629e-03
2843 1.421000000000000e+02 5.932554029365495e+00 -9.285842407402711e-03
2844 1.421500000000000e+02 5.933016441202630e+00 -9.206904562066853e-03
2845 1.422000000000000e+02 5.933474719821701e+00 -9.120620774227817e-03
2846 1.422500000000000e+02 5.933928503280053e+00 -9.027222635804577e-03
2847 1.423000000000000e+02 5.934377442085282e+00 -8.926977195065078e-03
2848 1.423500000000000e+02 5.934821200999560e+00 -8.820188086042791e-03
2849 1.424000000000000e+02 5.935259460893886e+00 -8.707196360138170e-03
2850 1.424500000000000e+02 5.935691920635573e+00 -8.588380964384967e-03
2851 1.425000000000000e+02 5.936118298990325e+00 -8.464158810035372e-03
2852 1.425500000000000e+02 5.936538336516577e+00 -8.334984378430832e-03
2853 1.426000000000000e+02 5.936951797428168e+00 -8.201348822831633e-03
2854 1.426500000000000e+02 5.937358471398860e+00 -8.063778531059995e-03
2855 1.427000000000000e+02 5.937758175281274e+00 -7.922833130402651e-03
2856 1.427500000000000e+02 5.938150754711900e+00 -7.779102928529014e-03
2857 1.428000000000000e+02 5.938536085574126e+00 -7.633205804200571e-03
2858 1.428500000000000e+02 5.938914075292320e+00 -7.485783575527094e-03
2859 1.429000000000000e+02 5.939284663931679e+00 -7.337497892923039e-03
2860 1.429500000000000e+02 5.939647825081613e+00 -7.189025723235432e-03
2861 1.430000000000000e+02 5.940003566504003e+00 -7.041054499925536e-03
2862 1.430500000000000e+02 5.940351930531605e+00 -6.894277030164986e-03
2863 1.431000000000000e+02 5.940692994207019e+00 -6.749386258846357e-03
2864 1.431500000000000e+02 5.941026869157490e+00 -6.607069988735503e-03
2865 1.432000000000000e+02 5.941353701205893e+00 -6.468005661934839e-03
2866 1.432500000000000e+02 5.941673669723683e+00 -6.332855297586093e-03
2867 1.433000000000000e+02 5.941986986735651e+00 -6.202260675189919e-03
2868 1.433500000000000e+02 5.942293895791202e+00 -6.076838842039578e-03
2869 1.434000000000000e+02 5.942594670619855e+00 -5.957178004862840e-03
2870 1.434500000000000e+02 5.942889613591689e+00 -5.843833850827096e-03
2871 1.435000000000000e+02 5.943179054004938e+00 -5.737326327395209e-03
2872 1.435500000000000e+02 5.943463346224428e+00 -5.638136891379375e-03
2873 1.436000000000000e+02 5.943742867694076e+00 -5.546706219039521e-03
2874 1.436500000000000e+02 5.944018016846332e+00 -5.463432360297560e-03
2875 1.437000000000000e+02 5.944289210930106e+00 -5.388669303982851e-03
2876 1.437500000000000e+02 5.944556883776730e+00 -5.322725910792414e-03
2877 1.438000000000000e+02 5.944821483521185e+00 -5.265865170391848e-03
2878 1.438500000000000e+02 5.945083470293770e+00 -5.218303732092977e-03
2879 1.439000000000000e+02 5.945343313894394e+00 -5.180211658641909e-03
2880 1.439500000000000e+02 5.945601491459634e+00 -5.151712359854344e-03
2881 1.440000000000000e+02 5.945858485130380e+00 -5.132882665463967e-03
2882 1.440500000000000e+02 5.946114779726180e+00 -5.123753007003629e-03
2883 1.441000000000000e+02 5.946370860431080e+00 -5.124307686097396e-03
2884 1.441500000000000e+02 5.946627210494790e+00 -5.134485217253015e-03
2885 1.442000000000000e+02 5.946884308952805e+00 -5.154178746700211e-03
2886 1.442500000000000e+02 5.947142628369460e+00 -5.183236557400051e-03
2887 1.443000000000000e+02 5.947402632608545e+00 -5.221462677651445e-03
2888 1.443500000000000e+02 5.947664774637225e+00 -5.268617625082683e-03
2889 1.444000000000000e+02 5.947929494371054e+00 -5.324419321057761e-03
2890 1.444500000000000e+02 5.948197216569331e+00 -5.388544211877289e-03
2891 1.445000000000000e+02 5.948468348792241e+00 -5.460628641378307e-03
2892 1.445500000000000e+02 5.948743279433469e+00 -5.540270514199364e-03
2893 1.446000000000000e+02 5.949022375843661e+00 -5.627031283292894e-03
2894 1.446500000000000e+02 5.949305982561798e+00 -5.720438291785257e-03
2895 1.447000000000000e+02 5.949594419672840e+00 -5.819987489434908e-03
2896 1.447500000000000e+02 5.949887981310741e+00 -5.925146528058534e-03
2897 1.448000000000000e+02 5.950186934325646e+00 -6.035358229432575e-03
2898 1.448500000000000e+02 5.950491517133685e+00 -6.150044405144328e-03
2899 1.449000000000000e+02 5.950801938766160e+00 -6.268609989774632e-03
2900 1.449500000000000e+02 5.951118378132662e+00 -6.390447438402447e-03
2901 1.450000000000000e+02 5.951440983510000e+00 -6.514941322546264e-03
2902 1.450500000000000e+02 5.951769872264917e+00 -6.641473051489655e-03
2903 1.451000000000000e+02 5.952105130815149e+00 -6.769425637020987e-03
2904 1.451500000000000e+02 5.952446814828619e+00 -6.898188415140893e-03
2905 1.452000000000000e+02 5.952794949656663e+00 -7.027161639907575e-03
2906 1.452500000000000e+02 5.953149530992610e+00 -7.155760864776539e-03
2907 1.453000000000000e+02 5.953510525743141e+00 -7.283421038994931e-03
2908 1.453500000000000e+02 5.953877873096509e+00 -7.409600250278814e-03
2909 1.454000000000000e+02 5.954251485768169e+00 -7.533783062543264e-03
2910 1.454500000000000e+02 5.954631251402764e+00 -7.655483411097563e-03
2911 1.455000000000000e+02 5.955017034109279e+00 -7.774247027088066e-03
2912 1.455500000000000e+02 5.955408676105472e+00 -7.889653387698203e-03
2913 1.456000000000000e+02 5.955805999448049e+00 -8.001317195622804e-03
2914 1.456500000000000e+02 5.956208807825035e+00 -8.108889404434549e-03
2915 1.457000000000000e+02 5.956616888388492e+00 -8.212057822838403e-03
2916 1.457500000000000e+02 5.957030013607318e+00 -8.310547333154616e-03
2917 1.458000000000000e+02 5.957447943121807e+00 -8.404119770313301e-03
2918 1.458500000000000e+02 5.957870425584350e+00 -8.492573508194212e-03
2919 1.459000000000000e+02 5.958297200472627e+00 -8.575742801841812e-03
2920 1.459500000000000e+02 5.958727999864534e+00 -8.653496935391303e-03
2921 1.460000000000000e+02 5.959162550166166e+00 -8.725739218258255e-03
2922 1.460500000000000e+02 5.959600573786360e+00 -8.792405870137188e-03
2923 1.461000000000000e+02 5.960041790753180e+00 -8.853464829696733e-03
2924 1.461500000000000e+02 5.960485920269329e+00 -8.908914512666399e-03
2925 1.462000000000000e+02 5.960932682204446e+00 -8.958782540116061e-03
2926 1.462500000000000e+02 5.961381798523341e+00 -9.003124449167288e-03
2927 1.463000000000000e+02 5.961832994649363e+00 -9.042022392291571e-03
2928 1.463500000000000e+02 5.962286000762570e+00 -9.075583824182942e-03
2929 1.464000000000000e+02 5.962740553031781e+00 -9.103940171479863e-03
2930 1.464500000000000e+02 5.963196394779718e+00 -9.127245473568024e-03
2931 1.465000000000000e+02 5.963653277579138e+00 -9.145674984019081e-03
2932 1.465500000000000e+02 5.964110962278120e+00 -9.159423717770565e-03
2933 1.466000000000000e+02 5.964569219950915e+00 -9.168704929241045e-03
2934 1.466500000000000e+02 5.965027832771044e+00 -9.173748511486224e-03
2935 1.467000000000000e+02 5.965486594802064e+00 -9.174799305622372e-03
2936 1.467500000000000e+02 5.965945312701606e+00 -9.172115315578822e-03
2937 1.468000000000000e+02 5.966403806333622e+00 -9.165965829254219e-03
2938 1.468500000000000e+02 5.966861909284532e+00 -9.156629451156917e-03
2939 1.469000000000000e+02 5.967319469278737e+00 -9.144392057240935e-03
2940 1.469500000000000e+02 5.967776348490256e+00 -9.129544692623170e-03
2941 1.470000000000000e+02 5.968232423748000e+00 -9.112381429474681e-03
2942 1.470500000000000e+02 5.968687586633203e+00 -9.093197216856197e-03
2943 1.471000000000000e+02 5.969141743469685e+00 -9.072285750448827e-03
2944 1.471500000000000e+02 5.969594815208248e+00 -9.049937393372787e-03
2945 1.472000000000000e+02 5.970046737209023e+00 -9.026437182741986e-03
2946 1.472500000000000e+02 5.970497458926523e+00 -9.002062949656775e-03
2947 1.473000000000000e+02 5.970946943503988e+00 -8.977083584431611e-03
2948 1.473500000000000e+02 5.971395167284966e+00 -8.951757469430888e-03
2949 1.474000000000000e+02 5.971842119250931e+00 -8.926331099292639e-03
2950 1.474500000000000e+02 5.972287800394895e+00 -8.901037903346065e-03
2951 1.475000000000000e+02 5.972732223041266e+00 -8.876097277852324e-03
2952 1.475500000000000e+02 5.973175410122680e+00 -8.851713830262398e-03
2953 1.476000000000000e+02 5.973617394424292e+00 -8.828076830864617e-03
2954 1.476500000000000e+02 5.974058217805767e+00 -8.805359864707540e-03
2955 1.477000000000000e+02 5.974497930410763e+00 -8.783720669303108e-03
2956 1.477500000000000e+02 5.974936589872697e+00 -8.763301140986002e-03
2957 1.478000000000000e+02 5.975374260524862e+00 -8.744227492556433e-03
2958 1.478500000000000e+02 5.975811012621953e+00 -8.726610538776214e-03
2959 1.479000000000000e+02 5.976246921578739e+00 -8.710546090098248e-03
2960 1.479500000000000e+02 5.976682067230962e+00 -8.696115434050355e-03
2961 1.480000000000000e+02 5.977116533122144e+00 -8.683385882610750e-03
2962 1.480500000000000e+02 5.977550405819223e+00 -8.672411369570199e-03
2963 1.481000000000000e+02 5.977983774259101e+00 -8.663233081014354e-03
2964 1.481500000000000e+02 5.978416729127325e+00 -8.655880105941094e-03
2965 1.482000000000000e+02 5.978849362269695e+00 -8.650370097260662e-03
2966 1.482500000000000e+02 5.979281766137051e+00 -8.646709934438945e-03
2967 1.483000000000000e+02 5.979714033263139e+00 -8.644896384204515e-03
2968 1.483500000000000e+02 5.980146255775471e+00 -8.644916756939125e-03
2969 1.484000000000000e+02 5.980578524938833e+00 -8.646749557437161e-03
2970 1.484500000000000e+02 5.981010930731215e+00 -8.650365132707449e-03
2971 1.485000000000000e+02 5.981443561452104e+00 -8.655726319419799e-03
2972 1.485500000000000e+02 5.981876503363157e+00 -8.662789094620038e-03
2973 1.486000000000000e+02 5.982309840361566e+00 -8.671503234953803e-03
2974 1.486500000000000e+02 5.982743653686653e+00 -8.681812986992554e-03
2975 1.487000000000000e+02 5.983178021660265e+00 -8.693657752818496e-03
2976 1.487500000000000e+02 5.983613019461934e+00 -8.706972794199075e-03
2977 1.488000000000000e+02 5.984048718939685e+00 -8.721689955493162e-03
2978 1.488500000000000e+02 5.984485188457484e+00 -8.737738405812934e-03
2979 1.489000000000000e+02 5.984922492780266e+00 -8.755045398940453e-03
2980 1.489500000000000e+02 5.985360692997378e+00 -8.773537047526148e-03
2981 1.490000000000000e+02 5.985799846485019e+00 -8.793139105893744e-03
2982 1.490500000000000e+02 5.986240006907967e+00 -8.813777759213437e-03
2983 1.491000000000000e+02 5.986681224260940e+00 -8.835380407470339e-03
2984 1.491500000000000e+02 5.987123544948714e+00 -8.857876439885004e-03
2985 1.492000000000000e+02 5.987567011904929e+00 -8.881197994163870e-03
2986 1.492500000000000e+02 5.988011664748131e+00 -8.905280689504025e-03
2987 1.493000000000000e+02 5.988457539973879e+00 -8.930064330598952e-03
2988 1.493500000000000e+02 5.988904671181190e+00 -8.955493576081608e-03
2989 1.494000000000000e+02 5.989353089331487e+00 -8.981518568305091e-03
2990 1.494500000000000e+02 5.989802823038021e+00 -9.008095522000659e-03
2991 1.495000000000000e+02 5.990253898883688e+00 -9.035187271226874e-03
2992 1.495500000000000e+02 5.990706341765144e+00 -9.062763774680960e-03
2993 1.496000000000000e+02 5.991160175261156e+00 -9.090802583919810e-03
2994 1.496500000000000e+02 5.991615422023536e+00 -9.119289275059117e-03
2995 1.497000000000000e+02 5.992072104188662e+00 -9.148217849777041e-03
2996 1.497500000000000e+02 5.992530243808513e+00 -9.177591111431127e-03
2997 1.498000000000000e+02 5.992989863299805e+00 -9.207421018659900e-03
2998 1.498500000000000e+02 5.993450985910379e+00 -9.237729023796604e-03
2999 1.499000000000000e+02 5.993913636202184e+00 -9.268546398297772e-03
3000 1.499500000000000e+02 5.994377840550209e+00 -9.299914550267019e-03
3001 1.500000000000000e+02 5.994843627657211e+00 -9.331885334091794e-03
3002 1.500500000000000e+02 5.995311029083618e+00 -9.364521352788202e-03
3003 1.501000000000000e+02 5.995780079792490e+00 -9.397896254732530e-03
3004 1.501500000000000e+02 5.996250818709091e+00 -9.432095017176678e-03
3005 1.502000000000000e+02 5.996723289294208e+00 -9.467214214131658e-03
3006 1.502500000000000e+02 5.997197540130505e+00 -9.503362262606174e-03
3007 1.503000000000000e+02 5.997673625520468e+00 -9.540659636915194e-03
3008 1.503500000000000e+02 5.998151606094196e+00 -9.579239042141197e-03
3009 1.504000000000000e+02 5.998631549424682e+00 -9.619245536791610e-03
3010 1.504500000000000e+02 5.999113530647875e+00 -9.660836592741973e-03
3011 1.505000000000000e+02 5.999597633083956e+00 -9.704182079550705e-03
3012 1.505500000000000e+02 6.000083948855830e+00 -9.749464164299226e-03
3013 1.506000000000000e+02 6.000572579500386e+00 -9.796877114425229e-03
3014 1.506500000000000e+02 6.001063636567273e+00 -9.846626995768659e-03
3015 1.507000000000000e+02 6.001557242199963e+00 -9.898931257472654e-03
3016 1.507500000000000e+02 6.002053529693020e+00 -9.954018199360704e-03
3017 1.508000000000000e+02 6.002552644019899e+00 -1.001212631877024e-02
3018 1.508500000000000e+02 6.003054742324897e+00 -1.007350353612324e-02
3019 1.509000000000000e+02 6.003559994373512e+00 -1.013840630269769e-02
3020 1.509500000000000e+02 6.004068582955167e+00 -1.020709859494318e-02
3021 1.510000000000000e+02 6.004580704233006e+00 -1.027985080119365e-02
3022 1.510500000000000e+02 6.005096568035286e+00 -1.035693851090258e-02
3023 1.511000000000000e+02 6.005616398084096e+00 -1.043864121470506e-02
3024 1.511500000000000e+02 6.006140432156757e+00 -1.052524092318485e-02
3025 1.512000000000000e+02 6.006668922176415e+00 -1.061702071682546e-02
3026 1.512500000000000e+02 6.007202134228439e+00 -1.071426323083990e-02
3027 1.513000000000000e+02 6.007740348499499e+00 -1.081724908370774e-02
3028 1.513500000000000e+02 6.008283859136810e+00 -1.092625525214608e-02
3029 1.514000000000000e+02 6.008832974024713e+00 -1.104155339299417e-02
3030 1.514500000000000e+02 6.009388014476110e+00 -1.116340811122996e-02
3031 1.515000000000000e+02 6.009949314835836e+00 -1.129207516979314e-02
3032 1.515500000000000e+02 6.010517221993089e+00 -1.142779963615226e-02
3033 1.516000000000000e+02 6.011092094799452e+00 -1.157081395596116e-02
3034 1.516500000000000e+02 6.011674303388685e+00 -1.172133594894653e-02
3035 1.517000000000000e+02 6.012264228394346e+00 -1.187956671723001e-02
3036 1.517500000000000e+02 6.012862260060408e+00 -1.204568846118192e-02
3037 1.518000000000000e+02 6.013468797240464e+00 -1.221986219959170e-02
3038 1.518500000000000e+02 6.014084246280367e+00 -1.240222539578006e-02
3039 1.519000000000000e+02 6.014709019780042e+00 -1.259288949654547e-02
3040 1.519500000000000e+02 6.015343535230022e+00 -1.279193739466500e-02
3041 1.520000000000000e+02 6.015988213519509e+00 -1.299942084079575e-02
3042 1.520500000000000e+02 6.016643477314101e+00 -1.321535782906835e-02
3043 1.521000000000000e+02 6.017309749302416e+00 -1.343972999697129e-02
3044 1.521500000000000e+02 6.017987450313798e+00 -1.367248008731892e-02
3045 1.522000000000000e+02 6.018676997311148e+00 -1.391350952610892e-02
3046 1.522500000000000e+02 6.019378801266409e+00 -1.416267618279399e-02
3047 1.523000000000000e+02 6.020093264929427e+00 -1.441979238296476e-02
3048 1.523500000000000e+02 6.020820780504706e+00 -1.468462324755393e-02
3049 1.524000000000000e+02 6.021561727254182e+00 -1.495688544007834e-02
3050 1.524500000000000e+02 6.022316469048714e+00 -1.523624639660603e-02
3051 1.525000000000000e+02 6.023085351893843e+00 -1.552232411351717e-02
3052 1.525500000000000e+02 6.023868701460065e+00 -1.581468756195470e-02
3053 1.526000000000000e+02 6.024666820650038e+00 -1.611285777922689e-02
3054 1.526500000000000e+02 6.025479987237988e+00 -1.641630968402197e-02
3055 1.527000000000000e+02 6.026308451618441e+00 -1.672447463342053e-02
3056 1.527500000000000e+02 6.027152434701330e+00 -1.703674372228292e-02
3057 1.528000000000000e+02 6.028012125990669e+00 -1.735247180651101e-02
3058 1.528500000000000e+02 6.028887681881981e+00 -1.767098220096130e-02
3059 1.529000000000000e+02 6.029779224210765e+00 -1.799157198016488e-02
3060 1.529500000000000e+02 6.030686839079998e+00 -1.831351779243207e-02
3061 1.530000000000000e+02 6.031610575990008e+00 -1.863608206924106e-02
3062 1.530500000000000e+02 6.032550447286922e+00 -1.895851950196814e-02
3063 1.531000000000000e+02 6.033506427940205e+00 -1.928008364517453e-02
3064 1.531500000000000e+02 6.034478455651439e+00 -1.960003349694261e-02
3065 1.532000000000000e+02 6.035466431289899e+00 -1.991763991168405e-02
3066 1.532500000000000e+02 6.036470219642608e+00 -2.023219169903001e-02
3067 1.533000000000000e+02 6.037489650459802e+00 -2.054300128287778e-02
3068 1.533500000000000e+02 6.038524519770895e+00 -2.084940980452643e-02
3069 1.534000000000000e+02 6.039574591440255e+00 -2.115079157430699e-02
3070 1.534500000000000e+02 6.040639598928326e+00 -2.144655780170979e-02
3071 1.535000000000000e+02 6.041719247220426e+00 -2.173615955723740e-02
3072 1.535500000000000e+02 6.042813214884050e+00 -2.201908994174495e-02
3073 1.536000000000000e+02 6.043921156214600e+00 -2.229488546407588e-02
3074 1.536500000000000e+02 6.045042703430457e+00 -2.256312665052995e-02
3075 1.537000000000000e+02 6.046177468879653e+00 -2.282343792641583e-02
3076 1.537500000000000e+02 6.047325047223099e+00 -2.307548682622951e-02
3077 1.538000000000000e+02 6.048485017562276e+00 -2.331898260170995e-02
3078 1.538500000000000e+02 6.049656945483270e+00 -2.355367430613597e-02
3079 1.539000000000000e+02 6.050840384992890e+00 -2.377934843509344e-02
3080 1.539500000000000e+02 6.052034880326779e+00 -2.399582620844498e-02
3081 1.540000000000000e+02 6.053239967613735e+00 -2.420296057881188e-02
3082 1.540500000000000e+02 6.054455176384661e+00 -2.440063304376849e-02
3083 1.541000000000000e+02 6.055680030918111e+00 -2.458875033751973e-02
3084 1.541500000000000e+02 6.056914051418413e+00 -2.476724107324912e-02
3085 1.542000000000000e+02 6.058156755025436e+00 -2.493605239362928e-02
3086 1.542500000000000e+02 6.059407656657775e+00 -2.509514668656898e-02
3087 1.543000000000000e+02 6.060666269694093e+00 -2.524449841450505e-02
3088 1.543500000000000e+02 6.061932106499226e+00 -2.538409109263284e-02
3089 1.544000000000000e+02 6.063204678803356e+00 -2.551391445100748e-02
3090 1.544500000000000e+02 6.064483497944327e+00 -2.563396180801369e-02
3091 1.545000000000000e+02 6.065768074984158e+00 -2.574422767158246e-02
3092 1.545500000000000e+02 6.067057920711485e+00 -2.584470558780083e-02
3093 1.546000000000000e+02 6.068352545542938e+00 -2.593538624354963e-02
3094 1.546500000000000e+02 6.069651459335840e+00 -2.601625582999034e-02
3095 1.547000000000000e+02 6.070954171125937e+00 -2.608729467350912e-02
3096 1.547500000000000e+02 6.072260188803191e+00 -2.614847612827376e-02
3097 1.548000000000000e+02 6.073569018738764e+00 -2.619976573109639e-02
3098 1.548500000000000e+02 6.074880165376300e+00 -2.624112061479167e-02
3099 1.549000000000000e+02 6.076193130800243e+00 -2.627248917104197e-02
3100 1.549500000000000e+02 6.077507414293405e+00 -2.629381095763605e-02
3101 1.550000000000000e+02 6.078822511896007e+00 -2.630501684257602e-02
3102 1.550500000000000e+02 6.080137915977662e+00 -2.630602937681026e-02
3103 1.551000000000000e+02 6.081453114833688e+00 -2.629676338840703e-02
3104 1.551500000000000e+02 6.082767592316503e+00 -2.627712679266203e-02
3105 1.552000000000000e+02 6.084080827512954e+00 -2.624702161448944e-02
3106 1.552500000000000e+02 6.085392294477952e+00 -2.620634521614207e-02
3107 1.553000000000000e+02 6.086701462034569e+00 -2.615499173304059e-02
3108 1.553500000000000e+02 6.088007793651256e+00 -2.609285371660164e-02
3109 1.554000000000000e+02 6.089310747406229e+00 -2.601982398679148e-02
3110 1.554500000000000e+02 6.090609776049935e+00 -2.593579769805565e-02
3111 1.555000000000000e+02 6.091904327176034e+00 -2.584067462383821e-02
3112 1.555500000000000e+02 6.093193843512319e+00 -2.573436166704468e-02
3113 1.556000000000000e+02 6.094477763342739e+00 -2.561677559929976e-02
3114 1.556500000000000e+02 6.095755521072249e+00 -2.548784603326304e-02
3115 1.557000000000000e+02 6.097026547946065e+00 -2.534751863255025e-02
3116 1.557500000000000e+02 6.098290272935504e+00 -2.519575855298939e-02
3117 1.558000000000000e+02 6.099546123801364e+00 -2.503255410825744e-02
3118 1.558500000000000e+02 6.100793528346330e+00 -2.485792064819137e-02
3119 1.559000000000000e+02 6.102031915866183e+00 -2.467190462472679e-02
3120 1.559500000000000e+02 6.103260718808802e+00 -2.447458781477785e-02
3121 1.560000000000000e+02 6.104479374647661e+00 -2.426609165690152e-02
3122 1.560500000000000e+02 6.105687327974493e+00 -2.404658165003681e-02
3123 1.561000000000000e+02 6.106884032812665e+00 -2.381627174672829e-02
3124 1.561500000000000e+02 6.108068955149165e+00 -2.357542866282536e-02
3125 1.562000000000000e+02 6.109241575678947e+00 -2.332437601597626e-02
3126 1.562500000000000e+02 6.110401392750763e+00 -2.306349819151343e-02
3127 1.563000000000000e+02 6.111547925498098e+00 -2.279324382642223e-02
3128 1.563500000000000e+02 6.112680717133405e+00 -2.251412879770598e-02
3129 1.564000000000000e+02 6.113799338377869e+00 -2.222673859630042e-02
3130 1.564500000000000e+02 6.114903390993035e+00 -2.193172996877379e-02
3131 1.565000000000000e+02 6.115992511374746e+00 -2.162983171723809e-02
3132 1.565500000000000e+02 6.117066374164759e+00 -2.132184455516217e-02
3133 1.566000000000000e+02 6.118124695830263e+00 -2.100863993527824e-02
3134 1.566500000000000e+02 6.119167238158287e+00 -2.069115778743580e-02
3135 1.567000000000000e+02 6.120193811609006e+00 -2.037040312409033e-02
3136 1.567500000000000e+02 6.121204278470696e+00 -2.004744151160587e-02
3137 1.568000000000000e+02 6.122198555760167e+00 -1.972339342904306e-02
3138 1.568500000000000e+02 6.123176617813600e+00 -1.939942757089419e-02
3139 1.569000000000000e+02 6.124138498517256e+00 -1.907675319093194e-02
3140 1.569500000000000e+02 6.125084293132693e+00 -1.875661160754660e-02
3141 1.570000000000000e+02 6.126014159678011e+00 -1.844026702302770e-02
3142 1.570500000000000e+02 6.126928319834996e+00 -1.812899683232061e-02
3143 1.571000000000000e+02 6.127827059361243e+00 -1.782408160853954e-02
3144 1.571500000000000e+02 6.128710727995850e+00 -1.752679496298981e-02
3145 1.572000000000000e+02 6.129579738857542e+00 -1.723839347651079e-02
3146 1.572500000000000e+02 6.130434567343501e+00 -1.696010688833738e-02
3147 1.573000000000000e+02 6.131275749546376e+00 -1.669312871365847e-02
3148 1.573500000000000e+02 6.132103880214867e+00 -1.643860743644865e-02
3149 1.574000000000000e+02 6.132919610290021e+00 -1.619763839552313e-02
3150 1.574500000000000e+02 6.133723644054419e+00 -1.597125645227848e-02
3151 1.575000000000000e+02 6.134516735935248e+00 -1.576042949244183e-02
3152 1.575500000000000e+02 6.135299687003664e+00 -1.556605277924561e-02
3153 1.576000000000000e+02 6.136073341213173e+00 -1.538894415165970e-02
3154 1.576500000000000e+02 6.136838581418830e+00 -1.522984002687799e-02
3155 1.577000000000000e+02 6.137596325215861e+00 -1.508939214553529e-02
3156 1.577500000000000e+02 6.138347520633383e+00 -1.496816498457676e-02
3157 1.578000000000000e+02 6.139093141714318e+00 -1.486663374925534e-02
3158 1.578500000000000e+02 6.139834184008309e+00 -1.478518285292552e-02
3159 1.579000000000000e+02 6.140571659999611e+00 -1.472410479490094e-02
3160 1.579500000000000e+02 6.141306594487799e+00 -1.468359935606678e-02
3161 1.580000000000000e+02 6.142040019935218e+00 -1.466377304410571e-02
3162 1.580500000000000e+02 6.142772971792209e+00 -1.466463873676105e-02
3163 1.581000000000000e+02 6.143506483808894e+00 -1.468611549063858e-02
3164 1.581500000000000e+02 6.144241583341273e+00 -1.472802850948973e-02
3165 1.582000000000000e+02 6.144979286659843e+00 -1.479010928147062e-02
3166 1.582500000000000e+02 6.145720594269420e+00 -1.487199592166810e-02
3167 1.583000000000000e+02 6.146466486252010e+00 -1.497323377611437e-02
3168 1.583500000000000e+02 6.147217917647032e+00 -1.509327635615065e-02
3169 1.584000000000000e+02 6.147975813887625e+00 -1.523148669117624e-02
3170 1.584500000000000e+02 6.148741066316149e+00 -1.538713918955992e-02
3171 1.585000000000000e+02 6.149514527806581e+00 -1.555942210413441e-02
3172 1.585500000000000e+02 6.150297008526563e+00 -1.574744069518630e-02
3173 1.586000000000000e+02 6.151089271876099e+00 -1.595022116783085e-02
3174 1.586500000000000e+02 6.151892030643346e+00 -1.616671544997672e-02
3175 1.587000000000000e+02 6.152705943421097e+00 -1.639580685326436e-02
3176 1.587500000000000e+02 6.153531611328672e+00 -1.663631662831122e-02
3177 1.588000000000000e+02 6.154369575083928e+00 -1.688701139874738e-02
3178 1.588500000000000e+02 6.155220312468547e+00 -1.714661142452556e-02
3179 1.589000000000000e+02 6.156084236226381e+00 -1.741379960942702e-02
3180 1.589500000000000e+02 6.156961692429490e+00 -1.768723113628745e-02
3181 1.590000000000000e+02 6.157852959340009e+00 -1.796554358739932e-02
3182 1.590500000000000e+02 6.158758246788230e+00 -1.824736738194055e-02
3183 1.591000000000000e+02 6.159677696078203e+00 -1.853133634470261e-02
3184 1.591500000000000e+02 6.160611380422700e+00 -1.881609821578145e-02
3185 1.592000000000000e+02 6.161559305899782e+00 -1.910032490694213e-02
3186 1.592500000000000e+02 6.162521412913394e+00 -1.938272231847726e-02
3187 1.593000000000000e+02 6.163497578131629e+00 -1.966203954820500e-02
3188 1.593500000000000e+02 6.164487616868215e+00 -1.993707734618155e-02
3189 1.594000000000000e+02 6.165491285866247e+00 -2.020669569555267e-02
3190 1.594500000000000e+02 6.166508286437770e+00 -2.046982043236056e-02
3191 1.595000000000000e+02 6.167538267909483e+00 -2.072544885256988e-02
3192 1.595500000000000e+02 6.168580831323027e+00 -2.097265428563588e-02
3193 1.596000000000000e+02 6.169635533338047e+00 -2.121058964605460e-02
3194 1.596500000000000e+02 6.170701890287632e+00 -2.143849000546538e-02
3195 1.597000000000000e+02 6.171779382338594e+00 -2.165567425042703e-02
3196 1.597500000000000e+02 6.172867457712675e+00 -2.186154590791745e-02
3197 1.598000000000000e+02 6.173965536929385e+00 -2.205559323760653e-02
3198 1.598500000000000e+02 6.175073017036436e+00 -2.223738869606251e-02
3199 1.599000000000000e+02 6.176189275798992e+00 -2.240658787794558e-02
3200 1.599500000000000e+02 6.177313675824230e+00 -2.256292803695992e-02
3201 1.600000000000000e+02 6.178445568602688e+00 -2.270622628334884e-02
3202 1.600500000000000e+02 6.179584298452565e+00 -2.283637753922818e-02
3203 1.601000000000000e+02 6.180729206356610e+00 -2.295335232212814e-02
3204 1.601500000000000e+02 6.181879633684778e+00 -2.305719440860443e-02
3205 1.602000000000000e+02 6.183034925797471e+00 -2.314801841241554e-02
3206 1.602500000000000e+02 6.184194435526019e+00 -2.322600729812052e-02
3207 1.603000000000000e+02 6.185357526527283e+00 -2.329140982964439e-02
3208 1.603500000000000e+02 6.186523576508984e+00 -2.334453794137659e-02
3209 1.604000000000000e+02 6.187691980321421e+00 -2.338576401010428e-02
3210 1.604500000000000e+02 6.188862152909994e+00 -2.341551799076136e-02
3211 1.605000000000000e+02 6.190033532120497e+00 -2.343428437653117e-02
3212 1.605500000000000e+02 6.191205581347647e+00 -2.344259894537792e-02
3213 1.606000000000000e+02 6.192377792015034e+00 -2.344104524780732e-02
3214 1.606500000000000e+02 6.193549685872428e+00 -2.343025080469907e-02
3215 1.607000000000000e+02 6.194720817095504e+00 -2.341088298948080e-02
3216 1.607500000000000e+02 6.195890774171376e+00 -2.338364457759035e-02
3217 1.608000000000000e+02 6.197059181553263e+00 -2.334926896581102e-02
3218 1.608500000000000e+02 6.198225701067957e+00 -2.330851507606369e-02
3219 1.609000000000000e+02 6.199390033060870e+00 -2.326216197442221e-02
3220 1.609500000000000e+02 6.200551917265400e+00 -2.321100325128889e-02
3221 1.610000000000000e+02 6.201711133385999e+00 -2.315584122425385e-02
3222 1.610500000000000e+02 6.202867501387825e+00 -2.309748103340503e-02
3223 1.611000000000000e+02 6.204020881489339e+00 -2.303672471162699e-02
3224 1.611500000000000e+02 6.205171173858988e+00 -2.297436531183195e-02
3225 1.612000000000000e+02 6.206318318020522e+00 -2.291118117492275e-02
3226 1.612500000000000e+02 6.207462291976480e+00 -2.284793042385935e-02
3227 1.613000000000000e+02 6.208603111062908e+00 -2.278534575195224e-02
3228 1.613500000000000e+02 6.209740826551675e+00 -2.272412957095682e-02
3229 1.614000000000000e+02 6.210875524020004e+00 -2.266494956828069e-02
3230 1.614500000000000e+02 6.212007321508503e+00 -2.260843470544671e-02
3231 1.615000000000000e+02 6.213136367490549e+00 -2.255517167749410e-02
3232 1.615500000000000e+02 6.214262838676253e+00 -2.250570183525369e-02
3233 1.616000000000000e+02 6.215386937674074e+00 -2.246051855771647e-02
3234 1.616500000000000e+02 6.216508890532024e+00 -2.242006504943106e-02
3235 1.617000000000000e+02 6.217628944179017e+00 -2.238473252826445e-02
3236 1.617500000000000e+02 6.218747363784851e+00 -2.235485875793586e-02
3237 1.618000000000000e+02 6.219864430054811e+00 -2.233072688089699e-02
3238 1.618500000000000e+02 6.220980436472940e+00 -2.231256450063057e-02
3239 1.619000000000000e+02 6.222095686504874e+00 -2.230054296669337e-02
3240 1.619500000000000e+02 6.223210490769610e+00 -2.229477682414327e-02
3241 1.620000000000000e+02 6.224325164187288e+00 -2.229532338813733e-02
3242 1.620500000000000e+02 6.225440023108423e+00 -2.230218242223359e-02
3243 1.621000000000000e+02 6.226555382429511e+00 -2.231529590623893e-02
3244 1.621500000000000e+02 6.227671552699047e+00 -2.233454789026368e-02
3245 1.622000000000000e+02 6.228788837218538e+00 -2.235976444675991e-02
3246 1.622500000000000e+02 6.229907529143723e+00 -2.239071374156687e-02
3247 1.623000000000000e+02 6.231027908592695e+00 -2.242710625799837e-02
3248 1.623500000000000e+02 6.232150239769523e+00 -2.246859521554789e-02
3249 1.624000000000000e+02 6.233274768114249e+00 -2.251477723349993e-02
3250 1.624500000000000e+02 6.234401717492873e+00 -2.256519329335127e-02
3251 1.625000000000000e+02 6.235531287443584e+00 -2.261933005681449e-02
3252 1.625500000000000e+02 6.236663650498555e+00 -2.267662159339601e-02
3253 1.626000000000000e+02 6.237798949602924e+00 -2.273645156691373e-02
3254 1.626500000000000e+02 6.238937295655246e+00 -2.279815592365786e-02
3255 1.627000000000000e+02 6.240078765195290e+00 -2.286102611119389e-02
3256 1.627500000000000e+02 6.241223398266365e+00 -2.292431284568686e-02
3257 1.628000000000000e+02 6.242371196479858e+00 -2.298723042809314e-02
3258 1.628500000000000e+02 6.243522121309175e+00 -2.304896159395220e-02
3259 1.629000000000000e+02 6.244676092639254e+00 -2.310866286566515e-02
3260 1.629500000000000e+02 6.245832987595741e+00 -2.316547035746019e-02
3261 1.630000000000000e+02 6.246992639675000e+00 -2.321850597275521e-02
3262 1.630500000000000e+02 6.248154838193017e+00 -2.326688392128240e-02
3263 1.631000000000000e+02 6.249319328067128e+00 -2.330971747336541e-02
3264 1.631500000000000e+02 6.250485809940353e+00 -2.334612587015172e-02
3265 1.632000000000000e+02 6.251653940654143e+00 -2.337524130582302e-02
3266 1.632500000000000e+02 6.252823334070936e+00 -2.339621590227381e-02
3267 1.633000000000000e+02 6.253993562244371e+00 -2.340822861047087e-02
3268 1.633500000000000e+02 6.255164156931983e+00 -2.341049198078871e-02
3269 1.634000000000000e+02 6.256334611442449e+00 -2.340225875927082e-02
3270 1.634500000000000e+02 6.257504382807910e+00 -2.338282828664440e-02
3271 1.635000000000000e+02 6.258672894271114e+00 -2.335155268965217e-02
3272 1.635500000000000e+02 6.259839538076875e+00 -2.330784287146948e-02
3273 1.636000000000000e+02 6.261003678558261e+00 -2.325117432186552e-02
3274 1.636500000000000e+02 6.262164655509062e+00 -2.318109277588576e-02
3275 1.637000000000000e+02 6.263321787835849e+00 -2.309721976115675e-02
3276 1.637500000000000e+02 6.264474377485177e+00 -2.299925807203174e-02
3277 1.638000000000000e+02 6.265621713643053e+00 -2.288699721034959e-02
3278 1.638500000000000e+02 6.266763077206212e+00 -2.276031882438190e-02
3279 1.639000000000000e+02 6.267897745525491e+00 -2.261920216436231e-02
3280 1.639500000000000e+02 6.269024997422648e+00 -2.246372956299147e-02
3281 1.640000000000000e+02 6.270144118481790e+00 -2.229409192346488e-02
3282 1.640500000000000e+02 6.271254406614995e+00 -2.211059417907890e-02
3283 1.641000000000000e+02 6.272355177899698e+00 -2.191366066382372e-02
3284 1.641500000000000e+02 6.273445772681377e+00 -2.170384030581118e-02
3285 1.642000000000000e+02 6.274525561930279e+00 -2.148181153256878e-02
3286 1.642500000000000e+02 6.275593953834634e+00 -2.124838675155338e-02
3287 1.643000000000000e+02 6.276650400605434e+00 -2.100451624889033e-02
3288 1.643500000000000e+02 6.277694405459523e+00 -2.075129133236153e-02
3289 1.644000000000000e+02 6.278725529738670e+00 -2.048994653563341e-02
3290 1.644500000000000e+02 6.279743400113087e+00 -2.022186069389420e-02
3291 1.645000000000000e+02 6.280747715808060e+00 -1.994855670504947e-02
3292 1.645500000000000e+02 6.281738255783591e+00 -1.967169980750860e-02
3293 1.646000000000000e+02 6.282714885788811e+00 -1.939309422334112e-02
3294 1.646500000000000e+02 6.283677565205926e+00 -1.911467804510458e-02
3295 1.647000000000000e+02 6.284626353593321e+00 -1.883851628993405e-02
3296 1.647500000000000e+02 6.285561416834919e+00 -1.856679208152023e-02
3297 1.648000000000000e+02 6.286483032801473e+00 -1.830179597773984e-02
3298 1.648500000000000e+02 6.287391596432693e+00 -1.804591351233675e-02
3299 1.649000000000000e+02 6.288287624152707e+00 -1.780161106918143e-02
3300 1.649500000000000e+02 6.289171757539611e+00 -1.757142026285408e-02
3301 1.650000000000000e+02 6.290044766178992e+00 -1.735792103549905e-02
3302 1.650500000000000e+02 6.290907549643161e+00 -1.716372371983077e-02
3303 1.651000000000000e+02 6.291761138550975e+00 -1.699145033887461e-02
3304 1.651500000000000e+02 6.292606694677048e+00 -1.684371542370222e-02
3305 1.652000000000000e+02 6.293445510093346e+00 -1.672310662756971e-02
3306 1.652500000000000e+02 6.294279005339805e+00 -1.663216539856904e-02
3307 1.653000000000000e+02 6.295108726633202e+00 -1.657336794546715e-02
3308 1.653500000000000e+02 6.295936342134352e+00 -1.654910669366849e-02
3309 1.654000000000000e+02 6.296763637302569e+00 -1.656167237696238e-02
3310 1.654500000000000e+02 6.297592509372048e+00 -1.661323686872329e-02
3311 1.655000000000000e+02 6.298424960989442e+00 -1.670583679660886e-02
3312 1.655500000000000e+02 6.299263093051709e+00 -1.684135793844632e-02
3313 1.656000000000000e+02 6.300109096783286e+00 -1.702152035531590e-02
3314 1.656500000000000e+02 6.300965245087241e+00 -1.724786417449664e-02
3315 1.657000000000000e+02 6.301833883200736e+00 -1.752173591860640e-02
3316 1.657500000000000e+02 6.302717418679102e+00 -1.784427525706178e-02
3317 1.658000000000000e+02 6.303618310726442e+00 -1.821640205818653e-02
3318 1.658500000000000e+02 6.304539058884920e+00 -1.863880363653259e-02
3319 1.659000000000000e+02 6.305482191090095e+00 -1.911192211074386e-02
3320 1.659500000000000e+02 6.306450251095995e+00 -1.963594183064465e-02
3321 1.660000000000000e+02 6.307445785273160e+00 -2.021077688215911e-02
3322 1.660500000000000e+02 6.308471328784210e+00 -2.083605873188787e-02
3323 1.661000000000000e+02 6.309529391146349e+00 -2.151112414105150e-02
3324 1.661500000000000e+02 6.310622441198316e+00 -2.223500354653574e-02
3325 1.662000000000000e+02 6.311752891501002e+00 -2.300641016875105e-02
3326 1.662500000000000e+02 6.312923082215191e+00 -2.382373017262296e-02
3327 1.663000000000000e+02 6.314135264518264e+00 -2.468501426409198e-02
3328 1.663500000000000e+02 6.315391583641600e+00 -2.558797114346589e-02
3329 1.664000000000000e+02 6.316694061632611e+00 -2.652996327129564e-02
3330 1.664500000000000e+02 6.318044579968729e+00 -2.750800541012843e-02
3331 1.665000000000000e+02 6.319444862173624e+00 -2.851876639484274e-02
3332 1.665500000000000e+02 6.320896456608214e+00 -2.955857455086530e-02
3333 1.666000000000000e+02 6.322400719628710e+00 -3.062342712116362e-02
3334 1.666500000000000e+02 6.323958799320330e+00 -3.170900398542287e-02
3335 1.667000000000000e+02 6.325571620027253e+00 -3.281068584524149e-02
3336 1.667500000000000e+02 6.327239867904854e+00 -3.392357693510206e-02
3337 1.668000000000000e+02 6.328963977720763e+00 -3.504253218408415e-02
3338 1.668500000000000e+02 6.330744121123263e+00 -3.616218860655884e-02
3339 1.669000000000000e+02 6.332580196581419e+00 -3.727700056982641e-02
3340 1.669500000000000e+02 6.334471821180245e+00 -3.838127844590034e-02
3341 1.670000000000000e+02 6.336418324426009e+00 -3.946923004109593e-02
3342 1.670500000000000e+02 6.338418744184355e+00 -4.053500410821087e-02
3343 1.671000000000000e+02 6.340471824836830e+00 -4.157273517157556e-02
3344 1.671500000000000e+02 6.342576017701512e+00 -4.257658887083515e-02
3345 1.672000000000000e+02 6.344729483723913e+00 -4.354080703428131e-02
3346 1.672500000000000e+02 6.346930098404941e+00 -4.445975171943672e-02
3347 1.673000000000000e+02 6.349175458895857e+00 -4.532794754137370e-02
3348 1.673500000000000e+02 6.351462893159078e+00 -4.614012170184090e-02
3349 1.674000000000000e+02 6.353789471066041e+00 -4.689124124936939e-02
3350 1.674500000000000e+02 6.356152017284015e+00 -4.757654723868576e-02
3351 1.675000000000000e+02 6.358547125789910e+00 -4.819158559505432e-02
3352 1.675500000000000e+02 6.360971175843520e+00 -4.873223462668719e-02
3353 1.676000000000000e+02 6.363420349252578e+00 -4.919472925287494e-02
3354 1.676500000000000e+02 6.365890648768808e+00 -4.957568213188601e-02
3355 1.677000000000000e+02 6.368377917465767e+00 -4.987210195332104e-02
3356 1.677500000000000e+02 6.370877858964140e+00 -5.008140922597271e-02
3357 1.678000000000000e+02 6.373386058388364e+00 -5.020144992921693e-02
3358 1.678500000000000e+02 6.375898003957062e+00 -5.023050739343837e-02
3359 1.679000000000000e+02 6.378409109127708e+00 -5.016731276056952e-02
3360 1.679500000000000e+02 6.380914735233119e+00 -5.001105432240749e-02
3361 1.680000000000000e+02 6.383410214559949e+00 -4.976138596698654e-02
3362 1.680500000000000e+02 6.385890873829817e+00 -4.941843487470621e-02
3363 1.681000000000000e+02 6.388352058047420e+00 -4.898280849896075e-02
3364 1.681500000000000e+02 6.390789154679713e+00 -4.845560076460309e-02
3365 1.682000000000000e+02 6.393197618123880e+00 -4.783839730023054e-02
3366 1.682500000000000e+02 6.395572994409736e+00 -4.713327941429313e-02
3367 1.683000000000000e+02 6.397910946065309e+00 -4.634282642909326e-02
3368 1.683500000000000e+02 6.400207277052646e+00 -4.547011590229744e-02
3369 1.684000000000000e+02 6.402457957655539e+00 -4.451872121027378e-02
3370 1.684500000000000e+02 6.404659149173673e+00 -4.349270593357879e-02
3371 1.685000000000000e+02 6.406807228248897e+00 -4.239661447677179e-02
3372 1.685500000000000e+02 6.408898810621350e+00 -4.123545839380682e-02
3373 1.686000000000000e+02 6.410930774088277e+00 -4.001469794985724e-02
3374 1.686500000000000e+02 6.412900280416336e+00 -3.874021854901599e-02
3375 1.687000000000000e+02 6.414804795943179e+00 -3.741830178851657e-02
3376 1.687500000000000e+02 6.416642110595188e+00 -3.605559105490208e-02
3377 1.688000000000000e+02 6.418410355048669e+00 -3.465905175123574e-02
3378 1.688500000000000e+02 6.420108015770311e+00 -3.323592643110551e-02
3379 1.689000000000000e+02 6.421733947691780e+00 -3.179368530150661e-02
3380 1.689500000000000e+02 6.423287384300462e+00 -3.033997273224287e-02
3381 1.690000000000000e+02 6.424767944965004e+00 -2.888255056831213e-02
3382 1.690500000000000e+02 6.426175639357293e+00 -2.742923916501105e-02
3383 1.691000000000000e+02 6.427510868881505e+00 -2.598785715967722e-02
3384 1.691500000000000e+02 6.428774425073261e+00 -2.456616103229337e-02
3385 1.692000000000000e+02 6.429967484984735e+00 -2.317178551383137e-02
3386 1.692500000000000e+02 6.431091603624644e+00 -2.181218584937916e-02
3387 1.693000000000000e+02 6.432148703569672e+00 -2.049458282845862e-02
3388 1.693500000000000e+02 6.433141061907490e+00 -1.922591137597962e-02
3389 1.694000000000000e+02 6.434071294707270e+00 -1.801277333066231e-02
3390 1.694500000000000e+02 6.434942339240556e+00 -1.686139486476002e-02
3391 1.695000000000000e+02 6.435757434193746e+00 -1.577758881315283e-02
3392 1.695500000000000e+02 6.436520098121871e+00 -1.476672199283158e-02
3393 1.696000000000000e+02 6.437234106393030e+00 -1.383368742497559e-02
3394 1.696500000000000e+02 6.437903466864369e+00 -1.298288121948765e-02
3395 1.697000000000000e+02 6.438532394514978e+00 -1.221818375660710e-02
3396 1.697500000000000e+02 6.439125285240030e+00 -1.154294470961048e-02
3397 1.698000000000000e+02 6.439686688985939e+00 -1.095997139791471e-02
3398 1.698500000000000e+02 6.440221282379821e+00 -1.047151993906148e-02
3399 1.699000000000000e+02 6.440733840979846e+00 -1.007928868372865e-02
3400 1.699500000000000e+02 6.441229211248194e+00 -9.784413463238550e-03
3401 1.700000000000000e+02 6.441712282326169e+00 -9.587464258231648e-03
3402 1.700500000000000e+02 6.442187957674017e+00 -9.488442992759971e-03
3403 1.701000000000000e+02 6.442661126625445e+00 -9.486782274485961e-03
3404 1.701500000000000e+02 6.443136635901466e+00 -9.581345024924914e-03
3405 1.702000000000000e+02 6.443619261127938e+00 -9.770425074169253e-03
3406 1.702500000000000e+02 6.444113678408883e+00 -1.005174892317662e-02
3407 1.703000000000000e+02 6.444624436020256e+00 -1.042247898347171e-02
3408 1.703500000000000e+02 6.445155926307230e+00 -1.087921870982278e-02
3409 1.704000000000000e+02 6.445712357891238e+00 -1.141802011619397e-02
3410 1.704500000000000e+02 6.446297728318849e+00 -1.203439420642383e-02
3411 1.705000000000000e+02 6.446915797311880e+00 -1.272332487364025e-02
3412 1.705500000000000e+02 6.447570060806213e+00 -1.347928679897414e-02
3413 1.706000000000000e+02 6.448263725991778e+00 -1.429626782043947e-02
3414 1.706500000000000e+02 6.448999687588257e+00 -1.516779615766239e-02
3415 1.707000000000000e+02 6.449780505607544e+00 -1.608697274824600e-02
3416 1.707500000000000e+02 6.450608384863082e+00 -1.704650879986502e-02
3417 1.708000000000000e+02 6.451485156487530e+00 -1.803876849216124e-02
3418 1.708500000000000e+02 6.452412261712298e+00 -1.905581657377198e-02
3419 1.709000000000000e+02 6.453390738144908e+00 -2.008947041509224e-02
3420 1.709500000000000e+02 6.454421208753807e+00 -2.113135590093407e-02
3421 1.710000000000000e+02 6.455503873735001e+00 -2.217296638693966e-02
3422 1.710500000000000e+02 6.456638505392501e+00 -2.320572381750097e-02
3423 1.711000000000000e+02 6.457824446116751e+00 -2.422104101342804e-02
3424 1.711500000000000e+02 6.459060609493844e+00 -2.521038408903387e-02
3425 1.712000000000000e+02 6.460345484525654e+00 -2.616533396198939e-02
3426 1.712500000000000e+02 6.461677142890043e+00 -2.707764596679318e-02
3427 1.713000000000000e+02 6.463053249122334e+00 -2.793930667002620e-02
3428 1.713500000000000e+02 6.464471073557045e+00 -2.874258712131095e-02
3429 1.714000000000000e+02 6.465927507834465e+00 -2.948009192834000e-02
3430 1.714500000000000e+02 6.467419082749879e+00 -3.014480372200090e-02
3431 1.715000000000000e+02 6.468941988206665e+00 -3.073012276603393e-02
3432 1.715500000000000e+02 6.470492095026483e+00 -3.122990164892592e-02
3433 1.716000000000000e+02 6.472064978371558e+00 -3.163847516614027e-02
3434 1.716500000000000e+02 6.473655942543097e+00 -3.195068565225334e-02
3435 1.717000000000000e+02 6.475260046936783e+00 -3.216190414113917e-02
3436 1.717500000000000e+02 6.476872132957211e+00 -3.226804782067383e-02
3437 1.718000000000000e+02 6.478486851718850e+00 -3.226559430052234e-02
3438 1.718500000000000e+02 6.480098692387263e+00 -3.215159321894312e-02
3439 1.719000000000000e+02 6.481702011040745e+00 -3.192367569631038e-02
3440 1.719500000000000e+02 6.483291059956894e+00 -3.158006208328068e-02
3441 1.720000000000000e+02 6.484860017249073e+00 -3.111956836459484e-02
3442 1.720500000000000e+02 6.486403016793354e+00 -3.054161147034939e-02
3443 1.721000000000000e+02 6.487914178396108e+00 -2.984621361965978e-02
3444 1.721500000000000e+02 6.489387638155319e+00 -2.903400568176728e-02
3445 1.722000000000000e+02 6.490817578964284e+00 -2.810622940314644e-02
3446 1.722500000000000e+02 6.492198261095634e+00 -2.706473820866862e-02
3447 1.723000000000000e+02 6.493524052785151e+00 -2.591199616343687e-02
3448 1.723500000000000e+02 6.494789460711978e+00 -2.465107458235138e-02
3449 1.724000000000000e+02 6.495989160243386e+00 -2.328564568900404e-02
3450 1.724500000000000e+02 6.497118025280878e+00 -2.181997268737135e-02
3451 1.725000000000000e+02 6.498171157512123e+00 -2.025889560074212e-02
3452 1.725500000000000e+02 6.499143914840952e+00 -1.860781226492136e-02
3453 1.726000000000000e+02 6.500031938738616e+00 -1.687265393809589e-02
3454 1.726500000000000e+02 6.500831180234762e+00 -1.505985510638297e-02
3455 1.727000000000000e+02 6.501537924249254e+00 -1.317631721915014e-02
3456 1.727500000000000e+02 6.502148811956677e+00 -1.122936627284687e-02
3457 1.728000000000000e+02 6.502660860876539e+00 -9.226704373741512e-03
3458 1.728500000000000e+02 6.503071482394051e+00 -7.176355631504094e-03
3459 1.729000000000000e+02 6.503378496439689e+00 -5.086606965374330e-03
3460 1.729500000000000e+02 6.503580143090589e+00 -2.965944613091409e-03
3461 1.730000000000000e+02 6.503675090900998e+00 -8.229873277443289e-04
3462 1.730500000000000e+02 6.503662441823363e+00 1.333582598235239e-03
3463 1.731000000000000e+02 6.503541732641175e+00 3.495089232252724e-03
3464 1.731500000000000e+02 6.503312932900138e+00 5.652932516628795e-03
3465 1.732000000000000e+02 6.502976439389512e+00 7.798656090054479e-03
3466 1.732500000000000e+02 6.502533067291132e+00 9.924012158037954e-03
3467 1.733000000000000e+02 6.501984038173708e+00 1.202102226345758e-02
3468 1.733500000000000e+02 6.501330965064787e+00 1.408203295895305e-02
3469 1.734000000000000e+02 6.500575834877813e+00 1.609976557277903e-02
3470 1.734500000000000e+02 6.499720988507509e+00 1.806735947132765e-02
3471 1.735000000000000e+02 6.498769098930680e+00 1.997840844915721e-02
3472 1.735500000000000e+02 6.497723147662593e+00 2.182699010204736e-02
3473 1.736000000000000e+02 6.496586399920475e+00 2.360768825660386e-02
3474 1.736500000000000e+02 6.495362378836933e+00 2.531560872009564e-02
3475 1.737000000000000e+02 6.494054839048466e+00 2.694638878113942e-02
3476 1.737500000000000e+02 6.492667739958819e+00 2.849620102380435e-02
3477 1.738000000000000e+02 6.491205218946085e+00 2.996175210359553e-02
3478 1.738500000000000e+02 6.489671564748459e+00 3.134027719649879e-02
3479 1.739000000000000e+02 6.488071191226435e+00 3.262953084226083e-02
3480 1.739500000000000e+02 6.486408611664233e+00 3.382777488797117e-02
3481 1.740000000000000e+02 6.484688413737638e+00 3.493376419445582e-02
3482 1.740500000000000e+02 6.482915235244787e+00 3.594673068914034e-02
3483 1.741000000000000e+02 6.481093740668724e+00 3.686636626929030e-02
3484 1.741500000000000e+02 6.479228598617858e+00 3.769280495210303e-02
3485 1.742000000000000e+02 6.477324460173514e+00 3.842660455843472e-02
3486 1.742500000000000e+02 6.475385938162015e+00 3.906872811734630e-02
3487 1.743000000000000e+02 6.473417587361779e+00 3.962052506797598e-02
3488 1.743500000000000e+02 6.471423885655217e+00 4.008371224422547e-02
3489 1.744000000000000e+02 6.469409216137357e+00 4.046035455472996e-02
3490 1.744500000000000e+02 6.467377850199744e+00 4.075284520194344e-02
3491 1.745000000000000e+02 6.465333931617162e+00 4.096388525045569e-02
3492 1.745500000000000e+02 6.463281461674699e+00 4.109646233307451e-02
3493 1.746000000000000e+02 6.461224285383855e+00 4.115382828859815e-02
3494 1.746500000000000e+02 6.459166078845839e+00 4.113947555303810e-02
3495 1.747000000000000e+02 6.457110337828551e+00 4.105711217044394e-02
3496 1.747500000000000e+02 6.455060367628795e+00 4.091063535753392e-02
3497 1.748000000000000e+02 6.453019274292798e+00 4.070410363199883e-02
3498 1.748500000000000e+02 6.450989957265595e+00 4.044170760281851e-02
3499 1.749000000000000e+02 6.448975103532516e+00 1.560425101818197e-02
3500 1.749500000000000e+02 6.449429532163776e+00 -5.830488520646604e-02
3501 1.750000000000000e+02 6.454805592053162e+00 -1.567375101512880e-01
3502 1.750500000000000e+02 6.465103283178905e+00 -2.551701350603253e-01
3503 1.751000000000000e+02 6.480322605559195e+00 -3.536027600421221e-01
3504 1.751500000000000e+02 6.500463559183117e+00 -4.520353848420200e-01
3505 1.752000000000000e+02 6.525526144043397e+00 -5.504680097510573e-01
3506 1.752500000000000e+02 6.555510360158223e+00 -6.489006346964743e-01
3507 1.753000000000000e+02 6.590416207513044e+00 -7.473332595691318e-01
3508 1.753500000000000e+02 6.630243686115136e+00 -8.457658845145488e-01
3509 1.754000000000000e+02 6.674992795964499e+00 -9.441985093872063e-01
3510 1.754500000000000e+02 6.724663537053857e+00 -1.042631134187104e+00
3511 1.755000000000000e+02 6.779255909383210e+00 -1.141063759168901e+00
3512 1.755500000000000e+02 6.838769912970747e+00 -1.239496384114318e+00
3513 1.756000000000000e+02 6.903205547794641e+00 -1.337929008950596e+00
3514 1.756500000000000e+02 6.972562813865807e+00 -1.436361633859633e+00
3515 1.757000000000000e+02 7.046841711180605e+00 -1.534794258695911e+00
3516 1.757500000000000e+02 7.126042239735398e+00 -1.633226883641328e+00
3517 1.758000000000000e+02 7.210164399544738e+00 -1.731659508586745e+00
3518 1.758500000000000e+02 7.299208190594072e+00 -1.830092133423022e+00
3519 1.759000000000000e+02 7.393173612887040e+00 -1.928524758404819e+00
3520 1.759500000000000e+02 7.492060666434554e+00 -2.026957383241097e+00
3521 1.760000000000000e+02 7.595869351211149e+00 -2.125390008077375e+00
3522 1.760500000000000e+02 7.704599667242292e+00 -2.223822633059171e+00
3523 1.761000000000000e+02 7.818251614517067e+00 -2.322255257931829e+00
3524 1.761500000000000e+02 7.936825193035475e+00 -2.420687882877246e+00
3525 1.762000000000000e+02 8.060320402804791e+00 -2.519120507749903e+00
3526 1.762500000000000e+02 8.188737243810465e+00 -2.617553132586181e+00
3527 1.763000000000000e+02 8.322075716063409e+00 -2.715985757604358e+00
3528 1.763500000000000e+02 8.460335819570901e+00 -2.814418382440635e+00
3529 1.764000000000000e+02 8.603517554307473e+00 -2.912851007240533e+00
3530 1.764500000000000e+02 8.751620920294954e+00 -3.011283632258710e+00
3531 1.765000000000000e+02 8.904645917533344e+00 -3.109716257131367e+00
3532 1.765500000000000e+02 9.062592546008091e+00 -3.208148882040405e+00
3533 1.766000000000000e+02 9.225460805737384e+00 -3.306581506949442e+00
3534 1.766500000000000e+02 9.393250696703035e+00 -3.405014131785720e+00
3535 1.767000000000000e+02 9.565962218915956e+00 -3.503446756731137e+00
3536 1.767500000000000e+02 9.743595372376149e+00 -3.601879381640174e+00
3537 1.768000000000000e+02 9.926150157079974e+00 -3.700312006476452e+00
3538 1.768500000000000e+02 1.011362657302379e+01 -3.798744631385489e+00
3539 1.769000000000000e+02 1.030602462021852e+01 -3.897177256330906e+00
3540 1.769500000000000e+02 1.050334429865688e+01 -3.995609881239943e+00
3541 1.770000000000000e+02 1.070558560834252e+01 -4.094042506112601e+00
3542 1.770500000000000e+02 1.091274854926814e+01 -4.192475130985258e+00
3543 1.771000000000000e+02 1.112483312144104e+01 -4.290907755930675e+00
3544 1.771500000000000e+02 1.134183932486121e+01 -4.389340380839712e+00
3545 1.772000000000000e+02 1.156376715952501e+01 -4.487773005712370e+00
3546 1.772500000000000e+02 1.179061662543245e+01 -4.586205630585027e+00
3547 1.773000000000000e+02 1.202238772258352e+01 -4.684638255457685e+00
3548 1.773500000000000e+02 1.225908045097822e+01 -4.783070880403102e+00
3549 1.774000000000000e+02 1.250069481062383e+01 -4.881503505312139e+00
3550 1.774500000000000e+02 1.274723080150943e+01 -4.979936130221176e+00
3551 1.775000000000000e+02 1.299868842364594e+01 -5.078368755093834e+00
3552 1.775500000000000e+02 1.325506767701881e+01 -5.176801379966491e+00
3553 1.776000000000000e+02 1.351636856164259e+01 -5.275234004911908e+00
3554 1.776500000000000e+02 1.378259107751001e+01 -5.373666629748186e+00
3555 1.777000000000000e+02 1.405373522461741e+01 -5.472099254693603e+00
3556 1.777500000000000e+02 1.432980100297937e+01 -5.570531879602640e+00
3557 1.778000000000000e+02 1.461078841257768e+01 -5.668964504438918e+00
3558 1.778500000000000e+02 1.489669745342326e+01 -5.767397129420715e+00
3559 1.779000000000000e+02 1.518752812551975e+01 -5.865829754293372e+00
3560 1.779500000000000e+02 1.548328042885259e+01 -5.964262379093270e+00
3561 1.780000000000000e+02 1.578395436342907e+01 -6.062695004111447e+00
3562 1.780500000000000e+02 1.608954992926374e+01 -6.161127629020484e+00
3563 1.781000000000000e+02 1.640006712633112e+01 -6.259560253856762e+00
3564 1.781500000000000e+02 1.671550595464942e+01 -6.357992878765799e+00
3565 1.782000000000000e+02 1.703586641420770e+01 -6.456425503602077e+00
3566 1.782500000000000e+02 1.736114850500962e+01 -6.554858128583874e+00
3567 1.783000000000000e+02 1.769135222706609e+01 -6.653290753492911e+00
3568 1.783500000000000e+02 1.802647758035891e+01 -6.751723378292809e+00
3569 1.784000000000000e+02 1.836652456489537e+01 -6.850156003310985e+00
3570 1.784500000000000e+02 1.871149318069001e+01 -6.948588628183643e+00
3571 1.785000000000000e+02 1.906138342771374e+01 -7.047021253056300e+00
3572 1.785500000000000e+02 1.941619530599564e+01 -7.145453877965338e+00
3573 1.786000000000000e+02 1.977592881551027e+01 -7.243886502765235e+00
3574 1.786500000000000e+02 2.014058395627217e+01 -7.342319127783412e+00
3575 1.787000000000000e+02 2.051016072828861e+01 -7.440751752656070e+00
3576 1.787500000000000e+02 2.088465913153777e+01 -7.539184377455967e+00
3577 1.788000000000000e+02 2.126407916603421e+01 -7.637617002510524e+00
3578 1.788500000000000e+02 2.164842083178883e+01 -7.736049627383181e+00
3579 1.789000000000000e+02 2.203768412877253e+01 -7.834482252146699e+00
3580 1.789500000000000e+02 2.243186905700350e+01 -7.932914877164876e+00
3581 1.790000000000000e+02 2.283097561648901e+01 -8.031347502073913e+00
3582 1.790500000000000e+02 2.323500380721089e+01 -8.129780126946571e+00
3583 1.791000000000000e+02 2.364395362918367e+01 -8.228212751855608e+00
3584 1.791500000000000e+02 2.405782508239645e+01 -8.326645376691886e+00
3585 1.792000000000000e+02 2.447661816685286e+01 -8.425078001637303e+00
3586 1.792500000000000e+02 2.490033288256018e+01 -8.523510626546340e+00
3587 1.793000000000000e+02 2.532896922950749e+01 -8.621943251382618e+00
3588 1.793500000000000e+02 2.576252720769844e+01 -8.720375876291655e+00
3589 1.794000000000000e+02 2.620100681713666e+01 -8.818808501200692e+00
3590 1.794500000000000e+02 2.664440805781851e+01 -8.917241126146109e+00
3591 1.795000000000000e+02 2.709273092975127e+01 -9.015673751055147e+00
3592 1.795500000000000e+02 2.754597543292402e+01 -9.114106375891424e+00
3593 1.796000000000000e+02 2.800414156734041e+01 -9.212539000836841e+00
3594 1.796500000000000e+02 2.846722933300771e+01 -9.310971625745879e+00
3595 1.797000000000000e+02 2.893523872991500e+01 -9.409404250618536e+00
3596 1.797500000000000e+02 2.940816975806956e+01 -9.507836875491193e+00
3597 1.798000000000000e+02 2.988602241746412e+01 -9.606269500363851e+00
3598 1.798500000000000e+02 3.036879670810595e+01 -9.704702125345648e+00
3599 1.799000000000000e+02 3.085649262999868e+01 -9.803134750218305e+00
3600 1.799500000000000e+02 3.134911018312778e+01 -9.901567375090963e+00
3601 1.800000000000000e+02 3.184664936750778e+01 -1.000000000000000e+01

#################################################################

Angle_2
N 3601

1 0.000000000000000e+00 3.561907910332342e+02 1.000000000000000e+01
2 5.000000000000000e-02 3.556909739473458e+02 9.992683435536946e+00
3 1.000000000000000e-01 3.551915226896805e+02 9.985366871073893e+00
4 1.500000000000000e-01 3.546924372602384e+02 9.978050306611408e+00
5 2.000000000000000e-01 3.541937176590193e+02 9.970733742148354e+00
6 2.500000000000000e-01 3.536953638860235e+02 9.963417177684732e+00
7 3.000000000000000e-01 3.531973759412509e+02 9.956100613222247e+00
8 3.500000000000000e-01 3.526997538247013e+02 9.948784048759194e+00
9 4.000000000000000e-01 3.522024975363749e+02 9.941467484296140e+00
10 4.500000000000000e-01 3.517056070762717e+02 9.934150919833087e+00
11 5.000000000000000e-01 3.512090824443916e+02 9.926834355370033e+00
12 5.500000000000000e-01 3.507129236407347e+02 9.919517790907548e+00
13 6.000000000000001e-01 3.502171306653009e+02 9.912201226444495e+00
14 6.500000000000000e-01 3.497217035180902e+02 9.904884661981441e+00
15 7.000000000000001e-01 3.492266421991027e+02 9.897568097518388e+00
16 7.500000000000000e-01 3.487319467083384e+02 9.890251533055334e+00
17 8.000000000000000e-01 3.482376170457972e+02 9.882934968592281e+00
18 8.500000000000001e-01 3.477436532114792e+02 9.875618404129227e+00
19 9.000000000000000e-01 3.472500552053843e+02 9.868301839666742e+00
20 9.500000000000001e-01 3.467568230275125e+02 9.860985275203689e+00
21 1.000000000000000e+00 3.462639566778639e+02 9.853668710740067e+00
22 1.050000000000000e+00 3.457714561564385e+02 9.846352146277582e+00
23 1.100000000000000e+00 3.452793214632362e+02 9.839035581814528e+00
24 1.150000000000000e+00 3.447875525982570e+02 9.831719017351475e+00
25 1.200000000000000e+00 3.442961495615010e+02 9.824402452888990e+00
26 1.250000000000000e+00 3.438051123529681e+02 9.817085888425368e+00
27 1.300000000000000e+00 3.433144409726585e+02 9.809769323962314e+00
28 1.350000000000000e+00 3.428241354205719e+02 9.802452759499829e+00
29 1.400000000000000e+00 3.423341956967085e+02 9.795136195036775e+00
30 1.450000000000000e+00 3.418446218010682e+02 9.787819630573722e+00
31 1.500000000000000e+00 3.413554137336511e+02 9.780503066110668e+00
32 1.550000000000000e+00 3.408665714944572e+02 9.773186501647615e+00
33 1.600000000000000e+00 3.403780950834864e+02 9.765869937185130e+00
34 1.650000000000000e+00 3.398899845007386e+02 9.758553372722076e+00
35 1.700000000000000e+00 3.394022397462141e+02 9.751236808258454e+00
36 1.750000000000000e+00 3.389148608199128e+02 9.743920243795969e+00
37 1.800000000000000e+00 3.384278477218346e+02 9.736603679332916e+00
38 1.850000000000000e+00 3.379412004519795e+02 9.729287114869862e+00
39 1.900000000000000e+00 3.374549190103476e+02 9.721970550407377e+00
40 1.950000000000000e+00 3.369690033969388e+02 9.714653985943755e+00
41 2.000000000000000e+00 3.364834536117532e+02 9.707337421480702e+00
42 2.050000000000000e+00 3.359982696547907e+02 9.700020857018217e+00
43 2.100000000000000e+00 3.355134515260514e+02 9.692704292555163e+00
44 2.150000000000000e+00 3.350289992255352e+02 9.685387728092110e+00
45 2.200000000000000e+00 3.345449127532422e+02 9.678071163629056e+00
46 2.250000000000000e+00 3.340611921091723e+02 9.670754599166003e+00
47 2.300000000000000e+00 3.335778372933256e+02 9.663438034702949e+00
48 2.350000000000000e+00 3.330948483057020e+02 9.656121470240464e+00
49 2.400000000000000e+00 3.326122251463015e+02 9.648804905777411e+00
50 2.450000000000000e+00 3.321299678151242e+02 9.641488341313789e+00
51 2.500000000000000e+00 3.316480763121701e+02 9.634171776851304e+00
52 2.550000000000000e+00 3.311665506374391e+02 9.626855212388818e+00
53 2.600000000000000e+00 3.306853907909313e+02 9.619538647925197e+00
54 2.650000000000000e+00 3.302045967726466e+02 9.612222083462143e+00
55 2.700000000000000e+00 3.297241685825850e+02 9.604905518999658e+00
56 2.750000000000000e+00 3.292441062207466e+02 9.597588954536604e+00
57 2.800000000000000e+00 3.287644096871314e+02 9.590272390072982e+00
58 2.850000000000000e+00 3.282850789817393e+02 9.582955825609929e+00
59 2.900000000000000e+00 3.278061141045704e+02 9.575639261148012e+00
60 2.950000000000000e+00 3.273275150556245e+02 9.568322696684959e+00
61 3.000000000000000e+00 3.268492818349019e+02 9.561006132221337e+00
62 3.050000000000000e+00 3.263714144424024e+02 9.553689567758283e+00
63 3.100000000000000e+00 3.258939128781261e+02 9.546373003295230e+00
64 3.150000000000000e+00 3.254167771420729e+02 9.539056438832745e+00
65 3.200000000000000e+00 3.249400072342428e+02 9.531739874369691e+00
66 3.250000000000000e+00 3.244636031546359e+02 9.524423309906638e+00
67 3.300000000000000e+00 3.239875649032521e+02 9.517106745443584e+00
68 3.350000000000000e+00 3.235118924800915e+02 9.509790180980531e+00
69 3.400000000000000e+00 3.230365858851541e+02 9.502473616518046e+00
70 3.450000000000000e+00 3.225616451184397e+02 9.495157052054992e+00
71 3.500000000000000e+00 3.220870701799486e+02 9.487840487591370e+00
72 3.550000000000000e+00 3.216128610696806e+02 9.480523923128317e+00
73 3.600000000000000e+00 3.211390177876357e+02 9.473207358665832e+00
74 3.650000000000000e+00 3.206655403338140e+02 9.465890794203347e+00
75 3.700000000000000e+00 3.201924287082154e+02 9.458574229740293e+00
76 3.750000000000000e+00 3.197196829108400e+02 9.451257665276671e+00
77 3.800000000000000e+00 3.192473029416877e+02 9.443941100813618e+00
78 3.850000000000000e+00 3.187752888007586e+02 9.436624536350564e+00
79 3.900000000000000e+00 3.183036404880527e+02 9.429307971888079e+00
80 3.950000000000000e+00 3.178323580035698e+02 9.421991407425025e+00
81 4.000000000000000e+00 3.173614413473102e+02 9.414674842961972e+00
82 4.050000000000000e+00 3.168908905192736e+02 9.407358278499487e+00
83 4.100000000000001e+00 3.164207055194602e+02 9.400041714035865e+00
84 4.150000000000000e+00 3.159508863478700e+02 9.392725149572811e+00
85 4.200000000000000e+00 3.154814330045029e+02 9.385408585110326e+00
86 4.250000000000000e+00 3.150123454893590e+02 9.378092020647273e+00
87 4.300000000000000e+00 3.145436238024382e+02 9.370775456184219e+00
88 4.350000000000001e+00 3.140752679437406e+02 9.363458891721166e+00
89 4.400000000000000e+00 3.136072779132661e+02 9.356142327258112e+00
90 4.450000000000000e+00 3.131396537110148e+02 9.348825762795059e+00
91 4.500000000000000e+00 3.126723953369866e+02 9.341509198332574e+00
92 4.550000000000000e+00 3.122055027911815e+02 9.334192633869520e+00
93 4.600000000000001e+00 3.117389760735996e+02 9.326876069405898e+00
94 4.650000000000000e+00 3.112728151842409e+02 9.319559504943413e+00
95 4.700000000000000e+00 3.108070201231053e+02 9.312242940480360e+00
96 4.750000000000000e+00 3.103415908901929e+02 9.304926376017306e+00
97 4.800000000000001e+00 3.098765274855036e+02 9.297609811554253e+00
98 4.850000000000001e+00 3.094118299090375e+02 9.290293247091199e+00
99 4.900000000000000e+00 3.089474981607945e+02 9.282976682628714e+00
100 4.950000000000000e+00 3.084835322407746e+02 9.275660118165661e+00
101 5.000000000000000e+00 3.080199321489779e+02 9.268343553702607e+00
102 5.050000000000001e+00 3.075566978854043e+02 9.261026989239554e+00
103 5.100000000000001e+00 3.070938294500539e+02 9.253710424776500e+00
104 5.150000000000000e+00 3.066313268429267e+02 9.246393860313447e+00
105 5.200000000000000e+00 3.061691900640226e+02 9.239077295850393e+00
106 5.250000000000000e+00 3.057074191133416e+02 9.231760731387908e+00
107 5.300000000000001e+00 3.052460139908838e+02 9.224444166924854e+00
108 5.350000000000001e+00 3.047849746966492e+02 9.217127602461801e+00
109 5.400000000000000e+00 3.043243012306376e+02 9.209811037998747e+00
110 5.450000000000000e+00 3.038639935928493e+02 9.202494473535126e+00
111 5.500000000000000e+00 3.034040517832841e+02 9.195177909072640e+00
112 5.550000000000001e+00 3.029444758019420e+02 9.187861344610155e+00
113 5.600000000000001e+00 3.024852656488231e+02 9.180544780147102e+00
114 5.650000000000000e+00 3.020264213239273e+02 9.173228215684048e+00
115 5.700000000000000e+00 3.015679428272547e+02 9.165911651220426e+00
116 5.750000000000000e+00 3.011098301588053e+02 9.158595086757941e+00
117 5.800000000000001e+00 3.006520833185789e+02 9.151278522294888e+00
118 5.850000000000001e+00 3.001947023065758e+02 9.143961957831834e+00
119 5.900000000000000e+00 2.997376871227957e+02 9.136645393369349e+00
120 5.950000000000000e+00 2.992810377672388e+02 9.129328828905727e+00
121 6.000000000000000e+00 2.988247542399051e+02 9.122012264443242e+00
122 6.050000000000001e+00 2.983688365407945e+02 9.114695699980189e+00
123 6.100000000000001e+00 2.979132846699071e+02 9.107379135516567e+00
124 6.150000000000000e+00 2.974580986272429e+02 9.100062571054082e+00
125 6.200000000000000e+00 2.970032784128017e+02 9.092746006591597e+00
126 6.250000000000000e+00 2.965488240265837e+02 9.085429442127975e+00
127 6.300000000000001e+00 2.960947354685889e+02 9.078112877664921e+00
128 6.350000000000001e+00 2.956410127388172e+02 9.070796313202436e+00
129 6.400000000000000e+00 2.951876558372687e+02 9.063479748739383e+00
130 6.450000000000000e+00 2.947346647639433e+02 9.056163184275761e+00
131 6.500000000000000e+00 2.942820395188411e+02 9.048846619813276e+00
132 6.550000000000001e+00 2.938297801019619e+02 9.041530055350790e+00
133 6.600000000000001e+00 2.933778865133060e+02 9.034213490887169e+00
134 6.650000000000000e+00 2.929263587528732e+02 9.026896926424115e+00
135 6.700000000000000e+00 2.924751968206636e+02 9.019580361961630e+00
136 6.750000000000000e+00 2.920244007166771e+02 9.012263797498576e+00
137 6.800000000000001e+00 2.915739704409137e+02 9.004947233034954e+00
138 6.850000000000001e+00 2.911239059933736e+02 8.997630668572469e+00
139 6.900000000000000e+00 2.906742073740565e+02 8.990314104109416e+00
140 6.950000000000000e+00 2.902248745829626e+02 8.982997539646362e+00
141 7.000000000000000e+00 2.897759076200919e+02 8.975680975183309e+00
142 7.050000000000001e+00 2.893273064854443e+02 8.968364410720824e+00
143 7.100000000000001e+00 2.888790711790198e+02 8.961047846257770e+00
144 7.150000000000000e+00 2.884312017008185e+02 8.953731281794148e+00
145 7.200000000000000e+00 2.879836980508404e+02 8.946414717331663e+00
146 7.250000000000000e+00 2.875365602290854e+02 8.939098152868610e+00
147 7.300000000000001e+00 2.870897882355535e+02 8.931781588405556e+00
148 7.350000000000001e+00 2.866433820702448e+02 8.924465023943071e+00
149 7.400000000000000e+00 2.861973417331592e+02 8.917148459480018e+00
150 7.450000000000000e+00 2.857516672242968e+02 8.909831895016396e+00
151 7.500000000000000e+00 2.853063585436576e+02 8.902515330553911e+00
152 7.550000000000001e+00 2.848614156912414e+02 8.895198766090857e+00
153 7.600000000000001e+00 2.844168386670485e+02 8.887882201627235e+00
154 7.650000000000000e+00 2.839726274710787e+02 8.880565637164750e+00
155 7.700000000000000e+00 2.835287821033320e+02 8.873249072702265e+00
156 7.750000000000000e+00 2.830853025638085e+02 8.865932508239212e+00
157 7.800000000000001e+00 2.826421888525081e+02 8.858615943776158e+00
158 7.850000000000001e+00 2.821994409694308e+02 8.851299379312536e+00
159 7.900000000000000e+00 2.817570589145768e+02 8.843982814849483e+00
160 7.950000000000000e+00 2.813150426879459e+02 8.836666250386997e+00
161 8.000000000000000e+00 2.808733922895381e+02 8.829349685924512e+00
162 8.050000000000001e+00 2.804321077193534e+02 8.822033121461459e+00
163 8.100000000000000e+00 2.799911889773920e+02 8.814716556997837e+00
164 8.150000000000000e+00 2.795506360636537e+02 8.807399992534783e+00
165 8.200000000000001e+00 2.791104489781385e+02 8.800083428071730e+00
166 8.250000000000000e+00 2.786706277208465e+02 8.792766863609245e+00
167 8.300000000000001e+00 2.782311722917776e+02 8.785450299146760e+00
168 8.350000000000000e+00 2.777920826909318e+02 8.778133734683138e+00
169 8.400000000000000e+00 2.773533589183093e+02 8.770817170220084e+00
170 8.450000000000001e+00 2.769150009739098e+02 8.763500605757599e+00
171 8.500000000000000e+00 2.764770088577335e+02 8.756184041293977e+00
172 8.550000000000001e+00 2.760393825697804e+02 8.748867476830924e+00
173 8.600000000000000e+00 2.756021221100504e+02 8.741550912368439e+00
174 8.650000000000000e+00 2.751652274785436e+02 8.734234347905385e+00
175 8.700000000000001e+00 2.747286986752599e+02 8.726917783442332e+00
176 8.750000000000000e+00 2.742925357001993e+02 8.719601218979847e+00
177 8.800000000000001e+00 2.738567385533619e+02 8.712284654516225e+00
178 8.850000000000000e+00 2.734213072347477e+02 8.704968090053171e+00
179 8.900000000000000e+00 2.729862417443566e+02 8.697651525590686e+00
180 8.950000000000001e+00 2.725515420821886e+02 8.690334961127064e+00
181 9.000000000000000e+00 2.721172082482439e+02 8.683018396664579e+00
182 9.050000000000001e+00 2.716832402425222e+02 8.675701832202094e+00
183 9.100000000000000e+00 2.712496380650236e+02 8.668385267738472e+00
184 9.150000000000000e+00 2.708164017157483e+02 8.661068703275419e+00
185 9.200000000000001e+00 2.703835311946961e+02 8.653752138812365e+00
186 9.250000000000000e+00 2.699510265018671e+02 8.646435574349312e+00
187 9.300000000000001e+00 2.695188876372612e+02 8.639119009886826e+00
188 9.350000000000000e+00 2.690871146008784e+02 8.631802445423773e+00
189 9.400000000000000e+00 2.686557073927188e+02 8.624485880960719e+00
190 9.450000000000001e+00 2.682246660127823e+02 8.617169316497666e+00
191 9.500000000000000e+00 2.677939904610690e+02 8.609852752035181e+00
192 9.550000000000001e+00 2.673636807375788e+02 8.602536187572127e+00
193 9.600000000000001e+00 2.669337368423118e+02 8.595219623108505e+00
194 9.650000000000000e+00 2.665041587752680e+02 8.587903058646020e+00
195 9.700000000000001e+00 2.660749465364472e+02 8.580586494182967e+00
196 9.750000000000000e+00 2.656461001258497e+02 8.573269929719913e+00
197 9.800000000000001e+00 2.652176195434752e+02 8.565953365256860e+00
198 9.850000000000001e+00 2.647895047893240e+02 8.558636800793806e+00
199 9.900000000000000e+00 2.643617558633958e+02 8.551320236331321e+00
200 9.950000000000001e+00 2.639343727656909e+02 8.544003671867699e+00
201 1.000000000000000e+01 2.635073554962091e+02 8.536687107404646e+00
202 1.005000000000000e+01 2.630807040549504e+02 8.529370542942161e+00
203 1.010000000000000e+01 2.626544184419149e+02 8.522053978479107e+00
204 1.015000000000000e+01 2.622284986571025e+02 8.514737414016054e+00
205 1.020000000000000e+01 2.618029447005133e+02 8.507420849553000e+00
206 1.025000000000000e+01 2.613777565721472e+02 8.500104285090515e+00
207 1.030000000000000e+01 2.609529342720042e+02 8.492787720627462e+00
208 1.035000000000000e+01 2.605284778000844e+02 8.485471156163840e+00
209 1.040000000000000e+01 2.601043871563878e+02 8.478154591701355e+00
210 1.045000000000000e+01 2.596806623409143e+02 8.470838027238301e+00
211 1.050000000000000e+01 2.592573033536640e+02 8.463521462775248e+00
212 1.055000000000000e+01 2.588343101946368e+02 8.456204898312194e+00
213 1.060000000000000e+01 2.584116828638328e+02 8.448888333849141e+00
214 1.065000000000000e+01 2.579894213612519e+02 8.441571769386655e+00
215 1.070000000000000e+01 2.575675256868941e+02 8.434255204923602e+00
216 1.075000000000000e+01 2.571459958407595e+02 8.426938640460548e+00
217 1.080000000000000e+01 2.567248318228480e+02 8.419622075997495e+00
218 1.085000000000000e+01 2.563040336331597e+02 8.412305511534157e+00
219 1.090000000000000e+01 2.558836012716946e+02 8.404988947071388e+00
220 1.095000000000000e+01 2.554635347384526e+02 8.397672382608619e+00
221 1.100000000000000e+01 2.550438340334338e+02 8.390355818145281e+00
222 1.105000000000000e+01 2.546244991566381e+02 8.383039253682512e+00
223 1.110000000000000e+01 2.542055301080655e+02 8.375722689219742e+00
224 1.115000000000000e+01 2.537869268877161e+02 8.368406124756405e+00
225 1.120000000000000e+01 2.533686894955899e+02 8.361089560293351e+00
226 1.125000000000000e+01 2.529508179316868e+02 8.353772995830866e+00
227 1.130000000000000e+01 2.525333121960068e+02 8.346456431367812e+00
228 1.135000000000000e+01 2.521161722885500e+02 8.339139866904759e+00
229 1.140000000000000e+01 2.516993982093163e+02 8.331823302441705e+00
230 1.145000000000000e+01 2.512829899583058e+02 8.324506737978368e+00
231 1.150000000000000e+01 2.508669475355185e+02 8.317190173515883e+00
232 1.155000000000000e+01 2.504512709409542e+02 8.309873609053113e+00
233 1.160000000000000e+01 2.500359601746132e+02 8.302557044589776e+00
234 1.165000000000000e+01 2.496210152364953e+02 8.295240480127006e+00
235 1.170000000000000e+01 2.492064361266005e+02 8.287923915663669e+00
236 1.175000000000000e+01 2.487922228449289e+02 8.280607351200615e+00
237 1.180000000000000e+01 2.483783753914804e+02 8.273290786738130e+00
238 1.185000000000000e+01 2.479648937662551e+02 8.265974222275076e+00
239 1.190000000000000e+01 2.475517779692529e+02 8.258657657812023e+00
240 1.195000000000000e+01 2.471390280004739e+02 8.251341093348969e+00
241 1.200000000000000e+01 2.467266438599180e+02 8.244024528885916e+00
242 1.205000000000000e+01 2.463146255475853e+02 8.236707964423147e+00
243 1.210000000000000e+01 2.459029730634757e+02 8.229391399960093e+00
244 1.215000000000000e+01 2.454916864075893e+02 8.222074835497040e+00
245 1.220000000000000e+01 2.450807655799260e+02 8.214758271034270e+00
246 1.225000000000000e+01 2.446702105804858e+02 8.207441706571217e+00
247 1.230000000000000e+01 2.442600214092689e+02 8.200125142108163e+00
248 1.235000000000000e+01 2.438501980662750e+02 8.192808577645110e+00
249 1.240000000000000e+01 2.434407405515043e+02 8.185492013182056e+00
250 1.245000000000000e+01 2.430316488649568e+02 8.178175448719287e+00
251 1.250000000000000e+01 2.426229230066324e+02 8.170858884256518e+00
252 1.255000000000000e+01 2.422145629765312e+02 8.163542319793180e+00
253 1.260000000000000e+01 2.418065687746531e+02 8.156225755330127e+00
254 1.265000000000000e+01 2.413989404009982e+02 8.148909190867357e+00
255 1.270000000000000e+01 2.409916778555664e+02 8.141592626404588e+00
256 1.275000000000000e+01 2.405847811383577e+02 8.134276061941250e+00
257 1.280000000000000e+01 2.401782502493722e+02 8.126959497478197e+00
258 1.285000000000000e+01 2.397720851886099e+02 8.119642933015712e+00
259 1.290000000000000e+01 2.393662859560707e+02 8.112326368552658e+00
260 1.295000000000000e+01 2.389608525517546e+02 8.105009804089605e+00
261 1.300000000000000e+01 2.385557849756617e+02 8.097693239626551e+00
262 1.305000000000000e+01 2.381510832277920e+02 8.090376675163498e+00
263 1.310000000000000e+01 2.377467473081454e+02 8.083060110700444e+00
264 1.315000000000000e+01 2.373427772167219e+02 8.075743546237391e+00
265 1.320000000000000e+01 2.369391729535216e+02 8.068426981774621e+00
266 1.325000000000000e+01 2.365359345185445e+02 8.061110417311852e+00
267 1.330000000000000e+01 2.361330619117904e+02 8.053793852848514e+00
268 1.335000000000000e+01 2.357305551332596e+02 8.046477288385745e+00
269 1.340000000000000e+01 2.353284141829519e+02 8.039160723922691e+00
270 1.345000000000000e+01 2.349266390608673e+02 8.031844159459638e+00
271 1.350000000000000e+01 2.345252297670059e+02 8.024527594997153e+00
272 1.355000000000000e+01 2.341241863013676e+02 8.017211030533815e+00
273 1.360000000000000e+01 2.337235086639525e+02 8.009894466070477e+00
274 1.365000000000000e+01 2.333231968547606e+02 8.002577901607708e+00
275 1.370000000000000e+01 2.329232508737917e+02 7.995261337144939e+00
276 1.375000000000000e+01 2.325236707210461e+02 7.987944772681885e+00
277 1.380000000000000e+01 2.321244563965236e+02 7.980628208218832e+00
278 1.385000000000000e+01 2.317256079002242e+02 7.973311643756062e+00
279 1.390000000000000e+01 2.313271252321479e+02 7.965995079293293e+00
280 1.395000000000000e+01 2.309290083922949e+02 7.958678514829955e+00
281 1.400000000000000e+01 2.305312573806650e+02 7.951361950366902e+00
282 1.405000000000000e+01 2.301338721972582e+02 7.944045385904133e+00
283 1.410000000000000e+01 2.297368528420745e+02 7.936728821441079e+00
284 1.415000000000000e+01 2.293401993151141e+02 7.929412256978026e+00
285 1.420000000000000e+01 2.289439116163767e+02 7.922095692515256e+00
286 1.425000000000000e+01 2.285479897458625e+02 7.914779128052203e+00
287 1.430000000000000e+01 2.281524337035715e+02 7.907462563589149e+00
288 1.435000000000000e+01 2.277572434895036e+02 7.900145999126096e+00
289 1.440000000000000e+01 2.273624191036589e+02 7.892829434663042e+00
290 1.445000000000000e+01 2.269679605460373e+02 7.885512870200273e+00
291 1.450000000000000e+01 2.265738678166389e+02 7.878196305737504e+00
292 1.455000000000000e+01 2.261801409154636e+02 7.870879741274450e+00
293 1.460000000000000e+01 2.257867798425114e+02 7.863563176811112e+00
294 1.465000000000000e+01 2.253937845977825e+02 7.856246612348343e+00
295 1.470000000000000e+01 2.250011551812766e+02 7.848930047885574e+00
296 1.475000000000000e+01 2.246088915929939e+02 7.841613483422520e+00
297 1.480000000000000e+01 2.242169938329343e+02 7.834296918959183e+00
298 1.485000000000000e+01 2.238254619010980e+02 7.826980354496413e+00
299 1.490000000000000e+01 2.234342957974847e+02 7.819663790033644e+00
300 1.495000000000000e+01 2.230434955220946e+02 7.812347225570306e+00
301 1.500000000000000e+01 2.226530610749277e+02 7.805030661107537e+00
302 1.505000000000000e+01 2.222629924559839e+02 7.797714096644768e+00
303 1.510000000000000e+01 2.218732896652632e+02 7.790397532181714e+00
304 1.515000000000000e+01 2.214839527027657e+02 7.783080967718377e+00
305 1.520000000000000e+01 2.210949815684914e+02 7.775764403255607e+00
306 1.525000000000000e+01 2.207063762624401e+02 7.768447838792838e+00
307 1.530000000000000e+01 2.203181367846121e+02 7.761131274329500e+00
308 1.535000000000000e+01 2.199302631350072e+02 7.753814709866731e+00
309 1.540000000000000e+01 2.195427553136254e+02 7.746498145403677e+00
310 1.545000000000000e+01 2.191556133204668e+02 7.739181580940624e+00
311 1.550000000000000e+01 2.187688371555313e+02 7.731865016477855e+00
312 1.555000000000000e+01 2.183824268188190e+02 7.724548452014801e+00
313 1.560000000000000e+01 2.179963823103299e+02 7.717231887552032e+00
314 1.565000000000000e+01 2.176107036300638e+02 7.709915323088978e+00
315 1.570000000000000e+01 2.172253907780210e+02 7.702598758625641e+00
316 1.575000000000000e+01 2.168404437542013e+02 7.695282194162871e+00
317 1.580000000000000e+01 2.164558625586047e+02 7.687965629700102e+00
318 1.585000000000000e+01 2.160716471912312e+02 7.680649065237048e+00
319 1.590000000000000e+01 2.156877976520810e+02 7.673332500773995e+00
320 1.595000000000000e+01 2.153043139411539e+02 7.666015936310941e+00
321 1.600000000000000e+01 2.149211960584499e+02 7.658699371847888e+00
322 1.605000000000000e+01 2.145384440039691e+02 7.651382807385403e+00
323 1.610000000000000e+01 2.141560577777113e+02 7.644066242922349e+00
324 1.615000000000000e+01 2.137740373796768e+02 7.636749678458727e+00
325 1.620000000000000e+01 2.133923828098655e+02 7.629433113995958e+00
326 1.625000000000000e+01 2.130110940682772e+02 7.622116549533189e+00
327 1.630000000000000e+01 2.126301711549121e+02 7.614799985070420e+00
328 1.635000000000000e+01 2.122496140697702e+02 7.607483420607366e+00
329 1.640000000000000e+01 2.118694228128514e+02 7.600166856144028e+00
330 1.645000000000000e+01 2.114895973841558e+02 7.592850291680975e+00
331 1.650000000000000e+01 2.111101377836833e+02 7.585533727218206e+00
332 1.655000000000000e+01 2.107310440114340e+02 7.578217162755720e+00
333 1.660000000000000e+01 2.103523160674077e+02 7.570900598292667e+00
334 1.665000000000000e+01 2.099739539516047e+02 7.563584033829045e+00
335 1.670000000000000e+01 2.095959576640248e+02 7.556267469365991e+00
336 1.675000000000000e+01 2.092183272046681e+02 7.548950904903506e+00
337 1.680000000000000e+01 2.088410625735345e+02 7.541634340440737e+00
338 1.685000000000000e+01 2.084641637706240e+02 7.534317775977684e+00
339 1.690000000000000e+01 2.080876307959367e+02 7.527001211514346e+00
340 1.695000000000000e+01 2.077114636494726e+02 7.519684647051292e+00
341 1.700000000000000e+01 2.073356623312316e+02 7.512368082588523e+00
342 1.705000000000000e+01 2.069602268412137e+02 7.505051518125754e+00
343 1.710000000000000e+01 2.065851571794190e+02 7.497734953662700e+00
344 1.715000000000000e+01 2.062104533458475e+02 7.490418389199363e+00
345 1.720000000000000e+01 2.058361153404991e+02 7.483101824736593e+00
346 1.725000000000000e+01 2.054621431633738e+02 7.475785260273540e+00
347 1.730000000000000e+01 2.050885368144717e+02 7.468468695810770e+00
348 1.735000000000000e+01 2.047152962937927e+02 7.461152131348001e+00
349 1.740000000000000e+01 2.043424216013369e+02 7.453835566884663e+00
350 1.745000000000000e+01 2.039699127371043e+02 7.446519002421610e+00
351 1.750000000000000e+01 2.035977697010948e+02 7.439202437958556e+00
352 1.755000000000000e+01 2.032259924933084e+02 7.431885873496071e+00
353 1.760000000000000e+01 2.028545811137452e+02 7.424569309033018e+00
354 1.765000000000000e+01 2.024835355624051e+02 7.417252744569680e+00
355 1.770000000000000e+01 2.021128558392882e+02 7.409936180106911e+00
356 1.775000000000000e+01 2.017425419443944e+02 7.402619615643857e+00
357 1.780000000000000e+01 2.013725938777238e+02 7.395303051181088e+00
358 1.785000000000000e+01 2.010030116392763e+02 7.387986486718034e+00
359 1.790000000000000e+01 2.006337952290520e+02 7.380669922254697e+00
360 1.795000000000000e+01 2.002649446470508e+02 7.373353357791927e+00
361 1.800000000000000e+01 1.998964598932728e+02 7.366036793329158e+00
362 1.805000000000000e+01 1.995283409677179e+02 7.358720228866105e+00
363 1.810000000000000e+01 1.991605878703862e+02 7.351403664403335e+00
364 1.815000000000000e+01 1.987932006012776e+02 7.344087099939998e+00
365 1.820000000000000e+01 1.984261791603922e+02 7.336770535476660e+00
366 1.825000000000000e+01 1.980595235477299e+02 7.329453971014175e+00
367 1.830000000000000e+01 1.976932337632908e+02 7.322137406551690e+00
368 1.835000000000000e+01 1.973273098070748e+02 7.314820842088352e+00
369 1.840000000000000e+01 1.969617516790819e+02 7.307504277624730e+00
370 1.845000000000000e+01 1.965965593793123e+02 7.300187713162245e+00
371 1.850000000000000e+01 1.962317329077657e+02 7.292871148699476e+00
372 1.855000000000000e+01 1.958672722644423e+02 7.285554584236422e+00
373 1.860000000000000e+01 1.955031774493421e+02 7.278238019773369e+00
374 1.865000000000000e+01 1.951394484624650e+02 7.270921455310031e+00
375 1.870000000000000e+01 1.947760853038111e+02 7.263604890847262e+00
376 1.875000000000000e+01 1.944130879733803e+02 7.256288326384492e+00
377 1.880000000000000e+01 1.940504564711726e+02 7.248971761921723e+00
378 1.885000000000000e+01 1.936881907971881e+02 7.241655197458670e+00
379 1.890000000000000e+01 1.933262909514268e+02 7.234338632995332e+00
380 1.895000000000000e+01 1.929647569338886e+02 7.227022068532278e+00
381 1.900000000000000e+01 1.926035887445735e+02 7.219705504069509e+00
382 1.905000000000000e+01 1.922427863834816e+02 7.212388939606740e+00
383 1.910000000000000e+01 1.918823498506129e+02 7.205072375143686e+00
384 1.915000000000000e+01 1.915222791459672e+02 7.197755810680633e+00
385 1.920000000000000e+01 1.911625742695448e+02 7.190439246217579e+00
386 1.925000000000000e+01 1.908032352213455e+02 7.183122681754526e+00
387 1.930000000000000e+01 1.904442620013693e+02 7.175806117291756e+00
388 1.935000000000000e+01 1.900856546096163e+02 7.168489552828987e+00
389 1.940000000000000e+01 1.897274130460864e+02 7.161172988365649e+00
390 1.945000000000000e+01 1.893695373107797e+02 7.153856423902596e+00
391 1.950000000000000e+01 1.890120274036962e+02 7.146539859439542e+00
392 1.955000000000000e+01 1.886548833248358e+02 7.139223294977057e+00
393 1.960000000000000e+01 1.882981050741985e+02 7.131906730514288e+00
394 1.965000000000000e+01 1.879416926517844e+02 7.124590166050666e+00
395 1.970000000000000e+01 1.875856460575934e+02 7.117273601587613e+00
396 1.975000000000000e+01 1.872299652916256e+02 7.109957037124843e+00
397 1.980000000000000e+01 1.868746503538809e+02 7.102640472662074e+00
398 1.985000000000000e+01 1.865197012443594e+02 7.095323908199020e+00
399 1.990000000000000e+01 1.861651179630610e+02 7.088007343735967e+00
400 1.995000000000000e+01 1.858109005099858e+02 7.080690779272913e+00
401 2.000000000000000e+01 1.854570488851337e+02 7.073374214810144e+00
402 2.005000000000000e+01 1.851035630885048e+02 7.066057650347375e+00
403 2.010000000000000e+01 1.847504431200990e+02 7.058741085884037e+00
404 2.015000000000000e+01 1.843976889799164e+02 7.051424521420984e+00
405 2.020000000000000e+01 1.840453006679569e+02 7.044107956957930e+00
406 2.025000000000000e+01 1.836932781842206e+02 7.036791392495161e+00
407 2.030000000000000e+01 1.833416215287074e+02 7.029474828032392e+00
408 2.035000000000000e+01 1.829903307014173e+02 7.022158263569338e+00
409 2.040000000000000e+01 1.826394057023504e+02 7.014841699106285e+00
410 2.045000000000000e+01 1.822888465315067e+02 7.007525134642947e+00
411 2.050000000000000e+01 1.819386531888861e+02 7.000208570180462e+00
412 2.055000000000000e+01 1.815888256744887e+02 6.992892005717692e+00
413 2.060000000000000e+01 1.812393639883144e+02 6.985575441254070e+00
414 2.065000000000000e+01 1.808902681303633e+02 6.978258876791301e+00
415 2.070000000000000e+01 1.805415381006353e+02 6.970942312328248e+00
416 2.075000000000000e+01 1.801931738991304e+02 6.963625747865478e+00
417 2.080000000000000e+01 1.798451755258487e+02 6.956309183402709e+00
418 2.085000000000000e+01 1.794975429807902e+02 6.948992618939371e+00
419 2.090000000000000e+01 1.791502762639548e+02 6.941676054476602e+00
420 2.095000000000000e+01 1.788033753753425e+02 6.934359490013264e+00
421 2.100000000000000e+01 1.784568403149534e+02 6.927042925550495e+00
422 2.105000000000000e+01 1.781106710827875e+02 6.919726361087726e+00
423 2.110000000000000e+01 1.777648676788447e+02 6.912409796624388e+00
424 2.115000000000000e+01 1.774194301031250e+02 6.905093232161619e+00
425 2.120000000000000e+01 1.770743583556285e+02 6.897776667698565e+00
426 2.125000000000000e+01 1.767296524363552e+02 6.890460103235796e+00
427 2.130000000000000e+01 1.763853123453049e+02 6.883143538773027e+00
428 2.135000000000000e+01 1.760413380824779e+02 6.875826974309689e+00
429 2.140000000000000e+01 1.756977296478740e+02 6.868510409846635e+00
430 2.145000000000000e+01 1.753544870414932e+02 6.861193845383582e+00
431 2.150000000000000e+01 1.750116102633356e+02 6.853877280920813e+00
432 2.155000000000000e+01 1.746690993134011e+02 6.846560716458043e+00
433 2.160000000000000e+01 1.743269541916898e+02 6.839244151994706e+00
434 2.165000000000000e+01 1.739851748982016e+02 6.831927587531652e+00
435 2.170000000000000e+01 1.736437614329366e+02 6.824611023068883e+00
436 2.175000000000000e+01 1.733027137958948e+02 6.817294458606113e+00
437 2.180000000000000e+01 1.729620319870760e+02 6.809977894143060e+00
438 2.185000000000000e+01 1.726217160064805e+02 6.802661329680006e+00
439 2.190000000000000e+01 1.722817658541080e+02 6.795344765216953e+00
440 2.195000000000000e+01 1.719421815299588e+02 6.788028200753615e+00
441 2.200000000000000e+01 1.716029630340327e+02 6.780711636291130e+00
442 2.205000000000000e+01 1.712641103663296e+02 6.773395071828361e+00
443 2.210000000000000e+01 1.709256235268498e+02 6.766078507365023e+00
444 2.215000000000000e+01 1.705875025155931e+02 6.758761942902254e+00
445 2.220000000000000e+01 1.702497473325596e+02 6.751445378438916e+00
446 2.225000000000000e+01 1.699123579777493e+02 6.744128813976147e+00
447 2.230000000000000e+01 1.695753344511620e+02 6.736812249513378e+00
448 2.235000000000000e+01 1.692386767527979e+02 6.729495685050040e+00
449 2.240000000000000e+01 1.689023848826570e+02 6.722179120587271e+00
450 2.245000000000000e+01 1.685664588407392e+02 6.714862556124217e+00
451 2.250000000000000e+01 1.682308986270446e+02 6.707545991661448e+00
452 2.255000000000000e+01 1.678957042415730e+02 6.700229427198394e+00
453 2.260000000000000e+01 1.675608756843247e+02 6.692912862735341e+00
454 2.265000000000000e+01 1.672264129552995e+02 6.685596298272287e+00
455 2.270000000000000e+01 1.668923160544975e+02 6.678279733808949e+00
456 2.275000000000000e+01 1.665585849819186e+02 6.670963169346464e+00
457 2.280000000000000e+01 1.662252197375628e+02 6.663646604883979e+00
458 2.285000000000000e+01 1.658922203214302e+02 6.656330040420642e+00
459 2.290000000000000e+01 1.655595867335208e+02 6.649013475957304e+00
460 2.295000000000000e+01 1.652273189738345e+02 6.641696911494250e+00
461 2.300000000000000e+01 1.648954170423713e+02 6.634380347031765e+00
462 2.305000000000000e+01 1.645638809391313e+02 6.627063782568996e+00
463 2.310000000000000e+01 1.642327106641144e+02 6.619747218105374e+00
464 2.315000000000000e+01 1.639019062173208e+02 6.612430653642321e+00
465 2.320000000000000e+01 1.635714675987502e+02 6.605114089179551e+00
466 2.325000000000000e+01 1.632413948084028e+02 6.597797524716782e+00
467 2.330000000000000e+01 1.629116878462785e+02 6.590480960253728e+00
468 2.335000000000000e+01 1.625823467123774e+02 6.583164395790675e+00
469 2.340000000000000e+01 1.622533714066995e+02 6.575847831327906e+00
470 2.345000000000000e+01 1.619247619292447e+02 6.568531266864568e+00
471 2.350000000000000e+01 1.615965182800130e+02 6.561214702401799e+00
472 2.355000000000000e+01 1.612686404590045e+02 6.553898137939029e+00
473 2.360000000000000e+01 1.609411284662191e+02 6.546581573475692e+00
474 2.365000000000000e+01 1.606139823016569e+02 6.539265009012922e+00
475 2.370000000000000e+01 1.602872019653178e+02 6.531948444549869e+00
476 2.375000000000000e+01 1.599607874572019e+02 6.524631880087099e+00
477 2.380000000000000e+01 1.596347387773091e+02 6.517315315624046e+00
478 2.385000000000000e+01 1.593090559256395e+02 6.509998751160708e+00
479 2.390000000000000e+01 1.589837389021930e+02 6.502682186697939e+00
480 2.395000000000000e+01 1.586587877069697e+02 6.495365622235170e+00
481 2.400000000000000e+01 1.583342023399695e+02 6.488049057772116e+00
482 2.405000000000000e+01 1.580099828011925e+02 6.480732493309063e+00
483 2.410000000000000e+01 1.576861290906386e+02 6.473415928846293e+00
484 2.415000000000000e+01 1.573626412083079e+02 6.466099364383240e+00
485 2.420000000000000e+01 1.570395191542003e+02 6.458782799920186e+00
486 2.425000000000000e+01 1.567167629283159e+02 6.451466235457133e+00
487 2.430000000000000e+01 1.563943725306546e+02 6.444149670994079e+00
488 2.435000000000000e+01 1.560723479612165e+02 6.436833106531026e+00
489 2.440000000000000e+01 1.557506892200015e+02 6.429516542068541e+00
490 2.445000000000000e+01 1.554293963070096e+02 6.422199977605487e+00
491 2.450000000000000e+01 1.551084692222409e+02 6.414883413141865e+00
492 2.455000000000000e+01 1.547879079656954e+02 6.407566848679096e+00
493 2.460000000000000e+01 1.544677125373730e+02 6.400250284216327e+00
494 2.465000000000000e+01 1.541478829372738e+02 6.392933719753842e+00
495 2.470000000000000e+01 1.538284191653976e+02 6.385617155290504e+00
496 2.475000000000000e+01 1.535093212217447e+02 6.378300590827166e+00
497 2.480000000000000e+01 1.531905891063149e+02 6.370984026364397e+00
498 2.485000000000000e+01 1.528722228191083e+02 6.363667461901343e+00
499 2.490000000000000e+01 1.525542223601248e+02 6.356350897438858e+00
500 2.495000000000000e+01 1.522365877293644e+02 6.349034332975521e+00
501 2.500000000000000e+01 1.519193189268272e+02 6.341717768512183e+00
502 2.505000000000000e+01 1.516024159525132e+02 6.334401204049698e+00
503 2.510000000000000e+01 1.512858788064223e+02 6.327084639586644e+00
504 2.515000000000000e+01 1.509697074885545e+02 6.319768075123875e+00
505 2.520000000000000e+01 1.506539019989099e+02 6.312451510660821e+00
506 2.525000000000000e+01 1.503384623374884e+02 6.305134946197199e+00
507 2.530000000000000e+01 1.500233885042902e+02 6.297818381734430e+00
508 2.535000000000000e+01 1.497086804993150e+02 6.290501817271945e+00
509 2.540000000000000e+01 1.493943383225630e+02 6.283185252809176e+00
510 2.545000000000000e+01 1.490803619740341e+02 6.275868688345838e+00
511 2.550000000000000e+01 1.487667514537284e+02 6.268552123882500e+00
512 2.555000000000000e+01 1.484535067616458e+02 6.261235559419731e+00
513 2.560000000000000e+01 1.481406278977864e+02 6.253918994956962e+00
514 2.565000000000000e+01 1.478281148621501e+02 6.246602430493624e+00
515 2.570000000000000e+01 1.475159676547370e+02 6.239285866030855e+00
516 2.575000000000000e+01 1.472041862755470e+02 6.231969301568370e+00
517 2.580000000000000e+01 1.468927707245802e+02 6.224652737104748e+00
518 2.585000000000000e+01 1.465817210018366e+02 6.217336172641694e+00
519 2.590000000000000e+01 1.462710371073160e+02 6.210019608179209e+00
520 2.595000000000000e+01 1.459607190410186e+02 6.202703043716156e+00
521 2.600000000000000e+01 1.456507668029444e+02 6.195386479253102e+00
522 2.605000000000000e+01 1.453411803930933e+02 6.188069914790049e+00
523 2.610000000000000e+01 1.450319598114654e+02 6.180753350326995e+00
524 2.615000000000000e+01 1.447231050580606e+02 6.173436785863942e+00
525 2.620000000000000e+01 1.444146161328790e+02 6.166120221401172e+00
526 2.625000000000000e+01 1.441064930359205e+02 6.158803656938403e+00
527 2.630000000000000e+01 1.437987357671852e+02 6.151487092475065e+00
528 2.635000000000000e+01 1.434913443266730e+02 6.144170528012012e+00
529 2.640000000000000e+01 1.431843187143840e+02 6.136853963549243e+00
530 2.645000000000000e+01 1.428776589303181e+02 6.129537399086473e+00
531 2.650000000000000e+01 1.425713649744753e+02 6.122220834623420e+00
532 2.655000000000000e+01 1.422654368468557e+02 6.114904270160366e+00
533 2.660000000000000e+01 1.419598745474593e+02 6.107587705697313e+00
534 2.665000000000000e+01 1.416546780762860e+02 6.100271141234259e+00
535 2.670000000000000e+01 1.413498474333359e+02 6.092954576771490e+00
536 2.675000000000000e+01 1.410453826186089e+02 6.085638012308436e+00
537 2.680000000000000e+01 1.407412836321050e+02 6.078321447845383e+00
538 2.685000000000000e+01 1.404375504738243e+02 6.071004883382329e+00
539 2.690000000000000e+01 1.401341831437668e+02 6.063688318919560e+00
540 2.695000000000000e+01 1.398311816419324e+02 6.056371754456791e+00
541 2.700000000000000e+01 1.395285459683211e+02 6.049055189993737e+00
542 2.705000000000000e+01 1.392262761229330e+02 6.041738625530400e+00
543 2.710000000000000e+01 1.389243721057681e+02 6.034422061067346e+00
544 2.715000000000000e+01 1.386228339168263e+02 6.027105496604577e+00
545 2.720000000000000e+01 1.383216615561076e+02 6.019788932141807e+00
546 2.725000000000000e+01 1.380208550236121e+02 6.012472367678754e+00
547 2.730000000000000e+01 1.377204143193397e+02 6.005155803215700e+00
548 2.735000000000000e+01 1.374203394432905e+02 5.997839238752931e+00
549 2.740000000000000e+01 1.371206303954644e+02 5.990522674289593e+00
550 2.745000000000000e+01 1.368212871758616e+02 5.983206109826824e+00
551 2.750000000000000e+01 1.365223097844818e+02 5.975889545364055e+00
552 2.755000000000000e+01 1.362236982213252e+02 5.968572980900717e+00
553 2.760000000000000e+01 1.359254524863917e+02 5.961256416437664e+00
554 2.765000000000000e+01 1.356275725796814e+02 5.953939851974610e+00
555 2.770000000000000e+01 1.353300585011942e+02 5.946623287512125e+00
556 2.775000000000000e+01 1.350329102509302e+02 5.939306723049071e+00
557 2.780000000000000e+01 1.347361278288893e+02 5.931990158585734e+00
558 2.785000000000000e+01 1.344397112350716e+02 5.924673594122964e+00
559 2.790000000000000e+01 1.341436604694770e+02 5.917357029659911e+00
560 2.795000000000000e+01 1.338479755321056e+02 5.910040465197142e+00
561 2.800000000000000e+01 1.335526564229573e+02 5.902723900734372e+00
562 2.805000000000000e+01 1.332577031420322e+02 5.895407336271035e+00
563 2.810000000000000e+01 1.329631156893302e+02 5.888090771807981e+00
564 2.815000000000000e+01 1.326688940648514e+02 5.880774207345212e+00
565 2.820000000000000e+01 1.323750382685957e+02 5.873457642882158e+00
566 2.825000000000000e+01 1.320815483005632e+02 5.866141078419105e+00
567 2.830000000000000e+01 1.317884241607538e+02 5.858824513956051e+00
568 2.835000000000000e+01 1.314956658491676e+02 5.851507949493282e+00
569 2.840000000000000e+01 1.312032733658044e+02 5.844191385030513e+00
570 2.845000000000000e+01 1.309112467106645e+02 5.836874820567175e+00
571 2.850000000000000e+01 1.306195858837477e+02 5.829558256104121e+00
572 2.855000000000000e+01 1.303282908850541e+02 5.822241691641352e+00
573 2.860000000000000e+01 1.300373617145836e+02 5.814925127178583e+00
574 2.865000000000000e+01 1.297467983723362e+02 5.807608562715245e+00
575 2.870000000000000e+01 1.294566008583121e+02 5.800291998252192e+00
576 2.875000000000000e+01 1.291667691725110e+02 5.792975433789707e+00
577 2.880000000000000e+01 1.288773033149331e+02 5.785658869326653e+00
578 2.885000000000000e+01 1.285882032855783e+02 5.778342304863315e+00
579 2.890000000000000e+01 1.282994690844468e+02 5.771025740400262e+00
580 2.895000000000000e+01 1.280111007115383e+02 5.763709175937777e+00
581 2.900000000000000e+01 1.277230981668530e+02 5.756392611474723e+00
582 2.905000000000000e+01 1.274354614503908e+02 5.749076047011386e+00
583 2.910000000000000e+01 1.271481905621519e+02 5.741759482548616e+00
584 2.915000000000000e+01 1.268612855021360e+02 5.734442918085563e+00
585 2.920000000000000e+01 1.265747462703433e+02 5.727126353622509e+00
586 2.925000000000000e+01 1.262885728667737e+02 5.719809789160024e+00
587 2.930000000000000e+01 1.260027652914273e+02 5.712493224696686e+00
588 2.935000000000000e+01 1.257173235443041e+02 5.705176660233633e+00
589 2.940000000000000e+01 1.254322476254039e+02 5.697860095770864e+00
590 2.945000000000000e+01 1.251475375347270e+02 5.690543531307810e+00
591 2.950000000000000e+01 1.248631932722732e+02 5.683226966844757e+00
592 2.955000000000000e+01 1.245792148380425e+02 5.675910402381703e+00
593 2.960000000000000e+01 1.242956022320350e+02 5.668593837918934e+00
594 2.965000000000000e+01 1.240123554542506e+02 5.661277273455880e+00
595 2.970000000000000e+01 1.237294745046894e+02 5.653960708992827e+00
596 2.975000000000000e+01 1.234469593833513e+02 5.646644144529773e+00
597 2.980000000000000e+01 1.231648100902364e+02 5.639327580067288e+00
598 2.985000000000000e+01 1.228830266253446e+02 5.632011015604235e+00
599 2.990000000000000e+01 1.226016089886760e+02 5.624694451140613e+00
600 2.995000000000000e+01 1.223205571802305e+02 5.617377886678128e+00
601 3.000000000000000e+01 1.220398712000082e+02 5.610061322215074e+00
602 3.005000000000000e+01 1.217595510480090e+02 5.602744757752021e+00
603 3.010000000000000e+01 1.214795967242330e+02 5.595428193289251e+00
604 3.015000000000000e+01 1.212000082286801e+02 5.588111628825914e+00
605 3.020000000000000e+01 1.209207855613504e+02 5.580795064363144e+00
606 3.025000000000000e+01 1.206419287222438e+02 5.573478499900375e+00
607 3.030000000000000e+01 1.203634377113603e+02 5.566161935437322e+00
608 3.035000000000000e+01 1.200853125287001e+02 5.558845370974268e+00
609 3.040000000000000e+01 1.198075531742629e+02 5.551528806511214e+00
610 3.045000000000000e+01 1.195301596480489e+02 5.544212242048161e+00
611 3.050000000000000e+01 1.192531319500581e+02 5.536895677585392e+00
612 3.055000000000000e+01 1.189764700802904e+02 5.529579113122338e+00
613 3.060000000000000e+01 1.187001740387459e+02 5.522262548659285e+00
614 3.065000000000000e+01 1.184242438254245e+02 5.514945984196231e+00
615 3.070000000000000e+01 1.181486794403262e+02 5.507629419733462e+00
616 3.075000000000000e+01 1.178734808834511e+02 5.500312855270693e+00
617 3.080000000000000e+01 1.175986481547992e+02 5.492996290807355e+00
618 3.085000000000000e+01 1.173241812543704e+02 5.485679726344586e+00
619 3.090000000000000e+01 1.170500801821647e+02 5.478363161881532e+00
620 3.095000000000000e+01 1.167763449381822e+02 5.471046597418479e+00
621 3.100000000000000e+01 1.165029755224229e+02 5.463730032955425e+00
622 3.105000000000000e+01 1.162299719348867e+02 5.456413468492372e+00
623 3.110000000000000e+01 1.159573341755736e+02 5.449096904029602e+00
624 3.115000000000000e+01 1.156850622444837e+02 5.441780339566549e+00
625 3.120000000000000e+01 1.154131561416170e+02 5.434463775104064e+00
626 3.125000000000000e+01 1.151416158669733e+02 5.427147210641010e+00
627 3.130000000000000e+01 1.148704414205529e+02 5.419830646177388e+00
628 3.135000000000000e+01 1.145996328023556e+02 5.412514081714619e+00
629 3.140000000000000e+01 1.143291900123814e+02 5.405197517251850e+00
630 3.145000000000000e+01 1.140591130506304e+02 5.397880952789080e+00
631 3.150000000000000e+01 1.137894019171025e+02 5.390564388325743e+00
632 3.155000000000000e+01 1.135200566117978e+02 5.383247823862689e+00
633 3.160000000000000e+01 1.132510771347162e+02 5.375931259399920e+00
634 3.165000000000000e+01 1.129824634858578e+02 5.368614694936582e+00
635 3.170000000000000e+01 1.127142156652226e+02 5.361298130473813e+00
636 3.175000000000000e+01 1.124463336728105e+02 5.353981566011043e+00
637 3.180000000000000e+01 1.121788175086215e+02 5.346665001547990e+00
638 3.185000000000000e+01 1.119116671726557e+02 5.339348437084936e+00
639 3.190000000000000e+01 1.116448826649130e+02 5.332031872621883e+00
640 3.195000000000000e+01 1.113784639853935e+02 5.324715308159398e+00
641 3.200000000000000e+01 1.111124111340970e+02 5.317398743696629e+00
642 3.205000000000000e+01 1.108467241110238e+02 5.310082179232722e+00
643 3.210000000000000e+01 1.105814029161738e+02 5.302765614769953e+00
644 3.215000000000000e+01 1.103164475495468e+02 5.295449050307752e+00
645 3.220000000000000e+01 1.100518580111430e+02 5.288132485844130e+00
646 3.225000000000000e+01 1.097876343009624e+02 5.280815921381077e+00
647 3.230000000000000e+01 1.095237764190049e+02 5.273499356918023e+00
648 3.235000000000000e+01 1.092602843652706e+02 5.266182792454970e+00
649 3.240000000000000e+01 1.089971581397594e+02 5.258866227992769e+00
650 3.245000000000000e+01 1.087343977424713e+02 5.251549663529431e+00
651 3.250000000000000e+01 1.084720031734064e+02 5.244233099066378e+00
652 3.255000000000000e+01 1.082099744325647e+02 5.236916534603324e+00
653 3.260000000000000e+01 1.079483115199461e+02 5.229599970139986e+00
654 3.265000000000000e+01 1.076870144355507e+02 5.222283405677786e+00
655 3.270000000000000e+01 1.074260831793783e+02 5.214966841214164e+00
656 3.275000000000000e+01 1.071655177514293e+02 5.207650276751110e+00
657 3.280000000000000e+01 1.069053181517032e+02 5.200333712288625e+00
658 3.285000000000000e+01 1.066454843802004e+02 5.193017147825572e+00
659 3.290000000000000e+01 1.063860164369207e+02 5.185700583363086e+00
660 3.295000000000000e+01 1.061269143218641e+02 5.178384018899465e+00
661 3.300000000000000e+01 1.058681780350307e+02 5.171067454436411e+00
662 3.305000000000000e+01 1.056098075764205e+02 5.163750889973358e+00
663 3.310000000000000e+01 1.053518029460334e+02 5.156434325510304e+00
664 3.315000000000000e+01 1.050941641438694e+02 5.149117761048103e+00
665 3.320000000000000e+01 1.048368911699286e+02 5.141801196584765e+00
666 3.325000000000000e+01 1.045799840242109e+02 5.134484632121428e+00
667 3.330000000000000e+01 1.043234427067164e+02 5.127168067658658e+00
668 3.335000000000000e+01 1.040672672174451e+02 5.119851503195605e+00
669 3.340000000000000e+01 1.038114575563969e+02 5.112534938733120e+00
670 3.345000000000000e+01 1.035560137235718e+02 5.105218374269782e+00
671 3.350000000000000e+01 1.033009357189699e+02 5.097901809807013e+00
672 3.355000000000000e+01 1.030462235425911e+02 5.090585245343675e+00
673 3.360000000000000e+01 1.027918771944355e+02 5.083268680880337e+00
674 3.365000000000000e+01 1.025378966745030e+02 5.075952116418421e+00
675 3.370000000000000e+01 1.022842819827937e+02 5.068635551954799e+00
676 3.375000000000000e+01 1.020310331193076e+02 5.061318987492029e+00
677 3.380000000000000e+01 1.017781500840445e+02 5.054002423028976e+00
678 3.385000000000000e+01 1.015256328770047e+02 5.046685858565922e+00
679 3.390000000000000e+01 1.012734814981879e+02 5.039369294103437e+00
680 3.395000000000000e+01 1.010216959475943e+02 5.032052729639531e+00
681 3.400000000000000e+01 1.007702762252239e+02 5.024736165177046e+00
682 3.405000000000000e+01 1.005192223310766e+02 5.017419600713993e+00
683 3.410000000000000e+01 1.002685342651525e+02 5.010103036250939e+00
684 3.415000000000000e+01 1.000182120274515e+02 5.002786471789022e+00
685 3.420000000000000e+01 9.976825561797364e+01 4.995469907324832e+00
686 3.425000000000000e+01 9.951866503671903e+01 4.988153342861779e+00
687 3.430000000000000e+01 9.926944028368746e+01 4.980836778399294e+00
688 3.435000000000000e+01 9.902058135887910e+01 4.973520213936240e+00
689 3.440000000000000e+01 9.877208826229383e+01 4.966203649473755e+00
690 3.445000000000000e+01 9.852396099393172e+01 4.958887085010133e+00
691 3.450000000000000e+01 9.827619955379282e+01 4.951570520547079e+00
692 3.455000000000000e+01 9.802880394187702e+01 4.944253956084594e+00
693 3.460000000000000e+01 9.778177415818436e+01 4.936937391620972e+00
694 3.465000000000000e+01 9.753511020271492e+01 4.929620827158487e+00
695 3.470000000000000e+01 9.728881207546851e+01 4.922304262695434e+00
696 3.475000000000000e+01 9.704287977644537e+01 4.914987698232380e+00
697 3.480000000000000e+01 9.679731330564528e+01 4.907671133769327e+00
698 3.485000000000000e+01 9.655211266306844e+01 4.900354569306273e+00
699 3.490000000000000e+01 9.630727784871465e+01 4.893038004844357e+00
700 3.495000000000000e+01 9.606280886258401e+01 4.885721440380166e+00
701 3.500000000000000e+01 9.581870570467663e+01 4.878404875917113e+00
702 3.505000000000000e+01 9.557496837499230e+01 4.871088311455196e+00
703 3.510000000000000e+01 9.533159687353111e+01 4.863771746991574e+00
704 3.515000000000000e+01 9.508859120029314e+01 4.856455182529089e+00
705 3.520000000000000e+01 9.484595135527820e+01 4.849138618065467e+00
706 3.525000000000000e+01 9.460367733848659e+01 4.841822053602414e+00
707 3.530000000000000e+01 9.436176914991796e+01 4.834505489139929e+00
708 3.535000000000000e+01 9.412022678957260e+01 4.827188924676307e+00
709 3.540000000000000e+01 9.387905025745033e+01 4.819872360214390e+00
710 3.545000000000000e+01 9.363823955355116e+01 4.812555795750768e+00
711 3.550000000000000e+01 9.339779467787525e+01 4.805239231287715e+00
712 3.555000000000000e+01 9.315771563042239e+01 4.797922666824661e+00
713 3.560000000000000e+01 9.291800241119279e+01 4.790606102361608e+00
714 3.565000000000000e+01 9.267865502018623e+01 4.783289537899691e+00
715 3.570000000000000e+01 9.243967345740282e+01 4.775972973436069e+00
716 3.575000000000000e+01 9.220105772284262e+01 4.768656408972447e+00
717 3.580000000000000e+01 9.196280781650557e+01 4.761339844509394e+00
718 3.585000000000000e+01 9.172492373839168e+01 4.754023280046908e+00
719 3.590000000000000e+01 9.148740548850088e+01 4.746706715584423e+00
720 3.595000000000000e+01 9.125025306683324e+01 4.739390151120801e+00
721 3.600000000000000e+01 9.101346647338880e+01 4.732073586658316e+00
722 3.605000000000000e+01 9.077704570816741e+01 4.724757022195263e+00
723 3.610000000000000e+01 9.054099077116928e+01 4.717440457731641e+00
724 3.615000000000000e+01 9.030530166239424e+01 4.710123893269724e+00
725 3.620000000000000e+01 9.006997838184230e+01 4.702807328806102e+00
726 3.625000000000000e+01 8.983502092951363e+01 4.695490764343049e+00
727 3.630000000000000e+01 8.960042930540800e+01 4.688174199880564e+00
728 3.635000000000000e+01 8.936620350952558e+01 4.680857635416942e+00
729 3.640000000000000e+01 8.913234354186631e+01 4.673541070954457e+00
730 3.645000000000000e+01 8.889884940243013e+01 4.666224506491403e+00
731 3.650000000000000e+01 8.866572109121716e+01 4.658907942028350e+00
732 3.655000000000000e+01 8.843295860822730e+01 4.651591377565296e+00
733 3.660000000000000e+01 8.820056195346064e+01 4.644274813102243e+00
734 3.665000000000000e+01 8.796853112691707e+01 4.636958248639758e+00
735 3.670000000000000e+01 8.773686612859666e+01 4.629641684176136e+00
736 3.675000000000000e+01 8.750556695849946e+01 4.622325119713082e+00
737 3.680000000000000e+01 8.727463361662535e+01 4.615008555250597e+00
738 3.685000000000000e+01 8.704406610297440e+01 4.607691990787544e+00
739 3.690000000000000e+01 8.681386441754660e+01 4.600375426324490e+00
740 3.695000000000000e+01 8.658402856034195e+01 4.593058861861437e+00
741 3.700000000000000e+01 8.635455853136045e+01 4.585742297398951e+00
742 3.705000000000000e+01 8.612545433060205e+01 4.578425732935330e+00
743 3.710000000000000e+01 8.589671595806692e+01 4.571109168472276e+00
744 3.715000000000000e+01 8.566834341375483e+01 4.563792604010359e+00
745 3.720000000000000e+01 8.544033669766588e+01 4.556476039546737e+00
746 3.725000000000000e+01 8.521269580980015e+01 4.549159475083684e+00
747 3.730000000000000e+01 8.498542075015752e+01 4.541842910620630e+00
748 3.735000000000000e+01 8.475851151873809e+01 4.534526346157577e+00
749 3.740000000000000e+01 8.453196811554176e+01 4.527209781695092e+00
750 3.745000000000000e+01 8.430579054056858e+01 4.519893217231470e+00
751 3.750000000000000e+01 8.407997879381861e+01 4.512576652768985e+00
752 3.755000000000000e+01 8.385453287529168e+01 4.505260088305931e+00
753 3.760000000000000e+01 8.362945278498802e+01 4.497943523842309e+00
754 3.765000000000000e+01 8.340473852290745e+01 4.490626959380393e+00
755 3.770000000000000e+01 8.318039008904998e+01 4.483310394916771e+00
756 3.775000000000000e+01 8.295640748341577e+01 4.475993830453717e+00
757 3.780000000000000e+01 8.273279070600461e+01 4.468677265991232e+00
758 3.785000000000000e+01 8.250953975681665e+01 4.461360701527610e+00
759 3.790000000000000e+01 8.228665463585185e+01 4.454044137065125e+00
760 3.795000000000000e+01 8.206413534311014e+01 4.446727572602072e+00
761 3.800000000000000e+01 8.184198187859164e+01 4.439411008139587e+00
762 3.805000000000000e+01 8.162019424229618e+01 4.432094443675965e+00
763 3.810000000000000e+01 8.139877243422404e+01 4.424777879212343e+00
764 3.815000000000000e+01 8.117771645437494e+01 4.417461314750994e+00
765 3.820000000000000e+01 8.095702630274894e+01 4.410144750287373e+00
766 3.825000000000000e+01 8.073670197934621e+01 4.402828185823751e+00
767 3.830000000000000e+01 8.051674348416657e+01 4.395511621361265e+00
768 3.835000000000000e+01 8.029715081721008e+01 4.388195056898212e+00
769 3.840000000000001e+01 8.007792397847675e+01 4.380878492435727e+00
770 3.845000000000000e+01 7.985906296796651e+01 4.373561927972105e+00
771 3.850000000000000e+01 7.964056778567954e+01 4.366245363509051e+00
772 3.855000000000000e+01 7.942243843161560e+01 4.358928799046566e+00
773 3.860000000000000e+01 7.920467490577488e+01 4.351612234583513e+00
774 3.865000000000001e+01 7.898727720815725e+01 4.344295670120459e+00
775 3.870000000000000e+01 7.877024533876283e+01 4.336979105656837e+00
776 3.875000000000000e+01 7.855357929759157e+01 4.329662541194921e+00
777 3.880000000000000e+01 7.833727908464334e+01 4.322345976731867e+00
778 3.885000000000000e+01 7.812134469991838e+01 4.315029412268245e+00
779 3.890000000000001e+01 7.790577614341652e+01 4.307712847805760e+00
780 3.895000000000000e+01 7.769057341513781e+01 4.300396283342138e+00
781 3.900000000000000e+01 7.747573651508230e+01 4.293079718879653e+00
782 3.905000000000000e+01 7.726126544324984e+01 4.285763154416600e+00
783 3.910000000000000e+01 7.704716019964064e+01 4.278446589953546e+00
784 3.915000000000001e+01 7.683342078425449e+01 4.271130025491061e+00
785 3.920000000000000e+01 7.662004719709154e+01 4.263813461027439e+00
786 3.925000000000000e+01 7.640703943815174e+01 4.256496896564954e+00
787 3.930000000000000e+01 7.619439750743504e+01 4.249180332101332e+00
788 3.935000000000000e+01 7.598212140494161e+01 4.241863767638279e+00
789 3.940000000000001e+01 7.577021113067121e+01 4.234547203176362e+00
790 3.945000000000000e+01 7.555866668462397e+01 4.227230638712740e+00
791 3.950000000000000e+01 7.534748806679994e+01 4.219914074249687e+00
792 3.955000000000000e+01 7.513667527719900e+01 4.212597509786633e+00
793 3.960000000000000e+01 7.492622831582128e+01 4.205280945324148e+00
794 3.965000000000001e+01 7.471614718266659e+01 4.197964380861663e+00
795 3.970000000000000e+01 7.450643187773511e+01 4.190647816397473e+00
796 3.975000000000000e+01 7.429708240102684e+01 4.183331251934419e+00
797 3.980000000000000e+01 7.408809875254167e+01 4.176014687471934e+00
798 3.985000000000000e+01 7.387948093227965e+01 4.168698123009449e+00
799 3.990000000000001e+01 7.367122894024072e+01 4.161381558546395e+00
800 3.995000000000000e+01 7.346334277642501e+01 4.154064994082773e+00
801 4.000000000000000e+01 7.325582244083245e+01 4.146748429620288e+00
802 4.005000000000000e+01 7.304866793346298e+01 4.139431865157235e+00
803 4.010000000000000e+01 7.284187925431672e+01 4.132115300693613e+00
804 4.015000000000001e+01 7.263545640339362e+01 4.124798736231128e+00
805 4.020000000000000e+01 7.242939938069361e+01 4.117482171768074e+00
806 4.025000000000000e+01 7.222370818621681e+01 4.110165607305021e+00
807 4.030000000000000e+01 7.201838281996311e+01 4.102849042843104e+00
808 4.035000000000000e+01 7.181342328193250e+01 4.095532478379482e+00
809 4.040000000000001e+01 7.160882957212516e+01 4.088215913915860e+00
810 4.045000000000000e+01 7.140460169054091e+01 4.080899349453375e+00
811 4.050000000000000e+01 7.120073963717982e+01 4.073582784990322e+00
812 4.055000000000000e+01 7.099724341204188e+01 4.066266220527268e+00
813 4.060000000000000e+01 7.079411301512710e+01 4.058949656064215e+00
814 4.065000000000001e+01 7.059134844643546e+01 4.051633091601730e+00
815 4.070000000000000e+01 7.038894970596692e+01 4.044316527138108e+00
816 4.075000000000000e+01 7.018691679372165e+01 4.036999962675054e+00
817 4.080000000000000e+01 6.998524970969942e+01 4.029683398213137e+00
818 4.085000000000000e+01 6.978394845390034e+01 4.022366833749516e+00
819 4.090000000000001e+01 6.958301302632447e+01 4.015050269286462e+00
820 4.095000000000000e+01 6.938244342697169e+01 4.007733704823409e+00
821 4.100000000000000e+01 6.918223965584212e+01 4.000417140360355e+00
822 4.105000000000000e+01 6.898240171293565e+01 3.993100575898438e+00
823 4.110000000000000e+01 6.878292959825228e+01 3.985784011434816e+00
824 4.115000000000001e+01 6.858382331179217e+01 3.978467446971194e+00
825 4.120000000000000e+01 6.838508285355516e+01 3.971150882508141e+00
826 4.125000000000000e+01 6.818670822354136e+01 3.963834318045656e+00
827 4.130000000000000e+01 6.798869942175060e+01 3.956517753583171e+00
828 4.135000000000000e+01 6.779105644818304e+01 3.949201189119549e+00
829 4.140000000000001e+01 6.759377930283864e+01 3.941884624657064e+00
830 4.145000000000000e+01 6.739686798571734e+01 3.934568060194010e+00
831 4.150000000000000e+01 6.720032249681924e+01 3.927251495730388e+00
832 4.155000000000000e+01 6.700414283614430e+01 3.919934931267903e+00
833 4.160000000000000e+01 6.680832900369245e+01 3.912618366804850e+00
834 4.165000000000001e+01 6.661288099946381e+01 3.905301802341796e+00
835 4.170000000000000e+01 6.641779882345827e+01 3.897985237878743e+00
836 4.175000000000000e+01 6.622308247567594e+01 3.890668673416258e+00
837 4.180000000000000e+01 6.602873195611664e+01 3.883352108953204e+00
838 4.185000000000000e+01 6.583474726478062e+01 3.876035544489582e+00
839 4.190000000000001e+01 6.564112840166769e+01 3.868718980027097e+00
840 4.195000000000000e+01 6.544787536677791e+01 3.861402415564044e+00
841 4.200000000000000e+01 6.525498816011128e+01 3.854085851100990e+00
842 4.205000000000000e+01 6.506246678166781e+01 3.846769286638505e+00
843 4.210000000000000e+01 6.487031123144743e+01 3.839452722175452e+00
844 4.215000000000001e+01 6.467852150945026e+01 3.832136157711830e+00
845 4.220000000000000e+01 6.448709761567625e+01 3.824819593248776e+00
846 4.225000000000000e+01 6.429603955012539e+01 3.817503028786291e+00
847 4.230000000000000e+01 6.410534731279762e+01 3.810186464323806e+00
848 4.235000000000000e+01 6.391502090369301e+01 3.802869899860184e+00
849 4.240000000000001e+01 6.372506032281160e+01 3.795553335397130e+00
850 4.245000000000000e+01 6.353546557015329e+01 3.788236770934077e+00
851 4.250000000000000e+01 6.334623664571819e+01 3.780920206471592e+00
852 4.255000000000000e+01 6.315737354950613e+01 3.773603642009107e+00
853 4.260000000000000e+01 6.296887628151728e+01 3.766287077544916e+00
854 4.265000000000001e+01 6.278074484175164e+01 3.758970513082431e+00
855 4.270000000000000e+01 6.259297923020904e+01 3.751653948619378e+00
856 4.275000000000000e+01 6.240557944688970e+01 3.744337384156324e+00
857 4.280000000000000e+01 6.221854549179341e+01 3.737020819693839e+00
858 4.285000000000000e+01 6.203187736492032e+01 3.729704255230217e+00
859 4.290000000000001e+01 6.184557506627038e+01 3.722387690767164e+00
860 4.295000000000000e+01 6.165963859584360e+01 3.715071126304110e+00
861 4.300000000000000e+01 6.147406795363997e+01 3.707754561842194e+00
862 4.305000000000000e+01 6.128886313965938e+01 3.700437997379140e+00
863 4.310000000000000e+01 6.110402415390206e+01 3.693121432914950e+00
864 4.315000000000001e+01 6.091955099636789e+01 3.685804868453033e+00
865 4.320000000000000e+01 6.073544366705676e+01 3.678488303989980e+00
866 4.325000000000000e+01 6.055170216596889e+01 3.671171739526358e+00
867 4.330000000000000e+01 6.036832649310412e+01 3.663855175063873e+00
868 4.335000000000000e+01 6.018531664846250e+01 3.656538610600819e+00
869 4.340000000000001e+01 6.000267263204404e+01 3.649222046137766e+00
870 4.345000000000000e+01 5.982039444384873e+01 3.641905481674144e+00
871 4.350000000000000e+01 5.963848208387662e+01 3.634588917211659e+00
872 4.355000000000000e+01 5.945693555212756e+01 3.627272352749742e+00
873 4.360000000000000e+01 5.927575484860165e+01 3.619955788285552e+00
874 4.365000000000001e+01 5.909493997329901e+01 3.612639223822498e+00
875 4.370000000000000e+01 5.891449092621940e+01 3.605322659360013e+00
876 4.375000000000000e+01 5.873440770736300e+01 3.598006094897528e+00
877 4.380000000000000e+01 5.855469031672965e+01 3.590689530434474e+00
878 4.385000000000000e+01 5.837533875431956e+01 3.583372965970284e+00
879 4.390000000000001e+01 5.819635302013262e+01 3.576056401507799e+00
880 4.395000000000000e+01 5.801773311416878e+01 3.568739837045314e+00
881 4.400000000000000e+01 5.783947903642809e+01 3.561423272582260e+00
882 4.405000000000000e+01 5.766159078691055e+01 3.554106708119207e+00
883 4.410000000000000e+01 5.748406836561617e+01 3.546790143656153e+00
884 4.415000000000001e+01 5.730691177254494e+01 3.539473579193100e+00
885 4.420000000000000e+01 5.713012100769686e+01 3.532157014730046e+00
886 4.425000000000000e+01 5.695369607107193e+01 3.524840450266993e+00
887 4.430000000000000e+01 5.677763696267016e+01 3.517523885804508e+00
888 4.435000000000000e+01 5.660194368249148e+01 3.510207321341454e+00
889 4.440000000000001e+01 5.642661623053601e+01 3.502890756878401e+00
890 4.445000000000000e+01 5.625165460680364e+01 3.495574192415347e+00
891 4.450000000000000e+01 5.607705881129448e+01 3.488257627951725e+00
892 4.455000000000000e+01 5.590282884400847e+01 3.480941063489809e+00
893 4.460000000000000e+01 5.572896470494550e+01 3.473624499026755e+00
894 4.465000000000001e+01 5.555546639410579e+01 3.466307934563133e+00
895 4.470000000000000e+01 5.538233391148918e+01 3.458991370100080e+00
896 4.475000000000000e+01 5.520956725709578e+01 3.451674805637026e+00
897 4.480000000000000e+01 5.503716643092548e+01 3.444358241175109e+00
898 4.485000000000000e+01 5.486513143297827e+01 3.437041676711488e+00
899 4.490000000000001e+01 5.469346226325433e+01 3.429725112248434e+00
900 4.495000000000000e+01 5.452215892175343e+01 3.422408547785381e+00
901 4.500000000000000e+01 5.435122140847579e+01 3.415091983322327e+00
902 4.505000000000000e+01 5.418064972342120e+01 3.407775418860410e+00
903 4.510000000000000e+01 5.401044386658975e+01 3.400458854396788e+00
904 4.515000000000001e+01 5.384060383798152e+01 3.393142289933166e+00
905 4.520000000000000e+01 5.367112963759644e+01 3.385825725470681e+00
906 4.525000000000000e+01 5.350202126543445e+01 3.378509161008196e+00
907 4.530000000000000e+01 5.333327872149562e+01 3.371192596545143e+00
908 4.535000000000000e+01 5.316490200577994e+01 3.363876032081521e+00
909 4.540000000000001e+01 5.299689111828746e+01 3.356559467618467e+00
910 4.545000000000000e+01 5.282924605901809e+01 3.349242903155414e+00
911 4.550000000000000e+01 5.266196682797192e+01 3.341926338692929e+00
912 4.555000000000000e+01 5.249505342514880e+01 3.334609774230444e+00
913 4.560000000000000e+01 5.232850585054888e+01 3.327293209766253e+00
914 4.565000000000001e+01 5.216232410417217e+01 3.319976645303768e+00
915 4.570000000000000e+01 5.199650818601850e+01 3.312660080840715e+00
916 4.575000000000000e+01 5.183105809608810e+01 3.305343516378230e+00
917 4.580000000000000e+01 5.166597383438068e+01 3.298026951915745e+00
918 4.585000000000000e+01 5.150125540089653e+01 3.290710387451554e+00
919 4.590000000000001e+01 5.133690279563552e+01 3.283393822989069e+00
920 4.595000000000000e+01 5.117291601859762e+01 3.276077258526016e+00
921 4.600000000000000e+01 5.100929506978292e+01 3.268760694062962e+00
922 4.605000000000000e+01 5.084603994919132e+01 3.261444129601045e+00
923 4.610000000000000e+01 5.068315065682282e+01 3.254127565136855e+00
924 4.615000000000001e+01 5.052062719267764e+01 3.246811000673802e+00
925 4.620000000000000e+01 5.035846955675544e+01 3.239494436211316e+00
926 4.625000000000000e+01 5.019667774905651e+01 3.232177871747695e+00
927 4.630000000000000e+01 5.003525176958067e+01 3.224861307285778e+00
928 4.635000000000000e+01 4.987419161832793e+01 3.217544742822156e+00
929 4.640000000000001e+01 4.971349729529845e+01 3.210228178359102e+00
930 4.645000000000000e+01 4.955316880049202e+01 3.202911613896049e+00
931 4.650000000000000e+01 4.939320613390885e+01 3.195595049432995e+00
932 4.655000000000000e+01 4.923360929554872e+01 3.188278484971079e+00
933 4.660000000000000e+01 4.907437828541174e+01 3.180961920508025e+00
934 4.665000000000001e+01 4.891551310349791e+01 3.173645356044403e+00
935 4.670000000000000e+01 4.875701374980730e+01 3.166328791580781e+00
936 4.675000000000000e+01 4.859888022433984e+01 3.159012227118296e+00
937 4.680000000000000e+01 4.844111252709547e+01 3.151695662655811e+00
938 4.685000000000000e+01 4.828371065807426e+01 3.144379098192758e+00
939 4.690000000000001e+01 4.812667461727619e+01 3.137062533729704e+00
940 4.695000000000000e+01 4.797000440470129e+01 3.129745969266082e+00
941 4.700000000000000e+01 4.781370002034959e+01 3.122429404803597e+00
942 4.705000000000000e+01 4.765776146422093e+01 3.115112840341112e+00
943 4.710000000000000e+01 4.750218873631547e+01 3.107796275877490e+00
944 4.715000000000001e+01 4.734698183663318e+01 3.100479711414437e+00
945 4.720000000000000e+01 4.719214076517403e+01 3.093163146951383e+00
946 4.725000000000000e+01 4.703766552193804e+01 3.085846582488898e+00
947 4.730000000000000e+01 4.688355610692514e+01 3.078530018026413e+00
948 4.735000000000000e+01 4.672981252013540e+01 3.071213453562791e+00
949 4.740000000000001e+01 4.657643476156886e+01 3.063896889099738e+00
950 4.745000000000000e+01 4.642342283122542e+01 3.056580324636116e+00
951 4.750000000000000e+01 4.627077672910525e+01 3.049263760173631e+00
952 4.755000000000000e+01 4.611849645520806e+01 3.041947195711714e+00
953 4.760000000000000e+01 4.596658200953408e+01 3.034630631248092e+00
954 4.765000000000001e+01 4.581503339208325e+01 3.027314066784470e+00
955 4.770000000000000e+01 4.566385060285563e+01 3.019997502321417e+00
956 4.775000000000000e+01 4.551303364185111e+01 3.012680937858931e+00
957 4.780000000000000e+01 4.536258250906974e+01 3.005364373396446e+00
958 4.785000000000000e+01 4.521249720451146e+01 2.998047808932824e+00
959 4.790000000000001e+01 4.506277772817646e+01 2.990731244469771e+00
960 4.795000000000000e+01 4.491342408006449e+01 2.983414680007854e+00
961 4.800000000000000e+01 4.476443626017567e+01 2.976098115544232e+00
962 4.805000000000000e+01 4.461581426851006e+01 2.968781551080610e+00
963 4.810000000000000e+01 4.446755810506761e+01 2.961464986618125e+00
964 4.815000000000001e+01 4.431966776984825e+01 2.954148422155640e+00
965 4.820000000000000e+01 4.417214326285205e+01 2.946831857692587e+00
966 4.825000000000000e+01 4.402498458407899e+01 2.939515293228965e+00
967 4.830000000000000e+01 4.387819173352915e+01 2.932198728765911e+00
968 4.835000000000000e+01 4.373176471120240e+01 2.924882164303995e+00
969 4.840000000000001e+01 4.358570351709875e+01 2.917565599840373e+00
970 4.845000000000000e+01 4.344000815121836e+01 2.910249035376751e+00
971 4.850000000000000e+01 4.329467861356108e+01 2.902932470914266e+00
972 4.855000000000000e+01 4.314971490412694e+01 2.895615906451781e+00
973 4.860000000000000e+01 4.300511702291590e+01 2.888299341988727e+00
974 4.865000000000001e+01 4.286088496992807e+01 2.880982777525105e+00
975 4.870000000000000e+01 4.271701874516339e+01 2.873666213062052e+00
976 4.875000000000000e+01 4.257351834862186e+01 2.866349648598998e+00
977 4.880000000000000e+01 4.243038378030349e+01 2.859033084136513e+00
978 4.885000000000000e+01 4.228761504020821e+01 2.851716519674028e+00
979 4.890000000000001e+01 4.214521212833608e+01 2.844399955210406e+00
980 4.895000000000000e+01 4.200317504468717e+01 2.837083390747921e+00
981 4.900000000000000e+01 4.186150378926129e+01 2.829766826284867e+00
982 4.905000000000000e+01 4.172019836205868e+01 2.822450261821245e+00
983 4.910000000000000e+01 4.157925876307917e+01 2.815133697358760e+00
984 4.915000000000001e+01 4.143868499232281e+01 2.807817132895138e+00
985 4.920000000000000e+01 4.129847704978965e+01 2.800500568432653e+00
986 4.925000000000000e+01 4.115863493547954e+01 2.793184003970168e+00
987 4.930000000000000e+01 4.101915864939264e+01 2.785867439506546e+00
988 4.935000000000000e+01 4.088004819152889e+01 2.778550875044061e+00
989 4.940000000000001e+01 4.074130356188823e+01 2.771234310581008e+00
990 4.945000000000000e+01 4.060292476047078e+01 2.763917746117386e+00
991 4.950000000000000e+01 4.046491178727649e+01 2.756601181654901e+00
992 4.955000000000000e+01 4.032726464230529e+01 2.749284617191847e+00
993 4.960000000000000e+01 4.018998332555731e+01 2.741968052729362e+00
994 4.965000000000001e+01 4.005306783703236e+01 2.734651488265740e+00
995 4.970000000000000e+01 3.991651817673073e+01 2.727334923802118e+00
996 4.975000000000000e+01 3.978033434465215e+01 2.720018359340202e+00
997 4.980000000000000e+01 3.964451634079671e+01 2.712701794877148e+00
998 4.985000000000000e+01 3.950906416516443e+01 2.705385230414095e+00
999 4.990000000000001e+01 3.937397781775530e+01 2.698068665951041e+00
1000 4.995000000000000e+01 3.923925729856933e+01 2.690752101487988e+00
1001 5.000000000000000e+01 3.910490260760650e+01 2.683435537024934e+00
1002 5.005000000000000e+01 3.897091374486683e+01 2.676118972561881e+00
1003 5.010000000000000e+01 3.883729071035032e+01 2.668802408099964e+00
1004 5.015000000000001e+01 3.870403350405684e+01 2.661485843636342e+00
1005 5.020000000000000e+01 3.857114212598668e+01 2.654169279172720e+00
1006 5.025000000000000e+01 3.843861657613957e+01 2.646852714710235e+00
1007 5.030000000000000e+01 3.830645685451566e+01 2.639536150247750e+00
1008 5.035000000000000e+01 3.817466296111479e+01 2.632219585784696e+00
1009 5.040000000000001e+01 3.804323489593719e+01 2.624903021320506e+00
1010 5.045000000000000e+01 3.791217265898274e+01 2.617586456858589e+00
1011 5.050000000000000e+01 3.778147625025133e+01 2.610269892395536e+00
1012 5.055000000000000e+01 3.765114566974319e+01 2.602953327931914e+00
1013 5.060000000000000e+01 3.752118091745814e+01 2.595636763469429e+00
1014 5.065000000000001e+01 3.739158199339624e+01 2.588320199006375e+00
1015 5.070000000000000e+01 3.726234889755750e+01 2.581003634543322e+00
1016 5.075000000000000e+01 3.713348162994191e+01 2.573687070080837e+00
1017 5.080000000000000e+01 3.700498019054942e+01 2.566370505617215e+00
1018 5.085000000000000e+01 3.687684457938019e+01 2.559053941154730e+00
1019 5.090000000000001e+01 3.674907479643394e+01 2.551737376692245e+00
1020 5.095000000000000e+01 3.662167084171097e+01 2.544420812228623e+00
1021 5.100000000000000e+01 3.649463271521108e+01 2.537104247765001e+00
1022 5.105000000000000e+01 3.636796041693447e+01 2.529787683301947e+00
1023 5.110000000000000e+01 3.624165394688089e+01 2.522471118840031e+00
1024 5.115000000000001e+01 3.611571330505046e+01 2.515154554376977e+00
1025 5.120000000000000e+01 3.599013849144319e+01 2.507837989913924e+00
1026 5.125000000000000e+01 3.586492950605907e+01 2.500521425450302e+00
1027 5.130000000000000e+01 3.574008634889816e+01 2.493204860987817e+00
1028 5.135000000000000e+01 3.561560901996029e+01 2.485888296524763e+00
1029 5.140000000000001e+01 3.549149751924568e+01 2.478571732061710e+00
1030 5.145000000000000e+01 3.536775184675412e+01 2.471255167599224e+00
1031 5.150000000000000e+01 3.524437200248576e+01 2.463938603135603e+00
1032 5.155000000000000e+01 3.512135798644056e+01 2.456622038673117e+00
1033 5.160000000000000e+01 3.499870979861845e+01 2.449305474209496e+00
1034 5.165000000000001e+01 3.487642743901961e+01 2.441988909746442e+00
1035 5.170000000000000e+01 3.475451090764381e+01 2.434672345284525e+00
1036 5.175000000000000e+01 3.463296020449116e+01 2.427355780820903e+00
1037 5.180000000000000e+01 3.451177532956171e+01 2.420039216358418e+00
1038 5.185000000000000e+01 3.439095628285531e+01 2.412722651895365e+00
1039 5.190000000000001e+01 3.427050306437218e+01 2.405406087431174e+00
1040 5.195000000000000e+01 3.415041567411220e+01 2.398089522969258e+00
1041 5.200000000000000e+01 3.403069411207525e+01 2.390772958506204e+00
1042 5.205000000000000e+01 3.391133837826158e+01 2.383456394043151e+00
1043 5.210000000000000e+01 3.379234847267094e+01 2.376139829580097e+00
1044 5.215000000000001e+01 3.367372439530357e+01 2.368823265117044e+00
1045 5.220000000000000e+01 3.355546614615923e+01 2.361506700655127e+00
1046 5.225000000000000e+01 3.343757372523805e+01 2.354190136190937e+00
1047 5.230000000000000e+01 3.332004713254014e+01 2.346873571727883e+00
1048 5.235000000000000e+01 3.320288636806526e+01 2.339557007264830e+00
1049 5.240000000000001e+01 3.308609143181366e+01 2.332240442801776e+00
1050 5.245000000000000e+01 3.296966232378509e+01 2.324923878339860e+00
1051 5.250000000000000e+01 3.285359904397967e+01 2.317607313876806e+00
1052 5.255000000000000e+01 3.273790159239741e+01 2.310290749413753e+00
1053 5.260000000000000e+01 3.262256996903830e+01 2.302974184950131e+00
1054 5.265000000000001e+01 3.250760417390239e+01 2.295657620487077e+00
1055 5.270000000000000e+01 3.239300420698959e+01 2.288341056025160e+00
1056 5.275000000000000e+01 3.227877006829988e+01 2.281024491560970e+00
1057 5.280000000000000e+01 3.216490175783349e+01 2.273707927098485e+00
1058 5.285000000000000e+01 3.205139927559003e+01 2.266391362635432e+00
1059 5.290000000000001e+01 3.193826262156995e+01 2.259074798172378e+00
1060 5.295000000000000e+01 3.182549179577279e+01 2.251758233710461e+00
1061 5.300000000000000e+01 3.171308679819890e+01 2.244441669246271e+00
1062 5.305000000000000e+01 3.160104762884816e+01 2.237125104783217e+00
1063 5.310000000000000e+01 3.148937428772058e+01 2.229808540320164e+00
1064 5.315000000000001e+01 3.137806677481615e+01 2.222491975858247e+00
1065 5.320000000000000e+01 3.126712509013475e+01 2.215175411395194e+00
1066 5.325000000000000e+01 3.115654923367663e+01 2.207858846931003e+00
1067 5.330000000000000e+01 3.104633920544165e+01 2.200542282469087e+00
1068 5.335000000000000e+01 3.093649500542972e+01 2.193225718006033e+00
1069 5.340000000000001e+01 3.082701663364105e+01 2.185909153542980e+00
1070 5.345000000000000e+01 3.071790409007542e+01 2.178592589079926e+00
1071 5.350000000000000e+01 3.060915737473306e+01 2.171276024616304e+00
1072 5.355000000000000e+01 3.050077648761379e+01 2.163959460153819e+00
1073 5.360000000000000e+01 3.039276142871768e+01 2.156642895690766e+00
1074 5.365000000000001e+01 3.028511219804471e+01 2.149326331227712e+00
1075 5.370000000000000e+01 3.017782879559491e+01 2.142009766765227e+00
1076 5.375000000000000e+01 3.007091122136819e+01 2.134693202302174e+00
1077 5.380000000000000e+01 2.996435947536469e+01 2.127376637839120e+00
1078 5.385000000000000e+01 2.985817355758428e+01 2.120060073376067e+00
1079 5.390000000000001e+01 2.975235346802708e+01 2.112743508913013e+00
1080 5.395000000000000e+01 2.964689920669298e+01 2.105426944450528e+00
1081 5.400000000000000e+01 2.954181077358203e+01 2.098110379986338e+00
1082 5.405000000000000e+01 2.943708816869434e+01 2.090793815524421e+00
1083 5.410000000000000e+01 2.933273139202959e+01 2.083477251061367e+00
1084 5.415000000000001e+01 2.922874044358821e+01 2.076160686597177e+00
1085 5.420000000000000e+01 2.912511532336987e+01 2.068844122135829e+00
1086 5.425000000000000e+01 2.902185603137463e+01 2.061527557672775e+00
1087 5.430000000000000e+01 2.891896256760259e+01 2.054210993209153e+00
1088 5.435000000000000e+01 2.881643493205371e+01 2.046894428745532e+00
1089 5.440000000000001e+01 2.871427312472804e+01 2.039577864283615e+00
1090 5.445000000000000e+01 2.861247714562535e+01 2.032261299821130e+00
1091 5.450000000000000e+01 2.851104699474593e+01 2.024944735356939e+00
1092 5.455000000000000e+01 2.840998267208965e+01 2.017628170893886e+00
1093 5.460000000000000e+01 2.830928417765654e+01 2.010311606431401e+00
1094 5.465000000000001e+01 2.820895151144651e+01 2.002995041968916e+00
1095 5.470000000000000e+01 2.810898467345964e+01 1.995678477505862e+00
1096 5.475000000000000e+01 2.800938366369593e+01 1.988361913042240e+00
1097 5.480000000000000e+01 2.791014848215542e+01 1.981045348579187e+00
1098 5.485000000000000e+01 2.781127912883801e+01 1.973728784116133e+00
1099 5.490000000000001e+01 2.771277560374381e+01 1.966412219653648e+00
1100 5.495000000000000e+01 2.761463790687264e+01 1.959095655191163e+00
1101 5.500000000000000e+01 2.751686603822469e+01 1.951779090727541e+00
1102 5.505000000000000e+01 2.741945999779989e+01 1.944462526264488e+00
1103 5.510000000000000e+01 2.732241978559824e+01 1.937145961801434e+00
1104 5.515000000000001e+01 2.722574540161975e+01 1.929829397338949e+00
1105 5.520000000000000e+01 2.712943684586435e+01 1.922512832876464e+00
1106 5.525000000000000e+01 2.703349411833210e+01 1.915196268412274e+00
1107 5.530000000000000e+01 2.693791721902312e+01 1.907879703949220e+00
1108 5.535000000000000e+01 2.684270614793718e+01 1.900563139486735e+00
1109 5.540000000000001e+01 2.674786090507445e+01 1.893246575023682e+00
1110 5.545000000000000e+01 2.665338149043481e+01 1.885930010561765e+00
1111 5.550000000000000e+01 2.655926790401827e+01 1.878613446097575e+00
1112 5.555000000000000e+01 2.646552014582505e+01 1.871296881634521e+00
1113 5.560000000000000e+01 2.637213821585482e+01 1.863980317172036e+00
1114 5.565000000000001e+01 2.627912211410785e+01 1.856663752708414e+00
1115 5.570000000000000e+01 2.618647184058398e+01 1.849347188246497e+00
1116 5.575000000000000e+01 2.609418739528320e+01 1.842030623782875e+00
1117 5.580000000000000e+01 2.600226877820569e+01 1.834714059319822e+00
1118 5.585000000000000e+01 2.591071598935122e+01 1.827397494856768e+00
1119 5.590000000000001e+01 2.581952902872001e+01 1.820080930394283e+00
1120 5.595000000000000e+01 2.572870789631179e+01 1.812764365931798e+00
1121 5.600000000000000e+01 2.563825259212683e+01 1.805447801467608e+00
1122 5.605000000000000e+01 2.554816311616503e+01 1.798131237005691e+00
1123 5.610000000000000e+01 2.545843946842626e+01 1.790814672542069e+00
1124 5.615000000000001e+01 2.536908164891082e+01 1.783498108078447e+00
1125 5.620000000000000e+01 2.528008965761842e+01 1.776181543617099e+00
1126 5.625000000000000e+01 2.519146349454911e+01 1.768864979153477e+00
1127 5.630000000000000e+01 2.510320315970307e+01 1.761548414689855e+00
1128 5.635000000000000e+01 2.501530865308013e+01 1.754231850227370e+00
1129 5.640000000000001e+01 2.492777997468033e+01 1.746915285763748e+00
1130 5.645000000000000e+01 2.484061712450375e+01 1.739598721301263e+00
1131 5.650000000000000e+01 2.475382010255021e+01 1.732282156838210e+00
1132 5.655000000000000e+01 2.466738890881993e+01 1.724965592375725e+00
1133 5.660000000000000e+01 2.458132354331264e+01 1.717649027912671e+00
1134 5.665000000000001e+01 2.449562400602866e+01 1.710332463449049e+00
1135 5.670000000000000e+01 2.441029029696773e+01 1.703015898987132e+00
1136 5.675000000000000e+01 2.432532241612995e+01 1.695699334523511e+00
1137 5.680000000000000e+01 2.424072036351538e+01 1.688382770060457e+00
1138 5.685000000000000e+01 2.415648413912390e+01 1.681066205597403e+00
1139 5.690000000000001e+01 2.407261374295564e+01 1.673749641134350e+00
1140 5.695000000000000e+01 2.398910917501047e+01 1.666433076671865e+00
1141 5.700000000000000e+01 2.390597043528845e+01 1.659116512208243e+00
1142 5.705000000000000e+01 2.382319752378964e+01 1.651799947745189e+00
1143 5.710000000000000e+01 2.374079044051393e+01 1.644483383282704e+00
1144 5.715000000000001e+01 2.365874918546137e+01 1.637166818820219e+00
1145 5.720000000000000e+01 2.357707375863191e+01 1.629850254357166e+00
1146 5.725000000000000e+01 2.349576416002566e+01 1.622533689893544e+00
1147 5.730000000000000e+01 2.341482038964256e+01 1.615217125431059e+00
1148 5.735000000000000e+01 2.333424244748255e+01 1.607900560967437e+00
1149 5.740000000000001e+01 2.325403033354581e+01 1.600583996504383e+00
1150 5.745000000000000e+01 2.317418404783211e+01 1.593267432042467e+00
1151 5.750000000000000e+01 2.309470359034157e+01 1.585950867578845e+00
1152 5.755000000000000e+01 2.301558896107423e+01 1.578634303115791e+00
1153 5.760000000000000e+01 2.293684016002999e+01 1.571317738652738e+00
1154 5.765000000000001e+01 2.285845718720896e+01 1.564001174189684e+00
1155 5.770000000000000e+01 2.278044004261102e+01 1.556684609727199e+00
1156 5.775000000000000e+01 2.270278872623624e+01 1.549368045263577e+00
1157 5.780000000000000e+01 2.262550323808466e+01 1.542051480801092e+00
1158 5.785000000000000e+01 2.254858357815613e+01 1.534734916338039e+00
1159 5.790000000000001e+01 2.247202974645086e+01 1.527418351874985e+00
1160 5.795000000000000e+01 2.239584174296863e+01 1.520101787413068e+00
1161 5.800000000000000e+01 2.232001956770955e+01 1.512785222948878e+00
1162 5.805000000000000e+01 2.224456322067374e+01 1.505468658485825e+00
1163 5.810000000000000e+01 2.216947270186097e+01 1.498152094023339e+00
1164 5.815000000000001e+01 2.209474801127141e+01 1.490835529559718e+00
1165 5.820000000000000e+01 2.202038914890500e+01 1.483518965097232e+00
1166 5.825000000000000e+01 2.194639611476168e+01 1.476202400634747e+00
1167 5.830000000000000e+01 2.187276890884152e+01 1.468885836171694e+00
1168 5.835000000000000e+01 2.179950753114451e+01 1.461569271707504e+00
1169 5.840000000000001e+01 2.172661198167077e+01 1.454252707245018e+00
1170 5.845000000000000e+01 2.165408226042001e+01 1.446936142783102e+00
1171 5.850000000000000e+01 2.158191836739246e+01 1.439619578318911e+00
1172 5.855000000000000e+01 2.151012030258812e+01 1.432303013856426e+00
1173 5.860000000000000e+01 2.143868806600682e+01 1.424986449393373e+00
1174 5.865000000000001e+01 2.136762165764878e+01 1.417669884929751e+00
1175 5.870000000000000e+01 2.129692107751384e+01 1.410353320468403e+00
1176 5.875000000000000e+01 2.122658632560194e+01 1.403036756004781e+00
1177 5.880000000000000e+01 2.115661740191337e+01 1.395720191541159e+00
1178 5.885000000000000e+01 2.108701430644783e+01 1.388403627078674e+00
1179 5.890000000000001e+01 2.101777703920550e+01 1.381087062615052e+00
1180 5.895000000000000e+01 2.094890560018632e+01 1.373770498153135e+00
1181 5.900000000000000e+01 2.088039998939018e+01 1.366453933690082e+00
1182 5.905000000000000e+01 2.081226020681731e+01 1.359137369226460e+00
1183 5.910000000000000e+01 2.074448625246754e+01 1.351820804763406e+00
1184 5.915000000000001e+01 2.067707812634097e+01 1.344504240300353e+00
1185 5.920000000000000e+01 2.061003582843750e+01 1.337187675837868e+00
1186 5.925000000000000e+01 2.054335935875719e+01 1.329871111374814e+00
1187 5.930000000000000e+01 2.047704871730002e+01 1.322554546911761e+00
1188 5.935000000000000e+01 2.041110390406601e+01 1.315237982448707e+00
1189 5.940000000000001e+01 2.034552491905515e+01 1.307921417986222e+00
1190 5.945000000000000e+01 2.028031176226739e+01 1.300604853523168e+00
1191 5.950000000000000e+01 2.021546443370283e+01 1.293288289059547e+00
1192 5.955000000000000e+01 2.015098293336143e+01 1.285971724596493e+00
1193 5.960000000000000e+01 2.008686726124319e+01 1.278655160133439e+00
1194 5.965000000000001e+01 2.002311741734809e+01 1.271338595671523e+00
1195 5.970000000000000e+01 1.995973340167603e+01 1.264022031208469e+00
1196 5.975000000000000e+01 1.989671521422724e+01 1.256705466744847e+00
1197 5.980000000000000e+01 1.983406285500155e+01 1.249388902282362e+00
1198 5.985000000000000e+01 1.977177632399901e+01 1.242072337818740e+00
1199 5.990000000000001e+01 1.970985562121967e+01 1.234755773355687e+00
1200 5.995000000000000e+01 1.964830074666344e+01 1.227439208893202e+00
1201 6.000000000000000e+01 1.958711170033035e+01 1.220122644430148e+00
1202 6.005000000000000e+01 1.952628848222042e+01 1.212806079967095e+00
1203 6.010000000000000e+01 1.946583109233364e+01 1.205489515504041e+00
1204 6.015000000000001e+01 1.940573953067002e+01 1.198172951040988e+00
1205 6.020000000000000e+01 1.934601379722955e+01 1.190856386578503e+00
1206 6.025000000000000e+01 1.928665389201217e+01 1.183539822115449e+00
1207 6.030000000000000e+01 1.922765981501800e+01 1.176223257652396e+00
1208 6.035000000000000e+01 1.916903156624693e+01 1.168906693188774e+00
1209 6.040000000000001e+01 1.911076914569912e+01 1.161590128726289e+00
1210 6.045000000000000e+01 1.905287255337430e+01 1.154273564264372e+00
1211 6.050000000000000e+01 1.899534178927269e+01 1.146956999799613e+00
1212 6.055000000000000e+01 1.893817685339434e+01 1.139640435337128e+00
1213 6.060000000000000e+01 1.888137774573897e+01 1.132323870874643e+00
1214 6.065000000000001e+01 1.882494446630687e+01 1.125007306411590e+00
1215 6.070000000000000e+01 1.876887701509781e+01 1.117690741949104e+00
1216 6.075000000000000e+01 1.871317539211196e+01 1.110374177484914e+00
1217 6.080000000000000e+01 1.865783959734932e+01 1.103057613022429e+00
1218 6.085000000000000e+01 1.860286963080972e+01 1.095741048559375e+00
1219 6.090000000000001e+01 1.854826549249339e+01 1.088424484096322e+00
1220 6.095000000000000e+01 1.849402718240009e+01 1.081107919634405e+00
1221 6.100000000000000e+01 1.844015470052994e+01 1.073791355170783e+00
1222 6.105000000000000e+01 1.838664804688301e+01 1.066474790707730e+00
1223 6.110000000000000e+01 1.833350722145917e+01 1.059158226244108e+00
1224 6.115000000000001e+01 1.828073222425860e+01 1.051841661781054e+00
1225 6.120000000000000e+01 1.822832305528107e+01 1.044525097319138e+00
1226 6.125000000000000e+01 1.817627971452669e+01 1.037208532856084e+00
1227 6.130000000000000e+01 1.812460220199546e+01 1.029891968393031e+00
1228 6.135000000000000e+01 1.807329051768738e+01 1.022575403929409e+00
1229 6.140000000000001e+01 1.802234466160252e+01 1.015258839466355e+00
1230 6.145000000000000e+01 1.797176463374075e+01 1.007942275004439e+00
1231 6.150000000000000e+01 1.792155043410207e+01 1.000625710540817e+00
1232 6.155000000000000e+01 1.787170206268667e+01 9.933091460777632e-01
1233 6.160000000000000e+01 1.782221951949430e+01 9.859925816147097e-01
1234 6.165000000000001e+01 1.777310280452519e+01 9.786760171516562e-01
1235 6.170000000000000e+01 1.772435191777913e+01 9.713594526897396e-01
1236 6.175000000000000e+01 1.767596685925622e+01 9.640428882261176e-01
1237 6.180000000000000e+01 1.762794762895652e+01 9.567263237630641e-01
1238 6.185000000000000e+01 1.758029422687991e+01 9.494097593000106e-01
1239 6.190000000000001e+01 1.753300665302652e+01 9.420931948369571e-01
1240 6.195000000000000e+01 1.748608490739622e+01 9.347766303744720e-01
1241 6.200000000000000e+01 1.743952898998907e+01 9.274600659108501e-01
1242 6.205000000000000e+01 1.739333890080513e+01 9.201435014477966e-01
1243 6.210000000000000e+01 1.734751463984429e+01 9.128269369847430e-01
1244 6.215000000000001e+01 1.730205620710666e+01 9.055103725222580e-01
1245 6.220000000000000e+01 1.725696360259207e+01 8.981938080597729e-01
1246 6.225000000000000e+01 1.721223682630068e+01 8.908772435961509e-01
1247 6.230000000000000e+01 1.716787587823245e+01 8.835606791336659e-01
1248 6.235000000000000e+01 1.712388075838732e+01 8.762441146700439e-01
1249 6.240000000000001e+01 1.708025146676545e+01 8.689275502069904e-01
1250 6.245000000000000e+01 1.703698800336662e+01 8.616109857450738e-01
1251 6.250000000000000e+01 1.699409036819094e+01 8.542944212814518e-01
1252 6.255000000000000e+01 1.695155856123847e+01 8.469778568183983e-01
1253 6.260000000000000e+01 1.690939258250910e+01 8.396612923553448e-01
1254 6.265000000000001e+01 1.686759243200294e+01 8.323447278922913e-01
1255 6.270000000000000e+01 1.682615810971987e+01 8.250281634298062e-01
1256 6.275000000000000e+01 1.678508961565996e+01 8.177115989661843e-01
1257 6.280000000000000e+01 1.674438694982325e+01 8.103950345031308e-01
1258 6.285000000000000e+01 1.670405011220964e+01 8.030784700406457e-01
1259 6.290000000000001e+01 1.666407910281919e+01 7.957619055775922e-01
1260 6.295000000000000e+01 1.662447392165188e+01 7.884453411151071e-01
1261 6.300000000000000e+01 1.658523456870768e+01 7.811287766514852e-01
1262 6.305000000000000e+01 1.654636104398674e+01 7.738122121884317e-01
1263 6.310000000000000e+01 1.650785334748883e+01 7.664956477259466e-01
1264 6.315000000000001e+01 1.646971147921414e+01 7.591790832623246e-01
1265 6.320000000000000e+01 1.643193543916260e+01 7.518625187998396e-01
1266 6.325000000000000e+01 1.639452522733416e+01 7.445459543367861e-01
1267 6.330000000000000e+01 1.635748084372892e+01 7.372293898737325e-01
1268 6.335000000000000e+01 1.632080228834678e+01 7.299128254106790e-01
1269 6.340000000000001e+01 1.628448956118785e+01 7.225962609476255e-01
1270 6.345000000000000e+01 1.624854266225202e+01 7.152796964851404e-01
1271 6.350000000000000e+01 1.621296159153934e+01 7.079631320220869e-01
1272 6.355000000000000e+01 1.617774634904981e+01 7.006465675590334e-01
1273 6.360000000000000e+01 1.614289693478344e+01 6.933300030954115e-01
1274 6.365000000000001e+01 1.610841334874027e+01 6.860134386329264e-01
1275 6.370000000000000e+01 1.607429559092014e+01 6.786968741704413e-01
1276 6.375000000000000e+01 1.604054366132323e+01 6.713803097068194e-01
1277 6.380000000000000e+01 1.600715755994946e+01 6.640637452437659e-01
1278 6.385000000000000e+01 1.597413728679885e+01 6.567471807807124e-01
1279 6.390000000000001e+01 1.594148284187139e+01 6.494306163182273e-01
1280 6.395000000000000e+01 1.590919422516703e+01 6.421140518557422e-01
1281 6.400000000000000e+01 1.587727143668582e+01 6.347974873932571e-01
1282 6.405000000000000e+01 1.584571447642770e+01 6.274809229290668e-01
1283 6.410000000000001e+01 1.581452334439291e+01 6.201643584660133e-01
1284 6.415000000000001e+01 1.578369804058110e+01 6.128477940029597e-01
1285 6.420000000000000e+01 1.575323856499261e+01 6.055312295393378e-01
1286 6.425000000000000e+01 1.572314491762717e+01 5.982146650779896e-01
1287 6.430000000000000e+01 1.569341709848482e+01 5.908981006143676e-01
1288 6.435000000000001e+01 1.566405510756573e+01 5.835815361518826e-01
1289 6.440000000000001e+01 1.563505894486963e+01 5.762649716882606e-01
1290 6.445000000000000e+01 1.560642861039690e+01 5.689484072246387e-01
1291 6.450000000000000e+01 1.557816410414716e+01 5.616318427632905e-01
1292 6.455000000000000e+01 1.555026542612057e+01 5.543152782996685e-01
1293 6.460000000000001e+01 1.552273257631720e+01 5.469987138366150e-01
1294 6.465000000000001e+01 1.549556555473691e+01 5.396821493729931e-01
1295 6.470000000000000e+01 1.546876436137990e+01 5.323655849093711e-01
1296 6.475000000000000e+01 1.544232899624598e+01 5.250490204474545e-01
1297 6.480000000000000e+01 1.541625945933515e+01 5.177324559849694e-01
1298 6.485000000000001e+01 1.539055575064748e+01 5.104158915219159e-01
1299 6.490000000000001e+01 1.536521787018296e+01 5.030993270582940e-01
1300 6.495000000000000e+01 1.534024581794165e+01 4.957827625952405e-01
1301 6.500000000000000e+01 1.531563959392344e+01 4.884661981327554e-01
1302 6.505000000000000e+01 1.529139919812837e+01 4.811496336702703e-01
1303 6.510000000000001e+01 1.526752463055641e+01 4.738330692072168e-01
1304 6.515000000000001e+01 1.524401589120765e+01 4.665165047430264e-01
1305 6.520000000000000e+01 1.522087298008211e+01 4.591999402799729e-01
1306 6.525000000000000e+01 1.519809589717966e+01 4.518833758186247e-01
1307 6.530000000000000e+01 1.517568464250024e+01 4.445668113550028e-01
1308 6.535000000000001e+01 1.515363921604416e+01 4.372502468913808e-01
1309 6.540000000000001e+01 1.513195961781111e+01 4.299336824283273e-01
1310 6.545000000000000e+01 1.511064584780132e+01 4.226171179652738e-01
1311 6.550000000000000e+01 1.508969790601458e+01 4.153005535033572e-01
1312 6.555000000000000e+01 1.506911579245099e+01 4.079839890403036e-01
1313 6.560000000000001e+01 1.504889950711055e+01 4.006674245778186e-01
1314 6.565000000000001e+01 1.502904904999320e+01 3.933508601130598e-01
1315 6.570000000000000e+01 1.500956442109924e+01 3.860342956500062e-01
1316 6.575000000000000e+01 1.499044562042820e+01 3.787177311892265e-01
1317 6.580000000000000e+01 1.497169264798032e+01 3.714011667256045e-01
1318 6.585000000000001e+01 1.495330550375564e+01 3.640846022625510e-01
1319 6.590000000000001e+01 1.493528418775406e+01 3.567680377983606e-01
1320 6.595000000000000e+01 1.491762869997581e+01 3.494514733353071e-01
1321 6.600000000000000e+01 1.490033904042053e+01 3.421349088733905e-01
1322 6.605000000000000e+01 1.488341520908847e+01 3.348183444103370e-01
1323 6.610000000000001e+01 1.486685720597950e+01 3.275017799472835e-01
1324 6.615000000000001e+01 1.485066503109374e+01 3.201852154836615e-01
1325 6.620000000000000e+01 1.483483868443113e+01 3.128686510211764e-01
1326 6.625000000000000e+01 1.481937816599162e+01 3.055520865586914e-01
1327 6.630000000000000e+01 1.480428347577526e+01 2.982355220956379e-01
1328 6.635000000000001e+01 1.478955461378206e+01 2.909189576325844e-01
1329 6.640000000000001e+01 1.477519158001201e+01 2.836023931689624e-01
1330 6.645000000000000e+01 1.476119437446516e+01 2.762858287059089e-01
1331 6.650000000000000e+01 1.474756299714142e+01 2.689692642439923e-01
1332 6.655000000000000e+01 1.473429744804076e+01 2.616526997803703e-01
1333 6.660000000000001e+01 1.472139772716338e+01 2.543361353173168e-01
1334 6.665000000000001e+01 1.470886383450903e+01 2.470195708542633e-01
1335 6.670000000000000e+01 1.469669577007795e+01 2.397030063912098e-01
1336 6.675000000000000e+01 1.468489353386991e+01 2.323864419287247e-01
1337 6.680000000000000e+01 1.467345712588508e+01 2.250698774656712e-01
1338 6.685000000000001e+01 1.466238654612334e+01 2.177533130031861e-01
1339 6.690000000000001e+01 1.465168179458476e+01 2.104367485389957e-01
1340 6.695000000000000e+01 1.464134287126944e+01 2.031201840759422e-01
1341 6.700000000000000e+01 1.463136977617717e+01 1.958036196145940e-01
1342 6.705000000000000e+01 1.462176250930798e+01 1.884870551206674e-01
1343 6.710000000000001e+01 1.461252107066510e+01 1.829624254680340e-01
1344 6.715000000000001e+01 1.460346626676118e+01 1.810314290312398e-01
1345 6.720000000000000e+01 1.459441792776198e+01 1.809128310928187e-01
1346 6.725000000000000e+01 1.458537498365190e+01 1.808165512251847e-01
1347 6.730000000000000e+01 1.457633627263946e+01 1.807443994552393e-01
1348 6.735000000000001e+01 1.456730054370638e+01 1.806981283868581e-01
1349 6.740000000000001e+01 1.455826645980077e+01 1.806794205865714e-01
1350 6.745000000000000e+01 1.454923260164772e+01 1.806898765283904e-01
1351 6.750000000000000e+01 1.454019747214793e+01 1.807310031332321e-01
1352 6.755000000000000e+01 1.453115950133440e+01 1.808042029042056e-01
1353 6.760000000000001e+01 1.452211705185751e+01 1.809107636253415e-01
1354 6.765000000000001e+01 1.451306842497186e+01 1.810518485632606e-01
1355 6.770000000000000e+01 1.450401186700119e+01 1.812284870921310e-01
1356 6.775000000000000e+01 1.449494557626265e+01 1.814415656514434e-01
1357 6.780000000000000e+01 1.448586771043604e+01 1.816918189464189e-01
1358 6.785000000000001e+01 1.447677639436801e+01 1.819798213082180e-01
1359 6.790000000000001e+01 1.446766972830522e+01 1.823059781488112e-01
1360 6.795000000000000e+01 1.445854579655312e+01 1.826705174742393e-01
1361 6.800000000000000e+01 1.444940267655780e+01 1.830734814531532e-01
1362 6.805000000000000e+01 1.444023844840781e+01 1.835147180790564e-01
1363 6.810000000000001e+01 1.443105120474989e+01 1.839938730102730e-01
1364 6.815000000000001e+01 1.442183906110678e+01 1.845103817179883e-01
1365 6.820000000000000e+01 1.441260016657809e+01 1.850634621209579e-01
1366 6.825000000000000e+01 1.440333271489469e+01 1.856521079306539e-01
1367 6.830000000000000e+01 1.439403495578503e+01 1.862750829671356e-01
1368 6.835000000000001e+01 1.438470520659797e+01 1.869309167395805e-01
1369 6.840000000000001e+01 1.437534186411107e+01 1.876179016051971e-01
1370 6.845000000000000e+01 1.436594341643745e+01 1.883340918271870e-01
1371 6.850000000000000e+01 1.435650845492835e+01 1.890773048419625e-01
1372 6.855000000000000e+01 1.434703568595326e+01 1.898451250264799e-01
1373 6.860000000000001e+01 1.433752394242570e+01 1.906349102113403e-01
1374 6.865000000000001e+01 1.432797219493212e+01 1.914438011266917e-01
1375 6.870000000000000e+01 1.431837956231303e+01 1.922687338975493e-01
1376 6.875000000000000e+01 1.430874532154237e+01 1.931064556145046e-01
1377 6.880000000000000e+01 1.429906891675158e+01 1.939535429119488e-01
1378 6.885000000000001e+01 1.428934996725117e+01 1.948064233840618e-01
1379 6.890000000000001e+01 1.427958827441318e+01 1.956613995690759e-01
1380 6.895000000000000e+01 1.426978382729427e+01 1.965146751317093e-01
1381 6.900000000000000e+01 1.425993680690000e+01 1.973623827961646e-01
1382 6.905000000000000e+01 1.425004758901465e+01 1.982006135089875e-01
1383 6.910000000000001e+01 1.424011674554911e+01 1.990254462639385e-01
1384 6.915000000000001e+01 1.423014504438826e+01 1.998329779976693e-01
1385 6.920000000000000e+01 1.422013344774934e+01 2.006193529658340e-01
1386 6.925000000000000e+01 1.421008310909167e+01 2.013807910319265e-01
1387 6.930000000000000e+01 1.419999536864615e+01 2.021136143535607e-01
1388 6.935000000000001e+01 1.418987174765632e+01 2.028142720202553e-01
1389 6.940000000000001e+01 1.417971394144412e+01 2.034793622754627e-01
1390 6.945000000000000e+01 1.416952381142877e+01 2.041056520623208e-01
1391 6.950000000000000e+01 1.415930337623789e+01 2.046900937237162e-01
1392 6.955000000000000e+01 1.414905480205640e+01 2.052298387932616e-01
1393 6.960000000000001e+01 1.413878039235856e+01 2.057222489084509e-01
1394 6.965000000000001e+01 1.412848257716555e+01 2.061649039603353e-01
1395 6.970000000000000e+01 1.411816390196253e+01 2.065556076685127e-01
1396 6.975000000000000e+01 1.410782701639870e+01 2.068923908212739e-01
1397 6.980000000000000e+01 1.409747466288040e+01 2.071735124632035e-01
1398 6.985000000000001e+01 1.408710966515238e+01 2.073974593278649e-01
1399 6.990000000000001e+01 1.407673491694761e+01 2.075629438184734e-01
1400 6.995000000000000e+01 1.406635337077053e+01 2.076689008249488e-01
1401 7.000000000000000e+01 1.405596802686512e+01 2.077144836382416e-01
1402 7.005000000000000e+01 1.404558192240671e+01 2.076990591854511e-01
1403 7.010000000000001e+01 1.403519812094657e+01 2.076222027606889e-01
1404 7.015000000000001e+01 1.402481970213064e+01 2.074836923777568e-01
1405 7.020000000000000e+01 1.401444975170880e+01 2.072835028121212e-01
1406 7.025000000000000e+01 1.400409135184943e+01 2.070217993491852e-01
1407 7.030000000000000e+01 1.399374757177388e+01 2.066989312045564e-01
1408 7.035000000000001e+01 1.398342145872897e+01 2.063154245380616e-01
1409 7.040000000000001e+01 1.397311602932007e+01 2.058719749499183e-01
1410 7.045000000000000e+01 1.396283426123398e+01 2.053694393194050e-01
1411 7.050000000000000e+01 1.395257908538813e+01 2.048088268396953e-01
1412 7.055000000000000e+01 1.394235337855001e+01 2.041912890975084e-01
1413 7.060000000000001e+01 1.393215995647838e+01 2.035181090661453e-01
1414 7.065000000000001e+01 1.392200156764340e+01 2.027906889091291e-01
1415 7.070000000000000e+01 1.391188088758747e+01 2.020105365260783e-01
1416 7.075000000000000e+01 1.390180051399079e+01 2.011792508318777e-01
1417 7.080000000000000e+01 1.389176296250428e+01 2.002985058173223e-01
1418 7.085000000000001e+01 1.388177066340906e+01 1.993700335014914e-01
1419 7.090000000000001e+01 1.387182595915413e+01 1.983956059555148e-01
1420 7.095000000000000e+01 1.386193110281351e+01 1.973770166413402e-01
1421 7.100000000000000e+01 1.385208825749000e+01 1.963160613660797e-01
1422 7.105000000000000e+01 1.384229949667690e+01 1.952145192021604e-01
1423 7.110000000000001e+01 1.383256680556978e+01 1.940741337569918e-01
1424 7.115000000000001e+01 1.382289208330120e+01 1.928965952001960e-01
1425 7.120000000000000e+01 1.381327714604976e+01 1.916835234591474e-01
1426 7.125000000000000e+01 1.380372373095528e+01 1.904364529825919e-01
1427 7.130000000000000e+01 1.379423350075150e+01 1.891568194448823e-01
1428 7.135000000000001e+01 1.378480804901080e+01 1.878459487211437e-01
1429 7.140000000000001e+01 1.377544890587939e+01 1.865050484142827e-01
1430 7.145000000000000e+01 1.376615754416937e+01 1.851352021478547e-01
1431 7.150000000000000e+01 1.375693538566460e+01 1.837373667744480e-01
1432 7.155000000000000e+01 1.374778380749192e+01 1.823123725798403e-01
1433 7.160000000000001e+01 1.373870414840662e+01 1.808609264917571e-01
1434 7.165000000000001e+01 1.372969771484275e+01 1.793836182352848e-01
1435 7.170000000000000e+01 1.372076578658309e+01 1.778809293166894e-01
1436 7.175000000000000e+01 1.371190962191108e+01 1.763532446576299e-01
1437 7.180000000000000e+01 1.370313046211733e+01 1.748008666534595e-01
1438 7.185000000000001e+01 1.369442953524573e+01 1.732240313869760e-01
1439 7.190000000000001e+01 1.368580805897863e+01 1.716229266869895e-01
1440 7.195000000000000e+01 1.367726724257703e+01 1.699977116919271e-01
1441 7.200000000000000e+01 1.366880828780944e+01 1.683485375515481e-01
1442 7.205000000000000e+01 1.366043238882188e+01 1.666755688735044e-01
1443 7.210000000000001e+01 1.365214073092209e+01 1.649790055026124e-01
1444 7.215000000000001e+01 1.364393448827162e+01 1.632591042061726e-01
1445 7.220000000000000e+01 1.363581482050147e+01 1.615161998223513e-01
1446 7.225000000000000e+01 1.362778286828938e+01 1.597507254229136e-01
1447 7.230000000000000e+01 1.361983974795918e+01 1.579632310385115e-01
1448 7.235000000000001e+01 1.361198654518553e+01 1.561544004993820e-01
1449 7.240000000000001e+01 1.360422430790924e+01 1.543250659588580e-01
1450 7.245000000000000e+01 1.359655403858964e+01 1.524762196903495e-01
1451 7.250000000000000e+01 1.358897668594021e+01 1.506090227875490e-01
1452 7.255000000000000e+01 1.358149313631089e+01 1.487248104485417e-01
1453 7.260000000000001e+01 1.357410420489535e+01 1.468250935885074e-01
1454 7.265000000000001e+01 1.356681062695204e+01 1.449115566075321e-01
1455 7.270000000000000e+01 1.355961304923460e+01 1.429860512322101e-01
1456 7.275000000000000e+01 1.355251202182882e+01 1.410505864530087e-01
1457 7.280000000000000e+01 1.354550799058930e+01 1.391073146910315e-01
1458 7.285000000000001e+01 1.353860129035971e+01 1.371585144426923e-01
1459 7.290000000000001e+01 1.353179213914503e+01 1.352065697626159e-01
1460 7.295000000000000e+01 1.352508063338345e+01 1.332539470503136e-01
1461 7.300000000000000e+01 1.351846674444000e+01 1.313031696970413e-01
1462 7.305000000000000e+01 1.351195031641375e+01 1.293567912254900e-01
1463 7.310000000000001e+01 1.350553106531745e+01 1.274173676067214e-01
1464 7.315000000000001e+01 1.349920857965308e+01 1.254874294610531e-01
1465 7.320000000000000e+01 1.349298232237134e+01 1.235694548534561e-01
1466 7.325000000000000e+01 1.348685163416773e+01 1.216658433653350e-01
1467 7.330000000000000e+01 1.348081573803481e+01 1.197788920697462e-01
1468 7.335000000000001e+01 1.347487374496076e+01 1.179107739632101e-01
1469 7.340000000000001e+01 1.346902466063849e+01 1.160635193163273e-01
1470 7.345000000000000e+01 1.346326739302912e+01 1.142390002958216e-01
1471 7.350000000000000e+01 1.345760076060891e+01 1.124389191029351e-01
1472 7.355000000000000e+01 1.345202350111883e+01 1.106647997572274e-01
1473 7.360000000000001e+01 1.344653428063318e+01 1.089179835437371e-01
1474 7.365000000000001e+01 1.344113170276446e+01 1.071996280436593e-01
1475 7.370000000000000e+01 1.343581431782882e+01 1.055107095753627e-01
1476 7.375000000000000e+01 1.343058063180692e+01 1.038520287988121e-01
1477 7.380000000000000e+01 1.342542911494894e+01 1.022242191752554e-01
1478 7.385000000000001e+01 1.342035820988939e+01 1.006277579294235e-01
1479 7.390000000000001e+01 1.341536633915599e+01 9.906297913071072e-02
1480 7.395000000000000e+01 1.341045191197632e+01 9.753008849475719e-02
1481 7.400000000000000e+01 1.340561333030652e+01 9.602917950054746e-02
1482 7.405000000000000e+01 1.340084899402627e+01 9.456025042405614e-02
1483 7.410000000000001e+01 1.339615730526411e+01 9.312322190201172e-02
1484 7.415000000000001e+01 1.339153667183607e+01 9.171795465787724e-02
1485 7.420000000000000e+01 1.338698550979833e+01 9.034426704525700e-02
1486 7.425000000000000e+01 1.338250224513154e+01 8.900195208857653e-02
1487 7.430000000000000e+01 1.337808531458947e+01 8.769079372978439e-02
1488 7.435000000000001e+01 1.337373316575856e+01 8.641058201682483e-02
1489 7.440000000000001e+01 1.336944425638779e+01 8.516112700323930e-02
1490 7.445000000000000e+01 1.336521705305824e+01 8.394227115470443e-02
1491 7.450000000000000e+01 1.336105002927231e+01 8.275390009464090e-02
1492 7.455000000000000e+01 1.335694166304878e+01 8.159595155655452e-02
1493 7.460000000000001e+01 1.335289043411666e+01 8.046842244180397e-02
1494 7.465000000000001e+01 1.334889482080460e+01 7.937137392502791e-02
1495 7.470000000000000e+01 1.334495329672416e+01 7.830493458715893e-02
1496 7.475000000000000e+01 1.334106432734588e+01 7.726930159661194e-02
1497 7.480000000000000e+01 1.333722636656450e+01 7.626474000085537e-02
1498 7.485000000000001e+01 1.333343785334579e+01 7.529158023183768e-02
1499 7.490000000000001e+01 1.332969720854131e+01 7.435021396601016e-02
1500 7.495000000000000e+01 1.332600283194919e+01 7.344108851313536e-02
1501 7.500000000000000e+01 1.332235309969000e+01 7.256469994018744e-02
1502 7.505000000000000e+01 1.331874636195517e+01 7.172158515597715e-02
1503 7.510000000000001e+01 1.331518094117440e+01 7.091231319620306e-02
1504 7.515000000000001e+01 1.331165513063555e+01 7.013747595690845e-02
1505 7.520000000000000e+01 1.330816719357871e+01 6.939767861814161e-02
1506 7.525000000000000e+01 1.330471536277374e+01 6.869352998783995e-02
1507 7.530000000000000e+01 1.330129784057993e+01 6.802563297453545e-02
1508 7.535000000000001e+01 1.329791279947629e+01 6.739457537149107e-02
1509 7.540000000000001e+01 1.329455838304278e+01 6.680092110153524e-02
1510 7.545000000000000e+01 1.329123270736613e+01 6.624520203315498e-02
1511 7.550000000000000e+01 1.328793386283946e+01 6.572791044520798e-02
1512 7.555000000000000e+01 1.328465991632161e+01 6.524949217723730e-02
1513 7.560000000000001e+01 1.328140891362174e+01 6.481034046979417e-02
1514 7.565000000000001e+01 1.327817888227463e+01 6.441079047123210e-02
1515 7.570000000000000e+01 1.327496783457461e+01 6.405111435881850e-02
1516 7.575000000000000e+01 1.327177377083875e+01 6.373151700946877e-02
1517 7.580000000000000e+01 1.326859468287367e+01 6.345213214368428e-02
1518 7.585000000000001e+01 1.326542855762438e+01 6.321301886098141e-02
1519 7.590000000000001e+01 1.326227338098757e+01 6.301415849302217e-02
1520 7.595000000000000e+01 1.325912714177508e+01 6.285545170856111e-02
1521 7.600000000000000e+01 1.325598783581671e+01 6.273671582123441e-02
1522 7.605000000000000e+01 1.325285347019296e+01 6.265768227432744e-02
1523 7.610000000000001e+01 1.324972206758928e+01 6.261799429681858e-02
1524 7.615000000000001e+01 1.324659167076327e+01 6.261720475436050e-02
1525 7.620000000000000e+01 1.324346034711384e+01 6.265477424550525e-02
1526 7.625000000000000e+01 1.324032619333872e+01 6.273006951662552e-02
1527 7.630000000000000e+01 1.323718734016218e+01 6.284236229513240e-02
1528 7.635000000000001e+01 1.323404195710921e+01 6.299082865803385e-02
1529 7.640000000000001e+01 1.323088825729638e+01 6.317454906577424e-02
1530 7.645000000000000e+01 1.322772450220263e+01 6.339250919914718e-02
1531 7.650000000000000e+01 1.322454900637646e+01 6.364360173623851e-02
1532 7.655000000000000e+01 1.322136014202901e+01 6.392662919429526e-02
1533 7.660000000000001e+01 1.321815634345703e+01 6.424030794633495e-02
1534 7.665000000000001e+01 1.321493611123438e+01 6.458327349305293e-02
1535 7.670000000000000e+01 1.321169801610773e+01 6.495408703512950e-02
1536 7.675000000000000e+01 1.320844070253086e+01 6.535124335085740e-02
1537 7.680000000000001e+01 1.320516289177264e+01 6.577317993595955e-02
1538 7.685000000000001e+01 1.320186338453727e+01 6.621828731272927e-02
1539 7.690000000000001e+01 1.319854106304137e+01 6.668492036583373e-02
1540 7.695000000000000e+01 1.319519489250068e+01 6.717141051368003e-02
1541 7.700000000000000e+01 1.319182392199000e+01 6.767607848303214e-02
1542 7.705000000000001e+01 1.318842728465238e+01 6.819724741840005e-02
1543 7.710000000000001e+01 1.318500419724816e+01 6.873325603240943e-02
1544 7.715000000000001e+01 1.318155395904914e+01 6.928247149003752e-02
1545 7.720000000000000e+01 1.317807595009916e+01 6.984330171800224e-02
1546 7.725000000000000e+01 1.317456962887734e+01 7.041420684046784e-02
1547 7.730000000000001e+01 1.317103452941511e+01 7.099370946393790e-02
1548 7.735000000000001e+01 1.316747025793095e+01 7.158040356923578e-02
1549 7.740000000000001e+01 1.316387648905819e+01 7.217296180554555e-02
1550 7.745000000000000e+01 1.316025296175039e+01 7.277014103006962e-02
1551 7.750000000000000e+01 1.315659947495518e+01 7.337078598926183e-02
1552 7.755000000000001e+01 1.315291588315146e+01 7.397383108564526e-02
1553 7.760000000000001e+01 1.314920209184662e+01 7.457830022696399e-02
1554 7.765000000000001e+01 1.314545805312877e+01 7.518330480204227e-02
1555 7.770000000000000e+01 1.314168376136641e+01 7.578803986817206e-02
1556 7.775000000000000e+01 1.313787924914195e+01 7.639177867499569e-02
1557 7.780000000000001e+01 1.313404458349891e+01 7.699386567955102e-02
1558 7.785000000000001e+01 1.313017986257400e+01 7.759370823180234e-02
1559 7.790000000000001e+01 1.312628521267573e+01 7.819076712866746e-02
1560 7.795000000000000e+01 1.312236078586113e+01 7.878454624998810e-02
1561 7.800000000000000e+01 1.311840675805073e+01 7.937458149731569e-02
1562 7.805000000000001e+01 1.311442332771140e+01 7.996042926169622e-02
1563 7.810000000000001e+01 1.311041071512456e+01 8.054165464871588e-02
1564 7.815000000000001e+01 1.310636916224653e+01 8.111781968956677e-02
1565 7.820000000000000e+01 1.310229893315561e+01 8.168847176253990e-02
1566 7.825000000000000e+01 1.309820031507027e+01 8.225313244556887e-02
1567 7.830000000000001e+01 1.309407361991105e+01 8.281128701350227e-02
1568 7.835000000000001e+01 1.308991918636892e+01 8.336237478497210e-02
1569 7.840000000000001e+01 1.308573738243255e+01 8.390578051145070e-02
1570 7.845000000000000e+01 1.308152860831778e+01 8.444082698542132e-02
1571 7.850000000000000e+01 1.307729329973401e+01 8.496676902831624e-02
1572 7.855000000000001e+01 1.307303193141495e+01 8.548278899276340e-02
1573 7.860000000000001e+01 1.306874502083473e+01 8.598799388760625e-02
1574 7.865000000000001e+01 1.306443313202618e+01 8.648141420435351e-02
1575 7.870000000000000e+01 1.306009687941430e+01 8.696200448408575e-02
1576 7.875000000000000e+01 1.305573693157778e+01 8.742864562830022e-02
1577 7.880000000000001e+01 1.305135401485147e+01 8.788014891603524e-02
1578 7.885000000000001e+01 1.304694891668617e+01 8.831526164597037e-02
1579 7.890000000000001e+01 1.304252248868687e+01 8.873267428556986e-02
1580 7.895000000000000e+01 1.303807564925762e+01 8.913102896874747e-02
1581 7.900000000000000e+01 1.303360938579000e+01 8.950892915583708e-02
1582 7.905000000000001e+01 1.302912475634203e+01 8.986495024220886e-02
1583 7.910000000000001e+01 1.302462289076578e+01 9.019765088563503e-02
1584 7.915000000000001e+01 1.302010499125347e+01 9.050558481821014e-02
1585 7.920000000000000e+01 1.301557233228396e+01 9.078731290927067e-02
1586 7.925000000000000e+01 1.301102625996254e+01 9.104141525845932e-02
1587 7.930000000000001e+01 1.300646819075811e+01 9.126650312097695e-02
1588 7.935000000000001e+01 1.300189960965044e+01 9.146123049704968e-02
1589 7.940000000000001e+01 1.299732206770840e+01 9.162430524861875e-02
1590 7.945000000000000e+01 1.299273717912558e+01 9.175449964846649e-02
1591 7.950000000000000e+01 1.298814661774356e+01 9.185066030473976e-02
1592 7.955000000000001e+01 1.298355211309511e+01 9.191171744179272e-02
1593 7.960000000000001e+01 1.297895544599938e+01 9.193669355324730e-02
1594 7.965000000000001e+01 1.297435844373978e+01 9.192471147127179e-02
1595 7.970000000000000e+01 1.296976297485225e+01 9.187500192156861e-02
1596 7.975000000000000e+01 1.296517094354763e+01 9.178691064269273e-02
1597 7.980000000000001e+01 1.296058428378798e+01 9.165990515697331e-02
1598 7.985000000000001e+01 1.295600495303193e+01 9.149358127645613e-02
1599 7.990000000000001e+01 1.295143492566034e+01 9.128766941330468e-02
1600 7.995000000000000e+01 1.294687618609060e+01 9.104204074501965e-02
1601 8.000000000000000e+01 1.294233072158583e+01 9.075671325515344e-02
1602 8.005000000000001e+01 1.293780051476508e+01 9.043185764042505e-02
1603 8.010000000000001e+01 1.293328753582179e+01 9.006780303451478e-02
1604 8.015000000000001e+01 1.292879373446163e+01 8.966504246066265e-02
1605 8.020000000000000e+01 1.292432103157573e+01 8.922423788696676e-02
1606 8.025000000000000e+01 1.291987131067294e+01 8.874622471742200e-02
1607 8.030000000000001e+01 1.291544640910398e+01 8.823201552120352e-02
1608 8.035000000000001e+01 1.291104810912081e+01 8.768280277601903e-02
1609 8.040000000000001e+01 1.290667812882638e+01 8.709996038009038e-02
1610 8.045000000000000e+01 1.290233811308281e+01 8.648504368313326e-02
1611 8.050000000000000e+01 1.289802962445807e+01 8.583978779164170e-02
1612 8.055000000000001e+01 1.289375413430364e+01 8.516610391794188e-02
1613 8.060000000000001e+01 1.288951301406627e+01 8.446607357912583e-02
1614 8.065000000000001e+01 1.288530752694573e+01 8.374194049537209e-02
1615 8.070000000000000e+01 1.288113882001674e+01 8.299610009425251e-02
1616 8.075000000000000e+01 1.287700791693630e+01 8.223108659954903e-02
1617 8.080000000000001e+01 1.287291571135678e+01 8.144955775573948e-02
1618 8.085000000000001e+01 1.286886296116073e+01 8.065427732224961e-02
1619 8.090000000000001e+01 1.286485028362456e+01 7.984809555228622e-02
1620 8.095000000000000e+01 1.286087815160550e+01 7.903392794556652e-02
1621 8.100000000000000e+01 1.285694689083000e+01 7.821473263355472e-02
1622 8.105000000000001e+01 1.285305667834215e+01 7.739348681035096e-02
1623 8.110000000000001e+01 1.284920754214897e+01 7.657316265937908e-02
1624 8.115000000000001e+01 1.284539936207621e+01 7.575670324785122e-02
1625 8.120000000000000e+01 1.284163187182418e+01 7.494699885949530e-02
1626 8.125000000000000e+01 1.283790466219026e+01 7.414686421668648e-02
1627 8.130000000000001e+01 1.283421718540251e+01 7.335901700381342e-02
1628 8.135000000000001e+01 1.283056876048988e+01 7.258605804921103e-02
1629 8.140000000000001e+01 1.282695857959759e+01 7.183045345666272e-02
1630 8.145000000000000e+01 1.282338571514421e+01 7.109451889766305e-02
1631 8.150000000000000e+01 1.281984912770782e+01 7.038040619887553e-02
1632 8.155000000000001e+01 1.281634767452432e+01 6.969009227683287e-02
1633 8.160000000000001e+01 1.281288011848014e+01 6.902537039605861e-02
1634 8.165000000000001e+01 1.280944513748472e+01 6.838784365942985e-02
1635 8.170000000000000e+01 1.280604133411420e+01 6.777892058051904e-02
1636 8.175000000000000e+01 1.280266724542667e+01 6.719981254478924e-02
1637 8.180000000000001e+01 1.279932135285972e+01 6.665153293472059e-02
1638 8.185000000000001e+01 1.279600209213319e+01 6.613489767742564e-02
1639 8.190000000000001e+01 1.279270786309198e+01 6.565052696876350e-02
1640 8.195000000000000e+01 1.278943703943632e+01 6.519884793931396e-02
1641 8.200000000000000e+01 1.278618797829805e+01 6.478009804645524e-02
1642 8.205000000000001e+01 1.278295902963167e+01 6.439432900506858e-02
1643 8.210000000000001e+01 1.277974854539754e+01 6.404141110710526e-02
1644 8.215000000000001e+01 1.277655488852096e+01 6.372103781760785e-02
1645 8.220000000000000e+01 1.277337644161578e+01 6.343273057787258e-02
1646 8.225000000000000e+01 1.277021161546317e+01 6.317584378999541e-02
1647 8.230000000000001e+01 1.276705885723678e+01 6.294956999363777e-02
1648 8.235000000000001e+01 1.276391665846381e+01 6.275294528153452e-02
1649 8.240000000000001e+01 1.276078356270862e+01 6.258485503160216e-02
1650 8.245000000000000e+01 1.275765817296065e+01 6.244404005201432e-02
1651 8.250000000000000e+01 1.275453915870342e+01 6.232910325037366e-02
1652 8.255000000000001e+01 1.275142526263561e+01 6.223851694128868e-02
1653 8.260000000000001e+01 1.274831530700929e+01 6.217063090019792e-02
1654 8.265000000000001e+01 1.274520819954559e+01 6.212368125645185e-02
1655 8.270000000000000e+01 1.274210293888365e+01 6.209580029425510e-02
1656 8.275000000000000e+01 1.273899861951617e+01 6.208502719852405e-02
1657 8.280000000000001e+01 1.273589443616380e+01 6.208931974486021e-02
1658 8.285000000000001e+01 1.273278968754168e+01 6.210656689331628e-02
1659 8.290000000000001e+01 1.272968377947447e+01 6.213460220321210e-02
1660 8.295000000000000e+01 1.272657622732136e+01 6.217121794467317e-02
1661 8.300000000000000e+01 1.272346665768000e+01 6.221417974888510e-02
1662 8.305000000000001e+01 1.272035480934647e+01 6.226124160710000e-02
1663 8.310000000000001e+01 1.271724053351929e+01 6.231016100748832e-02
1664 8.315000000000001e+01 1.271412379324572e+01 6.235871399036697e-02
1665 8.320000000000000e+01 1.271100466212025e+01 6.240470989741453e-02
1666 8.325000000000000e+01 1.270788332225598e+01 6.244600560362912e-02
1667 8.330000000000001e+01 1.270476006155989e+01 6.248051904247376e-02
1668 8.335000000000001e+01 1.270163527035173e+01 6.250624185799580e-02
1669 8.340000000000001e+01 1.269850943737409e+01 6.252125105872253e-02
1670 8.345000000000000e+01 1.269538314524586e+01 6.252371958687775e-02
1671 8.350000000000000e+01 1.269225706541540e+01 6.251192575668085e-02
1672 8.355000000000001e+01 1.268913195267019e+01 6.248426155828213e-02
1673 8.360000000000001e+01 1.268600863925957e+01 6.243923986170685e-02
1674 8.365000000000001e+01 1.268288802868402e+01 6.237550058960650e-02
1675 8.370000000000000e+01 1.267977108920061e+01 6.229181595188038e-02
1676 8.375000000000000e+01 1.267665884708883e+01 6.218709485485974e-02
1677 8.380000000000001e+01 1.267355237971513e+01 6.206038660874214e-02
1678 8.385000000000001e+01 1.267045280842796e+01 6.191088405625322e-02
1679 8.390000000000001e+01 1.266736129130950e+01 6.173792623735963e-02
1680 8.395000000000000e+01 1.266427901580422e+01 6.154100069331037e-02
1681 8.400000000000000e+01 1.266120719124017e+01 6.131974548544861e-02
1682 8.405000000000001e+01 1.265814704125568e+01 6.107395098148061e-02
1683 8.410000000000001e+01 1.265509979614202e+01 6.080356142716070e-02
1684 8.415000000000001e+01 1.265206668511296e+01 6.050867628699663e-02
1685 8.420000000000000e+01 1.264904892851332e+01 6.018955130578263e-02
1686 8.425000000000000e+01 1.264604772998239e+01 5.984659920487800e-02
1687 8.430000000000001e+01 1.264306426859283e+01 5.948038990059246e-02
1688 8.435000000000001e+01 1.264009969099233e+01 5.909165010557160e-02
1689 8.440000000000001e+01 1.263715510358228e+01 5.868126215364811e-02
1690 8.445000000000000e+01 1.263423156477696e+01 5.825026187995519e-02
1691 8.450000000000000e+01 1.263133007739428e+01 5.779983538761968e-02
1692 8.455000000000001e+01 1.262845158123820e+01 5.733131453911966e-02
1693 8.460000000000001e+01 1.262559694594037e+01 5.684617103048240e-02
1694 8.465000000000001e+01 1.262276696413515e+01 5.634600893850816e-02
1695 8.470000000000000e+01 1.261996234504652e+01 5.583255566774525e-02
1696 8.475000000000000e+01 1.261718370856838e+01 5.530765127353732e-02
1697 8.480000000000001e+01 1.261443157991916e+01 5.477323618983121e-02
1698 8.485000000000001e+01 1.261170638494939e+01 5.423133744773878e-02
1699 8.490000000000001e+01 1.260900844617439e+01 5.368405352795591e-02
1700 8.495000000000000e+01 1.260633797959660e+01 5.313353804387688e-02
1701 8.500000000000000e+01 1.260369509237000e+01 5.258198250242430e-02
1702 8.505000000000001e+01 1.260107978134636e+01 5.203159842467997e-02
1703 8.510000000000001e+01 1.259849193252754e+01 5.148459914085635e-02
1704 8.515000000000001e+01 1.259593132143227e+01 5.094318158565869e-02
1705 8.520000000000000e+01 1.259339761436897e+01 5.040950841888048e-02
1706 8.525000000000000e+01 1.259089037059038e+01 4.988569078486549e-02
1707 8.530000000000001e+01 1.258840904529048e+01 4.937377199560444e-02
1708 8.535000000000001e+01 1.258595299339082e+01 4.887571238144872e-02
1709 8.540000000000001e+01 1.258352147405234e+01 4.839337550720302e-02
1710 8.545000000000000e+01 1.258111365584010e+01 4.792851589735747e-02
1711 8.550000000000000e+01 1.257872862246260e+01 4.748276835446319e-02
1712 8.555000000000001e+01 1.257636537900465e+01 4.705763890052950e-02
1713 8.560000000000001e+01 1.257402285857255e+01 4.665449731723115e-02
1714 8.565000000000001e+01 1.257169992927293e+01 4.627457121090472e-02
1715 8.570000000000000e+01 1.256939540145146e+01 4.591894149330145e-02
1716 8.575000000000000e+01 1.256710803512360e+01 4.558853913566807e-02
1717 8.580000000000001e+01 1.256483654753789e+01 4.528414303521799e-02
1718 8.585000000000001e+01 1.256257962082008e+01 4.500637882491887e-02
1719 8.590000000000001e+01 1.256033590965540e+01 4.475571845864224e-02
1720 8.595000000000000e+01 1.255810404897422e+01 4.453248041418334e-02
1721 8.600000000000000e+01 1.255588266161398e+01 4.433683037493807e-02
1722 8.605000000000001e+01 1.255367036593672e+01 4.416878227834431e-02
1723 8.610000000000001e+01 1.255146578338615e+01 4.402819964845150e-02
1724 8.615000000000001e+01 1.254926754597188e+01 4.391479716382207e-02
1725 8.620000000000000e+01 1.254707430366977e+01 4.382814244683786e-02
1726 8.625000000000000e+01 1.254488473172719e+01 4.376765809579908e-02
1727 8.630000000000001e+01 1.254269753786019e+01 4.373262401129452e-02
1728 8.635000000000001e+01 1.254051146932606e+01 4.372218009837781e-02
1729 8.640000000000001e+01 1.253832531985035e+01 4.373532944523362e-02
1730 8.645000000000000e+01 1.253613793638154e+01 4.377094209718990e-02
1731 8.650000000000000e+01 1.253394822564063e+01 4.382775954988816e-02
1732 8.655000000000001e+01 1.253175516042655e+01 4.390440008311458e-02
1733 8.660000000000001e+01 1.252955778563232e+01 4.399936504986712e-02
1734 8.665000000000001e+01 1.252735522392156e+01 4.411104620954731e-02
1735 8.670000000000000e+01 1.252514668101136e+01 4.423773417208565e-02
1736 8.675000000000000e+01 1.252293145050436e+01 4.437762798200851e-02
1737 8.680000000000001e+01 1.252070891821316e+01 4.452884583193040e-02
1738 8.685000000000001e+01 1.251847856592116e+01 4.468943685269622e-02
1739 8.690000000000001e+01 1.251623997452789e+01 4.485739388270460e-02
1740 8.695000000000000e+01 1.251399282653289e+01 4.503066707895798e-02
1741 8.700000000000000e+01 1.251173690782000e+01 4.520717819188391e-02
1742 8.705000000000001e+01 1.250947210871370e+01 4.538483529929138e-02
1743 8.710000000000001e+01 1.250719842429007e+01 4.556154777159094e-02
1744 8.715000000000001e+01 1.250491595393654e+01 4.573524122836403e-02
1745 8.720000000000000e+01 1.250262490016723e+01 4.590387224897796e-02
1746 8.725000000000000e+01 1.250032556671165e+01 4.606544260786549e-02
1747 8.730000000000001e+01 1.249801835590644e+01 4.621801282892690e-02
1748 8.735000000000001e+01 1.249570376542875e+01 4.635971488223589e-02
1749 8.740000000000001e+01 1.249338238441822e+01 4.648876388420931e-02
1750 8.745000000000000e+01 1.249105488904033e+01 4.660346870396737e-02
1751 8.750000000000000e+01 1.248872203754782e+01 4.670224142140356e-02
1752 8.755000000000001e+01 1.248638466489819e+01 4.678360562738959e-02
1753 8.760000000000001e+01 1.248404367698508e+01 4.684620359522995e-02
1754 8.765000000000001e+01 1.248170004453867e+01 4.688880238738591e-02
1755 8.770000000000000e+01 1.247935479674635e+01 4.691029899049681e-02
1756 8.775000000000000e+01 1.247700901463962e+01 4.690972459055587e-02
1757 8.780000000000001e+01 1.247466382428729e+01 4.688624811278075e-02
1758 8.785000000000001e+01 1.247232038982834e+01 4.683917915102143e-02
1759 8.790000000000001e+01 1.246997990637219e+01 4.676797040653824e-02
1760 8.795000000000000e+01 1.246764359278769e+01 4.667221974266056e-02
1761 8.800000000000000e+01 1.246531268439792e+01 4.655167193677201e-02
1762 8.805000000000001e+01 1.246298842559401e+01 4.640622018957430e-02
1763 8.810000000000001e+01 1.246067206237896e+01 4.623590741568151e-02
1764 8.815000000000001e+01 1.245836483485244e+01 4.604092730870590e-02
1765 8.820000000000000e+01 1.245606796964809e+01 4.582162513965926e-02
1766 8.825000000000000e+01 1.245378267233848e+01 4.557849821379634e-02
1767 8.830000000000001e+01 1.245151011982671e+01 4.531219588242763e-02
1768 8.835000000000001e+01 1.244925145275023e+01 4.502351897857082e-02
1769 8.840000000000001e+01 1.244700776792886e+01 4.471341852978483e-02
1770 8.845000000000000e+01 1.244478011089726e+01 4.438299358795916e-02
1771 8.850000000000000e+01 1.244256946857006e+01 4.403348801398366e-02
1772 8.855000000000001e+01 1.244037676209586e+01 4.366628606618406e-02
1773 8.860000000000001e+01 1.243820283996344e+01 4.328290665501555e-02
1774 8.865000000000001e+01 1.243604847143036e+01 4.288499615723751e-02
1775 8.870000000000000e+01 1.243391434034772e+01 4.247431972032700e-02
1776 8.875000000000000e+01 1.243180103945832e+01 4.205275103043249e-02
1777 8.880000000000001e+01 1.242970906524468e+01 4.162226057015772e-02
1778 8.885000000000001e+01 1.242763881340131e+01 4.118490244511719e-02
1779 8.890000000000001e+01 1.242559057500016e+01 4.074279991316487e-02
1780 8.895000000000000e+01 1.242356453340999e+01 4.029812980165914e-02
1781 8.900000000000000e+01 1.242156076202000e+01 3.985310604308623e-02
1782 8.905000000000001e+01 1.241957922280568e+01 3.940996259776952e-02
1783 8.910000000000001e+01 1.241761976576022e+01 3.897093605921498e-02
1784 8.915000000000001e+01 1.241568212919976e+01 3.853824824712859e-02
1785 8.920000000000000e+01 1.241376594093551e+01 3.811408909857761e-02
1786 8.925000000000000e+01 1.241187072028990e+01 3.770060015062526e-02
1787 8.930000000000001e+01 1.240999588092045e+01 3.729985888131893e-02
1788 8.935000000000001e+01 1.240814073440177e+01 3.691386414059750e-02
1789 8.940000000000001e+01 1.240630449450639e+01 3.654452285489995e-02
1790 8.945000000000000e+01 1.240448628211628e+01 3.619363813873733e-02
1791 8.950000000000000e+01 1.240268513069251e+01 3.586289889081939e-02
1792 8.955000000000001e+01 1.240089999222720e+01 3.555387090116824e-02
1793 8.960000000000001e+01 1.239912974360240e+01 3.526798944154308e-02
1794 8.965000000000001e+01 1.239737319328304e+01 3.500655326911684e-02
1795 8.970000000000000e+01 1.239562908827548e+01 3.477071993680525e-02
1796 8.975000000000000e+01 1.239389612128936e+01 3.456150227455268e-02
1797 8.980000000000001e+01 1.239217293804803e+01 3.437976589005132e-02
1798 8.985000000000001e+01 1.239045814470036e+01 3.422622752829341e-02
1799 8.990000000000001e+01 1.238875031529520e+01 3.410145413498711e-02
1800 8.995000000000000e+01 1.238704799928686e+01 3.400586247874315e-02
1801 9.000000000000000e+01 1.238534972904733e+01 3.393971920647942e-02
1802 9.005000000000001e+01 1.238365402736621e+01 3.390314123462801e-02
1803 9.010000000000001e+01 1.238195941492386e+01 3.389609640915836e-02
1804 9.015000000000001e+01 1.238026441772530e+01 3.391840440036376e-02
1805 9.020000000000000e+01 1.237856757448383e+01 3.396973783566182e-02
1806 9.025000000000000e+01 1.237686744394173e+01 3.404962370659348e-02
1807 9.030000000000001e+01 1.237516261211317e+01 3.415744511750418e-02
1808 9.035000000000001e+01 1.237345169942998e+01 3.429244347238125e-02
1809 9.040000000000001e+01 1.237173336776593e+01 3.445372121531065e-02
1810 9.045000000000000e+01 1.237000632730845e+01 3.464024525502651e-02
1811 9.050000000000000e+01 1.236826934324043e+01 3.485085120969345e-02
1812 9.055000000000001e+01 1.236652124218748e+01 3.508424860093839e-02
1813 9.060000000000001e+01 1.236476091838033e+01 3.533902711554404e-02
1814 9.065000000000001e+01 1.236298733947593e+01 3.561366402903943e-02
1815 9.070000000000000e+01 1.236119955197743e+01 3.590653285028722e-02
1816 9.075000000000000e+01 1.235939668619090e+01 3.621591321179451e-02
1817 9.080000000000001e+01 1.235757796065625e+01 3.654000198224594e-02
1818 9.085000000000001e+01 1.235574268599267e+01 3.687692552871269e-02
1819 9.090000000000001e+01 1.235389026810338e+01 3.722475301003669e-02
1820 9.095000000000000e+01 1.235202021069167e+01 3.758151053377290e-02
1821 9.100000000000000e+01 1.235013211705000e+01 3.794519596803880e-02
1822 9.105000000000001e+01 1.234822569109486e+01 3.831379416563863e-02
1823 9.110000000000001e+01 1.234630073763344e+01 3.868529233342244e-02
1824 9.115000000000001e+01 1.234435716186152e+01 3.905769526657110e-02
1825 9.120000000000000e+01 1.234239496810678e+01 3.942904016680515e-02
1826 9.125000000000000e+01 1.234041425784484e+01 3.979741077563048e-02
1827 9.130000000000001e+01 1.233841522702922e+01 4.016095057487234e-02
1828 9.135000000000001e+01 1.233639816278735e+01 4.051787484199210e-02
1829 9.140000000000001e+01 1.233436343954502e+01 4.086648138718729e-02
1830 9.145000000000000e+01 1.233231151464864e+01 4.120515984528339e-02
1831 9.150000000000000e+01 1.233024292356049e+01 4.153239944630016e-02
1832 9.155000000000001e+01 1.232815827470401e+01 4.184679523621782e-02
1833 9.160000000000001e+01 1.232605824403687e+01 4.214705276623931e-02
1834 9.165000000000001e+01 1.232394356942738e+01 4.243199131261477e-02
1835 9.170000000000000e+01 1.232181504490561e+01 4.270054572282689e-02
1836 9.175000000000000e+01 1.231967351485510e+01 4.295176701248238e-02
1837 9.180000000000001e+01 1.231751986820436e+01 4.318482185935224e-02
1838 9.185000000000001e+01 1.231535503266916e+01 4.339899114942369e-02
1839 9.190000000000001e+01 1.231317996908941e+01 4.359366773494244e-02
1840 9.195000000000000e+01 1.231099566589567e+01 4.376835356060482e-02
1841 9.200000000000000e+01 1.230880313373335e+01 4.392265630357883e-02
1842 9.205000000000001e+01 1.230660340026531e+01 4.405628565628206e-02
1843 9.210000000000001e+01 1.230439750516773e+01 4.416904936292099e-02
1844 9.215000000000001e+01 1.230218649532902e+01 4.426084909839645e-02
1845 9.220000000000000e+01 1.229997142025789e+01 4.433167625215617e-02
1846 9.225000000000000e+01 1.229775332770380e+01 4.438160765968036e-02
1847 9.230000000000001e+01 1.229553325949192e+01 4.441080130030528e-02
1848 9.235000000000001e+01 1.229331224757377e+01 4.441949195927108e-02
1849 9.240000000000001e+01 1.229109131029599e+01 4.440798683514657e-02
1850 9.245000000000000e+01 1.228887144889026e+01 4.437666106316129e-02
1851 9.250000000000000e+01 1.228665364418968e+01 4.432595311262943e-02
1852 9.255000000000001e+01 1.228443885357900e+01 4.425636001506916e-02
1853 9.260000000000001e+01 1.228222800818817e+01 4.416843238173485e-02
1854 9.265000000000001e+01 1.228002201034082e+01 4.406276917276131e-02
1855 9.270000000000000e+01 1.227782173127089e+01 4.394001219345967e-02
1856 9.275000000000000e+01 1.227562800912148e+01 4.380084030630726e-02
1857 9.280000000000001e+01 1.227344164724026e+01 4.364596336360549e-02
1858 9.285000000000001e+01 1.227126341278512e+01 4.347611588926270e-02
1859 9.290000000000001e+01 1.226909403565134e+01 4.329205055467966e-02
1860 9.295000000000000e+01 1.226693420772965e+01 4.309453151332576e-02
1861 9.300000000000000e+01 1.226478458250000e+01 4.288432768161599e-02
1862 9.305000000000001e+01 1.226264577496149e+01 4.266220606336191e-02
1863 9.310000000000001e+01 1.226051836189367e+01 4.242892522848152e-02
1864 9.315000000000001e+01 1.225840288243864e+01 4.218522906526800e-02
1865 9.320000000000000e+01 1.225629983898714e+01 4.193184092461166e-02
1866 9.325000000000000e+01 1.225420969834618e+01 4.166945827154933e-02
1867 9.330000000000001e+01 1.225213289315998e+01 4.139874795278331e-02
1868 9.335000000000001e+01 1.225006982355090e+01 4.112034217490290e-02
1869 9.340000000000001e+01 1.224802085894249e+01 4.083483527020704e-02
1870 9.345000000000000e+01 1.224598634002388e+01 4.054278131111033e-02
1871 9.350000000000000e+01 1.224396658081138e+01 4.024469261073804e-02
1872 9.355000000000001e+01 1.224196187076280e+01 3.994103912727809e-02
1873 9.360000000000001e+01 1.223997247689866e+01 3.963224876848415e-02
1874 9.365000000000001e+01 1.223799864588596e+01 3.931870857119435e-02
1875 9.370000000000000e+01 1.223604060604154e+01 3.900076671559560e-02
1876 9.375000000000000e+01 1.223409856921440e+01 3.867873531524069e-02
1877 9.380000000000001e+01 1.223217273251001e+01 3.835289391126651e-02
1878 9.385000000000001e+01 1.223026327982327e+01 3.802349358780432e-02
1879 9.390000000000001e+01 1.222837038315123e+01 3.769076161622920e-02
1880 9.395000000000000e+01 1.222649420366165e+01 3.735490653049567e-02
1881 9.400000000000000e+01 1.222463489249818e+01 3.701612352854156e-02
1882 9.405000000000001e+01 1.222279259130879e+01 3.667460009117107e-02
1883 9.410000000000001e+01 1.222096743248906e+01 3.633052171078788e-02
1884 9.415000000000001e+01 1.221915953913771e+01 3.598407761572275e-02
1885 9.420000000000000e+01 1.221736902472749e+01 3.563546637963100e-02
1886 9.425000000000000e+01 1.221559599249975e+01 3.528490130500828e-02
1887 9.430000000000001e+01 1.221384053459699e+01 3.493261547044213e-02
1888 9.435000000000001e+01 1.221210273095271e+01 3.457886633640328e-02
1889 9.440000000000001e+01 1.221038264796335e+01 3.422393980747174e-02
1890 9.445000000000000e+01 1.220868033697196e+01 3.386815365825413e-02
1891 9.450000000000000e+01 1.220699583259753e+01 3.351186023714092e-02
1892 9.455000000000001e+01 1.220532915094824e+01 3.315544837610318e-02
1893 9.460000000000001e+01 1.220368028775992e+01 3.279934444844201e-02
1894 9.465000000000001e+01 1.220204921650340e+01 3.244401253461149e-02
1895 9.470000000000000e+01 1.220043588650645e+01 3.208995367664613e-02
1896 9.475000000000000e+01 1.219884022113574e+01 3.173770422252531e-02
1897 9.480000000000001e+01 1.219726211608420e+01 3.138783328678230e-02
1898 9.485000000000001e+01 1.219570143780706e+01 3.104093937723817e-02
1899 9.490000000000001e+01 1.219415802214648e+01 3.069764626106419e-02
1900 9.495000000000000e+01 1.219263167318095e+01 3.035859816478137e-02
1901 9.500000000000000e+01 1.219112216233000e+01 3.002445442215063e-02
1902 9.505000000000001e+01 1.218962922773874e+01 2.969588369918341e-02
1903 9.510000000000001e+01 1.218815257396008e+01 2.937355793450891e-02
1904 9.515000000000001e+01 1.218669187194529e+01 2.905814614017288e-02
1905 9.520000000000000e+01 1.218524675934606e+01 2.875030820455038e-02
1906 9.525000000000000e+01 1.218381684112483e+01 2.845068883445379e-02
1907 9.530000000000001e+01 1.218240169046262e+01 2.815991176150945e-02
1908 9.535000000000001e+01 1.218100084994868e+01 2.787857432112517e-02
1909 9.540000000000001e+01 1.217961383303051e+01 2.760724249277757e-02
1910 9.545000000000000e+01 1.217824012569940e+01 2.734644646812612e-02
1911 9.550000000000000e+01 1.217687918838369e+01 2.709667679100747e-02
1912 9.555000000000001e+01 1.217553045802030e+01 2.685838108904548e-02
1913 9.560000000000001e+01 1.217419335027479e+01 2.663196139600643e-02
1914 9.565000000000001e+01 1.217286726188070e+01 2.641777204427598e-02
1915 9.570000000000000e+01 1.217155157307036e+01 2.621611808939051e-02
1916 9.575000000000000e+01 1.217024565007176e+01 2.602725421809282e-02
1917 9.580000000000001e+01 1.216894884764855e+01 2.585138408219834e-02
1918 9.585000000000001e+01 1.216766051166354e+01 2.568865999403869e-02
1919 9.590000000000001e+01 1.216637998164915e+01 2.553918292166557e-02
1920 9.595000000000000e+01 1.216510659337137e+01 2.540300272384499e-02
1921 9.600000000000000e+01 1.216383968137676e+01 2.528011857060974e-02
1922 9.605000000000001e+01 1.216257858151431e+01 2.517047950490792e-02
1923 9.610000000000001e+01 1.216132263342627e+01 2.507398511067294e-02
1924 9.615000000000001e+01 1.216007118300325e+01 2.499048626670941e-02
1925 9.620000000000000e+01 1.215882358479960e+01 2.491978597575439e-02
1926 9.625000000000000e+01 1.215757920440567e+01 2.486164027130755e-02
1927 9.630000000000001e+01 1.215633742077247e+01 2.481575921839507e-02
1928 9.635000000000001e+01 1.215509762848383e+01 2.478180803164420e-02
1929 9.640000000000001e+01 1.215385923996931e+01 2.475940834344215e-02
1930 9.645000000000000e+01 1.215262168764949e+01 2.474813966202305e-02
1931 9.650000000000000e+01 1.215138442600310e+01 2.474754105817212e-02
1932 9.655000000000001e+01 1.215014693354367e+01 2.475711312325046e-02
1933 9.660000000000001e+01 1.214890871469078e+01 2.477632023609289e-02
1934 9.665000000000001e+01 1.214766930152006e+01 2.480459316696937e-02
1935 9.670000000000000e+01 1.214642825537408e+01 2.484133204141870e-02
1936 9.675000000000000e+01 1.214518516831592e+01 2.488590967168136e-02
1937 9.680000000000001e+01 1.214393966440691e+01 2.493767525097113e-02
1938 9.685000000000001e+01 1.214269140079082e+01 2.499595838971302e-02
1939 9.690000000000001e+01 1.214144006856794e+01 2.506007345729699e-02
1940 9.695000000000000e+01 1.214018539344509e+01 2.512932417946701e-02
1941 9.700000000000000e+01 1.213892713615000e+01 2.520300842702383e-02
1942 9.705000000000001e+01 1.213766509260239e+01 2.528042312045287e-02
1943 9.710000000000001e+01 1.213639909383795e+01 2.536086916800073e-02
1944 9.715000000000001e+01 1.213512900568559e+01 2.544365635024803e-02
1945 9.720000000000000e+01 1.213385472820293e+01 2.552810806415451e-02
1946 9.725000000000000e+01 1.213257619487917e+01 2.561356584168450e-02
1947 9.730000000000001e+01 1.213129337161876e+01 2.569939356664719e-02
1948 9.735000000000001e+01 1.213000625552251e+01 2.578498132477236e-02
1949 9.740000000000001e+01 1.212871487348628e+01 2.586974883199034e-02
1950 9.745000000000000e+01 1.212741928063931e+01 2.595314840128538e-02
1951 9.750000000000000e+01 1.212611955864615e+01 2.603466742781890e-02
1952 9.755000000000001e+01 1.212481581389653e+01 2.611383038177095e-02
1953 9.760000000000001e+01 1.212350817560798e+01 2.619020031655594e-02
1954 9.765000000000001e+01 1.212219679386487e+01 2.626337991310734e-02
1955 9.770000000000000e+01 1.212088183761666e+01 2.633301209074901e-02
1956 9.775000000000000e+01 1.211956349265580e+01 2.639878022542064e-02
1957 9.780000000000001e+01 1.211824195959412e+01 2.646040802149585e-02
1958 9.785000000000001e+01 1.211691745185365e+01 2.651765908709081e-02
1959 9.790000000000001e+01 1.211559019368541e+01 2.657033626242367e-02
1960 9.795000000000000e+01 1.211426041822741e+01 2.661828075234851e-02
1961 9.800000000000000e+01 1.211292836561018e+01 2.666137110789890e-02
1962 9.805000000000001e+01 1.211159428111662e+01 2.669952209652493e-02
1963 9.810000000000001e+01 1.211025841340053e+01 2.673268349640878e-02
1964 9.815000000000001e+01 1.210892101276698e+01 2.676083884132652e-02
1965 9.820000000000000e+01 1.210758232951639e+01 2.678400413376636e-02
1966 9.825000000000000e+01 1.210624261235360e+01 2.680222653891562e-02
1967 9.830000000000001e+01 1.210490210686250e+01 2.681558306372622e-02
1968 9.835000000000001e+01 1.210356105404723e+01 2.682417921645808e-02
1969 9.840000000000001e+01 1.210221968894086e+01 2.682814763973695e-02
1970 9.845000000000000e+01 1.210087823928325e+01 2.682764670479898e-02
1971 9.850000000000000e+01 1.209953692427038e+01 2.682285905027726e-02
1972 9.855000000000001e+01 1.209819595337822e+01 2.681399004972107e-02
1973 9.860000000000001e+01 1.209685552526540e+01 2.680126619027945e-02
1974 9.865000000000001e+01 1.209551582675920e+01 2.678493334920873e-02
1975 9.870000000000000e+01 1.209417703193048e+01 2.676525495678206e-02
1976 9.875000000000000e+01 1.209283930126352e+01 2.674251003822903e-02
1977 9.880000000000001e+01 1.209150278092666e+01 2.671699113442116e-02
1978 9.885000000000001e+01 1.209016760215008e+01 2.668900210748504e-02
1979 9.890000000000001e+01 1.208883388071591e+01 2.665885584189454e-02
1980 9.895000000000000e+01 1.208750171656589e+01 2.662687185919665e-02
1981 9.900000000000000e+01 1.208617119352999e+01 2.659337387186156e-02
1982 9.905000000000001e+01 1.208484237917870e+01 2.655868730331079e-02
1983 9.910000000000001e+01 1.208351532479966e+01 2.652313680592044e-02
1984 9.915000000000001e+01 1.208219006549811e+01 2.648704381213562e-02
1985 9.920000000000000e+01 1.208086662041845e+01 2.645072415177196e-02
1986 9.925000000000000e+01 1.207954499308293e+01 2.641448576820693e-02
1987 9.930000000000001e+01 1.207822517184163e+01 2.637862656337475e-02
1988 9.935000000000001e+01 1.207690713042659e+01 2.634343239591885e-02
1989 9.940000000000001e+01 1.207559082860204e+01 2.630917525308973e-02
1990 9.945000000000000e+01 1.207427621290129e+01 2.627611160885834e-02
1991 9.950000000000000e+01 1.207296321744115e+01 2.624448097545695e-02
1992 9.955000000000001e+01 1.207165176480374e+01 2.621450464955544e-02
1993 9.960000000000001e+01 1.207034176697619e+01 2.618638464563006e-02
1994 9.965000000000001e+01 1.206903312633918e+01 2.616030280762516e-02
1995 9.970000000000000e+01 1.206772573669543e+01 2.613642008320483e-02
1996 9.975000000000000e+01 1.206641948433086e+01 2.611487594068151e-02
1997 9.980000000000001e+01 1.206511424910136e+01 2.609578791126665e-02
1998 9.985000000000001e+01 1.206380990553973e+01 2.607925123436772e-02
1999 9.990000000000001e+01 1.206250632397793e+01 2.606533858644511e-02
2000 9.995000000000000e+01 1.206120337168108e+01 2.605409987697982e-02
2001 1.000000000000000e+02 1.205990091399023e+01 2.604556209499620e-02
2002 1.000500000000000e+02 1.205859881547159e+01 2.603972919681397e-02
2003 1.001000000000000e+02 1.205729694107055e+01 2.603658202842141e-02
2004 1.001500000000000e+02 1.205599515726874e+01 2.603607827980525e-02
2005 1.002000000000000e+02 1.205469333324257e+01 2.603815247653074e-02
2006 1.002500000000000e+02 1.205339134202109e+01 2.604271601585495e-02
2007 1.003000000000000e+02 1.205208906164098e+01 2.604965725886643e-02
2008 1.003500000000000e+02 1.205078637629520e+01 2.605884169797790e-02
2009 1.004000000000000e+02 1.204948317747118e+01 2.607011221659405e-02
2010 1.004500000000000e+02 1.204817936507354e+01 2.608328946273275e-02
2011 1.005000000000000e+02 1.204687484852491e+01 2.609817235995848e-02
2012 1.005500000000000e+02 1.204556954783755e+01 2.611453877443992e-02
2013 1.006000000000000e+02 1.204426339464747e+01 2.613214635958983e-02
2014 1.006500000000000e+02 1.204295633320159e+01 2.615073359239162e-02
2015 1.007000000000000e+02 1.204164832128823e+01 2.617002101283461e-02
2016 1.007500000000000e+02 1.204033933110031e+01 2.618971267303039e-02
2017 1.008000000000000e+02 1.203902935002092e+01 2.620949779302606e-02
2018 1.008500000000000e+02 1.203771838132100e+01 2.622905261750574e-02
2019 1.009000000000000e+02 1.203640644475917e+01 2.624804245680679e-02
2020 1.009500000000000e+02 1.203509357707532e+01 2.626612389176941e-02
2021 1.010000000000000e+02 1.203377983237000e+01 2.628294711508161e-02
2022 1.010500000000000e+02 1.203246528236381e+01 2.629815837645211e-02
2023 1.011000000000000e+02 1.203115001653235e+01 2.631140249778952e-02
2024 1.011500000000000e+02 1.202983414211404e+01 2.632232542032042e-02
2025 1.012000000000000e+02 1.202851778399032e+01 2.633057674731987e-02
2026 1.012500000000000e+02 1.202720108443930e+01 2.633581224877446e-02
2027 1.013000000000000e+02 1.202588420276544e+01 2.633769629600380e-02
2028 1.013500000000000e+02 1.202456731480970e+01 2.633590420090925e-02
2029 1.014000000000000e+02 1.202325061234535e+01 2.633012443999050e-02
2030 1.014500000000000e+02 1.202193430236570e+01 2.632006074827942e-02
2031 1.015000000000000e+02 1.202061860627052e+01 2.630543407972752e-02
2032 1.015500000000000e+02 1.201930375895773e+01 2.628598443212837e-02
2033 1.016000000000000e+02 1.201799000782731e+01 2.626147254400024e-02
2034 1.016500000000000e+02 1.201667761170333e+01 2.623168147387389e-02
2035 1.017000000000000e+02 1.201536683967992e+01 2.619641807806161e-02
2036 1.017500000000000e+02 1.201405796989552e+01 2.615551440483088e-02
2037 1.018000000000000e+02 1.201275128823944e+01 2.610882901993961e-02
2038 1.018500000000000e+02 1.201144708699353e+01 2.605624828367681e-02
2039 1.019000000000000e+02 1.201014566341107e+01 2.599768759210974e-02
2040 1.019500000000000e+02 1.200884731823432e+01 2.593309259124155e-02
2041 1.020000000000000e+02 1.200755235415195e+01 2.586244036924867e-02
2042 1.020500000000000e+02 1.200626107419740e+01 2.578574062429340e-02
2043 1.021000000000000e+02 1.200497378008952e+01 2.570303679771513e-02
2044 1.021500000000000e+02 1.200369077051762e+01 2.561440715478369e-02
2045 1.022000000000000e+02 1.200241233937404e+01 2.551996578741722e-02
[truncated: 1,388,989 more chars]
