# Supplementary material for: Implicit solvent systematic coarse-graining of dioleoylphosphatidylethanolamine lipids: From the inverted hexagonal to the bilayer structure
Source: PLoS One. 2019 Apr 5;14(4):e0214673. doi: 10.1371/journal.pone.0214673 (PMC6450619; doi:10.1371/journal.pone.0214673)
Supplement: S1 Data — (ZIP) [file pone.0214673.s007.zip › DATA.S1/script_LAMMPS/dope1000_18wt/dope1000_18wt.psf]

PSF

       1 !NTITLE

   14000 !NATOM
       1 U    1    DOPE N    6      0.980000       45.0850           0
       2 U    1    DOPE P    7     -1.090000      108.9986           0
       3 U    1    DOPE COA  3      0.190000       71.0558           0
       4 U    1    DOPE COB  4     -0.080000       72.0638           0
       5 U    1    DOPE CA1  1      0.000000       42.0810           0
       6 U    1    DOPE CA2  1      0.090000       42.0810           0
       7 U    1    DOPE CA3  5     -0.090000       40.0650           0
       8 U    1    DOPE CA4  1      0.000000       42.0810           0
       9 U    1    DOPE CA5  2      0.000000       57.1160           0
      10 U    1    DOPE CB1  1      0.000000       42.0810           0
      11 U    1    DOPE CB2  1      0.090000       42.0810           0
      12 U    1    DOPE CB3  5     -0.090000       40.0650           0
      13 U    1    DOPE CB4  1      0.000000       42.0810           0
      14 U    1    DOPE CB5  2      0.000000       57.1160           0
      15 U    2    DOPE N    6      0.980000       45.0850           0
      16 U    2    DOPE P    7     -1.090000      108.9986           0
      17 U    2    DOPE COA  3      0.190000       71.0558           0
      18 U    2    DOPE COB  4     -0.080000       72.0638           0
      19 U    2    DOPE CA1  1      0.000000       42.0810           0
      20 U    2    DOPE CA2  1      0.090000       42.0810           0
      21 U    2    DOPE CA3  5     -0.090000       40.0650           0
      22 U    2    DOPE CA4  1      0.000000       42.0810           0
      23 U    2    DOPE CA5  2      0.000000       57.1160           0
      24 U    2    DOPE CB1  1      0.000000       42.0810           0
      25 U    2    DOPE CB2  1      0.090000       42.0810           0
      26 U    2    DOPE CB3  5     -0.090000       40.0650           0
      27 U    2    DOPE CB4  1      0.000000       42.0810           0
      28 U    2    DOPE CB5  2      0.000000       57.1160           0
      29 U    3    DOPE N    6      0.980000       45.0850           0
      30 U    3    DOPE P    7     -1.090000      108.9986           0
      31 U    3    DOPE COA  3      0.190000       71.0558           0
      32 U    3    DOPE COB  4     -0.080000       72.0638           0
      33 U    3    DOPE CA1  1      0.000000       42.0810           0
      34 U    3    DOPE CA2  1      0.090000       42.0810           0
      35 U    3    DOPE CA3  5     -0.090000       40.0650           0
      36 U    3    DOPE CA4  1      0.000000       42.0810           0
      37 U    3    DOPE CA5  2      0.000000       57.1160           0
      38 U    3    DOPE CB1  1      0.000000       42.0810           0
      39 U    3    DOPE CB2  1      0.090000       42.0810           0
      40 U    3    DOPE CB3  5     -0.090000       40.0650           0
      41 U    3    DOPE CB4  1      0.000000       42.0810           0
      42 U    3    DOPE CB5  2      0.000000       57.1160           0
      43 U    4    DOPE N    6      0.980000       45.0850           0
      44 U    4    DOPE P    7     -1.090000      108.9986           0
      45 U    4    DOPE COA  3      0.190000       71.0558           0
      46 U    4    DOPE COB  4     -0.080000       72.0638           0
      47 U    4    DOPE CA1  1      0.000000       42.0810           0
      48 U    4    DOPE CA2  1      0.090000       42.0810           0
      49 U    4    DOPE CA3  5     -0.090000       40.0650           0
      50 U    4    DOPE CA4  1      0.000000       42.0810           0
      51 U    4    DOPE CA5  2      0.000000       57.1160           0
      52 U    4    DOPE CB1  1      0.000000       42.0810           0
      53 U    4    DOPE CB2  1      0.090000       42.0810           0
      54 U    4    DOPE CB3  5     -0.090000       40.0650           0
      55 U    4    DOPE CB4  1      0.000000       42.0810           0
      56 U    4    DOPE CB5  2      0.000000       57.1160           0
      57 U    5    DOPE N    6      0.980000       45.0850           0
      58 U    5    DOPE P    7     -1.090000      108.9986           0
      59 U    5    DOPE COA  3      0.190000       71.0558           0
      60 U    5    DOPE COB  4     -0.080000       72.0638           0
      61 U    5    DOPE CA1  1      0.000000       42.0810           0
      62 U    5    DOPE CA2  1      0.090000       42.0810           0
      63 U    5    DOPE CA3  5     -0.090000       40.0650           0
      64 U    5    DOPE CA4  1      0.000000       42.0810           0
      65 U    5    DOPE CA5  2      0.000000       57.1160           0
      66 U    5    DOPE CB1  1      0.000000       42.0810           0
      67 U    5    DOPE CB2  1      0.090000       42.0810           0
      68 U    5    DOPE CB3  5     -0.090000       40.0650           0
      69 U    5    DOPE CB4  1      0.000000       42.0810           0
      70 U    5    DOPE CB5  2      0.000000       57.1160           0
      71 U    6    DOPE N    6      0.980000       45.0850           0
      72 U    6    DOPE P    7     -1.090000      108.9986           0
      73 U    6    DOPE COA  3      0.190000       71.0558           0
      74 U    6    DOPE COB  4     -0.080000       72.0638           0
      75 U    6    DOPE CA1  1      0.000000       42.0810           0
      76 U    6    DOPE CA2  1      0.090000       42.0810           0
      77 U    6    DOPE CA3  5     -0.090000       40.0650           0
      78 U    6    DOPE CA4  1      0.000000       42.0810           0
      79 U    6    DOPE CA5  2      0.000000       57.1160           0
      80 U    6    DOPE CB1  1      0.000000       42.0810           0
      81 U    6    DOPE CB2  1      0.090000       42.0810           0
      82 U    6    DOPE CB3  5     -0.090000       40.0650           0
      83 U    6    DOPE CB4  1      0.000000       42.0810           0
      84 U    6    DOPE CB5  2      0.000000       57.1160           0
      85 U    7    DOPE N    6      0.980000       45.0850           0
      86 U    7    DOPE P    7     -1.090000      108.9986           0
      87 U    7    DOPE COA  3      0.190000       71.0558           0
      88 U    7    DOPE COB  4     -0.080000       72.0638           0
      89 U    7    DOPE CA1  1      0.000000       42.0810           0
      90 U    7    DOPE CA2  1      0.090000       42.0810           0
      91 U    7    DOPE CA3  5     -0.090000       40.0650           0
      92 U    7    DOPE CA4  1      0.000000       42.0810           0
      93 U    7    DOPE CA5  2      0.000000       57.1160           0
      94 U    7    DOPE CB1  1      0.000000       42.0810           0
      95 U    7    DOPE CB2  1      0.090000       42.0810           0
      96 U    7    DOPE CB3  5     -0.090000       40.0650           0
      97 U    7    DOPE CB4  1      0.000000       42.0810           0
      98 U    7    DOPE CB5  2      0.000000       57.1160           0
      99 U    8    DOPE N    6      0.980000       45.0850           0
     100 U    8    DOPE P    7     -1.090000      108.9986           0
     101 U    8    DOPE COA  3      0.190000       71.0558           0
     102 U    8    DOPE COB  4     -0.080000       72.0638           0
     103 U    8    DOPE CA1  1      0.000000       42.0810           0
     104 U    8    DOPE CA2  1      0.090000       42.0810           0
     105 U    8    DOPE CA3  5     -0.090000       40.0650           0
     106 U    8    DOPE CA4  1      0.000000       42.0810           0
     107 U    8    DOPE CA5  2      0.000000       57.1160           0
     108 U    8    DOPE CB1  1      0.000000       42.0810           0
     109 U    8    DOPE CB2  1      0.090000       42.0810           0
     110 U    8    DOPE CB3  5     -0.090000       40.0650           0
     111 U    8    DOPE CB4  1      0.000000       42.0810           0
     112 U    8    DOPE CB5  2      0.000000       57.1160           0
     113 U    9    DOPE N    6      0.980000       45.0850           0
     114 U    9    DOPE P    7     -1.090000      108.9986           0
     115 U    9    DOPE COA  3      0.190000       71.0558           0
     116 U    9    DOPE COB  4     -0.080000       72.0638           0
     117 U    9    DOPE CA1  1      0.000000       42.0810           0
     118 U    9    DOPE CA2  1      0.090000       42.0810           0
     119 U    9    DOPE CA3  5     -0.090000       40.0650           0
     120 U    9    DOPE CA4  1      0.000000       42.0810           0
     121 U    9    DOPE CA5  2      0.000000       57.1160           0
     122 U    9    DOPE CB1  1      0.000000       42.0810           0
     123 U    9    DOPE CB2  1      0.090000       42.0810           0
     124 U    9    DOPE CB3  5     -0.090000       40.0650           0
     125 U    9    DOPE CB4  1      0.000000       42.0810           0
     126 U    9    DOPE CB5  2      0.000000       57.1160           0
     127 U    10   DOPE N    6      0.980000       45.0850           0
     128 U    10   DOPE P    7     -1.090000      108.9986           0
     129 U    10   DOPE COA  3      0.190000       71.0558           0
     130 U    10   DOPE COB  4     -0.080000       72.0638           0
     131 U    10   DOPE CA1  1      0.000000       42.0810           0
     132 U    10   DOPE CA2  1      0.090000       42.0810           0
     133 U    10   DOPE CA3  5     -0.090000       40.0650           0
     134 U    10   DOPE CA4  1      0.000000       42.0810           0
     135 U    10   DOPE CA5  2      0.000000       57.1160           0
     136 U    10   DOPE CB1  1      0.000000       42.0810           0
     137 U    10   DOPE CB2  1      0.090000       42.0810           0
     138 U    10   DOPE CB3  5     -0.090000       40.0650           0
     139 U    10   DOPE CB4  1      0.000000       42.0810           0
     140 U    10   DOPE CB5  2      0.000000       57.1160           0
     141 U    11   DOPE N    6      0.980000       45.0850           0
     142 U    11   DOPE P    7     -1.090000      108.9986           0
     143 U    11   DOPE COA  3      0.190000       71.0558           0
     144 U    11   DOPE COB  4     -0.080000       72.0638           0
     145 U    11   DOPE CA1  1      0.000000       42.0810           0
     146 U    11   DOPE CA2  1      0.090000       42.0810           0
     147 U    11   DOPE CA3  5     -0.090000       40.0650           0
     148 U    11   DOPE CA4  1      0.000000       42.0810           0
     149 U    11   DOPE CA5  2      0.000000       57.1160           0
     150 U    11   DOPE CB1  1      0.000000       42.0810           0
     151 U    11   DOPE CB2  1      0.090000       42.0810           0
     152 U    11   DOPE CB3  5     -0.090000       40.0650           0
     153 U    11   DOPE CB4  1      0.000000       42.0810           0
     154 U    11   DOPE CB5  2      0.000000       57.1160           0
     155 U    12   DOPE N    6      0.980000       45.0850           0
     156 U    12   DOPE P    7     -1.090000      108.9986           0
     157 U    12   DOPE COA  3      0.190000       71.0558           0
     158 U    12   DOPE COB  4     -0.080000       72.0638           0
     159 U    12   DOPE CA1  1      0.000000       42.0810           0
     160 U    12   DOPE CA2  1      0.090000       42.0810           0
     161 U    12   DOPE CA3  5     -0.090000       40.0650           0
     162 U    12   DOPE CA4  1      0.000000       42.0810           0
     163 U    12   DOPE CA5  2      0.000000       57.1160           0
     164 U    12   DOPE CB1  1      0.000000       42.0810           0
     165 U    12   DOPE CB2  1      0.090000       42.0810           0
     166 U    12   DOPE CB3  5     -0.090000       40.0650           0
     167 U    12   DOPE CB4  1      0.000000       42.0810           0
     168 U    12   DOPE CB5  2      0.000000       57.1160           0
     169 U    13   DOPE N    6      0.980000       45.0850           0
     170 U    13   DOPE P    7     -1.090000      108.9986           0
     171 U    13   DOPE COA  3      0.190000       71.0558           0
     172 U    13   DOPE COB  4     -0.080000       72.0638           0
     173 U    13   DOPE CA1  1      0.000000       42.0810           0
     174 U    13   DOPE CA2  1      0.090000       42.0810           0
     175 U    13   DOPE CA3  5     -0.090000       40.0650           0
     176 U    13   DOPE CA4  1      0.000000       42.0810           0
     177 U    13   DOPE CA5  2      0.000000       57.1160           0
     178 U    13   DOPE CB1  1      0.000000       42.0810           0
     179 U    13   DOPE CB2  1      0.090000       42.0810           0
     180 U    13   DOPE CB3  5     -0.090000       40.0650           0
     181 U    13   DOPE CB4  1      0.000000       42.0810           0
     182 U    13   DOPE CB5  2      0.000000       57.1160           0
     183 U    14   DOPE N    6      0.980000       45.0850           0
     184 U    14   DOPE P    7     -1.090000      108.9986           0
     185 U    14   DOPE COA  3      0.190000       71.0558           0
     186 U    14   DOPE COB  4     -0.080000       72.0638           0
     187 U    14   DOPE CA1  1      0.000000       42.0810           0
     188 U    14   DOPE CA2  1      0.090000       42.0810           0
     189 U    14   DOPE CA3  5     -0.090000       40.0650           0
     190 U    14   DOPE CA4  1      0.000000       42.0810           0
     191 U    14   DOPE CA5  2      0.000000       57.1160           0
     192 U    14   DOPE CB1  1      0.000000       42.0810           0
     193 U    14   DOPE CB2  1      0.090000       42.0810           0
     194 U    14   DOPE CB3  5     -0.090000       40.0650           0
     195 U    14   DOPE CB4  1      0.000000       42.0810           0
     196 U    14   DOPE CB5  2      0.000000       57.1160           0
     197 U    15   DOPE N    6      0.980000       45.0850           0
     198 U    15   DOPE P    7     -1.090000      108.9986           0
     199 U    15   DOPE COA  3      0.190000       71.0558           0
     200 U    15   DOPE COB  4     -0.080000       72.0638           0
     201 U    15   DOPE CA1  1      0.000000       42.0810           0
     202 U    15   DOPE CA2  1      0.090000       42.0810           0
     203 U    15   DOPE CA3  5     -0.090000       40.0650           0
     204 U    15   DOPE CA4  1      0.000000       42.0810           0
     205 U    15   DOPE CA5  2      0.000000       57.1160           0
     206 U    15   DOPE CB1  1      0.000000       42.0810           0
     207 U    15   DOPE CB2  1      0.090000       42.0810           0
     208 U    15   DOPE CB3  5     -0.090000       40.0650           0
     209 U    15   DOPE CB4  1      0.000000       42.0810           0
     210 U    15   DOPE CB5  2      0.000000       57.1160           0
     211 U    16   DOPE N    6      0.980000       45.0850           0
     212 U    16   DOPE P    7     -1.090000      108.9986           0
     213 U    16   DOPE COA  3      0.190000       71.0558           0
     214 U    16   DOPE COB  4     -0.080000       72.0638           0
     215 U    16   DOPE CA1  1      0.000000       42.0810           0
     216 U    16   DOPE CA2  1      0.090000       42.0810           0
     217 U    16   DOPE CA3  5     -0.090000       40.0650           0
     218 U    16   DOPE CA4  1      0.000000       42.0810           0
     219 U    16   DOPE CA5  2      0.000000       57.1160           0
     220 U    16   DOPE CB1  1      0.000000       42.0810           0
     221 U    16   DOPE CB2  1      0.090000       42.0810           0
     222 U    16   DOPE CB3  5     -0.090000       40.0650           0
     223 U    16   DOPE CB4  1      0.000000       42.0810           0
     224 U    16   DOPE CB5  2      0.000000       57.1160           0
     225 U    17   DOPE N    6      0.980000       45.0850           0
     226 U    17   DOPE P    7     -1.090000      108.9986           0
     227 U    17   DOPE COA  3      0.190000       71.0558           0
     228 U    17   DOPE COB  4     -0.080000       72.0638           0
     229 U    17   DOPE CA1  1      0.000000       42.0810           0
     230 U    17   DOPE CA2  1      0.090000       42.0810           0
     231 U    17   DOPE CA3  5     -0.090000       40.0650           0
     232 U    17   DOPE CA4  1      0.000000       42.0810           0
     233 U    17   DOPE CA5  2      0.000000       57.1160           0
     234 U    17   DOPE CB1  1      0.000000       42.0810           0
     235 U    17   DOPE CB2  1      0.090000       42.0810           0
     236 U    17   DOPE CB3  5     -0.090000       40.0650           0
     237 U    17   DOPE CB4  1      0.000000       42.0810           0
     238 U    17   DOPE CB5  2      0.000000       57.1160           0
     239 U    18   DOPE N    6      0.980000       45.0850           0
     240 U    18   DOPE P    7     -1.090000      108.9986           0
     241 U    18   DOPE COA  3      0.190000       71.0558           0
     242 U    18   DOPE COB  4     -0.080000       72.0638           0
     243 U    18   DOPE CA1  1      0.000000       42.0810           0
     244 U    18   DOPE CA2  1      0.090000       42.0810           0
     245 U    18   DOPE CA3  5     -0.090000       40.0650           0
     246 U    18   DOPE CA4  1      0.000000       42.0810           0
     247 U    18   DOPE CA5  2      0.000000       57.1160           0
     248 U    18   DOPE CB1  1      0.000000       42.0810           0
     249 U    18   DOPE CB2  1      0.090000       42.0810           0
     250 U    18   DOPE CB3  5     -0.090000       40.0650           0
     251 U    18   DOPE CB4  1      0.000000       42.0810           0
     252 U    18   DOPE CB5  2      0.000000       57.1160           0
     253 U    19   DOPE N    6      0.980000       45.0850           0
     254 U    19   DOPE P    7     -1.090000      108.9986           0
     255 U    19   DOPE COA  3      0.190000       71.0558           0
     256 U    19   DOPE COB  4     -0.080000       72.0638           0
     257 U    19   DOPE CA1  1      0.000000       42.0810           0
     258 U    19   DOPE CA2  1      0.090000       42.0810           0
     259 U    19   DOPE CA3  5     -0.090000       40.0650           0
     260 U    19   DOPE CA4  1      0.000000       42.0810           0
     261 U    19   DOPE CA5  2      0.000000       57.1160           0
     262 U    19   DOPE CB1  1      0.000000       42.0810           0
     263 U    19   DOPE CB2  1      0.090000       42.0810           0
     264 U    19   DOPE CB3  5     -0.090000       40.0650           0
     265 U    19   DOPE CB4  1      0.000000       42.0810           0
     266 U    19   DOPE CB5  2      0.000000       57.1160           0
     267 U    20   DOPE N    6      0.980000       45.0850           0
     268 U    20   DOPE P    7     -1.090000      108.9986           0
     269 U    20   DOPE COA  3      0.190000       71.0558           0
     270 U    20   DOPE COB  4     -0.080000       72.0638           0
     271 U    20   DOPE CA1  1      0.000000       42.0810           0
     272 U    20   DOPE CA2  1      0.090000       42.0810           0
     273 U    20   DOPE CA3  5     -0.090000       40.0650           0
     274 U    20   DOPE CA4  1      0.000000       42.0810           0
     275 U    20   DOPE CA5  2      0.000000       57.1160           0
     276 U    20   DOPE CB1  1      0.000000       42.0810           0
     277 U    20   DOPE CB2  1      0.090000       42.0810           0
     278 U    20   DOPE CB3  5     -0.090000       40.0650           0
     279 U    20   DOPE CB4  1      0.000000       42.0810           0
     280 U    20   DOPE CB5  2      0.000000       57.1160           0
     281 U    21   DOPE N    6      0.980000       45.0850           0
     282 U    21   DOPE P    7     -1.090000      108.9986           0
     283 U    21   DOPE COA  3      0.190000       71.0558           0
     284 U    21   DOPE COB  4     -0.080000       72.0638           0
     285 U    21   DOPE CA1  1      0.000000       42.0810           0
     286 U    21   DOPE CA2  1      0.090000       42.0810           0
     287 U    21   DOPE CA3  5     -0.090000       40.0650           0
     288 U    21   DOPE CA4  1      0.000000       42.0810           0
     289 U    21   DOPE CA5  2      0.000000       57.1160           0
     290 U    21   DOPE CB1  1      0.000000       42.0810           0
     291 U    21   DOPE CB2  1      0.090000       42.0810           0
     292 U    21   DOPE CB3  5     -0.090000       40.0650           0
     293 U    21   DOPE CB4  1      0.000000       42.0810           0
     294 U    21   DOPE CB5  2      0.000000       57.1160           0
     295 U    22   DOPE N    6      0.980000       45.0850           0
     296 U    22   DOPE P    7     -1.090000      108.9986           0
     297 U    22   DOPE COA  3      0.190000       71.0558           0
     298 U    22   DOPE COB  4     -0.080000       72.0638           0
     299 U    22   DOPE CA1  1      0.000000       42.0810           0
     300 U    22   DOPE CA2  1      0.090000       42.0810           0
     301 U    22   DOPE CA3  5     -0.090000       40.0650           0
     302 U    22   DOPE CA4  1      0.000000       42.0810           0
     303 U    22   DOPE CA5  2      0.000000       57.1160           0
     304 U    22   DOPE CB1  1      0.000000       42.0810           0
     305 U    22   DOPE CB2  1      0.090000       42.0810           0
     306 U    22   DOPE CB3  5     -0.090000       40.0650           0
     307 U    22   DOPE CB4  1      0.000000       42.0810           0
     308 U    22   DOPE CB5  2      0.000000       57.1160           0
     309 U    23   DOPE N    6      0.980000       45.0850           0
     310 U    23   DOPE P    7     -1.090000      108.9986           0
     311 U    23   DOPE COA  3      0.190000       71.0558           0
     312 U    23   DOPE COB  4     -0.080000       72.0638           0
     313 U    23   DOPE CA1  1      0.000000       42.0810           0
     314 U    23   DOPE CA2  1      0.090000       42.0810           0
     315 U    23   DOPE CA3  5     -0.090000       40.0650           0
     316 U    23   DOPE CA4  1      0.000000       42.0810           0
     317 U    23   DOPE CA5  2      0.000000       57.1160           0
     318 U    23   DOPE CB1  1      0.000000       42.0810           0
     319 U    23   DOPE CB2  1      0.090000       42.0810           0
     320 U    23   DOPE CB3  5     -0.090000       40.0650           0
     321 U    23   DOPE CB4  1      0.000000       42.0810           0
     322 U    23   DOPE CB5  2      0.000000       57.1160           0
     323 U    24   DOPE N    6      0.980000       45.0850           0
     324 U    24   DOPE P    7     -1.090000      108.9986           0
     325 U    24   DOPE COA  3      0.190000       71.0558           0
     326 U    24   DOPE COB  4     -0.080000       72.0638           0
     327 U    24   DOPE CA1  1      0.000000       42.0810           0
     328 U    24   DOPE CA2  1      0.090000       42.0810           0
     329 U    24   DOPE CA3  5     -0.090000       40.0650           0
     330 U    24   DOPE CA4  1      0.000000       42.0810           0
     331 U    24   DOPE CA5  2      0.000000       57.1160           0
     332 U    24   DOPE CB1  1      0.000000       42.0810           0
     333 U    24   DOPE CB2  1      0.090000       42.0810           0
     334 U    24   DOPE CB3  5     -0.090000       40.0650           0
     335 U    24   DOPE CB4  1      0.000000       42.0810           0
     336 U    24   DOPE CB5  2      0.000000       57.1160           0
     337 U    25   DOPE N    6      0.980000       45.0850           0
     338 U    25   DOPE P    7     -1.090000      108.9986           0
     339 U    25   DOPE COA  3      0.190000       71.0558           0
     340 U    25   DOPE COB  4     -0.080000       72.0638           0
     341 U    25   DOPE CA1  1      0.000000       42.0810           0
     342 U    25   DOPE CA2  1      0.090000       42.0810           0
     343 U    25   DOPE CA3  5     -0.090000       40.0650           0
     344 U    25   DOPE CA4  1      0.000000       42.0810           0
     345 U    25   DOPE CA5  2      0.000000       57.1160           0
     346 U    25   DOPE CB1  1      0.000000       42.0810           0
     347 U    25   DOPE CB2  1      0.090000       42.0810           0
     348 U    25   DOPE CB3  5     -0.090000       40.0650           0
     349 U    25   DOPE CB4  1      0.000000       42.0810           0
     350 U    25   DOPE CB5  2      0.000000       57.1160           0
     351 U    26   DOPE N    6      0.980000       45.0850           0
     352 U    26   DOPE P    7     -1.090000      108.9986           0
     353 U    26   DOPE COA  3      0.190000       71.0558           0
     354 U    26   DOPE COB  4     -0.080000       72.0638           0
     355 U    26   DOPE CA1  1      0.000000       42.0810           0
     356 U    26   DOPE CA2  1      0.090000       42.0810           0
     357 U    26   DOPE CA3  5     -0.090000       40.0650           0
     358 U    26   DOPE CA4  1      0.000000       42.0810           0
     359 U    26   DOPE CA5  2      0.000000       57.1160           0
     360 U    26   DOPE CB1  1      0.000000       42.0810           0
     361 U    26   DOPE CB2  1      0.090000       42.0810           0
     362 U    26   DOPE CB3  5     -0.090000       40.0650           0
     363 U    26   DOPE CB4  1      0.000000       42.0810           0
     364 U    26   DOPE CB5  2      0.000000       57.1160           0
     365 U    27   DOPE N    6      0.980000       45.0850           0
     366 U    27   DOPE P    7     -1.090000      108.9986           0
     367 U    27   DOPE COA  3      0.190000       71.0558           0
     368 U    27   DOPE COB  4     -0.080000       72.0638           0
     369 U    27   DOPE CA1  1      0.000000       42.0810           0
     370 U    27   DOPE CA2  1      0.090000       42.0810           0
     371 U    27   DOPE CA3  5     -0.090000       40.0650           0
     372 U    27   DOPE CA4  1      0.000000       42.0810           0
     373 U    27   DOPE CA5  2      0.000000       57.1160           0
     374 U    27   DOPE CB1  1      0.000000       42.0810           0
     375 U    27   DOPE CB2  1      0.090000       42.0810           0
     376 U    27   DOPE CB3  5     -0.090000       40.0650           0
     377 U    27   DOPE CB4  1      0.000000       42.0810           0
     378 U    27   DOPE CB5  2      0.000000       57.1160           0
     379 U    28   DOPE N    6      0.980000       45.0850           0
     380 U    28   DOPE P    7     -1.090000      108.9986           0
     381 U    28   DOPE COA  3      0.190000       71.0558           0
     382 U    28   DOPE COB  4     -0.080000       72.0638           0
     383 U    28   DOPE CA1  1      0.000000       42.0810           0
     384 U    28   DOPE CA2  1      0.090000       42.0810           0
     385 U    28   DOPE CA3  5     -0.090000       40.0650           0
     386 U    28   DOPE CA4  1      0.000000       42.0810           0
     387 U    28   DOPE CA5  2      0.000000       57.1160           0
     388 U    28   DOPE CB1  1      0.000000       42.0810           0
     389 U    28   DOPE CB2  1      0.090000       42.0810           0
     390 U    28   DOPE CB3  5     -0.090000       40.0650           0
     391 U    28   DOPE CB4  1      0.000000       42.0810           0
     392 U    28   DOPE CB5  2      0.000000       57.1160           0
     393 U    29   DOPE N    6      0.980000       45.0850           0
     394 U    29   DOPE P    7     -1.090000      108.9986           0
     395 U    29   DOPE COA  3      0.190000       71.0558           0
     396 U    29   DOPE COB  4     -0.080000       72.0638           0
     397 U    29   DOPE CA1  1      0.000000       42.0810           0
     398 U    29   DOPE CA2  1      0.090000       42.0810           0
     399 U    29   DOPE CA3  5     -0.090000       40.0650           0
     400 U    29   DOPE CA4  1      0.000000       42.0810           0
     401 U    29   DOPE CA5  2      0.000000       57.1160           0
     402 U    29   DOPE CB1  1      0.000000       42.0810           0
     403 U    29   DOPE CB2  1      0.090000       42.0810           0
     404 U    29   DOPE CB3  5     -0.090000       40.0650           0
     405 U    29   DOPE CB4  1      0.000000       42.0810           0
     406 U    29   DOPE CB5  2      0.000000       57.1160           0
     407 U    30   DOPE N    6      0.980000       45.0850           0
     408 U    30   DOPE P    7     -1.090000      108.9986           0
     409 U    30   DOPE COA  3      0.190000       71.0558           0
     410 U    30   DOPE COB  4     -0.080000       72.0638           0
     411 U    30   DOPE CA1  1      0.000000       42.0810           0
     412 U    30   DOPE CA2  1      0.090000       42.0810           0
     413 U    30   DOPE CA3  5     -0.090000       40.0650           0
     414 U    30   DOPE CA4  1      0.000000       42.0810           0
     415 U    30   DOPE CA5  2      0.000000       57.1160           0
     416 U    30   DOPE CB1  1      0.000000       42.0810           0
     417 U    30   DOPE CB2  1      0.090000       42.0810           0
     418 U    30   DOPE CB3  5     -0.090000       40.0650           0
     419 U    30   DOPE CB4  1      0.000000       42.0810           0
     420 U    30   DOPE CB5  2      0.000000       57.1160           0
     421 U    31   DOPE N    6      0.980000       45.0850           0
     422 U    31   DOPE P    7     -1.090000      108.9986           0
     423 U    31   DOPE COA  3      0.190000       71.0558           0
     424 U    31   DOPE COB  4     -0.080000       72.0638           0
     425 U    31   DOPE CA1  1      0.000000       42.0810           0
     426 U    31   DOPE CA2  1      0.090000       42.0810           0
     427 U    31   DOPE CA3  5     -0.090000       40.0650           0
     428 U    31   DOPE CA4  1      0.000000       42.0810           0
     429 U    31   DOPE CA5  2      0.000000       57.1160           0
     430 U    31   DOPE CB1  1      0.000000       42.0810           0
     431 U    31   DOPE CB2  1      0.090000       42.0810           0
     432 U    31   DOPE CB3  5     -0.090000       40.0650           0
     433 U    31   DOPE CB4  1      0.000000       42.0810           0
     434 U    31   DOPE CB5  2      0.000000       57.1160           0
     435 U    32   DOPE N    6      0.980000       45.0850           0
     436 U    32   DOPE P    7     -1.090000      108.9986           0
     437 U    32   DOPE COA  3      0.190000       71.0558           0
     438 U    32   DOPE COB  4     -0.080000       72.0638           0
     439 U    32   DOPE CA1  1      0.000000       42.0810           0
     440 U    32   DOPE CA2  1      0.090000       42.0810           0
     441 U    32   DOPE CA3  5     -0.090000       40.0650           0
     442 U    32   DOPE CA4  1      0.000000       42.0810           0
     443 U    32   DOPE CA5  2      0.000000       57.1160           0
     444 U    32   DOPE CB1  1      0.000000       42.0810           0
     445 U    32   DOPE CB2  1      0.090000       42.0810           0
     446 U    32   DOPE CB3  5     -0.090000       40.0650           0
     447 U    32   DOPE CB4  1      0.000000       42.0810           0
     448 U    32   DOPE CB5  2      0.000000       57.1160           0
     449 U    33   DOPE N    6      0.980000       45.0850           0
     450 U    33   DOPE P    7     -1.090000      108.9986           0
     451 U    33   DOPE COA  3      0.190000       71.0558           0
     452 U    33   DOPE COB  4     -0.080000       72.0638           0
     453 U    33   DOPE CA1  1      0.000000       42.0810           0
     454 U    33   DOPE CA2  1      0.090000       42.0810           0
     455 U    33   DOPE CA3  5     -0.090000       40.0650           0
     456 U    33   DOPE CA4  1      0.000000       42.0810           0
     457 U    33   DOPE CA5  2      0.000000       57.1160           0
     458 U    33   DOPE CB1  1      0.000000       42.0810           0
     459 U    33   DOPE CB2  1      0.090000       42.0810           0
     460 U    33   DOPE CB3  5     -0.090000       40.0650           0
     461 U    33   DOPE CB4  1      0.000000       42.0810           0
     462 U    33   DOPE CB5  2      0.000000       57.1160           0
     463 U    34   DOPE N    6      0.980000       45.0850           0
     464 U    34   DOPE P    7     -1.090000      108.9986           0
     465 U    34   DOPE COA  3      0.190000       71.0558           0
     466 U    34   DOPE COB  4     -0.080000       72.0638           0
     467 U    34   DOPE CA1  1      0.000000       42.0810           0
     468 U    34   DOPE CA2  1      0.090000       42.0810           0
     469 U    34   DOPE CA3  5     -0.090000       40.0650           0
     470 U    34   DOPE CA4  1      0.000000       42.0810           0
     471 U    34   DOPE CA5  2      0.000000       57.1160           0
     472 U    34   DOPE CB1  1      0.000000       42.0810           0
     473 U    34   DOPE CB2  1      0.090000       42.0810           0
     474 U    34   DOPE CB3  5     -0.090000       40.0650           0
     475 U    34   DOPE CB4  1      0.000000       42.0810           0
     476 U    34   DOPE CB5  2      0.000000       57.1160           0
     477 U    35   DOPE N    6      0.980000       45.0850           0
     478 U    35   DOPE P    7     -1.090000      108.9986           0
     479 U    35   DOPE COA  3      0.190000       71.0558           0
     480 U    35   DOPE COB  4     -0.080000       72.0638           0
     481 U    35   DOPE CA1  1      0.000000       42.0810           0
     482 U    35   DOPE CA2  1      0.090000       42.0810           0
     483 U    35   DOPE CA3  5     -0.090000       40.0650           0
     484 U    35   DOPE CA4  1      0.000000       42.0810           0
     485 U    35   DOPE CA5  2      0.000000       57.1160           0
     486 U    35   DOPE CB1  1      0.000000       42.0810           0
     487 U    35   DOPE CB2  1      0.090000       42.0810           0
     488 U    35   DOPE CB3  5     -0.090000       40.0650           0
     489 U    35   DOPE CB4  1      0.000000       42.0810           0
     490 U    35   DOPE CB5  2      0.000000       57.1160           0
     491 U    36   DOPE N    6      0.980000       45.0850           0
     492 U    36   DOPE P    7     -1.090000      108.9986           0
     493 U    36   DOPE COA  3      0.190000       71.0558           0
     494 U    36   DOPE COB  4     -0.080000       72.0638           0
     495 U    36   DOPE CA1  1      0.000000       42.0810           0
     496 U    36   DOPE CA2  1      0.090000       42.0810           0
     497 U    36   DOPE CA3  5     -0.090000       40.0650           0
     498 U    36   DOPE CA4  1      0.000000       42.0810           0
     499 U    36   DOPE CA5  2      0.000000       57.1160           0
     500 U    36   DOPE CB1  1      0.000000       42.0810           0
     501 U    36   DOPE CB2  1      0.090000       42.0810           0
     502 U    36   DOPE CB3  5     -0.090000       40.0650           0
     503 U    36   DOPE CB4  1      0.000000       42.0810           0
     504 U    36   DOPE CB5  2      0.000000       57.1160           0
     505 U    37   DOPE N    6      0.980000       45.0850           0
     506 U    37   DOPE P    7     -1.090000      108.9986           0
     507 U    37   DOPE COA  3      0.190000       71.0558           0
     508 U    37   DOPE COB  4     -0.080000       72.0638           0
     509 U    37   DOPE CA1  1      0.000000       42.0810           0
     510 U    37   DOPE CA2  1      0.090000       42.0810           0
     511 U    37   DOPE CA3  5     -0.090000       40.0650           0
     512 U    37   DOPE CA4  1      0.000000       42.0810           0
     513 U    37   DOPE CA5  2      0.000000       57.1160           0
     514 U    37   DOPE CB1  1      0.000000       42.0810           0
     515 U    37   DOPE CB2  1      0.090000       42.0810           0
     516 U    37   DOPE CB3  5     -0.090000       40.0650           0
     517 U    37   DOPE CB4  1      0.000000       42.0810           0
     518 U    37   DOPE CB5  2      0.000000       57.1160           0
     519 U    38   DOPE N    6      0.980000       45.0850           0
     520 U    38   DOPE P    7     -1.090000      108.9986           0
     521 U    38   DOPE COA  3      0.190000       71.0558           0
     522 U    38   DOPE COB  4     -0.080000       72.0638           0
     523 U    38   DOPE CA1  1      0.000000       42.0810           0
     524 U    38   DOPE CA2  1      0.090000       42.0810           0
     525 U    38   DOPE CA3  5     -0.090000       40.0650           0
     526 U    38   DOPE CA4  1      0.000000       42.0810           0
     527 U    38   DOPE CA5  2      0.000000       57.1160           0
     528 U    38   DOPE CB1  1      0.000000       42.0810           0
     529 U    38   DOPE CB2  1      0.090000       42.0810           0
     530 U    38   DOPE CB3  5     -0.090000       40.0650           0
     531 U    38   DOPE CB4  1      0.000000       42.0810           0
     532 U    38   DOPE CB5  2      0.000000       57.1160           0
     533 U    39   DOPE N    6      0.980000       45.0850           0
     534 U    39   DOPE P    7     -1.090000      108.9986           0
     535 U    39   DOPE COA  3      0.190000       71.0558           0
     536 U    39   DOPE COB  4     -0.080000       72.0638           0
     537 U    39   DOPE CA1  1      0.000000       42.0810           0
     538 U    39   DOPE CA2  1      0.090000       42.0810           0
     539 U    39   DOPE CA3  5     -0.090000       40.0650           0
     540 U    39   DOPE CA4  1      0.000000       42.0810           0
     541 U    39   DOPE CA5  2      0.000000       57.1160           0
     542 U    39   DOPE CB1  1      0.000000       42.0810           0
     543 U    39   DOPE CB2  1      0.090000       42.0810           0
     544 U    39   DOPE CB3  5     -0.090000       40.0650           0
     545 U    39   DOPE CB4  1      0.000000       42.0810           0
     546 U    39   DOPE CB5  2      0.000000       57.1160           0
     547 U    40   DOPE N    6      0.980000       45.0850           0
     548 U    40   DOPE P    7     -1.090000      108.9986           0
     549 U    40   DOPE COA  3      0.190000       71.0558           0
     550 U    40   DOPE COB  4     -0.080000       72.0638           0
     551 U    40   DOPE CA1  1      0.000000       42.0810           0
     552 U    40   DOPE CA2  1      0.090000       42.0810           0
     553 U    40   DOPE CA3  5     -0.090000       40.0650           0
     554 U    40   DOPE CA4  1      0.000000       42.0810           0
     555 U    40   DOPE CA5  2      0.000000       57.1160           0
     556 U    40   DOPE CB1  1      0.000000       42.0810           0
     557 U    40   DOPE CB2  1      0.090000       42.0810           0
     558 U    40   DOPE CB3  5     -0.090000       40.0650           0
     559 U    40   DOPE CB4  1      0.000000       42.0810           0
     560 U    40   DOPE CB5  2      0.000000       57.1160           0
     561 U    41   DOPE N    6      0.980000       45.0850           0
     562 U    41   DOPE P    7     -1.090000      108.9986           0
     563 U    41   DOPE COA  3      0.190000       71.0558           0
     564 U    41   DOPE COB  4     -0.080000       72.0638           0
     565 U    41   DOPE CA1  1      0.000000       42.0810           0
     566 U    41   DOPE CA2  1      0.090000       42.0810           0
     567 U    41   DOPE CA3  5     -0.090000       40.0650           0
     568 U    41   DOPE CA4  1      0.000000       42.0810           0
     569 U    41   DOPE CA5  2      0.000000       57.1160           0
     570 U    41   DOPE CB1  1      0.000000       42.0810           0
     571 U    41   DOPE CB2  1      0.090000       42.0810           0
     572 U    41   DOPE CB3  5     -0.090000       40.0650           0
     573 U    41   DOPE CB4  1      0.000000       42.0810           0
     574 U    41   DOPE CB5  2      0.000000       57.1160           0
     575 U    42   DOPE N    6      0.980000       45.0850           0
     576 U    42   DOPE P    7     -1.090000      108.9986           0
     577 U    42   DOPE COA  3      0.190000       71.0558           0
     578 U    42   DOPE COB  4     -0.080000       72.0638           0
     579 U    42   DOPE CA1  1      0.000000       42.0810           0
     580 U    42   DOPE CA2  1      0.090000       42.0810           0
     581 U    42   DOPE CA3  5     -0.090000       40.0650           0
     582 U    42   DOPE CA4  1      0.000000       42.0810           0
     583 U    42   DOPE CA5  2      0.000000       57.1160           0
     584 U    42   DOPE CB1  1      0.000000       42.0810           0
     585 U    42   DOPE CB2  1      0.090000       42.0810           0
     586 U    42   DOPE CB3  5     -0.090000       40.0650           0
     587 U    42   DOPE CB4  1      0.000000       42.0810           0
     588 U    42   DOPE CB5  2      0.000000       57.1160           0
     589 U    43   DOPE N    6      0.980000       45.0850           0
     590 U    43   DOPE P    7     -1.090000      108.9986           0
     591 U    43   DOPE COA  3      0.190000       71.0558           0
     592 U    43   DOPE COB  4     -0.080000       72.0638           0
     593 U    43   DOPE CA1  1      0.000000       42.0810           0
     594 U    43   DOPE CA2  1      0.090000       42.0810           0
     595 U    43   DOPE CA3  5     -0.090000       40.0650           0
     596 U    43   DOPE CA4  1      0.000000       42.0810           0
     597 U    43   DOPE CA5  2      0.000000       57.1160           0
     598 U    43   DOPE CB1  1      0.000000       42.0810           0
     599 U    43   DOPE CB2  1      0.090000       42.0810           0
     600 U    43   DOPE CB3  5     -0.090000       40.0650           0
     601 U    43   DOPE CB4  1      0.000000       42.0810           0
     602 U    43   DOPE CB5  2      0.000000       57.1160           0
     603 U    44   DOPE N    6      0.980000       45.0850           0
     604 U    44   DOPE P    7     -1.090000      108.9986           0
     605 U    44   DOPE COA  3      0.190000       71.0558           0
     606 U    44   DOPE COB  4     -0.080000       72.0638           0
     607 U    44   DOPE CA1  1      0.000000       42.0810           0
     608 U    44   DOPE CA2  1      0.090000       42.0810           0
     609 U    44   DOPE CA3  5     -0.090000       40.0650           0
     610 U    44   DOPE CA4  1      0.000000       42.0810           0
     611 U    44   DOPE CA5  2      0.000000       57.1160           0
     612 U    44   DOPE CB1  1      0.000000       42.0810           0
     613 U    44   DOPE CB2  1      0.090000       42.0810           0
     614 U    44   DOPE CB3  5     -0.090000       40.0650           0
     615 U    44   DOPE CB4  1      0.000000       42.0810           0
     616 U    44   DOPE CB5  2      0.000000       57.1160           0
     617 U    45   DOPE N    6      0.980000       45.0850           0
     618 U    45   DOPE P    7     -1.090000      108.9986           0
     619 U    45   DOPE COA  3      0.190000       71.0558           0
     620 U    45   DOPE COB  4     -0.080000       72.0638           0
     621 U    45   DOPE CA1  1      0.000000       42.0810           0
     622 U    45   DOPE CA2  1      0.090000       42.0810           0
     623 U    45   DOPE CA3  5     -0.090000       40.0650           0
     624 U    45   DOPE CA4  1      0.000000       42.0810           0
     625 U    45   DOPE CA5  2      0.000000       57.1160           0
     626 U    45   DOPE CB1  1      0.000000       42.0810           0
     627 U    45   DOPE CB2  1      0.090000       42.0810           0
     628 U    45   DOPE CB3  5     -0.090000       40.0650           0
     629 U    45   DOPE CB4  1      0.000000       42.0810           0
     630 U    45   DOPE CB5  2      0.000000       57.1160           0
     631 U    46   DOPE N    6      0.980000       45.0850           0
     632 U    46   DOPE P    7     -1.090000      108.9986           0
     633 U    46   DOPE COA  3      0.190000       71.0558           0
     634 U    46   DOPE COB  4     -0.080000       72.0638           0
     635 U    46   DOPE CA1  1      0.000000       42.0810           0
     636 U    46   DOPE CA2  1      0.090000       42.0810           0
     637 U    46   DOPE CA3  5     -0.090000       40.0650           0
     638 U    46   DOPE CA4  1      0.000000       42.0810           0
     639 U    46   DOPE CA5  2      0.000000       57.1160           0
     640 U    46   DOPE CB1  1      0.000000       42.0810           0
     641 U    46   DOPE CB2  1      0.090000       42.0810           0
     642 U    46   DOPE CB3  5     -0.090000       40.0650           0
     643 U    46   DOPE CB4  1      0.000000       42.0810           0
     644 U    46   DOPE CB5  2      0.000000       57.1160           0
     645 U    47   DOPE N    6      0.980000       45.0850           0
     646 U    47   DOPE P    7     -1.090000      108.9986           0
     647 U    47   DOPE COA  3      0.190000       71.0558           0
     648 U    47   DOPE COB  4     -0.080000       72.0638           0
     649 U    47   DOPE CA1  1      0.000000       42.0810           0
     650 U    47   DOPE CA2  1      0.090000       42.0810           0
     651 U    47   DOPE CA3  5     -0.090000       40.0650           0
     652 U    47   DOPE CA4  1      0.000000       42.0810           0
     653 U    47   DOPE CA5  2      0.000000       57.1160           0
     654 U    47   DOPE CB1  1      0.000000       42.0810           0
     655 U    47   DOPE CB2  1      0.090000       42.0810           0
     656 U    47   DOPE CB3  5     -0.090000       40.0650           0
     657 U    47   DOPE CB4  1      0.000000       42.0810           0
     658 U    47   DOPE CB5  2      0.000000       57.1160           0
     659 U    48   DOPE N    6      0.980000       45.0850           0
     660 U    48   DOPE P    7     -1.090000      108.9986           0
     661 U    48   DOPE COA  3      0.190000       71.0558           0
     662 U    48   DOPE COB  4     -0.080000       72.0638           0
     663 U    48   DOPE CA1  1      0.000000       42.0810           0
     664 U    48   DOPE CA2  1      0.090000       42.0810           0
     665 U    48   DOPE CA3  5     -0.090000       40.0650           0
     666 U    48   DOPE CA4  1      0.000000       42.0810           0
     667 U    48   DOPE CA5  2      0.000000       57.1160           0
     668 U    48   DOPE CB1  1      0.000000       42.0810           0
     669 U    48   DOPE CB2  1      0.090000       42.0810           0
     670 U    48   DOPE CB3  5     -0.090000       40.0650           0
     671 U    48   DOPE CB4  1      0.000000       42.0810           0
     672 U    48   DOPE CB5  2      0.000000       57.1160           0
     673 U    49   DOPE N    6      0.980000       45.0850           0
     674 U    49   DOPE P    7     -1.090000      108.9986           0
     675 U    49   DOPE COA  3      0.190000       71.0558           0
     676 U    49   DOPE COB  4     -0.080000       72.0638           0
     677 U    49   DOPE CA1  1      0.000000       42.0810           0
     678 U    49   DOPE CA2  1      0.090000       42.0810           0
     679 U    49   DOPE CA3  5     -0.090000       40.0650           0
     680 U    49   DOPE CA4  1      0.000000       42.0810           0
     681 U    49   DOPE CA5  2      0.000000       57.1160           0
     682 U    49   DOPE CB1  1      0.000000       42.0810           0
     683 U    49   DOPE CB2  1      0.090000       42.0810           0
     684 U    49   DOPE CB3  5     -0.090000       40.0650           0
     685 U    49   DOPE CB4  1      0.000000       42.0810           0
     686 U    49   DOPE CB5  2      0.000000       57.1160           0
     687 U    50   DOPE N    6      0.980000       45.0850           0
     688 U    50   DOPE P    7     -1.090000      108.9986           0
     689 U    50   DOPE COA  3      0.190000       71.0558           0
     690 U    50   DOPE COB  4     -0.080000       72.0638           0
     691 U    50   DOPE CA1  1      0.000000       42.0810           0
     692 U    50   DOPE CA2  1      0.090000       42.0810           0
     693 U    50   DOPE CA3  5     -0.090000       40.0650           0
     694 U    50   DOPE CA4  1      0.000000       42.0810           0
     695 U    50   DOPE CA5  2      0.000000       57.1160           0
     696 U    50   DOPE CB1  1      0.000000       42.0810           0
     697 U    50   DOPE CB2  1      0.090000       42.0810           0
     698 U    50   DOPE CB3  5     -0.090000       40.0650           0
     699 U    50   DOPE CB4  1      0.000000       42.0810           0
     700 U    50   DOPE CB5  2      0.000000       57.1160           0
     701 U    51   DOPE N    6      0.980000       45.0850           0
     702 U    51   DOPE P    7     -1.090000      108.9986           0
     703 U    51   DOPE COA  3      0.190000       71.0558           0
     704 U    51   DOPE COB  4     -0.080000       72.0638           0
     705 U    51   DOPE CA1  1      0.000000       42.0810           0
     706 U    51   DOPE CA2  1      0.090000       42.0810           0
     707 U    51   DOPE CA3  5     -0.090000       40.0650           0
     708 U    51   DOPE CA4  1      0.000000       42.0810           0
     709 U    51   DOPE CA5  2      0.000000       57.1160           0
     710 U    51   DOPE CB1  1      0.000000       42.0810           0
     711 U    51   DOPE CB2  1      0.090000       42.0810           0
     712 U    51   DOPE CB3  5     -0.090000       40.0650           0
     713 U    51   DOPE CB4  1      0.000000       42.0810           0
     714 U    51   DOPE CB5  2      0.000000       57.1160           0
     715 U    52   DOPE N    6      0.980000       45.0850           0
     716 U    52   DOPE P    7     -1.090000      108.9986           0
     717 U    52   DOPE COA  3      0.190000       71.0558           0
     718 U    52   DOPE COB  4     -0.080000       72.0638           0
     719 U    52   DOPE CA1  1      0.000000       42.0810           0
     720 U    52   DOPE CA2  1      0.090000       42.0810           0
     721 U    52   DOPE CA3  5     -0.090000       40.0650           0
     722 U    52   DOPE CA4  1      0.000000       42.0810           0
     723 U    52   DOPE CA5  2      0.000000       57.1160           0
     724 U    52   DOPE CB1  1      0.000000       42.0810           0
     725 U    52   DOPE CB2  1      0.090000       42.0810           0
     726 U    52   DOPE CB3  5     -0.090000       40.0650           0
     727 U    52   DOPE CB4  1      0.000000       42.0810           0
     728 U    52   DOPE CB5  2      0.000000       57.1160           0
     729 U    53   DOPE N    6      0.980000       45.0850           0
     730 U    53   DOPE P    7     -1.090000      108.9986           0
     731 U    53   DOPE COA  3      0.190000       71.0558           0
     732 U    53   DOPE COB  4     -0.080000       72.0638           0
     733 U    53   DOPE CA1  1      0.000000       42.0810           0
     734 U    53   DOPE CA2  1      0.090000       42.0810           0
     735 U    53   DOPE CA3  5     -0.090000       40.0650           0
     736 U    53   DOPE CA4  1      0.000000       42.0810           0
     737 U    53   DOPE CA5  2      0.000000       57.1160           0
     738 U    53   DOPE CB1  1      0.000000       42.0810           0
     739 U    53   DOPE CB2  1      0.090000       42.0810           0
     740 U    53   DOPE CB3  5     -0.090000       40.0650           0
     741 U    53   DOPE CB4  1      0.000000       42.0810           0
     742 U    53   DOPE CB5  2      0.000000       57.1160           0
     743 U    54   DOPE N    6      0.980000       45.0850           0
     744 U    54   DOPE P    7     -1.090000      108.9986           0
     745 U    54   DOPE COA  3      0.190000       71.0558           0
     746 U    54   DOPE COB  4     -0.080000       72.0638           0
     747 U    54   DOPE CA1  1      0.000000       42.0810           0
     748 U    54   DOPE CA2  1      0.090000       42.0810           0
     749 U    54   DOPE CA3  5     -0.090000       40.0650           0
     750 U    54   DOPE CA4  1      0.000000       42.0810           0
     751 U    54   DOPE CA5  2      0.000000       57.1160           0
     752 U    54   DOPE CB1  1      0.000000       42.0810           0
     753 U    54   DOPE CB2  1      0.090000       42.0810           0
     754 U    54   DOPE CB3  5     -0.090000       40.0650           0
     755 U    54   DOPE CB4  1      0.000000       42.0810           0
     756 U    54   DOPE CB5  2      0.000000       57.1160           0
     757 U    55   DOPE N    6      0.980000       45.0850           0
     758 U    55   DOPE P    7     -1.090000      108.9986           0
     759 U    55   DOPE COA  3      0.190000       71.0558           0
     760 U    55   DOPE COB  4     -0.080000       72.0638           0
     761 U    55   DOPE CA1  1      0.000000       42.0810           0
     762 U    55   DOPE CA2  1      0.090000       42.0810           0
     763 U    55   DOPE CA3  5     -0.090000       40.0650           0
     764 U    55   DOPE CA4  1      0.000000       42.0810           0
     765 U    55   DOPE CA5  2      0.000000       57.1160           0
     766 U    55   DOPE CB1  1      0.000000       42.0810           0
     767 U    55   DOPE CB2  1      0.090000       42.0810           0
     768 U    55   DOPE CB3  5     -0.090000       40.0650           0
     769 U    55   DOPE CB4  1      0.000000       42.0810           0
     770 U    55   DOPE CB5  2      0.000000       57.1160           0
     771 U    56   DOPE N    6      0.980000       45.0850           0
     772 U    56   DOPE P    7     -1.090000      108.9986           0
     773 U    56   DOPE COA  3      0.190000       71.0558           0
     774 U    56   DOPE COB  4     -0.080000       72.0638           0
     775 U    56   DOPE CA1  1      0.000000       42.0810           0
     776 U    56   DOPE CA2  1      0.090000       42.0810           0
     777 U    56   DOPE CA3  5     -0.090000       40.0650           0
     778 U    56   DOPE CA4  1      0.000000       42.0810           0
     779 U    56   DOPE CA5  2      0.000000       57.1160           0
     780 U    56   DOPE CB1  1      0.000000       42.0810           0
     781 U    56   DOPE CB2  1      0.090000       42.0810           0
     782 U    56   DOPE CB3  5     -0.090000       40.0650           0
     783 U    56   DOPE CB4  1      0.000000       42.0810           0
     784 U    56   DOPE CB5  2      0.000000       57.1160           0
     785 U    57   DOPE N    6      0.980000       45.0850           0
     786 U    57   DOPE P    7     -1.090000      108.9986           0
     787 U    57   DOPE COA  3      0.190000       71.0558           0
     788 U    57   DOPE COB  4     -0.080000       72.0638           0
     789 U    57   DOPE CA1  1      0.000000       42.0810           0
     790 U    57   DOPE CA2  1      0.090000       42.0810           0
     791 U    57   DOPE CA3  5     -0.090000       40.0650           0
     792 U    57   DOPE CA4  1      0.000000       42.0810           0
     793 U    57   DOPE CA5  2      0.000000       57.1160           0
     794 U    57   DOPE CB1  1      0.000000       42.0810           0
     795 U    57   DOPE CB2  1      0.090000       42.0810           0
     796 U    57   DOPE CB3  5     -0.090000       40.0650           0
     797 U    57   DOPE CB4  1      0.000000       42.0810           0
     798 U    57   DOPE CB5  2      0.000000       57.1160           0
     799 U    58   DOPE N    6      0.980000       45.0850           0
     800 U    58   DOPE P    7     -1.090000      108.9986           0
     801 U    58   DOPE COA  3      0.190000       71.0558           0
     802 U    58   DOPE COB  4     -0.080000       72.0638           0
     803 U    58   DOPE CA1  1      0.000000       42.0810           0
     804 U    58   DOPE CA2  1      0.090000       42.0810           0
     805 U    58   DOPE CA3  5     -0.090000       40.0650           0
     806 U    58   DOPE CA4  1      0.000000       42.0810           0
     807 U    58   DOPE CA5  2      0.000000       57.1160           0
     808 U    58   DOPE CB1  1      0.000000       42.0810           0
     809 U    58   DOPE CB2  1      0.090000       42.0810           0
     810 U    58   DOPE CB3  5     -0.090000       40.0650           0
     811 U    58   DOPE CB4  1      0.000000       42.0810           0
     812 U    58   DOPE CB5  2      0.000000       57.1160           0
     813 U    59   DOPE N    6      0.980000       45.0850           0
     814 U    59   DOPE P    7     -1.090000      108.9986           0
     815 U    59   DOPE COA  3      0.190000       71.0558           0
     816 U    59   DOPE COB  4     -0.080000       72.0638           0
     817 U    59   DOPE CA1  1      0.000000       42.0810           0
     818 U    59   DOPE CA2  1      0.090000       42.0810           0
     819 U    59   DOPE CA3  5     -0.090000       40.0650           0
     820 U    59   DOPE CA4  1      0.000000       42.0810           0
     821 U    59   DOPE CA5  2      0.000000       57.1160           0
     822 U    59   DOPE CB1  1      0.000000       42.0810           0
     823 U    59   DOPE CB2  1      0.090000       42.0810           0
     824 U    59   DOPE CB3  5     -0.090000       40.0650           0
     825 U    59   DOPE CB4  1      0.000000       42.0810           0
     826 U    59   DOPE CB5  2      0.000000       57.1160           0
     827 U    60   DOPE N    6      0.980000       45.0850           0
     828 U    60   DOPE P    7     -1.090000      108.9986           0
     829 U    60   DOPE COA  3      0.190000       71.0558           0
     830 U    60   DOPE COB  4     -0.080000       72.0638           0
     831 U    60   DOPE CA1  1      0.000000       42.0810           0
     832 U    60   DOPE CA2  1      0.090000       42.0810           0
     833 U    60   DOPE CA3  5     -0.090000       40.0650           0
     834 U    60   DOPE CA4  1      0.000000       42.0810           0
     835 U    60   DOPE CA5  2      0.000000       57.1160           0
     836 U    60   DOPE CB1  1      0.000000       42.0810           0
     837 U    60   DOPE CB2  1      0.090000       42.0810           0
     838 U    60   DOPE CB3  5     -0.090000       40.0650           0
     839 U    60   DOPE CB4  1      0.000000       42.0810           0
     840 U    60   DOPE CB5  2      0.000000       57.1160           0
     841 U    61   DOPE N    6      0.980000       45.0850           0
     842 U    61   DOPE P    7     -1.090000      108.9986           0
     843 U    61   DOPE COA  3      0.190000       71.0558           0
     844 U    61   DOPE COB  4     -0.080000       72.0638           0
     845 U    61   DOPE CA1  1      0.000000       42.0810           0
     846 U    61   DOPE CA2  1      0.090000       42.0810           0
     847 U    61   DOPE CA3  5     -0.090000       40.0650           0
     848 U    61   DOPE CA4  1      0.000000       42.0810           0
     849 U    61   DOPE CA5  2      0.000000       57.1160           0
     850 U    61   DOPE CB1  1      0.000000       42.0810           0
     851 U    61   DOPE CB2  1      0.090000       42.0810           0
     852 U    61   DOPE CB3  5     -0.090000       40.0650           0
     853 U    61   DOPE CB4  1      0.000000       42.0810           0
     854 U    61   DOPE CB5  2      0.000000       57.1160           0
     855 U    62   DOPE N    6      0.980000       45.0850           0
     856 U    62   DOPE P    7     -1.090000      108.9986           0
     857 U    62   DOPE COA  3      0.190000       71.0558           0
     858 U    62   DOPE COB  4     -0.080000       72.0638           0
     859 U    62   DOPE CA1  1      0.000000       42.0810           0
     860 U    62   DOPE CA2  1      0.090000       42.0810           0
     861 U    62   DOPE CA3  5     -0.090000       40.0650           0
     862 U    62   DOPE CA4  1      0.000000       42.0810           0
     863 U    62   DOPE CA5  2      0.000000       57.1160           0
     864 U    62   DOPE CB1  1      0.000000       42.0810           0
     865 U    62   DOPE CB2  1      0.090000       42.0810           0
     866 U    62   DOPE CB3  5     -0.090000       40.0650           0
     867 U    62   DOPE CB4  1      0.000000       42.0810           0
     868 U    62   DOPE CB5  2      0.000000       57.1160           0
     869 U    63   DOPE N    6      0.980000       45.0850           0
     870 U    63   DOPE P    7     -1.090000      108.9986           0
     871 U    63   DOPE COA  3      0.190000       71.0558           0
     872 U    63   DOPE COB  4     -0.080000       72.0638           0
     873 U    63   DOPE CA1  1      0.000000       42.0810           0
     874 U    63   DOPE CA2  1      0.090000       42.0810           0
     875 U    63   DOPE CA3  5     -0.090000       40.0650           0
     876 U    63   DOPE CA4  1      0.000000       42.0810           0
     877 U    63   DOPE CA5  2      0.000000       57.1160           0
     878 U    63   DOPE CB1  1      0.000000       42.0810           0
     879 U    63   DOPE CB2  1      0.090000       42.0810           0
     880 U    63   DOPE CB3  5     -0.090000       40.0650           0
     881 U    63   DOPE CB4  1      0.000000       42.0810           0
     882 U    63   DOPE CB5  2      0.000000       57.1160           0
     883 U    64   DOPE N    6      0.980000       45.0850           0
     884 U    64   DOPE P    7     -1.090000      108.9986           0
     885 U    64   DOPE COA  3      0.190000       71.0558           0
     886 U    64   DOPE COB  4     -0.080000       72.0638           0
     887 U    64   DOPE CA1  1      0.000000       42.0810           0
     888 U    64   DOPE CA2  1      0.090000       42.0810           0
     889 U    64   DOPE CA3  5     -0.090000       40.0650           0
     890 U    64   DOPE CA4  1      0.000000       42.0810           0
     891 U    64   DOPE CA5  2      0.000000       57.1160           0
     892 U    64   DOPE CB1  1      0.000000       42.0810           0
     893 U    64   DOPE CB2  1      0.090000       42.0810           0
     894 U    64   DOPE CB3  5     -0.090000       40.0650           0
     895 U    64   DOPE CB4  1      0.000000       42.0810           0
     896 U    64   DOPE CB5  2      0.000000       57.1160           0
     897 U    65   DOPE N    6      0.980000       45.0850           0
     898 U    65   DOPE P    7     -1.090000      108.9986           0
     899 U    65   DOPE COA  3      0.190000       71.0558           0
     900 U    65   DOPE COB  4     -0.080000       72.0638           0
     901 U    65   DOPE CA1  1      0.000000       42.0810           0
     902 U    65   DOPE CA2  1      0.090000       42.0810           0
     903 U    65   DOPE CA3  5     -0.090000       40.0650           0
     904 U    65   DOPE CA4  1      0.000000       42.0810           0
     905 U    65   DOPE CA5  2      0.000000       57.1160           0
     906 U    65   DOPE CB1  1      0.000000       42.0810           0
     907 U    65   DOPE CB2  1      0.090000       42.0810           0
     908 U    65   DOPE CB3  5     -0.090000       40.0650           0
     909 U    65   DOPE CB4  1      0.000000       42.0810           0
     910 U    65   DOPE CB5  2      0.000000       57.1160           0
     911 U    66   DOPE N    6      0.980000       45.0850           0
     912 U    66   DOPE P    7     -1.090000      108.9986           0
     913 U    66   DOPE COA  3      0.190000       71.0558           0
     914 U    66   DOPE COB  4     -0.080000       72.0638           0
     915 U    66   DOPE CA1  1      0.000000       42.0810           0
     916 U    66   DOPE CA2  1      0.090000       42.0810           0
     917 U    66   DOPE CA3  5     -0.090000       40.0650           0
     918 U    66   DOPE CA4  1      0.000000       42.0810           0
     919 U    66   DOPE CA5  2      0.000000       57.1160           0
     920 U    66   DOPE CB1  1      0.000000       42.0810           0
     921 U    66   DOPE CB2  1      0.090000       42.0810           0
     922 U    66   DOPE CB3  5     -0.090000       40.0650           0
     923 U    66   DOPE CB4  1      0.000000       42.0810           0
     924 U    66   DOPE CB5  2      0.000000       57.1160           0
     925 U    67   DOPE N    6      0.980000       45.0850           0
     926 U    67   DOPE P    7     -1.090000      108.9986           0
     927 U    67   DOPE COA  3      0.190000       71.0558           0
     928 U    67   DOPE COB  4     -0.080000       72.0638           0
     929 U    67   DOPE CA1  1      0.000000       42.0810           0
     930 U    67   DOPE CA2  1      0.090000       42.0810           0
     931 U    67   DOPE CA3  5     -0.090000       40.0650           0
     932 U    67   DOPE CA4  1      0.000000       42.0810           0
     933 U    67   DOPE CA5  2      0.000000       57.1160           0
     934 U    67   DOPE CB1  1      0.000000       42.0810           0
     935 U    67   DOPE CB2  1      0.090000       42.0810           0
     936 U    67   DOPE CB3  5     -0.090000       40.0650           0
     937 U    67   DOPE CB4  1      0.000000       42.0810           0
     938 U    67   DOPE CB5  2      0.000000       57.1160           0
     939 U    68   DOPE N    6      0.980000       45.0850           0
     940 U    68   DOPE P    7     -1.090000      108.9986           0
     941 U    68   DOPE COA  3      0.190000       71.0558           0
     942 U    68   DOPE COB  4     -0.080000       72.0638           0
     943 U    68   DOPE CA1  1      0.000000       42.0810           0
     944 U    68   DOPE CA2  1      0.090000       42.0810           0
     945 U    68   DOPE CA3  5     -0.090000       40.0650           0
     946 U    68   DOPE CA4  1      0.000000       42.0810           0
     947 U    68   DOPE CA5  2      0.000000       57.1160           0
     948 U    68   DOPE CB1  1      0.000000       42.0810           0
     949 U    68   DOPE CB2  1      0.090000       42.0810           0
     950 U    68   DOPE CB3  5     -0.090000       40.0650           0
     951 U    68   DOPE CB4  1      0.000000       42.0810           0
     952 U    68   DOPE CB5  2      0.000000       57.1160           0
     953 U    69   DOPE N    6      0.980000       45.0850           0
     954 U    69   DOPE P    7     -1.090000      108.9986           0
     955 U    69   DOPE COA  3      0.190000       71.0558           0
     956 U    69   DOPE COB  4     -0.080000       72.0638           0
     957 U    69   DOPE CA1  1      0.000000       42.0810           0
     958 U    69   DOPE CA2  1      0.090000       42.0810           0
     959 U    69   DOPE CA3  5     -0.090000       40.0650           0
     960 U    69   DOPE CA4  1      0.000000       42.0810           0
     961 U    69   DOPE CA5  2      0.000000       57.1160           0
     962 U    69   DOPE CB1  1      0.000000       42.0810           0
     963 U    69   DOPE CB2  1      0.090000       42.0810           0
     964 U    69   DOPE CB3  5     -0.090000       40.0650           0
     965 U    69   DOPE CB4  1      0.000000       42.0810           0
     966 U    69   DOPE CB5  2      0.000000       57.1160           0
     967 U    70   DOPE N    6      0.980000       45.0850           0
     968 U    70   DOPE P    7     -1.090000      108.9986           0
     969 U    70   DOPE COA  3      0.190000       71.0558           0
     970 U    70   DOPE COB  4     -0.080000       72.0638           0
     971 U    70   DOPE CA1  1      0.000000       42.0810           0
     972 U    70   DOPE CA2  1      0.090000       42.0810           0
     973 U    70   DOPE CA3  5     -0.090000       40.0650           0
     974 U    70   DOPE CA4  1      0.000000       42.0810           0
     975 U    70   DOPE CA5  2      0.000000       57.1160           0
     976 U    70   DOPE CB1  1      0.000000       42.0810           0
     977 U    70   DOPE CB2  1      0.090000       42.0810           0
     978 U    70   DOPE CB3  5     -0.090000       40.0650           0
     979 U    70   DOPE CB4  1      0.000000       42.0810           0
     980 U    70   DOPE CB5  2      0.000000       57.1160           0
     981 U    71   DOPE N    6      0.980000       45.0850           0
     982 U    71   DOPE P    7     -1.090000      108.9986           0
     983 U    71   DOPE COA  3      0.190000       71.0558           0
     984 U    71   DOPE COB  4     -0.080000       72.0638           0
     985 U    71   DOPE CA1  1      0.000000       42.0810           0
     986 U    71   DOPE CA2  1      0.090000       42.0810           0
     987 U    71   DOPE CA3  5     -0.090000       40.0650           0
     988 U    71   DOPE CA4  1      0.000000       42.0810           0
     989 U    71   DOPE CA5  2      0.000000       57.1160           0
     990 U    71   DOPE CB1  1      0.000000       42.0810           0
     991 U    71   DOPE CB2  1      0.090000       42.0810           0
     992 U    71   DOPE CB3  5     -0.090000       40.0650           0
     993 U    71   DOPE CB4  1      0.000000       42.0810           0
     994 U    71   DOPE CB5  2      0.000000       57.1160           0
     995 U    72   DOPE N    6      0.980000       45.0850           0
     996 U    72   DOPE P    7     -1.090000      108.9986           0
     997 U    72   DOPE COA  3      0.190000       71.0558           0
     998 U    72   DOPE COB  4     -0.080000       72.0638           0
     999 U    72   DOPE CA1  1      0.000000       42.0810           0
    1000 U    72   DOPE CA2  1      0.090000       42.0810           0
    1001 U    72   DOPE CA3  5     -0.090000       40.0650           0
    1002 U    72   DOPE CA4  1      0.000000       42.0810           0
    1003 U    72   DOPE CA5  2      0.000000       57.1160           0
    1004 U    72   DOPE CB1  1      0.000000       42.0810           0
    1005 U    72   DOPE CB2  1      0.090000       42.0810           0
    1006 U    72   DOPE CB3  5     -0.090000       40.0650           0
    1007 U    72   DOPE CB4  1      0.000000       42.0810           0
    1008 U    72   DOPE CB5  2      0.000000       57.1160           0
    1009 U    73   DOPE N    6      0.980000       45.0850           0
    1010 U    73   DOPE P    7     -1.090000      108.9986           0
    1011 U    73   DOPE COA  3      0.190000       71.0558           0
    1012 U    73   DOPE COB  4     -0.080000       72.0638           0
    1013 U    73   DOPE CA1  1      0.000000       42.0810           0
    1014 U    73   DOPE CA2  1      0.090000       42.0810           0
    1015 U    73   DOPE CA3  5     -0.090000       40.0650           0
    1016 U    73   DOPE CA4  1      0.000000       42.0810           0
    1017 U    73   DOPE CA5  2      0.000000       57.1160           0
    1018 U    73   DOPE CB1  1      0.000000       42.0810           0
    1019 U    73   DOPE CB2  1      0.090000       42.0810           0
    1020 U    73   DOPE CB3  5     -0.090000       40.0650           0
    1021 U    73   DOPE CB4  1      0.000000       42.0810           0
    1022 U    73   DOPE CB5  2      0.000000       57.1160           0
    1023 U    74   DOPE N    6      0.980000       45.0850           0
    1024 U    74   DOPE P    7     -1.090000      108.9986           0
    1025 U    74   DOPE COA  3      0.190000       71.0558           0
    1026 U    74   DOPE COB  4     -0.080000       72.0638           0
    1027 U    74   DOPE CA1  1      0.000000       42.0810           0
    1028 U    74   DOPE CA2  1      0.090000       42.0810           0
    1029 U    74   DOPE CA3  5     -0.090000       40.0650           0
    1030 U    74   DOPE CA4  1      0.000000       42.0810           0
    1031 U    74   DOPE CA5  2      0.000000       57.1160           0
    1032 U    74   DOPE CB1  1      0.000000       42.0810           0
    1033 U    74   DOPE CB2  1      0.090000       42.0810           0
    1034 U    74   DOPE CB3  5     -0.090000       40.0650           0
    1035 U    74   DOPE CB4  1      0.000000       42.0810           0
    1036 U    74   DOPE CB5  2      0.000000       57.1160           0
    1037 U    75   DOPE N    6      0.980000       45.0850           0
    1038 U    75   DOPE P    7     -1.090000      108.9986           0
    1039 U    75   DOPE COA  3      0.190000       71.0558           0
    1040 U    75   DOPE COB  4     -0.080000       72.0638           0
    1041 U    75   DOPE CA1  1      0.000000       42.0810           0
    1042 U    75   DOPE CA2  1      0.090000       42.0810           0
    1043 U    75   DOPE CA3  5     -0.090000       40.0650           0
    1044 U    75   DOPE CA4  1      0.000000       42.0810           0
    1045 U    75   DOPE CA5  2      0.000000       57.1160           0
    1046 U    75   DOPE CB1  1      0.000000       42.0810           0
    1047 U    75   DOPE CB2  1      0.090000       42.0810           0
    1048 U    75   DOPE CB3  5     -0.090000       40.0650           0
    1049 U    75   DOPE CB4  1      0.000000       42.0810           0
    1050 U    75   DOPE CB5  2      0.000000       57.1160           0
    1051 U    76   DOPE N    6      0.980000       45.0850           0
    1052 U    76   DOPE P    7     -1.090000      108.9986           0
    1053 U    76   DOPE COA  3      0.190000       71.0558           0
    1054 U    76   DOPE COB  4     -0.080000       72.0638           0
    1055 U    76   DOPE CA1  1      0.000000       42.0810           0
    1056 U    76   DOPE CA2  1      0.090000       42.0810           0
    1057 U    76   DOPE CA3  5     -0.090000       40.0650           0
    1058 U    76   DOPE CA4  1      0.000000       42.0810           0
    1059 U    76   DOPE CA5  2      0.000000       57.1160           0
    1060 U    76   DOPE CB1  1      0.000000       42.0810           0
    1061 U    76   DOPE CB2  1      0.090000       42.0810           0
    1062 U    76   DOPE CB3  5     -0.090000       40.0650           0
    1063 U    76   DOPE CB4  1      0.000000       42.0810           0
    1064 U    76   DOPE CB5  2      0.000000       57.1160           0
    1065 U    77   DOPE N    6      0.980000       45.0850           0
    1066 U    77   DOPE P    7     -1.090000      108.9986           0
    1067 U    77   DOPE COA  3      0.190000       71.0558           0
    1068 U    77   DOPE COB  4     -0.080000       72.0638           0
    1069 U    77   DOPE CA1  1      0.000000       42.0810           0
    1070 U    77   DOPE CA2  1      0.090000       42.0810           0
    1071 U    77   DOPE CA3  5     -0.090000       40.0650           0
    1072 U    77   DOPE CA4  1      0.000000       42.0810           0
    1073 U    77   DOPE CA5  2      0.000000       57.1160           0
    1074 U    77   DOPE CB1  1      0.000000       42.0810           0
    1075 U    77   DOPE CB2  1      0.090000       42.0810           0
    1076 U    77   DOPE CB3  5     -0.090000       40.0650           0
    1077 U    77   DOPE CB4  1      0.000000       42.0810           0
    1078 U    77   DOPE CB5  2      0.000000       57.1160           0
    1079 U    78   DOPE N    6      0.980000       45.0850           0
    1080 U    78   DOPE P    7     -1.090000      108.9986           0
    1081 U    78   DOPE COA  3      0.190000       71.0558           0
    1082 U    78   DOPE COB  4     -0.080000       72.0638           0
    1083 U    78   DOPE CA1  1      0.000000       42.0810           0
    1084 U    78   DOPE CA2  1      0.090000       42.0810           0
    1085 U    78   DOPE CA3  5     -0.090000       40.0650           0
    1086 U    78   DOPE CA4  1      0.000000       42.0810           0
    1087 U    78   DOPE CA5  2      0.000000       57.1160           0
    1088 U    78   DOPE CB1  1      0.000000       42.0810           0
    1089 U    78   DOPE CB2  1      0.090000       42.0810           0
    1090 U    78   DOPE CB3  5     -0.090000       40.0650           0
    1091 U    78   DOPE CB4  1      0.000000       42.0810           0
    1092 U    78   DOPE CB5  2      0.000000       57.1160           0
    1093 U    79   DOPE N    6      0.980000       45.0850           0
    1094 U    79   DOPE P    7     -1.090000      108.9986           0
    1095 U    79   DOPE COA  3      0.190000       71.0558           0
    1096 U    79   DOPE COB  4     -0.080000       72.0638           0
    1097 U    79   DOPE CA1  1      0.000000       42.0810           0
    1098 U    79   DOPE CA2  1      0.090000       42.0810           0
    1099 U    79   DOPE CA3  5     -0.090000       40.0650           0
    1100 U    79   DOPE CA4  1      0.000000       42.0810           0
    1101 U    79   DOPE CA5  2      0.000000       57.1160           0
    1102 U    79   DOPE CB1  1      0.000000       42.0810           0
    1103 U    79   DOPE CB2  1      0.090000       42.0810           0
    1104 U    79   DOPE CB3  5     -0.090000       40.0650           0
    1105 U    79   DOPE CB4  1      0.000000       42.0810           0
    1106 U    79   DOPE CB5  2      0.000000       57.1160           0
    1107 U    80   DOPE N    6      0.980000       45.0850           0
    1108 U    80   DOPE P    7     -1.090000      108.9986           0
    1109 U    80   DOPE COA  3      0.190000       71.0558           0
    1110 U    80   DOPE COB  4     -0.080000       72.0638           0
    1111 U    80   DOPE CA1  1      0.000000       42.0810           0
    1112 U    80   DOPE CA2  1      0.090000       42.0810           0
    1113 U    80   DOPE CA3  5     -0.090000       40.0650           0
    1114 U    80   DOPE CA4  1      0.000000       42.0810           0
    1115 U    80   DOPE CA5  2      0.000000       57.1160           0
    1116 U    80   DOPE CB1  1      0.000000       42.0810           0
    1117 U    80   DOPE CB2  1      0.090000       42.0810           0
    1118 U    80   DOPE CB3  5     -0.090000       40.0650           0
    1119 U    80   DOPE CB4  1      0.000000       42.0810           0
    1120 U    80   DOPE CB5  2      0.000000       57.1160           0
    1121 U    81   DOPE N    6      0.980000       45.0850           0
    1122 U    81   DOPE P    7     -1.090000      108.9986           0
    1123 U    81   DOPE COA  3      0.190000       71.0558           0
    1124 U    81   DOPE COB  4     -0.080000       72.0638           0
    1125 U    81   DOPE CA1  1      0.000000       42.0810           0
    1126 U    81   DOPE CA2  1      0.090000       42.0810           0
    1127 U    81   DOPE CA3  5     -0.090000       40.0650           0
    1128 U    81   DOPE CA4  1      0.000000       42.0810           0
    1129 U    81   DOPE CA5  2      0.000000       57.1160           0
    1130 U    81   DOPE CB1  1      0.000000       42.0810           0
    1131 U    81   DOPE CB2  1      0.090000       42.0810           0
    1132 U    81   DOPE CB3  5     -0.090000       40.0650           0
    1133 U    81   DOPE CB4  1      0.000000       42.0810           0
    1134 U    81   DOPE CB5  2      0.000000       57.1160           0
    1135 U    82   DOPE N    6      0.980000       45.0850           0
    1136 U    82   DOPE P    7     -1.090000      108.9986           0
    1137 U    82   DOPE COA  3      0.190000       71.0558           0
    1138 U    82   DOPE COB  4     -0.080000       72.0638           0
    1139 U    82   DOPE CA1  1      0.000000       42.0810           0
    1140 U    82   DOPE CA2  1      0.090000       42.0810           0
    1141 U    82   DOPE CA3  5     -0.090000       40.0650           0
    1142 U    82   DOPE CA4  1      0.000000       42.0810           0
    1143 U    82   DOPE CA5  2      0.000000       57.1160           0
    1144 U    82   DOPE CB1  1      0.000000       42.0810           0
    1145 U    82   DOPE CB2  1      0.090000       42.0810           0
    1146 U    82   DOPE CB3  5     -0.090000       40.0650           0
    1147 U    82   DOPE CB4  1      0.000000       42.0810           0
    1148 U    82   DOPE CB5  2      0.000000       57.1160           0
    1149 U    83   DOPE N    6      0.980000       45.0850           0
    1150 U    83   DOPE P    7     -1.090000      108.9986           0
    1151 U    83   DOPE COA  3      0.190000       71.0558           0
    1152 U    83   DOPE COB  4     -0.080000       72.0638           0
    1153 U    83   DOPE CA1  1      0.000000       42.0810           0
    1154 U    83   DOPE CA2  1      0.090000       42.0810           0
    1155 U    83   DOPE CA3  5     -0.090000       40.0650           0
    1156 U    83   DOPE CA4  1      0.000000       42.0810           0
    1157 U    83   DOPE CA5  2      0.000000       57.1160           0
    1158 U    83   DOPE CB1  1      0.000000       42.0810           0
    1159 U    83   DOPE CB2  1      0.090000       42.0810           0
    1160 U    83   DOPE CB3  5     -0.090000       40.0650           0
    1161 U    83   DOPE CB4  1      0.000000       42.0810           0
    1162 U    83   DOPE CB5  2      0.000000       57.1160           0
    1163 U    84   DOPE N    6      0.980000       45.0850           0
    1164 U    84   DOPE P    7     -1.090000      108.9986           0
    1165 U    84   DOPE COA  3      0.190000       71.0558           0
    1166 U    84   DOPE COB  4     -0.080000       72.0638           0
    1167 U    84   DOPE CA1  1      0.000000       42.0810           0
    1168 U    84   DOPE CA2  1      0.090000       42.0810           0
    1169 U    84   DOPE CA3  5     -0.090000       40.0650           0
    1170 U    84   DOPE CA4  1      0.000000       42.0810           0
    1171 U    84   DOPE CA5  2      0.000000       57.1160           0
    1172 U    84   DOPE CB1  1      0.000000       42.0810           0
    1173 U    84   DOPE CB2  1      0.090000       42.0810           0
    1174 U    84   DOPE CB3  5     -0.090000       40.0650           0
    1175 U    84   DOPE CB4  1      0.000000       42.0810           0
    1176 U    84   DOPE CB5  2      0.000000       57.1160           0
    1177 U    85   DOPE N    6      0.980000       45.0850           0
    1178 U    85   DOPE P    7     -1.090000      108.9986           0
    1179 U    85   DOPE COA  3      0.190000       71.0558           0
    1180 U    85   DOPE COB  4     -0.080000       72.0638           0
    1181 U    85   DOPE CA1  1      0.000000       42.0810           0
    1182 U    85   DOPE CA2  1      0.090000       42.0810           0
    1183 U    85   DOPE CA3  5     -0.090000       40.0650           0
    1184 U    85   DOPE CA4  1      0.000000       42.0810           0
    1185 U    85   DOPE CA5  2      0.000000       57.1160           0
    1186 U    85   DOPE CB1  1      0.000000       42.0810           0
    1187 U    85   DOPE CB2  1      0.090000       42.0810           0
    1188 U    85   DOPE CB3  5     -0.090000       40.0650           0
    1189 U    85   DOPE CB4  1      0.000000       42.0810           0
    1190 U    85   DOPE CB5  2      0.000000       57.1160           0
    1191 U    86   DOPE N    6      0.980000       45.0850           0
    1192 U    86   DOPE P    7     -1.090000      108.9986           0
    1193 U    86   DOPE COA  3      0.190000       71.0558           0
    1194 U    86   DOPE COB  4     -0.080000       72.0638           0
    1195 U    86   DOPE CA1  1      0.000000       42.0810           0
    1196 U    86   DOPE CA2  1      0.090000       42.0810           0
    1197 U    86   DOPE CA3  5     -0.090000       40.0650           0
    1198 U    86   DOPE CA4  1      0.000000       42.0810           0
    1199 U    86   DOPE CA5  2      0.000000       57.1160           0
    1200 U    86   DOPE CB1  1      0.000000       42.0810           0
    1201 U    86   DOPE CB2  1      0.090000       42.0810           0
    1202 U    86   DOPE CB3  5     -0.090000       40.0650           0
    1203 U    86   DOPE CB4  1      0.000000       42.0810           0
    1204 U    86   DOPE CB5  2      0.000000       57.1160           0
    1205 U    87   DOPE N    6      0.980000       45.0850           0
    1206 U    87   DOPE P    7     -1.090000      108.9986           0
    1207 U    87   DOPE COA  3      0.190000       71.0558           0
    1208 U    87   DOPE COB  4     -0.080000       72.0638           0
    1209 U    87   DOPE CA1  1      0.000000       42.0810           0
    1210 U    87   DOPE CA2  1      0.090000       42.0810           0
    1211 U    87   DOPE CA3  5     -0.090000       40.0650           0
    1212 U    87   DOPE CA4  1      0.000000       42.0810           0
    1213 U    87   DOPE CA5  2      0.000000       57.1160           0
    1214 U    87   DOPE CB1  1      0.000000       42.0810           0
    1215 U    87   DOPE CB2  1      0.090000       42.0810           0
    1216 U    87   DOPE CB3  5     -0.090000       40.0650           0
    1217 U    87   DOPE CB4  1      0.000000       42.0810           0
    1218 U    87   DOPE CB5  2      0.000000       57.1160           0
    1219 U    88   DOPE N    6      0.980000       45.0850           0
    1220 U    88   DOPE P    7     -1.090000      108.9986           0
    1221 U    88   DOPE COA  3      0.190000       71.0558           0
    1222 U    88   DOPE COB  4     -0.080000       72.0638           0
    1223 U    88   DOPE CA1  1      0.000000       42.0810           0
    1224 U    88   DOPE CA2  1      0.090000       42.0810           0
    1225 U    88   DOPE CA3  5     -0.090000       40.0650           0
    1226 U    88   DOPE CA4  1      0.000000       42.0810           0
    1227 U    88   DOPE CA5  2      0.000000       57.1160           0
    1228 U    88   DOPE CB1  1      0.000000       42.0810           0
    1229 U    88   DOPE CB2  1      0.090000       42.0810           0
    1230 U    88   DOPE CB3  5     -0.090000       40.0650           0
    1231 U    88   DOPE CB4  1      0.000000       42.0810           0
    1232 U    88   DOPE CB5  2      0.000000       57.1160           0
    1233 U    89   DOPE N    6      0.980000       45.0850           0
    1234 U    89   DOPE P    7     -1.090000      108.9986           0
    1235 U    89   DOPE COA  3      0.190000       71.0558           0
    1236 U    89   DOPE COB  4     -0.080000       72.0638           0
    1237 U    89   DOPE CA1  1      0.000000       42.0810           0
    1238 U    89   DOPE CA2  1      0.090000       42.0810           0
    1239 U    89   DOPE CA3  5     -0.090000       40.0650           0
    1240 U    89   DOPE CA4  1      0.000000       42.0810           0
    1241 U    89   DOPE CA5  2      0.000000       57.1160           0
    1242 U    89   DOPE CB1  1      0.000000       42.0810           0
    1243 U    89   DOPE CB2  1      0.090000       42.0810           0
    1244 U    89   DOPE CB3  5     -0.090000       40.0650           0
    1245 U    89   DOPE CB4  1      0.000000       42.0810           0
    1246 U    89   DOPE CB5  2      0.000000       57.1160           0
    1247 U    90   DOPE N    6      0.980000       45.0850           0
    1248 U    90   DOPE P    7     -1.090000      108.9986           0
    1249 U    90   DOPE COA  3      0.190000       71.0558           0
    1250 U    90   DOPE COB  4     -0.080000       72.0638           0
    1251 U    90   DOPE CA1  1      0.000000       42.0810           0
    1252 U    90   DOPE CA2  1      0.090000       42.0810           0
    1253 U    90   DOPE CA3  5     -0.090000       40.0650           0
    1254 U    90   DOPE CA4  1      0.000000       42.0810           0
    1255 U    90   DOPE CA5  2      0.000000       57.1160           0
    1256 U    90   DOPE CB1  1      0.000000       42.0810           0
    1257 U    90   DOPE CB2  1      0.090000       42.0810           0
    1258 U    90   DOPE CB3  5     -0.090000       40.0650           0
    1259 U    90   DOPE CB4  1      0.000000       42.0810           0
    1260 U    90   DOPE CB5  2      0.000000       57.1160           0
    1261 U    91   DOPE N    6      0.980000       45.0850           0
    1262 U    91   DOPE P    7     -1.090000      108.9986           0
    1263 U    91   DOPE COA  3      0.190000       71.0558           0
    1264 U    91   DOPE COB  4     -0.080000       72.0638           0
    1265 U    91   DOPE CA1  1      0.000000       42.0810           0
    1266 U    91   DOPE CA2  1      0.090000       42.0810           0
    1267 U    91   DOPE CA3  5     -0.090000       40.0650           0
    1268 U    91   DOPE CA4  1      0.000000       42.0810           0
    1269 U    91   DOPE CA5  2      0.000000       57.1160           0
    1270 U    91   DOPE CB1  1      0.000000       42.0810           0
    1271 U    91   DOPE CB2  1      0.090000       42.0810           0
    1272 U    91   DOPE CB3  5     -0.090000       40.0650           0
    1273 U    91   DOPE CB4  1      0.000000       42.0810           0
    1274 U    91   DOPE CB5  2      0.000000       57.1160           0
    1275 U    92   DOPE N    6      0.980000       45.0850           0
    1276 U    92   DOPE P    7     -1.090000      108.9986           0
    1277 U    92   DOPE COA  3      0.190000       71.0558           0
    1278 U    92   DOPE COB  4     -0.080000       72.0638           0
    1279 U    92   DOPE CA1  1      0.000000       42.0810           0
    1280 U    92   DOPE CA2  1      0.090000       42.0810           0
    1281 U    92   DOPE CA3  5     -0.090000       40.0650           0
    1282 U    92   DOPE CA4  1      0.000000       42.0810           0
    1283 U    92   DOPE CA5  2      0.000000       57.1160           0
    1284 U    92   DOPE CB1  1      0.000000       42.0810           0
    1285 U    92   DOPE CB2  1      0.090000       42.0810           0
    1286 U    92   DOPE CB3  5     -0.090000       40.0650           0
    1287 U    92   DOPE CB4  1      0.000000       42.0810           0
    1288 U    92   DOPE CB5  2      0.000000       57.1160           0
    1289 U    93   DOPE N    6      0.980000       45.0850           0
    1290 U    93   DOPE P    7     -1.090000      108.9986           0
    1291 U    93   DOPE COA  3      0.190000       71.0558           0
    1292 U    93   DOPE COB  4     -0.080000       72.0638           0
    1293 U    93   DOPE CA1  1      0.000000       42.0810           0
    1294 U    93   DOPE CA2  1      0.090000       42.0810           0
    1295 U    93   DOPE CA3  5     -0.090000       40.0650           0
    1296 U    93   DOPE CA4  1      0.000000       42.0810           0
    1297 U    93   DOPE CA5  2      0.000000       57.1160           0
    1298 U    93   DOPE CB1  1      0.000000       42.0810           0
    1299 U    93   DOPE CB2  1      0.090000       42.0810           0
    1300 U    93   DOPE CB3  5     -0.090000       40.0650           0
    1301 U    93   DOPE CB4  1      0.000000       42.0810           0
    1302 U    93   DOPE CB5  2      0.000000       57.1160           0
    1303 U    94   DOPE N    6      0.980000       45.0850           0
    1304 U    94   DOPE P    7     -1.090000      108.9986           0
    1305 U    94   DOPE COA  3      0.190000       71.0558           0
    1306 U    94   DOPE COB  4     -0.080000       72.0638           0
    1307 U    94   DOPE CA1  1      0.000000       42.0810           0
    1308 U    94   DOPE CA2  1      0.090000       42.0810           0
    1309 U    94   DOPE CA3  5     -0.090000       40.0650           0
    1310 U    94   DOPE CA4  1      0.000000       42.0810           0
    1311 U    94   DOPE CA5  2      0.000000       57.1160           0
    1312 U    94   DOPE CB1  1      0.000000       42.0810           0
    1313 U    94   DOPE CB2  1      0.090000       42.0810           0
    1314 U    94   DOPE CB3  5     -0.090000       40.0650           0
    1315 U    94   DOPE CB4  1      0.000000       42.0810           0
    1316 U    94   DOPE CB5  2      0.000000       57.1160           0
    1317 U    95   DOPE N    6      0.980000       45.0850           0
    1318 U    95   DOPE P    7     -1.090000      108.9986           0
    1319 U    95   DOPE COA  3      0.190000       71.0558           0
    1320 U    95   DOPE COB  4     -0.080000       72.0638           0
    1321 U    95   DOPE CA1  1      0.000000       42.0810           0
    1322 U    95   DOPE CA2  1      0.090000       42.0810           0
    1323 U    95   DOPE CA3  5     -0.090000       40.0650           0
    1324 U    95   DOPE CA4  1      0.000000       42.0810           0
    1325 U    95   DOPE CA5  2      0.000000       57.1160           0
    1326 U    95   DOPE CB1  1      0.000000       42.0810           0
    1327 U    95   DOPE CB2  1      0.090000       42.0810           0
    1328 U    95   DOPE CB3  5     -0.090000       40.0650           0
    1329 U    95   DOPE CB4  1      0.000000       42.0810           0
    1330 U    95   DOPE CB5  2      0.000000       57.1160           0
    1331 U    96   DOPE N    6      0.980000       45.0850           0
    1332 U    96   DOPE P    7     -1.090000      108.9986           0
    1333 U    96   DOPE COA  3      0.190000       71.0558           0
    1334 U    96   DOPE COB  4     -0.080000       72.0638           0
    1335 U    96   DOPE CA1  1      0.000000       42.0810           0
    1336 U    96   DOPE CA2  1      0.090000       42.0810           0
    1337 U    96   DOPE CA3  5     -0.090000       40.0650           0
    1338 U    96   DOPE CA4  1      0.000000       42.0810           0
    1339 U    96   DOPE CA5  2      0.000000       57.1160           0
    1340 U    96   DOPE CB1  1      0.000000       42.0810           0
    1341 U    96   DOPE CB2  1      0.090000       42.0810           0
    1342 U    96   DOPE CB3  5     -0.090000       40.0650           0
    1343 U    96   DOPE CB4  1      0.000000       42.0810           0
    1344 U    96   DOPE CB5  2      0.000000       57.1160           0
    1345 U    97   DOPE N    6      0.980000       45.0850           0
    1346 U    97   DOPE P    7     -1.090000      108.9986           0
    1347 U    97   DOPE COA  3      0.190000       71.0558           0
    1348 U    97   DOPE COB  4     -0.080000       72.0638           0
    1349 U    97   DOPE CA1  1      0.000000       42.0810           0
    1350 U    97   DOPE CA2  1      0.090000       42.0810           0
    1351 U    97   DOPE CA3  5     -0.090000       40.0650           0
    1352 U    97   DOPE CA4  1      0.000000       42.0810           0
    1353 U    97   DOPE CA5  2      0.000000       57.1160           0
    1354 U    97   DOPE CB1  1      0.000000       42.0810           0
    1355 U    97   DOPE CB2  1      0.090000       42.0810           0
    1356 U    97   DOPE CB3  5     -0.090000       40.0650           0
    1357 U    97   DOPE CB4  1      0.000000       42.0810           0
    1358 U    97   DOPE CB5  2      0.000000       57.1160           0
    1359 U    98   DOPE N    6      0.980000       45.0850           0
    1360 U    98   DOPE P    7     -1.090000      108.9986           0
    1361 U    98   DOPE COA  3      0.190000       71.0558           0
    1362 U    98   DOPE COB  4     -0.080000       72.0638           0
    1363 U    98   DOPE CA1  1      0.000000       42.0810           0
    1364 U    98   DOPE CA2  1      0.090000       42.0810           0
    1365 U    98   DOPE CA3  5     -0.090000       40.0650           0
    1366 U    98   DOPE CA4  1      0.000000       42.0810           0
    1367 U    98   DOPE CA5  2      0.000000       57.1160           0
    1368 U    98   DOPE CB1  1      0.000000       42.0810           0
    1369 U    98   DOPE CB2  1      0.090000       42.0810           0
    1370 U    98   DOPE CB3  5     -0.090000       40.0650           0
    1371 U    98   DOPE CB4  1      0.000000       42.0810           0
    1372 U    98   DOPE CB5  2      0.000000       57.1160           0
    1373 U    99   DOPE N    6      0.980000       45.0850           0
    1374 U    99   DOPE P    7     -1.090000      108.9986           0
    1375 U    99   DOPE COA  3      0.190000       71.0558           0
    1376 U    99   DOPE COB  4     -0.080000       72.0638           0
    1377 U    99   DOPE CA1  1      0.000000       42.0810           0
    1378 U    99   DOPE CA2  1      0.090000       42.0810           0
    1379 U    99   DOPE CA3  5     -0.090000       40.0650           0
    1380 U    99   DOPE CA4  1      0.000000       42.0810           0
    1381 U    99   DOPE CA5  2      0.000000       57.1160           0
    1382 U    99   DOPE CB1  1      0.000000       42.0810           0
    1383 U    99   DOPE CB2  1      0.090000       42.0810           0
    1384 U    99   DOPE CB3  5     -0.090000       40.0650           0
    1385 U    99   DOPE CB4  1      0.000000       42.0810           0
    1386 U    99   DOPE CB5  2      0.000000       57.1160           0
    1387 U    100  DOPE N    6      0.980000       45.0850           0
    1388 U    100  DOPE P    7     -1.090000      108.9986           0
    1389 U    100  DOPE COA  3      0.190000       71.0558           0
    1390 U    100  DOPE COB  4     -0.080000       72.0638           0
    1391 U    100  DOPE CA1  1      0.000000       42.0810           0
    1392 U    100  DOPE CA2  1      0.090000       42.0810           0
    1393 U    100  DOPE CA3  5     -0.090000       40.0650           0
    1394 U    100  DOPE CA4  1      0.000000       42.0810           0
    1395 U    100  DOPE CA5  2      0.000000       57.1160           0
    1396 U    100  DOPE CB1  1      0.000000       42.0810           0
    1397 U    100  DOPE CB2  1      0.090000       42.0810           0
    1398 U    100  DOPE CB3  5     -0.090000       40.0650           0
    1399 U    100  DOPE CB4  1      0.000000       42.0810           0
    1400 U    100  DOPE CB5  2      0.000000       57.1160           0
    1401 U    101  DOPE N    6      0.980000       45.0850           0
    1402 U    101  DOPE P    7     -1.090000      108.9986           0
    1403 U    101  DOPE COA  3      0.190000       71.0558           0
    1404 U    101  DOPE COB  4     -0.080000       72.0638           0
    1405 U    101  DOPE CA1  1      0.000000       42.0810           0
    1406 U    101  DOPE CA2  1      0.090000       42.0810           0
    1407 U    101  DOPE CA3  5     -0.090000       40.0650           0
    1408 U    101  DOPE CA4  1      0.000000       42.0810           0
    1409 U    101  DOPE CA5  2      0.000000       57.1160           0
    1410 U    101  DOPE CB1  1      0.000000       42.0810           0
    1411 U    101  DOPE CB2  1      0.090000       42.0810           0
    1412 U    101  DOPE CB3  5     -0.090000       40.0650           0
    1413 U    101  DOPE CB4  1      0.000000       42.0810           0
    1414 U    101  DOPE CB5  2      0.000000       57.1160           0
    1415 U    102  DOPE N    6      0.980000       45.0850           0
    1416 U    102  DOPE P    7     -1.090000      108.9986           0
    1417 U    102  DOPE COA  3      0.190000       71.0558           0
    1418 U    102  DOPE COB  4     -0.080000       72.0638           0
    1419 U    102  DOPE CA1  1      0.000000       42.0810           0
    1420 U    102  DOPE CA2  1      0.090000       42.0810           0
    1421 U    102  DOPE CA3  5     -0.090000       40.0650           0
    1422 U    102  DOPE CA4  1      0.000000       42.0810           0
    1423 U    102  DOPE CA5  2      0.000000       57.1160           0
    1424 U    102  DOPE CB1  1      0.000000       42.0810           0
    1425 U    102  DOPE CB2  1      0.090000       42.0810           0
    1426 U    102  DOPE CB3  5     -0.090000       40.0650           0
    1427 U    102  DOPE CB4  1      0.000000       42.0810           0
    1428 U    102  DOPE CB5  2      0.000000       57.1160           0
    1429 U    103  DOPE N    6      0.980000       45.0850           0
    1430 U    103  DOPE P    7     -1.090000      108.9986           0
    1431 U    103  DOPE COA  3      0.190000       71.0558           0
    1432 U    103  DOPE COB  4     -0.080000       72.0638           0
    1433 U    103  DOPE CA1  1      0.000000       42.0810           0
    1434 U    103  DOPE CA2  1      0.090000       42.0810           0
    1435 U    103  DOPE CA3  5     -0.090000       40.0650           0
    1436 U    103  DOPE CA4  1      0.000000       42.0810           0
    1437 U    103  DOPE CA5  2      0.000000       57.1160           0
    1438 U    103  DOPE CB1  1      0.000000       42.0810           0
    1439 U    103  DOPE CB2  1      0.090000       42.0810           0
    1440 U    103  DOPE CB3  5     -0.090000       40.0650           0
    1441 U    103  DOPE CB4  1      0.000000       42.0810           0
    1442 U    103  DOPE CB5  2      0.000000       57.1160           0
    1443 U    104  DOPE N    6      0.980000       45.0850           0
    1444 U    104  DOPE P    7     -1.090000      108.9986           0
    1445 U    104  DOPE COA  3      0.190000       71.0558           0
    1446 U    104  DOPE COB  4     -0.080000       72.0638           0
    1447 U    104  DOPE CA1  1      0.000000       42.0810           0
    1448 U    104  DOPE CA2  1      0.090000       42.0810           0
    1449 U    104  DOPE CA3  5     -0.090000       40.0650           0
    1450 U    104  DOPE CA4  1      0.000000       42.0810           0
    1451 U    104  DOPE CA5  2      0.000000       57.1160           0
    1452 U    104  DOPE CB1  1      0.000000       42.0810           0
    1453 U    104  DOPE CB2  1      0.090000       42.0810           0
    1454 U    104  DOPE CB3  5     -0.090000       40.0650           0
    1455 U    104  DOPE CB4  1      0.000000       42.0810           0
    1456 U    104  DOPE CB5  2      0.000000       57.1160           0
    1457 U    105  DOPE N    6      0.980000       45.0850           0
    1458 U    105  DOPE P    7     -1.090000      108.9986           0
    1459 U    105  DOPE COA  3      0.190000       71.0558           0
    1460 U    105  DOPE COB  4     -0.080000       72.0638           0
    1461 U    105  DOPE CA1  1      0.000000       42.0810           0
    1462 U    105  DOPE CA2  1      0.090000       42.0810           0
    1463 U    105  DOPE CA3  5     -0.090000       40.0650           0
    1464 U    105  DOPE CA4  1      0.000000       42.0810           0
    1465 U    105  DOPE CA5  2      0.000000       57.1160           0
    1466 U    105  DOPE CB1  1      0.000000       42.0810           0
    1467 U    105  DOPE CB2  1      0.090000       42.0810           0
    1468 U    105  DOPE CB3  5     -0.090000       40.0650           0
    1469 U    105  DOPE CB4  1      0.000000       42.0810           0
    1470 U    105  DOPE CB5  2      0.000000       57.1160           0
    1471 U    106  DOPE N    6      0.980000       45.0850           0
    1472 U    106  DOPE P    7     -1.090000      108.9986           0
    1473 U    106  DOPE COA  3      0.190000       71.0558           0
    1474 U    106  DOPE COB  4     -0.080000       72.0638           0
    1475 U    106  DOPE CA1  1      0.000000       42.0810           0
    1476 U    106  DOPE CA2  1      0.090000       42.0810           0
    1477 U    106  DOPE CA3  5     -0.090000       40.0650           0
    1478 U    106  DOPE CA4  1      0.000000       42.0810           0
    1479 U    106  DOPE CA5  2      0.000000       57.1160           0
    1480 U    106  DOPE CB1  1      0.000000       42.0810           0
    1481 U    106  DOPE CB2  1      0.090000       42.0810           0
    1482 U    106  DOPE CB3  5     -0.090000       40.0650           0
    1483 U    106  DOPE CB4  1      0.000000       42.0810           0
    1484 U    106  DOPE CB5  2      0.000000       57.1160           0
    1485 U    107  DOPE N    6      0.980000       45.0850           0
    1486 U    107  DOPE P    7     -1.090000      108.9986           0
    1487 U    107  DOPE COA  3      0.190000       71.0558           0
    1488 U    107  DOPE COB  4     -0.080000       72.0638           0
    1489 U    107  DOPE CA1  1      0.000000       42.0810           0
    1490 U    107  DOPE CA2  1      0.090000       42.0810           0
    1491 U    107  DOPE CA3  5     -0.090000       40.0650           0
    1492 U    107  DOPE CA4  1      0.000000       42.0810           0
    1493 U    107  DOPE CA5  2      0.000000       57.1160           0
    1494 U    107  DOPE CB1  1      0.000000       42.0810           0
    1495 U    107  DOPE CB2  1      0.090000       42.0810           0
    1496 U    107  DOPE CB3  5     -0.090000       40.0650           0
    1497 U    107  DOPE CB4  1      0.000000       42.0810           0
    1498 U    107  DOPE CB5  2      0.000000       57.1160           0
    1499 U    108  DOPE N    6      0.980000       45.0850           0
    1500 U    108  DOPE P    7     -1.090000      108.9986           0
    1501 U    108  DOPE COA  3      0.190000       71.0558           0
    1502 U    108  DOPE COB  4     -0.080000       72.0638           0
    1503 U    108  DOPE CA1  1      0.000000       42.0810           0
    1504 U    108  DOPE CA2  1      0.090000       42.0810           0
    1505 U    108  DOPE CA3  5     -0.090000       40.0650           0
    1506 U    108  DOPE CA4  1      0.000000       42.0810           0
    1507 U    108  DOPE CA5  2      0.000000       57.1160           0
    1508 U    108  DOPE CB1  1      0.000000       42.0810           0
    1509 U    108  DOPE CB2  1      0.090000       42.0810           0
    1510 U    108  DOPE CB3  5     -0.090000       40.0650           0
    1511 U    108  DOPE CB4  1      0.000000       42.0810           0
    1512 U    108  DOPE CB5  2      0.000000       57.1160           0
    1513 U    109  DOPE N    6      0.980000       45.0850           0
    1514 U    109  DOPE P    7     -1.090000      108.9986           0
    1515 U    109  DOPE COA  3      0.190000       71.0558           0
    1516 U    109  DOPE COB  4     -0.080000       72.0638           0
    1517 U    109  DOPE CA1  1      0.000000       42.0810           0
    1518 U    109  DOPE CA2  1      0.090000       42.0810           0
    1519 U    109  DOPE CA3  5     -0.090000       40.0650           0
    1520 U    109  DOPE CA4  1      0.000000       42.0810           0
    1521 U    109  DOPE CA5  2      0.000000       57.1160           0
    1522 U    109  DOPE CB1  1      0.000000       42.0810           0
    1523 U    109  DOPE CB2  1      0.090000       42.0810           0
    1524 U    109  DOPE CB3  5     -0.090000       40.0650           0
    1525 U    109  DOPE CB4  1      0.000000       42.0810           0
    1526 U    109  DOPE CB5  2      0.000000       57.1160           0
    1527 U    110  DOPE N    6      0.980000       45.0850           0
    1528 U    110  DOPE P    7     -1.090000      108.9986           0
    1529 U    110  DOPE COA  3      0.190000       71.0558           0
    1530 U    110  DOPE COB  4     -0.080000       72.0638           0
    1531 U    110  DOPE CA1  1      0.000000       42.0810           0
    1532 U    110  DOPE CA2  1      0.090000       42.0810           0
    1533 U    110  DOPE CA3  5     -0.090000       40.0650           0
    1534 U    110  DOPE CA4  1      0.000000       42.0810           0
    1535 U    110  DOPE CA5  2      0.000000       57.1160           0
    1536 U    110  DOPE CB1  1      0.000000       42.0810           0
    1537 U    110  DOPE CB2  1      0.090000       42.0810           0
    1538 U    110  DOPE CB3  5     -0.090000       40.0650           0
    1539 U    110  DOPE CB4  1      0.000000       42.0810           0
    1540 U    110  DOPE CB5  2      0.000000       57.1160           0
    1541 U    111  DOPE N    6      0.980000       45.0850           0
    1542 U    111  DOPE P    7     -1.090000      108.9986           0
    1543 U    111  DOPE COA  3      0.190000       71.0558           0
    1544 U    111  DOPE COB  4     -0.080000       72.0638           0
    1545 U    111  DOPE CA1  1      0.000000       42.0810           0
    1546 U    111  DOPE CA2  1      0.090000       42.0810           0
    1547 U    111  DOPE CA3  5     -0.090000       40.0650           0
    1548 U    111  DOPE CA4  1      0.000000       42.0810           0
    1549 U    111  DOPE CA5  2      0.000000       57.1160           0
    1550 U    111  DOPE CB1  1      0.000000       42.0810           0
    1551 U    111  DOPE CB2  1      0.090000       42.0810           0
    1552 U    111  DOPE CB3  5     -0.090000       40.0650           0
    1553 U    111  DOPE CB4  1      0.000000       42.0810           0
    1554 U    111  DOPE CB5  2      0.000000       57.1160           0
    1555 U    112  DOPE N    6      0.980000       45.0850           0
    1556 U    112  DOPE P    7     -1.090000      108.9986           0
    1557 U    112  DOPE COA  3      0.190000       71.0558           0
    1558 U    112  DOPE COB  4     -0.080000       72.0638           0
    1559 U    112  DOPE CA1  1      0.000000       42.0810           0
    1560 U    112  DOPE CA2  1      0.090000       42.0810           0
    1561 U    112  DOPE CA3  5     -0.090000       40.0650           0
    1562 U    112  DOPE CA4  1      0.000000       42.0810           0
    1563 U    112  DOPE CA5  2      0.000000       57.1160           0
    1564 U    112  DOPE CB1  1      0.000000       42.0810           0
    1565 U    112  DOPE CB2  1      0.090000       42.0810           0
    1566 U    112  DOPE CB3  5     -0.090000       40.0650           0
    1567 U    112  DOPE CB4  1      0.000000       42.0810           0
    1568 U    112  DOPE CB5  2      0.000000       57.1160           0
    1569 U    113  DOPE N    6      0.980000       45.0850           0
    1570 U    113  DOPE P    7     -1.090000      108.9986           0
    1571 U    113  DOPE COA  3      0.190000       71.0558           0
    1572 U    113  DOPE COB  4     -0.080000       72.0638           0
    1573 U    113  DOPE CA1  1      0.000000       42.0810           0
    1574 U    113  DOPE CA2  1      0.090000       42.0810           0
    1575 U    113  DOPE CA3  5     -0.090000       40.0650           0
    1576 U    113  DOPE CA4  1      0.000000       42.0810           0
    1577 U    113  DOPE CA5  2      0.000000       57.1160           0
    1578 U    113  DOPE CB1  1      0.000000       42.0810           0
    1579 U    113  DOPE CB2  1      0.090000       42.0810           0
    1580 U    113  DOPE CB3  5     -0.090000       40.0650           0
    1581 U    113  DOPE CB4  1      0.000000       42.0810           0
    1582 U    113  DOPE CB5  2      0.000000       57.1160           0
    1583 U    114  DOPE N    6      0.980000       45.0850           0
    1584 U    114  DOPE P    7     -1.090000      108.9986           0
    1585 U    114  DOPE COA  3      0.190000       71.0558           0
    1586 U    114  DOPE COB  4     -0.080000       72.0638           0
    1587 U    114  DOPE CA1  1      0.000000       42.0810           0
    1588 U    114  DOPE CA2  1      0.090000       42.0810           0
    1589 U    114  DOPE CA3  5     -0.090000       40.0650           0
    1590 U    114  DOPE CA4  1      0.000000       42.0810           0
    1591 U    114  DOPE CA5  2      0.000000       57.1160           0
    1592 U    114  DOPE CB1  1      0.000000       42.0810           0
    1593 U    114  DOPE CB2  1      0.090000       42.0810           0
    1594 U    114  DOPE CB3  5     -0.090000       40.0650           0
    1595 U    114  DOPE CB4  1      0.000000       42.0810           0
    1596 U    114  DOPE CB5  2      0.000000       57.1160           0
    1597 U    115  DOPE N    6      0.980000       45.0850           0
    1598 U    115  DOPE P    7     -1.090000      108.9986           0
    1599 U    115  DOPE COA  3      0.190000       71.0558           0
    1600 U    115  DOPE COB  4     -0.080000       72.0638           0
    1601 U    115  DOPE CA1  1      0.000000       42.0810           0
    1602 U    115  DOPE CA2  1      0.090000       42.0810           0
    1603 U    115  DOPE CA3  5     -0.090000       40.0650           0
    1604 U    115  DOPE CA4  1      0.000000       42.0810           0
    1605 U    115  DOPE CA5  2      0.000000       57.1160           0
    1606 U    115  DOPE CB1  1      0.000000       42.0810           0
    1607 U    115  DOPE CB2  1      0.090000       42.0810           0
    1608 U    115  DOPE CB3  5     -0.090000       40.0650           0
    1609 U    115  DOPE CB4  1      0.000000       42.0810           0
    1610 U    115  DOPE CB5  2      0.000000       57.1160           0
    1611 U    116  DOPE N    6      0.980000       45.0850           0
    1612 U    116  DOPE P    7     -1.090000      108.9986           0
    1613 U    116  DOPE COA  3      0.190000       71.0558           0
    1614 U    116  DOPE COB  4     -0.080000       72.0638           0
    1615 U    116  DOPE CA1  1      0.000000       42.0810           0
    1616 U    116  DOPE CA2  1      0.090000       42.0810           0
    1617 U    116  DOPE CA3  5     -0.090000       40.0650           0
    1618 U    116  DOPE CA4  1      0.000000       42.0810           0
    1619 U    116  DOPE CA5  2      0.000000       57.1160           0
    1620 U    116  DOPE CB1  1      0.000000       42.0810           0
    1621 U    116  DOPE CB2  1      0.090000       42.0810           0
    1622 U    116  DOPE CB3  5     -0.090000       40.0650           0
    1623 U    116  DOPE CB4  1      0.000000       42.0810           0
    1624 U    116  DOPE CB5  2      0.000000       57.1160           0
    1625 U    117  DOPE N    6      0.980000       45.0850           0
    1626 U    117  DOPE P    7     -1.090000      108.9986           0
    1627 U    117  DOPE COA  3      0.190000       71.0558           0
    1628 U    117  DOPE COB  4     -0.080000       72.0638           0
    1629 U    117  DOPE CA1  1      0.000000       42.0810           0
    1630 U    117  DOPE CA2  1      0.090000       42.0810           0
    1631 U    117  DOPE CA3  5     -0.090000       40.0650           0
    1632 U    117  DOPE CA4  1      0.000000       42.0810           0
    1633 U    117  DOPE CA5  2      0.000000       57.1160           0
    1634 U    117  DOPE CB1  1      0.000000       42.0810           0
    1635 U    117  DOPE CB2  1      0.090000       42.0810           0
    1636 U    117  DOPE CB3  5     -0.090000       40.0650           0
    1637 U    117  DOPE CB4  1      0.000000       42.0810           0
    1638 U    117  DOPE CB5  2      0.000000       57.1160           0
    1639 U    118  DOPE N    6      0.980000       45.0850           0
    1640 U    118  DOPE P    7     -1.090000      108.9986           0
    1641 U    118  DOPE COA  3      0.190000       71.0558           0
    1642 U    118  DOPE COB  4     -0.080000       72.0638           0
    1643 U    118  DOPE CA1  1      0.000000       42.0810           0
    1644 U    118  DOPE CA2  1      0.090000       42.0810           0
    1645 U    118  DOPE CA3  5     -0.090000       40.0650           0
    1646 U    118  DOPE CA4  1      0.000000       42.0810           0
    1647 U    118  DOPE CA5  2      0.000000       57.1160           0
    1648 U    118  DOPE CB1  1      0.000000       42.0810           0
    1649 U    118  DOPE CB2  1      0.090000       42.0810           0
    1650 U    118  DOPE CB3  5     -0.090000       40.0650           0
    1651 U    118  DOPE CB4  1      0.000000       42.0810           0
    1652 U    118  DOPE CB5  2      0.000000       57.1160           0
    1653 U    119  DOPE N    6      0.980000       45.0850           0
    1654 U    119  DOPE P    7     -1.090000      108.9986           0
    1655 U    119  DOPE COA  3      0.190000       71.0558           0
    1656 U    119  DOPE COB  4     -0.080000       72.0638           0
    1657 U    119  DOPE CA1  1      0.000000       42.0810           0
    1658 U    119  DOPE CA2  1      0.090000       42.0810           0
    1659 U    119  DOPE CA3  5     -0.090000       40.0650           0
    1660 U    119  DOPE CA4  1      0.000000       42.0810           0
    1661 U    119  DOPE CA5  2      0.000000       57.1160           0
    1662 U    119  DOPE CB1  1      0.000000       42.0810           0
    1663 U    119  DOPE CB2  1      0.090000       42.0810           0
    1664 U    119  DOPE CB3  5     -0.090000       40.0650           0
    1665 U    119  DOPE CB4  1      0.000000       42.0810           0
    1666 U    119  DOPE CB5  2      0.000000       57.1160           0
    1667 U    120  DOPE N    6      0.980000       45.0850           0
    1668 U    120  DOPE P    7     -1.090000      108.9986           0
    1669 U    120  DOPE COA  3      0.190000       71.0558           0
    1670 U    120  DOPE COB  4     -0.080000       72.0638           0
    1671 U    120  DOPE CA1  1      0.000000       42.0810           0
    1672 U    120  DOPE CA2  1      0.090000       42.0810           0
    1673 U    120  DOPE CA3  5     -0.090000       40.0650           0
    1674 U    120  DOPE CA4  1      0.000000       42.0810           0
    1675 U    120  DOPE CA5  2      0.000000       57.1160           0
    1676 U    120  DOPE CB1  1      0.000000       42.0810           0
    1677 U    120  DOPE CB2  1      0.090000       42.0810           0
    1678 U    120  DOPE CB3  5     -0.090000       40.0650           0
    1679 U    120  DOPE CB4  1      0.000000       42.0810           0
    1680 U    120  DOPE CB5  2      0.000000       57.1160           0
    1681 U    121  DOPE N    6      0.980000       45.0850           0
    1682 U    121  DOPE P    7     -1.090000      108.9986           0
    1683 U    121  DOPE COA  3      0.190000       71.0558           0
    1684 U    121  DOPE COB  4     -0.080000       72.0638           0
    1685 U    121  DOPE CA1  1      0.000000       42.0810           0
    1686 U    121  DOPE CA2  1      0.090000       42.0810           0
    1687 U    121  DOPE CA3  5     -0.090000       40.0650           0
    1688 U    121  DOPE CA4  1      0.000000       42.0810           0
    1689 U    121  DOPE CA5  2      0.000000       57.1160           0
    1690 U    121  DOPE CB1  1      0.000000       42.0810           0
    1691 U    121  DOPE CB2  1      0.090000       42.0810           0
    1692 U    121  DOPE CB3  5     -0.090000       40.0650           0
    1693 U    121  DOPE CB4  1      0.000000       42.0810           0
    1694 U    121  DOPE CB5  2      0.000000       57.1160           0
    1695 U    122  DOPE N    6      0.980000       45.0850           0
    1696 U    122  DOPE P    7     -1.090000      108.9986           0
    1697 U    122  DOPE COA  3      0.190000       71.0558           0
    1698 U    122  DOPE COB  4     -0.080000       72.0638           0
    1699 U    122  DOPE CA1  1      0.000000       42.0810           0
    1700 U    122  DOPE CA2  1      0.090000       42.0810           0
    1701 U    122  DOPE CA3  5     -0.090000       40.0650           0
    1702 U    122  DOPE CA4  1      0.000000       42.0810           0
    1703 U    122  DOPE CA5  2      0.000000       57.1160           0
    1704 U    122  DOPE CB1  1      0.000000       42.0810           0
    1705 U    122  DOPE CB2  1      0.090000       42.0810           0
    1706 U    122  DOPE CB3  5     -0.090000       40.0650           0
    1707 U    122  DOPE CB4  1      0.000000       42.0810           0
    1708 U    122  DOPE CB5  2      0.000000       57.1160           0
    1709 U    123  DOPE N    6      0.980000       45.0850           0
    1710 U    123  DOPE P    7     -1.090000      108.9986           0
    1711 U    123  DOPE COA  3      0.190000       71.0558           0
    1712 U    123  DOPE COB  4     -0.080000       72.0638           0
    1713 U    123  DOPE CA1  1      0.000000       42.0810           0
    1714 U    123  DOPE CA2  1      0.090000       42.0810           0
    1715 U    123  DOPE CA3  5     -0.090000       40.0650           0
    1716 U    123  DOPE CA4  1      0.000000       42.0810           0
    1717 U    123  DOPE CA5  2      0.000000       57.1160           0
    1718 U    123  DOPE CB1  1      0.000000       42.0810           0
    1719 U    123  DOPE CB2  1      0.090000       42.0810           0
    1720 U    123  DOPE CB3  5     -0.090000       40.0650           0
    1721 U    123  DOPE CB4  1      0.000000       42.0810           0
    1722 U    123  DOPE CB5  2      0.000000       57.1160           0
    1723 U    124  DOPE N    6      0.980000       45.0850           0
    1724 U    124  DOPE P    7     -1.090000      108.9986           0
    1725 U    124  DOPE COA  3      0.190000       71.0558           0
    1726 U    124  DOPE COB  4     -0.080000       72.0638           0
    1727 U    124  DOPE CA1  1      0.000000       42.0810           0
    1728 U    124  DOPE CA2  1      0.090000       42.0810           0
    1729 U    124  DOPE CA3  5     -0.090000       40.0650           0
    1730 U    124  DOPE CA4  1      0.000000       42.0810           0
    1731 U    124  DOPE CA5  2      0.000000       57.1160           0
    1732 U    124  DOPE CB1  1      0.000000       42.0810           0
    1733 U    124  DOPE CB2  1      0.090000       42.0810           0
    1734 U    124  DOPE CB3  5     -0.090000       40.0650           0
    1735 U    124  DOPE CB4  1      0.000000       42.0810           0
    1736 U    124  DOPE CB5  2      0.000000       57.1160           0
    1737 U    125  DOPE N    6      0.980000       45.0850           0
    1738 U    125  DOPE P    7     -1.090000      108.9986           0
    1739 U    125  DOPE COA  3      0.190000       71.0558           0
    1740 U    125  DOPE COB  4     -0.080000       72.0638           0
    1741 U    125  DOPE CA1  1      0.000000       42.0810           0
    1742 U    125  DOPE CA2  1      0.090000       42.0810           0
    1743 U    125  DOPE CA3  5     -0.090000       40.0650           0
    1744 U    125  DOPE CA4  1      0.000000       42.0810           0
    1745 U    125  DOPE CA5  2      0.000000       57.1160           0
    1746 U    125  DOPE CB1  1      0.000000       42.0810           0
    1747 U    125  DOPE CB2  1      0.090000       42.0810           0
    1748 U    125  DOPE CB3  5     -0.090000       40.0650           0
    1749 U    125  DOPE CB4  1      0.000000       42.0810           0
    1750 U    125  DOPE CB5  2      0.000000       57.1160           0
    1751 U    126  DOPE N    6      0.980000       45.0850           0
    1752 U    126  DOPE P    7     -1.090000      108.9986           0
    1753 U    126  DOPE COA  3      0.190000       71.0558           0
    1754 U    126  DOPE COB  4     -0.080000       72.0638           0
    1755 U    126  DOPE CA1  1      0.000000       42.0810           0
    1756 U    126  DOPE CA2  1      0.090000       42.0810           0
    1757 U    126  DOPE CA3  5     -0.090000       40.0650           0
    1758 U    126  DOPE CA4  1      0.000000       42.0810           0
    1759 U    126  DOPE CA5  2      0.000000       57.1160           0
    1760 U    126  DOPE CB1  1      0.000000       42.0810           0
    1761 U    126  DOPE CB2  1      0.090000       42.0810           0
    1762 U    126  DOPE CB3  5     -0.090000       40.0650           0
    1763 U    126  DOPE CB4  1      0.000000       42.0810           0
    1764 U    126  DOPE CB5  2      0.000000       57.1160           0
    1765 U    127  DOPE N    6      0.980000       45.0850           0
    1766 U    127  DOPE P    7     -1.090000      108.9986           0
    1767 U    127  DOPE COA  3      0.190000       71.0558           0
    1768 U    127  DOPE COB  4     -0.080000       72.0638           0
    1769 U    127  DOPE CA1  1      0.000000       42.0810           0
    1770 U    127  DOPE CA2  1      0.090000       42.0810           0
    1771 U    127  DOPE CA3  5     -0.090000       40.0650           0
    1772 U    127  DOPE CA4  1      0.000000       42.0810           0
    1773 U    127  DOPE CA5  2      0.000000       57.1160           0
    1774 U    127  DOPE CB1  1      0.000000       42.0810           0
    1775 U    127  DOPE CB2  1      0.090000       42.0810           0
    1776 U    127  DOPE CB3  5     -0.090000       40.0650           0
    1777 U    127  DOPE CB4  1      0.000000       42.0810           0
    1778 U    127  DOPE CB5  2      0.000000       57.1160           0
    1779 U    128  DOPE N    6      0.980000       45.0850           0
    1780 U    128  DOPE P    7     -1.090000      108.9986           0
    1781 U    128  DOPE COA  3      0.190000       71.0558           0
    1782 U    128  DOPE COB  4     -0.080000       72.0638           0
    1783 U    128  DOPE CA1  1      0.000000       42.0810           0
    1784 U    128  DOPE CA2  1      0.090000       42.0810           0
    1785 U    128  DOPE CA3  5     -0.090000       40.0650           0
    1786 U    128  DOPE CA4  1      0.000000       42.0810           0
    1787 U    128  DOPE CA5  2      0.000000       57.1160           0
    1788 U    128  DOPE CB1  1      0.000000       42.0810           0
    1789 U    128  DOPE CB2  1      0.090000       42.0810           0
    1790 U    128  DOPE CB3  5     -0.090000       40.0650           0
    1791 U    128  DOPE CB4  1      0.000000       42.0810           0
    1792 U    128  DOPE CB5  2      0.000000       57.1160           0
    1793 U    129  DOPE N    6      0.980000       45.0850           0
    1794 U    129  DOPE P    7     -1.090000      108.9986           0
    1795 U    129  DOPE COA  3      0.190000       71.0558           0
    1796 U    129  DOPE COB  4     -0.080000       72.0638           0
    1797 U    129  DOPE CA1  1      0.000000       42.0810           0
    1798 U    129  DOPE CA2  1      0.090000       42.0810           0
    1799 U    129  DOPE CA3  5     -0.090000       40.0650           0
    1800 U    129  DOPE CA4  1      0.000000       42.0810           0
    1801 U    129  DOPE CA5  2      0.000000       57.1160           0
    1802 U    129  DOPE CB1  1      0.000000       42.0810           0
    1803 U    129  DOPE CB2  1      0.090000       42.0810           0
    1804 U    129  DOPE CB3  5     -0.090000       40.0650           0
    1805 U    129  DOPE CB4  1      0.000000       42.0810           0
    1806 U    129  DOPE CB5  2      0.000000       57.1160           0
    1807 U    130  DOPE N    6      0.980000       45.0850           0
    1808 U    130  DOPE P    7     -1.090000      108.9986           0
    1809 U    130  DOPE COA  3      0.190000       71.0558           0
    1810 U    130  DOPE COB  4     -0.080000       72.0638           0
    1811 U    130  DOPE CA1  1      0.000000       42.0810           0
    1812 U    130  DOPE CA2  1      0.090000       42.0810           0
    1813 U    130  DOPE CA3  5     -0.090000       40.0650           0
    1814 U    130  DOPE CA4  1      0.000000       42.0810           0
    1815 U    130  DOPE CA5  2      0.000000       57.1160           0
    1816 U    130  DOPE CB1  1      0.000000       42.0810           0
    1817 U    130  DOPE CB2  1      0.090000       42.0810           0
    1818 U    130  DOPE CB3  5     -0.090000       40.0650           0
    1819 U    130  DOPE CB4  1      0.000000       42.0810           0
    1820 U    130  DOPE CB5  2      0.000000       57.1160           0
    1821 U    131  DOPE N    6      0.980000       45.0850           0
    1822 U    131  DOPE P    7     -1.090000      108.9986           0
    1823 U    131  DOPE COA  3      0.190000       71.0558           0
    1824 U    131  DOPE COB  4     -0.080000       72.0638           0
    1825 U    131  DOPE CA1  1      0.000000       42.0810           0
    1826 U    131  DOPE CA2  1      0.090000       42.0810           0
    1827 U    131  DOPE CA3  5     -0.090000       40.0650           0
    1828 U    131  DOPE CA4  1      0.000000       42.0810           0
    1829 U    131  DOPE CA5  2      0.000000       57.1160           0
    1830 U    131  DOPE CB1  1      0.000000       42.0810           0
    1831 U    131  DOPE CB2  1      0.090000       42.0810           0
    1832 U    131  DOPE CB3  5     -0.090000       40.0650           0
    1833 U    131  DOPE CB4  1      0.000000       42.0810           0
    1834 U    131  DOPE CB5  2      0.000000       57.1160           0
    1835 U    132  DOPE N    6      0.980000       45.0850           0
    1836 U    132  DOPE P    7     -1.090000      108.9986           0
    1837 U    132  DOPE COA  3      0.190000       71.0558           0
    1838 U    132  DOPE COB  4     -0.080000       72.0638           0
    1839 U    132  DOPE CA1  1      0.000000       42.0810           0
    1840 U    132  DOPE CA2  1      0.090000       42.0810           0
    1841 U    132  DOPE CA3  5     -0.090000       40.0650           0
    1842 U    132  DOPE CA4  1      0.000000       42.0810           0
    1843 U    132  DOPE CA5  2      0.000000       57.1160           0
    1844 U    132  DOPE CB1  1      0.000000       42.0810           0
    1845 U    132  DOPE CB2  1      0.090000       42.0810           0
    1846 U    132  DOPE CB3  5     -0.090000       40.0650           0
    1847 U    132  DOPE CB4  1      0.000000       42.0810           0
    1848 U    132  DOPE CB5  2      0.000000       57.1160           0
    1849 U    133  DOPE N    6      0.980000       45.0850           0
    1850 U    133  DOPE P    7     -1.090000      108.9986           0
    1851 U    133  DOPE COA  3      0.190000       71.0558           0
    1852 U    133  DOPE COB  4     -0.080000       72.0638           0
    1853 U    133  DOPE CA1  1      0.000000       42.0810           0
    1854 U    133  DOPE CA2  1      0.090000       42.0810           0
    1855 U    133  DOPE CA3  5     -0.090000       40.0650           0
    1856 U    133  DOPE CA4  1      0.000000       42.0810           0
    1857 U    133  DOPE CA5  2      0.000000       57.1160           0
    1858 U    133  DOPE CB1  1      0.000000       42.0810           0
    1859 U    133  DOPE CB2  1      0.090000       42.0810           0
    1860 U    133  DOPE CB3  5     -0.090000       40.0650           0
    1861 U    133  DOPE CB4  1      0.000000       42.0810           0
    1862 U    133  DOPE CB5  2      0.000000       57.1160           0
    1863 U    134  DOPE N    6      0.980000       45.0850           0
    1864 U    134  DOPE P    7     -1.090000      108.9986           0
    1865 U    134  DOPE COA  3      0.190000       71.0558           0
    1866 U    134  DOPE COB  4     -0.080000       72.0638           0
    1867 U    134  DOPE CA1  1      0.000000       42.0810           0
    1868 U    134  DOPE CA2  1      0.090000       42.0810           0
    1869 U    134  DOPE CA3  5     -0.090000       40.0650           0
    1870 U    134  DOPE CA4  1      0.000000       42.0810           0
    1871 U    134  DOPE CA5  2      0.000000       57.1160           0
    1872 U    134  DOPE CB1  1      0.000000       42.0810           0
    1873 U    134  DOPE CB2  1      0.090000       42.0810           0
    1874 U    134  DOPE CB3  5     -0.090000       40.0650           0
    1875 U    134  DOPE CB4  1      0.000000       42.0810           0
    1876 U    134  DOPE CB5  2      0.000000       57.1160           0
    1877 U    135  DOPE N    6      0.980000       45.0850           0
    1878 U    135  DOPE P    7     -1.090000      108.9986           0
    1879 U    135  DOPE COA  3      0.190000       71.0558           0
    1880 U    135  DOPE COB  4     -0.080000       72.0638           0
    1881 U    135  DOPE CA1  1      0.000000       42.0810           0
    1882 U    135  DOPE CA2  1      0.090000       42.0810           0
    1883 U    135  DOPE CA3  5     -0.090000       40.0650           0
    1884 U    135  DOPE CA4  1      0.000000       42.0810           0
    1885 U    135  DOPE CA5  2      0.000000       57.1160           0
    1886 U    135  DOPE CB1  1      0.000000       42.0810           0
    1887 U    135  DOPE CB2  1      0.090000       42.0810           0
    1888 U    135  DOPE CB3  5     -0.090000       40.0650           0
    1889 U    135  DOPE CB4  1      0.000000       42.0810           0
    1890 U    135  DOPE CB5  2      0.000000       57.1160           0
    1891 U    136  DOPE N    6      0.980000       45.0850           0
    1892 U    136  DOPE P    7     -1.090000      108.9986           0
    1893 U    136  DOPE COA  3      0.190000       71.0558           0
    1894 U    136  DOPE COB  4     -0.080000       72.0638           0
    1895 U    136  DOPE CA1  1      0.000000       42.0810           0
    1896 U    136  DOPE CA2  1      0.090000       42.0810           0
    1897 U    136  DOPE CA3  5     -0.090000       40.0650           0
    1898 U    136  DOPE CA4  1      0.000000       42.0810           0
    1899 U    136  DOPE CA5  2      0.000000       57.1160           0
    1900 U    136  DOPE CB1  1      0.000000       42.0810           0
    1901 U    136  DOPE CB2  1      0.090000       42.0810           0
    1902 U    136  DOPE CB3  5     -0.090000       40.0650           0
    1903 U    136  DOPE CB4  1      0.000000       42.0810           0
    1904 U    136  DOPE CB5  2      0.000000       57.1160           0
    1905 U    137  DOPE N    6      0.980000       45.0850           0
    1906 U    137  DOPE P    7     -1.090000      108.9986           0
    1907 U    137  DOPE COA  3      0.190000       71.0558           0
    1908 U    137  DOPE COB  4     -0.080000       72.0638           0
    1909 U    137  DOPE CA1  1      0.000000       42.0810           0
    1910 U    137  DOPE CA2  1      0.090000       42.0810           0
    1911 U    137  DOPE CA3  5     -0.090000       40.0650           0
    1912 U    137  DOPE CA4  1      0.000000       42.0810           0
    1913 U    137  DOPE CA5  2      0.000000       57.1160           0
    1914 U    137  DOPE CB1  1      0.000000       42.0810           0
    1915 U    137  DOPE CB2  1      0.090000       42.0810           0
    1916 U    137  DOPE CB3  5     -0.090000       40.0650           0
    1917 U    137  DOPE CB4  1      0.000000       42.0810           0
    1918 U    137  DOPE CB5  2      0.000000       57.1160           0
    1919 U    138  DOPE N    6      0.980000       45.0850           0
    1920 U    138  DOPE P    7     -1.090000      108.9986           0
    1921 U    138  DOPE COA  3      0.190000       71.0558           0
    1922 U    138  DOPE COB  4     -0.080000       72.0638           0
    1923 U    138  DOPE CA1  1      0.000000       42.0810           0
    1924 U    138  DOPE CA2  1      0.090000       42.0810           0
    1925 U    138  DOPE CA3  5     -0.090000       40.0650           0
    1926 U    138  DOPE CA4  1      0.000000       42.0810           0
    1927 U    138  DOPE CA5  2      0.000000       57.1160           0
    1928 U    138  DOPE CB1  1      0.000000       42.0810           0
    1929 U    138  DOPE CB2  1      0.090000       42.0810           0
    1930 U    138  DOPE CB3  5     -0.090000       40.0650           0
    1931 U    138  DOPE CB4  1      0.000000       42.0810           0
    1932 U    138  DOPE CB5  2      0.000000       57.1160           0
    1933 U    139  DOPE N    6      0.980000       45.0850           0
    1934 U    139  DOPE P    7     -1.090000      108.9986           0
    1935 U    139  DOPE COA  3      0.190000       71.0558           0
    1936 U    139  DOPE COB  4     -0.080000       72.0638           0
    1937 U    139  DOPE CA1  1      0.000000       42.0810           0
    1938 U    139  DOPE CA2  1      0.090000       42.0810           0
    1939 U    139  DOPE CA3  5     -0.090000       40.0650           0
    1940 U    139  DOPE CA4  1      0.000000       42.0810           0
    1941 U    139  DOPE CA5  2      0.000000       57.1160           0
    1942 U    139  DOPE CB1  1      0.000000       42.0810           0
    1943 U    139  DOPE CB2  1      0.090000       42.0810           0
    1944 U    139  DOPE CB3  5     -0.090000       40.0650           0
    1945 U    139  DOPE CB4  1      0.000000       42.0810           0
    1946 U    139  DOPE CB5  2      0.000000       57.1160           0
    1947 U    140  DOPE N    6      0.980000       45.0850           0
    1948 U    140  DOPE P    7     -1.090000      108.9986           0
    1949 U    140  DOPE COA  3      0.190000       71.0558           0
    1950 U    140  DOPE COB  4     -0.080000       72.0638           0
    1951 U    140  DOPE CA1  1      0.000000       42.0810           0
    1952 U    140  DOPE CA2  1      0.090000       42.0810           0
    1953 U    140  DOPE CA3  5     -0.090000       40.0650           0
    1954 U    140  DOPE CA4  1      0.000000       42.0810           0
    1955 U    140  DOPE CA5  2      0.000000       57.1160           0
    1956 U    140  DOPE CB1  1      0.000000       42.0810           0
    1957 U    140  DOPE CB2  1      0.090000       42.0810           0
    1958 U    140  DOPE CB3  5     -0.090000       40.0650           0
    1959 U    140  DOPE CB4  1      0.000000       42.0810           0
    1960 U    140  DOPE CB5  2      0.000000       57.1160           0
    1961 U    141  DOPE N    6      0.980000       45.0850           0
    1962 U    141  DOPE P    7     -1.090000      108.9986           0
    1963 U    141  DOPE COA  3      0.190000       71.0558           0
    1964 U    141  DOPE COB  4     -0.080000       72.0638           0
    1965 U    141  DOPE CA1  1      0.000000       42.0810           0
    1966 U    141  DOPE CA2  1      0.090000       42.0810           0
    1967 U    141  DOPE CA3  5     -0.090000       40.0650           0
    1968 U    141  DOPE CA4  1      0.000000       42.0810           0
    1969 U    141  DOPE CA5  2      0.000000       57.1160           0
    1970 U    141  DOPE CB1  1      0.000000       42.0810           0
    1971 U    141  DOPE CB2  1      0.090000       42.0810           0
    1972 U    141  DOPE CB3  5     -0.090000       40.0650           0
    1973 U    141  DOPE CB4  1      0.000000       42.0810           0
    1974 U    141  DOPE CB5  2      0.000000       57.1160           0
    1975 U    142  DOPE N    6      0.980000       45.0850           0
    1976 U    142  DOPE P    7     -1.090000      108.9986           0
    1977 U    142  DOPE COA  3      0.190000       71.0558           0
    1978 U    142  DOPE COB  4     -0.080000       72.0638           0
    1979 U    142  DOPE CA1  1      0.000000       42.0810           0
    1980 U    142  DOPE CA2  1      0.090000       42.0810           0
    1981 U    142  DOPE CA3  5     -0.090000       40.0650           0
    1982 U    142  DOPE CA4  1      0.000000       42.0810           0
    1983 U    142  DOPE CA5  2      0.000000       57.1160           0
    1984 U    142  DOPE CB1  1      0.000000       42.0810           0
    1985 U    142  DOPE CB2  1      0.090000       42.0810           0
    1986 U    142  DOPE CB3  5     -0.090000       40.0650           0
    1987 U    142  DOPE CB4  1      0.000000       42.0810           0
    1988 U    142  DOPE CB5  2      0.000000       57.1160           0
    1989 U    143  DOPE N    6      0.980000       45.0850           0
    1990 U    143  DOPE P    7     -1.090000      108.9986           0
    1991 U    143  DOPE COA  3      0.190000       71.0558           0
    1992 U    143  DOPE COB  4     -0.080000       72.0638           0
    1993 U    143  DOPE CA1  1      0.000000       42.0810           0
    1994 U    143  DOPE CA2  1      0.090000       42.0810           0
    1995 U    143  DOPE CA3  5     -0.090000       40.0650           0
    1996 U    143  DOPE CA4  1      0.000000       42.0810           0
    1997 U    143  DOPE CA5  2      0.000000       57.1160           0
    1998 U    143  DOPE CB1  1      0.000000       42.0810           0
    1999 U    143  DOPE CB2  1      0.090000       42.0810           0
    2000 U    143  DOPE CB3  5     -0.090000       40.0650           0
    2001 U    143  DOPE CB4  1      0.000000       42.0810           0
    2002 U    143  DOPE CB5  2      0.000000       57.1160           0
    2003 U    144  DOPE N    6      0.980000       45.0850           0
    2004 U    144  DOPE P    7     -1.090000      108.9986           0
    2005 U    144  DOPE COA  3      0.190000       71.0558           0
    2006 U    144  DOPE COB  4     -0.080000       72.0638           0
    2007 U    144  DOPE CA1  1      0.000000       42.0810           0
    2008 U    144  DOPE CA2  1      0.090000       42.0810           0
    2009 U    144  DOPE CA3  5     -0.090000       40.0650           0
    2010 U    144  DOPE CA4  1      0.000000       42.0810           0
    2011 U    144  DOPE CA5  2      0.000000       57.1160           0
    2012 U    144  DOPE CB1  1      0.000000       42.0810           0
    2013 U    144  DOPE CB2  1      0.090000       42.0810           0
    2014 U    144  DOPE CB3  5     -0.090000       40.0650           0
    2015 U    144  DOPE CB4  1      0.000000       42.0810           0
    2016 U    144  DOPE CB5  2      0.000000       57.1160           0
    2017 U    145  DOPE N    6      0.980000       45.0850           0
    2018 U    145  DOPE P    7     -1.090000      108.9986           0
    2019 U    145  DOPE COA  3      0.190000       71.0558           0
    2020 U    145  DOPE COB  4     -0.080000       72.0638           0
    2021 U    145  DOPE CA1  1      0.000000       42.0810           0
    2022 U    145  DOPE CA2  1      0.090000       42.0810           0
    2023 U    145  DOPE CA3  5     -0.090000       40.0650           0
    2024 U    145  DOPE CA4  1      0.000000       42.0810           0
    2025 U    145  DOPE CA5  2      0.000000       57.1160           0
    2026 U    145  DOPE CB1  1      0.000000       42.0810           0
    2027 U    145  DOPE CB2  1      0.090000       42.0810           0
    2028 U    145  DOPE CB3  5     -0.090000       40.0650           0
    2029 U    145  DOPE CB4  1      0.000000       42.0810           0
    2030 U    145  DOPE CB5  2      0.000000       57.1160           0
    2031 U    146  DOPE N    6      0.980000       45.0850           0
    2032 U    146  DOPE P    7     -1.090000      108.9986           0
    2033 U    146  DOPE COA  3      0.190000       71.0558           0
    2034 U    146  DOPE COB  4     -0.080000       72.0638           0
    2035 U    146  DOPE CA1  1      0.000000       42.0810           0
    2036 U    146  DOPE CA2  1      0.090000       42.0810           0
    2037 U    146  DOPE CA3  5     -0.090000       40.0650           0
    2038 U    146  DOPE CA4  1      0.000000       42.0810           0
    2039 U    146  DOPE CA5  2      0.000000       57.1160           0
    2040 U    146  DOPE CB1  1      0.000000       42.0810           0
    2041 U    146  DOPE CB2  1      0.090000       42.0810           0
    2042 U    146  DOPE CB3  5     -0.090000       40.0650           0
    2043 U    146  DOPE CB4  1      0.000000       42.0810           0
    2044 U    146  DOPE CB5  2      0.000000       57.1160           0
    2045 U    147  DOPE N    6      0.980000       45.0850           0
    2046 U    147  DOPE P    7     -1.090000      108.9986           0
    2047 U    147  DOPE COA  3      0.190000       71.0558           0
    2048 U    147  DOPE COB  4     -0.080000       72.0638           0
    2049 U    147  DOPE CA1  1      0.000000       42.0810           0
    2050 U    147  DOPE CA2  1      0.090000       42.0810           0
    2051 U    147  DOPE CA3  5     -0.090000       40.0650           0
    2052 U    147  DOPE CA4  1      0.000000       42.0810           0
    2053 U    147  DOPE CA5  2      0.000000       57.1160           0
    2054 U    147  DOPE CB1  1      0.000000       42.0810           0
    2055 U    147  DOPE CB2  1      0.090000       42.0810           0
    2056 U    147  DOPE CB3  5     -0.090000       40.0650           0
    2057 U    147  DOPE CB4  1      0.000000       42.0810           0
    2058 U    147  DOPE CB5  2      0.000000       57.1160           0
    2059 U    148  DOPE N    6      0.980000       45.0850           0
    2060 U    148  DOPE P    7     -1.090000      108.9986           0
    2061 U    148  DOPE COA  3      0.190000       71.0558           0
    2062 U    148  DOPE COB  4     -0.080000       72.0638           0
    2063 U    148  DOPE CA1  1      0.000000       42.0810           0
    2064 U    148  DOPE CA2  1      0.090000       42.0810           0
    2065 U    148  DOPE CA3  5     -0.090000       40.0650           0
    2066 U    148  DOPE CA4  1      0.000000       42.0810           0
    2067 U    148  DOPE CA5  2      0.000000       57.1160           0
    2068 U    148  DOPE CB1  1      0.000000       42.0810           0
    2069 U    148  DOPE CB2  1      0.090000       42.0810           0
    2070 U    148  DOPE CB3  5     -0.090000       40.0650           0
    2071 U    148  DOPE CB4  1      0.000000       42.0810           0
    2072 U    148  DOPE CB5  2      0.000000       57.1160           0
    2073 U    149  DOPE N    6      0.980000       45.0850           0
    2074 U    149  DOPE P    7     -1.090000      108.9986           0
    2075 U    149  DOPE COA  3      0.190000       71.0558           0
    2076 U    149  DOPE COB  4     -0.080000       72.0638           0
    2077 U    149  DOPE CA1  1      0.000000       42.0810           0
    2078 U    149  DOPE CA2  1      0.090000       42.0810           0
    2079 U    149  DOPE CA3  5     -0.090000       40.0650           0
    2080 U    149  DOPE CA4  1      0.000000       42.0810           0
    2081 U    149  DOPE CA5  2      0.000000       57.1160           0
    2082 U    149  DOPE CB1  1      0.000000       42.0810           0
    2083 U    149  DOPE CB2  1      0.090000       42.0810           0
    2084 U    149  DOPE CB3  5     -0.090000       40.0650           0
    2085 U    149  DOPE CB4  1      0.000000       42.0810           0
    2086 U    149  DOPE CB5  2      0.000000       57.1160           0
    2087 U    150  DOPE N    6      0.980000       45.0850           0
    2088 U    150  DOPE P    7     -1.090000      108.9986           0
    2089 U    150  DOPE COA  3      0.190000       71.0558           0
    2090 U    150  DOPE COB  4     -0.080000       72.0638           0
    2091 U    150  DOPE CA1  1      0.000000       42.0810           0
    2092 U    150  DOPE CA2  1      0.090000       42.0810           0
    2093 U    150  DOPE CA3  5     -0.090000       40.0650           0
    2094 U    150  DOPE CA4  1      0.000000       42.0810           0
    2095 U    150  DOPE CA5  2      0.000000       57.1160           0
    2096 U    150  DOPE CB1  1      0.000000       42.0810           0
    2097 U    150  DOPE CB2  1      0.090000       42.0810           0
    2098 U    150  DOPE CB3  5     -0.090000       40.0650           0
    2099 U    150  DOPE CB4  1      0.000000       42.0810           0
    2100 U    150  DOPE CB5  2      0.000000       57.1160           0
    2101 U    151  DOPE N    6      0.980000       45.0850           0
    2102 U    151  DOPE P    7     -1.090000      108.9986           0
    2103 U    151  DOPE COA  3      0.190000       71.0558           0
    2104 U    151  DOPE COB  4     -0.080000       72.0638           0
    2105 U    151  DOPE CA1  1      0.000000       42.0810           0
    2106 U    151  DOPE CA2  1      0.090000       42.0810           0
    2107 U    151  DOPE CA3  5     -0.090000       40.0650           0
    2108 U    151  DOPE CA4  1      0.000000       42.0810           0
    2109 U    151  DOPE CA5  2      0.000000       57.1160           0
    2110 U    151  DOPE CB1  1      0.000000       42.0810           0
    2111 U    151  DOPE CB2  1      0.090000       42.0810           0
    2112 U    151  DOPE CB3  5     -0.090000       40.0650           0
    2113 U    151  DOPE CB4  1      0.000000       42.0810           0
    2114 U    151  DOPE CB5  2      0.000000       57.1160           0
    2115 U    152  DOPE N    6      0.980000       45.0850           0
    2116 U    152  DOPE P    7     -1.090000      108.9986           0
    2117 U    152  DOPE COA  3      0.190000       71.0558           0
    2118 U    152  DOPE COB  4     -0.080000       72.0638           0
    2119 U    152  DOPE CA1  1      0.000000       42.0810           0
    2120 U    152  DOPE CA2  1      0.090000       42.0810           0
    2121 U    152  DOPE CA3  5     -0.090000       40.0650           0
    2122 U    152  DOPE CA4  1      0.000000       42.0810           0
    2123 U    152  DOPE CA5  2      0.000000       57.1160           0
    2124 U    152  DOPE CB1  1      0.000000       42.0810           0
    2125 U    152  DOPE CB2  1      0.090000       42.0810           0
    2126 U    152  DOPE CB3  5     -0.090000       40.0650           0
    2127 U    152  DOPE CB4  1      0.000000       42.0810           0
    2128 U    152  DOPE CB5  2      0.000000       57.1160           0
    2129 U    153  DOPE N    6      0.980000       45.0850           0
    2130 U    153  DOPE P    7     -1.090000      108.9986           0
    2131 U    153  DOPE COA  3      0.190000       71.0558           0
    2132 U    153  DOPE COB  4     -0.080000       72.0638           0
    2133 U    153  DOPE CA1  1      0.000000       42.0810           0
    2134 U    153  DOPE CA2  1      0.090000       42.0810           0
    2135 U    153  DOPE CA3  5     -0.090000       40.0650           0
    2136 U    153  DOPE CA4  1      0.000000       42.0810           0
    2137 U    153  DOPE CA5  2      0.000000       57.1160           0
    2138 U    153  DOPE CB1  1      0.000000       42.0810           0
    2139 U    153  DOPE CB2  1      0.090000       42.0810           0
    2140 U    153  DOPE CB3  5     -0.090000       40.0650           0
    2141 U    153  DOPE CB4  1      0.000000       42.0810           0
    2142 U    153  DOPE CB5  2      0.000000       57.1160           0
    2143 U    154  DOPE N    6      0.980000       45.0850           0
    2144 U    154  DOPE P    7     -1.090000      108.9986           0
    2145 U    154  DOPE COA  3      0.190000       71.0558           0
    2146 U    154  DOPE COB  4     -0.080000       72.0638           0
    2147 U    154  DOPE CA1  1      0.000000       42.0810           0
    2148 U    154  DOPE CA2  1      0.090000       42.0810           0
    2149 U    154  DOPE CA3  5     -0.090000       40.0650           0
    2150 U    154  DOPE CA4  1      0.000000       42.0810           0
    2151 U    154  DOPE CA5  2      0.000000       57.1160           0
    2152 U    154  DOPE CB1  1      0.000000       42.0810           0
    2153 U    154  DOPE CB2  1      0.090000       42.0810           0
    2154 U    154  DOPE CB3  5     -0.090000       40.0650           0
    2155 U    154  DOPE CB4  1      0.000000       42.0810           0
    2156 U    154  DOPE CB5  2      0.000000       57.1160           0
    2157 U    155  DOPE N    6      0.980000       45.0850           0
    2158 U    155  DOPE P    7     -1.090000      108.9986           0
    2159 U    155  DOPE COA  3      0.190000       71.0558           0
    2160 U    155  DOPE COB  4     -0.080000       72.0638           0
    2161 U    155  DOPE CA1  1      0.000000       42.0810           0
    2162 U    155  DOPE CA2  1      0.090000       42.0810           0
    2163 U    155  DOPE CA3  5     -0.090000       40.0650           0
    2164 U    155  DOPE CA4  1      0.000000       42.0810           0
    2165 U    155  DOPE CA5  2      0.000000       57.1160           0
    2166 U    155  DOPE CB1  1      0.000000       42.0810           0
    2167 U    155  DOPE CB2  1      0.090000       42.0810           0
    2168 U    155  DOPE CB3  5     -0.090000       40.0650           0
    2169 U    155  DOPE CB4  1      0.000000       42.0810           0
    2170 U    155  DOPE CB5  2      0.000000       57.1160           0
    2171 U    156  DOPE N    6      0.980000       45.0850           0
    2172 U    156  DOPE P    7     -1.090000      108.9986           0
    2173 U    156  DOPE COA  3      0.190000       71.0558           0
    2174 U    156  DOPE COB  4     -0.080000       72.0638           0
    2175 U    156  DOPE CA1  1      0.000000       42.0810           0
    2176 U    156  DOPE CA2  1      0.090000       42.0810           0
    2177 U    156  DOPE CA3  5     -0.090000       40.0650           0
    2178 U    156  DOPE CA4  1      0.000000       42.0810           0
    2179 U    156  DOPE CA5  2      0.000000       57.1160           0
    2180 U    156  DOPE CB1  1      0.000000       42.0810           0
    2181 U    156  DOPE CB2  1      0.090000       42.0810           0
    2182 U    156  DOPE CB3  5     -0.090000       40.0650           0
    2183 U    156  DOPE CB4  1      0.000000       42.0810           0
    2184 U    156  DOPE CB5  2      0.000000       57.1160           0
    2185 U    157  DOPE N    6      0.980000       45.0850           0
    2186 U    157  DOPE P    7     -1.090000      108.9986           0
    2187 U    157  DOPE COA  3      0.190000       71.0558           0
    2188 U    157  DOPE COB  4     -0.080000       72.0638           0
    2189 U    157  DOPE CA1  1      0.000000       42.0810           0
    2190 U    157  DOPE CA2  1      0.090000       42.0810           0
    2191 U    157  DOPE CA3  5     -0.090000       40.0650           0
    2192 U    157  DOPE CA4  1      0.000000       42.0810           0
    2193 U    157  DOPE CA5  2      0.000000       57.1160           0
    2194 U    157  DOPE CB1  1      0.000000       42.0810           0
    2195 U    157  DOPE CB2  1      0.090000       42.0810           0
    2196 U    157  DOPE CB3  5     -0.090000       40.0650           0
    2197 U    157  DOPE CB4  1      0.000000       42.0810           0
    2198 U    157  DOPE CB5  2      0.000000       57.1160           0
    2199 U    158  DOPE N    6      0.980000       45.0850           0
    2200 U    158  DOPE P    7     -1.090000      108.9986           0
    2201 U    158  DOPE COA  3      0.190000       71.0558           0
    2202 U    158  DOPE COB  4     -0.080000       72.0638           0
    2203 U    158  DOPE CA1  1      0.000000       42.0810           0
    2204 U    158  DOPE CA2  1      0.090000       42.0810           0
    2205 U    158  DOPE CA3  5     -0.090000       40.0650           0
    2206 U    158  DOPE CA4  1      0.000000       42.0810           0
    2207 U    158  DOPE CA5  2      0.000000       57.1160           0
    2208 U    158  DOPE CB1  1      0.000000       42.0810           0
    2209 U    158  DOPE CB2  1      0.090000       42.0810           0
    2210 U    158  DOPE CB3  5     -0.090000       40.0650           0
    2211 U    158  DOPE CB4  1      0.000000       42.0810           0
    2212 U    158  DOPE CB5  2      0.000000       57.1160           0
    2213 U    159  DOPE N    6      0.980000       45.0850           0
    2214 U    159  DOPE P    7     -1.090000      108.9986           0
    2215 U    159  DOPE COA  3      0.190000       71.0558           0
    2216 U    159  DOPE COB  4     -0.080000       72.0638           0
    2217 U    159  DOPE CA1  1      0.000000       42.0810           0
    2218 U    159  DOPE CA2  1      0.090000       42.0810           0
    2219 U    159  DOPE CA3  5     -0.090000       40.0650           0
    2220 U    159  DOPE CA4  1      0.000000       42.0810           0
    2221 U    159  DOPE CA5  2      0.000000       57.1160           0
    2222 U    159  DOPE CB1  1      0.000000       42.0810           0
    2223 U    159  DOPE CB2  1      0.090000       42.0810           0
    2224 U    159  DOPE CB3  5     -0.090000       40.0650           0
    2225 U    159  DOPE CB4  1      0.000000       42.0810           0
    2226 U    159  DOPE CB5  2      0.000000       57.1160           0
    2227 U    160  DOPE N    6      0.980000       45.0850           0
    2228 U    160  DOPE P    7     -1.090000      108.9986           0
    2229 U    160  DOPE COA  3      0.190000       71.0558           0
    2230 U    160  DOPE COB  4     -0.080000       72.0638           0
    2231 U    160  DOPE CA1  1      0.000000       42.0810           0
    2232 U    160  DOPE CA2  1      0.090000       42.0810           0
    2233 U    160  DOPE CA3  5     -0.090000       40.0650           0
    2234 U    160  DOPE CA4  1      0.000000       42.0810           0
    2235 U    160  DOPE CA5  2      0.000000       57.1160           0
    2236 U    160  DOPE CB1  1      0.000000       42.0810           0
    2237 U    160  DOPE CB2  1      0.090000       42.0810           0
    2238 U    160  DOPE CB3  5     -0.090000       40.0650           0
    2239 U    160  DOPE CB4  1      0.000000       42.0810           0
    2240 U    160  DOPE CB5  2      0.000000       57.1160           0
    2241 U    161  DOPE N    6      0.980000       45.0850           0
    2242 U    161  DOPE P    7     -1.090000      108.9986           0
    2243 U    161  DOPE COA  3      0.190000       71.0558           0
    2244 U    161  DOPE COB  4     -0.080000       72.0638           0
    2245 U    161  DOPE CA1  1      0.000000       42.0810           0
    2246 U    161  DOPE CA2  1      0.090000       42.0810           0
    2247 U    161  DOPE CA3  5     -0.090000       40.0650           0
    2248 U    161  DOPE CA4  1      0.000000       42.0810           0
    2249 U    161  DOPE CA5  2      0.000000       57.1160           0
    2250 U    161  DOPE CB1  1      0.000000       42.0810           0
    2251 U    161  DOPE CB2  1      0.090000       42.0810           0
    2252 U    161  DOPE CB3  5     -0.090000       40.0650           0
    2253 U    161  DOPE CB4  1      0.000000       42.0810           0
    2254 U    161  DOPE CB5  2      0.000000       57.1160           0
    2255 U    162  DOPE N    6      0.980000       45.0850           0
    2256 U    162  DOPE P    7     -1.090000      108.9986           0
    2257 U    162  DOPE COA  3      0.190000       71.0558           0
    2258 U    162  DOPE COB  4     -0.080000       72.0638           0
    2259 U    162  DOPE CA1  1      0.000000       42.0810           0
    2260 U    162  DOPE CA2  1      0.090000       42.0810           0
    2261 U    162  DOPE CA3  5     -0.090000       40.0650           0
    2262 U    162  DOPE CA4  1      0.000000       42.0810           0
    2263 U    162  DOPE CA5  2      0.000000       57.1160           0
    2264 U    162  DOPE CB1  1      0.000000       42.0810           0
    2265 U    162  DOPE CB2  1      0.090000       42.0810           0
    2266 U    162  DOPE CB3  5     -0.090000       40.0650           0
    2267 U    162  DOPE CB4  1      0.000000       42.0810           0
    2268 U    162  DOPE CB5  2      0.000000       57.1160           0
    2269 U    163  DOPE N    6      0.980000       45.0850           0
    2270 U    163  DOPE P    7     -1.090000      108.9986           0
    2271 U    163  DOPE COA  3      0.190000       71.0558           0
    2272 U    163  DOPE COB  4     -0.080000       72.0638           0
    2273 U    163  DOPE CA1  1      0.000000       42.0810           0
    2274 U    163  DOPE CA2  1      0.090000       42.0810           0
    2275 U    163  DOPE CA3  5     -0.090000       40.0650           0
    2276 U    163  DOPE CA4  1      0.000000       42.0810           0
    2277 U    163  DOPE CA5  2      0.000000       57.1160           0
    2278 U    163  DOPE CB1  1      0.000000       42.0810           0
    2279 U    163  DOPE CB2  1      0.090000       42.0810           0
    2280 U    163  DOPE CB3  5     -0.090000       40.0650           0
    2281 U    163  DOPE CB4  1      0.000000       42.0810           0
    2282 U    163  DOPE CB5  2      0.000000       57.1160           0
    2283 U    164  DOPE N    6      0.980000       45.0850           0
    2284 U    164  DOPE P    7     -1.090000      108.9986           0
    2285 U    164  DOPE COA  3      0.190000       71.0558           0
    2286 U    164  DOPE COB  4     -0.080000       72.0638           0
    2287 U    164  DOPE CA1  1      0.000000       42.0810           0
    2288 U    164  DOPE CA2  1      0.090000       42.0810           0
    2289 U    164  DOPE CA3  5     -0.090000       40.0650           0
    2290 U    164  DOPE CA4  1      0.000000       42.0810           0
    2291 U    164  DOPE CA5  2      0.000000       57.1160           0
    2292 U    164  DOPE CB1  1      0.000000       42.0810           0
    2293 U    164  DOPE CB2  1      0.090000       42.0810           0
    2294 U    164  DOPE CB3  5     -0.090000       40.0650           0
    2295 U    164  DOPE CB4  1      0.000000       42.0810           0
    2296 U    164  DOPE CB5  2      0.000000       57.1160           0
    2297 U    165  DOPE N    6      0.980000       45.0850           0
    2298 U    165  DOPE P    7     -1.090000      108.9986           0
    2299 U    165  DOPE COA  3      0.190000       71.0558           0
    2300 U    165  DOPE COB  4     -0.080000       72.0638           0
    2301 U    165  DOPE CA1  1      0.000000       42.0810           0
    2302 U    165  DOPE CA2  1      0.090000       42.0810           0
    2303 U    165  DOPE CA3  5     -0.090000       40.0650           0
    2304 U    165  DOPE CA4  1      0.000000       42.0810           0
    2305 U    165  DOPE CA5  2      0.000000       57.1160           0
    2306 U    165  DOPE CB1  1      0.000000       42.0810           0
    2307 U    165  DOPE CB2  1      0.090000       42.0810           0
    2308 U    165  DOPE CB3  5     -0.090000       40.0650           0
    2309 U    165  DOPE CB4  1      0.000000       42.0810           0
    2310 U    165  DOPE CB5  2      0.000000       57.1160           0
    2311 U    166  DOPE N    6      0.980000       45.0850           0
    2312 U    166  DOPE P    7     -1.090000      108.9986           0
    2313 U    166  DOPE COA  3      0.190000       71.0558           0
    2314 U    166  DOPE COB  4     -0.080000       72.0638           0
    2315 U    166  DOPE CA1  1      0.000000       42.0810           0
    2316 U    166  DOPE CA2  1      0.090000       42.0810           0
    2317 U    166  DOPE CA3  5     -0.090000       40.0650           0
    2318 U    166  DOPE CA4  1      0.000000       42.0810           0
    2319 U    166  DOPE CA5  2      0.000000       57.1160           0
    2320 U    166  DOPE CB1  1      0.000000       42.0810           0
    2321 U    166  DOPE CB2  1      0.090000       42.0810           0
    2322 U    166  DOPE CB3  5     -0.090000       40.0650           0
    2323 U    166  DOPE CB4  1      0.000000       42.0810           0
    2324 U    166  DOPE CB5  2      0.000000       57.1160           0
    2325 U    167  DOPE N    6      0.980000       45.0850           0
    2326 U    167  DOPE P    7     -1.090000      108.9986           0
    2327 U    167  DOPE COA  3      0.190000       71.0558           0
    2328 U    167  DOPE COB  4     -0.080000       72.0638           0
    2329 U    167  DOPE CA1  1      0.000000       42.0810           0
    2330 U    167  DOPE CA2  1      0.090000       42.0810           0
    2331 U    167  DOPE CA3  5     -0.090000       40.0650           0
    2332 U    167  DOPE CA4  1      0.000000       42.0810           0
    2333 U    167  DOPE CA5  2      0.000000       57.1160           0
    2334 U    167  DOPE CB1  1      0.000000       42.0810           0
    2335 U    167  DOPE CB2  1      0.090000       42.0810           0
    2336 U    167  DOPE CB3  5     -0.090000       40.0650           0
    2337 U    167  DOPE CB4  1      0.000000       42.0810           0
    2338 U    167  DOPE CB5  2      0.000000       57.1160           0
    2339 U    168  DOPE N    6      0.980000       45.0850           0
    2340 U    168  DOPE P    7     -1.090000      108.9986           0
    2341 U    168  DOPE COA  3      0.190000       71.0558           0
    2342 U    168  DOPE COB  4     -0.080000       72.0638           0
    2343 U    168  DOPE CA1  1      0.000000       42.0810           0
    2344 U    168  DOPE CA2  1      0.090000       42.0810           0
    2345 U    168  DOPE CA3  5     -0.090000       40.0650           0
    2346 U    168  DOPE CA4  1      0.000000       42.0810           0
    2347 U    168  DOPE CA5  2      0.000000       57.1160           0
    2348 U    168  DOPE CB1  1      0.000000       42.0810           0
    2349 U    168  DOPE CB2  1      0.090000       42.0810           0
    2350 U    168  DOPE CB3  5     -0.090000       40.0650           0
    2351 U    168  DOPE CB4  1      0.000000       42.0810           0
    2352 U    168  DOPE CB5  2      0.000000       57.1160           0
    2353 U    169  DOPE N    6      0.980000       45.0850           0
    2354 U    169  DOPE P    7     -1.090000      108.9986           0
    2355 U    169  DOPE COA  3      0.190000       71.0558           0
    2356 U    169  DOPE COB  4     -0.080000       72.0638           0
    2357 U    169  DOPE CA1  1      0.000000       42.0810           0
    2358 U    169  DOPE CA2  1      0.090000       42.0810           0
    2359 U    169  DOPE CA3  5     -0.090000       40.0650           0
    2360 U    169  DOPE CA4  1      0.000000       42.0810           0
    2361 U    169  DOPE CA5  2      0.000000       57.1160           0
    2362 U    169  DOPE CB1  1      0.000000       42.0810           0
    2363 U    169  DOPE CB2  1      0.090000       42.0810           0
    2364 U    169  DOPE CB3  5     -0.090000       40.0650           0
    2365 U    169  DOPE CB4  1      0.000000       42.0810           0
    2366 U    169  DOPE CB5  2      0.000000       57.1160           0
    2367 U    170  DOPE N    6      0.980000       45.0850           0
    2368 U    170  DOPE P    7     -1.090000      108.9986           0
    2369 U    170  DOPE COA  3      0.190000       71.0558           0
    2370 U    170  DOPE COB  4     -0.080000       72.0638           0
    2371 U    170  DOPE CA1  1      0.000000       42.0810           0
    2372 U    170  DOPE CA2  1      0.090000       42.0810           0
    2373 U    170  DOPE CA3  5     -0.090000       40.0650           0
    2374 U    170  DOPE CA4  1      0.000000       42.0810           0
    2375 U    170  DOPE CA5  2      0.000000       57.1160           0
    2376 U    170  DOPE CB1  1      0.000000       42.0810           0
    2377 U    170  DOPE CB2  1      0.090000       42.0810           0
    2378 U    170  DOPE CB3  5     -0.090000       40.0650           0
    2379 U    170  DOPE CB4  1      0.000000       42.0810           0
    2380 U    170  DOPE CB5  2      0.000000       57.1160           0
    2381 U    171  DOPE N    6      0.980000       45.0850           0
    2382 U    171  DOPE P    7     -1.090000      108.9986           0
    2383 U    171  DOPE COA  3      0.190000       71.0558           0
    2384 U    171  DOPE COB  4     -0.080000       72.0638           0
    2385 U    171  DOPE CA1  1      0.000000       42.0810           0
    2386 U    171  DOPE CA2  1      0.090000       42.0810           0
    2387 U    171  DOPE CA3  5     -0.090000       40.0650           0
    2388 U    171  DOPE CA4  1      0.000000       42.0810           0
    2389 U    171  DOPE CA5  2      0.000000       57.1160           0
    2390 U    171  DOPE CB1  1      0.000000       42.0810           0
    2391 U    171  DOPE CB2  1      0.090000       42.0810           0
    2392 U    171  DOPE CB3  5     -0.090000       40.0650           0
    2393 U    171  DOPE CB4  1      0.000000       42.0810           0
    2394 U    171  DOPE CB5  2      0.000000       57.1160           0
    2395 U    172  DOPE N    6      0.980000       45.0850           0
    2396 U    172  DOPE P    7     -1.090000      108.9986           0
    2397 U    172  DOPE COA  3      0.190000       71.0558           0
    2398 U    172  DOPE COB  4     -0.080000       72.0638           0
    2399 U    172  DOPE CA1  1      0.000000       42.0810           0
    2400 U    172  DOPE CA2  1      0.090000       42.0810           0
    2401 U    172  DOPE CA3  5     -0.090000       40.0650           0
    2402 U    172  DOPE CA4  1      0.000000       42.0810           0
    2403 U    172  DOPE CA5  2      0.000000       57.1160           0
    2404 U    172  DOPE CB1  1      0.000000       42.0810           0
    2405 U    172  DOPE CB2  1      0.090000       42.0810           0
    2406 U    172  DOPE CB3  5     -0.090000       40.0650           0
    2407 U    172  DOPE CB4  1      0.000000       42.0810           0
    2408 U    172  DOPE CB5  2      0.000000       57.1160           0
    2409 U    173  DOPE N    6      0.980000       45.0850           0
    2410 U    173  DOPE P    7     -1.090000      108.9986           0
    2411 U    173  DOPE COA  3      0.190000       71.0558           0
    2412 U    173  DOPE COB  4     -0.080000       72.0638           0
    2413 U    173  DOPE CA1  1      0.000000       42.0810           0
    2414 U    173  DOPE CA2  1      0.090000       42.0810           0
    2415 U    173  DOPE CA3  5     -0.090000       40.0650           0
    2416 U    173  DOPE CA4  1      0.000000       42.0810           0
    2417 U    173  DOPE CA5  2      0.000000       57.1160           0
    2418 U    173  DOPE CB1  1      0.000000       42.0810           0
    2419 U    173  DOPE CB2  1      0.090000       42.0810           0
    2420 U    173  DOPE CB3  5     -0.090000       40.0650           0
    2421 U    173  DOPE CB4  1      0.000000       42.0810           0
    2422 U    173  DOPE CB5  2      0.000000       57.1160           0
    2423 U    174  DOPE N    6      0.980000       45.0850           0
    2424 U    174  DOPE P    7     -1.090000      108.9986           0
    2425 U    174  DOPE COA  3      0.190000       71.0558           0
    2426 U    174  DOPE COB  4     -0.080000       72.0638           0
    2427 U    174  DOPE CA1  1      0.000000       42.0810           0
    2428 U    174  DOPE CA2  1      0.090000       42.0810           0
    2429 U    174  DOPE CA3  5     -0.090000       40.0650           0
    2430 U    174  DOPE CA4  1      0.000000       42.0810           0
    2431 U    174  DOPE CA5  2      0.000000       57.1160           0
    2432 U    174  DOPE CB1  1      0.000000       42.0810           0
    2433 U    174  DOPE CB2  1      0.090000       42.0810           0
    2434 U    174  DOPE CB3  5     -0.090000       40.0650           0
    2435 U    174  DOPE CB4  1      0.000000       42.0810           0
    2436 U    174  DOPE CB5  2      0.000000       57.1160           0
    2437 U    175  DOPE N    6      0.980000       45.0850           0
    2438 U    175  DOPE P    7     -1.090000      108.9986           0
    2439 U    175  DOPE COA  3      0.190000       71.0558           0
    2440 U    175  DOPE COB  4     -0.080000       72.0638           0
    2441 U    175  DOPE CA1  1      0.000000       42.0810           0
    2442 U    175  DOPE CA2  1      0.090000       42.0810           0
    2443 U    175  DOPE CA3  5     -0.090000       40.0650           0
    2444 U    175  DOPE CA4  1      0.000000       42.0810           0
    2445 U    175  DOPE CA5  2      0.000000       57.1160           0
    2446 U    175  DOPE CB1  1      0.000000       42.0810           0
    2447 U    175  DOPE CB2  1      0.090000       42.0810           0
    2448 U    175  DOPE CB3  5     -0.090000       40.0650           0
    2449 U    175  DOPE CB4  1      0.000000       42.0810           0
    2450 U    175  DOPE CB5  2      0.000000       57.1160           0
    2451 U    176  DOPE N    6      0.980000       45.0850           0
    2452 U    176  DOPE P    7     -1.090000      108.9986           0
    2453 U    176  DOPE COA  3      0.190000       71.0558           0
    2454 U    176  DOPE COB  4     -0.080000       72.0638           0
    2455 U    176  DOPE CA1  1      0.000000       42.0810           0
    2456 U    176  DOPE CA2  1      0.090000       42.0810           0
    2457 U    176  DOPE CA3  5     -0.090000       40.0650           0
    2458 U    176  DOPE CA4  1      0.000000       42.0810           0
    2459 U    176  DOPE CA5  2      0.000000       57.1160           0
    2460 U    176  DOPE CB1  1      0.000000       42.0810           0
    2461 U    176  DOPE CB2  1      0.090000       42.0810           0
    2462 U    176  DOPE CB3  5     -0.090000       40.0650           0
    2463 U    176  DOPE CB4  1      0.000000       42.0810           0
    2464 U    176  DOPE CB5  2      0.000000       57.1160           0
    2465 U    177  DOPE N    6      0.980000       45.0850           0
    2466 U    177  DOPE P    7     -1.090000      108.9986           0
    2467 U    177  DOPE COA  3      0.190000       71.0558           0
    2468 U    177  DOPE COB  4     -0.080000       72.0638           0
    2469 U    177  DOPE CA1  1      0.000000       42.0810           0
    2470 U    177  DOPE CA2  1      0.090000       42.0810           0
    2471 U    177  DOPE CA3  5     -0.090000       40.0650           0
    2472 U    177  DOPE CA4  1      0.000000       42.0810           0
    2473 U    177  DOPE CA5  2      0.000000       57.1160           0
    2474 U    177  DOPE CB1  1      0.000000       42.0810           0
    2475 U    177  DOPE CB2  1      0.090000       42.0810           0
    2476 U    177  DOPE CB3  5     -0.090000       40.0650           0
    2477 U    177  DOPE CB4  1      0.000000       42.0810           0
    2478 U    177  DOPE CB5  2      0.000000       57.1160           0
    2479 U    178  DOPE N    6      0.980000       45.0850           0
    2480 U    178  DOPE P    7     -1.090000      108.9986           0
    2481 U    178  DOPE COA  3      0.190000       71.0558           0
    2482 U    178  DOPE COB  4     -0.080000       72.0638           0
    2483 U    178  DOPE CA1  1      0.000000       42.0810           0
    2484 U    178  DOPE CA2  1      0.090000       42.0810           0
    2485 U    178  DOPE CA3  5     -0.090000       40.0650           0
    2486 U    178  DOPE CA4  1      0.000000       42.0810           0
    2487 U    178  DOPE CA5  2      0.000000       57.1160           0
    2488 U    178  DOPE CB1  1      0.000000       42.0810           0
    2489 U    178  DOPE CB2  1      0.090000       42.0810           0
    2490 U    178  DOPE CB3  5     -0.090000       40.0650           0
    2491 U    178  DOPE CB4  1      0.000000       42.0810           0
    2492 U    178  DOPE CB5  2      0.000000       57.1160           0
    2493 U    179  DOPE N    6      0.980000       45.0850           0
    2494 U    179  DOPE P    7     -1.090000      108.9986           0
    2495 U    179  DOPE COA  3      0.190000       71.0558           0
    2496 U    179  DOPE COB  4     -0.080000       72.0638           0
    2497 U    179  DOPE CA1  1      0.000000       42.0810           0
    2498 U    179  DOPE CA2  1      0.090000       42.0810           0
    2499 U    179  DOPE CA3  5     -0.090000       40.0650           0
    2500 U    179  DOPE CA4  1      0.000000       42.0810           0
    2501 U    179  DOPE CA5  2      0.000000       57.1160           0
    2502 U    179  DOPE CB1  1      0.000000       42.0810           0
    2503 U    179  DOPE CB2  1      0.090000       42.0810           0
    2504 U    179  DOPE CB3  5     -0.090000       40.0650           0
    2505 U    179  DOPE CB4  1      0.000000       42.0810           0
    2506 U    179  DOPE CB5  2      0.000000       57.1160           0
    2507 U    180  DOPE N    6      0.980000       45.0850           0
    2508 U    180  DOPE P    7     -1.090000      108.9986           0
    2509 U    180  DOPE COA  3      0.190000       71.0558           0
    2510 U    180  DOPE COB  4     -0.080000       72.0638           0
    2511 U    180  DOPE CA1  1      0.000000       42.0810           0
    2512 U    180  DOPE CA2  1      0.090000       42.0810           0
    2513 U    180  DOPE CA3  5     -0.090000       40.0650           0
    2514 U    180  DOPE CA4  1      0.000000       42.0810           0
    2515 U    180  DOPE CA5  2      0.000000       57.1160           0
    2516 U    180  DOPE CB1  1      0.000000       42.0810           0
    2517 U    180  DOPE CB2  1      0.090000       42.0810           0
    2518 U    180  DOPE CB3  5     -0.090000       40.0650           0
    2519 U    180  DOPE CB4  1      0.000000       42.0810           0
    2520 U    180  DOPE CB5  2      0.000000       57.1160           0
    2521 U    181  DOPE N    6      0.980000       45.0850           0
    2522 U    181  DOPE P    7     -1.090000      108.9986           0
    2523 U    181  DOPE COA  3      0.190000       71.0558           0
    2524 U    181  DOPE COB  4     -0.080000       72.0638           0
    2525 U    181  DOPE CA1  1      0.000000       42.0810           0
    2526 U    181  DOPE CA2  1      0.090000       42.0810           0
    2527 U    181  DOPE CA3  5     -0.090000       40.0650           0
    2528 U    181  DOPE CA4  1      0.000000       42.0810           0
    2529 U    181  DOPE CA5  2      0.000000       57.1160           0
    2530 U    181  DOPE CB1  1      0.000000       42.0810           0
    2531 U    181  DOPE CB2  1      0.090000       42.0810           0
    2532 U    181  DOPE CB3  5     -0.090000       40.0650           0
    2533 U    181  DOPE CB4  1      0.000000       42.0810           0
    2534 U    181  DOPE CB5  2      0.000000       57.1160           0
    2535 U    182  DOPE N    6      0.980000       45.0850           0
    2536 U    182  DOPE P    7     -1.090000      108.9986           0
    2537 U    182  DOPE COA  3      0.190000       71.0558           0
    2538 U    182  DOPE COB  4     -0.080000       72.0638           0
    2539 U    182  DOPE CA1  1      0.000000       42.0810           0
    2540 U    182  DOPE CA2  1      0.090000       42.0810           0
    2541 U    182  DOPE CA3  5     -0.090000       40.0650           0
    2542 U    182  DOPE CA4  1      0.000000       42.0810           0
    2543 U    182  DOPE CA5  2      0.000000       57.1160           0
    2544 U    182  DOPE CB1  1      0.000000       42.0810           0
    2545 U    182  DOPE CB2  1      0.090000       42.0810           0
    2546 U    182  DOPE CB3  5     -0.090000       40.0650           0
    2547 U    182  DOPE CB4  1      0.000000       42.0810           0
    2548 U    182  DOPE CB5  2      0.000000       57.1160           0
    2549 U    183  DOPE N    6      0.980000       45.0850           0
    2550 U    183  DOPE P    7     -1.090000      108.9986           0
    2551 U    183  DOPE COA  3      0.190000       71.0558           0
    2552 U    183  DOPE COB  4     -0.080000       72.0638           0
    2553 U    183  DOPE CA1  1      0.000000       42.0810           0
    2554 U    183  DOPE CA2  1      0.090000       42.0810           0
    2555 U    183  DOPE CA3  5     -0.090000       40.0650           0
    2556 U    183  DOPE CA4  1      0.000000       42.0810           0
    2557 U    183  DOPE CA5  2      0.000000       57.1160           0
    2558 U    183  DOPE CB1  1      0.000000       42.0810           0
    2559 U    183  DOPE CB2  1      0.090000       42.0810           0
    2560 U    183  DOPE CB3  5     -0.090000       40.0650           0
    2561 U    183  DOPE CB4  1      0.000000       42.0810           0
    2562 U    183  DOPE CB5  2      0.000000       57.1160           0
    2563 U    184  DOPE N    6      0.980000       45.0850           0
    2564 U    184  DOPE P    7     -1.090000      108.9986           0
    2565 U    184  DOPE COA  3      0.190000       71.0558           0
    2566 U    184  DOPE COB  4     -0.080000       72.0638           0
    2567 U    184  DOPE CA1  1      0.000000       42.0810           0
    2568 U    184  DOPE CA2  1      0.090000       42.0810           0
    2569 U    184  DOPE CA3  5     -0.090000       40.0650           0
    2570 U    184  DOPE CA4  1      0.000000       42.0810           0
    2571 U    184  DOPE CA5  2      0.000000       57.1160           0
    2572 U    184  DOPE CB1  1      0.000000       42.0810           0
    2573 U    184  DOPE CB2  1      0.090000       42.0810           0
    2574 U    184  DOPE CB3  5     -0.090000       40.0650           0
    2575 U    184  DOPE CB4  1      0.000000       42.0810           0
    2576 U    184  DOPE CB5  2      0.000000       57.1160           0
    2577 U    185  DOPE N    6      0.980000       45.0850           0
    2578 U    185  DOPE P    7     -1.090000      108.9986           0
    2579 U    185  DOPE COA  3      0.190000       71.0558           0
    2580 U    185  DOPE COB  4     -0.080000       72.0638           0
    2581 U    185  DOPE CA1  1      0.000000       42.0810           0
    2582 U    185  DOPE CA2  1      0.090000       42.0810           0
    2583 U    185  DOPE CA3  5     -0.090000       40.0650           0
    2584 U    185  DOPE CA4  1      0.000000       42.0810           0
    2585 U    185  DOPE CA5  2      0.000000       57.1160           0
    2586 U    185  DOPE CB1  1      0.000000       42.0810           0
    2587 U    185  DOPE CB2  1      0.090000       42.0810           0
    2588 U    185  DOPE CB3  5     -0.090000       40.0650           0
    2589 U    185  DOPE CB4  1      0.000000       42.0810           0
    2590 U    185  DOPE CB5  2      0.000000       57.1160           0
    2591 U    186  DOPE N    6      0.980000       45.0850           0
    2592 U    186  DOPE P    7     -1.090000      108.9986           0
    2593 U    186  DOPE COA  3      0.190000       71.0558           0
    2594 U    186  DOPE COB  4     -0.080000       72.0638           0
    2595 U    186  DOPE CA1  1      0.000000       42.0810           0
    2596 U    186  DOPE CA2  1      0.090000       42.0810           0
    2597 U    186  DOPE CA3  5     -0.090000       40.0650           0
    2598 U    186  DOPE CA4  1      0.000000       42.0810           0
    2599 U    186  DOPE CA5  2      0.000000       57.1160           0
    2600 U    186  DOPE CB1  1      0.000000       42.0810           0
    2601 U    186  DOPE CB2  1      0.090000       42.0810           0
    2602 U    186  DOPE CB3  5     -0.090000       40.0650           0
    2603 U    186  DOPE CB4  1      0.000000       42.0810           0
    2604 U    186  DOPE CB5  2      0.000000       57.1160           0
    2605 U    187  DOPE N    6      0.980000       45.0850           0
    2606 U    187  DOPE P    7     -1.090000      108.9986           0
    2607 U    187  DOPE COA  3      0.190000       71.0558           0
    2608 U    187  DOPE COB  4     -0.080000       72.0638           0
    2609 U    187  DOPE CA1  1      0.000000       42.0810           0
    2610 U    187  DOPE CA2  1      0.090000       42.0810           0
    2611 U    187  DOPE CA3  5     -0.090000       40.0650           0
    2612 U    187  DOPE CA4  1      0.000000       42.0810           0
    2613 U    187  DOPE CA5  2      0.000000       57.1160           0
    2614 U    187  DOPE CB1  1      0.000000       42.0810           0
    2615 U    187  DOPE CB2  1      0.090000       42.0810           0
    2616 U    187  DOPE CB3  5     -0.090000       40.0650           0
    2617 U    187  DOPE CB4  1      0.000000       42.0810           0
    2618 U    187  DOPE CB5  2      0.000000       57.1160           0
    2619 U    188  DOPE N    6      0.980000       45.0850           0
    2620 U    188  DOPE P    7     -1.090000      108.9986           0
    2621 U    188  DOPE COA  3      0.190000       71.0558           0
    2622 U    188  DOPE COB  4     -0.080000       72.0638           0
    2623 U    188  DOPE CA1  1      0.000000       42.0810           0
    2624 U    188  DOPE CA2  1      0.090000       42.0810           0
    2625 U    188  DOPE CA3  5     -0.090000       40.0650           0
    2626 U    188  DOPE CA4  1      0.000000       42.0810           0
    2627 U    188  DOPE CA5  2      0.000000       57.1160           0
    2628 U    188  DOPE CB1  1      0.000000       42.0810           0
    2629 U    188  DOPE CB2  1      0.090000       42.0810           0
    2630 U    188  DOPE CB3  5     -0.090000       40.0650           0
    2631 U    188  DOPE CB4  1      0.000000       42.0810           0
    2632 U    188  DOPE CB5  2      0.000000       57.1160           0
    2633 U    189  DOPE N    6      0.980000       45.0850           0
    2634 U    189  DOPE P    7     -1.090000      108.9986           0
    2635 U    189  DOPE COA  3      0.190000       71.0558           0
    2636 U    189  DOPE COB  4     -0.080000       72.0638           0
    2637 U    189  DOPE CA1  1      0.000000       42.0810           0
    2638 U    189  DOPE CA2  1      0.090000       42.0810           0
    2639 U    189  DOPE CA3  5     -0.090000       40.0650           0
    2640 U    189  DOPE CA4  1      0.000000       42.0810           0
    2641 U    189  DOPE CA5  2      0.000000       57.1160           0
    2642 U    189  DOPE CB1  1      0.000000       42.0810           0
    2643 U    189  DOPE CB2  1      0.090000       42.0810           0
    2644 U    189  DOPE CB3  5     -0.090000       40.0650           0
    2645 U    189  DOPE CB4  1      0.000000       42.0810           0
    2646 U    189  DOPE CB5  2      0.000000       57.1160           0
    2647 U    190  DOPE N    6      0.980000       45.0850           0
    2648 U    190  DOPE P    7     -1.090000      108.9986           0
    2649 U    190  DOPE COA  3      0.190000       71.0558           0
    2650 U    190  DOPE COB  4     -0.080000       72.0638           0
    2651 U    190  DOPE CA1  1      0.000000       42.0810           0
    2652 U    190  DOPE CA2  1      0.090000       42.0810           0
    2653 U    190  DOPE CA3  5     -0.090000       40.0650           0
    2654 U    190  DOPE CA4  1      0.000000       42.0810           0
    2655 U    190  DOPE CA5  2      0.000000       57.1160           0
    2656 U    190  DOPE CB1  1      0.000000       42.0810           0
    2657 U    190  DOPE CB2  1      0.090000       42.0810           0
    2658 U    190  DOPE CB3  5     -0.090000       40.0650           0
    2659 U    190  DOPE CB4  1      0.000000       42.0810           0
    2660 U    190  DOPE CB5  2      0.000000       57.1160           0
    2661 U    191  DOPE N    6      0.980000       45.0850           0
    2662 U    191  DOPE P    7     -1.090000      108.9986           0
    2663 U    191  DOPE COA  3      0.190000       71.0558           0
    2664 U    191  DOPE COB  4     -0.080000       72.0638           0
    2665 U    191  DOPE CA1  1      0.000000       42.0810           0
    2666 U    191  DOPE CA2  1      0.090000       42.0810           0
    2667 U    191  DOPE CA3  5     -0.090000       40.0650           0
    2668 U    191  DOPE CA4  1      0.000000       42.0810           0
    2669 U    191  DOPE CA5  2      0.000000       57.1160           0
    2670 U    191  DOPE CB1  1      0.000000       42.0810           0
    2671 U    191  DOPE CB2  1      0.090000       42.0810           0
    2672 U    191  DOPE CB3  5     -0.090000       40.0650           0
    2673 U    191  DOPE CB4  1      0.000000       42.0810           0
    2674 U    191  DOPE CB5  2      0.000000       57.1160           0
    2675 U    192  DOPE N    6      0.980000       45.0850           0
    2676 U    192  DOPE P    7     -1.090000      108.9986           0
    2677 U    192  DOPE COA  3      0.190000       71.0558           0
    2678 U    192  DOPE COB  4     -0.080000       72.0638           0
    2679 U    192  DOPE CA1  1      0.000000       42.0810           0
    2680 U    192  DOPE CA2  1      0.090000       42.0810           0
    2681 U    192  DOPE CA3  5     -0.090000       40.0650           0
    2682 U    192  DOPE CA4  1      0.000000       42.0810           0
    2683 U    192  DOPE CA5  2      0.000000       57.1160           0
    2684 U    192  DOPE CB1  1      0.000000       42.0810           0
    2685 U    192  DOPE CB2  1      0.090000       42.0810           0
    2686 U    192  DOPE CB3  5     -0.090000       40.0650           0
    2687 U    192  DOPE CB4  1      0.000000       42.0810           0
    2688 U    192  DOPE CB5  2      0.000000       57.1160           0
    2689 U    193  DOPE N    6      0.980000       45.0850           0
    2690 U    193  DOPE P    7     -1.090000      108.9986           0
    2691 U    193  DOPE COA  3      0.190000       71.0558           0
    2692 U    193  DOPE COB  4     -0.080000       72.0638           0
    2693 U    193  DOPE CA1  1      0.000000       42.0810           0
    2694 U    193  DOPE CA2  1      0.090000       42.0810           0
    2695 U    193  DOPE CA3  5     -0.090000       40.0650           0
    2696 U    193  DOPE CA4  1      0.000000       42.0810           0
    2697 U    193  DOPE CA5  2      0.000000       57.1160           0
    2698 U    193  DOPE CB1  1      0.000000       42.0810           0
    2699 U    193  DOPE CB2  1      0.090000       42.0810           0
    2700 U    193  DOPE CB3  5     -0.090000       40.0650           0
    2701 U    193  DOPE CB4  1      0.000000       42.0810           0
    2702 U    193  DOPE CB5  2      0.000000       57.1160           0
    2703 U    194  DOPE N    6      0.980000       45.0850           0
    2704 U    194  DOPE P    7     -1.090000      108.9986           0
    2705 U    194  DOPE COA  3      0.190000       71.0558           0
    2706 U    194  DOPE COB  4     -0.080000       72.0638           0
    2707 U    194  DOPE CA1  1      0.000000       42.0810           0
    2708 U    194  DOPE CA2  1      0.090000       42.0810           0
    2709 U    194  DOPE CA3  5     -0.090000       40.0650           0
    2710 U    194  DOPE CA4  1      0.000000       42.0810           0
    2711 U    194  DOPE CA5  2      0.000000       57.1160           0
    2712 U    194  DOPE CB1  1      0.000000       42.0810           0
    2713 U    194  DOPE CB2  1      0.090000       42.0810           0
    2714 U    194  DOPE CB3  5     -0.090000       40.0650           0
    2715 U    194  DOPE CB4  1      0.000000       42.0810           0
    2716 U    194  DOPE CB5  2      0.000000       57.1160           0
    2717 U    195  DOPE N    6      0.980000       45.0850           0
    2718 U    195  DOPE P    7     -1.090000      108.9986           0
    2719 U    195  DOPE COA  3      0.190000       71.0558           0
    2720 U    195  DOPE COB  4     -0.080000       72.0638           0
    2721 U    195  DOPE CA1  1      0.000000       42.0810           0
    2722 U    195  DOPE CA2  1      0.090000       42.0810           0
    2723 U    195  DOPE CA3  5     -0.090000       40.0650           0
    2724 U    195  DOPE CA4  1      0.000000       42.0810           0
    2725 U    195  DOPE CA5  2      0.000000       57.1160           0
    2726 U    195  DOPE CB1  1      0.000000       42.0810           0
    2727 U    195  DOPE CB2  1      0.090000       42.0810           0
    2728 U    195  DOPE CB3  5     -0.090000       40.0650           0
    2729 U    195  DOPE CB4  1      0.000000       42.0810           0
    2730 U    195  DOPE CB5  2      0.000000       57.1160           0
    2731 U    196  DOPE N    6      0.980000       45.0850           0
    2732 U    196  DOPE P    7     -1.090000      108.9986           0
    2733 U    196  DOPE COA  3      0.190000       71.0558           0
    2734 U    196  DOPE COB  4     -0.080000       72.0638           0
    2735 U    196  DOPE CA1  1      0.000000       42.0810           0
    2736 U    196  DOPE CA2  1      0.090000       42.0810           0
    2737 U    196  DOPE CA3  5     -0.090000       40.0650           0
    2738 U    196  DOPE CA4  1      0.000000       42.0810           0
    2739 U    196  DOPE CA5  2      0.000000       57.1160           0
    2740 U    196  DOPE CB1  1      0.000000       42.0810           0
    2741 U    196  DOPE CB2  1      0.090000       42.0810           0
    2742 U    196  DOPE CB3  5     -0.090000       40.0650           0
    2743 U    196  DOPE CB4  1      0.000000       42.0810           0
    2744 U    196  DOPE CB5  2      0.000000       57.1160           0
    2745 U    197  DOPE N    6      0.980000       45.0850           0
    2746 U    197  DOPE P    7     -1.090000      108.9986           0
    2747 U    197  DOPE COA  3      0.190000       71.0558           0
    2748 U    197  DOPE COB  4     -0.080000       72.0638           0
    2749 U    197  DOPE CA1  1      0.000000       42.0810           0
    2750 U    197  DOPE CA2  1      0.090000       42.0810           0
    2751 U    197  DOPE CA3  5     -0.090000       40.0650           0
    2752 U    197  DOPE CA4  1      0.000000       42.0810           0
    2753 U    197  DOPE CA5  2      0.000000       57.1160           0
    2754 U    197  DOPE CB1  1      0.000000       42.0810           0
    2755 U    197  DOPE CB2  1      0.090000       42.0810           0
    2756 U    197  DOPE CB3  5     -0.090000       40.0650           0
    2757 U    197  DOPE CB4  1      0.000000       42.0810           0
    2758 U    197  DOPE CB5  2      0.000000       57.1160           0
    2759 U    198  DOPE N    6      0.980000       45.0850           0
    2760 U    198  DOPE P    7     -1.090000      108.9986           0
    2761 U    198  DOPE COA  3      0.190000       71.0558           0
    2762 U    198  DOPE COB  4     -0.080000       72.0638           0
    2763 U    198  DOPE CA1  1      0.000000       42.0810           0
    2764 U    198  DOPE CA2  1      0.090000       42.0810           0
    2765 U    198  DOPE CA3  5     -0.090000       40.0650           0
    2766 U    198  DOPE CA4  1      0.000000       42.0810           0
    2767 U    198  DOPE CA5  2      0.000000       57.1160           0
    2768 U    198  DOPE CB1  1      0.000000       42.0810           0
    2769 U    198  DOPE CB2  1      0.090000       42.0810           0
    2770 U    198  DOPE CB3  5     -0.090000       40.0650           0
    2771 U    198  DOPE CB4  1      0.000000       42.0810           0
    2772 U    198  DOPE CB5  2      0.000000       57.1160           0
    2773 U    199  DOPE N    6      0.980000       45.0850           0
    2774 U    199  DOPE P    7     -1.090000      108.9986           0
    2775 U    199  DOPE COA  3      0.190000       71.0558           0
    2776 U    199  DOPE COB  4     -0.080000       72.0638           0
    2777 U    199  DOPE CA1  1      0.000000       42.0810           0
    2778 U    199  DOPE CA2  1      0.090000       42.0810           0
    2779 U    199  DOPE CA3  5     -0.090000       40.0650           0
    2780 U    199  DOPE CA4  1      0.000000       42.0810           0
    2781 U    199  DOPE CA5  2      0.000000       57.1160           0
    2782 U    199  DOPE CB1  1      0.000000       42.0810           0
    2783 U    199  DOPE CB2  1      0.090000       42.0810           0
    2784 U    199  DOPE CB3  5     -0.090000       40.0650           0
    2785 U    199  DOPE CB4  1      0.000000       42.0810           0
    2786 U    199  DOPE CB5  2      0.000000       57.1160           0
    2787 U    200  DOPE N    6      0.980000       45.0850           0
    2788 U    200  DOPE P    7     -1.090000      108.9986           0
    2789 U    200  DOPE COA  3      0.190000       71.0558           0
    2790 U    200  DOPE COB  4     -0.080000       72.0638           0
    2791 U    200  DOPE CA1  1      0.000000       42.0810           0
    2792 U    200  DOPE CA2  1      0.090000       42.0810           0
    2793 U    200  DOPE CA3  5     -0.090000       40.0650           0
    2794 U    200  DOPE CA4  1      0.000000       42.0810           0
    2795 U    200  DOPE CA5  2      0.000000       57.1160           0
    2796 U    200  DOPE CB1  1      0.000000       42.0810           0
    2797 U    200  DOPE CB2  1      0.090000       42.0810           0
    2798 U    200  DOPE CB3  5     -0.090000       40.0650           0
    2799 U    200  DOPE CB4  1      0.000000       42.0810           0
    2800 U    200  DOPE CB5  2      0.000000       57.1160           0
    2801 U    201  DOPE N    6      0.980000       45.0850           0
    2802 U    201  DOPE P    7     -1.090000      108.9986           0
    2803 U    201  DOPE COA  3      0.190000       71.0558           0
    2804 U    201  DOPE COB  4     -0.080000       72.0638           0
    2805 U    201  DOPE CA1  1      0.000000       42.0810           0
    2806 U    201  DOPE CA2  1      0.090000       42.0810           0
    2807 U    201  DOPE CA3  5     -0.090000       40.0650           0
    2808 U    201  DOPE CA4  1      0.000000       42.0810           0
    2809 U    201  DOPE CA5  2      0.000000       57.1160           0
    2810 U    201  DOPE CB1  1      0.000000       42.0810           0
    2811 U    201  DOPE CB2  1      0.090000       42.0810           0
    2812 U    201  DOPE CB3  5     -0.090000       40.0650           0
    2813 U    201  DOPE CB4  1      0.000000       42.0810           0
    2814 U    201  DOPE CB5  2      0.000000       57.1160           0
    2815 U    202  DOPE N    6      0.980000       45.0850           0
    2816 U    202  DOPE P    7     -1.090000      108.9986           0
    2817 U    202  DOPE COA  3      0.190000       71.0558           0
    2818 U    202  DOPE COB  4     -0.080000       72.0638           0
    2819 U    202  DOPE CA1  1      0.000000       42.0810           0
    2820 U    202  DOPE CA2  1      0.090000       42.0810           0
    2821 U    202  DOPE CA3  5     -0.090000       40.0650           0
    2822 U    202  DOPE CA4  1      0.000000       42.0810           0
    2823 U    202  DOPE CA5  2      0.000000       57.1160           0
    2824 U    202  DOPE CB1  1      0.000000       42.0810           0
    2825 U    202  DOPE CB2  1      0.090000       42.0810           0
    2826 U    202  DOPE CB3  5     -0.090000       40.0650           0
    2827 U    202  DOPE CB4  1      0.000000       42.0810           0
    2828 U    202  DOPE CB5  2      0.000000       57.1160           0
    2829 U    203  DOPE N    6      0.980000       45.0850           0
    2830 U    203  DOPE P    7     -1.090000      108.9986           0
    2831 U    203  DOPE COA  3      0.190000       71.0558           0
    2832 U    203  DOPE COB  4     -0.080000       72.0638           0
    2833 U    203  DOPE CA1  1      0.000000       42.0810           0
    2834 U    203  DOPE CA2  1      0.090000       42.0810           0
    2835 U    203  DOPE CA3  5     -0.090000       40.0650           0
    2836 U    203  DOPE CA4  1      0.000000       42.0810           0
    2837 U    203  DOPE CA5  2      0.000000       57.1160           0
    2838 U    203  DOPE CB1  1      0.000000       42.0810           0
    2839 U    203  DOPE CB2  1      0.090000       42.0810           0
    2840 U    203  DOPE CB3  5     -0.090000       40.0650           0
    2841 U    203  DOPE CB4  1      0.000000       42.0810           0
    2842 U    203  DOPE CB5  2      0.000000       57.1160           0
    2843 U    204  DOPE N    6      0.980000       45.0850           0
    2844 U    204  DOPE P    7     -1.090000      108.9986           0
    2845 U    204  DOPE COA  3      0.190000       71.0558           0
    2846 U    204  DOPE COB  4     -0.080000       72.0638           0
    2847 U    204  DOPE CA1  1      0.000000       42.0810           0
    2848 U    204  DOPE CA2  1      0.090000       42.0810           0
    2849 U    204  DOPE CA3  5     -0.090000       40.0650           0
    2850 U    204  DOPE CA4  1      0.000000       42.0810           0
    2851 U    204  DOPE CA5  2      0.000000       57.1160           0
    2852 U    204  DOPE CB1  1      0.000000       42.0810           0
    2853 U    204  DOPE CB2  1      0.090000       42.0810           0
    2854 U    204  DOPE CB3  5     -0.090000       40.0650           0
    2855 U    204  DOPE CB4  1      0.000000       42.0810           0
    2856 U    204  DOPE CB5  2      0.000000       57.1160           0
    2857 U    205  DOPE N    6      0.980000       45.0850           0
    2858 U    205  DOPE P    7     -1.090000      108.9986           0
    2859 U    205  DOPE COA  3      0.190000       71.0558           0
    2860 U    205  DOPE COB  4     -0.080000       72.0638           0
    2861 U    205  DOPE CA1  1      0.000000       42.0810           0
    2862 U    205  DOPE CA2  1      0.090000       42.0810           0
    2863 U    205  DOPE CA3  5     -0.090000       40.0650           0
    2864 U    205  DOPE CA4  1      0.000000       42.0810           0
    2865 U    205  DOPE CA5  2      0.000000       57.1160           0
    2866 U    205  DOPE CB1  1      0.000000       42.0810           0
    2867 U    205  DOPE CB2  1      0.090000       42.0810           0
    2868 U    205  DOPE CB3  5     -0.090000       40.0650           0
    2869 U    205  DOPE CB4  1      0.000000       42.0810           0
    2870 U    205  DOPE CB5  2      0.000000       57.1160           0
    2871 U    206  DOPE N    6      0.980000       45.0850           0
    2872 U    206  DOPE P    7     -1.090000      108.9986           0
    2873 U    206  DOPE COA  3      0.190000       71.0558           0
    2874 U    206  DOPE COB  4     -0.080000       72.0638           0
    2875 U    206  DOPE CA1  1      0.000000       42.0810           0
    2876 U    206  DOPE CA2  1      0.090000       42.0810           0
    2877 U    206  DOPE CA3  5     -0.090000       40.0650           0
    2878 U    206  DOPE CA4  1      0.000000       42.0810           0
    2879 U    206  DOPE CA5  2      0.000000       57.1160           0
    2880 U    206  DOPE CB1  1      0.000000       42.0810           0
    2881 U    206  DOPE CB2  1      0.090000       42.0810           0
    2882 U    206  DOPE CB3  5     -0.090000       40.0650           0
    2883 U    206  DOPE CB4  1      0.000000       42.0810           0
    2884 U    206  DOPE CB5  2      0.000000       57.1160           0
    2885 U    207  DOPE N    6      0.980000       45.0850           0
    2886 U    207  DOPE P    7     -1.090000      108.9986           0
    2887 U    207  DOPE COA  3      0.190000       71.0558           0
    2888 U    207  DOPE COB  4     -0.080000       72.0638           0
    2889 U    207  DOPE CA1  1      0.000000       42.0810           0
    2890 U    207  DOPE CA2  1      0.090000       42.0810           0
    2891 U    207  DOPE CA3  5     -0.090000       40.0650           0
    2892 U    207  DOPE CA4  1      0.000000       42.0810           0
    2893 U    207  DOPE CA5  2      0.000000       57.1160           0
    2894 U    207  DOPE CB1  1      0.000000       42.0810           0
    2895 U    207  DOPE CB2  1      0.090000       42.0810           0
    2896 U    207  DOPE CB3  5     -0.090000       40.0650           0
    2897 U    207  DOPE CB4  1      0.000000       42.0810           0
    2898 U    207  DOPE CB5  2      0.000000       57.1160           0
    2899 U    208  DOPE N    6      0.980000       45.0850           0
    2900 U    208  DOPE P    7     -1.090000      108.9986           0
    2901 U    208  DOPE COA  3      0.190000       71.0558           0
    2902 U    208  DOPE COB  4     -0.080000       72.0638           0
    2903 U    208  DOPE CA1  1      0.000000       42.0810           0
    2904 U    208  DOPE CA2  1      0.090000       42.0810           0
    2905 U    208  DOPE CA3  5     -0.090000       40.0650           0
    2906 U    208  DOPE CA4  1      0.000000       42.0810           0
    2907 U    208  DOPE CA5  2      0.000000       57.1160           0
    2908 U    208  DOPE CB1  1      0.000000       42.0810           0
    2909 U    208  DOPE CB2  1      0.090000       42.0810           0
    2910 U    208  DOPE CB3  5     -0.090000       40.0650           0
    2911 U    208  DOPE CB4  1      0.000000       42.0810           0
    2912 U    208  DOPE CB5  2      0.000000       57.1160           0
    2913 U    209  DOPE N    6      0.980000       45.0850           0
    2914 U    209  DOPE P    7     -1.090000      108.9986           0
    2915 U    209  DOPE COA  3      0.190000       71.0558           0
    2916 U    209  DOPE COB  4     -0.080000       72.0638           0
    2917 U    209  DOPE CA1  1      0.000000       42.0810           0
    2918 U    209  DOPE CA2  1      0.090000       42.0810           0
    2919 U    209  DOPE CA3  5     -0.090000       40.0650           0
    2920 U    209  DOPE CA4  1      0.000000       42.0810           0
    2921 U    209  DOPE CA5  2      0.000000       57.1160           0
    2922 U    209  DOPE CB1  1      0.000000       42.0810           0
    2923 U    209  DOPE CB2  1      0.090000       42.0810           0
    2924 U    209  DOPE CB3  5     -0.090000       40.0650           0
    2925 U    209  DOPE CB4  1      0.000000       42.0810           0
    2926 U    209  DOPE CB5  2      0.000000       57.1160           0
    2927 U    210  DOPE N    6      0.980000       45.0850           0
    2928 U    210  DOPE P    7     -1.090000      108.9986           0
    2929 U    210  DOPE COA  3      0.190000       71.0558           0
    2930 U    210  DOPE COB  4     -0.080000       72.0638           0
    2931 U    210  DOPE CA1  1      0.000000       42.0810           0
    2932 U    210  DOPE CA2  1      0.090000       42.0810           0
    2933 U    210  DOPE CA3  5     -0.090000       40.0650           0
    2934 U    210  DOPE CA4  1      0.000000       42.0810           0
    2935 U    210  DOPE CA5  2      0.000000       57.1160           0
    2936 U    210  DOPE CB1  1      0.000000       42.0810           0
    2937 U    210  DOPE CB2  1      0.090000       42.0810           0
    2938 U    210  DOPE CB3  5     -0.090000       40.0650           0
    2939 U    210  DOPE CB4  1      0.000000       42.0810           0
    2940 U    210  DOPE CB5  2      0.000000       57.1160           0
    2941 U    211  DOPE N    6      0.980000       45.0850           0
    2942 U    211  DOPE P    7     -1.090000      108.9986           0
    2943 U    211  DOPE COA  3      0.190000       71.0558           0
    2944 U    211  DOPE COB  4     -0.080000       72.0638           0
    2945 U    211  DOPE CA1  1      0.000000       42.0810           0
    2946 U    211  DOPE CA2  1      0.090000       42.0810           0
    2947 U    211  DOPE CA3  5     -0.090000       40.0650           0
    2948 U    211  DOPE CA4  1      0.000000       42.0810           0
    2949 U    211  DOPE CA5  2      0.000000       57.1160           0
    2950 U    211  DOPE CB1  1      0.000000       42.0810           0
    2951 U    211  DOPE CB2  1      0.090000       42.0810           0
    2952 U    211  DOPE CB3  5     -0.090000       40.0650           0
    2953 U    211  DOPE CB4  1      0.000000       42.0810           0
    2954 U    211  DOPE CB5  2      0.000000       57.1160           0
    2955 U    212  DOPE N    6      0.980000       45.0850           0
    2956 U    212  DOPE P    7     -1.090000      108.9986           0
    2957 U    212  DOPE COA  3      0.190000       71.0558           0
    2958 U    212  DOPE COB  4     -0.080000       72.0638           0
    2959 U    212  DOPE CA1  1      0.000000       42.0810           0
    2960 U    212  DOPE CA2  1      0.090000       42.0810           0
    2961 U    212  DOPE CA3  5     -0.090000       40.0650           0
    2962 U    212  DOPE CA4  1      0.000000       42.0810           0
    2963 U    212  DOPE CA5  2      0.000000       57.1160           0
    2964 U    212  DOPE CB1  1      0.000000       42.0810           0
    2965 U    212  DOPE CB2  1      0.090000       42.0810           0
    2966 U    212  DOPE CB3  5     -0.090000       40.0650           0
    2967 U    212  DOPE CB4  1      0.000000       42.0810           0
    2968 U    212  DOPE CB5  2      0.000000       57.1160           0
    2969 U    213  DOPE N    6      0.980000       45.0850           0
    2970 U    213  DOPE P    7     -1.090000      108.9986           0
    2971 U    213  DOPE COA  3      0.190000       71.0558           0
    2972 U    213  DOPE COB  4     -0.080000       72.0638           0
    2973 U    213  DOPE CA1  1      0.000000       42.0810           0
    2974 U    213  DOPE CA2  1      0.090000       42.0810           0
    2975 U    213  DOPE CA3  5     -0.090000       40.0650           0
    2976 U    213  DOPE CA4  1      0.000000       42.0810           0
    2977 U    213  DOPE CA5  2      0.000000       57.1160           0
    2978 U    213  DOPE CB1  1      0.000000       42.0810           0
    2979 U    213  DOPE CB2  1      0.090000       42.0810           0
    2980 U    213  DOPE CB3  5     -0.090000       40.0650           0
    2981 U    213  DOPE CB4  1      0.000000       42.0810           0
    2982 U    213  DOPE CB5  2      0.000000       57.1160           0
    2983 U    214  DOPE N    6      0.980000       45.0850           0
    2984 U    214  DOPE P    7     -1.090000      108.9986           0
    2985 U    214  DOPE COA  3      0.190000       71.0558           0
    2986 U    214  DOPE COB  4     -0.080000       72.0638           0
    2987 U    214  DOPE CA1  1      0.000000       42.0810           0
    2988 U    214  DOPE CA2  1      0.090000       42.0810           0
    2989 U    214  DOPE CA3  5     -0.090000       40.0650           0
    2990 U    214  DOPE CA4  1      0.000000       42.0810           0
    2991 U    214  DOPE CA5  2      0.000000       57.1160           0
    2992 U    214  DOPE CB1  1      0.000000       42.0810           0
    2993 U    214  DOPE CB2  1      0.090000       42.0810           0
    2994 U    214  DOPE CB3  5     -0.090000       40.0650           0
    2995 U    214  DOPE CB4  1      0.000000       42.0810           0
    2996 U    214  DOPE CB5  2      0.000000       57.1160           0
    2997 U    215  DOPE N    6      0.980000       45.0850           0
    2998 U    215  DOPE P    7     -1.090000      108.9986           0
    2999 U    215  DOPE COA  3      0.190000       71.0558           0
    3000 U    215  DOPE COB  4     -0.080000       72.0638           0
    3001 U    215  DOPE CA1  1      0.000000       42.0810           0
    3002 U    215  DOPE CA2  1      0.090000       42.0810           0
    3003 U    215  DOPE CA3  5     -0.090000       40.0650           0
    3004 U    215  DOPE CA4  1      0.000000       42.0810           0
    3005 U    215  DOPE CA5  2      0.000000       57.1160           0
    3006 U    215  DOPE CB1  1      0.000000       42.0810           0
    3007 U    215  DOPE CB2  1      0.090000       42.0810           0
    3008 U    215  DOPE CB3  5     -0.090000       40.0650           0
    3009 U    215  DOPE CB4  1      0.000000       42.0810           0
    3010 U    215  DOPE CB5  2      0.000000       57.1160           0
    3011 U    216  DOPE N    6      0.980000       45.0850           0
    3012 U    216  DOPE P    7     -1.090000      108.9986           0
    3013 U    216  DOPE COA  3      0.190000       71.0558           0
    3014 U    216  DOPE COB  4     -0.080000       72.0638           0
    3015 U    216  DOPE CA1  1      0.000000       42.0810           0
    3016 U    216  DOPE CA2  1      0.090000       42.0810           0
    3017 U    216  DOPE CA3  5     -0.090000       40.0650           0
    3018 U    216  DOPE CA4  1      0.000000       42.0810           0
    3019 U    216  DOPE CA5  2      0.000000       57.1160           0
    3020 U    216  DOPE CB1  1      0.000000       42.0810           0
    3021 U    216  DOPE CB2  1      0.090000       42.0810           0
    3022 U    216  DOPE CB3  5     -0.090000       40.0650           0
    3023 U    216  DOPE CB4  1      0.000000       42.0810           0
    3024 U    216  DOPE CB5  2      0.000000       57.1160           0
    3025 U    217  DOPE N    6      0.980000       45.0850           0
    3026 U    217  DOPE P    7     -1.090000      108.9986           0
    3027 U    217  DOPE COA  3      0.190000       71.0558           0
    3028 U    217  DOPE COB  4     -0.080000       72.0638           0
    3029 U    217  DOPE CA1  1      0.000000       42.0810           0
    3030 U    217  DOPE CA2  1      0.090000       42.0810           0
    3031 U    217  DOPE CA3  5     -0.090000       40.0650           0
    3032 U    217  DOPE CA4  1      0.000000       42.0810           0
    3033 U    217  DOPE CA5  2      0.000000       57.1160           0
    3034 U    217  DOPE CB1  1      0.000000       42.0810           0
    3035 U    217  DOPE CB2  1      0.090000       42.0810           0
    3036 U    217  DOPE CB3  5     -0.090000       40.0650           0
    3037 U    217  DOPE CB4  1      0.000000       42.0810           0
    3038 U    217  DOPE CB5  2      0.000000       57.1160           0
    3039 U    218  DOPE N    6      0.980000       45.0850           0
    3040 U    218  DOPE P    7     -1.090000      108.9986           0
    3041 U    218  DOPE COA  3      0.190000       71.0558           0
    3042 U    218  DOPE COB  4     -0.080000       72.0638           0
    3043 U    218  DOPE CA1  1      0.000000       42.0810           0
    3044 U    218  DOPE CA2  1      0.090000       42.0810           0
    3045 U    218  DOPE CA3  5     -0.090000       40.0650           0
    3046 U    218  DOPE CA4  1      0.000000       42.0810           0
    3047 U    218  DOPE CA5  2      0.000000       57.1160           0
    3048 U    218  DOPE CB1  1      0.000000       42.0810           0
    3049 U    218  DOPE CB2  1      0.090000       42.0810           0
    3050 U    218  DOPE CB3  5     -0.090000       40.0650           0
    3051 U    218  DOPE CB4  1      0.000000       42.0810           0
    3052 U    218  DOPE CB5  2      0.000000       57.1160           0
    3053 U    219  DOPE N    6      0.980000       45.0850           0
    3054 U    219  DOPE P    7     -1.090000      108.9986           0
    3055 U    219  DOPE COA  3      0.190000       71.0558           0
    3056 U    219  DOPE COB  4     -0.080000       72.0638           0
    3057 U    219  DOPE CA1  1      0.000000       42.0810           0
    3058 U    219  DOPE CA2  1      0.090000       42.0810           0
    3059 U    219  DOPE CA3  5     -0.090000       40.0650           0
    3060 U    219  DOPE CA4  1      0.000000       42.0810           0
    3061 U    219  DOPE CA5  2      0.000000       57.1160           0
    3062 U    219  DOPE CB1  1      0.000000       42.0810           0
    3063 U    219  DOPE CB2  1      0.090000       42.0810           0
    3064 U    219  DOPE CB3  5     -0.090000       40.0650           0
    3065 U    219  DOPE CB4  1      0.000000       42.0810           0
    3066 U    219  DOPE CB5  2      0.000000       57.1160           0
    3067 U    220  DOPE N    6      0.980000       45.0850           0
    3068 U    220  DOPE P    7     -1.090000      108.9986           0
    3069 U    220  DOPE COA  3      0.190000       71.0558           0
    3070 U    220  DOPE COB  4     -0.080000       72.0638           0
    3071 U    220  DOPE CA1  1      0.000000       42.0810           0
    3072 U    220  DOPE CA2  1      0.090000       42.0810           0
    3073 U    220  DOPE CA3  5     -0.090000       40.0650           0
    3074 U    220  DOPE CA4  1      0.000000       42.0810           0
    3075 U    220  DOPE CA5  2      0.000000       57.1160           0
    3076 U    220  DOPE CB1  1      0.000000       42.0810           0
    3077 U    220  DOPE CB2  1      0.090000       42.0810           0
    3078 U    220  DOPE CB3  5     -0.090000       40.0650           0
    3079 U    220  DOPE CB4  1      0.000000       42.0810           0
    3080 U    220  DOPE CB5  2      0.000000       57.1160           0
    3081 U    221  DOPE N    6      0.980000       45.0850           0
    3082 U    221  DOPE P    7     -1.090000      108.9986           0
    3083 U    221  DOPE COA  3      0.190000       71.0558           0
    3084 U    221  DOPE COB  4     -0.080000       72.0638           0
    3085 U    221  DOPE CA1  1      0.000000       42.0810           0
    3086 U    221  DOPE CA2  1      0.090000       42.0810           0
    3087 U    221  DOPE CA3  5     -0.090000       40.0650           0
    3088 U    221  DOPE CA4  1      0.000000       42.0810           0
    3089 U    221  DOPE CA5  2      0.000000       57.1160           0
    3090 U    221  DOPE CB1  1      0.000000       42.0810           0
    3091 U    221  DOPE CB2  1      0.090000       42.0810           0
    3092 U    221  DOPE CB3  5     -0.090000       40.0650           0
    3093 U    221  DOPE CB4  1      0.000000       42.0810           0
    3094 U    221  DOPE CB5  2      0.000000       57.1160           0
    3095 U    222  DOPE N    6      0.980000       45.0850           0
    3096 U    222  DOPE P    7     -1.090000      108.9986           0
    3097 U    222  DOPE COA  3      0.190000       71.0558           0
    3098 U    222  DOPE COB  4     -0.080000       72.0638           0
    3099 U    222  DOPE CA1  1      0.000000       42.0810           0
    3100 U    222  DOPE CA2  1      0.090000       42.0810           0
    3101 U    222  DOPE CA3  5     -0.090000       40.0650           0
    3102 U    222  DOPE CA4  1      0.000000       42.0810           0
    3103 U    222  DOPE CA5  2      0.000000       57.1160           0
    3104 U    222  DOPE CB1  1      0.000000       42.0810           0
    3105 U    222  DOPE CB2  1      0.090000       42.0810           0
    3106 U    222  DOPE CB3  5     -0.090000       40.0650           0
    3107 U    222  DOPE CB4  1      0.000000       42.0810           0
    3108 U    222  DOPE CB5  2      0.000000       57.1160           0
    3109 U    223  DOPE N    6      0.980000       45.0850           0
    3110 U    223  DOPE P    7     -1.090000      108.9986           0
    3111 U    223  DOPE COA  3      0.190000       71.0558           0
    3112 U    223  DOPE COB  4     -0.080000       72.0638           0
    3113 U    223  DOPE CA1  1      0.000000       42.0810           0
    3114 U    223  DOPE CA2  1      0.090000       42.0810           0
    3115 U    223  DOPE CA3  5     -0.090000       40.0650           0
    3116 U    223  DOPE CA4  1      0.000000       42.0810           0
    3117 U    223  DOPE CA5  2      0.000000       57.1160           0
    3118 U    223  DOPE CB1  1      0.000000       42.0810           0
    3119 U    223  DOPE CB2  1      0.090000       42.0810           0
    3120 U    223  DOPE CB3  5     -0.090000       40.0650           0
    3121 U    223  DOPE CB4  1      0.000000       42.0810           0
    3122 U    223  DOPE CB5  2      0.000000       57.1160           0
    3123 U    224  DOPE N    6      0.980000       45.0850           0
    3124 U    224  DOPE P    7     -1.090000      108.9986           0
    3125 U    224  DOPE COA  3      0.190000       71.0558           0
    3126 U    224  DOPE COB  4     -0.080000       72.0638           0
    3127 U    224  DOPE CA1  1      0.000000       42.0810           0
    3128 U    224  DOPE CA2  1      0.090000       42.0810           0
    3129 U    224  DOPE CA3  5     -0.090000       40.0650           0
    3130 U    224  DOPE CA4  1      0.000000       42.0810           0
    3131 U    224  DOPE CA5  2      0.000000       57.1160           0
    3132 U    224  DOPE CB1  1      0.000000       42.0810           0
    3133 U    224  DOPE CB2  1      0.090000       42.0810           0
    3134 U    224  DOPE CB3  5     -0.090000       40.0650           0
    3135 U    224  DOPE CB4  1      0.000000       42.0810           0
    3136 U    224  DOPE CB5  2      0.000000       57.1160           0
    3137 U    225  DOPE N    6      0.980000       45.0850           0
    3138 U    225  DOPE P    7     -1.090000      108.9986           0
    3139 U    225  DOPE COA  3      0.190000       71.0558           0
    3140 U    225  DOPE COB  4     -0.080000       72.0638           0
    3141 U    225  DOPE CA1  1      0.000000       42.0810           0
    3142 U    225  DOPE CA2  1      0.090000       42.0810           0
    3143 U    225  DOPE CA3  5     -0.090000       40.0650           0
    3144 U    225  DOPE CA4  1      0.000000       42.0810           0
    3145 U    225  DOPE CA5  2      0.000000       57.1160           0
    3146 U    225  DOPE CB1  1      0.000000       42.0810           0
    3147 U    225  DOPE CB2  1      0.090000       42.0810           0
    3148 U    225  DOPE CB3  5     -0.090000       40.0650           0
    3149 U    225  DOPE CB4  1      0.000000       42.0810           0
    3150 U    225  DOPE CB5  2      0.000000       57.1160           0
    3151 U    226  DOPE N    6      0.980000       45.0850           0
    3152 U    226  DOPE P    7     -1.090000      108.9986           0
    3153 U    226  DOPE COA  3      0.190000       71.0558           0
    3154 U    226  DOPE COB  4     -0.080000       72.0638           0
    3155 U    226  DOPE CA1  1      0.000000       42.0810           0
    3156 U    226  DOPE CA2  1      0.090000       42.0810           0
    3157 U    226  DOPE CA3  5     -0.090000       40.0650           0
    3158 U    226  DOPE CA4  1      0.000000       42.0810           0
    3159 U    226  DOPE CA5  2      0.000000       57.1160           0
    3160 U    226  DOPE CB1  1      0.000000       42.0810           0
    3161 U    226  DOPE CB2  1      0.090000       42.0810           0
    3162 U    226  DOPE CB3  5     -0.090000       40.0650           0
    3163 U    226  DOPE CB4  1      0.000000       42.0810           0
    3164 U    226  DOPE CB5  2      0.000000       57.1160           0
    3165 U    227  DOPE N    6      0.980000       45.0850           0
    3166 U    227  DOPE P    7     -1.090000      108.9986           0
    3167 U    227  DOPE COA  3      0.190000       71.0558           0
    3168 U    227  DOPE COB  4     -0.080000       72.0638           0
    3169 U    227  DOPE CA1  1      0.000000       42.0810           0
    3170 U    227  DOPE CA2  1      0.090000       42.0810           0
    3171 U    227  DOPE CA3  5     -0.090000       40.0650           0
    3172 U    227  DOPE CA4  1      0.000000       42.0810           0
    3173 U    227  DOPE CA5  2      0.000000       57.1160           0
    3174 U    227  DOPE CB1  1      0.000000       42.0810           0
    3175 U    227  DOPE CB2  1      0.090000       42.0810           0
    3176 U    227  DOPE CB3  5     -0.090000       40.0650           0
    3177 U    227  DOPE CB4  1      0.000000       42.0810           0
    3178 U    227  DOPE CB5  2      0.000000       57.1160           0
    3179 U    228  DOPE N    6      0.980000       45.0850           0
    3180 U    228  DOPE P    7     -1.090000      108.9986           0
    3181 U    228  DOPE COA  3      0.190000       71.0558           0
    3182 U    228  DOPE COB  4     -0.080000       72.0638           0
    3183 U    228  DOPE CA1  1      0.000000       42.0810           0
    3184 U    228  DOPE CA2  1      0.090000       42.0810           0
    3185 U    228  DOPE CA3  5     -0.090000       40.0650           0
    3186 U    228  DOPE CA4  1      0.000000       42.0810           0
    3187 U    228  DOPE CA5  2      0.000000       57.1160           0
    3188 U    228  DOPE CB1  1      0.000000       42.0810           0
    3189 U    228  DOPE CB2  1      0.090000       42.0810           0
    3190 U    228  DOPE CB3  5     -0.090000       40.0650           0
    3191 U    228  DOPE CB4  1      0.000000       42.0810           0
    3192 U    228  DOPE CB5  2      0.000000       57.1160           0
    3193 U    229  DOPE N    6      0.980000       45.0850           0
    3194 U    229  DOPE P    7     -1.090000      108.9986           0
    3195 U    229  DOPE COA  3      0.190000       71.0558           0
    3196 U    229  DOPE COB  4     -0.080000       72.0638           0
    3197 U    229  DOPE CA1  1      0.000000       42.0810           0
    3198 U    229  DOPE CA2  1      0.090000       42.0810           0
    3199 U    229  DOPE CA3  5     -0.090000       40.0650           0
    3200 U    229  DOPE CA4  1      0.000000       42.0810           0
    3201 U    229  DOPE CA5  2      0.000000       57.1160           0
    3202 U    229  DOPE CB1  1      0.000000       42.0810           0
    3203 U    229  DOPE CB2  1      0.090000       42.0810           0
    3204 U    229  DOPE CB3  5     -0.090000       40.0650           0
    3205 U    229  DOPE CB4  1      0.000000       42.0810           0
    3206 U    229  DOPE CB5  2      0.000000       57.1160           0
    3207 U    230  DOPE N    6      0.980000       45.0850           0
    3208 U    230  DOPE P    7     -1.090000      108.9986           0
    3209 U    230  DOPE COA  3      0.190000       71.0558           0
    3210 U    230  DOPE COB  4     -0.080000       72.0638           0
    3211 U    230  DOPE CA1  1      0.000000       42.0810           0
    3212 U    230  DOPE CA2  1      0.090000       42.0810           0
    3213 U    230  DOPE CA3  5     -0.090000       40.0650           0
    3214 U    230  DOPE CA4  1      0.000000       42.0810           0
    3215 U    230  DOPE CA5  2      0.000000       57.1160           0
    3216 U    230  DOPE CB1  1      0.000000       42.0810           0
    3217 U    230  DOPE CB2  1      0.090000       42.0810           0
    3218 U    230  DOPE CB3  5     -0.090000       40.0650           0
    3219 U    230  DOPE CB4  1      0.000000       42.0810           0
    3220 U    230  DOPE CB5  2      0.000000       57.1160           0
    3221 U    231  DOPE N    6      0.980000       45.0850           0
    3222 U    231  DOPE P    7     -1.090000      108.9986           0
    3223 U    231  DOPE COA  3      0.190000       71.0558           0
    3224 U    231  DOPE COB  4     -0.080000       72.0638           0
    3225 U    231  DOPE CA1  1      0.000000       42.0810           0
    3226 U    231  DOPE CA2  1      0.090000       42.0810           0
    3227 U    231  DOPE CA3  5     -0.090000       40.0650           0
    3228 U    231  DOPE CA4  1      0.000000       42.0810           0
    3229 U    231  DOPE CA5  2      0.000000       57.1160           0
    3230 U    231  DOPE CB1  1      0.000000       42.0810           0
    3231 U    231  DOPE CB2  1      0.090000       42.0810           0
    3232 U    231  DOPE CB3  5     -0.090000       40.0650           0
    3233 U    231  DOPE CB4  1      0.000000       42.0810           0
    3234 U    231  DOPE CB5  2      0.000000       57.1160           0
    3235 U    232  DOPE N    6      0.980000       45.0850           0
    3236 U    232  DOPE P    7     -1.090000      108.9986           0
    3237 U    232  DOPE COA  3      0.190000       71.0558           0
    3238 U    232  DOPE COB  4     -0.080000       72.0638           0
    3239 U    232  DOPE CA1  1      0.000000       42.0810           0
    3240 U    232  DOPE CA2  1      0.090000       42.0810           0
    3241 U    232  DOPE CA3  5     -0.090000       40.0650           0
    3242 U    232  DOPE CA4  1      0.000000       42.0810           0
    3243 U    232  DOPE CA5  2      0.000000       57.1160           0
    3244 U    232  DOPE CB1  1      0.000000       42.0810           0
    3245 U    232  DOPE CB2  1      0.090000       42.0810           0
    3246 U    232  DOPE CB3  5     -0.090000       40.0650           0
    3247 U    232  DOPE CB4  1      0.000000       42.0810           0
    3248 U    232  DOPE CB5  2      0.000000       57.1160           0
    3249 U    233  DOPE N    6      0.980000       45.0850           0
    3250 U    233  DOPE P    7     -1.090000      108.9986           0
    3251 U    233  DOPE COA  3      0.190000       71.0558           0
    3252 U    233  DOPE COB  4     -0.080000       72.0638           0
    3253 U    233  DOPE CA1  1      0.000000       42.0810           0
    3254 U    233  DOPE CA2  1      0.090000       42.0810           0
    3255 U    233  DOPE CA3  5     -0.090000       40.0650           0
    3256 U    233  DOPE CA4  1      0.000000       42.0810           0
    3257 U    233  DOPE CA5  2      0.000000       57.1160           0
    3258 U    233  DOPE CB1  1      0.000000       42.0810           0
    3259 U    233  DOPE CB2  1      0.090000       42.0810           0
    3260 U    233  DOPE CB3  5     -0.090000       40.0650           0
    3261 U    233  DOPE CB4  1      0.000000       42.0810           0
    3262 U    233  DOPE CB5  2      0.000000       57.1160           0
    3263 U    234  DOPE N    6      0.980000       45.0850           0
    3264 U    234  DOPE P    7     -1.090000      108.9986           0
    3265 U    234  DOPE COA  3      0.190000       71.0558           0
    3266 U    234  DOPE COB  4     -0.080000       72.0638           0
    3267 U    234  DOPE CA1  1      0.000000       42.0810           0
    3268 U    234  DOPE CA2  1      0.090000       42.0810           0
    3269 U    234  DOPE CA3  5     -0.090000       40.0650           0
    3270 U    234  DOPE CA4  1      0.000000       42.0810           0
    3271 U    234  DOPE CA5  2      0.000000       57.1160           0
    3272 U    234  DOPE CB1  1      0.000000       42.0810           0
    3273 U    234  DOPE CB2  1      0.090000       42.0810           0
    3274 U    234  DOPE CB3  5     -0.090000       40.0650           0
    3275 U    234  DOPE CB4  1      0.000000       42.0810           0
    3276 U    234  DOPE CB5  2      0.000000       57.1160           0
    3277 U    235  DOPE N    6      0.980000       45.0850           0
    3278 U    235  DOPE P    7     -1.090000      108.9986           0
    3279 U    235  DOPE COA  3      0.190000       71.0558           0
    3280 U    235  DOPE COB  4     -0.080000       72.0638           0
    3281 U    235  DOPE CA1  1      0.000000       42.0810           0
    3282 U    235  DOPE CA2  1      0.090000       42.0810           0
    3283 U    235  DOPE CA3  5     -0.090000       40.0650           0
    3284 U    235  DOPE CA4  1      0.000000       42.0810           0
    3285 U    235  DOPE CA5  2      0.000000       57.1160           0
    3286 U    235  DOPE CB1  1      0.000000       42.0810           0
    3287 U    235  DOPE CB2  1      0.090000       42.0810           0
    3288 U    235  DOPE CB3  5     -0.090000       40.0650           0
    3289 U    235  DOPE CB4  1      0.000000       42.0810           0
    3290 U    235  DOPE CB5  2      0.000000       57.1160           0
    3291 U    236  DOPE N    6      0.980000       45.0850           0
    3292 U    236  DOPE P    7     -1.090000      108.9986           0
    3293 U    236  DOPE COA  3      0.190000       71.0558           0
    3294 U    236  DOPE COB  4     -0.080000       72.0638           0
    3295 U    236  DOPE CA1  1      0.000000       42.0810           0
    3296 U    236  DOPE CA2  1      0.090000       42.0810           0
    3297 U    236  DOPE CA3  5     -0.090000       40.0650           0
    3298 U    236  DOPE CA4  1      0.000000       42.0810           0
    3299 U    236  DOPE CA5  2      0.000000       57.1160           0
    3300 U    236  DOPE CB1  1      0.000000       42.0810           0
    3301 U    236  DOPE CB2  1      0.090000       42.0810           0
    3302 U    236  DOPE CB3  5     -0.090000       40.0650           0
    3303 U    236  DOPE CB4  1      0.000000       42.0810           0
    3304 U    236  DOPE CB5  2      0.000000       57.1160           0
    3305 U    237  DOPE N    6      0.980000       45.0850           0
    3306 U    237  DOPE P    7     -1.090000      108.9986           0
    3307 U    237  DOPE COA  3      0.190000       71.0558           0
    3308 U    237  DOPE COB  4     -0.080000       72.0638           0
    3309 U    237  DOPE CA1  1      0.000000       42.0810           0
    3310 U    237  DOPE CA2  1      0.090000       42.0810           0
    3311 U    237  DOPE CA3  5     -0.090000       40.0650           0
    3312 U    237  DOPE CA4  1      0.000000       42.0810           0
    3313 U    237  DOPE CA5  2      0.000000       57.1160           0
    3314 U    237  DOPE CB1  1      0.000000       42.0810           0
    3315 U    237  DOPE CB2  1      0.090000       42.0810           0
    3316 U    237  DOPE CB3  5     -0.090000       40.0650           0
    3317 U    237  DOPE CB4  1      0.000000       42.0810           0
    3318 U    237  DOPE CB5  2      0.000000       57.1160           0
    3319 U    238  DOPE N    6      0.980000       45.0850           0
    3320 U    238  DOPE P    7     -1.090000      108.9986           0
    3321 U    238  DOPE COA  3      0.190000       71.0558           0
    3322 U    238  DOPE COB  4     -0.080000       72.0638           0
    3323 U    238  DOPE CA1  1      0.000000       42.0810           0
    3324 U    238  DOPE CA2  1      0.090000       42.0810           0
    3325 U    238  DOPE CA3  5     -0.090000       40.0650           0
    3326 U    238  DOPE CA4  1      0.000000       42.0810           0
    3327 U    238  DOPE CA5  2      0.000000       57.1160           0
    3328 U    238  DOPE CB1  1      0.000000       42.0810           0
    3329 U    238  DOPE CB2  1      0.090000       42.0810           0
    3330 U    238  DOPE CB3  5     -0.090000       40.0650           0
    3331 U    238  DOPE CB4  1      0.000000       42.0810           0
    3332 U    238  DOPE CB5  2      0.000000       57.1160           0
    3333 U    239  DOPE N    6      0.980000       45.0850           0
    3334 U    239  DOPE P    7     -1.090000      108.9986           0
    3335 U    239  DOPE COA  3      0.190000       71.0558           0
    3336 U    239  DOPE COB  4     -0.080000       72.0638           0
    3337 U    239  DOPE CA1  1      0.000000       42.0810           0
    3338 U    239  DOPE CA2  1      0.090000       42.0810           0
    3339 U    239  DOPE CA3  5     -0.090000       40.0650           0
    3340 U    239  DOPE CA4  1      0.000000       42.0810           0
    3341 U    239  DOPE CA5  2      0.000000       57.1160           0
    3342 U    239  DOPE CB1  1      0.000000       42.0810           0
    3343 U    239  DOPE CB2  1      0.090000       42.0810           0
    3344 U    239  DOPE CB3  5     -0.090000       40.0650           0
    3345 U    239  DOPE CB4  1      0.000000       42.0810           0
    3346 U    239  DOPE CB5  2      0.000000       57.1160           0
    3347 U    240  DOPE N    6      0.980000       45.0850           0
    3348 U    240  DOPE P    7     -1.090000      108.9986           0
    3349 U    240  DOPE COA  3      0.190000       71.0558           0
    3350 U    240  DOPE COB  4     -0.080000       72.0638           0
    3351 U    240  DOPE CA1  1      0.000000       42.0810           0
    3352 U    240  DOPE CA2  1      0.090000       42.0810           0
    3353 U    240  DOPE CA3  5     -0.090000       40.0650           0
    3354 U    240  DOPE CA4  1      0.000000       42.0810           0
    3355 U    240  DOPE CA5  2      0.000000       57.1160           0
    3356 U    240  DOPE CB1  1      0.000000       42.0810           0
    3357 U    240  DOPE CB2  1      0.090000       42.0810           0
    3358 U    240  DOPE CB3  5     -0.090000       40.0650           0
    3359 U    240  DOPE CB4  1      0.000000       42.0810           0
    3360 U    240  DOPE CB5  2      0.000000       57.1160           0
    3361 U    241  DOPE N    6      0.980000       45.0850           0
    3362 U    241  DOPE P    7     -1.090000      108.9986           0
    3363 U    241  DOPE COA  3      0.190000       71.0558           0
    3364 U    241  DOPE COB  4     -0.080000       72.0638           0
    3365 U    241  DOPE CA1  1      0.000000       42.0810           0
    3366 U    241  DOPE CA2  1      0.090000       42.0810           0
    3367 U    241  DOPE CA3  5     -0.090000       40.0650           0
    3368 U    241  DOPE CA4  1      0.000000       42.0810           0
    3369 U    241  DOPE CA5  2      0.000000       57.1160           0
    3370 U    241  DOPE CB1  1      0.000000       42.0810           0
    3371 U    241  DOPE CB2  1      0.090000       42.0810           0
    3372 U    241  DOPE CB3  5     -0.090000       40.0650           0
    3373 U    241  DOPE CB4  1      0.000000       42.0810           0
    3374 U    241  DOPE CB5  2      0.000000       57.1160           0
    3375 U    242  DOPE N    6      0.980000       45.0850           0
    3376 U    242  DOPE P    7     -1.090000      108.9986           0
    3377 U    242  DOPE COA  3      0.190000       71.0558           0
    3378 U    242  DOPE COB  4     -0.080000       72.0638           0
    3379 U    242  DOPE CA1  1      0.000000       42.0810           0
    3380 U    242  DOPE CA2  1      0.090000       42.0810           0
    3381 U    242  DOPE CA3  5     -0.090000       40.0650           0
    3382 U    242  DOPE CA4  1      0.000000       42.0810           0
    3383 U    242  DOPE CA5  2      0.000000       57.1160           0
    3384 U    242  DOPE CB1  1      0.000000       42.0810           0
    3385 U    242  DOPE CB2  1      0.090000       42.0810           0
    3386 U    242  DOPE CB3  5     -0.090000       40.0650           0
    3387 U    242  DOPE CB4  1      0.000000       42.0810           0
    3388 U    242  DOPE CB5  2      0.000000       57.1160           0
    3389 U    243  DOPE N    6      0.980000       45.0850           0
    3390 U    243  DOPE P    7     -1.090000      108.9986           0
    3391 U    243  DOPE COA  3      0.190000       71.0558           0
    3392 U    243  DOPE COB  4     -0.080000       72.0638           0
    3393 U    243  DOPE CA1  1      0.000000       42.0810           0
    3394 U    243  DOPE CA2  1      0.090000       42.0810           0
    3395 U    243  DOPE CA3  5     -0.090000       40.0650           0
    3396 U    243  DOPE CA4  1      0.000000       42.0810           0
    3397 U    243  DOPE CA5  2      0.000000       57.1160           0
    3398 U    243  DOPE CB1  1      0.000000       42.0810           0
    3399 U    243  DOPE CB2  1      0.090000       42.0810           0
    3400 U    243  DOPE CB3  5     -0.090000       40.0650           0
    3401 U    243  DOPE CB4  1      0.000000       42.0810           0
    3402 U    243  DOPE CB5  2      0.000000       57.1160           0
    3403 U    244  DOPE N    6      0.980000       45.0850           0
    3404 U    244  DOPE P    7     -1.090000      108.9986           0
    3405 U    244  DOPE COA  3      0.190000       71.0558           0
    3406 U    244  DOPE COB  4     -0.080000       72.0638           0
    3407 U    244  DOPE CA1  1      0.000000       42.0810           0
    3408 U    244  DOPE CA2  1      0.090000       42.0810           0
    3409 U    244  DOPE CA3  5     -0.090000       40.0650           0
    3410 U    244  DOPE CA4  1      0.000000       42.0810           0
    3411 U    244  DOPE CA5  2      0.000000       57.1160           0
    3412 U    244  DOPE CB1  1      0.000000       42.0810           0
    3413 U    244  DOPE CB2  1      0.090000       42.0810           0
    3414 U    244  DOPE CB3  5     -0.090000       40.0650           0
    3415 U    244  DOPE CB4  1      0.000000       42.0810           0
    3416 U    244  DOPE CB5  2      0.000000       57.1160           0
    3417 U    245  DOPE N    6      0.980000       45.0850           0
    3418 U    245  DOPE P    7     -1.090000      108.9986           0
    3419 U    245  DOPE COA  3      0.190000       71.0558           0
    3420 U    245  DOPE COB  4     -0.080000       72.0638           0
    3421 U    245  DOPE CA1  1      0.000000       42.0810           0
    3422 U    245  DOPE CA2  1      0.090000       42.0810           0
    3423 U    245  DOPE CA3  5     -0.090000       40.0650           0
    3424 U    245  DOPE CA4  1      0.000000       42.0810           0
    3425 U    245  DOPE CA5  2      0.000000       57.1160           0
    3426 U    245  DOPE CB1  1      0.000000       42.0810           0
    3427 U    245  DOPE CB2  1      0.090000       42.0810           0
    3428 U    245  DOPE CB3  5     -0.090000       40.0650           0
    3429 U    245  DOPE CB4  1      0.000000       42.0810           0
    3430 U    245  DOPE CB5  2      0.000000       57.1160           0
    3431 U    246  DOPE N    6      0.980000       45.0850           0
    3432 U    246  DOPE P    7     -1.090000      108.9986           0
    3433 U    246  DOPE COA  3      0.190000       71.0558           0
    3434 U    246  DOPE COB  4     -0.080000       72.0638           0
    3435 U    246  DOPE CA1  1      0.000000       42.0810           0
    3436 U    246  DOPE CA2  1      0.090000       42.0810           0
    3437 U    246  DOPE CA3  5     -0.090000       40.0650           0
    3438 U    246  DOPE CA4  1      0.000000       42.0810           0
    3439 U    246  DOPE CA5  2      0.000000       57.1160           0
    3440 U    246  DOPE CB1  1      0.000000       42.0810           0
    3441 U    246  DOPE CB2  1      0.090000       42.0810           0
    3442 U    246  DOPE CB3  5     -0.090000       40.0650           0
    3443 U    246  DOPE CB4  1      0.000000       42.0810           0
    3444 U    246  DOPE CB5  2      0.000000       57.1160           0
    3445 U    247  DOPE N    6      0.980000       45.0850           0
    3446 U    247  DOPE P    7     -1.090000      108.9986           0
    3447 U    247  DOPE COA  3      0.190000       71.0558           0
    3448 U    247  DOPE COB  4     -0.080000       72.0638           0
    3449 U    247  DOPE CA1  1      0.000000       42.0810           0
    3450 U    247  DOPE CA2  1      0.090000       42.0810           0
    3451 U    247  DOPE CA3  5     -0.090000       40.0650           0
    3452 U    247  DOPE CA4  1      0.000000       42.0810           0
    3453 U    247  DOPE CA5  2      0.000000       57.1160           0
    3454 U    247  DOPE CB1  1      0.000000       42.0810           0
    3455 U    247  DOPE CB2  1      0.090000       42.0810           0
    3456 U    247  DOPE CB3  5     -0.090000       40.0650           0
    3457 U    247  DOPE CB4  1      0.000000       42.0810           0
    3458 U    247  DOPE CB5  2      0.000000       57.1160           0
    3459 U    248  DOPE N    6      0.980000       45.0850           0
    3460 U    248  DOPE P    7     -1.090000      108.9986           0
    3461 U    248  DOPE COA  3      0.190000       71.0558           0
    3462 U    248  DOPE COB  4     -0.080000       72.0638           0
    3463 U    248  DOPE CA1  1      0.000000       42.0810           0
    3464 U    248  DOPE CA2  1      0.090000       42.0810           0
    3465 U    248  DOPE CA3  5     -0.090000       40.0650           0
    3466 U    248  DOPE CA4  1      0.000000       42.0810           0
    3467 U    248  DOPE CA5  2      0.000000       57.1160           0
    3468 U    248  DOPE CB1  1      0.000000       42.0810           0
    3469 U    248  DOPE CB2  1      0.090000       42.0810           0
    3470 U    248  DOPE CB3  5     -0.090000       40.0650           0
    3471 U    248  DOPE CB4  1      0.000000       42.0810           0
    3472 U    248  DOPE CB5  2      0.000000       57.1160           0
    3473 U    249  DOPE N    6      0.980000       45.0850           0
    3474 U    249  DOPE P    7     -1.090000      108.9986           0
    3475 U    249  DOPE COA  3      0.190000       71.0558           0
    3476 U    249  DOPE COB  4     -0.080000       72.0638           0
    3477 U    249  DOPE CA1  1      0.000000       42.0810           0
    3478 U    249  DOPE CA2  1      0.090000       42.0810           0
    3479 U    249  DOPE CA3  5     -0.090000       40.0650           0
    3480 U    249  DOPE CA4  1      0.000000       42.0810           0
    3481 U    249  DOPE CA5  2      0.000000       57.1160           0
    3482 U    249  DOPE CB1  1      0.000000       42.0810           0
    3483 U    249  DOPE CB2  1      0.090000       42.0810           0
    3484 U    249  DOPE CB3  5     -0.090000       40.0650           0
    3485 U    249  DOPE CB4  1      0.000000       42.0810           0
    3486 U    249  DOPE CB5  2      0.000000       57.1160           0
    3487 U    250  DOPE N    6      0.980000       45.0850           0
    3488 U    250  DOPE P    7     -1.090000      108.9986           0
    3489 U    250  DOPE COA  3      0.190000       71.0558           0
    3490 U    250  DOPE COB  4     -0.080000       72.0638           0
    3491 U    250  DOPE CA1  1      0.000000       42.0810           0
    3492 U    250  DOPE CA2  1      0.090000       42.0810           0
    3493 U    250  DOPE CA3  5     -0.090000       40.0650           0
    3494 U    250  DOPE CA4  1      0.000000       42.0810           0
    3495 U    250  DOPE CA5  2      0.000000       57.1160           0
    3496 U    250  DOPE CB1  1      0.000000       42.0810           0
    3497 U    250  DOPE CB2  1      0.090000       42.0810           0
    3498 U    250  DOPE CB3  5     -0.090000       40.0650           0
    3499 U    250  DOPE CB4  1      0.000000       42.0810           0
    3500 U    250  DOPE CB5  2      0.000000       57.1160           0
    3501 U    251  DOPE N    6      0.980000       45.0850           0
    3502 U    251  DOPE P    7     -1.090000      108.9986           0
    3503 U    251  DOPE COA  3      0.190000       71.0558           0
    3504 U    251  DOPE COB  4     -0.080000       72.0638           0
    3505 U    251  DOPE CA1  1      0.000000       42.0810           0
    3506 U    251  DOPE CA2  1      0.090000       42.0810           0
    3507 U    251  DOPE CA3  5     -0.090000       40.0650           0
    3508 U    251  DOPE CA4  1      0.000000       42.0810           0
    3509 U    251  DOPE CA5  2      0.000000       57.1160           0
    3510 U    251  DOPE CB1  1      0.000000       42.0810           0
    3511 U    251  DOPE CB2  1      0.090000       42.0810           0
    3512 U    251  DOPE CB3  5     -0.090000       40.0650           0
    3513 U    251  DOPE CB4  1      0.000000       42.0810           0
    3514 U    251  DOPE CB5  2      0.000000       57.1160           0
    3515 U    252  DOPE N    6      0.980000       45.0850           0
    3516 U    252  DOPE P    7     -1.090000      108.9986           0
    3517 U    252  DOPE COA  3      0.190000       71.0558           0
    3518 U    252  DOPE COB  4     -0.080000       72.0638           0
    3519 U    252  DOPE CA1  1      0.000000       42.0810           0
    3520 U    252  DOPE CA2  1      0.090000       42.0810           0
    3521 U    252  DOPE CA3  5     -0.090000       40.0650           0
    3522 U    252  DOPE CA4  1      0.000000       42.0810           0
    3523 U    252  DOPE CA5  2      0.000000       57.1160           0
    3524 U    252  DOPE CB1  1      0.000000       42.0810           0
    3525 U    252  DOPE CB2  1      0.090000       42.0810           0
    3526 U    252  DOPE CB3  5     -0.090000       40.0650           0
    3527 U    252  DOPE CB4  1      0.000000       42.0810           0
    3528 U    252  DOPE CB5  2      0.000000       57.1160           0
    3529 U    253  DOPE N    6      0.980000       45.0850           0
    3530 U    253  DOPE P    7     -1.090000      108.9986           0
    3531 U    253  DOPE COA  3      0.190000       71.0558           0
    3532 U    253  DOPE COB  4     -0.080000       72.0638           0
    3533 U    253  DOPE CA1  1      0.000000       42.0810           0
    3534 U    253  DOPE CA2  1      0.090000       42.0810           0
    3535 U    253  DOPE CA3  5     -0.090000       40.0650           0
    3536 U    253  DOPE CA4  1      0.000000       42.0810           0
    3537 U    253  DOPE CA5  2      0.000000       57.1160           0
    3538 U    253  DOPE CB1  1      0.000000       42.0810           0
    3539 U    253  DOPE CB2  1      0.090000       42.0810           0
    3540 U    253  DOPE CB3  5     -0.090000       40.0650           0
    3541 U    253  DOPE CB4  1      0.000000       42.0810           0
    3542 U    253  DOPE CB5  2      0.000000       57.1160           0
    3543 U    254  DOPE N    6      0.980000       45.0850           0
    3544 U    254  DOPE P    7     -1.090000      108.9986           0
    3545 U    254  DOPE COA  3      0.190000       71.0558           0
    3546 U    254  DOPE COB  4     -0.080000       72.0638           0
    3547 U    254  DOPE CA1  1      0.000000       42.0810           0
    3548 U    254  DOPE CA2  1      0.090000       42.0810           0
    3549 U    254  DOPE CA3  5     -0.090000       40.0650           0
    3550 U    254  DOPE CA4  1      0.000000       42.0810           0
    3551 U    254  DOPE CA5  2      0.000000       57.1160           0
    3552 U    254  DOPE CB1  1      0.000000       42.0810           0
    3553 U    254  DOPE CB2  1      0.090000       42.0810           0
    3554 U    254  DOPE CB3  5     -0.090000       40.0650           0
    3555 U    254  DOPE CB4  1      0.000000       42.0810           0
    3556 U    254  DOPE CB5  2      0.000000       57.1160           0
    3557 U    255  DOPE N    6      0.980000       45.0850           0
    3558 U    255  DOPE P    7     -1.090000      108.9986           0
    3559 U    255  DOPE COA  3      0.190000       71.0558           0
    3560 U    255  DOPE COB  4     -0.080000       72.0638           0
    3561 U    255  DOPE CA1  1      0.000000       42.0810           0
    3562 U    255  DOPE CA2  1      0.090000       42.0810           0
    3563 U    255  DOPE CA3  5     -0.090000       40.0650           0
    3564 U    255  DOPE CA4  1      0.000000       42.0810           0
    3565 U    255  DOPE CA5  2      0.000000       57.1160           0
    3566 U    255  DOPE CB1  1      0.000000       42.0810           0
    3567 U    255  DOPE CB2  1      0.090000       42.0810           0
    3568 U    255  DOPE CB3  5     -0.090000       40.0650           0
    3569 U    255  DOPE CB4  1      0.000000       42.0810           0
    3570 U    255  DOPE CB5  2      0.000000       57.1160           0
    3571 U    256  DOPE N    6      0.980000       45.0850           0
    3572 U    256  DOPE P    7     -1.090000      108.9986           0
    3573 U    256  DOPE COA  3      0.190000       71.0558           0
    3574 U    256  DOPE COB  4     -0.080000       72.0638           0
    3575 U    256  DOPE CA1  1      0.000000       42.0810           0
    3576 U    256  DOPE CA2  1      0.090000       42.0810           0
    3577 U    256  DOPE CA3  5     -0.090000       40.0650           0
    3578 U    256  DOPE CA4  1      0.000000       42.0810           0
    3579 U    256  DOPE CA5  2      0.000000       57.1160           0
    3580 U    256  DOPE CB1  1      0.000000       42.0810           0
    3581 U    256  DOPE CB2  1      0.090000       42.0810           0
    3582 U    256  DOPE CB3  5     -0.090000       40.0650           0
    3583 U    256  DOPE CB4  1      0.000000       42.0810           0
    3584 U    256  DOPE CB5  2      0.000000       57.1160           0
    3585 U    257  DOPE N    6      0.980000       45.0850           0
    3586 U    257  DOPE P    7     -1.090000      108.9986           0
    3587 U    257  DOPE COA  3      0.190000       71.0558           0
    3588 U    257  DOPE COB  4     -0.080000       72.0638           0
    3589 U    257  DOPE CA1  1      0.000000       42.0810           0
    3590 U    257  DOPE CA2  1      0.090000       42.0810           0
    3591 U    257  DOPE CA3  5     -0.090000       40.0650           0
    3592 U    257  DOPE CA4  1      0.000000       42.0810           0
    3593 U    257  DOPE CA5  2      0.000000       57.1160           0
    3594 U    257  DOPE CB1  1      0.000000       42.0810           0
    3595 U    257  DOPE CB2  1      0.090000       42.0810           0
    3596 U    257  DOPE CB3  5     -0.090000       40.0650           0
    3597 U    257  DOPE CB4  1      0.000000       42.0810           0
    3598 U    257  DOPE CB5  2      0.000000       57.1160           0
    3599 U    258  DOPE N    6      0.980000       45.0850           0
    3600 U    258  DOPE P    7     -1.090000      108.9986           0
    3601 U    258  DOPE COA  3      0.190000       71.0558           0
    3602 U    258  DOPE COB  4     -0.080000       72.0638           0
    3603 U    258  DOPE CA1  1      0.000000       42.0810           0
    3604 U    258  DOPE CA2  1      0.090000       42.0810           0
    3605 U    258  DOPE CA3  5     -0.090000       40.0650           0
    3606 U    258  DOPE CA4  1      0.000000       42.0810           0
    3607 U    258  DOPE CA5  2      0.000000       57.1160           0
    3608 U    258  DOPE CB1  1      0.000000       42.0810           0
    3609 U    258  DOPE CB2  1      0.090000       42.0810           0
    3610 U    258  DOPE CB3  5     -0.090000       40.0650           0
    3611 U    258  DOPE CB4  1      0.000000       42.0810           0
    3612 U    258  DOPE CB5  2      0.000000       57.1160           0
    3613 U    259  DOPE N    6      0.980000       45.0850           0
    3614 U    259  DOPE P    7     -1.090000      108.9986           0
    3615 U    259  DOPE COA  3      0.190000       71.0558           0
    3616 U    259  DOPE COB  4     -0.080000       72.0638           0
    3617 U    259  DOPE CA1  1      0.000000       42.0810           0
    3618 U    259  DOPE CA2  1      0.090000       42.0810           0
    3619 U    259  DOPE CA3  5     -0.090000       40.0650           0
    3620 U    259  DOPE CA4  1      0.000000       42.0810           0
    3621 U    259  DOPE CA5  2      0.000000       57.1160           0
    3622 U    259  DOPE CB1  1      0.000000       42.0810           0
    3623 U    259  DOPE CB2  1      0.090000       42.0810           0
    3624 U    259  DOPE CB3  5     -0.090000       40.0650           0
    3625 U    259  DOPE CB4  1      0.000000       42.0810           0
    3626 U    259  DOPE CB5  2      0.000000       57.1160           0
    3627 U    260  DOPE N    6      0.980000       45.0850           0
    3628 U    260  DOPE P    7     -1.090000      108.9986           0
    3629 U    260  DOPE COA  3      0.190000       71.0558           0
    3630 U    260  DOPE COB  4     -0.080000       72.0638           0
    3631 U    260  DOPE CA1  1      0.000000       42.0810           0
    3632 U    260  DOPE CA2  1      0.090000       42.0810           0
    3633 U    260  DOPE CA3  5     -0.090000       40.0650           0
    3634 U    260  DOPE CA4  1      0.000000       42.0810           0
    3635 U    260  DOPE CA5  2      0.000000       57.1160           0
    3636 U    260  DOPE CB1  1      0.000000       42.0810           0
    3637 U    260  DOPE CB2  1      0.090000       42.0810           0
    3638 U    260  DOPE CB3  5     -0.090000       40.0650           0
    3639 U    260  DOPE CB4  1      0.000000       42.0810           0
    3640 U    260  DOPE CB5  2      0.000000       57.1160           0
    3641 U    261  DOPE N    6      0.980000       45.0850           0
    3642 U    261  DOPE P    7     -1.090000      108.9986           0
    3643 U    261  DOPE COA  3      0.190000       71.0558           0
    3644 U    261  DOPE COB  4     -0.080000       72.0638           0
    3645 U    261  DOPE CA1  1      0.000000       42.0810           0
    3646 U    261  DOPE CA2  1      0.090000       42.0810           0
    3647 U    261  DOPE CA3  5     -0.090000       40.0650           0
    3648 U    261  DOPE CA4  1      0.000000       42.0810           0
    3649 U    261  DOPE CA5  2      0.000000       57.1160           0
    3650 U    261  DOPE CB1  1      0.000000       42.0810           0
    3651 U    261  DOPE CB2  1      0.090000       42.0810           0
    3652 U    261  DOPE CB3  5     -0.090000       40.0650           0
    3653 U    261  DOPE CB4  1      0.000000       42.0810           0
    3654 U    261  DOPE CB5  2      0.000000       57.1160           0
    3655 U    262  DOPE N    6      0.980000       45.0850           0
    3656 U    262  DOPE P    7     -1.090000      108.9986           0
    3657 U    262  DOPE COA  3      0.190000       71.0558           0
    3658 U    262  DOPE COB  4     -0.080000       72.0638           0
    3659 U    262  DOPE CA1  1      0.000000       42.0810           0
    3660 U    262  DOPE CA2  1      0.090000       42.0810           0
    3661 U    262  DOPE CA3  5     -0.090000       40.0650           0
    3662 U    262  DOPE CA4  1      0.000000       42.0810           0
    3663 U    262  DOPE CA5  2      0.000000       57.1160           0
    3664 U    262  DOPE CB1  1      0.000000       42.0810           0
    3665 U    262  DOPE CB2  1      0.090000       42.0810           0
    3666 U    262  DOPE CB3  5     -0.090000       40.0650           0
    3667 U    262  DOPE CB4  1      0.000000       42.0810           0
    3668 U    262  DOPE CB5  2      0.000000       57.1160           0
    3669 U    263  DOPE N    6      0.980000       45.0850           0
    3670 U    263  DOPE P    7     -1.090000      108.9986           0
    3671 U    263  DOPE COA  3      0.190000       71.0558           0
    3672 U    263  DOPE COB  4     -0.080000       72.0638           0
    3673 U    263  DOPE CA1  1      0.000000       42.0810           0
    3674 U    263  DOPE CA2  1      0.090000       42.0810           0
    3675 U    263  DOPE CA3  5     -0.090000       40.0650           0
    3676 U    263  DOPE CA4  1      0.000000       42.0810           0
    3677 U    263  DOPE CA5  2      0.000000       57.1160           0
    3678 U    263  DOPE CB1  1      0.000000       42.0810           0
    3679 U    263  DOPE CB2  1      0.090000       42.0810           0
    3680 U    263  DOPE CB3  5     -0.090000       40.0650           0
    3681 U    263  DOPE CB4  1      0.000000       42.0810           0
    3682 U    263  DOPE CB5  2      0.000000       57.1160           0
    3683 U    264  DOPE N    6      0.980000       45.0850           0
    3684 U    264  DOPE P    7     -1.090000      108.9986           0
    3685 U    264  DOPE COA  3      0.190000       71.0558           0
    3686 U    264  DOPE COB  4     -0.080000       72.0638           0
    3687 U    264  DOPE CA1  1      0.000000       42.0810           0
    3688 U    264  DOPE CA2  1      0.090000       42.0810           0
    3689 U    264  DOPE CA3  5     -0.090000       40.0650           0
    3690 U    264  DOPE CA4  1      0.000000       42.0810           0
    3691 U    264  DOPE CA5  2      0.000000       57.1160           0
    3692 U    264  DOPE CB1  1      0.000000       42.0810           0
    3693 U    264  DOPE CB2  1      0.090000       42.0810           0
    3694 U    264  DOPE CB3  5     -0.090000       40.0650           0
    3695 U    264  DOPE CB4  1      0.000000       42.0810           0
    3696 U    264  DOPE CB5  2      0.000000       57.1160           0
    3697 U    265  DOPE N    6      0.980000       45.0850           0
    3698 U    265  DOPE P    7     -1.090000      108.9986           0
    3699 U    265  DOPE COA  3      0.190000       71.0558           0
    3700 U    265  DOPE COB  4     -0.080000       72.0638           0
    3701 U    265  DOPE CA1  1      0.000000       42.0810           0
    3702 U    265  DOPE CA2  1      0.090000       42.0810           0
    3703 U    265  DOPE CA3  5     -0.090000       40.0650           0
    3704 U    265  DOPE CA4  1      0.000000       42.0810           0
    3705 U    265  DOPE CA5  2      0.000000       57.1160           0
    3706 U    265  DOPE CB1  1      0.000000       42.0810           0
    3707 U    265  DOPE CB2  1      0.090000       42.0810           0
    3708 U    265  DOPE CB3  5     -0.090000       40.0650           0
    3709 U    265  DOPE CB4  1      0.000000       42.0810           0
    3710 U    265  DOPE CB5  2      0.000000       57.1160           0
    3711 U    266  DOPE N    6      0.980000       45.0850           0
    3712 U    266  DOPE P    7     -1.090000      108.9986           0
    3713 U    266  DOPE COA  3      0.190000       71.0558           0
    3714 U    266  DOPE COB  4     -0.080000       72.0638           0
    3715 U    266  DOPE CA1  1      0.000000       42.0810           0
    3716 U    266  DOPE CA2  1      0.090000       42.0810           0
    3717 U    266  DOPE CA3  5     -0.090000       40.0650           0
    3718 U    266  DOPE CA4  1      0.000000       42.0810           0
    3719 U    266  DOPE CA5  2      0.000000       57.1160           0
    3720 U    266  DOPE CB1  1      0.000000       42.0810           0
    3721 U    266  DOPE CB2  1      0.090000       42.0810           0
    3722 U    266  DOPE CB3  5     -0.090000       40.0650           0
    3723 U    266  DOPE CB4  1      0.000000       42.0810           0
    3724 U    266  DOPE CB5  2      0.000000       57.1160           0
    3725 U    267  DOPE N    6      0.980000       45.0850           0
    3726 U    267  DOPE P    7     -1.090000      108.9986           0
    3727 U    267  DOPE COA  3      0.190000       71.0558           0
    3728 U    267  DOPE COB  4     -0.080000       72.0638           0
    3729 U    267  DOPE CA1  1      0.000000       42.0810           0
    3730 U    267  DOPE CA2  1      0.090000       42.0810           0
    3731 U    267  DOPE CA3  5     -0.090000       40.0650           0
    3732 U    267  DOPE CA4  1      0.000000       42.0810           0
    3733 U    267  DOPE CA5  2      0.000000       57.1160           0
    3734 U    267  DOPE CB1  1      0.000000       42.0810           0
    3735 U    267  DOPE CB2  1      0.090000       42.0810           0
    3736 U    267  DOPE CB3  5     -0.090000       40.0650           0
    3737 U    267  DOPE CB4  1      0.000000       42.0810           0
    3738 U    267  DOPE CB5  2      0.000000       57.1160           0
    3739 U    268  DOPE N    6      0.980000       45.0850           0
    3740 U    268  DOPE P    7     -1.090000      108.9986           0
    3741 U    268  DOPE COA  3      0.190000       71.0558           0
    3742 U    268  DOPE COB  4     -0.080000       72.0638           0
    3743 U    268  DOPE CA1  1      0.000000       42.0810           0
    3744 U    268  DOPE CA2  1      0.090000       42.0810           0
    3745 U    268  DOPE CA3  5     -0.090000       40.0650           0
    3746 U    268  DOPE CA4  1      0.000000       42.0810           0
    3747 U    268  DOPE CA5  2      0.000000       57.1160           0
    3748 U    268  DOPE CB1  1      0.000000       42.0810           0
    3749 U    268  DOPE CB2  1      0.090000       42.0810           0
    3750 U    268  DOPE CB3  5     -0.090000       40.0650           0
    3751 U    268  DOPE CB4  1      0.000000       42.0810           0
    3752 U    268  DOPE CB5  2      0.000000       57.1160           0
    3753 U    269  DOPE N    6      0.980000       45.0850           0
    3754 U    269  DOPE P    7     -1.090000      108.9986           0
    3755 U    269  DOPE COA  3      0.190000       71.0558           0
    3756 U    269  DOPE COB  4     -0.080000       72.0638           0
    3757 U    269  DOPE CA1  1      0.000000       42.0810           0
    3758 U    269  DOPE CA2  1      0.090000       42.0810           0
    3759 U    269  DOPE CA3  5     -0.090000       40.0650           0
    3760 U    269  DOPE CA4  1      0.000000       42.0810           0
    3761 U    269  DOPE CA5  2      0.000000       57.1160           0
    3762 U    269  DOPE CB1  1      0.000000       42.0810           0
    3763 U    269  DOPE CB2  1      0.090000       42.0810           0
    3764 U    269  DOPE CB3  5     -0.090000       40.0650           0
    3765 U    269  DOPE CB4  1      0.000000       42.0810           0
    3766 U    269  DOPE CB5  2      0.000000       57.1160           0
    3767 U    270  DOPE N    6      0.980000       45.0850           0
    3768 U    270  DOPE P    7     -1.090000      108.9986           0
    3769 U    270  DOPE COA  3      0.190000       71.0558           0
    3770 U    270  DOPE COB  4     -0.080000       72.0638           0
    3771 U    270  DOPE CA1  1      0.000000       42.0810           0
    3772 U    270  DOPE CA2  1      0.090000       42.0810           0
    3773 U    270  DOPE CA3  5     -0.090000       40.0650           0
    3774 U    270  DOPE CA4  1      0.000000       42.0810           0
    3775 U    270  DOPE CA5  2      0.000000       57.1160           0
    3776 U    270  DOPE CB1  1      0.000000       42.0810           0
    3777 U    270  DOPE CB2  1      0.090000       42.0810           0
    3778 U    270  DOPE CB3  5     -0.090000       40.0650           0
    3779 U    270  DOPE CB4  1      0.000000       42.0810           0
    3780 U    270  DOPE CB5  2      0.000000       57.1160           0
    3781 U    271  DOPE N    6      0.980000       45.0850           0
    3782 U    271  DOPE P    7     -1.090000      108.9986           0
    3783 U    271  DOPE COA  3      0.190000       71.0558           0
    3784 U    271  DOPE COB  4     -0.080000       72.0638           0
    3785 U    271  DOPE CA1  1      0.000000       42.0810           0
    3786 U    271  DOPE CA2  1      0.090000       42.0810           0
    3787 U    271  DOPE CA3  5     -0.090000       40.0650           0
    3788 U    271  DOPE CA4  1      0.000000       42.0810           0
    3789 U    271  DOPE CA5  2      0.000000       57.1160           0
    3790 U    271  DOPE CB1  1      0.000000       42.0810           0
    3791 U    271  DOPE CB2  1      0.090000       42.0810           0
    3792 U    271  DOPE CB3  5     -0.090000       40.0650           0
    3793 U    271  DOPE CB4  1      0.000000       42.0810           0
    3794 U    271  DOPE CB5  2      0.000000       57.1160           0
    3795 U    272  DOPE N    6      0.980000       45.0850           0
    3796 U    272  DOPE P    7     -1.090000      108.9986           0
    3797 U    272  DOPE COA  3      0.190000       71.0558           0
    3798 U    272  DOPE COB  4     -0.080000       72.0638           0
    3799 U    272  DOPE CA1  1      0.000000       42.0810           0
    3800 U    272  DOPE CA2  1      0.090000       42.0810           0
    3801 U    272  DOPE CA3  5     -0.090000       40.0650           0
    3802 U    272  DOPE CA4  1      0.000000       42.0810           0
    3803 U    272  DOPE CA5  2      0.000000       57.1160           0
    3804 U    272  DOPE CB1  1      0.000000       42.0810           0
    3805 U    272  DOPE CB2  1      0.090000       42.0810           0
    3806 U    272  DOPE CB3  5     -0.090000       40.0650           0
    3807 U    272  DOPE CB4  1      0.000000       42.0810           0
    3808 U    272  DOPE CB5  2      0.000000       57.1160           0
    3809 U    273  DOPE N    6      0.980000       45.0850           0
    3810 U    273  DOPE P    7     -1.090000      108.9986           0
    3811 U    273  DOPE COA  3      0.190000       71.0558           0
    3812 U    273  DOPE COB  4     -0.080000       72.0638           0
    3813 U    273  DOPE CA1  1      0.000000       42.0810           0
    3814 U    273  DOPE CA2  1      0.090000       42.0810           0
    3815 U    273  DOPE CA3  5     -0.090000       40.0650           0
    3816 U    273  DOPE CA4  1      0.000000       42.0810           0
    3817 U    273  DOPE CA5  2      0.000000       57.1160           0
    3818 U    273  DOPE CB1  1      0.000000       42.0810           0
    3819 U    273  DOPE CB2  1      0.090000       42.0810           0
    3820 U    273  DOPE CB3  5     -0.090000       40.0650           0
    3821 U    273  DOPE CB4  1      0.000000       42.0810           0
    3822 U    273  DOPE CB5  2      0.000000       57.1160           0
    3823 U    274  DOPE N    6      0.980000       45.0850           0
    3824 U    274  DOPE P    7     -1.090000      108.9986           0
    3825 U    274  DOPE COA  3      0.190000       71.0558           0
    3826 U    274  DOPE COB  4     -0.080000       72.0638           0
    3827 U    274  DOPE CA1  1      0.000000       42.0810           0
    3828 U    274  DOPE CA2  1      0.090000       42.0810           0
    3829 U    274  DOPE CA3  5     -0.090000       40.0650           0
    3830 U    274  DOPE CA4  1      0.000000       42.0810           0
    3831 U    274  DOPE CA5  2      0.000000       57.1160           0
    3832 U    274  DOPE CB1  1      0.000000       42.0810           0
    3833 U    274  DOPE CB2  1      0.090000       42.0810           0
    3834 U    274  DOPE CB3  5     -0.090000       40.0650           0
    3835 U    274  DOPE CB4  1      0.000000       42.0810           0
    3836 U    274  DOPE CB5  2      0.000000       57.1160           0
    3837 U    275  DOPE N    6      0.980000       45.0850           0
    3838 U    275  DOPE P    7     -1.090000      108.9986           0
    3839 U    275  DOPE COA  3      0.190000       71.0558           0
    3840 U    275  DOPE COB  4     -0.080000       72.0638           0
    3841 U    275  DOPE CA1  1      0.000000       42.0810           0
    3842 U    275  DOPE CA2  1      0.090000       42.0810           0
    3843 U    275  DOPE CA3  5     -0.090000       40.0650           0
    3844 U    275  DOPE CA4  1      0.000000       42.0810           0
    3845 U    275  DOPE CA5  2      0.000000       57.1160           0
    3846 U    275  DOPE CB1  1      0.000000       42.0810           0
    3847 U    275  DOPE CB2  1      0.090000       42.0810           0
    3848 U    275  DOPE CB3  5     -0.090000       40.0650           0
    3849 U    275  DOPE CB4  1      0.000000       42.0810           0
    3850 U    275  DOPE CB5  2      0.000000       57.1160           0
    3851 U    276  DOPE N    6      0.980000       45.0850           0
    3852 U    276  DOPE P    7     -1.090000      108.9986           0
    3853 U    276  DOPE COA  3      0.190000       71.0558           0
    3854 U    276  DOPE COB  4     -0.080000       72.0638           0
    3855 U    276  DOPE CA1  1      0.000000       42.0810           0
    3856 U    276  DOPE CA2  1      0.090000       42.0810           0
    3857 U    276  DOPE CA3  5     -0.090000       40.0650           0
    3858 U    276  DOPE CA4  1      0.000000       42.0810           0
    3859 U    276  DOPE CA5  2      0.000000       57.1160           0
    3860 U    276  DOPE CB1  1      0.000000       42.0810           0
    3861 U    276  DOPE CB2  1      0.090000       42.0810           0
    3862 U    276  DOPE CB3  5     -0.090000       40.0650           0
    3863 U    276  DOPE CB4  1      0.000000       42.0810           0
    3864 U    276  DOPE CB5  2      0.000000       57.1160           0
    3865 U    277  DOPE N    6      0.980000       45.0850           0
    3866 U    277  DOPE P    7     -1.090000      108.9986           0
    3867 U    277  DOPE COA  3      0.190000       71.0558           0
    3868 U    277  DOPE COB  4     -0.080000       72.0638           0
    3869 U    277  DOPE CA1  1      0.000000       42.0810           0
    3870 U    277  DOPE CA2  1      0.090000       42.0810           0
    3871 U    277  DOPE CA3  5     -0.090000       40.0650           0
    3872 U    277  DOPE CA4  1      0.000000       42.0810           0
    3873 U    277  DOPE CA5  2      0.000000       57.1160           0
    3874 U    277  DOPE CB1  1      0.000000       42.0810           0
    3875 U    277  DOPE CB2  1      0.090000       42.0810           0
    3876 U    277  DOPE CB3  5     -0.090000       40.0650           0
    3877 U    277  DOPE CB4  1      0.000000       42.0810           0
    3878 U    277  DOPE CB5  2      0.000000       57.1160           0
    3879 U    278  DOPE N    6      0.980000       45.0850           0
    3880 U    278  DOPE P    7     -1.090000      108.9986           0
    3881 U    278  DOPE COA  3      0.190000       71.0558           0
    3882 U    278  DOPE COB  4     -0.080000       72.0638           0
    3883 U    278  DOPE CA1  1      0.000000       42.0810           0
    3884 U    278  DOPE CA2  1      0.090000       42.0810           0
    3885 U    278  DOPE CA3  5     -0.090000       40.0650           0
    3886 U    278  DOPE CA4  1      0.000000       42.0810           0
    3887 U    278  DOPE CA5  2      0.000000       57.1160           0
    3888 U    278  DOPE CB1  1      0.000000       42.0810           0
    3889 U    278  DOPE CB2  1      0.090000       42.0810           0
    3890 U    278  DOPE CB3  5     -0.090000       40.0650           0
    3891 U    278  DOPE CB4  1      0.000000       42.0810           0
    3892 U    278  DOPE CB5  2      0.000000       57.1160           0
    3893 U    279  DOPE N    6      0.980000       45.0850           0
    3894 U    279  DOPE P    7     -1.090000      108.9986           0
    3895 U    279  DOPE COA  3      0.190000       71.0558           0
    3896 U    279  DOPE COB  4     -0.080000       72.0638           0
    3897 U    279  DOPE CA1  1      0.000000       42.0810           0
    3898 U    279  DOPE CA2  1      0.090000       42.0810           0
    3899 U    279  DOPE CA3  5     -0.090000       40.0650           0
    3900 U    279  DOPE CA4  1      0.000000       42.0810           0
    3901 U    279  DOPE CA5  2      0.000000       57.1160           0
    3902 U    279  DOPE CB1  1      0.000000       42.0810           0
    3903 U    279  DOPE CB2  1      0.090000       42.0810           0
    3904 U    279  DOPE CB3  5     -0.090000       40.0650           0
    3905 U    279  DOPE CB4  1      0.000000       42.0810           0
    3906 U    279  DOPE CB5  2      0.000000       57.1160           0
    3907 U    280  DOPE N    6      0.980000       45.0850           0
    3908 U    280  DOPE P    7     -1.090000      108.9986           0
    3909 U    280  DOPE COA  3      0.190000       71.0558           0
    3910 U    280  DOPE COB  4     -0.080000       72.0638           0
    3911 U    280  DOPE CA1  1      0.000000       42.0810           0
    3912 U    280  DOPE CA2  1      0.090000       42.0810           0
    3913 U    280  DOPE CA3  5     -0.090000       40.0650           0
    3914 U    280  DOPE CA4  1      0.000000       42.0810           0
    3915 U    280  DOPE CA5  2      0.000000       57.1160           0
    3916 U    280  DOPE CB1  1      0.000000       42.0810           0
    3917 U    280  DOPE CB2  1      0.090000       42.0810           0
    3918 U    280  DOPE CB3  5     -0.090000       40.0650           0
    3919 U    280  DOPE CB4  1      0.000000       42.0810           0
    3920 U    280  DOPE CB5  2      0.000000       57.1160           0
    3921 U    281  DOPE N    6      0.980000       45.0850           0
    3922 U    281  DOPE P    7     -1.090000      108.9986           0
    3923 U    281  DOPE COA  3      0.190000       71.0558           0
    3924 U    281  DOPE COB  4     -0.080000       72.0638           0
    3925 U    281  DOPE CA1  1      0.000000       42.0810           0
    3926 U    281  DOPE CA2  1      0.090000       42.0810           0
    3927 U    281  DOPE CA3  5     -0.090000       40.0650           0
    3928 U    281  DOPE CA4  1      0.000000       42.0810           0
    3929 U    281  DOPE CA5  2      0.000000       57.1160           0
    3930 U    281  DOPE CB1  1      0.000000       42.0810           0
    3931 U    281  DOPE CB2  1      0.090000       42.0810           0
    3932 U    281  DOPE CB3  5     -0.090000       40.0650           0
    3933 U    281  DOPE CB4  1      0.000000       42.0810           0
    3934 U    281  DOPE CB5  2      0.000000       57.1160           0
    3935 U    282  DOPE N    6      0.980000       45.0850           0
    3936 U    282  DOPE P    7     -1.090000      108.9986           0
    3937 U    282  DOPE COA  3      0.190000       71.0558           0
    3938 U    282  DOPE COB  4     -0.080000       72.0638           0
    3939 U    282  DOPE CA1  1      0.000000       42.0810           0
    3940 U    282  DOPE CA2  1      0.090000       42.0810           0
    3941 U    282  DOPE CA3  5     -0.090000       40.0650           0
    3942 U    282  DOPE CA4  1      0.000000       42.0810           0
    3943 U    282  DOPE CA5  2      0.000000       57.1160           0
    3944 U    282  DOPE CB1  1      0.000000       42.0810           0
    3945 U    282  DOPE CB2  1      0.090000       42.0810           0
    3946 U    282  DOPE CB3  5     -0.090000       40.0650           0
    3947 U    282  DOPE CB4  1      0.000000       42.0810           0
    3948 U    282  DOPE CB5  2      0.000000       57.1160           0
    3949 U    283  DOPE N    6      0.980000       45.0850           0
    3950 U    283  DOPE P    7     -1.090000      108.9986           0
    3951 U    283  DOPE COA  3      0.190000       71.0558           0
    3952 U    283  DOPE COB  4     -0.080000       72.0638           0
    3953 U    283  DOPE CA1  1      0.000000       42.0810           0
    3954 U    283  DOPE CA2  1      0.090000       42.0810           0
    3955 U    283  DOPE CA3  5     -0.090000       40.0650           0
    3956 U    283  DOPE CA4  1      0.000000       42.0810           0
    3957 U    283  DOPE CA5  2      0.000000       57.1160           0
    3958 U    283  DOPE CB1  1      0.000000       42.0810           0
    3959 U    283  DOPE CB2  1      0.090000       42.0810           0
    3960 U    283  DOPE CB3  5     -0.090000       40.0650           0
    3961 U    283  DOPE CB4  1      0.000000       42.0810           0
    3962 U    283  DOPE CB5  2      0.000000       57.1160           0
    3963 U    284  DOPE N    6      0.980000       45.0850           0
    3964 U    284  DOPE P    7     -1.090000      108.9986           0
    3965 U    284  DOPE COA  3      0.190000       71.0558           0
    3966 U    284  DOPE COB  4     -0.080000       72.0638           0
    3967 U    284  DOPE CA1  1      0.000000       42.0810           0
    3968 U    284  DOPE CA2  1      0.090000       42.0810           0
    3969 U    284  DOPE CA3  5     -0.090000       40.0650           0
    3970 U    284  DOPE CA4  1      0.000000       42.0810           0
    3971 U    284  DOPE CA5  2      0.000000       57.1160           0
    3972 U    284  DOPE CB1  1      0.000000       42.0810           0
    3973 U    284  DOPE CB2  1      0.090000       42.0810           0
    3974 U    284  DOPE CB3  5     -0.090000       40.0650           0
    3975 U    284  DOPE CB4  1      0.000000       42.0810           0
    3976 U    284  DOPE CB5  2      0.000000       57.1160           0
    3977 U    285  DOPE N    6      0.980000       45.0850           0
    3978 U    285  DOPE P    7     -1.090000      108.9986           0
    3979 U    285  DOPE COA  3      0.190000       71.0558           0
    3980 U    285  DOPE COB  4     -0.080000       72.0638           0
    3981 U    285  DOPE CA1  1      0.000000       42.0810           0
    3982 U    285  DOPE CA2  1      0.090000       42.0810           0
    3983 U    285  DOPE CA3  5     -0.090000       40.0650           0
    3984 U    285  DOPE CA4  1      0.000000       42.0810           0
    3985 U    285  DOPE CA5  2      0.000000       57.1160           0
    3986 U    285  DOPE CB1  1      0.000000       42.0810           0
    3987 U    285  DOPE CB2  1      0.090000       42.0810           0
    3988 U    285  DOPE CB3  5     -0.090000       40.0650           0
    3989 U    285  DOPE CB4  1      0.000000       42.0810           0
    3990 U    285  DOPE CB5  2      0.000000       57.1160           0
    3991 U    286  DOPE N    6      0.980000       45.0850           0
    3992 U    286  DOPE P    7     -1.090000      108.9986           0
    3993 U    286  DOPE COA  3      0.190000       71.0558           0
    3994 U    286  DOPE COB  4     -0.080000       72.0638           0
    3995 U    286  DOPE CA1  1      0.000000       42.0810           0
    3996 U    286  DOPE CA2  1      0.090000       42.0810           0
    3997 U    286  DOPE CA3  5     -0.090000       40.0650           0
    3998 U    286  DOPE CA4  1      0.000000       42.0810           0
    3999 U    286  DOPE CA5  2      0.000000       57.1160           0
    4000 U    286  DOPE CB1  1      0.000000       42.0810           0
    4001 U    286  DOPE CB2  1      0.090000       42.0810           0
    4002 U    286  DOPE CB3  5     -0.090000       40.0650           0
    4003 U    286  DOPE CB4  1      0.000000       42.0810           0
    4004 U    286  DOPE CB5  2      0.000000       57.1160           0
    4005 U    287  DOPE N    6      0.980000       45.0850           0
    4006 U    287  DOPE P    7     -1.090000      108.9986           0
    4007 U    287  DOPE COA  3      0.190000       71.0558           0
    4008 U    287  DOPE COB  4     -0.080000       72.0638           0
    4009 U    287  DOPE CA1  1      0.000000       42.0810           0
    4010 U    287  DOPE CA2  1      0.090000       42.0810           0
    4011 U    287  DOPE CA3  5     -0.090000       40.0650           0
    4012 U    287  DOPE CA4  1      0.000000       42.0810           0
    4013 U    287  DOPE CA5  2      0.000000       57.1160           0
    4014 U    287  DOPE CB1  1      0.000000       42.0810           0
    4015 U    287  DOPE CB2  1      0.090000       42.0810           0
    4016 U    287  DOPE CB3  5     -0.090000       40.0650           0
    4017 U    287  DOPE CB4  1      0.000000       42.0810           0
    4018 U    287  DOPE CB5  2      0.000000       57.1160           0
    4019 U    288  DOPE N    6      0.980000       45.0850           0
    4020 U    288  DOPE P    7     -1.090000      108.9986           0
    4021 U    288  DOPE COA  3      0.190000       71.0558           0
    4022 U    288  DOPE COB  4     -0.080000       72.0638           0
    4023 U    288  DOPE CA1  1      0.000000       42.0810           0
    4024 U    288  DOPE CA2  1      0.090000       42.0810           0
    4025 U    288  DOPE CA3  5     -0.090000       40.0650           0
    4026 U    288  DOPE CA4  1      0.000000       42.0810           0
    4027 U    288  DOPE CA5  2      0.000000       57.1160           0
    4028 U    288  DOPE CB1  1      0.000000       42.0810           0
    4029 U    288  DOPE CB2  1      0.090000       42.0810           0
    4030 U    288  DOPE CB3  5     -0.090000       40.0650           0
    4031 U    288  DOPE CB4  1      0.000000       42.0810           0
    4032 U    288  DOPE CB5  2      0.000000       57.1160           0
    4033 U    289  DOPE N    6      0.980000       45.0850           0
    4034 U    289  DOPE P    7     -1.090000      108.9986           0
    4035 U    289  DOPE COA  3      0.190000       71.0558           0
    4036 U    289  DOPE COB  4     -0.080000       72.0638           0
    4037 U    289  DOPE CA1  1      0.000000       42.0810           0
    4038 U    289  DOPE CA2  1      0.090000       42.0810           0
    4039 U    289  DOPE CA3  5     -0.090000       40.0650           0
    4040 U    289  DOPE CA4  1      0.000000       42.0810           0
    4041 U    289  DOPE CA5  2      0.000000       57.1160           0
    4042 U    289  DOPE CB1  1      0.000000       42.0810           0
    4043 U    289  DOPE CB2  1      0.090000       42.0810           0
    4044 U    289  DOPE CB3  5     -0.090000       40.0650           0
    4045 U    289  DOPE CB4  1      0.000000       42.0810           0
    4046 U    289  DOPE CB5  2      0.000000       57.1160           0
    4047 U    290  DOPE N    6      0.980000       45.0850           0
    4048 U    290  DOPE P    7     -1.090000      108.9986           0
    4049 U    290  DOPE COA  3      0.190000       71.0558           0
    4050 U    290  DOPE COB  4     -0.080000       72.0638           0
    4051 U    290  DOPE CA1  1      0.000000       42.0810           0
    4052 U    290  DOPE CA2  1      0.090000       42.0810           0
    4053 U    290  DOPE CA3  5     -0.090000       40.0650           0
    4054 U    290  DOPE CA4  1      0.000000       42.0810           0
    4055 U    290  DOPE CA5  2      0.000000       57.1160           0
    4056 U    290  DOPE CB1  1      0.000000       42.0810           0
    4057 U    290  DOPE CB2  1      0.090000       42.0810           0
    4058 U    290  DOPE CB3  5     -0.090000       40.0650           0
    4059 U    290  DOPE CB4  1      0.000000       42.0810           0
    4060 U    290  DOPE CB5  2      0.000000       57.1160           0
    4061 U    291  DOPE N    6      0.980000       45.0850           0
    4062 U    291  DOPE P    7     -1.090000      108.9986           0
    4063 U    291  DOPE COA  3      0.190000       71.0558           0
    4064 U    291  DOPE COB  4     -0.080000       72.0638           0
    4065 U    291  DOPE CA1  1      0.000000       42.0810           0
    4066 U    291  DOPE CA2  1      0.090000       42.0810           0
    4067 U    291  DOPE CA3  5     -0.090000       40.0650           0
    4068 U    291  DOPE CA4  1      0.000000       42.0810           0
    4069 U    291  DOPE CA5  2      0.000000       57.1160           0
    4070 U    291  DOPE CB1  1      0.000000       42.0810           0
    4071 U    291  DOPE CB2  1      0.090000       42.0810           0
    4072 U    291  DOPE CB3  5     -0.090000       40.0650           0
    4073 U    291  DOPE CB4  1      0.000000       42.0810           0
    4074 U    291  DOPE CB5  2      0.000000       57.1160           0
    4075 U    292  DOPE N    6      0.980000       45.0850           0
    4076 U    292  DOPE P    7     -1.090000      108.9986           0
    4077 U    292  DOPE COA  3      0.190000       71.0558           0
    4078 U    292  DOPE COB  4     -0.080000       72.0638           0
    4079 U    292  DOPE CA1  1      0.000000       42.0810           0
    4080 U    292  DOPE CA2  1      0.090000       42.0810           0
    4081 U    292  DOPE CA3  5     -0.090000       40.0650           0
    4082 U    292  DOPE CA4  1      0.000000       42.0810           0
    4083 U    292  DOPE CA5  2      0.000000       57.1160           0
    4084 U    292  DOPE CB1  1      0.000000       42.0810           0
    4085 U    292  DOPE CB2  1      0.090000       42.0810           0
    4086 U    292  DOPE CB3  5     -0.090000       40.0650           0
    4087 U    292  DOPE CB4  1      0.000000       42.0810           0
    4088 U    292  DOPE CB5  2      0.000000       57.1160           0
    4089 U    293  DOPE N    6      0.980000       45.0850           0
    4090 U    293  DOPE P    7     -1.090000      108.9986           0
    4091 U    293  DOPE COA  3      0.190000       71.0558           0
    4092 U    293  DOPE COB  4     -0.080000       72.0638           0
    4093 U    293  DOPE CA1  1      0.000000       42.0810           0
    4094 U    293  DOPE CA2  1      0.090000       42.0810           0
    4095 U    293  DOPE CA3  5     -0.090000       40.0650           0
    4096 U    293  DOPE CA4  1      0.000000       42.0810           0
    4097 U    293  DOPE CA5  2      0.000000       57.1160           0
    4098 U    293  DOPE CB1  1      0.000000       42.0810           0
    4099 U    293  DOPE CB2  1      0.090000       42.0810           0
    4100 U    293  DOPE CB3  5     -0.090000       40.0650           0
    4101 U    293  DOPE CB4  1      0.000000       42.0810           0
    4102 U    293  DOPE CB5  2      0.000000       57.1160           0
    4103 U    294  DOPE N    6      0.980000       45.0850           0
    4104 U    294  DOPE P    7     -1.090000      108.9986           0
    4105 U    294  DOPE COA  3      0.190000       71.0558           0
    4106 U    294  DOPE COB  4     -0.080000       72.0638           0
    4107 U    294  DOPE CA1  1      0.000000       42.0810           0
    4108 U    294  DOPE CA2  1      0.090000       42.0810           0
    4109 U    294  DOPE CA3  5     -0.090000       40.0650           0
    4110 U    294  DOPE CA4  1      0.000000       42.0810           0
    4111 U    294  DOPE CA5  2      0.000000       57.1160           0
    4112 U    294  DOPE CB1  1      0.000000       42.0810           0
    4113 U    294  DOPE CB2  1      0.090000       42.0810           0
    4114 U    294  DOPE CB3  5     -0.090000       40.0650           0
    4115 U    294  DOPE CB4  1      0.000000       42.0810           0
    4116 U    294  DOPE CB5  2      0.000000       57.1160           0
    4117 U    295  DOPE N    6      0.980000       45.0850           0
    4118 U    295  DOPE P    7     -1.090000      108.9986           0
    4119 U    295  DOPE COA  3      0.190000       71.0558           0
    4120 U    295  DOPE COB  4     -0.080000       72.0638           0
    4121 U    295  DOPE CA1  1      0.000000       42.0810           0
    4122 U    295  DOPE CA2  1      0.090000       42.0810           0
    4123 U    295  DOPE CA3  5     -0.090000       40.0650           0
    4124 U    295  DOPE CA4  1      0.000000       42.0810           0
    4125 U    295  DOPE CA5  2      0.000000       57.1160           0
    4126 U    295  DOPE CB1  1      0.000000       42.0810           0
    4127 U    295  DOPE CB2  1      0.090000       42.0810           0
    4128 U    295  DOPE CB3  5     -0.090000       40.0650           0
    4129 U    295  DOPE CB4  1      0.000000       42.0810           0
    4130 U    295  DOPE CB5  2      0.000000       57.1160           0
    4131 U    296  DOPE N    6      0.980000       45.0850           0
    4132 U    296  DOPE P    7     -1.090000      108.9986           0
    4133 U    296  DOPE COA  3      0.190000       71.0558           0
    4134 U    296  DOPE COB  4     -0.080000       72.0638           0
    4135 U    296  DOPE CA1  1      0.000000       42.0810           0
    4136 U    296  DOPE CA2  1      0.090000       42.0810           0
    4137 U    296  DOPE CA3  5     -0.090000       40.0650           0
    4138 U    296  DOPE CA4  1      0.000000       42.0810           0
    4139 U    296  DOPE CA5  2      0.000000       57.1160           0
    4140 U    296  DOPE CB1  1      0.000000       42.0810           0
    4141 U    296  DOPE CB2  1      0.090000       42.0810           0
    4142 U    296  DOPE CB3  5     -0.090000       40.0650           0
    4143 U    296  DOPE CB4  1      0.000000       42.0810           0
    4144 U    296  DOPE CB5  2      0.000000       57.1160           0
    4145 U    297  DOPE N    6      0.980000       45.0850           0
    4146 U    297  DOPE P    7     -1.090000      108.9986           0
    4147 U    297  DOPE COA  3      0.190000       71.0558           0
    4148 U    297  DOPE COB  4     -0.080000       72.0638           0
    4149 U    297  DOPE CA1  1      0.000000       42.0810           0
    4150 U    297  DOPE CA2  1      0.090000       42.0810           0
    4151 U    297  DOPE CA3  5     -0.090000       40.0650           0
    4152 U    297  DOPE CA4  1      0.000000       42.0810           0
    4153 U    297  DOPE CA5  2      0.000000       57.1160           0
    4154 U    297  DOPE CB1  1      0.000000       42.0810           0
    4155 U    297  DOPE CB2  1      0.090000       42.0810           0
    4156 U    297  DOPE CB3  5     -0.090000       40.0650           0
    4157 U    297  DOPE CB4  1      0.000000       42.0810           0
    4158 U    297  DOPE CB5  2      0.000000       57.1160           0
    4159 U    298  DOPE N    6      0.980000       45.0850           0
    4160 U    298  DOPE P    7     -1.090000      108.9986           0
    4161 U    298  DOPE COA  3      0.190000       71.0558           0
    4162 U    298  DOPE COB  4     -0.080000       72.0638           0
    4163 U    298  DOPE CA1  1      0.000000       42.0810           0
    4164 U    298  DOPE CA2  1      0.090000       42.0810           0
    4165 U    298  DOPE CA3  5     -0.090000       40.0650           0
    4166 U    298  DOPE CA4  1      0.000000       42.0810           0
    4167 U    298  DOPE CA5  2      0.000000       57.1160           0
    4168 U    298  DOPE CB1  1      0.000000       42.0810           0
    4169 U    298  DOPE CB2  1      0.090000       42.0810           0
    4170 U    298  DOPE CB3  5     -0.090000       40.0650           0
    4171 U    298  DOPE CB4  1      0.000000       42.0810           0
    4172 U    298  DOPE CB5  2      0.000000       57.1160           0
    4173 U    299  DOPE N    6      0.980000       45.0850           0
    4174 U    299  DOPE P    7     -1.090000      108.9986           0
    4175 U    299  DOPE COA  3      0.190000       71.0558           0
    4176 U    299  DOPE COB  4     -0.080000       72.0638           0
    4177 U    299  DOPE CA1  1      0.000000       42.0810           0
    4178 U    299  DOPE CA2  1      0.090000       42.0810           0
    4179 U    299  DOPE CA3  5     -0.090000       40.0650           0
    4180 U    299  DOPE CA4  1      0.000000       42.0810           0
    4181 U    299  DOPE CA5  2      0.000000       57.1160           0
    4182 U    299  DOPE CB1  1      0.000000       42.0810           0
    4183 U    299  DOPE CB2  1      0.090000       42.0810           0
    4184 U    299  DOPE CB3  5     -0.090000       40.0650           0
    4185 U    299  DOPE CB4  1      0.000000       42.0810           0
    4186 U    299  DOPE CB5  2      0.000000       57.1160           0
    4187 U    300  DOPE N    6      0.980000       45.0850           0
    4188 U    300  DOPE P    7     -1.090000      108.9986           0
    4189 U    300  DOPE COA  3      0.190000       71.0558           0
    4190 U    300  DOPE COB  4     -0.080000       72.0638           0
    4191 U    300  DOPE CA1  1      0.000000       42.0810           0
    4192 U    300  DOPE CA2  1      0.090000       42.0810           0
    4193 U    300  DOPE CA3  5     -0.090000       40.0650           0
    4194 U    300  DOPE CA4  1      0.000000       42.0810           0
    4195 U    300  DOPE CA5  2      0.000000       57.1160           0
    4196 U    300  DOPE CB1  1      0.000000       42.0810           0
    4197 U    300  DOPE CB2  1      0.090000       42.0810           0
    4198 U    300  DOPE CB3  5     -0.090000       40.0650           0
    4199 U    300  DOPE CB4  1      0.000000       42.0810           0
    4200 U    300  DOPE CB5  2      0.000000       57.1160           0
    4201 U    301  DOPE N    6      0.980000       45.0850           0
    4202 U    301  DOPE P    7     -1.090000      108.9986           0
    4203 U    301  DOPE COA  3      0.190000       71.0558           0
    4204 U    301  DOPE COB  4     -0.080000       72.0638           0
    4205 U    301  DOPE CA1  1      0.000000       42.0810           0
    4206 U    301  DOPE CA2  1      0.090000       42.0810           0
    4207 U    301  DOPE CA3  5     -0.090000       40.0650           0
    4208 U    301  DOPE CA4  1      0.000000       42.0810           0
    4209 U    301  DOPE CA5  2      0.000000       57.1160           0
    4210 U    301  DOPE CB1  1      0.000000       42.0810           0
    4211 U    301  DOPE CB2  1      0.090000       42.0810           0
    4212 U    301  DOPE CB3  5     -0.090000       40.0650           0
    4213 U    301  DOPE CB4  1      0.000000       42.0810           0
    4214 U    301  DOPE CB5  2      0.000000       57.1160           0
    4215 U    302  DOPE N    6      0.980000       45.0850           0
    4216 U    302  DOPE P    7     -1.090000      108.9986           0
    4217 U    302  DOPE COA  3      0.190000       71.0558           0
    4218 U    302  DOPE COB  4     -0.080000       72.0638           0
    4219 U    302  DOPE CA1  1      0.000000       42.0810           0
    4220 U    302  DOPE CA2  1      0.090000       42.0810           0
    4221 U    302  DOPE CA3  5     -0.090000       40.0650           0
    4222 U    302  DOPE CA4  1      0.000000       42.0810           0
    4223 U    302  DOPE CA5  2      0.000000       57.1160           0
    4224 U    302  DOPE CB1  1      0.000000       42.0810           0
    4225 U    302  DOPE CB2  1      0.090000       42.0810           0
    4226 U    302  DOPE CB3  5     -0.090000       40.0650           0
    4227 U    302  DOPE CB4  1      0.000000       42.0810           0
    4228 U    302  DOPE CB5  2      0.000000       57.1160           0
    4229 U    303  DOPE N    6      0.980000       45.0850           0
    4230 U    303  DOPE P    7     -1.090000      108.9986           0
    4231 U    303  DOPE COA  3      0.190000       71.0558           0
    4232 U    303  DOPE COB  4     -0.080000       72.0638           0
    4233 U    303  DOPE CA1  1      0.000000       42.0810           0
    4234 U    303  DOPE CA2  1      0.090000       42.0810           0
    4235 U    303  DOPE CA3  5     -0.090000       40.0650           0
    4236 U    303  DOPE CA4  1      0.000000       42.0810           0
    4237 U    303  DOPE CA5  2      0.000000       57.1160           0
    4238 U    303  DOPE CB1  1      0.000000       42.0810           0
    4239 U    303  DOPE CB2  1      0.090000       42.0810           0
    4240 U    303  DOPE CB3  5     -0.090000       40.0650           0
    4241 U    303  DOPE CB4  1      0.000000       42.0810           0
    4242 U    303  DOPE CB5  2      0.000000       57.1160           0
    4243 U    304  DOPE N    6      0.980000       45.0850           0
    4244 U    304  DOPE P    7     -1.090000      108.9986           0
    4245 U    304  DOPE COA  3      0.190000       71.0558           0
    4246 U    304  DOPE COB  4     -0.080000       72.0638           0
    4247 U    304  DOPE CA1  1      0.000000       42.0810           0
    4248 U    304  DOPE CA2  1      0.090000       42.0810           0
    4249 U    304  DOPE CA3  5     -0.090000       40.0650           0
    4250 U    304  DOPE CA4  1      0.000000       42.0810           0
    4251 U    304  DOPE CA5  2      0.000000       57.1160           0
    4252 U    304  DOPE CB1  1      0.000000       42.0810           0
    4253 U    304  DOPE CB2  1      0.090000       42.0810           0
    4254 U    304  DOPE CB3  5     -0.090000       40.0650           0
    4255 U    304  DOPE CB4  1      0.000000       42.0810           0
    4256 U    304  DOPE CB5  2      0.000000       57.1160           0
    4257 U    305  DOPE N    6      0.980000       45.0850           0
    4258 U    305  DOPE P    7     -1.090000      108.9986           0
    4259 U    305  DOPE COA  3      0.190000       71.0558           0
    4260 U    305  DOPE COB  4     -0.080000       72.0638           0
    4261 U    305  DOPE CA1  1      0.000000       42.0810           0
    4262 U    305  DOPE CA2  1      0.090000       42.0810           0
    4263 U    305  DOPE CA3  5     -0.090000       40.0650           0
    4264 U    305  DOPE CA4  1      0.000000       42.0810           0
    4265 U    305  DOPE CA5  2      0.000000       57.1160           0
    4266 U    305  DOPE CB1  1      0.000000       42.0810           0
    4267 U    305  DOPE CB2  1      0.090000       42.0810           0
    4268 U    305  DOPE CB3  5     -0.090000       40.0650           0
    4269 U    305  DOPE CB4  1      0.000000       42.0810           0
    4270 U    305  DOPE CB5  2      0.000000       57.1160           0
    4271 U    306  DOPE N    6      0.980000       45.0850           0
    4272 U    306  DOPE P    7     -1.090000      108.9986           0
    4273 U    306  DOPE COA  3      0.190000       71.0558           0
    4274 U    306  DOPE COB  4     -0.080000       72.0638           0
    4275 U    306  DOPE CA1  1      0.000000       42.0810           0
    4276 U    306  DOPE CA2  1      0.090000       42.0810           0
    4277 U    306  DOPE CA3  5     -0.090000       40.0650           0
    4278 U    306  DOPE CA4  1      0.000000       42.0810           0
    4279 U    306  DOPE CA5  2      0.000000       57.1160           0
    4280 U    306  DOPE CB1  1      0.000000       42.0810           0
    4281 U    306  DOPE CB2  1      0.090000       42.0810           0
    4282 U    306  DOPE CB3  5     -0.090000       40.0650           0
    4283 U    306  DOPE CB4  1      0.000000       42.0810           0
    4284 U    306  DOPE CB5  2      0.000000       57.1160           0
    4285 U    307  DOPE N    6      0.980000       45.0850           0
    4286 U    307  DOPE P    7     -1.090000      108.9986           0
    4287 U    307  DOPE COA  3      0.190000       71.0558           0
    4288 U    307  DOPE COB  4     -0.080000       72.0638           0
    4289 U    307  DOPE CA1  1      0.000000       42.0810           0
    4290 U    307  DOPE CA2  1      0.090000       42.0810           0
    4291 U    307  DOPE CA3  5     -0.090000       40.0650           0
    4292 U    307  DOPE CA4  1      0.000000       42.0810           0
    4293 U    307  DOPE CA5  2      0.000000       57.1160           0
    4294 U    307  DOPE CB1  1      0.000000       42.0810           0
    4295 U    307  DOPE CB2  1      0.090000       42.0810           0
    4296 U    307  DOPE CB3  5     -0.090000       40.0650           0
    4297 U    307  DOPE CB4  1      0.000000       42.0810           0
    4298 U    307  DOPE CB5  2      0.000000       57.1160           0
    4299 U    308  DOPE N    6      0.980000       45.0850           0
    4300 U    308  DOPE P    7     -1.090000      108.9986           0
    4301 U    308  DOPE COA  3      0.190000       71.0558           0
    4302 U    308  DOPE COB  4     -0.080000       72.0638           0
    4303 U    308  DOPE CA1  1      0.000000       42.0810           0
    4304 U    308  DOPE CA2  1      0.090000       42.0810           0
    4305 U    308  DOPE CA3  5     -0.090000       40.0650           0
    4306 U    308  DOPE CA4  1      0.000000       42.0810           0
    4307 U    308  DOPE CA5  2      0.000000       57.1160           0
    4308 U    308  DOPE CB1  1      0.000000       42.0810           0
    4309 U    308  DOPE CB2  1      0.090000       42.0810           0
    4310 U    308  DOPE CB3  5     -0.090000       40.0650           0
    4311 U    308  DOPE CB4  1      0.000000       42.0810           0
    4312 U    308  DOPE CB5  2      0.000000       57.1160           0
    4313 U    309  DOPE N    6      0.980000       45.0850           0
    4314 U    309  DOPE P    7     -1.090000      108.9986           0
    4315 U    309  DOPE COA  3      0.190000       71.0558           0
    4316 U    309  DOPE COB  4     -0.080000       72.0638           0
    4317 U    309  DOPE CA1  1      0.000000       42.0810           0
    4318 U    309  DOPE CA2  1      0.090000       42.0810           0
    4319 U    309  DOPE CA3  5     -0.090000       40.0650           0
    4320 U    309  DOPE CA4  1      0.000000       42.0810           0
    4321 U    309  DOPE CA5  2      0.000000       57.1160           0
    4322 U    309  DOPE CB1  1      0.000000       42.0810           0
    4323 U    309  DOPE CB2  1      0.090000       42.0810           0
    4324 U    309  DOPE CB3  5     -0.090000       40.0650           0
    4325 U    309  DOPE CB4  1      0.000000       42.0810           0
    4326 U    309  DOPE CB5  2      0.000000       57.1160           0
    4327 U    310  DOPE N    6      0.980000       45.0850           0
    4328 U    310  DOPE P    7     -1.090000      108.9986           0
    4329 U    310  DOPE COA  3      0.190000       71.0558           0
    4330 U    310  DOPE COB  4     -0.080000       72.0638           0
    4331 U    310  DOPE CA1  1      0.000000       42.0810           0
    4332 U    310  DOPE CA2  1      0.090000       42.0810           0
    4333 U    310  DOPE CA3  5     -0.090000       40.0650           0
    4334 U    310  DOPE CA4  1      0.000000       42.0810           0
    4335 U    310  DOPE CA5  2      0.000000       57.1160           0
    4336 U    310  DOPE CB1  1      0.000000       42.0810           0
    4337 U    310  DOPE CB2  1      0.090000       42.0810           0
    4338 U    310  DOPE CB3  5     -0.090000       40.0650           0
    4339 U    310  DOPE CB4  1      0.000000       42.0810           0
    4340 U    310  DOPE CB5  2      0.000000       57.1160           0
    4341 U    311  DOPE N    6      0.980000       45.0850           0
    4342 U    311  DOPE P    7     -1.090000      108.9986           0
    4343 U    311  DOPE COA  3      0.190000       71.0558           0
    4344 U    311  DOPE COB  4     -0.080000       72.0638           0
    4345 U    311  DOPE CA1  1      0.000000       42.0810           0
    4346 U    311  DOPE CA2  1      0.090000       42.0810           0
    4347 U    311  DOPE CA3  5     -0.090000       40.0650           0
    4348 U    311  DOPE CA4  1      0.000000       42.0810           0
    4349 U    311  DOPE CA5  2      0.000000       57.1160           0
    4350 U    311  DOPE CB1  1      0.000000       42.0810           0
    4351 U    311  DOPE CB2  1      0.090000       42.0810           0
    4352 U    311  DOPE CB3  5     -0.090000       40.0650           0
    4353 U    311  DOPE CB4  1      0.000000       42.0810           0
    4354 U    311  DOPE CB5  2      0.000000       57.1160           0
    4355 U    312  DOPE N    6      0.980000       45.0850           0
    4356 U    312  DOPE P    7     -1.090000      108.9986           0
    4357 U    312  DOPE COA  3      0.190000       71.0558           0
    4358 U    312  DOPE COB  4     -0.080000       72.0638           0
    4359 U    312  DOPE CA1  1      0.000000       42.0810           0
    4360 U    312  DOPE CA2  1      0.090000       42.0810           0
    4361 U    312  DOPE CA3  5     -0.090000       40.0650           0
    4362 U    312  DOPE CA4  1      0.000000       42.0810           0
    4363 U    312  DOPE CA5  2      0.000000       57.1160           0
    4364 U    312  DOPE CB1  1      0.000000       42.0810           0
    4365 U    312  DOPE CB2  1      0.090000       42.0810           0
    4366 U    312  DOPE CB3  5     -0.090000       40.0650           0
    4367 U    312  DOPE CB4  1      0.000000       42.0810           0
    4368 U    312  DOPE CB5  2      0.000000       57.1160           0
    4369 U    313  DOPE N    6      0.980000       45.0850           0
    4370 U    313  DOPE P    7     -1.090000      108.9986           0
    4371 U    313  DOPE COA  3      0.190000       71.0558           0
    4372 U    313  DOPE COB  4     -0.080000       72.0638           0
    4373 U    313  DOPE CA1  1      0.000000       42.0810           0
    4374 U    313  DOPE CA2  1      0.090000       42.0810           0
    4375 U    313  DOPE CA3  5     -0.090000       40.0650           0
    4376 U    313  DOPE CA4  1      0.000000       42.0810           0
    4377 U    313  DOPE CA5  2      0.000000       57.1160           0
    4378 U    313  DOPE CB1  1      0.000000       42.0810           0
    4379 U    313  DOPE CB2  1      0.090000       42.0810           0
    4380 U    313  DOPE CB3  5     -0.090000       40.0650           0
    4381 U    313  DOPE CB4  1      0.000000       42.0810           0
    4382 U    313  DOPE CB5  2      0.000000       57.1160           0
    4383 U    314  DOPE N    6      0.980000       45.0850           0
    4384 U    314  DOPE P    7     -1.090000      108.9986           0
    4385 U    314  DOPE COA  3      0.190000       71.0558           0
    4386 U    314  DOPE COB  4     -0.080000       72.0638           0
    4387 U    314  DOPE CA1  1      0.000000       42.0810           0
    4388 U    314  DOPE CA2  1      0.090000       42.0810           0
    4389 U    314  DOPE CA3  5     -0.090000       40.0650           0
    4390 U    314  DOPE CA4  1      0.000000       42.0810           0
    4391 U    314  DOPE CA5  2      0.000000       57.1160           0
    4392 U    314  DOPE CB1  1      0.000000       42.0810           0
    4393 U    314  DOPE CB2  1      0.090000       42.0810           0
    4394 U    314  DOPE CB3  5     -0.090000       40.0650           0
    4395 U    314  DOPE CB4  1      0.000000       42.0810           0
    4396 U    314  DOPE CB5  2      0.000000       57.1160           0
    4397 U    315  DOPE N    6      0.980000       45.0850           0
    4398 U    315  DOPE P    7     -1.090000      108.9986           0
    4399 U    315  DOPE COA  3      0.190000       71.0558           0
    4400 U    315  DOPE COB  4     -0.080000       72.0638           0
    4401 U    315  DOPE CA1  1      0.000000       42.0810           0
    4402 U    315  DOPE CA2  1      0.090000       42.0810           0
    4403 U    315  DOPE CA3  5     -0.090000       40.0650           0
    4404 U    315  DOPE CA4  1      0.000000       42.0810           0
    4405 U    315  DOPE CA5  2      0.000000       57.1160           0
    4406 U    315  DOPE CB1  1      0.000000       42.0810           0
    4407 U    315  DOPE CB2  1      0.090000       42.0810           0
    4408 U    315  DOPE CB3  5     -0.090000       40.0650           0
    4409 U    315  DOPE CB4  1      0.000000       42.0810           0
    4410 U    315  DOPE CB5  2      0.000000       57.1160           0
    4411 U    316  DOPE N    6      0.980000       45.0850           0
    4412 U    316  DOPE P    7     -1.090000      108.9986           0
    4413 U    316  DOPE COA  3      0.190000       71.0558           0
    4414 U    316  DOPE COB  4     -0.080000       72.0638           0
    4415 U    316  DOPE CA1  1      0.000000       42.0810           0
    4416 U    316  DOPE CA2  1      0.090000       42.0810           0
    4417 U    316  DOPE CA3  5     -0.090000       40.0650           0
    4418 U    316  DOPE CA4  1      0.000000       42.0810           0
    4419 U    316  DOPE CA5  2      0.000000       57.1160           0
    4420 U    316  DOPE CB1  1      0.000000       42.0810           0
    4421 U    316  DOPE CB2  1      0.090000       42.0810           0
    4422 U    316  DOPE CB3  5     -0.090000       40.0650           0
    4423 U    316  DOPE CB4  1      0.000000       42.0810           0
    4424 U    316  DOPE CB5  2      0.000000       57.1160           0
    4425 U    317  DOPE N    6      0.980000       45.0850           0
    4426 U    317  DOPE P    7     -1.090000      108.9986           0
    4427 U    317  DOPE COA  3      0.190000       71.0558           0
    4428 U    317  DOPE COB  4     -0.080000       72.0638           0
    4429 U    317  DOPE CA1  1      0.000000       42.0810           0
    4430 U    317  DOPE CA2  1      0.090000       42.0810           0
    4431 U    317  DOPE CA3  5     -0.090000       40.0650           0
    4432 U    317  DOPE CA4  1      0.000000       42.0810           0
    4433 U    317  DOPE CA5  2      0.000000       57.1160           0
    4434 U    317  DOPE CB1  1      0.000000       42.0810           0
    4435 U    317  DOPE CB2  1      0.090000       42.0810           0
    4436 U    317  DOPE CB3  5     -0.090000       40.0650           0
    4437 U    317  DOPE CB4  1      0.000000       42.0810           0
    4438 U    317  DOPE CB5  2      0.000000       57.1160           0
    4439 U    318  DOPE N    6      0.980000       45.0850           0
    4440 U    318  DOPE P    7     -1.090000      108.9986           0
    4441 U    318  DOPE COA  3      0.190000       71.0558           0
    4442 U    318  DOPE COB  4     -0.080000       72.0638           0
    4443 U    318  DOPE CA1  1      0.000000       42.0810           0
    4444 U    318  DOPE CA2  1      0.090000       42.0810           0
    4445 U    318  DOPE CA3  5     -0.090000       40.0650           0
    4446 U    318  DOPE CA4  1      0.000000       42.0810           0
    4447 U    318  DOPE CA5  2      0.000000       57.1160           0
    4448 U    318  DOPE CB1  1      0.000000       42.0810           0
    4449 U    318  DOPE CB2  1      0.090000       42.0810           0
    4450 U    318  DOPE CB3  5     -0.090000       40.0650           0
    4451 U    318  DOPE CB4  1      0.000000       42.0810           0
    4452 U    318  DOPE CB5  2      0.000000       57.1160           0
    4453 U    319  DOPE N    6      0.980000       45.0850           0
    4454 U    319  DOPE P    7     -1.090000      108.9986           0
    4455 U    319  DOPE COA  3      0.190000       71.0558           0
    4456 U    319  DOPE COB  4     -0.080000       72.0638           0
    4457 U    319  DOPE CA1  1      0.000000       42.0810           0
    4458 U    319  DOPE CA2  1      0.090000       42.0810           0
    4459 U    319  DOPE CA3  5     -0.090000       40.0650           0
    4460 U    319  DOPE CA4  1      0.000000       42.0810           0
    4461 U    319  DOPE CA5  2      0.000000       57.1160           0
    4462 U    319  DOPE CB1  1      0.000000       42.0810           0
    4463 U    319  DOPE CB2  1      0.090000       42.0810           0
    4464 U    319  DOPE CB3  5     -0.090000       40.0650           0
    4465 U    319  DOPE CB4  1      0.000000       42.0810           0
    4466 U    319  DOPE CB5  2      0.000000       57.1160           0
    4467 U    320  DOPE N    6      0.980000       45.0850           0
    4468 U    320  DOPE P    7     -1.090000      108.9986           0
    4469 U    320  DOPE COA  3      0.190000       71.0558           0
    4470 U    320  DOPE COB  4     -0.080000       72.0638           0
    4471 U    320  DOPE CA1  1      0.000000       42.0810           0
    4472 U    320  DOPE CA2  1      0.090000       42.0810           0
    4473 U    320  DOPE CA3  5     -0.090000       40.0650           0
    4474 U    320  DOPE CA4  1      0.000000       42.0810           0
    4475 U    320  DOPE CA5  2      0.000000       57.1160           0
    4476 U    320  DOPE CB1  1      0.000000       42.0810           0
    4477 U    320  DOPE CB2  1      0.090000       42.0810           0
    4478 U    320  DOPE CB3  5     -0.090000       40.0650           0
    4479 U    320  DOPE CB4  1      0.000000       42.0810           0
    4480 U    320  DOPE CB5  2      0.000000       57.1160           0
    4481 U    321  DOPE N    6      0.980000       45.0850           0
    4482 U    321  DOPE P    7     -1.090000      108.9986           0
    4483 U    321  DOPE COA  3      0.190000       71.0558           0
    4484 U    321  DOPE COB  4     -0.080000       72.0638           0
    4485 U    321  DOPE CA1  1      0.000000       42.0810           0
    4486 U    321  DOPE CA2  1      0.090000       42.0810           0
    4487 U    321  DOPE CA3  5     -0.090000       40.0650           0
    4488 U    321  DOPE CA4  1      0.000000       42.0810           0
    4489 U    321  DOPE CA5  2      0.000000       57.1160           0
    4490 U    321  DOPE CB1  1      0.000000       42.0810           0
    4491 U    321  DOPE CB2  1      0.090000       42.0810           0
    4492 U    321  DOPE CB3  5     -0.090000       40.0650           0
    4493 U    321  DOPE CB4  1      0.000000       42.0810           0
    4494 U    321  DOPE CB5  2      0.000000       57.1160           0
    4495 U    322  DOPE N    6      0.980000       45.0850           0
    4496 U    322  DOPE P    7     -1.090000      108.9986           0
    4497 U    322  DOPE COA  3      0.190000       71.0558           0
    4498 U    322  DOPE COB  4     -0.080000       72.0638           0
    4499 U    322  DOPE CA1  1      0.000000       42.0810           0
    4500 U    322  DOPE CA2  1      0.090000       42.0810           0
    4501 U    322  DOPE CA3  5     -0.090000       40.0650           0
    4502 U    322  DOPE CA4  1      0.000000       42.0810           0
    4503 U    322  DOPE CA5  2      0.000000       57.1160           0
    4504 U    322  DOPE CB1  1      0.000000       42.0810           0
    4505 U    322  DOPE CB2  1      0.090000       42.0810           0
    4506 U    322  DOPE CB3  5     -0.090000       40.0650           0
    4507 U    322  DOPE CB4  1      0.000000       42.0810           0
    4508 U    322  DOPE CB5  2      0.000000       57.1160           0
    4509 U    323  DOPE N    6      0.980000       45.0850           0
    4510 U    323  DOPE P    7     -1.090000      108.9986           0
    4511 U    323  DOPE COA  3      0.190000       71.0558           0
    4512 U    323  DOPE COB  4     -0.080000       72.0638           0
    4513 U    323  DOPE CA1  1      0.000000       42.0810           0
    4514 U    323  DOPE CA2  1      0.090000       42.0810           0
    4515 U    323  DOPE CA3  5     -0.090000       40.0650           0
    4516 U    323  DOPE CA4  1      0.000000       42.0810           0
    4517 U    323  DOPE CA5  2      0.000000       57.1160           0
    4518 U    323  DOPE CB1  1      0.000000       42.0810           0
    4519 U    323  DOPE CB2  1      0.090000       42.0810           0
    4520 U    323  DOPE CB3  5     -0.090000       40.0650           0
    4521 U    323  DOPE CB4  1      0.000000       42.0810           0
    4522 U    323  DOPE CB5  2      0.000000       57.1160           0
    4523 U    324  DOPE N    6      0.980000       45.0850           0
    4524 U    324  DOPE P    7     -1.090000      108.9986           0
    4525 U    324  DOPE COA  3      0.190000       71.0558           0
    4526 U    324  DOPE COB  4     -0.080000       72.0638           0
    4527 U    324  DOPE CA1  1      0.000000       42.0810           0
    4528 U    324  DOPE CA2  1      0.090000       42.0810           0
    4529 U    324  DOPE CA3  5     -0.090000       40.0650           0
    4530 U    324  DOPE CA4  1      0.000000       42.0810           0
    4531 U    324  DOPE CA5  2      0.000000       57.1160           0
    4532 U    324  DOPE CB1  1      0.000000       42.0810           0
    4533 U    324  DOPE CB2  1      0.090000       42.0810           0
    4534 U    324  DOPE CB3  5     -0.090000       40.0650           0
    4535 U    324  DOPE CB4  1      0.000000       42.0810           0
    4536 U    324  DOPE CB5  2      0.000000       57.1160           0
    4537 U    325  DOPE N    6      0.980000       45.0850           0
    4538 U    325  DOPE P    7     -1.090000      108.9986           0
    4539 U    325  DOPE COA  3      0.190000       71.0558           0
    4540 U    325  DOPE COB  4     -0.080000       72.0638           0
    4541 U    325  DOPE CA1  1      0.000000       42.0810           0
    4542 U    325  DOPE CA2  1      0.090000       42.0810           0
    4543 U    325  DOPE CA3  5     -0.090000       40.0650           0
    4544 U    325  DOPE CA4  1      0.000000       42.0810           0
    4545 U    325  DOPE CA5  2      0.000000       57.1160           0
    4546 U    325  DOPE CB1  1      0.000000       42.0810           0
    4547 U    325  DOPE CB2  1      0.090000       42.0810           0
    4548 U    325  DOPE CB3  5     -0.090000       40.0650           0
    4549 U    325  DOPE CB4  1      0.000000       42.0810           0
    4550 U    325  DOPE CB5  2      0.000000       57.1160           0
    4551 U    326  DOPE N    6      0.980000       45.0850           0
    4552 U    326  DOPE P    7     -1.090000      108.9986           0
    4553 U    326  DOPE COA  3      0.190000       71.0558           0
    4554 U    326  DOPE COB  4     -0.080000       72.0638           0
    4555 U    326  DOPE CA1  1      0.000000       42.0810           0
    4556 U    326  DOPE CA2  1      0.090000       42.0810           0
    4557 U    326  DOPE CA3  5     -0.090000       40.0650           0
    4558 U    326  DOPE CA4  1      0.000000       42.0810           0
    4559 U    326  DOPE CA5  2      0.000000       57.1160           0
    4560 U    326  DOPE CB1  1      0.000000       42.0810           0
    4561 U    326  DOPE CB2  1      0.090000       42.0810           0
    4562 U    326  DOPE CB3  5     -0.090000       40.0650           0
    4563 U    326  DOPE CB4  1      0.000000       42.0810           0
    4564 U    326  DOPE CB5  2      0.000000       57.1160           0
    4565 U    327  DOPE N    6      0.980000       45.0850           0
    4566 U    327  DOPE P    7     -1.090000      108.9986           0
    4567 U    327  DOPE COA  3      0.190000       71.0558           0
    4568 U    327  DOPE COB  4     -0.080000       72.0638           0
    4569 U    327  DOPE CA1  1      0.000000       42.0810           0
    4570 U    327  DOPE CA2  1      0.090000       42.0810           0
    4571 U    327  DOPE CA3  5     -0.090000       40.0650           0
    4572 U    327  DOPE CA4  1      0.000000       42.0810           0
    4573 U    327  DOPE CA5  2      0.000000       57.1160           0
    4574 U    327  DOPE CB1  1      0.000000       42.0810           0
    4575 U    327  DOPE CB2  1      0.090000       42.0810           0
    4576 U    327  DOPE CB3  5     -0.090000       40.0650           0
    4577 U    327  DOPE CB4  1      0.000000       42.0810           0
    4578 U    327  DOPE CB5  2      0.000000       57.1160           0
    4579 U    328  DOPE N    6      0.980000       45.0850           0
    4580 U    328  DOPE P    7     -1.090000      108.9986           0
    4581 U    328  DOPE COA  3      0.190000       71.0558           0
    4582 U    328  DOPE COB  4     -0.080000       72.0638           0
    4583 U    328  DOPE CA1  1      0.000000       42.0810           0
    4584 U    328  DOPE CA2  1      0.090000       42.0810           0
    4585 U    328  DOPE CA3  5     -0.090000       40.0650           0
    4586 U    328  DOPE CA4  1      0.000000       42.0810           0
    4587 U    328  DOPE CA5  2      0.000000       57.1160           0
    4588 U    328  DOPE CB1  1      0.000000       42.0810           0
    4589 U    328  DOPE CB2  1      0.090000       42.0810           0
    4590 U    328  DOPE CB3  5     -0.090000       40.0650           0
    4591 U    328  DOPE CB4  1      0.000000       42.0810           0
    4592 U    328  DOPE CB5  2      0.000000       57.1160           0
    4593 U    329  DOPE N    6      0.980000       45.0850           0
    4594 U    329  DOPE P    7     -1.090000      108.9986           0
    4595 U    329  DOPE COA  3      0.190000       71.0558           0
    4596 U    329  DOPE COB  4     -0.080000       72.0638           0
    4597 U    329  DOPE CA1  1      0.000000       42.0810           0
    4598 U    329  DOPE CA2  1      0.090000       42.0810           0
    4599 U    329  DOPE CA3  5     -0.090000       40.0650           0
    4600 U    329  DOPE CA4  1      0.000000       42.0810           0
    4601 U    329  DOPE CA5  2      0.000000       57.1160           0
    4602 U    329  DOPE CB1  1      0.000000       42.0810           0
    4603 U    329  DOPE CB2  1      0.090000       42.0810           0
    4604 U    329  DOPE CB3  5     -0.090000       40.0650           0
    4605 U    329  DOPE CB4  1      0.000000       42.0810           0
    4606 U    329  DOPE CB5  2      0.000000       57.1160           0
    4607 U    330  DOPE N    6      0.980000       45.0850           0
    4608 U    330  DOPE P    7     -1.090000      108.9986           0
    4609 U    330  DOPE COA  3      0.190000       71.0558           0
    4610 U    330  DOPE COB  4     -0.080000       72.0638           0
    4611 U    330  DOPE CA1  1      0.000000       42.0810           0
    4612 U    330  DOPE CA2  1      0.090000       42.0810           0
    4613 U    330  DOPE CA3  5     -0.090000       40.0650           0
    4614 U    330  DOPE CA4  1      0.000000       42.0810           0
    4615 U    330  DOPE CA5  2      0.000000       57.1160           0
    4616 U    330  DOPE CB1  1      0.000000       42.0810           0
    4617 U    330  DOPE CB2  1      0.090000       42.0810           0
    4618 U    330  DOPE CB3  5     -0.090000       40.0650           0
    4619 U    330  DOPE CB4  1      0.000000       42.0810           0
    4620 U    330  DOPE CB5  2      0.000000       57.1160           0
    4621 U    331  DOPE N    6      0.980000       45.0850           0
    4622 U    331  DOPE P    7     -1.090000      108.9986           0
    4623 U    331  DOPE COA  3      0.190000       71.0558           0
    4624 U    331  DOPE COB  4     -0.080000       72.0638           0
    4625 U    331  DOPE CA1  1      0.000000       42.0810           0
    4626 U    331  DOPE CA2  1      0.090000       42.0810           0
    4627 U    331  DOPE CA3  5     -0.090000       40.0650           0
    4628 U    331  DOPE CA4  1      0.000000       42.0810           0
    4629 U    331  DOPE CA5  2      0.000000       57.1160           0
    4630 U    331  DOPE CB1  1      0.000000       42.0810           0
    4631 U    331  DOPE CB2  1      0.090000       42.0810           0
    4632 U    331  DOPE CB3  5     -0.090000       40.0650           0
    4633 U    331  DOPE CB4  1      0.000000       42.0810           0
    4634 U    331  DOPE CB5  2      0.000000       57.1160           0
    4635 U    332  DOPE N    6      0.980000       45.0850           0
    4636 U    332  DOPE P    7     -1.090000      108.9986           0
    4637 U    332  DOPE COA  3      0.190000       71.0558           0
    4638 U    332  DOPE COB  4     -0.080000       72.0638           0
    4639 U    332  DOPE CA1  1      0.000000       42.0810           0
    4640 U    332  DOPE CA2  1      0.090000       42.0810           0
    4641 U    332  DOPE CA3  5     -0.090000       40.0650           0
    4642 U    332  DOPE CA4  1      0.000000       42.0810           0
    4643 U    332  DOPE CA5  2      0.000000       57.1160           0
    4644 U    332  DOPE CB1  1      0.000000       42.0810           0
    4645 U    332  DOPE CB2  1      0.090000       42.0810           0
    4646 U    332  DOPE CB3  5     -0.090000       40.0650           0
    4647 U    332  DOPE CB4  1      0.000000       42.0810           0
    4648 U    332  DOPE CB5  2      0.000000       57.1160           0
    4649 U    333  DOPE N    6      0.980000       45.0850           0
    4650 U    333  DOPE P    7     -1.090000      108.9986           0
    4651 U    333  DOPE COA  3      0.190000       71.0558           0
    4652 U    333  DOPE COB  4     -0.080000       72.0638           0
    4653 U    333  DOPE CA1  1      0.000000       42.0810           0
    4654 U    333  DOPE CA2  1      0.090000       42.0810           0
    4655 U    333  DOPE CA3  5     -0.090000       40.0650           0
    4656 U    333  DOPE CA4  1      0.000000       42.0810           0
    4657 U    333  DOPE CA5  2      0.000000       57.1160           0
    4658 U    333  DOPE CB1  1      0.000000       42.0810           0
    4659 U    333  DOPE CB2  1      0.090000       42.0810           0
    4660 U    333  DOPE CB3  5     -0.090000       40.0650           0
    4661 U    333  DOPE CB4  1      0.000000       42.0810           0
    4662 U    333  DOPE CB5  2      0.000000       57.1160           0
    4663 U    334  DOPE N    6      0.980000       45.0850           0
    4664 U    334  DOPE P    7     -1.090000      108.9986           0
    4665 U    334  DOPE COA  3      0.190000       71.0558           0
    4666 U    334  DOPE COB  4     -0.080000       72.0638           0
    4667 U    334  DOPE CA1  1      0.000000       42.0810           0
    4668 U    334  DOPE CA2  1      0.090000       42.0810           0
    4669 U    334  DOPE CA3  5     -0.090000       40.0650           0
    4670 U    334  DOPE CA4  1      0.000000       42.0810           0
    4671 U    334  DOPE CA5  2      0.000000       57.1160           0
    4672 U    334  DOPE CB1  1      0.000000       42.0810           0
    4673 U    334  DOPE CB2  1      0.090000       42.0810           0
    4674 U    334  DOPE CB3  5     -0.090000       40.0650           0
    4675 U    334  DOPE CB4  1      0.000000       42.0810           0
    4676 U    334  DOPE CB5  2      0.000000       57.1160           0
    4677 U    335  DOPE N    6      0.980000       45.0850           0
    4678 U    335  DOPE P    7     -1.090000      108.9986           0
    4679 U    335  DOPE COA  3      0.190000       71.0558           0
    4680 U    335  DOPE COB  4     -0.080000       72.0638           0
    4681 U    335  DOPE CA1  1      0.000000       42.0810           0
    4682 U    335  DOPE CA2  1      0.090000       42.0810           0
    4683 U    335  DOPE CA3  5     -0.090000       40.0650           0
    4684 U    335  DOPE CA4  1      0.000000       42.0810           0
    4685 U    335  DOPE CA5  2      0.000000       57.1160           0
    4686 U    335  DOPE CB1  1      0.000000       42.0810           0
    4687 U    335  DOPE CB2  1      0.090000       42.0810           0
    4688 U    335  DOPE CB3  5     -0.090000       40.0650           0
    4689 U    335  DOPE CB4  1      0.000000       42.0810           0
    4690 U    335  DOPE CB5  2      0.000000       57.1160           0
    4691 U    336  DOPE N    6      0.980000       45.0850           0
    4692 U    336  DOPE P    7     -1.090000      108.9986           0
    4693 U    336  DOPE COA  3      0.190000       71.0558           0
    4694 U    336  DOPE COB  4     -0.080000       72.0638           0
    4695 U    336  DOPE CA1  1      0.000000       42.0810           0
    4696 U    336  DOPE CA2  1      0.090000       42.0810           0
    4697 U    336  DOPE CA3  5     -0.090000       40.0650           0
    4698 U    336  DOPE CA4  1      0.000000       42.0810           0
    4699 U    336  DOPE CA5  2      0.000000       57.1160           0
    4700 U    336  DOPE CB1  1      0.000000       42.0810           0
    4701 U    336  DOPE CB2  1      0.090000       42.0810           0
    4702 U    336  DOPE CB3  5     -0.090000       40.0650           0
    4703 U    336  DOPE CB4  1      0.000000       42.0810           0
    4704 U    336  DOPE CB5  2      0.000000       57.1160           0
    4705 U    337  DOPE N    6      0.980000       45.0850           0
    4706 U    337  DOPE P    7     -1.090000      108.9986           0
    4707 U    337  DOPE COA  3      0.190000       71.0558           0
    4708 U    337  DOPE COB  4     -0.080000       72.0638           0
    4709 U    337  DOPE CA1  1      0.000000       42.0810           0
    4710 U    337  DOPE CA2  1      0.090000       42.0810           0
    4711 U    337  DOPE CA3  5     -0.090000       40.0650           0
    4712 U    337  DOPE CA4  1      0.000000       42.0810           0
    4713 U    337  DOPE CA5  2      0.000000       57.1160           0
    4714 U    337  DOPE CB1  1      0.000000       42.0810           0
    4715 U    337  DOPE CB2  1      0.090000       42.0810           0
    4716 U    337  DOPE CB3  5     -0.090000       40.0650           0
    4717 U    337  DOPE CB4  1      0.000000       42.0810           0
    4718 U    337  DOPE CB5  2      0.000000       57.1160           0
    4719 U    338  DOPE N    6      0.980000       45.0850           0
    4720 U    338  DOPE P    7     -1.090000      108.9986           0
    4721 U    338  DOPE COA  3      0.190000       71.0558           0
    4722 U    338  DOPE COB  4     -0.080000       72.0638           0
    4723 U    338  DOPE CA1  1      0.000000       42.0810           0
    4724 U    338  DOPE CA2  1      0.090000       42.0810           0
    4725 U    338  DOPE CA3  5     -0.090000       40.0650           0
    4726 U    338  DOPE CA4  1      0.000000       42.0810           0
    4727 U    338  DOPE CA5  2      0.000000       57.1160           0
    4728 U    338  DOPE CB1  1      0.000000       42.0810           0
    4729 U    338  DOPE CB2  1      0.090000       42.0810           0
    4730 U    338  DOPE CB3  5     -0.090000       40.0650           0
    4731 U    338  DOPE CB4  1      0.000000       42.0810           0
    4732 U    338  DOPE CB5  2      0.000000       57.1160           0
    4733 U    339  DOPE N    6      0.980000       45.0850           0
    4734 U    339  DOPE P    7     -1.090000      108.9986           0
    4735 U    339  DOPE COA  3      0.190000       71.0558           0
    4736 U    339  DOPE COB  4     -0.080000       72.0638           0
    4737 U    339  DOPE CA1  1      0.000000       42.0810           0
    4738 U    339  DOPE CA2  1      0.090000       42.0810           0
    4739 U    339  DOPE CA3  5     -0.090000       40.0650           0
    4740 U    339  DOPE CA4  1      0.000000       42.0810           0
    4741 U    339  DOPE CA5  2      0.000000       57.1160           0
    4742 U    339  DOPE CB1  1      0.000000       42.0810           0
    4743 U    339  DOPE CB2  1      0.090000       42.0810           0
    4744 U    339  DOPE CB3  5     -0.090000       40.0650           0
    4745 U    339  DOPE CB4  1      0.000000       42.0810           0
    4746 U    339  DOPE CB5  2      0.000000       57.1160           0
    4747 U    340  DOPE N    6      0.980000       45.0850           0
    4748 U    340  DOPE P    7     -1.090000      108.9986           0
    4749 U    340  DOPE COA  3      0.190000       71.0558           0
    4750 U    340  DOPE COB  4     -0.080000       72.0638           0
    4751 U    340  DOPE CA1  1      0.000000       42.0810           0
    4752 U    340  DOPE CA2  1      0.090000       42.0810           0
    4753 U    340  DOPE CA3  5     -0.090000       40.0650           0
    4754 U    340  DOPE CA4  1      0.000000       42.0810           0
    4755 U    340  DOPE CA5  2      0.000000       57.1160           0
    4756 U    340  DOPE CB1  1      0.000000       42.0810           0
    4757 U    340  DOPE CB2  1      0.090000       42.0810           0
    4758 U    340  DOPE CB3  5     -0.090000       40.0650           0
    4759 U    340  DOPE CB4  1      0.000000       42.0810           0
    4760 U    340  DOPE CB5  2      0.000000       57.1160           0
    4761 U    341  DOPE N    6      0.980000       45.0850           0
    4762 U    341  DOPE P    7     -1.090000      108.9986           0
    4763 U    341  DOPE COA  3      0.190000       71.0558           0
    4764 U    341  DOPE COB  4     -0.080000       72.0638           0
    4765 U    341  DOPE CA1  1      0.000000       42.0810           0
    4766 U    341  DOPE CA2  1      0.090000       42.0810           0
    4767 U    341  DOPE CA3  5     -0.090000       40.0650           0
    4768 U    341  DOPE CA4  1      0.000000       42.0810           0
    4769 U    341  DOPE CA5  2      0.000000       57.1160           0
    4770 U    341  DOPE CB1  1      0.000000       42.0810           0
    4771 U    341  DOPE CB2  1      0.090000       42.0810           0
    4772 U    341  DOPE CB3  5     -0.090000       40.0650           0
    4773 U    341  DOPE CB4  1      0.000000       42.0810           0
    4774 U    341  DOPE CB5  2      0.000000       57.1160           0
    4775 U    342  DOPE N    6      0.980000       45.0850           0
    4776 U    342  DOPE P    7     -1.090000      108.9986           0
    4777 U    342  DOPE COA  3      0.190000       71.0558           0
    4778 U    342  DOPE COB  4     -0.080000       72.0638           0
    4779 U    342  DOPE CA1  1      0.000000       42.0810           0
    4780 U    342  DOPE CA2  1      0.090000       42.0810           0
    4781 U    342  DOPE CA3  5     -0.090000       40.0650           0
    4782 U    342  DOPE CA4  1      0.000000       42.0810           0
    4783 U    342  DOPE CA5  2      0.000000       57.1160           0
    4784 U    342  DOPE CB1  1      0.000000       42.0810           0
    4785 U    342  DOPE CB2  1      0.090000       42.0810           0
    4786 U    342  DOPE CB3  5     -0.090000       40.0650           0
    4787 U    342  DOPE CB4  1      0.000000       42.0810           0
    4788 U    342  DOPE CB5  2      0.000000       57.1160           0
    4789 U    343  DOPE N    6      0.980000       45.0850           0
    4790 U    343  DOPE P    7     -1.090000      108.9986           0
    4791 U    343  DOPE COA  3      0.190000       71.0558           0
    4792 U    343  DOPE COB  4     -0.080000       72.0638           0
    4793 U    343  DOPE CA1  1      0.000000       42.0810           0
    4794 U    343  DOPE CA2  1      0.090000       42.0810           0
    4795 U    343  DOPE CA3  5     -0.090000       40.0650           0
    4796 U    343  DOPE CA4  1      0.000000       42.0810           0
    4797 U    343  DOPE CA5  2      0.000000       57.1160           0
    4798 U    343  DOPE CB1  1      0.000000       42.0810           0
    4799 U    343  DOPE CB2  1      0.090000       42.0810           0
    4800 U    343  DOPE CB3  5     -0.090000       40.0650           0
    4801 U    343  DOPE CB4  1      0.000000       42.0810           0
    4802 U    343  DOPE CB5  2      0.000000       57.1160           0
    4803 U    344  DOPE N    6      0.980000       45.0850           0
    4804 U    344  DOPE P    7     -1.090000      108.9986           0
    4805 U    344  DOPE COA  3      0.190000       71.0558           0
    4806 U    344  DOPE COB  4     -0.080000       72.0638           0
    4807 U    344  DOPE CA1  1      0.000000       42.0810           0
    4808 U    344  DOPE CA2  1      0.090000       42.0810           0
    4809 U    344  DOPE CA3  5     -0.090000       40.0650           0
    4810 U    344  DOPE CA4  1      0.000000       42.0810           0
    4811 U    344  DOPE CA5  2      0.000000       57.1160           0
    4812 U    344  DOPE CB1  1      0.000000       42.0810           0
    4813 U    344  DOPE CB2  1      0.090000       42.0810           0
    4814 U    344  DOPE CB3  5     -0.090000       40.0650           0
    4815 U    344  DOPE CB4  1      0.000000       42.0810           0
    4816 U    344  DOPE CB5  2      0.000000       57.1160           0
    4817 U    345  DOPE N    6      0.980000       45.0850           0
    4818 U    345  DOPE P    7     -1.090000      108.9986           0
    4819 U    345  DOPE COA  3      0.190000       71.0558           0
    4820 U    345  DOPE COB  4     -0.080000       72.0638           0
    4821 U    345  DOPE CA1  1      0.000000       42.0810           0
    4822 U    345  DOPE CA2  1      0.090000       42.0810           0
    4823 U    345  DOPE CA3  5     -0.090000       40.0650           0
    4824 U    345  DOPE CA4  1      0.000000       42.0810           0
    4825 U    345  DOPE CA5  2      0.000000       57.1160           0
    4826 U    345  DOPE CB1  1      0.000000       42.0810           0
    4827 U    345  DOPE CB2  1      0.090000       42.0810           0
    4828 U    345  DOPE CB3  5     -0.090000       40.0650           0
    4829 U    345  DOPE CB4  1      0.000000       42.0810           0
    4830 U    345  DOPE CB5  2      0.000000       57.1160           0
    4831 U    346  DOPE N    6      0.980000       45.0850           0
    4832 U    346  DOPE P    7     -1.090000      108.9986           0
    4833 U    346  DOPE COA  3      0.190000       71.0558           0
    4834 U    346  DOPE COB  4     -0.080000       72.0638           0
    4835 U    346  DOPE CA1  1      0.000000       42.0810           0
    4836 U    346  DOPE CA2  1      0.090000       42.0810           0
    4837 U    346  DOPE CA3  5     -0.090000       40.0650           0
    4838 U    346  DOPE CA4  1      0.000000       42.0810           0
    4839 U    346  DOPE CA5  2      0.000000       57.1160           0
    4840 U    346  DOPE CB1  1      0.000000       42.0810           0
    4841 U    346  DOPE CB2  1      0.090000       42.0810           0
    4842 U    346  DOPE CB3  5     -0.090000       40.0650           0
    4843 U    346  DOPE CB4  1      0.000000       42.0810           0
    4844 U    346  DOPE CB5  2      0.000000       57.1160           0
    4845 U    347  DOPE N    6      0.980000       45.0850           0
    4846 U    347  DOPE P    7     -1.090000      108.9986           0
    4847 U    347  DOPE COA  3      0.190000       71.0558           0
    4848 U    347  DOPE COB  4     -0.080000       72.0638           0
    4849 U    347  DOPE CA1  1      0.000000       42.0810           0
    4850 U    347  DOPE CA2  1      0.090000       42.0810           0
    4851 U    347  DOPE CA3  5     -0.090000       40.0650           0
    4852 U    347  DOPE CA4  1      0.000000       42.0810           0
    4853 U    347  DOPE CA5  2      0.000000       57.1160           0
    4854 U    347  DOPE CB1  1      0.000000       42.0810           0
    4855 U    347  DOPE CB2  1      0.090000       42.0810           0
    4856 U    347  DOPE CB3  5     -0.090000       40.0650           0
    4857 U    347  DOPE CB4  1      0.000000       42.0810           0
    4858 U    347  DOPE CB5  2      0.000000       57.1160           0
    4859 U    348  DOPE N    6      0.980000       45.0850           0
    4860 U    348  DOPE P    7     -1.090000      108.9986           0
    4861 U    348  DOPE COA  3      0.190000       71.0558           0
    4862 U    348  DOPE COB  4     -0.080000       72.0638           0
    4863 U    348  DOPE CA1  1      0.000000       42.0810           0
    4864 U    348  DOPE CA2  1      0.090000       42.0810           0
    4865 U    348  DOPE CA3  5     -0.090000       40.0650           0
    4866 U    348  DOPE CA4  1      0.000000       42.0810           0
    4867 U    348  DOPE CA5  2      0.000000       57.1160           0
    4868 U    348  DOPE CB1  1      0.000000       42.0810           0
    4869 U    348  DOPE CB2  1      0.090000       42.0810           0
    4870 U    348  DOPE CB3  5     -0.090000       40.0650           0
    4871 U    348  DOPE CB4  1      0.000000       42.0810           0
    4872 U    348  DOPE CB5  2      0.000000       57.1160           0
    4873 U    349  DOPE N    6      0.980000       45.0850           0
    4874 U    349  DOPE P    7     -1.090000      108.9986           0
    4875 U    349  DOPE COA  3      0.190000       71.0558           0
    4876 U    349  DOPE COB  4     -0.080000       72.0638           0
    4877 U    349  DOPE CA1  1      0.000000       42.0810           0
    4878 U    349  DOPE CA2  1      0.090000       42.0810           0
    4879 U    349  DOPE CA3  5     -0.090000       40.0650           0
    4880 U    349  DOPE CA4  1      0.000000       42.0810           0
    4881 U    349  DOPE CA5  2      0.000000       57.1160           0
    4882 U    349  DOPE CB1  1      0.000000       42.0810           0
    4883 U    349  DOPE CB2  1      0.090000       42.0810           0
    4884 U    349  DOPE CB3  5     -0.090000       40.0650           0
    4885 U    349  DOPE CB4  1      0.000000       42.0810           0
    4886 U    349  DOPE CB5  2      0.000000       57.1160           0
    4887 U    350  DOPE N    6      0.980000       45.0850           0
    4888 U    350  DOPE P    7     -1.090000      108.9986           0
    4889 U    350  DOPE COA  3      0.190000       71.0558           0
    4890 U    350  DOPE COB  4     -0.080000       72.0638           0
    4891 U    350  DOPE CA1  1      0.000000       42.0810           0
    4892 U    350  DOPE CA2  1      0.090000       42.0810           0
    4893 U    350  DOPE CA3  5     -0.090000       40.0650           0
    4894 U    350  DOPE CA4  1      0.000000       42.0810           0
    4895 U    350  DOPE CA5  2      0.000000       57.1160           0
    4896 U    350  DOPE CB1  1      0.000000       42.0810           0
    4897 U    350  DOPE CB2  1      0.090000       42.0810           0
    4898 U    350  DOPE CB3  5     -0.090000       40.0650           0
    4899 U    350  DOPE CB4  1      0.000000       42.0810           0
    4900 U    350  DOPE CB5  2      0.000000       57.1160           0
    4901 U    351  DOPE N    6      0.980000       45.0850           0
    4902 U    351  DOPE P    7     -1.090000      108.9986           0
    4903 U    351  DOPE COA  3      0.190000       71.0558           0
    4904 U    351  DOPE COB  4     -0.080000       72.0638           0
    4905 U    351  DOPE CA1  1      0.000000       42.0810           0
    4906 U    351  DOPE CA2  1      0.090000       42.0810           0
    4907 U    351  DOPE CA3  5     -0.090000       40.0650           0
    4908 U    351  DOPE CA4  1      0.000000       42.0810           0
    4909 U    351  DOPE CA5  2      0.000000       57.1160           0
    4910 U    351  DOPE CB1  1      0.000000       42.0810           0
    4911 U    351  DOPE CB2  1      0.090000       42.0810           0
    4912 U    351  DOPE CB3  5     -0.090000       40.0650           0
    4913 U    351  DOPE CB4  1      0.000000       42.0810           0
    4914 U    351  DOPE CB5  2      0.000000       57.1160           0
    4915 U    352  DOPE N    6      0.980000       45.0850           0
    4916 U    352  DOPE P    7     -1.090000      108.9986           0
    4917 U    352  DOPE COA  3      0.190000       71.0558           0
    4918 U    352  DOPE COB  4     -0.080000       72.0638           0
    4919 U    352  DOPE CA1  1      0.000000       42.0810           0
    4920 U    352  DOPE CA2  1      0.090000       42.0810           0
    4921 U    352  DOPE CA3  5     -0.090000       40.0650           0
    4922 U    352  DOPE CA4  1      0.000000       42.0810           0
    4923 U    352  DOPE CA5  2      0.000000       57.1160           0
    4924 U    352  DOPE CB1  1      0.000000       42.0810           0
    4925 U    352  DOPE CB2  1      0.090000       42.0810           0
    4926 U    352  DOPE CB3  5     -0.090000       40.0650           0
    4927 U    352  DOPE CB4  1      0.000000       42.0810           0
    4928 U    352  DOPE CB5  2      0.000000       57.1160           0
    4929 U    353  DOPE N    6      0.980000       45.0850           0
    4930 U    353  DOPE P    7     -1.090000      108.9986           0
    4931 U    353  DOPE COA  3      0.190000       71.0558           0
    4932 U    353  DOPE COB  4     -0.080000       72.0638           0
    4933 U    353  DOPE CA1  1      0.000000       42.0810           0
    4934 U    353  DOPE CA2  1      0.090000       42.0810           0
    4935 U    353  DOPE CA3  5     -0.090000       40.0650           0
    4936 U    353  DOPE CA4  1      0.000000       42.0810           0
    4937 U    353  DOPE CA5  2      0.000000       57.1160           0
    4938 U    353  DOPE CB1  1      0.000000       42.0810           0
    4939 U    353  DOPE CB2  1      0.090000       42.0810           0
    4940 U    353  DOPE CB3  5     -0.090000       40.0650           0
    4941 U    353  DOPE CB4  1      0.000000       42.0810           0
    4942 U    353  DOPE CB5  2      0.000000       57.1160           0
    4943 U    354  DOPE N    6      0.980000       45.0850           0
    4944 U    354  DOPE P    7     -1.090000      108.9986           0
    4945 U    354  DOPE COA  3      0.190000       71.0558           0
    4946 U    354  DOPE COB  4     -0.080000       72.0638           0
    4947 U    354  DOPE CA1  1      0.000000       42.0810           0
    4948 U    354  DOPE CA2  1      0.090000       42.0810           0
    4949 U    354  DOPE CA3  5     -0.090000       40.0650           0
    4950 U    354  DOPE CA4  1      0.000000       42.0810           0
    4951 U    354  DOPE CA5  2      0.000000       57.1160           0
    4952 U    354  DOPE CB1  1      0.000000       42.0810           0
    4953 U    354  DOPE CB2  1      0.090000       42.0810           0
    4954 U    354  DOPE CB3  5     -0.090000       40.0650           0
    4955 U    354  DOPE CB4  1      0.000000       42.0810           0
    4956 U    354  DOPE CB5  2      0.000000       57.1160           0
    4957 U    355  DOPE N    6      0.980000       45.0850           0
    4958 U    355  DOPE P    7     -1.090000      108.9986           0
    4959 U    355  DOPE COA  3      0.190000       71.0558           0
    4960 U    355  DOPE COB  4     -0.080000       72.0638           0
    4961 U    355  DOPE CA1  1      0.000000       42.0810           0
    4962 U    355  DOPE CA2  1      0.090000       42.0810           0
    4963 U    355  DOPE CA3  5     -0.090000       40.0650           0
    4964 U    355  DOPE CA4  1      0.000000       42.0810           0
    4965 U    355  DOPE CA5  2      0.000000       57.1160           0
    4966 U    355  DOPE CB1  1      0.000000       42.0810           0
    4967 U    355  DOPE CB2  1      0.090000       42.0810           0
    4968 U    355  DOPE CB3  5     -0.090000       40.0650           0
    4969 U    355  DOPE CB4  1      0.000000       42.0810           0
    4970 U    355  DOPE CB5  2      0.000000       57.1160           0
    4971 U    356  DOPE N    6      0.980000       45.0850           0
    4972 U    356  DOPE P    7     -1.090000      108.9986           0
    4973 U    356  DOPE COA  3      0.190000       71.0558           0
    4974 U    356  DOPE COB  4     -0.080000       72.0638           0
    4975 U    356  DOPE CA1  1      0.000000       42.0810           0
    4976 U    356  DOPE CA2  1      0.090000       42.0810           0
    4977 U    356  DOPE CA3  5     -0.090000       40.0650           0
    4978 U    356  DOPE CA4  1      0.000000       42.0810           0
    4979 U    356  DOPE CA5  2      0.000000       57.1160           0
    4980 U    356  DOPE CB1  1      0.000000       42.0810           0
    4981 U    356  DOPE CB2  1      0.090000       42.0810           0
    4982 U    356  DOPE CB3  5     -0.090000       40.0650           0
    4983 U    356  DOPE CB4  1      0.000000       42.0810           0
    4984 U    356  DOPE CB5  2      0.000000       57.1160           0
    4985 U    357  DOPE N    6      0.980000       45.0850           0
    4986 U    357  DOPE P    7     -1.090000      108.9986           0
    4987 U    357  DOPE COA  3      0.190000       71.0558           0
    4988 U    357  DOPE COB  4     -0.080000       72.0638           0
    4989 U    357  DOPE CA1  1      0.000000       42.0810           0
    4990 U    357  DOPE CA2  1      0.090000       42.0810           0
    4991 U    357  DOPE CA3  5     -0.090000       40.0650           0
    4992 U    357  DOPE CA4  1      0.000000       42.0810           0
    4993 U    357  DOPE CA5  2      0.000000       57.1160           0
    4994 U    357  DOPE CB1  1      0.000000       42.0810           0
    4995 U    357  DOPE CB2  1      0.090000       42.0810           0
    4996 U    357  DOPE CB3  5     -0.090000       40.0650           0
    4997 U    357  DOPE CB4  1      0.000000       42.0810           0
    4998 U    357  DOPE CB5  2      0.000000       57.1160           0
    4999 U    358  DOPE N    6      0.980000       45.0850           0
    5000 U    358  DOPE P    7     -1.090000      108.9986           0
    5001 U    358  DOPE COA  3      0.190000       71.0558           0
    5002 U    358  DOPE COB  4     -0.080000       72.0638           0
    5003 U    358  DOPE CA1  1      0.000000       42.0810           0
    5004 U    358  DOPE CA2  1      0.090000       42.0810           0
    5005 U    358  DOPE CA3  5     -0.090000       40.0650           0
    5006 U    358  DOPE CA4  1      0.000000       42.0810           0
    5007 U    358  DOPE CA5  2      0.000000       57.1160           0
    5008 U    358  DOPE CB1  1      0.000000       42.0810           0
    5009 U    358  DOPE CB2  1      0.090000       42.0810           0
    5010 U    358  DOPE CB3  5     -0.090000       40.0650           0
    5011 U    358  DOPE CB4  1      0.000000       42.0810           0
    5012 U    358  DOPE CB5  2      0.000000       57.1160           0
    5013 U    359  DOPE N    6      0.980000       45.0850           0
    5014 U    359  DOPE P    7     -1.090000      108.9986           0
    5015 U    359  DOPE COA  3      0.190000       71.0558           0
    5016 U    359  DOPE COB  4     -0.080000       72.0638           0
    5017 U    359  DOPE CA1  1      0.000000       42.0810           0
    5018 U    359  DOPE CA2  1      0.090000       42.0810           0
    5019 U    359  DOPE CA3  5     -0.090000       40.0650           0
    5020 U    359  DOPE CA4  1      0.000000       42.0810           0
    5021 U    359  DOPE CA5  2      0.000000       57.1160           0
    5022 U    359  DOPE CB1  1      0.000000       42.0810           0
    5023 U    359  DOPE CB2  1      0.090000       42.0810           0
    5024 U    359  DOPE CB3  5     -0.090000       40.0650           0
    5025 U    359  DOPE CB4  1      0.000000       42.0810           0
    5026 U    359  DOPE CB5  2      0.000000       57.1160           0
    5027 U    360  DOPE N    6      0.980000       45.0850           0
    5028 U    360  DOPE P    7     -1.090000      108.9986           0
    5029 U    360  DOPE COA  3      0.190000       71.0558           0
    5030 U    360  DOPE COB  4     -0.080000       72.0638           0
    5031 U    360  DOPE CA1  1      0.000000       42.0810           0
    5032 U    360  DOPE CA2  1      0.090000       42.0810           0
    5033 U    360  DOPE CA3  5     -0.090000       40.0650           0
    5034 U    360  DOPE CA4  1      0.000000       42.0810           0
    5035 U    360  DOPE CA5  2      0.000000       57.1160           0
    5036 U    360  DOPE CB1  1      0.000000       42.0810           0
    5037 U    360  DOPE CB2  1      0.090000       42.0810           0
    5038 U    360  DOPE CB3  5     -0.090000       40.0650           0
    5039 U    360  DOPE CB4  1      0.000000       42.0810           0
    5040 U    360  DOPE CB5  2      0.000000       57.1160           0
    5041 U    361  DOPE N    6      0.980000       45.0850           0
    5042 U    361  DOPE P    7     -1.090000      108.9986           0
    5043 U    361  DOPE COA  3      0.190000       71.0558           0
    5044 U    361  DOPE COB  4     -0.080000       72.0638           0
    5045 U    361  DOPE CA1  1      0.000000       42.0810           0
    5046 U    361  DOPE CA2  1      0.090000       42.0810           0
    5047 U    361  DOPE CA3  5     -0.090000       40.0650           0
    5048 U    361  DOPE CA4  1      0.000000       42.0810           0
    5049 U    361  DOPE CA5  2      0.000000       57.1160           0
    5050 U    361  DOPE CB1  1      0.000000       42.0810           0
    5051 U    361  DOPE CB2  1      0.090000       42.0810           0
    5052 U    361  DOPE CB3  5     -0.090000       40.0650           0
    5053 U    361  DOPE CB4  1      0.000000       42.0810           0
    5054 U    361  DOPE CB5  2      0.000000       57.1160           0
    5055 U    362  DOPE N    6      0.980000       45.0850           0
    5056 U    362  DOPE P    7     -1.090000      108.9986           0
    5057 U    362  DOPE COA  3      0.190000       71.0558           0
    5058 U    362  DOPE COB  4     -0.080000       72.0638           0
    5059 U    362  DOPE CA1  1      0.000000       42.0810           0
    5060 U    362  DOPE CA2  1      0.090000       42.0810           0
    5061 U    362  DOPE CA3  5     -0.090000       40.0650           0
    5062 U    362  DOPE CA4  1      0.000000       42.0810           0
    5063 U    362  DOPE CA5  2      0.000000       57.1160           0
    5064 U    362  DOPE CB1  1      0.000000       42.0810           0
    5065 U    362  DOPE CB2  1      0.090000       42.0810           0
    5066 U    362  DOPE CB3  5     -0.090000       40.0650           0
    5067 U    362  DOPE CB4  1      0.000000       42.0810           0
    5068 U    362  DOPE CB5  2      0.000000       57.1160           0
    5069 U    363  DOPE N    6      0.980000       45.0850           0
    5070 U    363  DOPE P    7     -1.090000      108.9986           0
    5071 U    363  DOPE COA  3      0.190000       71.0558           0
    5072 U    363  DOPE COB  4     -0.080000       72.0638           0
    5073 U    363  DOPE CA1  1      0.000000       42.0810           0
    5074 U    363  DOPE CA2  1      0.090000       42.0810           0
    5075 U    363  DOPE CA3  5     -0.090000       40.0650           0
    5076 U    363  DOPE CA4  1      0.000000       42.0810           0
    5077 U    363  DOPE CA5  2      0.000000       57.1160           0
    5078 U    363  DOPE CB1  1      0.000000       42.0810           0
    5079 U    363  DOPE CB2  1      0.090000       42.0810           0
    5080 U    363  DOPE CB3  5     -0.090000       40.0650           0
    5081 U    363  DOPE CB4  1      0.000000       42.0810           0
    5082 U    363  DOPE CB5  2      0.000000       57.1160           0
    5083 U    364  DOPE N    6      0.980000       45.0850           0
    5084 U    364  DOPE P    7     -1.090000      108.9986           0
    5085 U    364  DOPE COA  3      0.190000       71.0558           0
    5086 U    364  DOPE COB  4     -0.080000       72.0638           0
    5087 U    364  DOPE CA1  1      0.000000       42.0810           0
    5088 U    364  DOPE CA2  1      0.090000       42.0810           0
    5089 U    364  DOPE CA3  5     -0.090000       40.0650           0
    5090 U    364  DOPE CA4  1      0.000000       42.0810           0
    5091 U    364  DOPE CA5  2      0.000000       57.1160           0
    5092 U    364  DOPE CB1  1      0.000000       42.0810           0
    5093 U    364  DOPE CB2  1      0.090000       42.0810           0
    5094 U    364  DOPE CB3  5     -0.090000       40.0650           0
    5095 U    364  DOPE CB4  1      0.000000       42.0810           0
    5096 U    364  DOPE CB5  2      0.000000       57.1160           0
    5097 U    365  DOPE N    6      0.980000       45.0850           0
    5098 U    365  DOPE P    7     -1.090000      108.9986           0
    5099 U    365  DOPE COA  3      0.190000       71.0558           0
    5100 U    365  DOPE COB  4     -0.080000       72.0638           0
    5101 U    365  DOPE CA1  1      0.000000       42.0810           0
    5102 U    365  DOPE CA2  1      0.090000       42.0810           0
    5103 U    365  DOPE CA3  5     -0.090000       40.0650           0
    5104 U    365  DOPE CA4  1      0.000000       42.0810           0
    5105 U    365  DOPE CA5  2      0.000000       57.1160           0
    5106 U    365  DOPE CB1  1      0.000000       42.0810           0
    5107 U    365  DOPE CB2  1      0.090000       42.0810           0
    5108 U    365  DOPE CB3  5     -0.090000       40.0650           0
    5109 U    365  DOPE CB4  1      0.000000       42.0810           0
    5110 U    365  DOPE CB5  2      0.000000       57.1160           0
    5111 U    366  DOPE N    6      0.980000       45.0850           0
    5112 U    366  DOPE P    7     -1.090000      108.9986           0
    5113 U    366  DOPE COA  3      0.190000       71.0558           0
    5114 U    366  DOPE COB  4     -0.080000       72.0638           0
    5115 U    366  DOPE CA1  1      0.000000       42.0810           0
    5116 U    366  DOPE CA2  1      0.090000       42.0810           0
    5117 U    366  DOPE CA3  5     -0.090000       40.0650           0
    5118 U    366  DOPE CA4  1      0.000000       42.0810           0
    5119 U    366  DOPE CA5  2      0.000000       57.1160           0
    5120 U    366  DOPE CB1  1      0.000000       42.0810           0
    5121 U    366  DOPE CB2  1      0.090000       42.0810           0
    5122 U    366  DOPE CB3  5     -0.090000       40.0650           0
    5123 U    366  DOPE CB4  1      0.000000       42.0810           0
    5124 U    366  DOPE CB5  2      0.000000       57.1160           0
    5125 U    367  DOPE N    6      0.980000       45.0850           0
    5126 U    367  DOPE P    7     -1.090000      108.9986           0
    5127 U    367  DOPE COA  3      0.190000       71.0558           0
    5128 U    367  DOPE COB  4     -0.080000       72.0638           0
    5129 U    367  DOPE CA1  1      0.000000       42.0810           0
    5130 U    367  DOPE CA2  1      0.090000       42.0810           0
    5131 U    367  DOPE CA3  5     -0.090000       40.0650           0
    5132 U    367  DOPE CA4  1      0.000000       42.0810           0
    5133 U    367  DOPE CA5  2      0.000000       57.1160           0
    5134 U    367  DOPE CB1  1      0.000000       42.0810           0
    5135 U    367  DOPE CB2  1      0.090000       42.0810           0
    5136 U    367  DOPE CB3  5     -0.090000       40.0650           0
    5137 U    367  DOPE CB4  1      0.000000       42.0810           0
    5138 U    367  DOPE CB5  2      0.000000       57.1160           0
    5139 U    368  DOPE N    6      0.980000       45.0850           0
    5140 U    368  DOPE P    7     -1.090000      108.9986           0
    5141 U    368  DOPE COA  3      0.190000       71.0558           0
    5142 U    368  DOPE COB  4     -0.080000       72.0638           0
    5143 U    368  DOPE CA1  1      0.000000       42.0810           0
    5144 U    368  DOPE CA2  1      0.090000       42.0810           0
    5145 U    368  DOPE CA3  5     -0.090000       40.0650           0
    5146 U    368  DOPE CA4  1      0.000000       42.0810           0
    5147 U    368  DOPE CA5  2      0.000000       57.1160           0
    5148 U    368  DOPE CB1  1      0.000000       42.0810           0
    5149 U    368  DOPE CB2  1      0.090000       42.0810           0
    5150 U    368  DOPE CB3  5     -0.090000       40.0650           0
    5151 U    368  DOPE CB4  1      0.000000       42.0810           0
    5152 U    368  DOPE CB5  2      0.000000       57.1160           0
    5153 U    369  DOPE N    6      0.980000       45.0850           0
    5154 U    369  DOPE P    7     -1.090000      108.9986           0
    5155 U    369  DOPE COA  3      0.190000       71.0558           0
    5156 U    369  DOPE COB  4     -0.080000       72.0638           0
    5157 U    369  DOPE CA1  1      0.000000       42.0810           0
    5158 U    369  DOPE CA2  1      0.090000       42.0810           0
    5159 U    369  DOPE CA3  5     -0.090000       40.0650           0
    5160 U    369  DOPE CA4  1      0.000000       42.0810           0
    5161 U    369  DOPE CA5  2      0.000000       57.1160           0
    5162 U    369  DOPE CB1  1      0.000000       42.0810           0
    5163 U    369  DOPE CB2  1      0.090000       42.0810           0
    5164 U    369  DOPE CB3  5     -0.090000       40.0650           0
    5165 U    369  DOPE CB4  1      0.000000       42.0810           0
    5166 U    369  DOPE CB5  2      0.000000       57.1160           0
    5167 U    370  DOPE N    6      0.980000       45.0850           0
    5168 U    370  DOPE P    7     -1.090000      108.9986           0
    5169 U    370  DOPE COA  3      0.190000       71.0558           0
    5170 U    370  DOPE COB  4     -0.080000       72.0638           0
    5171 U    370  DOPE CA1  1      0.000000       42.0810           0
    5172 U    370  DOPE CA2  1      0.090000       42.0810           0
    5173 U    370  DOPE CA3  5     -0.090000       40.0650           0
    5174 U    370  DOPE CA4  1      0.000000       42.0810           0
    5175 U    370  DOPE CA5  2      0.000000       57.1160           0
    5176 U    370  DOPE CB1  1      0.000000       42.0810           0
    5177 U    370  DOPE CB2  1      0.090000       42.0810           0
    5178 U    370  DOPE CB3  5     -0.090000       40.0650           0
    5179 U    370  DOPE CB4  1      0.000000       42.0810           0
    5180 U    370  DOPE CB5  2      0.000000       57.1160           0
    5181 U    371  DOPE N    6      0.980000       45.0850           0
    5182 U    371  DOPE P    7     -1.090000      108.9986           0
    5183 U    371  DOPE COA  3      0.190000       71.0558           0
    5184 U    371  DOPE COB  4     -0.080000       72.0638           0
    5185 U    371  DOPE CA1  1      0.000000       42.0810           0
    5186 U    371  DOPE CA2  1      0.090000       42.0810           0
    5187 U    371  DOPE CA3  5     -0.090000       40.0650           0
    5188 U    371  DOPE CA4  1      0.000000       42.0810           0
    5189 U    371  DOPE CA5  2      0.000000       57.1160           0
    5190 U    371  DOPE CB1  1      0.000000       42.0810           0
    5191 U    371  DOPE CB2  1      0.090000       42.0810           0
    5192 U    371  DOPE CB3  5     -0.090000       40.0650           0
    5193 U    371  DOPE CB4  1      0.000000       42.0810           0
    5194 U    371  DOPE CB5  2      0.000000       57.1160           0
    5195 U    372  DOPE N    6      0.980000       45.0850           0
    5196 U    372  DOPE P    7     -1.090000      108.9986           0
    5197 U    372  DOPE COA  3      0.190000       71.0558           0
    5198 U    372  DOPE COB  4     -0.080000       72.0638           0
    5199 U    372  DOPE CA1  1      0.000000       42.0810           0
    5200 U    372  DOPE CA2  1      0.090000       42.0810           0
    5201 U    372  DOPE CA3  5     -0.090000       40.0650           0
    5202 U    372  DOPE CA4  1      0.000000       42.0810           0
    5203 U    372  DOPE CA5  2      0.000000       57.1160           0
    5204 U    372  DOPE CB1  1      0.000000       42.0810           0
    5205 U    372  DOPE CB2  1      0.090000       42.0810           0
    5206 U    372  DOPE CB3  5     -0.090000       40.0650           0
    5207 U    372  DOPE CB4  1      0.000000       42.0810           0
    5208 U    372  DOPE CB5  2      0.000000       57.1160           0
    5209 U    373  DOPE N    6      0.980000       45.0850           0
    5210 U    373  DOPE P    7     -1.090000      108.9986           0
    5211 U    373  DOPE COA  3      0.190000       71.0558           0
    5212 U    373  DOPE COB  4     -0.080000       72.0638           0
    5213 U    373  DOPE CA1  1      0.000000       42.0810           0
    5214 U    373  DOPE CA2  1      0.090000       42.0810           0
    5215 U    373  DOPE CA3  5     -0.090000       40.0650           0
    5216 U    373  DOPE CA4  1      0.000000       42.0810           0
    5217 U    373  DOPE CA5  2      0.000000       57.1160           0
    5218 U    373  DOPE CB1  1      0.000000       42.0810           0
    5219 U    373  DOPE CB2  1      0.090000       42.0810           0
    5220 U    373  DOPE CB3  5     -0.090000       40.0650           0
    5221 U    373  DOPE CB4  1      0.000000       42.0810           0
    5222 U    373  DOPE CB5  2      0.000000       57.1160           0
    5223 U    374  DOPE N    6      0.980000       45.0850           0
    5224 U    374  DOPE P    7     -1.090000      108.9986           0
    5225 U    374  DOPE COA  3      0.190000       71.0558           0
    5226 U    374  DOPE COB  4     -0.080000       72.0638           0
    5227 U    374  DOPE CA1  1      0.000000       42.0810           0
    5228 U    374  DOPE CA2  1      0.090000       42.0810           0
    5229 U    374  DOPE CA3  5     -0.090000       40.0650           0
    5230 U    374  DOPE CA4  1      0.000000       42.0810           0
    5231 U    374  DOPE CA5  2      0.000000       57.1160           0
    5232 U    374  DOPE CB1  1      0.000000       42.0810           0
    5233 U    374  DOPE CB2  1      0.090000       42.0810           0
    5234 U    374  DOPE CB3  5     -0.090000       40.0650           0
    5235 U    374  DOPE CB4  1      0.000000       42.0810           0
    5236 U    374  DOPE CB5  2      0.000000       57.1160           0
    5237 U    375  DOPE N    6      0.980000       45.0850           0
    5238 U    375  DOPE P    7     -1.090000      108.9986           0
    5239 U    375  DOPE COA  3      0.190000       71.0558           0
    5240 U    375  DOPE COB  4     -0.080000       72.0638           0
    5241 U    375  DOPE CA1  1      0.000000       42.0810           0
    5242 U    375  DOPE CA2  1      0.090000       42.0810           0
    5243 U    375  DOPE CA3  5     -0.090000       40.0650           0
    5244 U    375  DOPE CA4  1      0.000000       42.0810           0
    5245 U    375  DOPE CA5  2      0.000000       57.1160           0
    5246 U    375  DOPE CB1  1      0.000000       42.0810           0
    5247 U    375  DOPE CB2  1      0.090000       42.0810           0
    5248 U    375  DOPE CB3  5     -0.090000       40.0650           0
    5249 U    375  DOPE CB4  1      0.000000       42.0810           0
    5250 U    375  DOPE CB5  2      0.000000       57.1160           0
    5251 U    376  DOPE N    6      0.980000       45.0850           0
    5252 U    376  DOPE P    7     -1.090000      108.9986           0
    5253 U    376  DOPE COA  3      0.190000       71.0558           0
    5254 U    376  DOPE COB  4     -0.080000       72.0638           0
    5255 U    376  DOPE CA1  1      0.000000       42.0810           0
    5256 U    376  DOPE CA2  1      0.090000       42.0810           0
    5257 U    376  DOPE CA3  5     -0.090000       40.0650           0
    5258 U    376  DOPE CA4  1      0.000000       42.0810           0
    5259 U    376  DOPE CA5  2      0.000000       57.1160           0
    5260 U    376  DOPE CB1  1      0.000000       42.0810           0
    5261 U    376  DOPE CB2  1      0.090000       42.0810           0
    5262 U    376  DOPE CB3  5     -0.090000       40.0650           0
    5263 U    376  DOPE CB4  1      0.000000       42.0810           0
    5264 U    376  DOPE CB5  2      0.000000       57.1160           0
    5265 U    377  DOPE N    6      0.980000       45.0850           0
    5266 U    377  DOPE P    7     -1.090000      108.9986           0
    5267 U    377  DOPE COA  3      0.190000       71.0558           0
    5268 U    377  DOPE COB  4     -0.080000       72.0638           0
    5269 U    377  DOPE CA1  1      0.000000       42.0810           0
    5270 U    377  DOPE CA2  1      0.090000       42.0810           0
    5271 U    377  DOPE CA3  5     -0.090000       40.0650           0
    5272 U    377  DOPE CA4  1      0.000000       42.0810           0
    5273 U    377  DOPE CA5  2      0.000000       57.1160           0
    5274 U    377  DOPE CB1  1      0.000000       42.0810           0
    5275 U    377  DOPE CB2  1      0.090000       42.0810           0
    5276 U    377  DOPE CB3  5     -0.090000       40.0650           0
    5277 U    377  DOPE CB4  1      0.000000       42.0810           0
    5278 U    377  DOPE CB5  2      0.000000       57.1160           0
    5279 U    378  DOPE N    6      0.980000       45.0850           0
    5280 U    378  DOPE P    7     -1.090000      108.9986           0
    5281 U    378  DOPE COA  3      0.190000       71.0558           0
    5282 U    378  DOPE COB  4     -0.080000       72.0638           0
    5283 U    378  DOPE CA1  1      0.000000       42.0810           0
    5284 U    378  DOPE CA2  1      0.090000       42.0810           0
    5285 U    378  DOPE CA3  5     -0.090000       40.0650           0
    5286 U    378  DOPE CA4  1      0.000000       42.0810           0
    5287 U    378  DOPE CA5  2      0.000000       57.1160           0
    5288 U    378  DOPE CB1  1      0.000000       42.0810           0
    5289 U    378  DOPE CB2  1      0.090000       42.0810           0
    5290 U    378  DOPE CB3  5     -0.090000       40.0650           0
    5291 U    378  DOPE CB4  1      0.000000       42.0810           0
    5292 U    378  DOPE CB5  2      0.000000       57.1160           0
    5293 U    379  DOPE N    6      0.980000       45.0850           0
    5294 U    379  DOPE P    7     -1.090000      108.9986           0
    5295 U    379  DOPE COA  3      0.190000       71.0558           0
    5296 U    379  DOPE COB  4     -0.080000       72.0638           0
    5297 U    379  DOPE CA1  1      0.000000       42.0810           0
    5298 U    379  DOPE CA2  1      0.090000       42.0810           0
    5299 U    379  DOPE CA3  5     -0.090000       40.0650           0
    5300 U    379  DOPE CA4  1      0.000000       42.0810           0
    5301 U    379  DOPE CA5  2      0.000000       57.1160           0
    5302 U    379  DOPE CB1  1      0.000000       42.0810           0
    5303 U    379  DOPE CB2  1      0.090000       42.0810           0
    5304 U    379  DOPE CB3  5     -0.090000       40.0650           0
    5305 U    379  DOPE CB4  1      0.000000       42.0810           0
    5306 U    379  DOPE CB5  2      0.000000       57.1160           0
    5307 U    380  DOPE N    6      0.980000       45.0850           0
    5308 U    380  DOPE P    7     -1.090000      108.9986           0
    5309 U    380  DOPE COA  3      0.190000       71.0558           0
    5310 U    380  DOPE COB  4     -0.080000       72.0638           0
    5311 U    380  DOPE CA1  1      0.000000       42.0810           0
    5312 U    380  DOPE CA2  1      0.090000       42.0810           0
    5313 U    380  DOPE CA3  5     -0.090000       40.0650           0
    5314 U    380  DOPE CA4  1      0.000000       42.0810           0
    5315 U    380  DOPE CA5  2      0.000000       57.1160           0
    5316 U    380  DOPE CB1  1      0.000000       42.0810           0
    5317 U    380  DOPE CB2  1      0.090000       42.0810           0
    5318 U    380  DOPE CB3  5     -0.090000       40.0650           0
    5319 U    380  DOPE CB4  1      0.000000       42.0810           0
    5320 U    380  DOPE CB5  2      0.000000       57.1160           0
    5321 U    381  DOPE N    6      0.980000       45.0850           0
    5322 U    381  DOPE P    7     -1.090000      108.9986           0
    5323 U    381  DOPE COA  3      0.190000       71.0558           0
    5324 U    381  DOPE COB  4     -0.080000       72.0638           0
    5325 U    381  DOPE CA1  1      0.000000       42.0810           0
    5326 U    381  DOPE CA2  1      0.090000       42.0810           0
    5327 U    381  DOPE CA3  5     -0.090000       40.0650           0
    5328 U    381  DOPE CA4  1      0.000000       42.0810           0
    5329 U    381  DOPE CA5  2      0.000000       57.1160           0
    5330 U    381  DOPE CB1  1      0.000000       42.0810           0
    5331 U    381  DOPE CB2  1      0.090000       42.0810           0
    5332 U    381  DOPE CB3  5     -0.090000       40.0650           0
    5333 U    381  DOPE CB4  1      0.000000       42.0810           0
    5334 U    381  DOPE CB5  2      0.000000       57.1160           0
    5335 U    382  DOPE N    6      0.980000       45.0850           0
    5336 U    382  DOPE P    7     -1.090000      108.9986           0
    5337 U    382  DOPE COA  3      0.190000       71.0558           0
    5338 U    382  DOPE COB  4     -0.080000       72.0638           0
    5339 U    382  DOPE CA1  1      0.000000       42.0810           0
    5340 U    382  DOPE CA2  1      0.090000       42.0810           0
    5341 U    382  DOPE CA3  5     -0.090000       40.0650           0
    5342 U    382  DOPE CA4  1      0.000000       42.0810           0
    5343 U    382  DOPE CA5  2      0.000000       57.1160           0
    5344 U    382  DOPE CB1  1      0.000000       42.0810           0
    5345 U    382  DOPE CB2  1      0.090000       42.0810           0
    5346 U    382  DOPE CB3  5     -0.090000       40.0650           0
    5347 U    382  DOPE CB4  1      0.000000       42.0810           0
    5348 U    382  DOPE CB5  2      0.000000       57.1160           0
    5349 U    383  DOPE N    6      0.980000       45.0850           0
    5350 U    383  DOPE P    7     -1.090000      108.9986           0
    5351 U    383  DOPE COA  3      0.190000       71.0558           0
    5352 U    383  DOPE COB  4     -0.080000       72.0638           0
    5353 U    383  DOPE CA1  1      0.000000       42.0810           0
    5354 U    383  DOPE CA2  1      0.090000       42.0810           0
    5355 U    383  DOPE CA3  5     -0.090000       40.0650           0
    5356 U    383  DOPE CA4  1      0.000000       42.0810           0
    5357 U    383  DOPE CA5  2      0.000000       57.1160           0
    5358 U    383  DOPE CB1  1      0.000000       42.0810           0
    5359 U    383  DOPE CB2  1      0.090000       42.0810           0
    5360 U    383  DOPE CB3  5     -0.090000       40.0650           0
    5361 U    383  DOPE CB4  1      0.000000       42.0810           0
    5362 U    383  DOPE CB5  2      0.000000       57.1160           0
    5363 U    384  DOPE N    6      0.980000       45.0850           0
    5364 U    384  DOPE P    7     -1.090000      108.9986           0
    5365 U    384  DOPE COA  3      0.190000       71.0558           0
    5366 U    384  DOPE COB  4     -0.080000       72.0638           0
    5367 U    384  DOPE CA1  1      0.000000       42.0810           0
    5368 U    384  DOPE CA2  1      0.090000       42.0810           0
    5369 U    384  DOPE CA3  5     -0.090000       40.0650           0
    5370 U    384  DOPE CA4  1      0.000000       42.0810           0
    5371 U    384  DOPE CA5  2      0.000000       57.1160           0
    5372 U    384  DOPE CB1  1      0.000000       42.0810           0
    5373 U    384  DOPE CB2  1      0.090000       42.0810           0
    5374 U    384  DOPE CB3  5     -0.090000       40.0650           0
    5375 U    384  DOPE CB4  1      0.000000       42.0810           0
    5376 U    384  DOPE CB5  2      0.000000       57.1160           0
    5377 U    385  DOPE N    6      0.980000       45.0850           0
    5378 U    385  DOPE P    7     -1.090000      108.9986           0
    5379 U    385  DOPE COA  3      0.190000       71.0558           0
    5380 U    385  DOPE COB  4     -0.080000       72.0638           0
    5381 U    385  DOPE CA1  1      0.000000       42.0810           0
    5382 U    385  DOPE CA2  1      0.090000       42.0810           0
    5383 U    385  DOPE CA3  5     -0.090000       40.0650           0
    5384 U    385  DOPE CA4  1      0.000000       42.0810           0
    5385 U    385  DOPE CA5  2      0.000000       57.1160           0
    5386 U    385  DOPE CB1  1      0.000000       42.0810           0
    5387 U    385  DOPE CB2  1      0.090000       42.0810           0
    5388 U    385  DOPE CB3  5     -0.090000       40.0650           0
    5389 U    385  DOPE CB4  1      0.000000       42.0810           0
    5390 U    385  DOPE CB5  2      0.000000       57.1160           0
    5391 U    386  DOPE N    6      0.980000       45.0850           0
    5392 U    386  DOPE P    7     -1.090000      108.9986           0
    5393 U    386  DOPE COA  3      0.190000       71.0558           0
    5394 U    386  DOPE COB  4     -0.080000       72.0638           0
    5395 U    386  DOPE CA1  1      0.000000       42.0810           0
    5396 U    386  DOPE CA2  1      0.090000       42.0810           0
    5397 U    386  DOPE CA3  5     -0.090000       40.0650           0
    5398 U    386  DOPE CA4  1      0.000000       42.0810           0
    5399 U    386  DOPE CA5  2      0.000000       57.1160           0
    5400 U    386  DOPE CB1  1      0.000000       42.0810           0
    5401 U    386  DOPE CB2  1      0.090000       42.0810           0
    5402 U    386  DOPE CB3  5     -0.090000       40.0650           0
    5403 U    386  DOPE CB4  1      0.000000       42.0810           0
    5404 U    386  DOPE CB5  2      0.000000       57.1160           0
    5405 U    387  DOPE N    6      0.980000       45.0850           0
    5406 U    387  DOPE P    7     -1.090000      108.9986           0
    5407 U    387  DOPE COA  3      0.190000       71.0558           0
    5408 U    387  DOPE COB  4     -0.080000       72.0638           0
    5409 U    387  DOPE CA1  1      0.000000       42.0810           0
    5410 U    387  DOPE CA2  1      0.090000       42.0810           0
    5411 U    387  DOPE CA3  5     -0.090000       40.0650           0
    5412 U    387  DOPE CA4  1      0.000000       42.0810           0
    5413 U    387  DOPE CA5  2      0.000000       57.1160           0
    5414 U    387  DOPE CB1  1      0.000000       42.0810           0
    5415 U    387  DOPE CB2  1      0.090000       42.0810           0
    5416 U    387  DOPE CB3  5     -0.090000       40.0650           0
    5417 U    387  DOPE CB4  1      0.000000       42.0810           0
    5418 U    387  DOPE CB5  2      0.000000       57.1160           0
    5419 U    388  DOPE N    6      0.980000       45.0850           0
    5420 U    388  DOPE P    7     -1.090000      108.9986           0
    5421 U    388  DOPE COA  3      0.190000       71.0558           0
    5422 U    388  DOPE COB  4     -0.080000       72.0638           0
    5423 U    388  DOPE CA1  1      0.000000       42.0810           0
    5424 U    388  DOPE CA2  1      0.090000       42.0810           0
    5425 U    388  DOPE CA3  5     -0.090000       40.0650           0
    5426 U    388  DOPE CA4  1      0.000000       42.0810           0
    5427 U    388  DOPE CA5  2      0.000000       57.1160           0
    5428 U    388  DOPE CB1  1      0.000000       42.0810           0
    5429 U    388  DOPE CB2  1      0.090000       42.0810           0
    5430 U    388  DOPE CB3  5     -0.090000       40.0650           0
    5431 U    388  DOPE CB4  1      0.000000       42.0810           0
    5432 U    388  DOPE CB5  2      0.000000       57.1160           0
    5433 U    389  DOPE N    6      0.980000       45.0850           0
    5434 U    389  DOPE P    7     -1.090000      108.9986           0
    5435 U    389  DOPE COA  3      0.190000       71.0558           0
    5436 U    389  DOPE COB  4     -0.080000       72.0638           0
    5437 U    389  DOPE CA1  1      0.000000       42.0810           0
    5438 U    389  DOPE CA2  1      0.090000       42.0810           0
    5439 U    389  DOPE CA3  5     -0.090000       40.0650           0
    5440 U    389  DOPE CA4  1      0.000000       42.0810           0
    5441 U    389  DOPE CA5  2      0.000000       57.1160           0
    5442 U    389  DOPE CB1  1      0.000000       42.0810           0
    5443 U    389  DOPE CB2  1      0.090000       42.0810           0
    5444 U    389  DOPE CB3  5     -0.090000       40.0650           0
    5445 U    389  DOPE CB4  1      0.000000       42.0810           0
    5446 U    389  DOPE CB5  2      0.000000       57.1160           0
    5447 U    390  DOPE N    6      0.980000       45.0850           0
    5448 U    390  DOPE P    7     -1.090000      108.9986           0
    5449 U    390  DOPE COA  3      0.190000       71.0558           0
    5450 U    390  DOPE COB  4     -0.080000       72.0638           0
    5451 U    390  DOPE CA1  1      0.000000       42.0810           0
    5452 U    390  DOPE CA2  1      0.090000       42.0810           0
    5453 U    390  DOPE CA3  5     -0.090000       40.0650           0
    5454 U    390  DOPE CA4  1      0.000000       42.0810           0
    5455 U    390  DOPE CA5  2      0.000000       57.1160           0
    5456 U    390  DOPE CB1  1      0.000000       42.0810           0
    5457 U    390  DOPE CB2  1      0.090000       42.0810           0
    5458 U    390  DOPE CB3  5     -0.090000       40.0650           0
    5459 U    390  DOPE CB4  1      0.000000       42.0810           0
    5460 U    390  DOPE CB5  2      0.000000       57.1160           0
    5461 U    391  DOPE N    6      0.980000       45.0850           0
    5462 U    391  DOPE P    7     -1.090000      108.9986           0
    5463 U    391  DOPE COA  3      0.190000       71.0558           0
    5464 U    391  DOPE COB  4     -0.080000       72.0638           0
    5465 U    391  DOPE CA1  1      0.000000       42.0810           0
    5466 U    391  DOPE CA2  1      0.090000       42.0810           0
    5467 U    391  DOPE CA3  5     -0.090000       40.0650           0
    5468 U    391  DOPE CA4  1      0.000000       42.0810           0
    5469 U    391  DOPE CA5  2      0.000000       57.1160           0
    5470 U    391  DOPE CB1  1      0.000000       42.0810           0
    5471 U    391  DOPE CB2  1      0.090000       42.0810           0
    5472 U    391  DOPE CB3  5     -0.090000       40.0650           0
    5473 U    391  DOPE CB4  1      0.000000       42.0810           0
    5474 U    391  DOPE CB5  2      0.000000       57.1160           0
    5475 U    392  DOPE N    6      0.980000       45.0850           0
    5476 U    392  DOPE P    7     -1.090000      108.9986           0
    5477 U    392  DOPE COA  3      0.190000       71.0558           0
    5478 U    392  DOPE COB  4     -0.080000       72.0638           0
    5479 U    392  DOPE CA1  1      0.000000       42.0810           0
    5480 U    392  DOPE CA2  1      0.090000       42.0810           0
    5481 U    392  DOPE CA3  5     -0.090000       40.0650           0
    5482 U    392  DOPE CA4  1      0.000000       42.0810           0
    5483 U    392  DOPE CA5  2      0.000000       57.1160           0
    5484 U    392  DOPE CB1  1      0.000000       42.0810           0
    5485 U    392  DOPE CB2  1      0.090000       42.0810           0
    5486 U    392  DOPE CB3  5     -0.090000       40.0650           0
    5487 U    392  DOPE CB4  1      0.000000       42.0810           0
    5488 U    392  DOPE CB5  2      0.000000       57.1160           0
    5489 U    393  DOPE N    6      0.980000       45.0850           0
    5490 U    393  DOPE P    7     -1.090000      108.9986           0
    5491 U    393  DOPE COA  3      0.190000       71.0558           0
    5492 U    393  DOPE COB  4     -0.080000       72.0638           0
    5493 U    393  DOPE CA1  1      0.000000       42.0810           0
    5494 U    393  DOPE CA2  1      0.090000       42.0810           0
    5495 U    393  DOPE CA3  5     -0.090000       40.0650           0
    5496 U    393  DOPE CA4  1      0.000000       42.0810           0
    5497 U    393  DOPE CA5  2      0.000000       57.1160           0
    5498 U    393  DOPE CB1  1      0.000000       42.0810           0
    5499 U    393  DOPE CB2  1      0.090000       42.0810           0
    5500 U    393  DOPE CB3  5     -0.090000       40.0650           0
    5501 U    393  DOPE CB4  1      0.000000       42.0810           0
    5502 U    393  DOPE CB5  2      0.000000       57.1160           0
    5503 U    394  DOPE N    6      0.980000       45.0850           0
    5504 U    394  DOPE P    7     -1.090000      108.9986           0
    5505 U    394  DOPE COA  3      0.190000       71.0558           0
    5506 U    394  DOPE COB  4     -0.080000       72.0638           0
    5507 U    394  DOPE CA1  1      0.000000       42.0810           0
    5508 U    394  DOPE CA2  1      0.090000       42.0810           0
    5509 U    394  DOPE CA3  5     -0.090000       40.0650           0
    5510 U    394  DOPE CA4  1      0.000000       42.0810           0
    5511 U    394  DOPE CA5  2      0.000000       57.1160           0
    5512 U    394  DOPE CB1  1      0.000000       42.0810           0
    5513 U    394  DOPE CB2  1      0.090000       42.0810           0
    5514 U    394  DOPE CB3  5     -0.090000       40.0650           0
    5515 U    394  DOPE CB4  1      0.000000       42.0810           0
    5516 U    394  DOPE CB5  2      0.000000       57.1160           0
    5517 U    395  DOPE N    6      0.980000       45.0850           0
    5518 U    395  DOPE P    7     -1.090000      108.9986           0
    5519 U    395  DOPE COA  3      0.190000       71.0558           0
    5520 U    395  DOPE COB  4     -0.080000       72.0638           0
    5521 U    395  DOPE CA1  1      0.000000       42.0810           0
    5522 U    395  DOPE CA2  1      0.090000       42.0810           0
    5523 U    395  DOPE CA3  5     -0.090000       40.0650           0
    5524 U    395  DOPE CA4  1      0.000000       42.0810           0
    5525 U    395  DOPE CA5  2      0.000000       57.1160           0
    5526 U    395  DOPE CB1  1      0.000000       42.0810           0
    5527 U    395  DOPE CB2  1      0.090000       42.0810           0
    5528 U    395  DOPE CB3  5     -0.090000       40.0650           0
    5529 U    395  DOPE CB4  1      0.000000       42.0810           0
    5530 U    395  DOPE CB5  2      0.000000       57.1160           0
    5531 U    396  DOPE N    6      0.980000       45.0850           0
    5532 U    396  DOPE P    7     -1.090000      108.9986           0
    5533 U    396  DOPE COA  3      0.190000       71.0558           0
    5534 U    396  DOPE COB  4     -0.080000       72.0638           0
    5535 U    396  DOPE CA1  1      0.000000       42.0810           0
    5536 U    396  DOPE CA2  1      0.090000       42.0810           0
    5537 U    396  DOPE CA3  5     -0.090000       40.0650           0
    5538 U    396  DOPE CA4  1      0.000000       42.0810           0
    5539 U    396  DOPE CA5  2      0.000000       57.1160           0
    5540 U    396  DOPE CB1  1      0.000000       42.0810           0
    5541 U    396  DOPE CB2  1      0.090000       42.0810           0
    5542 U    396  DOPE CB3  5     -0.090000       40.0650           0
    5543 U    396  DOPE CB4  1      0.000000       42.0810           0
    5544 U    396  DOPE CB5  2      0.000000       57.1160           0
    5545 U    397  DOPE N    6      0.980000       45.0850           0
    5546 U    397  DOPE P    7     -1.090000      108.9986           0
    5547 U    397  DOPE COA  3      0.190000       71.0558           0
    5548 U    397  DOPE COB  4     -0.080000       72.0638           0
    5549 U    397  DOPE CA1  1      0.000000       42.0810           0
    5550 U    397  DOPE CA2  1      0.090000       42.0810           0
    5551 U    397  DOPE CA3  5     -0.090000       40.0650           0
    5552 U    397  DOPE CA4  1      0.000000       42.0810           0
    5553 U    397  DOPE CA5  2      0.000000       57.1160           0
    5554 U    397  DOPE CB1  1      0.000000       42.0810           0
    5555 U    397  DOPE CB2  1      0.090000       42.0810           0
    5556 U    397  DOPE CB3  5     -0.090000       40.0650           0
    5557 U    397  DOPE CB4  1      0.000000       42.0810           0
    5558 U    397  DOPE CB5  2      0.000000       57.1160           0
    5559 U    398  DOPE N    6      0.980000       45.0850           0
    5560 U    398  DOPE P    7     -1.090000      108.9986           0
    5561 U    398  DOPE COA  3      0.190000       71.0558           0
    5562 U    398  DOPE COB  4     -0.080000       72.0638           0
    5563 U    398  DOPE CA1  1      0.000000       42.0810           0
    5564 U    398  DOPE CA2  1      0.090000       42.0810           0
    5565 U    398  DOPE CA3  5     -0.090000       40.0650           0
    5566 U    398  DOPE CA4  1      0.000000       42.0810           0
    5567 U    398  DOPE CA5  2      0.000000       57.1160           0
    5568 U    398  DOPE CB1  1      0.000000       42.0810           0
    5569 U    398  DOPE CB2  1      0.090000       42.0810           0
    5570 U    398  DOPE CB3  5     -0.090000       40.0650           0
    5571 U    398  DOPE CB4  1      0.000000       42.0810           0
    5572 U    398  DOPE CB5  2      0.000000       57.1160           0
    5573 U    399  DOPE N    6      0.980000       45.0850           0
    5574 U    399  DOPE P    7     -1.090000      108.9986           0
    5575 U    399  DOPE COA  3      0.190000       71.0558           0
    5576 U    399  DOPE COB  4     -0.080000       72.0638           0
    5577 U    399  DOPE CA1  1      0.000000       42.0810           0
    5578 U    399  DOPE CA2  1      0.090000       42.0810           0
    5579 U    399  DOPE CA3  5     -0.090000       40.0650           0
    5580 U    399  DOPE CA4  1      0.000000       42.0810           0
    5581 U    399  DOPE CA5  2      0.000000       57.1160           0
    5582 U    399  DOPE CB1  1      0.000000       42.0810           0
    5583 U    399  DOPE CB2  1      0.090000       42.0810           0
    5584 U    399  DOPE CB3  5     -0.090000       40.0650           0
    5585 U    399  DOPE CB4  1      0.000000       42.0810           0
    5586 U    399  DOPE CB5  2      0.000000       57.1160           0
    5587 U    400  DOPE N    6      0.980000       45.0850           0
    5588 U    400  DOPE P    7     -1.090000      108.9986           0
    5589 U    400  DOPE COA  3      0.190000       71.0558           0
    5590 U    400  DOPE COB  4     -0.080000       72.0638           0
    5591 U    400  DOPE CA1  1      0.000000       42.0810           0
    5592 U    400  DOPE CA2  1      0.090000       42.0810           0
    5593 U    400  DOPE CA3  5     -0.090000       40.0650           0
    5594 U    400  DOPE CA4  1      0.000000       42.0810           0
    5595 U    400  DOPE CA5  2      0.000000       57.1160           0
    5596 U    400  DOPE CB1  1      0.000000       42.0810           0
    5597 U    400  DOPE CB2  1      0.090000       42.0810           0
    5598 U    400  DOPE CB3  5     -0.090000       40.0650           0
    5599 U    400  DOPE CB4  1      0.000000       42.0810           0
    5600 U    400  DOPE CB5  2      0.000000       57.1160           0
    5601 U    401  DOPE N    6      0.980000       45.0850           0
    5602 U    401  DOPE P    7     -1.090000      108.9986           0
    5603 U    401  DOPE COA  3      0.190000       71.0558           0
    5604 U    401  DOPE COB  4     -0.080000       72.0638           0
    5605 U    401  DOPE CA1  1      0.000000       42.0810           0
    5606 U    401  DOPE CA2  1      0.090000       42.0810           0
    5607 U    401  DOPE CA3  5     -0.090000       40.0650           0
    5608 U    401  DOPE CA4  1      0.000000       42.0810           0
    5609 U    401  DOPE CA5  2      0.000000       57.1160           0
    5610 U    401  DOPE CB1  1      0.000000       42.0810           0
    5611 U    401  DOPE CB2  1      0.090000       42.0810           0
    5612 U    401  DOPE CB3  5     -0.090000       40.0650           0
    5613 U    401  DOPE CB4  1      0.000000       42.0810           0
    5614 U    401  DOPE CB5  2      0.000000       57.1160           0
    5615 U    402  DOPE N    6      0.980000       45.0850           0
    5616 U    402  DOPE P    7     -1.090000      108.9986           0
    5617 U    402  DOPE COA  3      0.190000       71.0558           0
    5618 U    402  DOPE COB  4     -0.080000       72.0638           0
    5619 U    402  DOPE CA1  1      0.000000       42.0810           0
    5620 U    402  DOPE CA2  1      0.090000       42.0810           0
    5621 U    402  DOPE CA3  5     -0.090000       40.0650           0
    5622 U    402  DOPE CA4  1      0.000000       42.0810           0
    5623 U    402  DOPE CA5  2      0.000000       57.1160           0
    5624 U    402  DOPE CB1  1      0.000000       42.0810           0
    5625 U    402  DOPE CB2  1      0.090000       42.0810           0
    5626 U    402  DOPE CB3  5     -0.090000       40.0650           0
    5627 U    402  DOPE CB4  1      0.000000       42.0810           0
    5628 U    402  DOPE CB5  2      0.000000       57.1160           0
    5629 U    403  DOPE N    6      0.980000       45.0850           0
    5630 U    403  DOPE P    7     -1.090000      108.9986           0
    5631 U    403  DOPE COA  3      0.190000       71.0558           0
    5632 U    403  DOPE COB  4     -0.080000       72.0638           0
    5633 U    403  DOPE CA1  1      0.000000       42.0810           0
[truncated: 1,511,781 more chars]
