# Supplementary material for: Implicit solvent systematic coarse-graining of dioleoylphosphatidylethanolamine lipids: From the inverted hexagonal to the bilayer structure
Source: PLoS One. 2019 Apr 5;14(4):e0214673. doi: 10.1371/journal.pone.0214673 (PMC6450619; doi:10.1371/journal.pone.0214673)
Supplement: S1 Data — (ZIP) [file pone.0214673.s007.zip › DATA.S1/script_LAMMPS/dope1000_18wt/HC_model.pot]

NAME = Non-Bonded_C3-C3
TYPE = C3 , C3
3.500000000000e+00 3.700000000000e+00 3.900000000000e+00 4.100000000000e+00 4.300000000000e+00 4.500000000000e+00 4.700000000000e+00 4.900000000000e+00 5.100000000000e+00 5.300000000000e+00 5.500000000000e+00 5.700000000000e+00 5.900000000000e+00 6.100000000000e+00 6.300000000000e+00 6.500000000000e+00 6.700000000000e+00 6.900000000000e+00 7.100000000000e+00 7.300000000000e+00 7.500000000000e+00 7.700000000000e+00 7.900000000000e+00 8.100000000000e+00 8.300000000000e+00 8.500000000000e+00 8.700000000000e+00 8.900000000000e+00 9.100000000000e+00 9.300000000000e+00 9.500000000000e+00 9.700000000000e+00 9.900000000000e+00 1.010000000000e+01 1.030000000000e+01 1.050000000000e+01 1.070000000000e+01 1.090000000000e+01 1.110000000000e+01 1.130000000000e+01 1.150000000000e+01 1.170000000000e+01 1.190000000000e+01 1.210000000000e+01 1.230000000000e+01 1.250000000000e+01 1.270000000000e+01 1.290000000000e+01 1.310000000000e+01 1.330000000000e+01 1.350000000000e+01 1.370000000000e+01 1.390000000000e+01 1.410000000000e+01 1.430000000000e+01 1.450000000000e+01 1.470000000000e+01 1.490000000000e+01 1.510000000000e+01 1.530000000000e+01 1.550000000000e+01 1.570000000000e+01 1.590000000000e+01 1.610000000000e+01 1.630000000000e+01 1.650000000000e+01 1.670000000000e+01 1.690000000000e+01 1.710000000000e+01 1.730000000000e+01 1.750000000000e+01 1.770000000000e+01 1.790000000000e+01 1.810000000000e+01 
4.722280559785e+00 3.070162991213e+00 1.820963239421e+00 9.751097491204e-01 4.295373634855e-01 6.672723404574e-02 -1.336787491690e-01 -2.714177374140e-01 -3.368216012066e-01 -3.572616505139e-01 -3.489445562583e-01 -3.254608258552e-01 -2.927026635740e-01 -2.588866086153e-01 -2.233666700997e-01 -1.865782445540e-01 -1.490061837861e-01 -1.132426460889e-01 -7.814786678421e-02 -4.906053654224e-02 -2.652680677182e-02 -1.347389672406e-02 -7.959732465801e-03 -1.084765021722e-02 -2.102549377110e-02 -3.655356508494e-02 -5.429892861313e-02 -7.377981292422e-02 -8.830521821055e-02 -9.719958837102e-02 -1.016435550624e-01 -1.016028487586e-01 -9.644499126567e-02 -8.961599464258e-02 -8.068192288884e-02 -7.047148379922e-02 -6.135703904686e-02 -5.271489550192e-02 -4.288811130265e-02 -3.435299446724e-02 -2.709691429850e-02 -1.957073415397e-02 -1.374341194836e-02 -9.007325194517e-03 -4.118262232701e-03 -1.614088000998e-03 6.066898558450e-04 2.852181673678e-03 2.638359969542e-03 3.511292804947e-03 3.888269123140e-03 4.459139468213e-03 6.597228736116e-03 8.375270101332e-03 9.784772936143e-03 1.132733966537e-02 1.277791896764e-02 1.448765934096e-02 1.594153641784e-02 1.642970317578e-02 1.743353712228e-02 1.753544126929e-02 1.640960788677e-02 1.671112779808e-02 1.707691347027e-02 1.576160615679e-02 1.513323353893e-02 1.458159035383e-02 1.344831265431e-02 1.263114998876e-02 1.237465506363e-02 1.119933438578e-02 9.869318898246e-03 8.446931532572e-03 

NAME = Non-Bonded_C3-C4
TYPE = C3 , C4
3.500000000000e+00 3.700000000000e+00 3.900000000000e+00 4.100000000000e+00 4.300000000000e+00 4.500000000000e+00 4.700000000000e+00 4.900000000000e+00 5.100000000000e+00 5.300000000000e+00 5.500000000000e+00 5.700000000000e+00 5.900000000000e+00 6.100000000000e+00 6.300000000000e+00 6.500000000000e+00 6.700000000000e+00 6.900000000000e+00 7.100000000000e+00 7.300000000000e+00 7.500000000000e+00 7.700000000000e+00 7.900000000000e+00 8.100000000000e+00 8.300000000000e+00 8.500000000000e+00 8.700000000000e+00 8.900000000000e+00 9.100000000000e+00 9.300000000000e+00 9.500000000000e+00 9.700000000000e+00 9.900000000000e+00 1.010000000000e+01 1.030000000000e+01 1.050000000000e+01 1.070000000000e+01 1.090000000000e+01 1.110000000000e+01 1.130000000000e+01 1.150000000000e+01 1.170000000000e+01 1.190000000000e+01 1.210000000000e+01 1.230000000000e+01 1.250000000000e+01 1.270000000000e+01 1.290000000000e+01 1.310000000000e+01 1.330000000000e+01 1.350000000000e+01 1.370000000000e+01 1.390000000000e+01 1.410000000000e+01 1.430000000000e+01 1.450000000000e+01 1.470000000000e+01 1.490000000000e+01 1.510000000000e+01 1.530000000000e+01 1.550000000000e+01 1.570000000000e+01 1.590000000000e+01 1.610000000000e+01 1.630000000000e+01 1.650000000000e+01 1.670000000000e+01 1.690000000000e+01 1.710000000000e+01 1.730000000000e+01 1.750000000000e+01 1.770000000000e+01 1.790000000000e+01 1.810000000000e+01 
5.217253591716e+00 3.553269618419e+00 2.211515716439e+00 1.290139886911e+00 6.728769602041e-01 2.457575977824e-01 2.858470218396e-03 -1.741173655901e-01 -2.761862566062e-01 -3.327156383697e-01 -3.590076204239e-01 -3.668182082070e-01 -3.606335948771e-01 -3.423479086534e-01 -3.152847008388e-01 -2.803019914200e-01 -2.446797412376e-01 -2.104441808751e-01 -1.797358267210e-01 -1.481237975516e-01 -1.232359422794e-01 -1.026214787066e-01 -9.139911428445e-02 -8.780882660387e-02 -8.874659404704e-02 -1.011600702830e-01 -1.129006759121e-01 -1.276415980569e-01 -1.415686378158e-01 -1.475447498259e-01 -1.494111940049e-01 -1.475967581630e-01 -1.403786687412e-01 -1.320572719976e-01 -1.210850860442e-01 -1.081202058094e-01 -9.619843152344e-02 -8.319680437792e-02 -7.077504655480e-02 -5.989926712850e-02 -4.983504510114e-02 -4.014976472534e-02 -2.976581624117e-02 -2.377967546024e-02 -1.825570308156e-02 -1.247473907966e-02 -8.159139874356e-03 -6.245076915322e-03 -4.090548658147e-03 -2.780677686536e-03 -8.388354390561e-04 6.193620209076e-04 3.654054005408e-03 5.430813981943e-03 8.553024384253e-03 1.031916361372e-02 1.198072740912e-02 1.383780928160e-02 1.533108163320e-02 1.527837670093e-02 1.618394609046e-02 1.614474552008e-02 1.647885905333e-02 1.621040906689e-02 1.489219389478e-02 1.506374724376e-02 1.380466812499e-02 1.380552938540e-02 1.261352079170e-02 1.217970236574e-02 1.144239658846e-02 1.057620203560e-02 9.769832934339e-03 9.010665798728e-03 

NAME = Non-Bonded_C3-CO
TYPE = C3 , CO
3.300000000000e+00 3.500000000000e+00 3.700000000000e+00 3.900000000000e+00 4.100000000000e+00 4.300000000000e+00 4.500000000000e+00 4.700000000000e+00 4.900000000000e+00 5.100000000000e+00 5.300000000000e+00 5.500000000000e+00 5.700000000000e+00 5.900000000000e+00 6.100000000000e+00 6.300000000000e+00 6.500000000000e+00 6.700000000000e+00 6.900000000000e+00 7.100000000000e+00 7.300000000000e+00 7.500000000000e+00 7.700000000000e+00 7.900000000000e+00 8.100000000000e+00 8.300000000000e+00 8.500000000000e+00 8.700000000000e+00 8.900000000000e+00 9.100000000000e+00 9.300000000000e+00 9.500000000000e+00 9.700000000000e+00 9.900000000000e+00 1.010000000000e+01 1.030000000000e+01 1.050000000000e+01 1.070000000000e+01 1.090000000000e+01 1.110000000000e+01 1.130000000000e+01 1.150000000000e+01 1.170000000000e+01 1.190000000000e+01 1.210000000000e+01 1.230000000000e+01 1.250000000000e+01 1.270000000000e+01 1.290000000000e+01 1.310000000000e+01 1.330000000000e+01 1.350000000000e+01 1.370000000000e+01 1.390000000000e+01 1.410000000000e+01 1.430000000000e+01 1.450000000000e+01 1.470000000000e+01 1.490000000000e+01 1.510000000000e+01 1.530000000000e+01 1.550000000000e+01 1.570000000000e+01 1.590000000000e+01 1.610000000000e+01 1.630000000000e+01 1.650000000000e+01 1.670000000000e+01 1.690000000000e+01 1.710000000000e+01 1.730000000000e+01 1.750000000000e+01 1.770000000000e+01 1.790000000000e+01 1.810000000000e+01 
3.364046337842e+00 2.317941201564e+00 1.450097005802e+00 8.285944329633e-01 3.875513963045e-01 7.265507476169e-02 -1.475497717989e-01 -2.855624547251e-01 -3.557381952606e-01 -3.857476304520e-01 -3.856570984577e-01 -3.690489445257e-01 -3.407635998708e-01 -3.077296419752e-01 -2.712512467413e-01 -2.308858158805e-01 -1.866997010313e-01 -1.476743460420e-01 -1.105844054328e-01 -7.816082277334e-02 -4.943237499731e-02 -2.764177745484e-02 -1.091758251931e-02 -4.023668324836e-03 -1.202316219975e-03 -6.325416473156e-03 -1.599817424971e-02 -2.796486276675e-02 -4.367561720865e-02 -5.477731166405e-02 -6.421282673782e-02 -6.977977849667e-02 -7.095537674492e-02 -7.001091522902e-02 -6.651269914880e-02 -5.946503492137e-02 -5.222822773877e-02 -4.437769515195e-02 -3.440998077270e-02 -2.674315949513e-02 -1.696162341064e-02 -1.098134505943e-02 -3.084630029038e-03 2.499554773349e-03 8.834409916501e-03 1.104467505583e-02 9.705178986635e-03 1.265255145981e-02 1.051445623106e-02 9.567240121909e-03 6.984553633231e-03 6.030759711438e-03 4.728163362808e-03 4.526912987426e-03 4.346622223179e-03 5.607515461397e-03 7.561270104263e-03 1.051038970165e-02 1.117219842475e-02 1.234277319538e-02 1.333842141759e-02 1.357468338829e-02 1.466421362705e-02 1.429453184196e-02 1.468228347445e-02 1.465318490732e-02 1.412925926004e-02 1.362551537142e-02 1.377801761849e-02 1.318543150415e-02 1.217085105706e-02 1.105876098356e-02 1.073843109480e-02 9.210438975398e-03 7.543689166483e-03 

NAME = Non-Bonded_C3-CdB
TYPE = C3 , CdB
3.300000000000e+00 3.500000000000e+00 3.700000000000e+00 3.900000000000e+00 4.100000000000e+00 4.300000000000e+00 4.500000000000e+00 4.700000000000e+00 4.900000000000e+00 5.100000000000e+00 5.300000000000e+00 5.500000000000e+00 5.700000000000e+00 5.900000000000e+00 6.100000000000e+00 6.300000000000e+00 6.500000000000e+00 6.700000000000e+00 6.900000000000e+00 7.100000000000e+00 7.300000000000e+00 7.500000000000e+00 7.700000000000e+00 7.900000000000e+00 8.100000000000e+00 8.300000000000e+00 8.500000000000e+00 8.700000000000e+00 8.900000000000e+00 9.100000000000e+00 9.300000000000e+00 9.500000000000e+00 9.700000000000e+00 9.900000000000e+00 1.010000000000e+01 1.030000000000e+01 1.050000000000e+01 1.070000000000e+01 1.090000000000e+01 1.110000000000e+01 1.130000000000e+01 1.150000000000e+01 1.170000000000e+01 1.190000000000e+01 1.210000000000e+01 1.230000000000e+01 1.250000000000e+01 1.270000000000e+01 1.290000000000e+01 1.310000000000e+01 1.330000000000e+01 1.350000000000e+01 1.370000000000e+01 1.390000000000e+01 1.410000000000e+01 1.430000000000e+01 1.450000000000e+01 1.470000000000e+01 1.490000000000e+01 1.510000000000e+01 1.530000000000e+01 1.550000000000e+01 1.570000000000e+01 1.590000000000e+01 1.610000000000e+01 1.630000000000e+01 1.650000000000e+01 1.670000000000e+01 1.690000000000e+01 1.710000000000e+01 1.730000000000e+01 1.750000000000e+01 1.770000000000e+01 1.790000000000e+01 1.810000000000e+01 
4.274026474760e+00 2.905401748806e+00 1.791716570926e+00 1.019906865246e+00 5.015426045978e-01 1.362663643561e-01 -8.630358401141e-02 -2.252173583696e-01 -3.143321369333e-01 -3.691648980641e-01 -3.939776293397e-01 -3.938671730374e-01 -3.790813664137e-01 -3.524771760889e-01 -3.204456387677e-01 -2.874840648678e-01 -2.529521372608e-01 -2.170009405604e-01 -1.840083499594e-01 -1.536180321495e-01 -1.314442949168e-01 -1.130106715985e-01 -1.016403249385e-01 -9.691380305976e-02 -9.740034883543e-02 -1.031525820098e-01 -1.139047296818e-01 -1.234026032510e-01 -1.299472872918e-01 -1.316081648159e-01 -1.318309366952e-01 -1.291771047401e-01 -1.243388767756e-01 -1.145958928712e-01 -1.037803641483e-01 -9.279499357790e-02 -8.044887631213e-02 -6.921384953179e-02 -5.812360840805e-02 -4.787237983958e-02 -3.825253522436e-02 -3.171644712038e-02 -2.550976026344e-02 -2.039899294517e-02 -1.654439894303e-02 -1.454971551028e-02 -1.318555425885e-02 -1.350669961762e-02 -1.318678765997e-02 -1.187535808653e-02 -1.136522239693e-02 -1.062727712522e-02 -7.432605060410e-03 -5.666380174198e-03 -2.622698072251e-03 -5.944433472181e-04 2.622506409109e-03 4.763211764138e-03 6.627683698546e-03 8.543280767964e-03 1.047848832794e-02 1.106472369020e-02 1.185213001036e-02 1.161054701052e-02 1.303516229906e-02 1.200479014464e-02 1.172105562114e-02 1.119581853624e-02 1.124309799631e-02 1.072454228598e-02 9.761606938899e-03 9.234089557440e-03 8.308472369147e-03 8.261555815358e-03 8.009822860641e-03 

NAME = Non-Bonded_C3-N
TYPE = C3 , N
3.500000000000e+00 3.700000000000e+00 3.900000000000e+00 4.100000000000e+00 4.300000000000e+00 4.500000000000e+00 4.700000000000e+00 4.900000000000e+00 5.100000000000e+00 5.300000000000e+00 5.500000000000e+00 5.700000000000e+00 5.900000000000e+00 6.100000000000e+00 6.300000000000e+00 6.500000000000e+00 6.700000000000e+00 6.900000000000e+00 7.100000000000e+00 7.300000000000e+00 7.500000000000e+00 7.700000000000e+00 7.900000000000e+00 8.100000000000e+00 8.300000000000e+00 8.500000000000e+00 8.700000000000e+00 8.900000000000e+00 9.100000000000e+00 9.300000000000e+00 9.500000000000e+00 9.700000000000e+00 9.900000000000e+00 1.010000000000e+01 1.030000000000e+01 1.050000000000e+01 1.070000000000e+01 1.090000000000e+01 1.110000000000e+01 1.130000000000e+01 1.150000000000e+01 1.170000000000e+01 1.190000000000e+01 1.210000000000e+01 1.230000000000e+01 1.250000000000e+01 1.270000000000e+01 1.290000000000e+01 1.310000000000e+01 1.330000000000e+01 1.350000000000e+01 1.370000000000e+01 1.390000000000e+01 1.410000000000e+01 1.430000000000e+01 1.450000000000e+01 1.470000000000e+01 1.490000000000e+01 1.510000000000e+01 1.530000000000e+01 1.550000000000e+01 1.570000000000e+01 1.590000000000e+01 1.610000000000e+01 1.630000000000e+01 1.650000000000e+01 1.670000000000e+01 1.690000000000e+01 1.710000000000e+01 1.730000000000e+01 1.750000000000e+01 1.770000000000e+01 1.790000000000e+01 1.810000000000e+01 
4.042422529869e+00 2.696339099335e+00 1.485276066682e+00 6.568404385339e-01 7.899583985502e-02 -2.584274223300e-01 -4.677632380372e-01 -5.502039670523e-01 -5.605139910587e-01 -5.160187339515e-01 -3.986051504382e-01 -3.077964396851e-01 -2.506739768612e-01 -1.723657277279e-01 -1.119415871653e-01 -6.115520209445e-02 -1.568052395950e-02 1.910249569302e-02 6.531796218639e-02 9.630969023524e-02 1.164071424793e-01 1.297578317532e-01 1.372785033423e-01 1.285904528760e-01 1.088849285492e-01 8.647795476430e-02 5.649630782228e-02 2.739630286360e-02 -8.498037139016e-04 -1.268678507266e-02 -2.241896535494e-02 -2.416581008538e-02 -2.218524497539e-02 -1.840789606394e-02 -9.704865921329e-03 -7.945412125003e-04 7.807287524730e-03 1.614759199291e-02 2.091185347016e-02 2.541944115396e-02 3.046762842411e-02 3.259369497073e-02 3.642678913570e-02 3.705878072229e-02 3.511982394219e-02 3.269590741441e-02 2.916426565844e-02 2.729167951519e-02 2.394126907247e-02 2.222532285513e-02 1.732686221602e-02 1.562676974522e-02 1.380526238910e-02 1.537342697316e-02 1.738219126675e-02 1.725938226959e-02 1.931220229022e-02 2.073523587664e-02 2.258402018375e-02 2.405906113088e-02 2.477344968967e-02 2.541141432292e-02 2.740016305209e-02 2.473494247126e-02 2.614665831081e-02 2.577562260479e-02 2.515417180839e-02 2.534958425081e-02 2.225141834274e-02 2.058226680659e-02 1.971950951027e-02 1.945381364711e-02 1.826520557310e-02 1.676550139210e-02 

NAME = Non-Bonded_C3-P
TYPE = C3 , P
3.700000000000e+00 3.900000000000e+00 4.100000000000e+00 4.300000000000e+00 4.500000000000e+00 4.700000000000e+00 4.900000000000e+00 5.100000000000e+00 5.300000000000e+00 5.500000000000e+00 5.700000000000e+00 5.900000000000e+00 6.100000000000e+00 6.300000000000e+00 6.500000000000e+00 6.700000000000e+00 6.900000000000e+00 7.100000000000e+00 7.300000000000e+00 7.500000000000e+00 7.700000000000e+00 7.900000000000e+00 8.100000000000e+00 8.300000000000e+00 8.500000000000e+00 8.700000000000e+00 8.900000000000e+00 9.100000000000e+00 9.300000000000e+00 9.500000000000e+00 9.700000000000e+00 9.900000000000e+00 1.010000000000e+01 1.030000000000e+01 1.050000000000e+01 1.070000000000e+01 1.090000000000e+01 1.110000000000e+01 1.130000000000e+01 1.150000000000e+01 1.170000000000e+01 1.190000000000e+01 1.210000000000e+01 1.230000000000e+01 1.250000000000e+01 1.270000000000e+01 1.290000000000e+01 1.310000000000e+01 1.330000000000e+01 1.350000000000e+01 1.370000000000e+01 1.390000000000e+01 1.410000000000e+01 1.430000000000e+01 1.450000000000e+01 1.470000000000e+01 1.490000000000e+01 1.510000000000e+01 1.530000000000e+01 1.550000000000e+01 1.570000000000e+01 1.590000000000e+01 1.610000000000e+01 1.630000000000e+01 1.650000000000e+01 1.670000000000e+01 1.690000000000e+01 1.710000000000e+01 1.730000000000e+01 1.750000000000e+01 1.770000000000e+01 1.790000000000e+01 1.810000000000e+01 
3.566092866978e+00 2.371918506740e+00 1.562804634729e+00 9.664755260064e-01 6.131091397320e-01 4.307798070058e-01 3.635356763616e-01 3.090231978003e-01 3.184650121013e-01 3.280760400656e-01 3.595306152973e-01 3.848691505698e-01 4.144175256445e-01 4.372219339296e-01 4.596017059085e-01 4.626204489469e-01 4.741609575348e-01 4.695739940637e-01 4.379331937509e-01 3.927785732466e-01 3.403185977445e-01 2.776500640734e-01 2.139570926877e-01 1.552786316632e-01 1.077317032236e-01 7.447477641036e-02 5.034424824448e-02 3.324002127326e-02 2.561238019617e-02 2.120948272821e-02 2.512030504271e-02 3.361940968051e-02 3.508456906017e-02 3.736417560358e-02 4.324633675766e-02 4.543924518715e-02 4.805885045570e-02 5.263938669197e-02 5.298702186872e-02 5.220052922264e-02 4.747358974015e-02 4.635263704343e-02 4.149994099777e-02 3.438407725842e-02 2.863754401154e-02 2.571847124403e-02 2.205346451867e-02 1.969011278289e-02 1.902642605948e-02 1.822685642763e-02 1.925909739645e-02 1.989293312625e-02 2.085631779589e-02 2.407919343183e-02 2.218455920550e-02 2.525407648305e-02 2.497175355006e-02 2.347499172372e-02 2.518687241251e-02 2.255535589438e-02 2.214392906848e-02 2.042397016043e-02 1.957644607695e-02 1.762495582140e-02 1.652903726388e-02 1.555574835831e-02 1.423799867978e-02 1.230085438427e-02 1.084029124641e-02 1.003417015017e-02 8.826293240171e-03 9.588154076725e-03 8.500260963073e-03 

NAME = Non-Bonded_C4-C4
TYPE = C4 , C4
3.500000000000e+00 3.700000000000e+00 3.900000000000e+00 4.100000000000e+00 4.300000000000e+00 4.500000000000e+00 4.700000000000e+00 4.900000000000e+00 5.100000000000e+00 5.300000000000e+00 5.500000000000e+00 5.700000000000e+00 5.900000000000e+00 6.100000000000e+00 6.300000000000e+00 6.500000000000e+00 6.700000000000e+00 6.900000000000e+00 7.100000000000e+00 7.300000000000e+00 7.500000000000e+00 7.700000000000e+00 7.900000000000e+00 8.100000000000e+00 8.300000000000e+00 8.500000000000e+00 8.700000000000e+00 8.900000000000e+00 9.100000000000e+00 9.300000000000e+00 9.500000000000e+00 9.700000000000e+00 9.900000000000e+00 1.010000000000e+01 1.030000000000e+01 1.050000000000e+01 1.070000000000e+01 1.090000000000e+01 1.110000000000e+01 1.130000000000e+01 1.150000000000e+01 1.170000000000e+01 1.190000000000e+01 1.210000000000e+01 1.230000000000e+01 1.250000000000e+01 1.270000000000e+01 1.290000000000e+01 1.310000000000e+01 1.330000000000e+01 1.350000000000e+01 1.370000000000e+01 1.390000000000e+01 1.410000000000e+01 1.430000000000e+01 1.450000000000e+01 1.470000000000e+01 1.490000000000e+01 1.510000000000e+01 1.530000000000e+01 1.550000000000e+01 1.570000000000e+01 1.590000000000e+01 1.610000000000e+01 1.630000000000e+01 1.650000000000e+01 1.670000000000e+01 1.690000000000e+01 1.710000000000e+01 1.730000000000e+01 1.750000000000e+01 1.770000000000e+01 1.790000000000e+01 1.810000000000e+01 
5.831563774163e+00 4.207126681530e+00 2.854475172179e+00 1.819288854936e+00 1.047928884863e+00 6.178410512687e-01 2.873564049854e-01 6.299857068691e-02 -8.341092182783e-02 -1.859187288353e-01 -2.583742900387e-01 -3.080445783272e-01 -3.384391086674e-01 -3.497433687515e-01 -3.423941054386e-01 -3.288487708290e-01 -3.080198968609e-01 -2.847027904345e-01 -2.523795868416e-01 -2.300432169201e-01 -2.024357919547e-01 -1.777375926770e-01 -1.581386293872e-01 -1.446476561581e-01 -1.433076577774e-01 -1.460903156065e-01 -1.506993740428e-01 -1.602240289340e-01 -1.667365991686e-01 -1.670476529264e-01 -1.648646823478e-01 -1.598778287658e-01 -1.546864801074e-01 -1.450135960440e-01 -1.353361002481e-01 -1.198575872167e-01 -1.069896499441e-01 -9.624525148188e-02 -8.330769705954e-02 -6.929564439817e-02 -6.034065414515e-02 -4.756518734381e-02 -3.883996982256e-02 -3.129221639243e-02 -2.532514996561e-02 -2.019313204063e-02 -1.632437909290e-02 -1.237011478311e-02 -8.826949090124e-03 -7.255746136374e-03 -7.487644501796e-03 -5.978970345210e-03 -4.077736751872e-03 -6.934799314344e-03 -2.335998096587e-03 -1.874833060647e-03 -5.219789890218e-04 -6.060330553393e-04 -2.172871492228e-03 -1.619642720535e-03 -3.535995986930e-03 -5.204275424738e-03 -2.777924034209e-03 -2.831015989281e-03 -3.518793859481e-03 -4.761602391101e-03 -4.874653642757e-03 -6.505068845703e-03 -7.195667428500e-03 -5.638956058551e-03 -6.443320997965e-03 -6.305860885181e-03 -7.106162966556e-03 -6.710341391742e-03 

NAME = Non-Bonded_C4-CO
TYPE = C4 , CO
3.300000000000e+00 3.500000000000e+00 3.700000000000e+00 3.900000000000e+00 4.100000000000e+00 4.300000000000e+00 4.500000000000e+00 4.700000000000e+00 4.900000000000e+00 5.100000000000e+00 5.300000000000e+00 5.500000000000e+00 5.700000000000e+00 5.900000000000e+00 6.100000000000e+00 6.300000000000e+00 6.500000000000e+00 6.700000000000e+00 6.900000000000e+00 7.100000000000e+00 7.300000000000e+00 7.500000000000e+00 7.700000000000e+00 7.900000000000e+00 8.100000000000e+00 8.300000000000e+00 8.500000000000e+00 8.700000000000e+00 8.900000000000e+00 9.100000000000e+00 9.300000000000e+00 9.500000000000e+00 9.700000000000e+00 9.900000000000e+00 1.010000000000e+01 1.030000000000e+01 1.050000000000e+01 1.070000000000e+01 1.090000000000e+01 1.110000000000e+01 1.130000000000e+01 1.150000000000e+01 1.170000000000e+01 1.190000000000e+01 1.210000000000e+01 1.230000000000e+01 1.250000000000e+01 1.270000000000e+01 1.290000000000e+01 1.310000000000e+01 1.330000000000e+01 1.350000000000e+01 1.370000000000e+01 1.390000000000e+01 1.410000000000e+01 1.430000000000e+01 1.450000000000e+01 1.470000000000e+01 1.490000000000e+01 1.510000000000e+01 1.530000000000e+01 1.550000000000e+01 1.570000000000e+01 1.590000000000e+01 1.610000000000e+01 1.630000000000e+01 1.650000000000e+01 1.670000000000e+01 1.690000000000e+01 1.710000000000e+01 1.730000000000e+01 1.750000000000e+01 1.770000000000e+01 1.790000000000e+01 1.810000000000e+01 
4.162877087777e+00 2.911018169177e+00 1.923433108653e+00 1.186179690892e+00 7.209656787941e-01 3.340882070174e-01 6.109062439152e-02 -9.255899103169e-02 -1.891777423322e-01 -2.455333726676e-01 -2.658034513529e-01 -2.552040351465e-01 -2.456170378866e-01 -2.291841268212e-01 -2.045455246457e-01 -1.732985465488e-01 -1.489788061671e-01 -1.193351079418e-01 -8.838809533001e-02 -5.858879504967e-02 -3.216689568221e-02 -2.439972102295e-03 1.653807626771e-02 2.856816338122e-02 3.006398572743e-02 3.185528838908e-02 1.680251523759e-02 7.239614640784e-03 -1.164128733890e-02 -2.623485109124e-02 -3.909386475257e-02 -4.814621075766e-02 -4.573601175816e-02 -4.682229838149e-02 -4.568164974424e-02 -3.774390952026e-02 -3.296966060132e-02 -2.427546252195e-02 -1.681228126100e-02 -1.043203322487e-02 -4.159641130588e-03 5.211899308447e-03 8.174183881255e-03 1.584373081084e-02 2.125278691046e-02 2.315151813402e-02 2.842447608638e-02 3.188687383371e-02 3.247656757763e-02 2.847646599624e-02 2.666053152802e-02 2.861516172446e-02 2.723573996900e-02 2.654396784867e-02 2.347105409231e-02 2.231171371939e-02 2.364741538149e-02 2.381305229598e-02 2.358671608461e-02 2.326857392381e-02 2.451917762552e-02 2.404761738950e-02 2.387925825978e-02 2.346175713485e-02 2.271330909107e-02 2.025978635972e-02 1.860613417922e-02 1.542868124717e-02 1.414120874041e-02 1.192411424096e-02 1.094869228256e-02 9.280610638013e-03 8.428107791894e-03 7.109370730357e-03 6.189326836358e-03 

NAME = Non-Bonded_C4-CdB
TYPE = C4 , CdB
3.300000000000e+00 3.500000000000e+00 3.700000000000e+00 3.900000000000e+00 4.100000000000e+00 4.300000000000e+00 4.500000000000e+00 4.700000000000e+00 4.900000000000e+00 5.100000000000e+00 5.300000000000e+00 5.500000000000e+00 5.700000000000e+00 5.900000000000e+00 6.100000000000e+00 6.300000000000e+00 6.500000000000e+00 6.700000000000e+00 6.900000000000e+00 7.100000000000e+00 7.300000000000e+00 7.500000000000e+00 7.700000000000e+00 7.900000000000e+00 8.100000000000e+00 8.300000000000e+00 8.500000000000e+00 8.700000000000e+00 8.900000000000e+00 9.100000000000e+00 9.300000000000e+00 9.500000000000e+00 9.700000000000e+00 9.900000000000e+00 1.010000000000e+01 1.030000000000e+01 1.050000000000e+01 1.070000000000e+01 1.090000000000e+01 1.110000000000e+01 1.130000000000e+01 1.150000000000e+01 1.170000000000e+01 1.190000000000e+01 1.210000000000e+01 1.230000000000e+01 1.250000000000e+01 1.270000000000e+01 1.290000000000e+01 1.310000000000e+01 1.330000000000e+01 1.350000000000e+01 1.370000000000e+01 1.390000000000e+01 1.410000000000e+01 1.430000000000e+01 1.450000000000e+01 1.470000000000e+01 1.490000000000e+01 1.510000000000e+01 1.530000000000e+01 1.550000000000e+01 1.570000000000e+01 1.590000000000e+01 1.610000000000e+01 1.630000000000e+01 1.650000000000e+01 1.670000000000e+01 1.690000000000e+01 1.710000000000e+01 1.730000000000e+01 1.750000000000e+01 1.770000000000e+01 1.790000000000e+01 1.810000000000e+01 
5.217016210532e+00 3.666920482424e+00 2.449912351271e+00 1.584035062337e+00 9.584046537760e-01 5.130690990161e-01 2.696621563009e-01 7.531798441356e-02 -5.284693591948e-02 -1.446646977619e-01 -2.082286396870e-01 -2.415805551551e-01 -2.525546416727e-01 -2.493497357799e-01 -2.338459327570e-01 -2.148060955718e-01 -1.911157527431e-01 -1.603522725100e-01 -1.332038395940e-01 -1.058490222163e-01 -8.346978862043e-02 -6.543543673785e-02 -5.066320398339e-02 -4.473648939539e-02 -4.693062912728e-02 -5.410767395919e-02 -6.571220252035e-02 -7.219286401947e-02 -8.400732361234e-02 -8.992314839936e-02 -9.336424097596e-02 -8.926167939364e-02 -8.564976017401e-02 -7.872708506465e-02 -7.003974181809e-02 -6.141991643715e-02 -5.081866243074e-02 -4.091384331443e-02 -3.053853631587e-02 -2.002634018195e-02 -1.109708446831e-02 -4.860777975899e-03 -5.741443854670e-04 2.695277795897e-03 5.740652779604e-03 5.550183476744e-03 3.682522507287e-03 1.443126564010e-03 -9.808156695743e-04 -3.433598081906e-03 -4.661133965273e-03 -5.953490531281e-03 -5.936850879902e-03 -6.250512258264e-03 -5.758047967801e-03 -3.048529820267e-03 -1.716718673512e-03 -2.511430439716e-04 -4.267859279860e-04 -6.628723852706e-05 4.508314217934e-05 1.799311406467e-03 9.613865075517e-04 2.879297541951e-03 1.261258477836e-03 1.336930436696e-03 6.948220658009e-04 1.225837513435e-04 -2.444261524155e-04 -1.222004637981e-03 -1.882016125475e-03 -2.484859593224e-03 -3.913581829325e-03 -2.831832093227e-03 -3.371212781838e-03 

NAME = Non-Bonded_C4-N
TYPE = C4 , N
3.700000000000e+00 3.900000000000e+00 4.100000000000e+00 4.300000000000e+00 4.500000000000e+00 4.700000000000e+00 4.900000000000e+00 5.100000000000e+00 5.300000000000e+00 5.500000000000e+00 5.700000000000e+00 5.900000000000e+00 6.100000000000e+00 6.300000000000e+00 6.500000000000e+00 6.700000000000e+00 6.900000000000e+00 7.100000000000e+00 7.300000000000e+00 7.500000000000e+00 7.700000000000e+00 7.900000000000e+00 8.100000000000e+00 8.300000000000e+00 8.500000000000e+00 8.700000000000e+00 8.900000000000e+00 9.100000000000e+00 9.300000000000e+00 9.500000000000e+00 9.700000000000e+00 9.900000000000e+00 1.010000000000e+01 1.030000000000e+01 1.050000000000e+01 1.070000000000e+01 1.090000000000e+01 1.110000000000e+01 1.130000000000e+01 1.150000000000e+01 1.170000000000e+01 1.190000000000e+01 1.210000000000e+01 1.230000000000e+01 1.250000000000e+01 1.270000000000e+01 1.290000000000e+01 1.310000000000e+01 1.330000000000e+01 1.350000000000e+01 1.370000000000e+01 1.390000000000e+01 1.410000000000e+01 1.430000000000e+01 1.450000000000e+01 1.470000000000e+01 1.490000000000e+01 1.510000000000e+01 1.530000000000e+01 1.550000000000e+01 1.570000000000e+01 1.590000000000e+01 1.610000000000e+01 1.630000000000e+01 1.650000000000e+01 1.670000000000e+01 1.690000000000e+01 1.710000000000e+01 1.730000000000e+01 1.750000000000e+01 1.770000000000e+01 1.790000000000e+01 1.810000000000e+01 
3.222845095352e+00 2.230673014825e+00 1.336473582452e+00 6.833638192682e-01 2.491729244879e-01 -1.955466697989e-02 -1.474991833291e-01 -2.046970340691e-01 -2.152442420028e-01 -1.887504851319e-01 -1.506793614176e-01 -1.151807602625e-01 -3.948763970854e-02 1.758594164197e-02 8.503466663407e-02 1.483587730592e-01 2.091910217233e-01 2.335963113942e-01 2.112651655573e-01 2.036551267378e-01 1.783899514447e-01 1.385195505670e-01 9.038472342568e-02 4.319857056516e-02 -1.076446954369e-02 -4.465998211331e-02 -8.112273232567e-02 -1.085350782002e-01 -1.302223498760e-01 -1.587994604072e-01 -1.603629742839e-01 -1.676250132437e-01 -1.655687559530e-01 -1.578978622742e-01 -1.570850405586e-01 -1.405986069463e-01 -1.266667378909e-01 -1.029639876398e-01 -8.325750755407e-02 -6.423866335964e-02 -5.751913654539e-02 -5.196930077074e-02 -5.286446040816e-02 -4.969122353164e-02 -4.627659615822e-02 -4.858289209113e-02 -4.596359188234e-02 -4.365807783877e-02 -4.376987158065e-02 -4.198813537018e-02 -3.957154589694e-02 -3.958203613230e-02 -3.547993352168e-02 -2.883727541692e-02 -2.578691320992e-02 -2.286790932666e-02 -1.755950579397e-02 -1.717494476828e-02 -1.289587361301e-02 -1.206962264100e-02 -9.755650615906e-03 -6.932679428631e-03 -7.506408424284e-03 -6.592055151011e-03 -5.792659391664e-03 -8.019008497005e-03 -6.537532926223e-03 -3.059020677605e-03 -5.462748712778e-03 -3.956237114404e-03 -4.426209117706e-03 -4.642905975627e-03 -4.368636303862e-03 

NAME = Non-Bonded_C4-P
TYPE = C4 , P
3.700000000000e+00 3.900000000000e+00 4.100000000000e+00 4.300000000000e+00 4.500000000000e+00 4.700000000000e+00 4.900000000000e+00 5.100000000000e+00 5.300000000000e+00 5.500000000000e+00 5.700000000000e+00 5.900000000000e+00 6.100000000000e+00 6.300000000000e+00 6.500000000000e+00 6.700000000000e+00 6.900000000000e+00 7.100000000000e+00 7.300000000000e+00 7.500000000000e+00 7.700000000000e+00 7.900000000000e+00 8.100000000000e+00 8.300000000000e+00 8.500000000000e+00 8.700000000000e+00 8.900000000000e+00 9.100000000000e+00 9.300000000000e+00 9.500000000000e+00 9.700000000000e+00 9.900000000000e+00 1.010000000000e+01 1.030000000000e+01 1.050000000000e+01 1.070000000000e+01 1.090000000000e+01 1.110000000000e+01 1.130000000000e+01 1.150000000000e+01 1.170000000000e+01 1.190000000000e+01 1.210000000000e+01 1.230000000000e+01 1.250000000000e+01 1.270000000000e+01 1.290000000000e+01 1.310000000000e+01 1.330000000000e+01 1.350000000000e+01 1.370000000000e+01 1.390000000000e+01 1.410000000000e+01 1.430000000000e+01 1.450000000000e+01 1.470000000000e+01 1.490000000000e+01 1.510000000000e+01 1.530000000000e+01 1.550000000000e+01 1.570000000000e+01 1.590000000000e+01 1.610000000000e+01 1.630000000000e+01 1.650000000000e+01 1.670000000000e+01 1.690000000000e+01 1.710000000000e+01 1.730000000000e+01 1.750000000000e+01 1.770000000000e+01 1.790000000000e+01 1.810000000000e+01 
3.657751015414e+00 2.484282872754e+00 1.798645164392e+00 1.174126165182e+00 6.922572413767e-01 4.393298704585e-01 2.614826905062e-01 1.695819658393e-01 8.315053768516e-02 7.827530423699e-02 5.954751327812e-02 8.119928559567e-02 1.172601293795e-01 1.237620902709e-01 1.385390052141e-01 1.618112986120e-01 1.523829527977e-01 1.590245198089e-01 1.410234846828e-01 1.128172044505e-01 6.817830691092e-02 2.933810679293e-02 -2.349370360598e-02 -7.414139123117e-02 -1.133839217570e-01 -1.448923738666e-01 -1.682086385064e-01 -1.773855829181e-01 -1.877808669887e-01 -1.813607092884e-01 -1.699812754305e-01 -1.491691159051e-01 -1.324318870320e-01 -1.105278066061e-01 -9.687647974497e-02 -8.633459837844e-02 -7.425323811770e-02 -7.456328064238e-02 -6.313315989290e-02 -5.849114293895e-02 -4.831494980373e-02 -3.769708371092e-02 -3.082288571106e-02 -2.548518067162e-02 -1.766276102284e-02 -1.118186522454e-02 -7.994879203197e-03 -2.183366421541e-03 -6.608049582975e-05 1.243738088729e-03 5.080030150895e-03 9.500898698703e-03 1.654673355740e-02 1.639437742670e-02 1.557929320306e-02 2.002151354478e-02 2.134308327319e-02 1.587679584693e-02 1.922213328978e-02 1.841572386448e-02 1.503227548671e-02 1.695072608344e-02 1.718078366650e-02 1.633523341324e-02 1.448228766624e-02 1.497098358208e-02 1.464421601200e-02 1.276125168785e-02 1.434456192814e-02 1.256739733782e-02 1.082162051697e-02 1.044830973167e-02 9.655815062942e-03 

NAME = Non-Bonded_CO-CO
TYPE = CO , CO
3.100000000000e+00 3.300000000000e+00 3.500000000000e+00 3.700000000000e+00 3.900000000000e+00 4.100000000000e+00 4.300000000000e+00 4.500000000000e+00 4.700000000000e+00 4.900000000000e+00 5.100000000000e+00 5.300000000000e+00 5.500000000000e+00 5.700000000000e+00 5.900000000000e+00 6.100000000000e+00 6.300000000000e+00 6.500000000000e+00 6.700000000000e+00 6.900000000000e+00 7.100000000000e+00 7.300000000000e+00 7.500000000000e+00 7.700000000000e+00 7.900000000000e+00 8.100000000000e+00 8.300000000000e+00 8.500000000000e+00 8.700000000000e+00 8.900000000000e+00 9.100000000000e+00 9.300000000000e+00 9.500000000000e+00 9.700000000000e+00 9.900000000000e+00 1.010000000000e+01 1.030000000000e+01 1.050000000000e+01 1.070000000000e+01 1.090000000000e+01 1.110000000000e+01 1.130000000000e+01 1.150000000000e+01 1.170000000000e+01 1.190000000000e+01 1.210000000000e+01 1.230000000000e+01 1.250000000000e+01 1.270000000000e+01 1.290000000000e+01 1.310000000000e+01 1.330000000000e+01 1.350000000000e+01 1.370000000000e+01 1.390000000000e+01 1.410000000000e+01 1.430000000000e+01 1.450000000000e+01 1.470000000000e+01 1.490000000000e+01 1.510000000000e+01 1.530000000000e+01 1.550000000000e+01 1.570000000000e+01 1.590000000000e+01 1.610000000000e+01 1.630000000000e+01 1.650000000000e+01 1.670000000000e+01 1.690000000000e+01 1.710000000000e+01 1.730000000000e+01 1.750000000000e+01 1.770000000000e+01 1.790000000000e+01 1.810000000000e+01 
4.001891238848e+00 2.893863150063e+00 2.098061160093e+00 1.413316906640e+00 8.866538471007e-01 4.847903084850e-01 1.905505359914e-01 2.343485245685e-02 -6.222029173265e-02 -1.196070103074e-01 -1.550636066540e-01 -1.605549669191e-01 -1.584193130499e-01 -1.466137210745e-01 -1.164789253599e-01 -8.925342431093e-02 -6.879201803989e-02 -6.096253767399e-02 -5.509513491339e-02 -5.737476172609e-02 -4.732967430900e-02 -2.186192406439e-02 -1.466538464658e-03 1.564435168937e-02 1.515689485186e-02 1.185902014120e-02 1.321776048300e-02 9.202354731304e-03 1.702640092248e-03 -9.533769393368e-03 -1.180369456909e-02 -1.973869175702e-02 -2.366894199100e-02 -1.751623764920e-02 -1.661989811388e-02 -6.764141667500e-03 -2.959957748235e-03 3.146676790985e-03 8.897636336206e-03 9.212271060564e-03 5.585653736085e-03 -3.553114056444e-04 -2.297835420425e-03 -8.985192524096e-03 -1.191001999070e-02 -1.351667044311e-02 -1.161797371831e-02 -1.272048641923e-02 -1.440828743820e-02 -1.214087605645e-02 -1.206473110620e-02 -9.367796619801e-03 -6.314507234311e-03 -6.647036988501e-03 -2.108576398263e-03 -3.345886279971e-03 -1.703519017942e-03 8.795906576393e-04 3.307298432124e-03 3.580275704964e-03 2.541387881655e-03 9.175011437195e-04 1.032826003732e-03 -6.668557913565e-04 1.514000148269e-03 -9.472942256415e-04 -8.697215969844e-04 -7.538401852129e-04 -2.670720037728e-03 -2.755656617112e-03 -1.274038543607e-03 -1.614520195166e-03 -1.956617847956e-03 -2.413895119052e-04 -1.175944197834e-03 8.056429554878e-04 

NAME = Non-Bonded_CO-CdB
TYPE = CO , CdB
3.100000000000e+00 3.300000000000e+00 3.500000000000e+00 3.700000000000e+00 3.900000000000e+00 4.100000000000e+00 4.300000000000e+00 4.500000000000e+00 4.700000000000e+00 4.900000000000e+00 5.100000000000e+00 5.300000000000e+00 5.500000000000e+00 5.700000000000e+00 5.900000000000e+00 6.100000000000e+00 6.300000000000e+00 6.500000000000e+00 6.700000000000e+00 6.900000000000e+00 7.100000000000e+00 7.300000000000e+00 7.500000000000e+00 7.700000000000e+00 7.900000000000e+00 8.100000000000e+00 8.300000000000e+00 8.500000000000e+00 8.700000000000e+00 8.900000000000e+00 9.100000000000e+00 9.300000000000e+00 9.500000000000e+00 9.700000000000e+00 9.900000000000e+00 1.010000000000e+01 1.030000000000e+01 1.050000000000e+01 1.070000000000e+01 1.090000000000e+01 1.110000000000e+01 1.130000000000e+01 1.150000000000e+01 1.170000000000e+01 1.190000000000e+01 1.210000000000e+01 1.230000000000e+01 1.250000000000e+01 1.270000000000e+01 1.290000000000e+01 1.310000000000e+01 1.330000000000e+01 1.350000000000e+01 1.370000000000e+01 1.390000000000e+01 1.410000000000e+01 1.430000000000e+01 1.450000000000e+01 1.470000000000e+01 1.490000000000e+01 1.510000000000e+01 1.530000000000e+01 1.550000000000e+01 1.570000000000e+01 1.590000000000e+01 1.610000000000e+01 1.630000000000e+01 1.650000000000e+01 1.670000000000e+01 1.690000000000e+01 1.710000000000e+01 1.730000000000e+01 1.750000000000e+01 1.770000000000e+01 1.790000000000e+01 1.810000000000e+01 
3.164760287722e+00 2.356582350840e+00 1.698930226400e+00 1.189341759168e+00 8.053151947096e-01 4.969063436451e-01 2.815979903796e-01 1.031748025984e-01 4.196724003957e-02 7.900217206142e-04 -2.654146296109e-02 -3.129079147191e-02 -2.785250392998e-02 -1.854126387136e-02 4.018150741344e-03 2.487577548565e-02 4.989636303944e-02 7.736949855055e-02 9.748285841357e-02 1.238084807877e-01 1.446246607471e-01 1.609381510014e-01 1.732737998244e-01 1.770001019539e-01 1.819464934860e-01 1.798092759019e-01 1.714887207166e-01 1.512202975893e-01 1.348289694172e-01 1.169936427724e-01 1.072874636674e-01 9.398264454593e-02 8.483730696013e-02 7.940130949505e-02 7.321502161899e-02 7.251567485053e-02 6.960749356889e-02 6.856054886995e-02 7.135192119095e-02 6.944758280542e-02 6.962972265745e-02 7.247315019850e-02 7.315356531182e-02 6.941739030797e-02 6.780792733159e-02 6.511992509462e-02 6.323066256499e-02 5.853404585589e-02 5.293353814291e-02 4.999116214326e-02 4.396129327071e-02 3.874570385792e-02 3.575692918847e-02 3.208524059963e-02 3.069803470032e-02 2.865486142795e-02 2.856747681445e-02 2.753267820382e-02 2.611409172253e-02 2.783512594508e-02 2.683813544452e-02 2.762310228349e-02 2.561277642060e-02 2.661282246958e-02 2.471582657363e-02 2.507694346438e-02 2.310001850557e-02 2.204607700919e-02 2.004224633973e-02 1.788713432782e-02 1.684387237441e-02 1.680513485268e-02 1.361431489978e-02 1.220344571974e-02 1.167462764629e-02 1.030162442788e-02 

NAME = Non-Bonded_CO-N
TYPE = CO , N
3.300000000000e+00 3.500000000000e+00 3.700000000000e+00 3.900000000000e+00 4.100000000000e+00 4.300000000000e+00 4.500000000000e+00 4.700000000000e+00 4.900000000000e+00 5.100000000000e+00 5.300000000000e+00 5.500000000000e+00 5.700000000000e+00 5.900000000000e+00 6.100000000000e+00 6.300000000000e+00 6.500000000000e+00 6.700000000000e+00 6.900000000000e+00 7.100000000000e+00 7.300000000000e+00 7.500000000000e+00 7.700000000000e+00 7.900000000000e+00 8.100000000000e+00 8.300000000000e+00 8.500000000000e+00 8.700000000000e+00 8.900000000000e+00 9.100000000000e+00 9.300000000000e+00 9.500000000000e+00 9.700000000000e+00 9.900000000000e+00 1.010000000000e+01 1.030000000000e+01 1.050000000000e+01 1.070000000000e+01 1.090000000000e+01 1.110000000000e+01 1.130000000000e+01 1.150000000000e+01 1.170000000000e+01 1.190000000000e+01 1.210000000000e+01 1.230000000000e+01 1.250000000000e+01 1.270000000000e+01 1.290000000000e+01 1.310000000000e+01 1.330000000000e+01 1.350000000000e+01 1.370000000000e+01 1.390000000000e+01 1.410000000000e+01 1.430000000000e+01 1.450000000000e+01 1.470000000000e+01 1.490000000000e+01 1.510000000000e+01 1.530000000000e+01 1.550000000000e+01 1.570000000000e+01 1.590000000000e+01 1.610000000000e+01 1.630000000000e+01 1.650000000000e+01 1.670000000000e+01 1.690000000000e+01 1.710000000000e+01 1.730000000000e+01 1.750000000000e+01 1.770000000000e+01 1.790000000000e+01 1.810000000000e+01 
5.162874863246e+00 3.830246101362e+00 2.474739476241e+00 1.340418681309e+00 5.799138572043e-01 1.392091822176e-01 -4.006352408268e-02 -1.362715007155e-01 -1.306024218525e-01 -1.085227105353e-02 1.268287279873e-01 2.129435712061e-01 2.606184841829e-01 2.704796883708e-01 2.544852233042e-01 2.109364982931e-01 1.519859171774e-01 7.906079612742e-02 3.830590285185e-03 -4.570488691059e-02 -6.733546434359e-02 -7.266683000460e-02 -7.061628079425e-02 -6.589683367255e-02 -7.018263733737e-02 -7.656354565993e-02 -7.600719732855e-02 -7.193173566770e-02 -6.137602398987e-02 -4.588556102528e-02 -3.708851313196e-02 -3.068683474549e-02 -2.853963565271e-02 -2.938891761093e-02 -2.695791957330e-02 -1.698291693923e-02 -4.426537505718e-03 2.824682683361e-03 7.771455587270e-03 1.290408645789e-02 1.109266716542e-02 1.080665760165e-02 7.212869097347e-03 3.778438543337e-03 7.739005837594e-03 3.955143889140e-03 3.247176270546e-05 1.458219851098e-03 1.246693866168e-03 -3.850001048958e-03 -3.677432007631e-03 -4.975100275101e-03 -4.932506879113e-03 -2.908157026084e-03 -3.629557285011e-03 -6.971320319628e-04 -4.564155678978e-04 1.756097922528e-03 4.703491236746e-03 3.876312586961e-03 4.576897560027e-03 5.166588787167e-03 6.466391285552e-03 9.383377108987e-03 9.877416758742e-03 8.592016470255e-03 9.170878957279e-03 1.170719996933e-02 1.124063505059e-02 1.268623626698e-02 9.588092562442e-03 9.276102042317e-03 8.812795609072e-03 8.458862959918e-03 8.338430835154e-03 

NAME = Non-Bonded_CO-P
TYPE = CO , P
3.300000000000e+00 3.500000000000e+00 3.700000000000e+00 3.900000000000e+00 4.100000000000e+00 4.300000000000e+00 4.500000000000e+00 4.700000000000e+00 4.900000000000e+00 5.100000000000e+00 5.300000000000e+00 5.500000000000e+00 5.700000000000e+00 5.900000000000e+00 6.100000000000e+00 6.300000000000e+00 6.500000000000e+00 6.700000000000e+00 6.900000000000e+00 7.100000000000e+00 7.300000000000e+00 7.500000000000e+00 7.700000000000e+00 7.900000000000e+00 8.100000000000e+00 8.300000000000e+00 8.500000000000e+00 8.700000000000e+00 8.900000000000e+00 9.100000000000e+00 9.300000000000e+00 9.500000000000e+00 9.700000000000e+00 9.900000000000e+00 1.010000000000e+01 1.030000000000e+01 1.050000000000e+01 1.070000000000e+01 1.090000000000e+01 1.110000000000e+01 1.130000000000e+01 1.150000000000e+01 1.170000000000e+01 1.190000000000e+01 1.210000000000e+01 1.230000000000e+01 1.250000000000e+01 1.270000000000e+01 1.290000000000e+01 1.310000000000e+01 1.330000000000e+01 1.350000000000e+01 1.370000000000e+01 1.390000000000e+01 1.410000000000e+01 1.430000000000e+01 1.450000000000e+01 1.470000000000e+01 1.490000000000e+01 1.510000000000e+01 1.530000000000e+01 1.550000000000e+01 1.570000000000e+01 1.590000000000e+01 1.610000000000e+01 1.630000000000e+01 1.650000000000e+01 1.670000000000e+01 1.690000000000e+01 1.710000000000e+01 1.730000000000e+01 1.750000000000e+01 1.770000000000e+01 1.790000000000e+01 1.810000000000e+01 
3.735213845322e+00 2.061547316018e+00 8.558522828760e-01 1.549488622085e-01 -1.515450105672e-01 -2.664772466086e-01 -2.900209432756e-01 -3.384494936409e-01 -4.069498205646e-01 -4.796114984793e-01 -5.208152361545e-01 -5.190744679296e-01 -4.743591890002e-01 -3.964188491726e-01 -3.012026533151e-01 -2.254703427161e-01 -1.868532524664e-01 -1.624808509626e-01 -1.411871082406e-01 -1.361122420030e-01 -1.353615977617e-01 -1.431717145679e-01 -1.604110208056e-01 -1.895367568670e-01 -2.124960150582e-01 -2.127394131241e-01 -1.988052867085e-01 -1.801497081655e-01 -1.704529813853e-01 -1.592079719289e-01 -1.464439538760e-01 -1.373604358341e-01 -1.326573145778e-01 -1.277583601626e-01 -1.256306398986e-01 -1.248302483832e-01 -1.230507134043e-01 -1.206329802929e-01 -1.120150662735e-01 -1.022701395603e-01 -9.116300030544e-02 -8.306276986860e-02 -7.069102197902e-02 -6.448594746865e-02 -5.432471073810e-02 -4.612456793872e-02 -3.915213565249e-02 -3.220269473275e-02 -2.577584051836e-02 -2.397550353611e-02 -2.082071016064e-02 -1.749787674416e-02 -1.288004248328e-02 -9.186793774962e-03 -3.591369121977e-03 2.324801489967e-03 3.494378457826e-03 5.202127082530e-03 7.898802957784e-03 6.406292185109e-03 5.795722021028e-03 1.078850895004e-02 6.521225029675e-03 5.700202563426e-03 7.638800542948e-03 9.528738325513e-03 1.235335940938e-02 8.009899680377e-03 9.064220854998e-03 9.213946363111e-03 7.542682436187e-03 7.578372688380e-03 4.576519023544e-03 5.692840759781e-03 4.804997145169e-03 

NAME = Non-Bonded_CdB-CdB
TYPE = CdB , CdB
3.100000000000e+00 3.300000000000e+00 3.500000000000e+00 3.700000000000e+00 3.900000000000e+00 4.100000000000e+00 4.300000000000e+00 4.500000000000e+00 4.700000000000e+00 4.900000000000e+00 5.100000000000e+00 5.300000000000e+00 5.500000000000e+00 5.700000000000e+00 5.900000000000e+00 6.100000000000e+00 6.300000000000e+00 6.500000000000e+00 6.700000000000e+00 6.900000000000e+00 7.100000000000e+00 7.300000000000e+00 7.500000000000e+00 7.700000000000e+00 7.900000000000e+00 8.100000000000e+00 8.300000000000e+00 8.500000000000e+00 8.700000000000e+00 8.900000000000e+00 9.100000000000e+00 9.300000000000e+00 9.500000000000e+00 9.700000000000e+00 9.900000000000e+00 1.010000000000e+01 1.030000000000e+01 1.050000000000e+01 1.070000000000e+01 1.090000000000e+01 1.110000000000e+01 1.130000000000e+01 1.150000000000e+01 1.170000000000e+01 1.190000000000e+01 1.210000000000e+01 1.230000000000e+01 1.250000000000e+01 1.270000000000e+01 1.290000000000e+01 1.310000000000e+01 1.330000000000e+01 1.350000000000e+01 1.370000000000e+01 1.390000000000e+01 1.410000000000e+01 1.430000000000e+01 1.450000000000e+01 1.470000000000e+01 1.490000000000e+01 1.510000000000e+01 1.530000000000e+01 1.550000000000e+01 1.570000000000e+01 1.590000000000e+01 1.610000000000e+01 1.630000000000e+01 1.650000000000e+01 1.670000000000e+01 1.690000000000e+01 1.710000000000e+01 1.730000000000e+01 1.750000000000e+01 1.770000000000e+01 1.790000000000e+01 1.810000000000e+01 
4.843685677065e+00 3.676000318641e+00 2.492082750686e+00 1.653485795722e+00 1.091365677987e+00 6.758135346276e-01 4.130999738509e-01 2.516658572772e-01 1.150603126320e-01 3.238833223515e-02 -2.600088147239e-02 -4.587328046482e-02 -4.940419589204e-02 -4.402522879522e-02 -2.782789904750e-02 -1.052308013578e-02 6.695847686409e-03 3.151289189081e-02 5.409861763965e-02 6.911227546397e-02 8.227490893175e-02 9.579432005510e-02 9.793373705150e-02 9.807772125701e-02 8.948098674603e-02 7.803973194324e-02 6.236922821491e-02 5.118311028657e-02 3.872109991572e-02 2.832823359241e-02 1.982627226069e-02 1.598145110150e-02 1.308829418242e-02 1.661183817477e-02 1.917468588628e-02 2.202297378022e-02 2.683886906151e-02 3.461557432571e-02 3.807231541119e-02 4.317282139583e-02 4.712272823463e-02 4.903007136425e-02 4.899339877588e-02 4.938329193275e-02 4.787820106225e-02 4.222344875398e-02 3.597524246179e-02 2.884313652663e-02 2.390221111313e-02 1.996752469767e-02 1.317626346637e-02 9.547226719756e-03 6.613259379239e-03 8.390494622315e-03 5.824302136239e-03 6.927600638199e-03 6.378460185496e-03 6.810801676805e-03 4.474229286754e-03 5.451941991065e-03 7.744754956442e-03 7.177535237683e-03 6.402163501851e-03 8.833466716112e-03 6.596823859517e-03 3.296194640027e-03 5.330201233862e-03 5.472127149950e-03 4.833889284598e-03 3.950758142609e-03 1.324080034158e-03 1.476057322086e-03 7.397650599117e-04 3.274186889472e-05 2.049658612190e-04 -3.818467230384e-04 

NAME = Non-Bonded_CdB-N
TYPE = CdB , N
3.300000000000e+00 3.500000000000e+00 3.700000000000e+00 3.900000000000e+00 4.100000000000e+00 4.300000000000e+00 4.500000000000e+00 4.700000000000e+00 4.900000000000e+00 5.100000000000e+00 5.300000000000e+00 5.500000000000e+00 5.700000000000e+00 5.900000000000e+00 6.100000000000e+00 6.300000000000e+00 6.500000000000e+00 6.700000000000e+00 6.900000000000e+00 7.100000000000e+00 7.300000000000e+00 7.500000000000e+00 7.700000000000e+00 7.900000000000e+00 8.100000000000e+00 8.300000000000e+00 8.500000000000e+00 8.700000000000e+00 8.900000000000e+00 9.100000000000e+00 9.300000000000e+00 9.500000000000e+00 9.700000000000e+00 9.900000000000e+00 1.010000000000e+01 1.030000000000e+01 1.050000000000e+01 1.070000000000e+01 1.090000000000e+01 1.110000000000e+01 1.130000000000e+01 1.150000000000e+01 1.170000000000e+01 1.190000000000e+01 1.210000000000e+01 1.230000000000e+01 1.250000000000e+01 1.270000000000e+01 1.290000000000e+01 1.310000000000e+01 1.330000000000e+01 1.350000000000e+01 1.370000000000e+01 1.390000000000e+01 1.410000000000e+01 1.430000000000e+01 1.450000000000e+01 1.470000000000e+01 1.490000000000e+01 1.510000000000e+01 1.530000000000e+01 1.550000000000e+01 1.570000000000e+01 1.590000000000e+01 1.610000000000e+01 1.630000000000e+01 1.650000000000e+01 1.670000000000e+01 1.690000000000e+01 1.710000000000e+01 1.730000000000e+01 1.750000000000e+01 1.770000000000e+01 1.790000000000e+01 1.810000000000e+01 
3.427561048814e+00 2.481556948990e+00 1.589853009539e+00 9.486524315738e-01 5.520273264360e-01 2.727864537243e-01 1.121820976248e-01 8.249188287546e-02 1.029384205589e-01 9.357975812774e-02 1.172880966464e-01 1.339117000885e-01 1.593194645994e-01 1.600200978096e-01 1.876244842652e-01 2.075592419066e-01 2.068096157095e-01 2.069085134229e-01 1.926175058121e-01 1.901880591187e-01 1.669352766232e-01 1.384286884557e-01 1.004692705090e-01 6.062096851381e-02 3.092090573409e-02 -3.057571918769e-02 -7.414333628251e-02 -1.133019774292e-01 -1.555213491887e-01 -1.816442529082e-01 -1.895294067008e-01 -1.788090939197e-01 -1.677426437610e-01 -1.571272037415e-01 -1.524110750552e-01 -1.585132550316e-01 -1.559574932795e-01 -1.533048305976e-01 -1.440941308035e-01 -1.353287669529e-01 -1.296910620706e-01 -1.270714826520e-01 -1.207399731217e-01 -1.165988033105e-01 -1.109727363742e-01 -1.078010203215e-01 -1.095698495072e-01 -1.057062114600e-01 -9.815853557755e-02 -9.352482025540e-02 -8.705968132627e-02 -8.258519249112e-02 -7.356799362575e-02 -6.406907592700e-02 -5.241098334013e-02 -4.527227784638e-02 -4.274942112607e-02 -3.801049351446e-02 -3.187991665799e-02 -3.175563619910e-02 -2.805615173093e-02 -2.221839951193e-02 -2.062114105455e-02 -2.018234933097e-02 -1.816340630155e-02 -2.055857885291e-02 -1.973260280618e-02 -1.992508958202e-02 -1.754768283383e-02 -1.913271931109e-02 -1.570526096349e-02 -1.744448358827e-02 -1.720950880629e-02 -1.566615462096e-02 -1.259085227842e-02 

NAME = Non-Bonded_CdB-P
TYPE = CdB , P
3.700000000000e+00 3.900000000000e+00 4.100000000000e+00 4.300000000000e+00 4.500000000000e+00 4.700000000000e+00 4.900000000000e+00 5.100000000000e+00 5.300000000000e+00 5.500000000000e+00 5.700000000000e+00 5.900000000000e+00 6.100000000000e+00 6.300000000000e+00 6.500000000000e+00 6.700000000000e+00 6.900000000000e+00 7.100000000000e+00 7.300000000000e+00 7.500000000000e+00 7.700000000000e+00 7.900000000000e+00 8.100000000000e+00 8.300000000000e+00 8.500000000000e+00 8.700000000000e+00 8.900000000000e+00 9.100000000000e+00 9.300000000000e+00 9.500000000000e+00 9.700000000000e+00 9.900000000000e+00 1.010000000000e+01 1.030000000000e+01 1.050000000000e+01 1.070000000000e+01 1.090000000000e+01 1.110000000000e+01 1.130000000000e+01 1.150000000000e+01 1.170000000000e+01 1.190000000000e+01 1.210000000000e+01 1.230000000000e+01 1.250000000000e+01 1.270000000000e+01 1.290000000000e+01 1.310000000000e+01 1.330000000000e+01 1.350000000000e+01 1.370000000000e+01 1.390000000000e+01 1.410000000000e+01 1.430000000000e+01 1.450000000000e+01 1.470000000000e+01 1.490000000000e+01 1.510000000000e+01 1.530000000000e+01 1.550000000000e+01 1.570000000000e+01 1.590000000000e+01 1.610000000000e+01 1.630000000000e+01 1.650000000000e+01 1.670000000000e+01 1.690000000000e+01 1.710000000000e+01 1.730000000000e+01 1.750000000000e+01 1.770000000000e+01 1.790000000000e+01 1.810000000000e+01 
1.861863796078e+00 8.710022904616e-01 2.212495207321e-01 -1.738637751654e-01 -5.218368356491e-01 -7.223562923420e-01 -8.093679550234e-01 -8.402151827633e-01 -8.064219796410e-01 -7.916575621074e-01 -7.139187689128e-01 -6.641726736570e-01 -6.178029602428e-01 -5.548294146378e-01 -5.064213811849e-01 -4.642120679541e-01 -4.416510339047e-01 -4.536534093622e-01 -4.349120023747e-01 -4.409838371881e-01 -4.414484413781e-01 -4.516241928032e-01 -4.692488330510e-01 -4.822395288844e-01 -4.840220000344e-01 -4.585333980117e-01 -4.259253788223e-01 -3.979441494157e-01 -3.636974890858e-01 -3.396410667896e-01 -3.193292077434e-01 -3.005911823136e-01 -2.739849757150e-01 -2.536003489973e-01 -2.353968138911e-01 -2.171224797629e-01 -1.983856987963e-01 -1.823336169826e-01 -1.662707745917e-01 -1.549987582277e-01 -1.369601312689e-01 -1.303893404169e-01 -1.197192793258e-01 -1.062930482493e-01 -9.720461526200e-02 -9.154637146122e-02 -7.632281483053e-02 -6.669199682971e-02 -5.348943261674e-02 -4.702539097923e-02 -3.677768590258e-02 -2.836288222811e-02 -1.874854032401e-02 -1.351944527251e-02 -1.034331547692e-02 -9.132653854990e-03 -4.830913159190e-03 -2.574711709143e-03 -1.209422151532e-03 -1.897282958336e-04 9.870923812095e-04 2.099805436608e-03 2.808105727582e-03 2.407843112768e-03 3.201121465758e-04 6.735162569065e-04 1.262452347219e-03 3.880134534545e-03 4.618242964703e-03 5.350675342568e-03 9.084842251891e-03 8.926862143049e-03 9.075534501942e-03 

NAME = Non-Bonded_N-N
TYPE = N , N
3.700000000000e+00 3.900000000000e+00 4.100000000000e+00 4.300000000000e+00 4.500000000000e+00 4.700000000000e+00 4.900000000000e+00 5.100000000000e+00 5.300000000000e+00 5.500000000000e+00 5.700000000000e+00 5.900000000000e+00 6.100000000000e+00 6.300000000000e+00 6.500000000000e+00 6.700000000000e+00 6.900000000000e+00 7.100000000000e+00 7.300000000000e+00 7.500000000000e+00 7.700000000000e+00 7.900000000000e+00 8.100000000000e+00 8.300000000000e+00 8.500000000000e+00 8.700000000000e+00 8.900000000000e+00 9.100000000000e+00 9.300000000000e+00 9.500000000000e+00 9.700000000000e+00 9.900000000000e+00 1.010000000000e+01 1.030000000000e+01 1.050000000000e+01 1.070000000000e+01 1.090000000000e+01 1.110000000000e+01 1.130000000000e+01 1.150000000000e+01 1.170000000000e+01 1.190000000000e+01 1.210000000000e+01 1.230000000000e+01 1.250000000000e+01 1.270000000000e+01 1.290000000000e+01 1.310000000000e+01 1.330000000000e+01 1.350000000000e+01 1.370000000000e+01 1.390000000000e+01 1.410000000000e+01 1.430000000000e+01 1.450000000000e+01 1.470000000000e+01 1.490000000000e+01 1.510000000000e+01 1.530000000000e+01 1.550000000000e+01 1.570000000000e+01 1.590000000000e+01 1.610000000000e+01 1.630000000000e+01 1.650000000000e+01 1.670000000000e+01 1.690000000000e+01 1.710000000000e+01 1.730000000000e+01 1.750000000000e+01 1.770000000000e+01 1.790000000000e+01 1.810000000000e+01 
5.480373584613e+00 3.929642389101e+00 2.741191623307e+00 1.961019432027e+00 1.456369455058e+00 1.178675277763e+00 9.461963897164e-01 7.955344854725e-01 6.731150226141e-01 5.961337840783e-01 5.428364095967e-01 5.059383725276e-01 4.800628061322e-01 4.800726743258e-01 4.831057654813e-01 4.861641745019e-01 4.545310130203e-01 4.071063751185e-01 3.635298720756e-01 3.375742819503e-01 3.270508260054e-01 3.375951173035e-01 3.273644722766e-01 3.052040778027e-01 2.726861461040e-01 2.451753392959e-01 2.257102365681e-01 2.024784928937e-01 1.888802665555e-01 1.709000555689e-01 1.582118229706e-01 1.419313647583e-01 1.312486573797e-01 1.149289453733e-01 1.057010915148e-01 9.868630627747e-02 9.520484332078e-02 8.636927949388e-02 8.284114876474e-02 7.606066994167e-02 7.065926477252e-02 6.966025970709e-02 6.678880392261e-02 6.454406193691e-02 5.825222765940e-02 5.528240543270e-02 4.168219209432e-02 4.194782583956e-02 3.831496847155e-02 3.569973326182e-02 3.028350512234e-02 2.478156893430e-02 2.579699858122e-02 2.110497643696e-02 1.700456291930e-02 1.370767698950e-02 1.316395771144e-02 9.674409315453e-03 5.246696094669e-03 3.637229290389e-03 2.358622477973e-03 1.181968868686e-03 -6.578755353214e-03 -9.411784085164e-03 -1.112043159829e-02 -1.199221115770e-02 -1.624438535604e-02 -1.379999764402e-02 -1.794210226919e-02 -1.657363839682e-02 -1.675168643104e-02 -2.197875443499e-02 -2.049421506014e-02 

NAME = Non-Bonded_N-P
TYPE = N , P
3.300000000000e+00 3.500000000000e+00 3.700000000000e+00 3.900000000000e+00 4.100000000000e+00 4.300000000000e+00 4.500000000000e+00 4.700000000000e+00 4.900000000000e+00 5.100000000000e+00 5.300000000000e+00 5.500000000000e+00 5.700000000000e+00 5.900000000000e+00 6.100000000000e+00 6.300000000000e+00 6.500000000000e+00 6.700000000000e+00 6.900000000000e+00 7.100000000000e+00 7.300000000000e+00 7.500000000000e+00 7.700000000000e+00 7.900000000000e+00 8.100000000000e+00 8.300000000000e+00 8.500000000000e+00 8.700000000000e+00 8.900000000000e+00 9.100000000000e+00 9.300000000000e+00 9.500000000000e+00 9.700000000000e+00 9.900000000000e+00 1.010000000000e+01 1.030000000000e+01 1.050000000000e+01 1.070000000000e+01 1.090000000000e+01 1.110000000000e+01 1.130000000000e+01 1.150000000000e+01 1.170000000000e+01 1.190000000000e+01 1.210000000000e+01 1.230000000000e+01 1.250000000000e+01 1.270000000000e+01 1.290000000000e+01 1.310000000000e+01 1.330000000000e+01 1.350000000000e+01 1.370000000000e+01 1.390000000000e+01 1.410000000000e+01 1.430000000000e+01 1.450000000000e+01 1.470000000000e+01 1.490000000000e+01 1.510000000000e+01 1.530000000000e+01 1.550000000000e+01 1.570000000000e+01 1.590000000000e+01 1.610000000000e+01 1.630000000000e+01 1.650000000000e+01 1.670000000000e+01 1.690000000000e+01 1.710000000000e+01 1.730000000000e+01 1.750000000000e+01 1.770000000000e+01 1.790000000000e+01 1.810000000000e+01 
2.577934810493e+00 7.831182614647e-01 -6.207073755410e-01 -1.221252838095e+00 -1.626909495728e+00 -1.784354819588e+00 -1.780887763997e+00 -1.661446817701e+00 -1.464104865641e+00 -1.220393041470e+00 -9.046622718479e-01 -5.995258971244e-01 -4.481719050339e-01 -4.032170657846e-01 -4.192425121777e-01 -4.632115857465e-01 -5.095800602679e-01 -5.400276564538e-01 -5.535679784197e-01 -5.458413146403e-01 -5.195652515677e-01 -4.949145485908e-01 -4.861920416897e-01 -4.842898778702e-01 -4.911248068602e-01 -4.947691566429e-01 -4.826278041588e-01 -4.714223451719e-01 -4.433679448735e-01 -4.167643052813e-01 -3.796391669187e-01 -3.417685768847e-01 -3.080166436986e-01 -2.798489736651e-01 -2.507840318744e-01 -2.314534383264e-01 -2.224005164810e-01 -2.152143883236e-01 -2.028185990011e-01 -1.987350620728e-01 -1.878507744241e-01 -1.767832758444e-01 -1.733876309534e-01 -1.666621221087e-01 -1.541732759805e-01 -1.423266385744e-01 -1.323273189903e-01 -1.227186093618e-01 -1.085516215468e-01 -1.022758442475e-01 -9.777713822711e-02 -8.801222142176e-02 -8.208303782913e-02 -7.167084129153e-02 -6.883074727413e-02 -6.102290542097e-02 -5.479378725121e-02 -5.271279315472e-02 -4.639766564806e-02 -3.824707108082e-02 -3.463098145781e-02 -3.073013400498e-02 -2.650267554276e-02 -2.090889011106e-02 -2.087397918514e-02 -1.888048518908e-02 -1.450850420832e-02 -1.218755969411e-02 -1.210437793145e-02 -1.127733216313e-02 -9.130953195765e-03 -8.449606346706e-03 -9.070348730136e-03 -5.568360280292e-03 -7.181344252880e-03 

NAME = Non-Bonded_P-P
TYPE = P , P
3.700000000000e+00 3.900000000000e+00 4.100000000000e+00 4.300000000000e+00 4.500000000000e+00 4.700000000000e+00 4.900000000000e+00 5.100000000000e+00 5.300000000000e+00 5.500000000000e+00 5.700000000000e+00 5.900000000000e+00 6.100000000000e+00 6.300000000000e+00 6.500000000000e+00 6.700000000000e+00 6.900000000000e+00 7.100000000000e+00 7.300000000000e+00 7.500000000000e+00 7.700000000000e+00 7.900000000000e+00 8.100000000000e+00 8.300000000000e+00 8.500000000000e+00 8.700000000000e+00 8.900000000000e+00 9.100000000000e+00 9.300000000000e+00 9.500000000000e+00 9.700000000000e+00 9.900000000000e+00 1.010000000000e+01 1.030000000000e+01 1.050000000000e+01 1.070000000000e+01 1.090000000000e+01 1.110000000000e+01 1.130000000000e+01 1.150000000000e+01 1.170000000000e+01 1.190000000000e+01 1.210000000000e+01 1.230000000000e+01 1.250000000000e+01 1.270000000000e+01 1.290000000000e+01 1.310000000000e+01 1.330000000000e+01 1.350000000000e+01 1.370000000000e+01 1.390000000000e+01 1.410000000000e+01 1.430000000000e+01 1.450000000000e+01 1.470000000000e+01 1.490000000000e+01 1.510000000000e+01 1.530000000000e+01 1.550000000000e+01 1.570000000000e+01 1.590000000000e+01 1.610000000000e+01 1.630000000000e+01 1.650000000000e+01 1.670000000000e+01 1.690000000000e+01 1.710000000000e+01 1.730000000000e+01 1.750000000000e+01 1.770000000000e+01 1.790000000000e+01 1.810000000000e+01 
5.342194073861e+00 3.777089778618e+00 2.635579295172e+00 1.695381083238e+00 1.147044836811e+00 8.433859538101e-01 6.844473375954e-01 6.382902305118e-01 6.467673165188e-01 6.786048740615e-01 7.191101628362e-01 7.584692349612e-01 7.805490800017e-01 7.866302603972e-01 7.747595311388e-01 7.591333157802e-01 7.407274370013e-01 7.283311832615e-01 7.011884140219e-01 6.508544416917e-01 5.656495235663e-01 4.823912708694e-01 4.182334881224e-01 3.845742874674e-01 3.840381182940e-01 4.121979883862e-01 4.165630459189e-01 4.030760690250e-01 3.794452894538e-01 3.569647747362e-01 3.479217525728e-01 3.314873102005e-01 3.178878795052e-01 3.009464047913e-01 2.879589839755e-01 2.785066636126e-01 2.638526295151e-01 2.540903695925e-01 2.399347374032e-01 2.312017710165e-01 2.069792623087e-01 1.941780058154e-01 1.829299570976e-01 1.681815905879e-01 1.613722323540e-01 1.550414205292e-01 1.453963438155e-01 1.335308865157e-01 1.344097841268e-01 1.247096325715e-01 1.240644218532e-01 1.195234119501e-01 1.139149004960e-01 1.093773474202e-01 1.064602675193e-01 1.082345468395e-01 1.009955142050e-01 9.590457067857e-02 9.462231948761e-02 9.012412952610e-02 8.109238203296e-02 8.189151040827e-02 8.134114435382e-02 7.334506466410e-02 7.446021633754e-02 6.531584835024e-02 5.980508586953e-02 5.410840106510e-02 5.155971231620e-02 4.018183854474e-02 3.652922510967e-02 3.296108145313e-02 3.250191538684e-02 

NAME = Bond_N-P
TYPE = 1
3.010000000000e+00 3.030000000000e+00 3.050000000000e+00 3.070000000000e+00 3.090000000000e+00 3.110000000000e+00 3.130000000000e+00 3.150000000000e+00 3.170000000000e+00 3.190000000000e+00 3.210000000000e+00 3.230000000000e+00 3.250000000000e+00 3.270000000000e+00 3.290000000000e+00 3.310000000000e+00 3.330000000000e+00 3.350000000000e+00 3.370000000000e+00 3.390000000000e+00 3.410000000000e+00 3.430000000000e+00 3.450000000000e+00 3.470000000000e+00 3.490000000000e+00 3.510000000000e+00 3.530000000000e+00 3.550000000000e+00 3.570000000000e+00 3.590000000000e+00 3.610000000000e+00 3.630000000000e+00 3.650000000000e+00 3.670000000000e+00 3.690000000000e+00 3.710000000000e+00 3.730000000000e+00 3.750000000000e+00 3.770000000000e+00 3.790000000000e+00 3.810000000000e+00 3.830000000000e+00 3.850000000000e+00 3.870000000000e+00 3.890000000000e+00 3.910000000000e+00 3.930000000000e+00 3.950000000000e+00 3.970000000000e+00 3.990000000000e+00 4.010000000000e+00 4.030000000000e+00 4.050000000000e+00 
3.061483105626e+00 2.955242031437e+00 2.680975880627e+00 2.481414162925e+00 2.179578304394e+00 1.973944096825e+00 1.791589761509e+00 1.648772765764e+00 1.515599149821e+00 1.376303912471e+00 1.304437376413e+00 1.190606004904e+00 1.064860857685e+00 9.766262345665e-01 8.846915605068e-01 7.464508979126e-01 6.852566308442e-01 5.838027037510e-01 4.769058390231e-01 3.780989314293e-01 2.862194947173e-01 1.939890734602e-01 9.647904990464e-02 1.960989971546e-02 -3.452302472307e-02 -8.499596918471e-02 -1.240543747367e-01 -1.217422229933e-01 -1.322094598634e-01 -1.141637088116e-01 -9.208448988328e-02 -4.093629216551e-02 1.271054905137e-02 9.435191796011e-02 1.769195118660e-01 2.829877625909e-01 4.079518286511e-01 5.427527746076e-01 7.053724536649e-01 8.838705465726e-01 1.050443802322e+00 1.263427664705e+00 1.531591981272e+00 1.767996412842e+00 1.962774045706e+00 2.199486890493e+00 2.583301442205e+00 2.737448617854e+00 2.868514792065e+00 2.995033249561e+00 3.199405086564e+00 3.403150779605e+00 3.465312558017e+00 

NAME = Bond_P-CO
TYPE = 2
3.250000000000e+00 3.270000000000e+00 3.290000000000e+00 3.310000000000e+00 3.330000000000e+00 3.350000000000e+00 3.370000000000e+00 3.390000000000e+00 3.410000000000e+00 3.430000000000e+00 3.450000000000e+00 3.470000000000e+00 3.490000000000e+00 3.510000000000e+00 3.530000000000e+00 3.550000000000e+00 3.570000000000e+00 3.590000000000e+00 3.610000000000e+00 3.630000000000e+00 3.650000000000e+00 3.670000000000e+00 3.690000000000e+00 3.710000000000e+00 3.730000000000e+00 3.750000000000e+00 3.770000000000e+00 3.790000000000e+00 3.810000000000e+00 3.830000000000e+00 3.850000000000e+00 3.870000000000e+00 3.890000000000e+00 3.910000000000e+00 3.930000000000e+00 3.950000000000e+00 3.970000000000e+00 3.990000000000e+00 4.010000000000e+00 4.030000000000e+00 4.050000000000e+00 4.070000000000e+00 4.090000000000e+00 4.110000000000e+00 4.130000000000e+00 4.150000000000e+00 4.170000000000e+00 4.190000000000e+00 4.210000000000e+00 4.230000000000e+00 4.250000000000e+00 4.270000000000e+00 4.290000000000e+00 4.310000000000e+00 4.330000000000e+00 4.350000000000e+00 4.370000000000e+00 4.390000000000e+00 4.410000000000e+00 4.430000000000e+00 4.450000000000e+00 4.470000000000e+00 4.490000000000e+00 4.510000000000e+00 4.530000000000e+00 4.550000000000e+00 4.570000000000e+00 4.590000000000e+00 4.610000000000e+00 4.630000000000e+00 4.650000000000e+00 4.670000000000e+00 4.690000000000e+00 4.710000000000e+00 4.730000000000e+00 4.750000000000e+00 4.770000000000e+00 4.790000000000e+00 4.810000000000e+00 4.830000000000e+00 4.850000000000e+00 4.870000000000e+00 4.890000000000e+00 4.910000000000e+00 4.930000000000e+00 4.950000000000e+00 4.970000000000e+00 4.990000000000e+00 5.010000000000e+00 5.030000000000e+00 5.050000000000e+00 5.070000000000e+00 5.090000000000e+00 5.110000000000e+00 5.130000000000e+00 5.150000000000e+00 5.170000000000e+00 5.190000000000e+00 5.210000000000e+00 5.230000000000e+00 5.250000000000e+00 5.270000000000e+00 5.290000000000e+00 5.310000000000e+00 5.330000000000e+00 5.350000000000e+00 5.370000000000e+00 5.390000000000e+00 5.410000000000e+00 5.430000000000e+00 5.450000000000e+00 5.470000000000e+00 5.490000000000e+00 5.510000000000e+00 5.530000000000e+00 5.550000000000e+00 5.570000000000e+00 5.590000000000e+00 5.610000000000e+00 5.630000000000e+00 5.650000000000e+00 5.670000000000e+00 5.690000000000e+00 5.710000000000e+00 5.730000000000e+00 5.750000000000e+00 5.770000000000e+00 5.790000000000e+00 5.810000000000e+00 5.830000000000e+00 5.850000000000e+00 5.870000000000e+00 5.890000000000e+00 5.910000000000e+00 5.930000000000e+00 5.950000000000e+00 5.970000000000e+00 5.990000000000e+00 6.010000000000e+00 6.030000000000e+00 6.050000000000e+00 6.070000000000e+00 6.090000000000e+00 6.110000000000e+00 6.130000000000e+00 6.150000000000e+00 6.170000000000e+00 6.190000000000e+00 6.210000000000e+00 6.230000000000e+00 6.250000000000e+00 6.270000000000e+00 6.290000000000e+00 6.310000000000e+00 6.330000000000e+00 6.350000000000e+00 6.370000000000e+00 6.390000000000e+00 6.410000000000e+00 6.430000000000e+00 6.450000000000e+00 6.470000000000e+00 6.490000000000e+00 6.510000000000e+00 6.530000000000e+00 6.550000000000e+00 6.570000000000e+00 6.590000000000e+00 6.610000000000e+00 6.630000000000e+00 6.650000000000e+00 6.670000000000e+00 6.690000000000e+00 6.710000000000e+00 
2.581703819531e+00 2.387066693597e+00 2.213795615267e+00 2.063624864844e+00 1.887046565937e+00 1.701072082692e+00 1.549168759920e+00 1.507903597212e+00 1.382648103084e+00 1.281901127260e+00 1.160634198340e+00 1.044398073199e+00 9.579143446768e-01 8.804491124550e-01 7.889423813027e-01 7.217941932215e-01 6.676615157143e-01 5.842698659737e-01 5.427471724011e-01 4.835478682036e-01 4.424309507333e-01 3.608467568800e-01 3.402337479736e-01 2.852318758014e-01 2.450385281115e-01 1.829061081692e-01 1.605475865383e-01 1.158212158827e-01 9.765607465428e-02 7.034299326315e-02 1.928443463819e-02 3.108893007795e-03 -1.272053640544e-02 -3.161690583493e-02 -5.439471584356e-02 -6.009791414121e-02 -8.354127419456e-02 -8.213108306010e-02 -9.083487735988e-02 -1.000745388873e-01 -1.083457659354e-01 -1.031874973068e-01 -1.055768646334e-01 -1.040514584508e-01 -1.195470371330e-01 -1.100379456805e-01 -1.072042260730e-01 -8.825385350396e-02 -7.878617977619e-02 -6.858874669420e-02 -5.210192091928e-02 -3.261549186374e-02 -1.690568005568e-02 -1.829705087564e-03 1.676579625845e-02 3.317354138935e-02 5.599429470085e-02 9.031511502686e-02 1.257237683129e-01 1.366173493967e-01 1.446938448811e-01 1.841515852804e-01 2.284268831329e-01 2.444300353737e-01 2.627816527068e-01 2.851276647084e-01 3.223617013392e-01 3.649410774991e-01 3.700197603666e-01 4.003047487198e-01 4.402813638710e-01 4.674139354002e-01 5.102159821235e-01 5.316151766425e-01 5.530257316811e-01 5.977735179091e-01 6.365810809559e-01 6.738482671592e-01 7.285728006495e-01 7.405718451467e-01 7.861935184996e-01 8.521776059218e-01 8.896829780329e-01 9.133341071031e-01 9.409145637758e-01 1.017154175507e+00 1.046870584613e+00 1.076699667382e+00 1.084885099880e+00 1.111832321932e+00 1.105045492355e+00 1.028270639383e+00 1.066770481079e+00 1.036754599454e+00 9.952119528002e-01 9.633956337562e-01 9.068564500744e-01 8.575221171090e-01 7.797073263622e-01 7.292604572726e-01 6.831460269003e-01 6.310177937627e-01 5.631774066006e-01 5.130608799709e-01 4.763236521247e-01 4.383674542158e-01 4.077529937581e-01 3.697206079552e-01 3.244940609866e-01 3.066163533396e-01 2.695540073576e-01 2.554666107392e-01 2.423783069324e-01 2.090596419485e-01 1.709593929344e-01 1.720838736272e-01 1.397481105385e-01 1.083966568690e-01 1.096130159891e-01 1.035304361916e-01 8.645316095047e-02 4.969992564656e-02 5.315759046637e-02 4.826804633655e-02 4.154031581797e-02 2.395232930681e-02 3.000843654691e-02 2.912563878383e-02 2.038883771106e-02 2.975786338661e-02 1.405070714744e-02 2.791266183624e-02 5.092422104723e-02 5.009145576889e-02 5.415771337290e-02 7.967937302608e-02 1.066510503163e-01 1.237234730208e-01 1.364664150420e-01 1.881592768478e-01 2.181657649084e-01 2.593348773934e-01 3.194880424581e-01 3.651549495929e-01 4.232028210469e-01 4.473838306370e-01 5.589160039794e-01 5.987412640912e-01 6.594474018769e-01 7.072598447612e-01 8.074462548932e-01 8.575059391112e-01 9.659026952629e-01 1.026809368098e+00 1.115915275388e+00 1.183710171968e+00 1.268347066922e+00 1.314395822794e+00 1.490471718188e+00 1.569356002855e+00 1.623655034435e+00 1.696345759426e+00 1.776377802411e+00 1.850680756105e+00 1.938703467099e+00 1.938128816319e+00 2.033935808633e+00 2.072570305762e+00 2.198680067396e+00 2.490750076420e+00 2.488492553306e+00 2.730132662190e+00 2.783363666866e+00 2.836227814632e+00 

NAME = Bond_CO-C3
TYPE = 3
2.950000000000e+00 2.970000000000e+00 2.990000000000e+00 3.010000000000e+00 3.030000000000e+00 3.050000000000e+00 3.070000000000e+00 3.090000000000e+00 3.110000000000e+00 3.130000000000e+00 3.150000000000e+00 3.170000000000e+00 3.190000000000e+00 3.210000000000e+00 3.230000000000e+00 3.250000000000e+00 3.270000000000e+00 3.290000000000e+00 3.310000000000e+00 3.330000000000e+00 3.350000000000e+00 3.370000000000e+00 3.390000000000e+00 3.410000000000e+00 3.430000000000e+00 3.450000000000e+00 3.470000000000e+00 3.490000000000e+00 3.510000000000e+00 3.530000000000e+00 3.550000000000e+00 3.570000000000e+00 3.590000000000e+00 3.610000000000e+00 3.630000000000e+00 3.650000000000e+00 3.670000000000e+00 3.690000000000e+00 3.710000000000e+00 3.730000000000e+00 3.750000000000e+00 3.770000000000e+00 3.790000000000e+00 3.810000000000e+00 3.830000000000e+00 3.850000000000e+00 3.870000000000e+00 3.890000000000e+00 3.910000000000e+00 3.930000000000e+00 3.950000000000e+00 3.970000000000e+00 3.990000000000e+00 4.010000000000e+00 4.030000000000e+00 4.050000000000e+00 4.070000000000e+00 4.090000000000e+00 4.110000000000e+00 4.130000000000e+00 4.150000000000e+00 4.170000000000e+00 4.190000000000e+00 4.210000000000e+00 4.230000000000e+00 4.250000000000e+00 4.270000000000e+00 4.290000000000e+00 4.310000000000e+00 4.330000000000e+00 4.350000000000e+00 4.370000000000e+00 4.390000000000e+00 4.410000000000e+00 4.430000000000e+00 4.450000000000e+00 
3.134922017431e+00 2.964295853394e+00 2.825533694106e+00 2.568297208302e+00 2.409997135787e+00 2.297035157715e+00 2.128360239948e+00 1.980126945753e+00 1.924584039141e+00 1.791372671924e+00 1.754042342198e+00 1.694685638946e+00 1.624974147978e+00 1.606728673873e+00 1.507435632073e+00 1.490251410923e+00 1.463948780994e+00 1.370728865004e+00 1.336824416985e+00 1.260388668891e+00 1.220422733200e+00 1.142955536884e+00 1.067914459669e+00 9.833563433905e-01 9.059600589015e-01 8.322652868015e-01 7.680095597179e-01 7.178563014969e-01 6.973151241331e-01 6.537959440848e-01 6.121570479408e-01 5.798482281659e-01 5.703689559171e-01 5.457761833065e-01 5.117728618364e-01 5.185129793673e-01 4.806136687522e-01 4.485875630943e-01 4.141955564953e-01 3.587576528475e-01 2.991069969348e-01 2.499028795754e-01 1.739055137432e-01 9.835599062036e-02 6.029274446309e-02 -7.602284310770e-03 -6.677283868586e-02 -1.291123654745e-01 -1.792585613248e-01 -2.266897505839e-01 -2.584006280066e-01 -2.610424196005e-01 -2.660647658128e-01 -2.293683060167e-01 -1.966361055398e-01 -1.569046250191e-01 -1.304123667149e-01 -9.985349693970e-02 -8.443895149744e-02 -1.059121306869e-01 -1.248923231758e-01 -1.531547481955e-01 -1.563927227966e-01 -1.392838954953e-01 -9.066980461361e-02 -3.894478678111e-03 1.377700906232e-01 3.028567110546e-01 5.309665093650e-01 7.732758316757e-01 1.121893797684e+00 1.476712293185e+00 1.875859573163e+00 2.334487994279e+00 2.908694906058e+00 3.376980672447e+00 

NAME = Bond_C3-C3
TYPE = 4
2.670000000000e+00 2.690000000000e+00 2.710000000000e+00 2.730000000000e+00 2.750000000000e+00 2.770000000000e+00 2.790000000000e+00 2.810000000000e+00 2.830000000000e+00 2.850000000000e+00 2.870000000000e+00 2.890000000000e+00 2.910000000000e+00 2.930000000000e+00 2.950000000000e+00 2.970000000000e+00 2.990000000000e+00 3.010000000000e+00 3.030000000000e+00 3.050000000000e+00 3.070000000000e+00 3.090000000000e+00 3.110000000000e+00 3.130000000000e+00 3.150000000000e+00 3.170000000000e+00 3.190000000000e+00 3.210000000000e+00 3.230000000000e+00 3.250000000000e+00 3.270000000000e+00 3.290000000000e+00 3.310000000000e+00 3.330000000000e+00 3.350000000000e+00 3.370000000000e+00 3.390000000000e+00 3.410000000000e+00 3.430000000000e+00 3.450000000000e+00 3.470000000000e+00 3.490000000000e+00 3.510000000000e+00 3.530000000000e+00 3.550000000000e+00 3.570000000000e+00 3.590000000000e+00 3.610000000000e+00 3.630000000000e+00 3.650000000000e+00 3.670000000000e+00 3.690000000000e+00 3.710000000000e+00 3.730000000000e+00 3.750000000000e+00 3.770000000000e+00 3.790000000000e+00 3.810000000000e+00 3.830000000000e+00 3.850000000000e+00 3.870000000000e+00 3.890000000000e+00 3.910000000000e+00 3.930000000000e+00 3.950000000000e+00 3.970000000000e+00 3.990000000000e+00 4.010000000000e+00 4.030000000000e+00 4.050000000000e+00 
4.017020016945e+00 3.822137370377e+00 3.386669017604e+00 3.064819056489e+00 2.985300844526e+00 2.855442472629e+00 2.711671942443e+00 2.596415282217e+00 2.510291266568e+00 2.407677420218e+00 2.338386204630e+00 2.360509267033e+00 2.248641333181e+00 2.192179026032e+00 2.115966389367e+00 2.062599906845e+00 1.959929887663e+00 1.818932702795e+00 1.641268190391e+00 1.534786543632e+00 1.387667325971e+00 1.263696123127e+00 1.183745396974e+00 1.111017712736e+00 1.016593009089e+00 9.525759211914e-01 9.069490281172e-01 8.569537645519e-01 8.151108431270e-01 7.667574945415e-01 7.431211466601e-01 7.024383845763e-01 6.700289045632e-01 6.644299387917e-01 6.548191698940e-01 6.414959688706e-01 6.183511385303e-01 5.359337984761e-01 4.117496074250e-01 2.778407091722e-01 1.252314323684e-01 -1.202180180191e-02 -1.183770154643e-01 -1.871562721299e-01 -2.106139045458e-01 -1.999978964017e-01 -1.499803994787e-01 -6.587041384696e-02 5.356702397340e-02 2.045258266757e-01 3.764706069245e-01 5.309201155460e-01 6.441257054756e-01 6.172755444027e-01 4.914057746025e-01 3.213092190769e-01 1.195602155682e-01 -1.664498449195e-02 -1.037239638872e-01 -1.182238374050e-01 -7.122704198517e-02 4.443037689325e-02 2.477073617821e-01 5.135350081701e-01 8.686205592165e-01 1.267203598590e+00 1.757715294178e+00 2.352396435580e+00 3.091838027296e+00 3.669654019190e+00 

NAME = Bond_C3-CdB
TYPE = 5
2.590000000000e+00 2.610000000000e+00 2.630000000000e+00 2.650000000000e+00 2.670000000000e+00 2.690000000000e+00 2.710000000000e+00 2.730000000000e+00 2.750000000000e+00 2.770000000000e+00 2.790000000000e+00 2.810000000000e+00 2.830000000000e+00 2.850000000000e+00 2.870000000000e+00 2.890000000000e+00 2.910000000000e+00 2.930000000000e+00 2.950000000000e+00 2.970000000000e+00 2.990000000000e+00 3.010000000000e+00 3.030000000000e+00 3.050000000000e+00 3.070000000000e+00 3.090000000000e+00 3.110000000000e+00 3.130000000000e+00 3.150000000000e+00 3.170000000000e+00 3.190000000000e+00 3.210000000000e+00 3.230000000000e+00 3.250000000000e+00 3.270000000000e+00 3.290000000000e+00 3.310000000000e+00 3.330000000000e+00 3.350000000000e+00 3.370000000000e+00 3.390000000000e+00 3.410000000000e+00 3.430000000000e+00 3.450000000000e+00 3.470000000000e+00 3.490000000000e+00 3.510000000000e+00 3.530000000000e+00 3.550000000000e+00 3.570000000000e+00 3.590000000000e+00 3.610000000000e+00 3.630000000000e+00 3.650000000000e+00 3.670000000000e+00 3.690000000000e+00 3.710000000000e+00 3.730000000000e+00 3.750000000000e+00 3.770000000000e+00 3.790000000000e+00 3.810000000000e+00 3.830000000000e+00 3.850000000000e+00 3.870000000000e+00 3.890000000000e+00 3.910000000000e+00 3.930000000000e+00 3.950000000000e+00 
4.124775847124e+00 3.635479890111e+00 3.353099636254e+00 3.083000325315e+00 2.763825775579e+00 2.486377087261e+00 2.273667568777e+00 2.124286655848e+00 1.909805607530e+00 1.764802129269e+00 1.645868615391e+00 1.531791997475e+00 1.447414890301e+00 1.349649440363e+00 1.267430903623e+00 1.187724728069e+00 1.138741143739e+00 1.082850104015e+00 1.028684855840e+00 9.891380709054e-01 9.499746184021e-01 9.027691569761e-01 8.602042030903e-01 8.242661305835e-01 7.739029844710e-01 7.324883513102e-01 6.750820155213e-01 6.123277585782e-01 5.512851077973e-01 4.841569573183e-01 4.126409748008e-01 3.454444046087e-01 2.865032463797e-01 2.191984658120e-01 1.643817007848e-01 9.999170376248e-02 4.812765492848e-02 -1.762958214081e-03 -4.568119050529e-02 -9.164521781551e-02 -1.329343251528e-01 -1.499639382712e-01 -1.588128110856e-01 -1.550822183202e-01 -1.301078714283e-01 -7.106038041714e-02 5.264924887893e-03 1.001854050327e-01 2.027069167939e-01 3.031810029848e-01 3.768926836424e-01 4.063556900005e-01 3.785674132957e-01 3.397660939417e-01 2.796943974179e-01 2.333784648993e-01 2.295505354761e-01 2.367968518995e-01 2.868344216772e-01 3.850831990325e-01 5.167257805106e-01 7.057661817943e-01 9.446596020750e-01 1.210598042167e+00 1.552420958225e+00 1.948830346305e+00 2.401759363712e+00 2.962330413074e+00 3.600456436470e+00 

NAME = Bond_C3-C4
TYPE = 6
3.010000000000e+00 3.030000000000e+00 3.050000000000e+00 3.070000000000e+00 3.090000000000e+00 3.110000000000e+00 3.130000000000e+00 3.150000000000e+00 3.170000000000e+00 3.190000000000e+00 3.210000000000e+00 3.230000000000e+00 3.250000000000e+00 3.270000000000e+00 3.290000000000e+00 3.310000000000e+00 3.330000000000e+00 3.350000000000e+00 3.370000000000e+00 3.390000000000e+00 3.410000000000e+00 3.430000000000e+00 3.450000000000e+00 3.470000000000e+00 3.490000000000e+00 3.510000000000e+00 3.530000000000e+00 3.550000000000e+00 3.570000000000e+00 3.590000000000e+00 3.610000000000e+00 3.630000000000e+00 3.650000000000e+00 3.670000000000e+00 3.690000000000e+00 3.710000000000e+00 3.730000000000e+00 3.750000000000e+00 3.770000000000e+00 3.790000000000e+00 3.810000000000e+00 3.830000000000e+00 3.850000000000e+00 3.870000000000e+00 3.890000000000e+00 3.910000000000e+00 3.930000000000e+00 3.950000000000e+00 3.970000000000e+00 3.990000000000e+00 4.010000000000e+00 4.030000000000e+00 4.050000000000e+00 4.070000000000e+00 4.090000000000e+00 4.110000000000e+00 4.130000000000e+00 4.150000000000e+00 4.170000000000e+00 4.190000000000e+00 4.210000000000e+00 4.230000000000e+00 4.250000000000e+00 4.270000000000e+00 4.290000000000e+00 4.310000000000e+00 4.330000000000e+00 4.350000000000e+00 4.370000000000e+00 4.390000000000e+00 4.410000000000e+00 4.430000000000e+00 4.450000000000e+00 4.470000000000e+00 4.490000000000e+00 4.510000000000e+00 4.530000000000e+00 4.550000000000e+00 4.570000000000e+00 4.590000000000e+00 4.610000000000e+00 4.630000000000e+00 4.650000000000e+00 4.670000000000e+00 4.690000000000e+00 4.710000000000e+00 
3.719533366890e+00 3.611819245447e+00 3.514478786172e+00 3.240432903190e+00 3.133705043366e+00 3.116837877011e+00 2.845899017387e+00 2.709566613410e+00 2.602600486222e+00 2.432468791715e+00 2.320383027999e+00 2.173964639579e+00 2.078800939105e+00 1.934632040029e+00 1.869653798208e+00 1.747144032779e+00 1.684837026872e+00 1.612686884318e+00 1.514196386313e+00 1.400331166060e+00 1.338179275923e+00 1.260749211203e+00 1.157379668238e+00 1.064400181671e+00 1.006036603897e+00 9.357484858813e-01 8.532025952479e-01 7.804490413292e-01 7.115004552429e-01 6.631205210200e-01 6.031080085470e-01 5.508885300910e-01 5.141990531143e-01 4.499267669007e-01 4.103553875897e-01 4.025272630002e-01 3.594040064771e-01 3.311742531181e-01 3.120659158357e-01 2.893927932343e-01 2.582772335999e-01 2.083002788041e-01 1.595690582447e-01 1.276280296780e-01 6.184427854908e-02 1.105356454664e-02 -4.682249750262e-02 -1.037868341896e-01 -1.426342168654e-01 -2.108302694567e-01 -2.493420403627e-01 -2.977152849587e-01 -3.467472253497e-01 -3.819966123969e-01 -4.126289148477e-01 -4.328351702352e-01 -4.377743280045e-01 -4.410081351182e-01 -4.259676396305e-01 -4.212493314910e-01 -3.956047351277e-01 -3.707294398810e-01 -3.483553269893e-01 -3.043540744481e-01 -2.752066304199e-01 -2.093620244116e-01 -1.327682034107e-01 -3.945556997395e-02 5.056191593238e-02 1.277431469286e-01 1.450455300866e-01 1.060033306941e-01 2.729904193076e-02 -6.199885710734e-02 -1.163171521004e-01 -1.258981325983e-01 -9.619258016398e-02 -1.326993338977e-02 1.240342731705e-01 3.564835216177e-01 6.381051180697e-01 9.546839170853e-01 1.381253626125e+00 1.812558349938e+00 2.449966967913e+00 3.033997758638e+00 

NAME = Angle_N-P-CO
TYPE = 1
5.300000000000e+01 5.500000000000e+01 5.700000000000e+01 5.900000000000e+01 6.100000000000e+01 6.300000000000e+01 6.500000000000e+01 6.700000000000e+01 6.900000000000e+01 7.100000000000e+01 7.300000000000e+01 7.500000000000e+01 7.700000000000e+01 7.900000000000e+01 8.100000000000e+01 8.300000000000e+01 8.500000000000e+01 8.700000000000e+01 8.900000000000e+01 9.100000000000e+01 9.300000000000e+01 9.500000000000e+01 9.700000000000e+01 9.900000000000e+01 1.010000000000e+02 1.030000000000e+02 1.050000000000e+02 1.070000000000e+02 1.090000000000e+02 1.110000000000e+02 1.130000000000e+02 1.150000000000e+02 1.170000000000e+02 1.190000000000e+02 1.210000000000e+02 1.230000000000e+02 1.250000000000e+02 1.270000000000e+02 1.290000000000e+02 1.310000000000e+02 1.330000000000e+02 1.350000000000e+02 1.370000000000e+02 1.390000000000e+02 1.410000000000e+02 1.430000000000e+02 1.450000000000e+02 1.470000000000e+02 1.490000000000e+02 1.510000000000e+02 1.530000000000e+02 1.550000000000e+02 1.570000000000e+02 1.590000000000e+02 1.610000000000e+02 1.630000000000e+02 1.650000000000e+02 1.670000000000e+02 1.690000000000e+02 1.710000000000e+02 1.730000000000e+02 1.750000000000e+02 
8.779074922764e+00 8.322760962843e+00 7.948339418902e+00 7.617500678354e+00 7.313629391619e+00 7.085577827282e+00 6.888163071360e+00 6.753259153828e+00 6.653758754708e+00 6.571040198598e+00 6.517891757010e+00 6.464803515003e+00 6.398514977198e+00 6.341489801546e+00 6.307017988721e+00 6.256270335463e+00 6.219564615375e+00 6.195205003988e+00 6.139524051558e+00 6.110957644739e+00 6.084323003903e+00 6.056807469241e+00 6.052283987584e+00 6.043115267978e+00 6.042856411941e+00 6.032133291474e+00 6.028531673496e+00 6.033924609519e+00 6.026113767088e+00 6.030711964423e+00 6.025421992241e+00 6.013416782721e+00 5.998295322955e+00 5.987627394643e+00 5.971379917281e+00 5.955913715698e+00 5.945350780350e+00 5.922946024165e+00 5.917800134837e+00 5.918085822179e+00 5.909512080768e+00 5.896102092781e+00 5.908768794383e+00 5.910876312231e+00 5.922130221876e+00 5.940003566504e+00 5.951440983510e+00 5.968232423748e+00 5.985799846485e+00 6.004580704233e+00 6.031610575990e+00 6.078822511896e+00 6.126014159678e+00 6.157852959340e+00 6.201711133386e+00 6.246992639675e+00 6.290044766179e+00 6.336418324426e+00 6.424767944965e+00 6.455503873735e+00 6.503675090901e+00 6.444998447281e+00 

NAME = Angle_P-CO-C3
TYPE = 2
6.700000000000e+01 6.900000000000e+01 7.100000000000e+01 7.300000000000e+01 7.500000000000e+01 7.700000000000e+01 7.900000000000e+01 8.100000000000e+01 8.300000000000e+01 8.500000000000e+01 8.700000000000e+01 8.900000000000e+01 9.100000000000e+01 9.300000000000e+01 9.500000000000e+01 9.700000000000e+01 9.900000000000e+01 1.010000000000e+02 1.030000000000e+02 1.050000000000e+02 1.070000000000e+02 1.090000000000e+02 1.110000000000e+02 1.130000000000e+02 1.150000000000e+02 1.170000000000e+02 1.190000000000e+02 1.210000000000e+02 1.230000000000e+02 1.250000000000e+02 1.270000000000e+02 1.290000000000e+02 1.310000000000e+02 1.330000000000e+02 1.350000000000e+02 1.370000000000e+02 1.390000000000e+02 1.410000000000e+02 1.430000000000e+02 1.450000000000e+02 1.470000000000e+02 1.490000000000e+02 1.510000000000e+02 1.530000000000e+02 1.550000000000e+02 1.570000000000e+02 1.590000000000e+02 1.610000000000e+02 1.630000000000e+02 1.650000000000e+02 1.670000000000e+02 1.690000000000e+02 1.710000000000e+02 1.730000000000e+02 1.750000000000e+02 
1.463065388375e+01 1.425993680690e+01 1.385208825749e+01 1.351846674444e+01 1.332235309969e+01 1.319182392199e+01 1.303360938579e+01 1.285694689083e+01 1.272346665768e+01 1.260369509237e+01 1.251173690782e+01 1.242156076202e+01 1.235013211705e+01 1.226478458250e+01 1.219112216233e+01 1.213892713615e+01 1.208617119353e+01 1.203377983237e+01 1.198277254483e+01 1.193847888939e+01 1.189053974723e+01 1.184507153373e+01 1.180112793113e+01 1.176028516329e+01 1.171016566833e+01 1.165218018531e+01 1.161178894363e+01 1.155078031484e+01 1.150176615374e+01 1.146090306733e+01 1.141146486908e+01 1.136914445704e+01 1.133182552556e+01 1.129580002098e+01 1.127438863815e+01 1.123842889449e+01 1.121947907151e+01 1.120385203298e+01 1.119318190309e+01 1.119298485340e+01 1.118995302536e+01 1.120202016961e+01 1.122793873174e+01 1.124899370490e+01 1.126456837715e+01 1.129214109187e+01 1.133690575655e+01 1.136377432973e+01 1.139211845682e+01 1.141420426314e+01 1.143528326481e+01 1.146343095870e+01 1.147174975796e+01 1.146788145191e+01 1.140100218156e+01 

NAME = Angle_CO-P-CO
TYPE = 3
2.300000000000e+01 2.500000000000e+01 2.700000000000e+01 2.900000000000e+01 3.100000000000e+01 3.300000000000e+01 3.500000000000e+01 3.700000000000e+01 3.900000000000e+01 4.100000000000e+01 4.300000000000e+01 4.500000000000e+01 4.700000000000e+01 4.900000000000e+01 5.100000000000e+01 5.300000000000e+01 5.500000000000e+01 5.700000000000e+01 5.900000000000e+01 6.100000000000e+01 6.300000000000e+01 6.500000000000e+01 6.700000000000e+01 
4.283197976296e+00 3.116701832380e+00 2.287605112093e+00 1.569055817565e+00 9.868798654377e-01 6.173005265579e-01 4.998845830932e-01 5.704129078934e-01 6.704699680548e-01 6.991537868209e-01 6.628202830029e-01 6.555176798655e-01 6.865314312639e-01 7.889633225019e-01 9.870311959186e-01 1.274609251806e+00 1.613154757701e+00 1.980230804845e+00 2.451801442010e+00 2.944761991727e+00 3.198641728059e+00 3.395629379272e+00 3.573034100366e+00 

NAME = Angle_CO-C3-C3
TYPE = 4
8.100000000000e+01 8.300000000000e+01 8.500000000000e+01 8.700000000000e+01 8.900000000000e+01 9.100000000000e+01 9.300000000000e+01 9.500000000000e+01 9.700000000000e+01 9.900000000000e+01 1.010000000000e+02 1.030000000000e+02 1.050000000000e+02 1.070000000000e+02 1.090000000000e+02 1.110000000000e+02 1.130000000000e+02 1.150000000000e+02 1.170000000000e+02 1.190000000000e+02 1.210000000000e+02 1.230000000000e+02 1.250000000000e+02 1.270000000000e+02 1.290000000000e+02 1.310000000000e+02 1.330000000000e+02 1.350000000000e+02 1.370000000000e+02 1.390000000000e+02 1.410000000000e+02 1.430000000000e+02 1.450000000000e+02 1.470000000000e+02 1.490000000000e+02 1.510000000000e+02 1.530000000000e+02 1.550000000000e+02 1.570000000000e+02 1.590000000000e+02 1.610000000000e+02 1.630000000000e+02 1.650000000000e+02 1.670000000000e+02 1.690000000000e+02 1.710000000000e+02 1.730000000000e+02 1.750000000000e+02 
1.116211074936e+01 1.103139103136e+01 1.083286425294e+01 1.061863114107e+01 1.042508036593e+01 1.025002291805e+01 1.005159990340e+01 9.880943106213e+00 9.701782961762e+00 9.518605727603e+00 9.338763585891e+00 9.196786429072e+00 9.043568802450e+00 8.945138735573e+00 8.837715603233e+00 8.742870151183e+00 8.681110370804e+00 8.596893756294e+00 8.537940285670e+00 8.463522597666e+00 8.391885748150e+00 8.321584882852e+00 8.240648025407e+00 8.183962789431e+00 8.136120286782e+00 8.075920227945e+00 8.021825767801e+00 7.969270855229e+00 7.922026017133e+00 7.878111972366e+00 7.847887510949e+00 7.828191470182e+00 7.826293162012e+00 7.831031173105e+00 7.825888001413e+00 7.819612709706e+00 7.802614118193e+00 7.780593767483e+00 7.745709698755e+00 7.707683928523e+00 7.667401532092e+00 7.620131931389e+00 7.553810212029e+00 7.468731138035e+00 7.383429747140e+00 7.276004349814e+00 7.147611084543e+00 6.946643904055e+00 

NAME = Angle_C3-C3-CdB
TYPE = 5
7.300000000000e+01 7.500000000000e+01 7.700000000000e+01 7.900000000000e+01 8.100000000000e+01 8.300000000000e+01 8.500000000000e+01 8.700000000000e+01 8.900000000000e+01 9.100000000000e+01 9.300000000000e+01 9.500000000000e+01 9.700000000000e+01 9.900000000000e+01 1.010000000000e+02 1.030000000000e+02 1.050000000000e+02 1.070000000000e+02 1.090000000000e+02 1.110000000000e+02 1.130000000000e+02 1.150000000000e+02 1.170000000000e+02 1.190000000000e+02 1.210000000000e+02 1.230000000000e+02 1.250000000000e+02 1.270000000000e+02 1.290000000000e+02 1.310000000000e+02 1.330000000000e+02 1.350000000000e+02 1.370000000000e+02 1.390000000000e+02 1.410000000000e+02 1.430000000000e+02 1.450000000000e+02 1.470000000000e+02 1.490000000000e+02 1.510000000000e+02 1.530000000000e+02 1.550000000000e+02 1.570000000000e+02 1.590000000000e+02 1.610000000000e+02 1.630000000000e+02 1.650000000000e+02 1.670000000000e+02 1.690000000000e+02 1.710000000000e+02 1.730000000000e+02 1.750000000000e+02 
8.948602038101e+00 8.498103298039e+00 8.057903609371e+00 7.753176054719e+00 7.527521490637e+00 7.355902746085e+00 7.188405967635e+00 7.013146848629e+00 6.903418815761e+00 6.774126703948e+00 6.685952627617e+00 6.594388603882e+00 6.524447946024e+00 6.501037903157e+00 6.441686048134e+00 6.384597148370e+00 6.325280002399e+00 6.260440506085e+00 6.193010021289e+00 6.115014740876e+00 6.022346728113e+00 5.909882795566e+00 5.798215693438e+00 5.699181603746e+00 5.611263378970e+00 5.511981117855e+00 5.444512402217e+00 5.360109502399e+00 5.295088907628e+00 5.236292864805e+00 5.183114475079e+00 5.130729205247e+00 5.072637534179e+00 5.020488370116e+00 4.966760068258e+00 4.922521878782e+00 4.883746438926e+00 4.844940412926e+00 4.815412923021e+00 4.802154485758e+00 4.785142646554e+00 4.773204818454e+00 4.770983514332e+00 4.772238331998e+00 4.775013250893e+00 4.780530892944e+00 4.784744141351e+00 4.781539887341e+00 4.800897854836e+00 4.824761128907e+00 4.786777456495e+00 4.635348410720e+00 

NAME = Angle_C3-CdB-C3
TYPE = 6
7.700000000000e+01 7.900000000000e+01 8.100000000000e+01 8.300000000000e+01 8.500000000000e+01 8.700000000000e+01 8.900000000000e+01 9.100000000000e+01 9.300000000000e+01 9.500000000000e+01 9.700000000000e+01 9.900000000000e+01 1.010000000000e+02 1.030000000000e+02 1.050000000000e+02 1.070000000000e+02 1.090000000000e+02 1.110000000000e+02 1.130000000000e+02 1.150000000000e+02 1.170000000000e+02 1.190000000000e+02 1.210000000000e+02 1.230000000000e+02 1.250000000000e+02 1.270000000000e+02 1.290000000000e+02 1.310000000000e+02 1.330000000000e+02 1.350000000000e+02 1.370000000000e+02 1.390000000000e+02 1.410000000000e+02 1.430000000000e+02 1.450000000000e+02 1.470000000000e+02 1.490000000000e+02 1.510000000000e+02 1.530000000000e+02 1.550000000000e+02 1.570000000000e+02 1.590000000000e+02 1.610000000000e+02 1.630000000000e+02 1.650000000000e+02 1.670000000000e+02 1.690000000000e+02 1.710000000000e+02 1.730000000000e+02 1.750000000000e+02 
6.259681605717e+00 5.626127876148e+00 5.073633591419e+00 4.656856337788e+00 4.305311876530e+00 4.054572258007e+00 3.876484529100e+00 3.687845382656e+00 3.553829375901e+00 3.447957911473e+00 3.360853109556e+00 3.278347890237e+00 3.207636255689e+00 3.133796840536e+00 3.077652183475e+00 3.014121470021e+00 2.971551546518e+00 2.922434624787e+00 2.867927411864e+00 2.828799959990e+00 2.777221123155e+00 2.751417874308e+00 2.729831260854e+00 2.712556340700e+00 2.692916723731e+00 2.686101365863e+00 2.687801613347e+00 2.682120556235e+00 2.689909580851e+00 2.716297045361e+00 2.745026879038e+00 2.785727642298e+00 2.840434655983e+00 2.901527079048e+00 2.960239596488e+00 3.030803477596e+00 3.093157530480e+00 3.151585908404e+00 3.192627148271e+00 3.237392776263e+00 3.261556243407e+00 3.292758571189e+00 3.325142157495e+00 3.394701283659e+00 3.462287058640e+00 3.527754898699e+00 3.631383782265e+00 3.698453694375e+00 3.735032464566e+00 3.664802865340e+00 

NAME = Angle_CdB-C3-C4
TYPE = 7
7.500000000000e+01 7.700000000000e+01 7.900000000000e+01 8.100000000000e+01 8.300000000000e+01 8.500000000000e+01 8.700000000000e+01 8.900000000000e+01 9.100000000000e+01 9.300000000000e+01 9.500000000000e+01 9.700000000000e+01 9.900000000000e+01 1.010000000000e+02 1.030000000000e+02 1.050000000000e+02 1.070000000000e+02 1.090000000000e+02 1.110000000000e+02 1.130000000000e+02 1.150000000000e+02 1.170000000000e+02 1.190000000000e+02 1.210000000000e+02 1.230000000000e+02 1.250000000000e+02 1.270000000000e+02 1.290000000000e+02 1.310000000000e+02 1.330000000000e+02 1.350000000000e+02 1.370000000000e+02 1.390000000000e+02 1.410000000000e+02 1.430000000000e+02 1.450000000000e+02 1.470000000000e+02 1.490000000000e+02 1.510000000000e+02 1.530000000000e+02 1.550000000000e+02 1.570000000000e+02 1.590000000000e+02 1.610000000000e+02 1.630000000000e+02 1.650000000000e+02 1.670000000000e+02 1.690000000000e+02 1.710000000000e+02 1.730000000000e+02 1.750000000000e+02 
1.078115822920e+01 1.052955754857e+01 1.020580573427e+01 9.914206205586e+00 9.634732177898e+00 9.483668543537e+00 9.223089475299e+00 9.018218491716e+00 8.799419791373e+00 8.630257638611e+00 8.507031023445e+00 8.358538743959e+00 8.184421330297e+00 8.077647092090e+00 7.971749835900e+00 7.841987223911e+00 7.738767773588e+00 7.649459252547e+00 7.551072664915e+00 7.465618245611e+00 7.372391666715e+00 7.300466380450e+00 7.223428786773e+00 7.150964122592e+00 7.087390669330e+00 7.019140335876e+00 6.974196573803e+00 6.917229421857e+00 6.875126058968e+00 6.832141799048e+00 6.792551185355e+00 6.757721644350e+00 6.728922783304e+00 6.699568065916e+00 6.668037349698e+00 6.647682470145e+00 6.628549586408e+00 6.627947143545e+00 6.634693585488e+00 6.648429668381e+00 6.646460799571e+00 6.649481502184e+00 6.649505052543e+00 6.612126373851e+00 6.548457744838e+00 6.498222797254e+00 6.416131335570e+00 6.350118874566e+00 6.306558343831e+00 6.239219115956e+00 6.063944305618e+00 

NAME = Dihedral_N-P-CO-C3
TYPE = 1
-1.750000000000e+02 -1.650000000000e+02 -1.550000000000e+02 -1.450000000000e+02 -1.350000000000e+02 -1.250000000000e+02 -1.150000000000e+02 -1.050000000000e+02 -9.500000000000e+01 -8.500000000000e+01 -7.500000000000e+01 -6.500000000000e+01 -5.500000000000e+01 -4.500000000000e+01 -3.500000000000e+01 -2.500000000000e+01 -1.500000000000e+01 -5.000000000000e+00 5.000000000000e+00 1.500000000000e+01 2.500000000000e+01 3.500000000000e+01 4.500000000000e+01 5.500000000000e+01 6.500000000000e+01 7.500000000000e+01 8.500000000000e+01 9.500000000000e+01 1.050000000000e+02 1.150000000000e+02 1.250000000000e+02 1.350000000000e+02 1.450000000000e+02 1.550000000000e+02 1.650000000000e+02 1.750000000000e+02 
7.326446977105e-02 5.086855191491e-02 2.910393307303e-02 3.434930198671e-02 2.459194837847e-02 2.973677703610e-02 4.405461778392e-02 4.596204928958e-02 3.978580818135e-02 3.890570599847e-02 5.925245761159e-02 9.397265914914e-02 1.209694335569e-01 1.200203657919e-01 1.174654236240e-01 1.158719691337e-01 1.104114172554e-01 1.015128378200e-01 8.701795247337e-02 8.641908262799e-02 7.857518792259e-02 8.828988756695e-02 8.159832394259e-02 7.955417022614e-02 7.916461792369e-02 9.110139927337e-02 8.989213669858e-02 1.133747048815e-01 1.210314614544e-01 1.288989326015e-01 1.255684967740e-01 1.228307975445e-01 1.219949849413e-01 1.085334405817e-01 1.015838969960e-01 8.721065106186e-02 

NAME = Dihedral_P-CO-C3-C3
TYPE = 2
-1.750000000000e+02 -1.650000000000e+02 -1.550000000000e+02 -1.450000000000e+02 -1.350000000000e+02 -1.250000000000e+02 -1.150000000000e+02 -1.050000000000e+02 -9.500000000000e+01 -8.500000000000e+01 -7.500000000000e+01 -6.500000000000e+01 -5.500000000000e+01 -4.500000000000e+01 -3.500000000000e+01 -2.500000000000e+01 -1.500000000000e+01 -5.000000000000e+00 5.000000000000e+00 1.500000000000e+01 2.500000000000e+01 3.500000000000e+01 4.500000000000e+01 5.500000000000e+01 6.500000000000e+01 7.500000000000e+01 8.500000000000e+01 9.500000000000e+01 1.050000000000e+02 1.150000000000e+02 1.250000000000e+02 1.350000000000e+02 1.450000000000e+02 1.550000000000e+02 1.650000000000e+02 1.750000000000e+02 
2.037187413976e-01 1.892753438517e-01 1.667268208919e-01 1.305612686133e-01 1.019810964132e-01 6.801287275688e-02 4.040339104847e-02 1.776224897684e-02 -4.079012999088e-03 -2.656592184281e-02 -3.806048184008e-02 -5.356890160821e-02 -5.850385777399e-02 -4.959773912798e-02 -3.852837383663e-02 -3.209506280703e-02 -1.320267566139e-02 9.198616122726e-03 2.125432139018e-02 3.695919815808e-02 3.225709533687e-02 5.665521148405e-02 5.888531241179e-02 6.829149541212e-02 8.726995655000e-02 1.155376523025e-01 1.339051219228e-01 1.524021011178e-01 1.673065894241e-01 1.813270239903e-01 1.946957539668e-01 2.051935505363e-01 2.165225537320e-01 2.085224456579e-01 2.164644783130e-01 2.137380336771e-01 

NAME = Dihedral_CO-P-CO-C3
TYPE = 3
-1.750000000000e+02 -1.650000000000e+02 -1.550000000000e+02 -1.450000000000e+02 -1.350000000000e+02 -1.250000000000e+02 -1.150000000000e+02 -1.050000000000e+02 -9.500000000000e+01 -8.500000000000e+01 -7.500000000000e+01 -6.500000000000e+01 -5.500000000000e+01 -4.500000000000e+01 -3.500000000000e+01 -2.500000000000e+01 -1.500000000000e+01 -5.000000000000e+00 5.000000000000e+00 1.500000000000e+01 2.500000000000e+01 3.500000000000e+01 4.500000000000e+01 5.500000000000e+01 6.500000000000e+01 7.500000000000e+01 8.500000000000e+01 9.500000000000e+01 1.050000000000e+02 1.150000000000e+02 1.250000000000e+02 1.350000000000e+02 1.450000000000e+02 1.550000000000e+02 1.650000000000e+02 1.750000000000e+02 
2.211657363690e-01 2.110613506414e-01 1.989554929427e-01 1.407654951544e-01 7.807181217851e-02 4.725607281756e-02 6.630953674892e-02 1.054255701920e-01 1.786154894079e-01 3.159251087462e-01 5.478651439526e-01 8.309237030240e-01 1.090576739247e+00 1.324907678689e+00 1.470620337373e+00 1.547036962929e+00 1.555028977706e+00 1.535320095686e+00 1.533349492977e+00 1.552905370400e+00 1.544284611873e+00 1.448902176979e+00 1.257675327384e+00 1.020221917044e+00 7.605839359806e-01 5.284838183523e-01 3.381985933747e-01 2.378897938322e-01 1.965400806222e-01 1.438780117459e-01 3.051033772346e-02 -1.286309830888e-01 -2.438705379768e-01 -2.136881113184e-01 -4.387375058134e-02 1.225351988053e-01 

NAME = Dihedral_CO-C3-C3-CdB
TYPE = 4
-1.750000000000e+02 -1.650000000000e+02 -1.550000000000e+02 -1.450000000000e+02 -1.350000000000e+02 -1.250000000000e+02 -1.150000000000e+02 -1.050000000000e+02 -9.500000000000e+01 -8.500000000000e+01 -7.500000000000e+01 -6.500000000000e+01 -5.500000000000e+01 -4.500000000000e+01 -3.500000000000e+01 -2.500000000000e+01 -1.500000000000e+01 -5.000000000000e+00 5.000000000000e+00 1.500000000000e+01 2.500000000000e+01 3.500000000000e+01 4.500000000000e+01 5.500000000000e+01 6.500000000000e+01 7.500000000000e+01 8.500000000000e+01 9.500000000000e+01 1.050000000000e+02 1.150000000000e+02 1.250000000000e+02 1.350000000000e+02 1.450000000000e+02 1.550000000000e+02 1.650000000000e+02 1.750000000000e+02 
1.542945162749e-01 1.495547576664e-01 1.405676754938e-01 1.272838428905e-01 1.125839221281e-01 1.059847015156e-01 8.704631451778e-02 6.299438306444e-02 4.389679947156e-02 2.734721024286e-02 1.331314708269e-02 1.353977582414e-02 -2.022547643792e-03 -2.374222874513e-02 -3.664053205044e-02 -4.082967803631e-02 -3.844432581220e-02 -2.936700980321e-02 -3.121003030894e-02 -2.354851893421e-02 -3.609801166373e-02 -2.876469077995e-02 -9.594908579471e-03 1.187692051597e-03 2.076654529775e-02 2.909209085064e-02 3.620394988752e-02 4.058644958350e-02 5.324577861076e-02 7.504878641254e-02 9.983083488704e-02 1.087127919362e-01 1.234224746797e-01 1.350647290870e-01 1.483809643213e-01 1.505555000833e-01 

NAME = Dihedral_C3-C3-CdB-C3
TYPE = 5
-1.750000000000e+02 -1.650000000000e+02 -1.550000000000e+02 -1.450000000000e+02 -1.350000000000e+02 -1.250000000000e+02 -1.150000000000e+02 -1.050000000000e+02 -9.500000000000e+01 -8.500000000000e+01 -7.500000000000e+01 -6.500000000000e+01 -5.500000000000e+01 -4.500000000000e+01 -3.500000000000e+01 -2.500000000000e+01 -1.500000000000e+01 -5.000000000000e+00 5.000000000000e+00 1.500000000000e+01 2.500000000000e+01 3.500000000000e+01 4.500000000000e+01 5.500000000000e+01 6.500000000000e+01 7.500000000000e+01 8.500000000000e+01 9.500000000000e+01 1.050000000000e+02 1.150000000000e+02 1.250000000000e+02 1.350000000000e+02 1.450000000000e+02 1.550000000000e+02 1.650000000000e+02 1.750000000000e+02 
3.565855046064e-01 3.435645087909e-01 3.052570125295e-01 2.618012884290e-01 2.080582729297e-01 1.434640087013e-01 9.228272497863e-02 4.253516010778e-02 -6.587947504250e-04 -1.604217156651e-02 -2.997641594857e-02 -4.192340311553e-02 -5.677129990577e-02 -6.817767694906e-02 -7.398930747153e-02 -5.942432632405e-02 -5.494334167153e-02 -5.014264797397e-02 -4.484827778888e-02 -4.275410541302e-02 -7.260048413108e-02 -6.606408556223e-02 -6.753755767634e-02 -5.390015513638e-02 -3.731919669048e-02 -3.308356680417e-02 -1.700058493147e-02 5.881995852394e-03 3.686547805449e-02 9.649884098776e-02 1.453029840370e-01 2.029072070209e-01 2.639162633541e-01 3.087711375321e-01 3.408505277593e-01 3.524376067488e-01 

NAME = Dihedral_C3-CdB-C3-C4
TYPE = 6
-1.750000000000e+02 -1.650000000000e+02 -1.550000000000e+02 -1.450000000000e+02 -1.350000000000e+02 -1.250000000000e+02 -1.150000000000e+02 -1.050000000000e+02 -9.500000000000e+01 -8.500000000000e+01 -7.500000000000e+01 -6.500000000000e+01 -5.500000000000e+01 -4.500000000000e+01 -3.500000000000e+01 -2.500000000000e+01 -1.500000000000e+01 -5.000000000000e+00 5.000000000000e+00 1.500000000000e+01 2.500000000000e+01 3.500000000000e+01 4.500000000000e+01 5.500000000000e+01 6.500000000000e+01 7.500000000000e+01 8.500000000000e+01 9.500000000000e+01 1.050000000000e+02 1.150000000000e+02 1.250000000000e+02 1.350000000000e+02 1.450000000000e+02 1.550000000000e+02 1.650000000000e+02 1.750000000000e+02 
2.639334268837e-01 2.557818637303e-01 2.290878417343e-01 2.040772290499e-01 1.899540253975e-01 1.716228357742e-01 1.644680026511e-01 1.518552611727e-01 1.468023652494e-01 1.206849601843e-01 8.391463706527e-02 4.819546808982e-02 -3.036856766132e-03 -2.871515516537e-02 -4.033203067656e-02 -4.707183454186e-02 -4.464532566776e-02 -5.297081576423e-02 -4.556526052517e-02 -4.290659352291e-02 -3.983468413564e-02 -4.129255085355e-02 -2.711190917665e-02 -9.701740526226e-03 4.014437650718e-02 8.370519959055e-02 1.262486785975e-01 1.432810084075e-01 1.577587345313e-01 1.664935686636e-01 1.621732650307e-01 1.906301894700e-01 2.105018448321e-01 2.372902928456e-01 2.585630822555e-01 2.680146529452e-01 
