# Supplementary material for: Implicit solvent systematic coarse-graining of dioleoylphosphatidylethanolamine lipids: From the inverted hexagonal to the bilayer structure
Source: PLoS One. 2019 Apr 5;14(4):e0214673. doi: 10.1371/journal.pone.0214673 (PMC6450619; doi:10.1371/journal.pone.0214673)
Supplement: S1 Data — (ZIP) [file pone.0214673.s007.zip › DATA.S1/script_LAMMPS/dope1000_18wt/README]

# Please use one of the following commands to simulate 1000 molecules
# of lipids in 18 wt% water content using HC potential.

lmp=/path to lammps executable file

# for running on CPU

mpirun -np N $lmp -i dope1000_18wt.lmp.inp

# for running on CPU/GPU

mpirun -np N $lmp -i dope1000_18wt.lmp.gpu.inp
