# Supplementary material for: Implicit solvent systematic coarse-graining of dioleoylphosphatidylethanolamine lipids: From the inverted hexagonal to the bilayer structure
Source: PLoS One. 2019 Apr 5;14(4):e0214673. doi: 10.1371/journal.pone.0214673 (PMC6450619; doi:10.1371/journal.pone.0214673)
Supplement: S1 Data — (ZIP) [file pone.0214673.s007.zip › DATA.S1/script_LAMMPS/dope1000_18wt/dope1000_18wt.tab_B]

#################################################################
######################## BOND POTENTIALS ########################
#################################################################

Bond_1
N 4000

1 5.000000000000000e-03 1.587296884877654e+02 9.984014178828318e+01
2 1.000000000000000e-02 1.582308874243533e+02 9.968028357656351e+01
3 1.500000000000000e-02 1.577328856519998e+02 9.952042536484385e+01
4 2.000000000000000e-02 1.572356831707048e+02 9.936056715312702e+01
5 2.500000000000000e-02 1.567392799804685e+02 9.920070894141020e+01
6 3.000000000000000e-02 1.562436760812907e+02 9.904085072969053e+01
7 3.500000000000000e-02 1.557488714731716e+02 9.888099251797371e+01
8 4.000000000000000e-02 1.552548661561110e+02 9.872113430625689e+01
9 4.500000000000000e-02 1.547616601301090e+02 9.856127609453722e+01
10 5.000000000000000e-02 1.542692533951656e+02 9.840141788281755e+01
11 5.500000000000000e-02 1.537776459512808e+02 9.824155967110073e+01
12 6.000000000000000e-02 1.532868377984546e+02 9.808170145938391e+01
13 6.500000000000000e-02 1.527968289366870e+02 9.792184324766424e+01
14 7.000000000000001e-02 1.523076193659780e+02 9.776198503594742e+01
15 7.500000000000000e-02 1.518192090863275e+02 9.760212682423060e+01
16 8.000000000000000e-02 1.513315980977357e+02 9.744226861251093e+01
17 8.500000000000001e-02 1.508447864002024e+02 9.728241040079126e+01
18 9.000000000000000e-02 1.503587739937278e+02 9.712255218907444e+01
19 9.500000000000000e-02 1.498735608783117e+02 9.696269397735762e+01
20 1.000000000000000e-01 1.493891470539542e+02 9.680283576563795e+01
21 1.050000000000000e-01 1.489055325206553e+02 9.664297755391829e+01
22 1.100000000000000e-01 1.484227172784150e+02 9.648311934220146e+01
23 1.150000000000000e-01 1.479407013272333e+02 9.632326113048464e+01
24 1.200000000000000e-01 1.474594846671102e+02 9.616340291876497e+01
25 1.250000000000000e-01 1.469790672980456e+02 9.600354470704815e+01
26 1.300000000000000e-01 1.464994492200397e+02 9.584368649533133e+01
27 1.350000000000000e-01 1.460206304330923e+02 9.568382828361166e+01
28 1.400000000000000e-01 1.455426109372036e+02 9.552397007189199e+01
29 1.450000000000000e-01 1.450653907323734e+02 9.536411186017517e+01
30 1.500000000000000e-01 1.445889698186018e+02 9.520425364845835e+01
31 1.550000000000000e-01 1.441133481958888e+02 9.504439543673868e+01
32 1.600000000000000e-01 1.436385258642344e+02 9.488453722502186e+01
33 1.650000000000000e-01 1.431645028236386e+02 9.472467901330504e+01
34 1.700000000000000e-01 1.426912790741014e+02 9.456482080158537e+01
35 1.750000000000000e-01 1.422188546156227e+02 9.440496258986570e+01
36 1.800000000000000e-01 1.417472294482027e+02 9.424510437814888e+01
37 1.850000000000000e-01 1.412764035718413e+02 9.408524616643206e+01
38 1.900000000000000e-01 1.408063769865384e+02 9.392538795471239e+01
39 1.950000000000000e-01 1.403371496922941e+02 9.376552974299273e+01
40 2.000000000000000e-01 1.398687216891085e+02 9.360567153127590e+01
41 2.050000000000000e-01 1.394010929769814e+02 9.344581331955908e+01
42 2.100000000000000e-01 1.389342635559129e+02 9.328595510783941e+01
43 2.150000000000000e-01 1.384682334259030e+02 9.312609689612259e+01
44 2.200000000000000e-01 1.380030025869517e+02 9.296623868440577e+01
45 2.250000000000000e-01 1.375385710390589e+02 9.280638047268610e+01
46 2.300000000000000e-01 1.370749387822248e+02 9.264652226096644e+01
47 2.350000000000000e-01 1.366121058164493e+02 9.248666404924961e+01
48 2.400000000000000e-01 1.361500721417323e+02 9.232680583753279e+01
49 2.450000000000000e-01 1.356888377580739e+02 9.216694762581312e+01
50 2.500000000000000e-01 1.352284026654742e+02 9.200708941409630e+01
51 2.550000000000000e-01 1.347687668639330e+02 9.184723120237948e+01
52 2.600000000000000e-01 1.343099303534504e+02 9.168737299065981e+01
53 2.650000000000000e-01 1.338518931340264e+02 9.152751477894014e+01
54 2.700000000000000e-01 1.333946552056610e+02 9.136765656722332e+01
55 2.750000000000000e-01 1.329382165683541e+02 9.120779835550650e+01
56 2.800000000000000e-01 1.324825772221059e+02 9.104794014378683e+01
57 2.850000000000000e-01 1.320277371669163e+02 9.088808193206717e+01
58 2.900000000000000e-01 1.315736964027852e+02 9.072822372035034e+01
59 2.950000000000000e-01 1.311204549297128e+02 9.056836550863352e+01
60 3.000000000000000e-01 1.306680127476989e+02 9.040850729691670e+01
61 3.050000000000000e-01 1.302163698567436e+02 9.024864908519703e+01
62 3.100000000000000e-01 1.297655262568469e+02 9.008879087347736e+01
63 3.150000000000000e-01 1.293154819480088e+02 8.992893266176054e+01
64 3.200000000000000e-01 1.288662369302293e+02 8.976907445004372e+01
65 3.250000000000000e-01 1.284177912035084e+02 8.960921623832405e+01
66 3.300000000000000e-01 1.279701447678461e+02 8.944935802660439e+01
67 3.350000000000000e-01 1.275232976232423e+02 8.928949981488898e+01
68 3.400000000000000e-01 1.270772497696972e+02 8.912964160317074e+01
69 3.450000000000000e-01 1.266320012072106e+02 8.896978339145249e+01
70 3.500000000000000e-01 1.261875519357827e+02 8.880992517973425e+01
71 3.550000000000000e-01 1.257439019554133e+02 8.865006696801458e+01
72 3.600000000000000e-01 1.253010512661025e+02 8.849020875629776e+01
73 3.650000000000000e-01 1.248589998678503e+02 8.833035054458094e+01
74 3.700000000000000e-01 1.244177477606567e+02 8.817049233286127e+01
75 3.750000000000000e-01 1.239772949445217e+02 8.801063412114303e+01
76 3.800000000000000e-01 1.235376414194453e+02 8.785077590942478e+01
77 3.850000000000000e-01 1.230987871854275e+02 8.769091769770654e+01
78 3.900000000000000e-01 1.226607322424682e+02 8.753105948598972e+01
79 3.950000000000000e-01 1.222234765905676e+02 8.737120127427147e+01
80 4.000000000000000e-01 1.217870202297255e+02 8.721134306255323e+01
81 4.050000000000000e-01 1.213513631599420e+02 8.705148485083498e+01
82 4.100000000000000e-01 1.209165053812171e+02 8.689162663911674e+01
83 4.150000000000000e-01 1.204824468935509e+02 8.673176842739849e+01
84 4.200000000000000e-01 1.200491876969432e+02 8.657191021568025e+01
85 4.250000000000000e-01 1.196167277913941e+02 8.641205200396342e+01
86 4.300000000000000e-01 1.191850671769035e+02 8.625219379224518e+01
87 4.350000000000000e-01 1.187542058534716e+02 8.609233558052694e+01
88 4.400000000000000e-01 1.183241438210983e+02 8.593247736880869e+01
89 4.450000000000000e-01 1.178948810797835e+02 8.577261915709045e+01
90 4.500000000000000e-01 1.174664176295274e+02 8.561276094537220e+01
91 4.550000000000000e-01 1.170387534703298e+02 8.545290273365396e+01
92 4.600000000000000e-01 1.166118886021908e+02 8.529304452193571e+01
93 4.650000000000000e-01 1.161858230251104e+02 8.513318631021747e+01
94 4.700000000000000e-01 1.157605567390886e+02 8.497332809850064e+01
95 4.750000000000000e-01 1.153360897441254e+02 8.481346988678240e+01
96 4.800000000000000e-01 1.149124220402208e+02 8.465361167506416e+01
97 4.850000000000000e-01 1.144895536273748e+02 8.449375346334449e+01
98 4.900000000000000e-01 1.140674845055874e+02 8.433389525162625e+01
99 4.950000000000000e-01 1.136462146748585e+02 8.417403703991084e+01
100 5.000000000000000e-01 1.132257441351883e+02 8.401417882819260e+01
101 5.050000000000000e-01 1.128060728865766e+02 8.385432061647293e+01
102 5.100000000000000e-01 1.123872009290235e+02 8.369446240475469e+01
103 5.150000000000000e-01 1.119691282625291e+02 8.353460419303786e+01
104 5.200000000000000e-01 1.115518548870932e+02 8.337474598131820e+01
105 5.250000000000000e-01 1.111353808027159e+02 8.321488776959995e+01
106 5.300000000000000e-01 1.107197060093972e+02 8.305502955788313e+01
107 5.350000000000000e-01 1.103048305071370e+02 8.289517134616489e+01
108 5.400000000000000e-01 1.098907542959355e+02 8.273531313444806e+01
109 5.450000000000000e-01 1.094774773757926e+02 8.257545492272982e+01
110 5.500000000000000e-01 1.090649997467082e+02 8.241559671101015e+01
111 5.550000000000000e-01 1.086533214086825e+02 8.225573849929191e+01
112 5.600000000000001e-01 1.082424423617153e+02 8.209588028757508e+01
113 5.650000000000001e-01 1.078323626058067e+02 8.193602207585684e+01
114 5.700000000000001e-01 1.074230821409567e+02 8.177616386413717e+01
115 5.750000000000001e-01 1.070146009671653e+02 8.161630565241751e+01
116 5.800000000000000e-01 1.066069190844325e+02 8.145644744070211e+01
117 5.850000000000000e-01 1.062000364927583e+02 8.129658922898528e+01
118 5.900000000000000e-01 1.057939531921427e+02 8.113673101726562e+01
119 5.950000000000000e-01 1.053886691825857e+02 8.097687280554879e+01
120 6.000000000000000e-01 1.049841844640872e+02 8.081701459383055e+01
121 6.050000000000000e-01 1.045804990366474e+02 8.065715638211088e+01
122 6.100000000000000e-01 1.041776129002661e+02 8.049729817039264e+01
123 6.150000000000000e-01 1.037755260549434e+02 8.033743995867439e+01
124 6.200000000000000e-01 1.033742385006794e+02 8.017758174695757e+01
125 6.250000000000000e-01 1.029737502374739e+02 8.001772353524075e+01
126 6.300000000000000e-01 1.025740612653269e+02 7.985786532352108e+01
127 6.350000000000000e-01 1.021751715842386e+02 7.969800711180142e+01
128 6.400000000000000e-01 1.017770811942089e+02 7.953814890008459e+01
129 6.450000000000000e-01 1.013797900952378e+02 7.937829068836777e+01
130 6.500000000000000e-01 1.009832982873253e+02 7.921843247664953e+01
131 6.550000000000000e-01 1.005876057704713e+02 7.905857426493128e+01
132 6.600000000000000e-01 1.001927125446759e+02 7.889871605321161e+01
133 6.650000000000000e-01 9.979861860993918e+01 7.873885784149479e+01
134 6.700000000000000e-01 9.940532396626099e+01 7.857899962977655e+01
135 6.750000000000000e-01 9.901282861364142e+01 7.841914141805830e+01
136 6.800000000000000e-01 9.862113255208041e+01 7.825928320634006e+01
137 6.850000000000001e-01 9.823023578157802e+01 7.809942499462181e+01
138 6.900000000000001e-01 9.784013830213419e+01 7.793956678290499e+01
139 6.950000000000001e-01 9.745084011374897e+01 7.777970857118532e+01
140 7.000000000000001e-01 9.706234121642234e+01 7.761985035946850e+01
141 7.050000000000000e-01 9.667464161015428e+01 7.745999214775026e+01
142 7.100000000000000e-01 9.628774129494484e+01 7.730013393603201e+01
143 7.150000000000000e-01 9.590164027079396e+01 7.714027572431377e+01
144 7.200000000000000e-01 9.551633853770170e+01 7.698041751259410e+01
145 7.250000000000000e-01 9.513183609566802e+01 7.682055930087728e+01
146 7.300000000000000e-01 9.474813294469293e+01 7.666070108916045e+01
147 7.350000000000000e-01 9.436522908477642e+01 7.650084287744221e+01
148 7.400000000000000e-01 9.398312451591850e+01 7.634098466572254e+01
149 7.450000000000000e-01 9.360181923811919e+01 7.618112645400430e+01
150 7.500000000000000e-01 9.322131325137846e+01 7.602126824228748e+01
151 7.550000000000000e-01 9.284160655569632e+01 7.586141003056923e+01
152 7.600000000000000e-01 9.246269915107277e+01 7.570155181885099e+01
153 7.650000000000000e-01 9.208459103750781e+01 7.554169360713274e+01
154 7.700000000000000e-01 9.170728221500144e+01 7.538183539541450e+01
155 7.750000000000000e-01 9.133077268355366e+01 7.522197718369625e+01
156 7.800000000000000e-01 9.095506244316448e+01 7.506211897197801e+01
157 7.850000000000000e-01 9.058015149383388e+01 7.490226076026119e+01
158 7.900000000000000e-01 9.020603983556187e+01 7.474240254854294e+01
159 7.950000000000000e-01 8.983272746834845e+01 7.458254433682470e+01
160 8.000000000000000e-01 8.946021439219362e+01 7.442268612510645e+01
161 8.050000000000000e-01 8.908850060709739e+01 7.426282791338679e+01
162 8.100000000000001e-01 8.871758611305975e+01 7.410296970166996e+01
163 8.150000000000001e-01 8.834747091008069e+01 7.394311148995314e+01
164 8.200000000000001e-01 8.797815499816022e+01 7.378325327823347e+01
165 8.250000000000001e-01 8.760963837729835e+01 7.362339506651523e+01
166 8.300000000000001e-01 8.724192104749507e+01 7.346353685479841e+01
167 8.350000000000000e-01 8.687500300875037e+01 7.330367864308016e+01
168 8.400000000000000e-01 8.650888426106427e+01 7.314382043136192e+01
169 8.450000000000000e-01 8.614356480443675e+01 7.298396221964367e+01
170 8.500000000000000e-01 8.577904463886783e+01 7.282410400792401e+01
171 8.550000000000000e-01 8.541532376435751e+01 7.266424579620718e+01
172 8.600000000000000e-01 8.505240218090576e+01 7.250438758449036e+01
173 8.650000000000000e-01 8.469027988851261e+01 7.234452937277069e+01
174 8.700000000000000e-01 8.432895688717805e+01 7.218467116105245e+01
175 8.750000000000000e-01 8.396843317690208e+01 7.202481294933563e+01
176 8.800000000000000e-01 8.360870875768470e+01 7.186495473761596e+01
177 8.850000000000000e-01 8.324978362952592e+01 7.170509652589772e+01
178 8.900000000000000e-01 8.289165779242572e+01 7.154523831418089e+01
179 8.950000000000000e-01 8.253433124638411e+01 7.138538010246265e+01
180 9.000000000000000e-01 8.217780399140109e+01 7.122552189074440e+01
181 9.050000000000000e-01 8.182207602747667e+01 7.106566367902616e+01
182 9.100000000000000e-01 8.146714735461083e+01 7.090580546730934e+01
183 9.150000000000000e-01 8.111301797280358e+01 7.074594725559109e+01
184 9.200000000000000e-01 8.075968788205492e+01 7.058608904387143e+01
185 9.250000000000000e-01 8.040715708236486e+01 7.042623083215318e+01
186 9.300000000000000e-01 8.005542557373339e+01 7.026637262043636e+01
187 9.350000000000001e-01 7.970449335616050e+01 7.010651440871811e+01
188 9.400000000000001e-01 7.935436042964621e+01 6.994665619699987e+01
189 9.450000000000001e-01 7.900502679419050e+01 6.978679798528162e+01
190 9.500000000000001e-01 7.865649244979339e+01 6.962693977356338e+01
191 9.550000000000001e-01 7.830875739645487e+01 6.946708156184656e+01
192 9.600000000000000e-01 7.796182163417492e+01 6.930722335012831e+01
193 9.650000000000000e-01 7.761568516295358e+01 6.914736513840865e+01
194 9.700000000000000e-01 7.727034798279084e+01 6.898750692669040e+01
195 9.750000000000000e-01 7.692581009368668e+01 6.882764871497358e+01
196 9.800000000000000e-01 7.658207149564110e+01 6.866779050325533e+01
197 9.850000000000000e-01 7.623913218865412e+01 6.850793229153709e+01
198 9.900000000000000e-01 7.589699217272573e+01 6.834807407981884e+01
199 9.950000000000000e-01 7.555565144785594e+01 6.818821586810060e+01
200 1.000000000000000e+00 7.521511001404473e+01 6.802835765638378e+01
201 1.005000000000000e+00 7.487536787129210e+01 6.786849944466411e+01
202 1.010000000000000e+00 7.453642501959808e+01 6.770864123294729e+01
203 1.015000000000000e+00 7.419828145896263e+01 6.754878302122904e+01
204 1.020000000000000e+00 7.386093718938579e+01 6.738892480950796e+01
205 1.025000000000000e+00 7.352439221086755e+01 6.722906659779255e+01
206 1.030000000000000e+00 7.318864652340787e+01 6.706920838607431e+01
207 1.035000000000000e+00 7.285370012700680e+01 6.690935017435606e+01
208 1.040000000000000e+00 7.251955302166431e+01 6.674949196263924e+01
209 1.045000000000000e+00 7.218620520738041e+01 6.658963375091957e+01
210 1.050000000000000e+00 7.185365668415511e+01 6.642977553920133e+01
211 1.055000000000000e+00 7.152190745198840e+01 6.626991732748451e+01
212 1.060000000000000e+00 7.119095751088027e+01 6.611005911576626e+01
213 1.065000000000000e+00 7.086080686083073e+01 6.595020090404802e+01
214 1.070000000000000e+00 7.053145550183979e+01 6.579034269232977e+01
215 1.075000000000000e+00 7.020290343390744e+01 6.563048448061011e+01
216 1.080000000000000e+00 6.987515065703369e+01 6.547062626889328e+01
217 1.085000000000000e+00 6.954819717121850e+01 6.531076805717646e+01
218 1.090000000000000e+00 6.922204297646192e+01 6.515090984545679e+01
219 1.095000000000000e+00 6.889668807276394e+01 6.499105163373997e+01
220 1.100000000000000e+00 6.857213246012452e+01 6.483119342202173e+01
221 1.105000000000000e+00 6.824837613854372e+01 6.467133521030348e+01
222 1.110000000000000e+00 6.792541910802149e+01 6.451147699858524e+01
223 1.115000000000000e+00 6.760326136855787e+01 6.435161878686699e+01
224 1.120000000000000e+00 6.728190292015282e+01 6.419176057514733e+01
225 1.125000000000000e+00 6.696134376280639e+01 6.403190236342908e+01
226 1.130000000000000e+00 6.664158389651853e+01 6.387204415171368e+01
227 1.135000000000000e+00 6.632262332128926e+01 6.371218593999544e+01
228 1.140000000000000e+00 6.600446203711857e+01 6.355232772827577e+01
229 1.145000000000000e+00 6.568710004400650e+01 6.339246951655753e+01
230 1.150000000000000e+00 6.537053734195300e+01 6.323261130484070e+01
231 1.155000000000000e+00 6.505477393095809e+01 6.307275309312104e+01
232 1.160000000000000e+00 6.473980981102179e+01 6.291289488140279e+01
233 1.165000000000000e+00 6.442564498214406e+01 6.275303666968739e+01
234 1.170000000000000e+00 6.411227944432491e+01 6.259317845796772e+01
235 1.175000000000000e+00 6.379971319756439e+01 6.243332024624948e+01
236 1.180000000000000e+00 6.348794624186242e+01 6.227346203453266e+01
237 1.185000000000000e+00 6.317697857721906e+01 6.211360382281299e+01
238 1.190000000000000e+00 6.286681020363429e+01 6.195374561109617e+01
239 1.195000000000000e+00 6.255744112110810e+01 6.179388739937792e+01
240 1.200000000000000e+00 6.224887132964051e+01 6.163402918765826e+01
241 1.205000000000000e+00 6.194110082923152e+01 6.147417097594143e+01
242 1.210000000000000e+00 6.163412961988109e+01 6.131431276422461e+01
243 1.215000000000000e+00 6.132795770158927e+01 6.115445455250494e+01
244 1.220000000000000e+00 6.102258507435604e+01 6.099459634078670e+01
245 1.225000000000000e+00 6.071801173818140e+01 6.083473812906846e+01
246 1.230000000000000e+00 6.041423769306536e+01 6.067487991735021e+01
247 1.235000000000000e+00 6.011126293900790e+01 6.051502170563197e+01
248 1.240000000000000e+00 5.980908747600904e+01 6.035516349391514e+01
249 1.245000000000000e+00 5.950771130406875e+01 6.019530528219690e+01
250 1.250000000000000e+00 5.920713442318707e+01 6.003544707047865e+01
251 1.255000000000000e+00 5.890735683336396e+01 5.987558885876041e+01
252 1.260000000000000e+00 5.860837853459947e+01 5.971573064704216e+01
253 1.265000000000000e+00 5.831019952689354e+01 5.955587243532534e+01
254 1.270000000000000e+00 5.801281981024621e+01 5.939601422360568e+01
255 1.275000000000000e+00 5.771623938465748e+01 5.923615601188743e+01
256 1.280000000000000e+00 5.742045825012734e+01 5.907629780017061e+01
257 1.285000000000000e+00 5.712547640665578e+01 5.891643958845094e+01
258 1.290000000000000e+00 5.683129385424283e+01 5.875658137673412e+01
259 1.295000000000000e+00 5.653791059288844e+01 5.859672316501587e+01
260 1.300000000000000e+00 5.624532662259267e+01 5.843686495329621e+01
261 1.305000000000000e+00 5.595354194335548e+01 5.827700674157938e+01
262 1.310000000000000e+00 5.566255655517688e+01 5.811714852986256e+01
263 1.315000000000000e+00 5.537237045805685e+01 5.795729031814290e+01
264 1.320000000000000e+00 5.508298365199545e+01 5.779743210642465e+01
265 1.325000000000000e+00 5.479439613699260e+01 5.763757389470783e+01
266 1.330000000000000e+00 5.450660791304837e+01 5.747771568298816e+01
267 1.335000000000000e+00 5.421961898016272e+01 5.731785747127134e+01
268 1.340000000000000e+00 5.393342933833566e+01 5.715799925955309e+01
269 1.345000000000000e+00 5.364803898756719e+01 5.699814104783485e+01
270 1.350000000000000e+00 5.336344792785731e+01 5.683828283611660e+01
271 1.355000000000000e+00 5.307965615920602e+01 5.667842462439836e+01
272 1.360000000000000e+00 5.279666368161332e+01 5.651856641268154e+01
273 1.365000000000000e+00 5.251447049507921e+01 5.635870820096329e+01
274 1.370000000000000e+00 5.223307659960369e+01 5.619884998924363e+01
275 1.375000000000000e+00 5.195248199518677e+01 5.603899177752538e+01
276 1.380000000000000e+00 5.167268668182844e+01 5.587913356580856e+01
277 1.385000000000000e+00 5.139369065952869e+01 5.571927535409031e+01
278 1.390000000000000e+00 5.111549392828753e+01 5.555941714237207e+01
279 1.395000000000000e+00 5.083809648810497e+01 5.539955893065382e+01
280 1.400000000000000e+00 5.056149833898100e+01 5.523970071893558e+01
281 1.405000000000000e+00 5.028569948091561e+01 5.507984250721876e+01
282 1.410000000000000e+00 5.001069991390881e+01 5.491998429550051e+01
283 1.415000000000000e+00 4.973649963796061e+01 5.476012608378085e+01
284 1.420000000000000e+00 4.946309865307100e+01 5.460026787206402e+01
285 1.425000000000000e+00 4.919049695923997e+01 5.444040966034720e+01
286 1.430000000000000e+00 4.891869455646753e+01 5.428055144862611e+01
287 1.435000000000000e+00 4.864769144475370e+01 5.412069323690787e+01
288 1.440000000000000e+00 4.837748762409845e+01 5.396083502519247e+01
289 1.445000000000000e+00 4.810808309450178e+01 5.380097681347280e+01
290 1.450000000000000e+00 4.783947785596372e+01 5.364111860175456e+01
291 1.455000000000000e+00 4.757167190848423e+01 5.348126039003773e+01
292 1.460000000000000e+00 4.730466525206334e+01 5.332140217831807e+01
293 1.465000000000000e+00 4.703845788670105e+01 5.316154396659982e+01
294 1.470000000000000e+00 4.677304981239735e+01 5.300168575488300e+01
295 1.475000000000000e+00 4.650844102915222e+01 5.284182754316475e+01
296 1.480000000000000e+00 4.624463153696570e+01 5.268196933144651e+01
297 1.485000000000000e+00 4.598162133583776e+01 5.252211111972827e+01
298 1.490000000000000e+00 4.571941042576842e+01 5.236225290801002e+01
299 1.495000000000000e+00 4.545799880675766e+01 5.220239469629320e+01
300 1.500000000000000e+00 4.519738647880548e+01 5.204253648457353e+01
301 1.505000000000000e+00 4.493757344191192e+01 5.188267827285671e+01
302 1.510000000000000e+00 4.467855969607692e+01 5.172282006113846e+01
303 1.515000000000000e+00 4.442034524130054e+01 5.156296184941880e+01
304 1.520000000000000e+00 4.416293007758273e+01 5.140310363770197e+01
305 1.525000000000000e+00 4.390631420492352e+01 5.124324542598373e+01
306 1.530000000000000e+00 4.365049762332289e+01 5.108338721426549e+01
307 1.535000000000000e+00 4.339548033278086e+01 5.092352900254724e+01
308 1.540000000000000e+00 4.314126233329742e+01 5.076367079083042e+01
309 1.545000000000000e+00 4.288784362487256e+01 5.060381257911217e+01
310 1.550000000000000e+00 4.263522420750630e+01 5.044395436739393e+01
311 1.555000000000000e+00 4.238340408119862e+01 5.028409615567426e+01
312 1.560000000000000e+00 4.213238324594955e+01 5.012423794395602e+01
313 1.565000000000000e+00 4.188216170175906e+01 4.996437973224062e+01
314 1.570000000000000e+00 4.163273944862715e+01 4.980452152052237e+01
315 1.575000000000000e+00 4.138411648655384e+01 4.964466330880128e+01
316 1.580000000000000e+00 4.113629281553914e+01 4.948480509708304e+01
317 1.585000000000000e+00 4.088926843558301e+01 4.932494688536764e+01
318 1.590000000000000e+00 4.064304334668546e+01 4.916508867364939e+01
319 1.595000000000000e+00 4.039761754884651e+01 4.900523046192973e+01
320 1.600000000000000e+00 4.015299104206616e+01 4.884537225021290e+01
321 1.605000000000000e+00 3.990916382634438e+01 4.868551403849466e+01
322 1.610000000000000e+00 3.966613590168122e+01 4.852565582677641e+01
323 1.615000000000000e+00 3.942390726807662e+01 4.836579761505817e+01
324 1.620000000000000e+00 3.918247792553063e+01 4.820593940333993e+01
325 1.625000000000000e+00 3.894184787404322e+01 4.804608119162168e+01
326 1.630000000000000e+00 3.870201711361442e+01 4.788622297990344e+01
327 1.635000000000000e+00 3.846298564424418e+01 4.772636476818519e+01
328 1.640000000000000e+00 3.822475346593257e+01 4.756650655646695e+01
329 1.645000000000000e+00 3.798732057867952e+01 4.740664834475012e+01
330 1.650000000000000e+00 3.775068698248506e+01 4.724679013303188e+01
331 1.655000000000000e+00 3.751485267734920e+01 4.708693192131364e+01
332 1.660000000000000e+00 3.727981766327193e+01 4.692707370959539e+01
333 1.665000000000000e+00 3.704558194025324e+01 4.676721549787715e+01
334 1.670000000000000e+00 3.681214550829316e+01 4.660735728616032e+01
335 1.675000000000000e+00 3.657950836739164e+01 4.644749907444350e+01
336 1.680000000000000e+00 3.634767051754872e+01 4.628764086272099e+01
337 1.685000000000000e+00 3.611663195876443e+01 4.612778265100417e+01
338 1.690000000000000e+00 3.588639269103868e+01 4.596792443928734e+01
339 1.695000000000000e+00 3.565695271437156e+01 4.580806622756768e+01
340 1.700000000000000e+00 3.542831202876300e+01 4.564820801585086e+01
341 1.705000000000000e+00 3.520047063421305e+01 4.548834980413403e+01
342 1.710000000000000e+00 3.497342853072166e+01 4.532849159241437e+01
343 1.715000000000000e+00 3.474718571828890e+01 4.516863338069612e+01
344 1.720000000000000e+00 3.452174219691470e+01 4.500877516897788e+01
345 1.725000000000000e+00 3.429709796659913e+01 4.484891695725963e+01
346 1.730000000000000e+00 3.407325302734210e+01 4.468905874554423e+01
347 1.735000000000000e+00 3.385020737914368e+01 4.452920053382456e+01
348 1.740000000000000e+00 3.362796102200386e+01 4.436934232210490e+01
349 1.745000000000000e+00 3.340651395592263e+01 4.420948411038808e+01
350 1.750000000000000e+00 3.318586618089998e+01 4.404962589866983e+01
351 1.755000000000000e+00 3.296601769693594e+01 4.388976768695159e+01
352 1.760000000000000e+00 3.274696850403046e+01 4.372990947523334e+01
353 1.765000000000000e+00 3.252871860218360e+01 4.357005126351510e+01
354 1.770000000000000e+00 3.231126799139531e+01 4.341019305179827e+01
355 1.775000000000000e+00 3.209461667166562e+01 4.325033484007861e+01
356 1.780000000000000e+00 3.187876464299453e+01 4.309047662836178e+01
357 1.785000000000000e+00 3.166371190538200e+01 4.293061841664496e+01
358 1.790000000000000e+00 3.144945845882808e+01 4.277076020492530e+01
359 1.795000000000000e+00 3.123600430333275e+01 4.261090199320563e+01
360 1.800000000000000e+00 3.102334943889602e+01 4.245104378148881e+01
361 1.805000000000000e+00 3.081149386551786e+01 4.229118556977198e+01
362 1.810000000000000e+00 3.060043758319830e+01 4.213132735805232e+01
363 1.815000000000000e+00 3.039018059193734e+01 4.197146914633265e+01
364 1.820000000000000e+00 3.018072289173497e+01 4.181161093461867e+01
365 1.825000000000000e+00 2.997206448259115e+01 4.165175272289900e+01
366 1.830000000000000e+00 2.976420536450598e+01 4.149189451117934e+01
367 1.835000000000000e+00 2.955714553747936e+01 4.133203629946536e+01
368 1.840000000000000e+00 2.935088500151133e+01 4.117217808774569e+01
369 1.845000000000000e+00 2.914542375660190e+01 4.101231987602318e+01
370 1.850000000000000e+00 2.894076180275110e+01 4.085246166430636e+01
371 1.855000000000000e+00 2.873689913995884e+01 4.069260345258954e+01
372 1.860000000000000e+00 2.853383576822520e+01 4.053274524087271e+01
373 1.865000000000000e+00 2.833157168755011e+01 4.037288702915589e+01
374 1.870000000000000e+00 2.813010689793364e+01 4.021302881743622e+01
375 1.875000000000000e+00 2.792944139937575e+01 4.005317060571656e+01
376 1.880000000000000e+00 2.772957519187648e+01 3.989331239399974e+01
377 1.885000000000000e+00 2.753050827543575e+01 3.973345418228291e+01
378 1.890000000000000e+00 2.733224065005365e+01 3.957359597056040e+01
379 1.895000000000000e+00 2.713477231573015e+01 3.941373775884358e+01
380 1.900000000000000e+00 2.693810327246521e+01 3.925387954712960e+01
381 1.905000000000000e+00 2.674223352025885e+01 3.909402133540993e+01
382 1.910000000000000e+00 2.654716305911111e+01 3.893416312369027e+01
383 1.915000000000000e+00 2.635289188902195e+01 3.877430491197345e+01
384 1.920000000000000e+00 2.615942000999138e+01 3.861444670025378e+01
385 1.925000000000000e+00 2.596674742201941e+01 3.845458848853696e+01
386 1.930000000000000e+00 2.577487412510601e+01 3.829473027682013e+01
387 1.935000000000000e+00 2.558380011925121e+01 3.813487206510047e+01
388 1.940000000000000e+00 2.539352540445500e+01 3.797501385338364e+01
389 1.945000000000000e+00 2.520404998071737e+01 3.781515564166398e+01
390 1.950000000000000e+00 2.501537384803837e+01 3.765529742994431e+01
391 1.955000000000000e+00 2.482749700641793e+01 3.749543921823033e+01
392 1.960000000000000e+00 2.464041945585606e+01 3.733558100651067e+01
393 1.965000000000000e+00 2.445414119635282e+01 3.717572279479100e+01
394 1.970000000000000e+00 2.426866222790815e+01 3.701586458307418e+01
395 1.975000000000000e+00 2.408398255052208e+01 3.685600637135735e+01
396 1.980000000000000e+00 2.390010216419458e+01 3.669614815963769e+01
397 1.985000000000000e+00 2.371702106892570e+01 3.653628994791802e+01
398 1.990000000000000e+00 2.353473926471540e+01 3.637643173620120e+01
399 1.995000000000000e+00 2.335325675156369e+01 3.621657352448437e+01
400 2.000000000000000e+00 2.317257352947055e+01 3.605671531276755e+01
401 2.005000000000000e+00 2.299268959843602e+01 3.589685710105073e+01
402 2.010000000000000e+00 2.281360495846005e+01 3.573699888932822e+01
403 2.015000000000000e+00 2.263531960954273e+01 3.557714067760855e+01
404 2.020000000000000e+00 2.245783355168396e+01 3.541728246589173e+01
405 2.025000000000000e+00 2.228114678488382e+01 3.525742425417491e+01
406 2.030000000000000e+00 2.210525930914221e+01 3.509756604245808e+01
407 2.035000000000000e+00 2.193017112445924e+01 3.493770783073842e+01
408 2.040000000000000e+00 2.175588223083483e+01 3.477784961902444e+01
409 2.045000000000000e+00 2.158239262826899e+01 3.461799140729909e+01
410 2.050000000000000e+00 2.140970231676184e+01 3.445813319558511e+01
411 2.055000000000000e+00 2.123781129631314e+01 3.429827498387112e+01
412 2.060000000000000e+00 2.106671956692313e+01 3.413841677214577e+01
413 2.065000000000000e+00 2.089642712859168e+01 3.397855856042611e+01
414 2.070000000000000e+00 2.072693398131887e+01 3.381870034871213e+01
415 2.075000000000000e+00 2.055824012510456e+01 3.365884213699815e+01
416 2.080000000000000e+00 2.039034555994888e+01 3.349898392527848e+01
417 2.085000000000000e+00 2.022325028585178e+01 3.333912571355881e+01
418 2.090000000000000e+00 2.005695430281330e+01 3.317926750183915e+01
419 2.095000000000000e+00 1.989145761083338e+01 3.301940929011948e+01
420 2.100000000000000e+00 1.972676020991210e+01 3.285955107840266e+01
421 2.105000000000000e+00 1.956286210004936e+01 3.269969286668584e+01
422 2.110000000000000e+00 1.939976328124524e+01 3.253983465496901e+01
423 2.115000000000000e+00 1.923746375349967e+01 3.237997644325219e+01
424 2.120000000000000e+00 1.907596351681272e+01 3.222011823152968e+01
425 2.125000000000000e+00 1.891526257118437e+01 3.206026001981286e+01
426 2.130000000000000e+00 1.875536091661459e+01 3.190040180809603e+01
427 2.135000000000000e+00 1.859625855310341e+01 3.174054359637637e+01
428 2.140000000000000e+00 1.843795548065083e+01 3.158068538465955e+01
429 2.145000000000000e+00 1.828045169925682e+01 3.142082717294272e+01
430 2.150000000000000e+00 1.812374720892140e+01 3.126096896122306e+01
431 2.155000000000000e+00 1.796784200964458e+01 3.110111074950339e+01
432 2.160000000000000e+00 1.781273610142637e+01 3.094125253778657e+01
433 2.165000000000000e+00 1.765842948426672e+01 3.078139432606974e+01
434 2.170000000000000e+00 1.750492215816567e+01 3.062153611435008e+01
435 2.175000000000000e+00 1.735221412312322e+01 3.046167790263326e+01
436 2.180000000000000e+00 1.720030537913934e+01 3.030181969091359e+01
437 2.185000000000000e+00 1.704919592621408e+01 3.014196147919392e+01
438 2.190000000000000e+00 1.689888576434740e+01 2.998210326747710e+01
439 2.195000000000000e+00 1.674937489353931e+01 2.982224505576312e+01
440 2.200000000000000e+00 1.660066331378977e+01 2.966238684404345e+01
441 2.205000000000000e+00 1.645275102509888e+01 2.950252863232379e+01
442 2.210000000000000e+00 1.630563802746653e+01 2.934267042060696e+01
443 2.215000000000000e+00 1.615932432089281e+01 2.918281220888730e+01
444 2.220000000000000e+00 1.601380990537766e+01 2.902295399716763e+01
445 2.225000000000000e+00 1.586909478092113e+01 2.886309578545081e+01
446 2.230000000000000e+00 1.572517894752315e+01 2.870323757373399e+01
447 2.235000000000000e+00 1.558206240518379e+01 2.854337936201716e+01
448 2.240000000000000e+00 1.543974515390298e+01 2.838352115029750e+01
449 2.245000000000000e+00 1.529822719368082e+01 2.822366293857783e+01
450 2.250000000000000e+00 1.515750852451720e+01 2.806380472686385e+01
451 2.255000000000000e+00 1.501758914641218e+01 2.790394651514418e+01
452 2.260000000000000e+00 1.487846905936576e+01 2.774408830342168e+01
453 2.265000000000000e+00 1.474014826337796e+01 2.758423009170770e+01
454 2.270000000000000e+00 1.460262675844868e+01 2.742437187999371e+01
455 2.275000000000000e+00 1.446590454457802e+01 2.726451366826836e+01
456 2.280000000000000e+00 1.432998162176600e+01 2.710465545654870e+01
457 2.285000000000000e+00 1.419485799001254e+01 2.694479724483472e+01
458 2.290000000000000e+00 1.406053364931765e+01 2.678493903312074e+01
459 2.295000000000000e+00 1.392700859968133e+01 2.662508082140107e+01
460 2.300000000000000e+00 1.379428284110364e+01 2.646522260968140e+01
461 2.305000000000000e+00 1.366235637358452e+01 2.630536439796174e+01
462 2.310000000000000e+00 1.353122919712402e+01 2.614550618624207e+01
463 2.315000000000000e+00 1.340090131172209e+01 2.598564797452241e+01
464 2.320000000000000e+00 1.327137271737880e+01 2.582578976280843e+01
465 2.325000000000000e+00 1.314264341409401e+01 2.566593155109160e+01
466 2.330000000000000e+00 1.301471340186788e+01 2.550607333936910e+01
467 2.335000000000000e+00 1.288758268070032e+01 2.534621512765511e+01
468 2.340000000000000e+00 1.276125125059133e+01 2.518635691593829e+01
469 2.345000000000000e+00 1.263571911154094e+01 2.502649870421578e+01
470 2.350000000000000e+00 1.251098626354917e+01 2.486664049249896e+01
471 2.355000000000000e+00 1.238705270661595e+01 2.470678228078498e+01
472 2.360000000000000e+00 1.226391844074132e+01 2.454692406906247e+01
473 2.365000000000000e+00 1.214158346592532e+01 2.438706585734280e+01
474 2.370000000000000e+00 1.202004778216789e+01 2.422720764562882e+01
475 2.375000000000000e+00 1.189931138946903e+01 2.406734943390916e+01
476 2.380000000000000e+00 1.177937428782880e+01 2.390749122218949e+01
477 2.385000000000000e+00 1.166023647724714e+01 2.374763301047267e+01
478 2.390000000000000e+00 1.154189795772407e+01 2.358777479875585e+01
479 2.395000000000000e+00 1.142435872925958e+01 2.342791658703902e+01
480 2.400000000000000e+00 1.130761879185368e+01 2.326805837531651e+01
481 2.405000000000000e+00 1.119167814550642e+01 2.310820016359685e+01
482 2.410000000000000e+00 1.107653679021772e+01 2.294834195188287e+01
483 2.415000000000000e+00 1.096219472598759e+01 2.278848374016604e+01
484 2.420000000000000e+00 1.084865195281606e+01 2.262862552844922e+01
485 2.425000000000000e+00 1.073590847070309e+01 2.246876731672955e+01
486 2.430000000000000e+00 1.062396427964876e+01 2.230890910500705e+01
487 2.435000000000000e+00 1.051281937965302e+01 2.214905089329307e+01
488 2.440000000000000e+00 1.040247377071583e+01 2.198919268157340e+01
489 2.445000000000000e+00 1.029292745283729e+01 2.182933446985373e+01
490 2.450000000000000e+00 1.018418042601729e+01 2.166947625813691e+01
491 2.455000000000000e+00 1.007623269025592e+01 2.150961804642009e+01
492 2.460000000000000e+00 9.969084245553091e+00 2.134975983470326e+01
493 2.465000000000000e+00 9.862735091908888e+00 2.118990162298360e+01
494 2.470000000000000e+00 9.757185229323255e+00 2.103004341126393e+01
495 2.475000000000000e+00 9.652434657796249e+00 2.087018519954427e+01
496 2.480000000000000e+00 9.548483377327813e+00 2.071032698783029e+01
497 2.485000000000000e+00 9.445331387917946e+00 2.055046877611630e+01
498 2.490000000000000e+00 9.342978689566650e+00 2.039061056439380e+01
499 2.495000000000000e+00 9.241425282274008e+00 2.023075235267129e+01
500 2.500000000000000e+00 9.140671166039937e+00 2.007089414096015e+01
501 2.505000000000000e+00 9.040716340864407e+00 1.991103592924048e+01
502 2.510000000000000e+00 8.941560806747532e+00 1.975117771751798e+01
503 2.515000000000000e+00 8.843204563689227e+00 1.959131950580115e+01
504 2.520000000000000e+00 8.745647611689520e+00 1.943146129408433e+01
505 2.525000000000000e+00 8.648889950748384e+00 1.927160308237035e+01
506 2.530000000000000e+00 8.552931580865817e+00 1.911174487064784e+01
507 2.535000000000000e+00 8.457772502041905e+00 1.895188665892817e+01
508 2.540000000000000e+00 8.363412714276535e+00 1.879202844721419e+01
509 2.545000000000000e+00 8.269852217569763e+00 1.863217023549453e+01
510 2.550000000000000e+00 8.177091011921590e+00 1.847231202377770e+01
511 2.555000000000000e+00 8.085129097331986e+00 1.831245381205804e+01
512 2.560000000000000e+00 7.993966473801009e+00 1.815259560033837e+01
513 2.565000000000000e+00 7.903603141328603e+00 1.799273738862439e+01
514 2.570000000000000e+00 7.814039099914766e+00 1.783287917689904e+01
515 2.575000000000000e+00 7.725274349559612e+00 1.767302096517938e+01
516 2.580000000000000e+00 7.637308890262972e+00 1.751316275347108e+01
517 2.585000000000000e+00 7.550142722024901e+00 1.735330454175426e+01
518 2.590000000000000e+00 7.463775844845429e+00 1.719344633003175e+01
519 2.595000000000000e+00 7.378208258724584e+00 1.703358811830924e+01
520 2.600000000000000e+00 7.293439963662337e+00 1.687372990659526e+01
521 2.605000000000000e+00 7.209470959658631e+00 1.671387169487843e+01
522 2.610000000000000e+00 7.126301246713552e+00 1.655401348315593e+01
523 2.615000000000000e+00 7.043930824827072e+00 1.639415527143910e+01
524 2.620000000000000e+00 6.962359693999161e+00 1.623429705972512e+01
525 2.625000000000000e+00 6.881587854229821e+00 1.607443884800830e+01
526 2.630000000000000e+00 6.801615305519078e+00 1.591458063628579e+01
527 2.635000000000000e+00 6.722442047866963e+00 1.575472242456613e+01
528 2.640000000000000e+00 6.644068081273417e+00 1.559486421285214e+01
529 2.645000000000000e+00 6.566493405738441e+00 1.543500600113532e+01
530 2.650000000000000e+00 6.489718021262064e+00 1.527514778941281e+01
531 2.655000000000000e+00 6.413741927844313e+00 1.511528957769315e+01
532 2.660000000000000e+00 6.338565125485133e+00 1.495543136597917e+01
533 2.665000000000000e+00 6.264187614184522e+00 1.479557315426234e+01
534 2.670000000000000e+00 6.190609393942509e+00 1.463571494253983e+01
535 2.675000000000000e+00 6.117830464759123e+00 1.447585673082301e+01
536 2.680000000000000e+00 6.045850826634279e+00 1.431599851910903e+01
537 2.685000000000000e+00 5.974670479568033e+00 1.415614030738936e+01
538 2.690000000000000e+00 5.904289423560385e+00 1.399628209566970e+01
539 2.695000000000000e+00 5.834707658611336e+00 1.383642388395003e+01
540 2.700000000000000e+00 5.765925184720885e+00 1.367656567223321e+01
541 2.705000000000000e+00 5.697942001889004e+00 1.351670746051639e+01
542 2.710000000000000e+00 5.630758110115721e+00 1.335684924879956e+01
543 2.715000000000000e+00 5.564373509401008e+00 1.319699103707705e+01
544 2.720000000000000e+00 5.498788199744951e+00 1.303713282536023e+01
545 2.725000000000000e+00 5.434002181147406e+00 1.287727461364625e+01
546 2.730000000000000e+00 5.370015453608488e+00 1.271741640192658e+01
547 2.735000000000000e+00 5.306828017128140e+00 1.255755819020408e+01
548 2.740000000000000e+00 5.244439871706447e+00 1.239769997848441e+01
549 2.745000000000000e+00 5.182851017343296e+00 1.223784176677043e+01
550 2.750000000000000e+00 5.122061454038743e+00 1.207798355505361e+01
551 2.755000000000000e+00 5.062071181792760e+00 1.191812534333394e+01
552 2.760000000000000e+00 5.002880200605404e+00 1.175826713161712e+01
553 2.765000000000000e+00 4.944488510476589e+00 1.159840891990029e+01
554 2.770000000000000e+00 4.886896111406401e+00 1.143855070818063e+01
555 2.775000000000000e+00 4.830103003394782e+00 1.127869249646096e+01
556 2.780000000000000e+00 4.774109186441791e+00 1.111883428474130e+01
557 2.785000000000000e+00 4.718914660547370e+00 1.095897607302732e+01
558 2.790000000000000e+00 4.664519425711518e+00 1.079911786131049e+01
559 2.795000000000000e+00 4.610923481934265e+00 1.063925964958798e+01
560 2.800000000000000e+00 4.558126829215638e+00 1.047940143787116e+01
561 2.805000000000000e+00 4.506129467555553e+00 1.031954322615434e+01
562 2.810000000000000e+00 4.454931396954095e+00 1.015968501443467e+01
563 2.815000000000000e+00 4.404532617411206e+00 9.999826802720690e+00
564 2.820000000000000e+00 4.354933128926888e+00 9.839968591001025e+00
565 2.825000000000000e+00 4.306132931501196e+00 9.680110379278517e+00
566 2.830000000000000e+00 4.258132025134103e+00 9.520252167564536e+00
567 2.835000000000000e+00 4.210930409825551e+00 9.360393955847712e+00
568 2.840000000000000e+00 4.164528085575625e+00 9.200535744125204e+00
569 2.845000000000000e+00 4.118925052384299e+00 9.040677532408381e+00
570 2.850000000000000e+00 4.074121310251542e+00 8.880819320688715e+00
571 2.855000000000000e+00 4.030116859177411e+00 8.720961108974734e+00
572 2.860000000000000e+00 3.986911699161794e+00 8.561102897255068e+00
573 2.865000000000000e+00 3.944505830204861e+00 8.401244685532561e+00
574 2.870000000000000e+00 3.902899252306469e+00 8.241386473821422e+00
575 2.875000000000000e+00 3.862091965466647e+00 8.081528262101756e+00
576 2.880000000000000e+00 3.822083969685451e+00 7.921670050379248e+00
577 2.885000000000000e+00 3.782875264962854e+00 7.761811838665267e+00
578 2.890000000000000e+00 3.744465851298798e+00 7.601953626948443e+00
579 2.895000000000000e+00 3.706855728693370e+00 7.442095415225936e+00
580 2.900000000000000e+00 3.670044897146539e+00 7.282237203509112e+00
581 2.905000000000000e+00 3.634033356658279e+00 7.122378991792289e+00
582 2.910000000000000e+00 3.598821107228616e+00 6.962520780075465e+00
583 2.915000000000000e+00 3.564408148857524e+00 6.802662568358642e+00
584 2.920000000000000e+00 3.530794481545030e+00 6.642804356636134e+00
585 2.925000000000000e+00 3.497980105291163e+00 6.482946144916468e+00
586 2.930000000000000e+00 3.465965020095865e+00 6.323087933199645e+00
587 2.935000000000000e+00 3.434749225959166e+00 6.163229721485664e+00
588 2.940000000000000e+00 3.404332722881009e+00 6.003371509768840e+00
589 2.945000000000000e+00 3.374715510861478e+00 5.843513298046332e+00
590 2.950000000000000e+00 3.345897589900545e+00 5.683655086329509e+00
591 2.955000000000000e+00 3.317878959998183e+00 5.523796874612685e+00
592 2.960000000000000e+00 3.290659621154418e+00 5.363938662893020e+00
593 2.965000000000000e+00 3.264239573369252e+00 5.204080451170512e+00
594 2.970000000000000e+00 3.238618816642713e+00 5.044222239453688e+00
595 2.975000000000000e+00 3.213797350974716e+00 4.884364027742549e+00
596 2.980000000000000e+00 3.189775176365288e+00 4.724505816025726e+00
597 2.985000000000000e+00 3.166552292814458e+00 4.564647604300376e+00
598 2.990000000000000e+00 3.144128700322284e+00 4.404789392580710e+00
599 2.995000000000000e+00 3.122504398888651e+00 4.244931180869571e+00
600 3.000000000000000e+00 3.101679388513588e+00 4.085072969149905e+00
601 3.005000000000000e+00 3.081653669197152e+00 3.925214757424556e+00
602 3.010000000000000e+00 3.062427240939343e+00 3.765356545712351e+00
603 3.015000000000000e+00 3.044000103740029e+00 3.699911865327721e+00
604 3.020000000000000e+00 3.025428122286066e+00 4.585325142807051e+00
605 3.025000000000000e+00 2.998146852311958e+00 7.018609084907723e+00
606 3.030000000000000e+00 2.955242031436988e+00 1.033371181587022e+01
607 3.035000000000000e+00 2.894809734153256e+00 1.330672884722190e+01
608 3.040000000000000e+00 2.822174742964769e+00 1.472275946149821e+01
609 3.045000000000000e+00 2.747582139538274e+00 1.411988623377809e+01
610 3.050000000000000e+00 2.680975880626988e+00 1.208293549001631e+01
611 3.055000000000000e+00 2.626752784638111e+00 9.955342348167662e+00
612 3.060000000000000e+00 2.581422457145312e+00 9.072212234083921e+00
613 3.065000000000000e+00 2.536030662297271e+00 1.000082942203306e+01
614 3.070000000000000e+00 2.481414162924981e+00 1.226773007648134e+01
615 3.075000000000000e+00 2.413353361532458e+00 1.465422661610667e+01
616 3.080000000000000e+00 2.334871896763914e+00 1.592778644977599e+01
617 3.085000000000000e+00 2.254075497034698e+00 1.552935923699152e+01
618 3.090000000000000e+00 2.179578304393999e+00 1.377546759681785e+01
619 3.095000000000000e+00 2.116320821066520e+00 1.157267196459273e+01
620 3.100000000000000e+00 2.063851584748072e+00 9.833259682701723e+00
621 3.105000000000000e+00 2.017988224239502e+00 8.990748792307457e+00
622 3.110000000000000e+00 1.973944096824997e+00 8.924044130307252e+00
623 3.115000000000000e+00 1.928747782936430e+00 9.183245181204924e+00
624 3.120000000000000e+00 1.882111645012948e+00 9.306322991906057e+00
625 3.125000000000000e+00 1.835684553017369e+00 9.052188350395696e+00
626 3.130000000000000e+00 1.791589761508991e+00 8.450552726040073e+00
627 3.135000000000000e+00 1.751179025756969e+00 7.706572106920007e+00
628 3.140000000000000e+00 1.714524040439791e+00 7.040420562075411e+00
629 3.145000000000000e+00 1.680774820136214e+00 6.575127467578668e+00
630 3.150000000000000e+00 1.648772765764004e+00 6.342859529988942e+00
631 3.155000000000000e+00 1.617346224836325e+00 6.343872262742423e+00
632 3.160000000000000e+00 1.585334043136580e+00 6.570564500355403e+00
633 3.165000000000000e+00 1.551640579832771e+00 6.973489331558547e+00
634 3.170000000000000e+00 1.515599149820995e+00 7.398349067474896e+00
635 3.175000000000000e+00 1.477657089158022e+00 7.579821600276304e+00
636 3.180000000000000e+00 1.439800933818232e+00 7.257538750134884e+00
637 3.185000000000000e+00 1.405081701656673e+00 6.349702134724033e+00
638 3.190000000000000e+00 1.376303912470991e+00 5.068331560023864e+00
639 3.195000000000000e+00 1.354398386056435e+00 3.871660436201196e+00
640 3.200000000000000e+00 1.337587308108979e+00 3.219738598172839e+00
641 3.205000000000000e+00 1.322201000074706e+00 3.314993169597535e+00
642 3.210000000000000e+00 1.304437376413004e+00 4.023144496126463e+00
643 3.215000000000000e+00 1.281969555113442e+00 4.984788566794940e+00
644 3.220000000000000e+00 1.254589490745055e+00 5.839872064767526e+00
645 3.225000000000000e+00 1.223570834465766e+00 6.398348584104596e+00
646 3.230000000000000e+00 1.190606004904009e+00 6.638444247212760e+00
647 3.235000000000000e+00 1.157186391993639e+00 6.612348264251544e+00
648 3.240000000000000e+00 1.124482522261493e+00 6.373568199316804e+00
649 3.245000000000000e+00 1.093450710000471e+00 5.962166457649598e+00
650 3.250000000000000e+00 1.064860857684997e+00 5.432450247887033e+00
651 3.255000000000000e+00 1.039126207521600e+00 4.868273650152055e+00
652 3.260000000000000e+00 1.016178121183477e+00 4.354260061243576e+00
653 3.265000000000000e+00 9.955836069091646e-01 3.955188661697129e+00
654 3.270000000000000e+00 9.766262345665053e-01 3.748438140409949e+00
655 3.275000000000000e+00 9.580992255050651e-01 3.853467947326461e+00
656 3.280000000000000e+00 9.380915550932407e-01 4.385730001486277e+00
657 3.285000000000000e+00 9.142419254902023e-01 5.339999458644051e+00
658 3.290000000000000e+00 8.846915605068002e-01 6.471132595634943e+00
659 3.295000000000000e+00 8.495305995338529e-01 7.306810748816872e+00
660 3.300000000000000e+00 8.116234530186315e-01 7.378225026031382e+00
661 3.305000000000000e+00 7.757483492735391e-01 6.517255510603404e+00
662 3.310000000000000e+00 7.464508979125974e-01 5.009289865775068e+00
663 3.315000000000000e+00 7.256554506157884e-01 3.492381680073553e+00
664 3.320000000000000e+00 7.115270811118619e-01 2.603724277295605e+00
665 3.325000000000000e+00 6.996182078428324e-01 2.627045026765251e+00
666 3.330000000000000e+00 6.852566308442094e-01 3.393728349274827e+00
667 3.335000000000000e+00 6.656809243500841e-01 4.436355976714323e+00
668 3.340000000000000e+00 6.408930710770662e-01 5.285905661339485e+00
669 3.345000000000000e+00 6.128218677366892e-01 5.709036732606065e+00
670 3.350000000000000e+00 5.838027037510055e-01 5.735494451608902e+00
671 3.355000000000000e+00 5.554669232206002e-01 5.542625529561096e+00
672 3.360000000000000e+00 5.283764484553946e-01 5.313348876247193e+00
673 3.365000000000000e+00 5.023334344581283e-01 5.147060943230758e+00
674 3.370000000000000e+00 4.769058390230870e-01 5.055639904716847e+00
675 3.375000000000000e+00 4.517770354109598e-01 5.004456419789643e+00
676 3.380000000000000e+00 4.268612748251905e-01 4.952506261671852e+00
677 3.385000000000000e+00 4.022519727942413e-01 4.876234339589769e+00
678 3.390000000000000e+00 3.780989314292929e-01 4.776201305840355e+00
679 3.395000000000000e+00 3.544899597358377e-01 4.670439510692814e+00
680 3.400000000000000e+00 3.313945363223647e-01 4.579777954157938e+00
681 3.405000000000000e+00 3.086921801942584e-01 4.517504160507047e+00
682 3.410000000000000e+00 2.862194947172942e-01 4.491745593568686e+00
683 3.415000000000000e+00 2.637747242585715e-01 4.511782065363645e+00
684 3.420000000000000e+00 2.411016740636578e-01 4.586319245587100e+00
685 3.425000000000000e+00 2.179115318027005e-01 4.711260060346811e+00
686 3.430000000000000e+00 1.939890734601897e-01 4.853916460747110e+00
687 3.435000000000000e+00 1.693723671952294e-01 4.952616174116420e+00
688 3.440000000000000e+00 1.444629117190255e-01 4.944169680489141e+00
689 3.445000000000000e+00 1.199306703903380e-01 4.798386181438907e+00
690 3.450000000000000e+00 9.647904990463640e-02 4.532411578611573e+00
691 3.455000000000000e+00 7.460655460422227e-02 4.196739965911078e+00
692 3.460000000000000e+00 5.451165024552562e-02 3.840601351237183e+00
693 3.465000000000000e+00 3.620054109185045e-02 3.490175053007238e+00
694 3.470000000000000e+00 1.960989971545324e-02 3.161550069032959e+00
695 3.475000000000000e+00 4.585040401520857e-03 2.878784623280151e+00
696 3.480000000000000e+00 -9.177946517348268e-03 2.666674190410045e+00
697 3.485000000000000e+00 -2.208170150257960e-02 2.534507820573495e+00
698 3.490000000000000e+00 -3.452302472308322e-02 2.475072809418766e+00
699 3.495000000000000e+00 -4.683242959676726e-02 2.474256999875024e+00
700 3.500000000000000e+00 -5.926559472183346e-02 2.516081700271577e+00
701 3.505000000000000e+00 -7.199324659948303e-02 2.573037446287341e+00
702 3.510000000000000e+00 -8.499596918470687e-02 2.584742372866078e+00
703 3.515000000000000e+00 -9.784067032814381e-02 2.453332787432938e+00
704 3.520000000000000e+00 -1.095292970590362e-01 2.083058981061559e+00
705 3.525000000000000e+00 -1.186712601387594e-01 1.452507767765798e+00
706 3.530000000000000e+00 -1.240543747366942e-01 6.786904370846614e-01
707 3.535000000000000e+00 -1.254581645096060e-01 4.392134601438613e-03
708 3.540000000000000e+00 -1.240982960827086e-01 -3.296003565873562e-01
709 3.545000000000000e+00 -1.221621609437324e-01 -2.356073089412547e-01
710 3.550000000000000e+00 -1.217422229932961e-01 1.591772242564460e-01
711 3.555000000000000e+00 -1.237539331862969e-01 5.708450687944122e-01
712 3.560000000000000e+00 -1.274506736812402e-01 7.173581195599965e-01
713 3.565000000000000e+00 -1.309275143818969e-01 4.758786182149422e-01
714 3.570000000000000e+00 -1.322094598633896e-01 -6.170367161129064e-02
715 3.575000000000000e+00 -1.303104776657840e-01 -6.514580757528421e-01
716 3.580000000000000e+00 -1.256948791058612e-01 -1.049496968634145e+00
717 3.585000000000000e+00 -1.198155079794425e-01 -1.153117029426554e+00
718 3.590000000000000e+00 -1.141637088115957e-01 -1.040417801732474e+00
719 3.595000000000000e+00 -1.094113299621178e-01 -9.114384914843399e-01
720 3.600000000000000e+00 -1.050493238967523e-01 -9.676208421737442e-01
721 3.605000000000000e+00 -9.973512154038033e-02 -1.296483401349313e+00
722 3.610000000000000e+00 -9.208448988325912e-02 -1.823773738580314e+00
723 3.615000000000000e+00 -8.149738415457719e-02 -2.354400511497445e+00
724 3.620000000000000e+00 -6.854048476828467e-02 -2.692569982584558e+00
725 3.625000000000000e+00 -5.457168432873161e-02 -2.760419260277480e+00
726 3.630000000000000e+00 -4.093629216550987e-02 -2.635809574361936e+00
727 3.635000000000000e+00 -2.821358858511225e-02 -2.504445675116962e+00
728 3.640000000000000e+00 -1.589183541434025e-02 -2.552371134349407e+00
729 3.645000000000000e+00 -2.689877241618177e-03 -2.860238446570307e+00
730 3.650000000000000e+00 1.271054905136282e-02 -3.359115436751026e+00
731 3.655000000000000e+00 3.090127712589208e-02 -3.868360984430197e+00
732 3.660000000000000e+00 5.139415889566479e-02 -4.206062543624611e+00
733 3.665000000000000e+00 7.296190256213819e-02 -4.295775906444632e+00
734 3.670000000000000e+00 9.435191796011111e-02 -4.196636544035215e+00
735 3.675000000000000e+00 1.149282680024903e-01 -4.058653695395265e+00
736 3.680000000000000e+00 1.349384549140638e-01 -4.033859257334171e+00
737 3.685000000000000e+00 1.552668605758321e-01 -4.198105695191146e+00
738 3.690000000000000e+00 1.769195118659752e-01 -4.528774979721106e+00
739 3.695000000000000e+00 2.005546103730431e-01 -4.937248718437459e+00
740 3.700000000000000e+00 2.262919990503498e-01 -5.333068319639622e+00
741 3.705000000000000e+00 2.538852935694393e-01 -5.669576354054229e+00
742 3.710000000000000e+00 2.829877625908921e-01 -5.937426393618850e+00
743 3.715000000000000e+00 3.132595575056278e-01 -6.137776854449584e+00
744 3.720000000000000e+00 3.443655311353879e-01 -6.273761231185659e+00
745 3.725000000000000e+00 3.759971698174844e-01 -6.358629751569822e+00
746 3.730000000000000e+00 4.079518286510861e-01 -6.424085203250485e+00
747 3.735000000000000e+00 4.402380218499893e-01 -6.518195693643847e+00
748 3.740000000000000e+00 4.731337855875246e-01 -6.688984313530710e+00
749 3.745000000000000e+00 5.071278649852964e-01 -6.961898902006070e+00
750 3.750000000000000e+00 5.427527746075853e-01 -7.324824552585341e+00
751 3.755000000000000e+00 5.803761105111498e-01 -7.734579186965718e+00
752 3.760000000000000e+00 6.200985664772425e-01 -8.145827585834908e+00
753 3.765000000000000e+00 6.618343863694989e-01 -8.527388718765394e+00
754 3.770000000000000e+00 7.053724536648964e-01 -8.842088159093464e+00
755 3.775000000000000e+00 7.502552679604335e-01 -9.028219359966272e+00
756 3.780000000000000e+00 7.956546472645591e-01 -9.024342453448853e+00
757 3.785000000000000e+00 8.404986924949220e-01 -8.821589930803242e+00
758 3.790000000000000e+00 8.838705465725916e-01 -8.503138511935049e+00
759 3.795000000000000e+00 9.255300776142725e-01 -8.232486888474355e+00
760 3.800000000000000e+00 9.661954154573351e-01 -8.176799210908925e+00
761 3.805000000000000e+00 1.007298069723362e+00 -8.424838686465463e+00
762 3.810000000000000e+00 1.050443802321990e+00 -8.963997051149164e+00
763 3.815000000000000e+00 1.096938040234853e+00 -9.717925851000686e+00
764 3.820000000000000e+00 1.147623060831997e+00 -1.060992086742800e+01
765 3.825000000000000e+00 1.203037248909133e+00 -1.158046038729807e+01
766 3.830000000000000e+00 1.263427664704977e+00 -1.252827169615287e+01
767 3.835000000000000e+00 1.328319965870662e+00 -1.327405970859772e+01
768 3.840000000000000e+00 1.396168261790955e+00 -1.363580082994105e+01
769 3.845000000000000e+00 1.464677974170073e+00 -1.354237194810466e+01
770 3.850000000000000e+00 1.531591981272001e+00 -1.307759847295955e+01
771 3.855000000000000e+00 1.595453958899668e+00 -1.243068288805489e+01
772 3.860000000000000e+00 1.655898810152550e+00 -1.178109386083221e+01
773 3.865000000000000e+00 1.713264897507990e+00 -1.120976026894311e+01
774 3.870000000000000e+00 1.767996412841981e+00 -1.070500188197627e+01
775 3.875000000000000e+00 1.820314916327753e+00 -1.021803770929424e+01
776 3.880000000000000e+00 1.870176789934924e+00 -9.717288750196929e+00
777 3.885000000000000e+00 1.917487803829722e+00 -9.259725577106792e+00
778 3.890000000000000e+00 1.962774045705991e+00 -9.082389081167719e+00
779 3.895000000000000e+00 2.008311694641399e+00 -9.608366136245650e+00
780 3.900000000000000e+00 2.058857707068448e+00 -1.125174708821817e+01
781 3.905000000000000e+00 2.120829165523581e+00 -1.406291834245437e+01
782 3.910000000000000e+00 2.199486890492992e+00 -1.739820017288451e+01
783 3.915000000000000e+00 2.294811167252426e+00 -1.996734204976462e+01
784 3.920000000000000e+00 2.399160310990638e+00 -2.047481809957219e+01
785 3.925000000000000e+00 2.499559348248148e+00 -1.841411312143322e+01
786 3.930000000000000e+00 2.583301442204970e+00 -1.443670804731383e+01
787 3.935000000000000e+00 2.643926428721286e+00 -1.006327208121576e+01
788 3.940000000000000e+00 2.683934163017128e+00 -6.804433450341918e+00
789 3.945000000000000e+00 2.711970763224706e+00 -5.351445483684358e+00
790 3.950000000000000e+00 2.737448617853971e+00 -5.434052458587502e+00
791 3.955000000000000e+00 2.766311287810581e+00 -6.209656391176566e+00
792 3.960000000000000e+00 2.799545181765737e+00 -6.835685983617878e+00
793 3.965000000000000e+00 2.834668147646759e+00 -6.896961029924853e+00
794 3.970000000000000e+00 2.868514792064985e+00 -6.489958697753906e+00
795 3.975000000000000e+00 2.899567734624299e+00 -6.041634777450611e+00
796 3.980000000000000e+00 2.928931139839491e+00 -6.006924382779033e+00
797 3.985000000000000e+00 2.959636978452089e+00 -6.610210972151975e+00
798 3.990000000000000e+00 2.995033249561011e+00 -7.757360788210832e+00
799 3.995000000000000e+00 3.037210586334197e+00 -9.127591196582330e+00
800 4.000000000000000e+00 3.086309161526835e+00 -1.038288837415493e+01
801 4.005000000000000e+00 3.141039470075746e+00 -1.130959250371575e+01
802 4.010000000000000e+00 3.199405086563992e+00 -1.176748200658082e+01
803 4.015000000000000e+00 3.258714290141555e+00 -1.158819272619880e+01
804 4.020000000000000e+00 3.315287013825980e+00 -1.060071973489300e+01
805 4.025000000000000e+00 3.364721487490485e+00 -8.786376577899091e+00
806 4.030000000000000e+00 3.403150779604971e+00 -6.449063728928905e+00
807 4.035000000000000e+00 3.429212124779774e+00 -4.197746585170847e+00
808 4.040000000000000e+00 3.445128245456679e+00 -2.949019446538870e+00
809 4.045000000000000e+00 3.458702319245162e+00 -2.794743863561422e+00
810 4.050000000000000e+00 3.473075684092294e+00 -2.954602075271850e+00
811 4.055000000000000e+00 3.488248339997881e+00 -3.114460286985832e+00
812 4.060000000000000e+00 3.504220286962152e+00 -3.274318498711182e+00
813 4.065000000000000e+00 3.520991524984993e+00 -3.434176710419479e+00
814 4.070000000000000e+00 3.538562054066347e+00 -3.594034922139144e+00
815 4.075000000000000e+00 3.556931874206384e+00 -3.753893133864494e+00
816 4.080000000000000e+00 3.576100985404992e+00 -3.913751345572791e+00
817 4.085000000000000e+00 3.596069387662112e+00 -4.073609557298141e+00
818 4.090000000000000e+00 3.616837080977973e+00 -4.233467769023491e+00
819 4.095000000000000e+00 3.638404065352347e+00 -4.393325980743157e+00
820 4.100000000000000e+00 3.660770340785405e+00 -4.553184192451454e+00
821 4.105000000000000e+00 3.683935907276862e+00 -4.713042404159751e+00
822 4.110000000000000e+00 3.707900764827002e+00 -4.872900615890785e+00
823 4.115000000000000e+00 3.732664913435769e+00 -5.032758827604766e+00
824 4.120000000000000e+00 3.758228353103050e+00 -5.192617039318748e+00
825 4.125000000000000e+00 3.784591083828957e+00 -5.352475251049782e+00
826 4.130000000000000e+00 3.811753105613548e+00 -5.512333462763763e+00
827 4.135000000000000e+00 3.839714418456595e+00 -5.672191674483429e+00
828 4.140000000000000e+00 3.868475022358382e+00 -5.832049886203095e+00
829 4.145000000000000e+00 3.898034917318626e+00 -5.991908097905707e+00
830 4.150000000000000e+00 3.928394103337439e+00 -6.151766309636741e+00
831 4.155000000000000e+00 3.959552580414993e+00 -6.311624521356407e+00
832 4.160000000000000e+00 3.991510348551003e+00 -6.471482733059020e+00
833 4.165000000000000e+00 4.024267407745583e+00 -6.631340944784370e+00
834 4.170000000000000e+00 4.057823757998847e+00 -6.791199156509720e+00
835 4.175000000000000e+00 4.092179399310680e+00 -6.951057368229385e+00
836 4.180000000000000e+00 4.127334331681141e+00 -7.110915579943367e+00
837 4.185000000000000e+00 4.163288555110114e+00 -7.270773791651663e+00
838 4.190000000000000e+00 4.200042069597657e+00 -7.430632003382698e+00
839 4.195000000000000e+00 4.237594875143941e+00 -7.590490215096679e+00
840 4.200000000000000e+00 4.275946971748624e+00 -7.750348426799292e+00
841 4.205000000000000e+00 4.315098359411934e+00 -7.910206638536010e+00
842 4.210000000000000e+00 4.355049038133984e+00 -8.070064850255676e+00
843 4.215000000000000e+00 4.395799007914491e+00 -8.229923061975342e+00
844 4.220000000000000e+00 4.437348268753738e+00 -8.389781273689323e+00
845 4.225000000000000e+00 4.479696820651384e+00 -8.549639485391936e+00
846 4.230000000000000e+00 4.522844663607657e+00 -8.709497697122970e+00
847 4.235000000000000e+00 4.566791797622614e+00 -8.869355908842635e+00
848 4.240000000000000e+00 4.611538222696083e+00 -9.029214120550932e+00
849 4.245000000000000e+00 4.657083938828123e+00 -9.189072332281967e+00
850 4.250000000000000e+00 4.703428946018903e+00 -9.348930543995948e+00
851 4.255000000000000e+00 4.750573244268082e+00 -9.508788755715614e+00
852 4.260000000000000e+00 4.798516833576059e+00 -9.668646967440964e+00
853 4.265000000000000e+00 4.847259713942492e+00 -9.828505179143576e+00
854 4.270000000000000e+00 4.896801885367495e+00 -9.988363390863242e+00
855 4.275000000000000e+00 4.947143347851124e+00 -1.014822160258291e+01
856 4.280000000000000e+00 4.998284101393324e+00 -1.030807981429689e+01
857 4.285000000000000e+00 5.050224145994093e+00 -1.046793802602792e+01
858 4.290000000000000e+00 5.102963481653603e+00 -1.062779623774759e+01
859 4.295000000000000e+00 5.156502108371569e+00 -1.078765444945589e+01
860 4.300000000000000e+00 5.210840026148162e+00 -1.094751266117555e+01
861 4.305000000000000e+00 5.265977234983325e+00 -1.110737087288953e+01
862 4.310000000000000e+00 5.321913734877057e+00 -1.126722908461488e+01
863 4.315000000000000e+00 5.378649525829474e+00 -1.142708729632886e+01
864 4.320000000000000e+00 5.436184607840346e+00 -1.158694550803716e+01
865 4.325000000000000e+00 5.494518980909845e+00 -1.174680371976820e+01
866 4.330000000000000e+00 5.553652645038028e+00 -1.190666193148786e+01
867 4.335000000000000e+00 5.613585600224724e+00 -1.206652014320753e+01
868 4.340000000000000e+00 5.674317846470103e+00 -1.222637835492719e+01
869 4.345000000000000e+00 5.735849383773996e+00 -1.238623656662980e+01
870 4.350000000000001e+00 5.798180212136401e+00 -1.254609477836084e+01
871 4.355000000000000e+00 5.861310331557604e+00 -1.270595299008050e+01
872 4.360000000000000e+00 5.925239742037206e+00 -1.286581120177743e+01
873 4.365000000000000e+00 5.989968443575378e+00 -1.302566941351415e+01
874 4.370000000000000e+00 6.055496436172348e+00 -1.318552762523382e+01
875 4.375000000000000e+00 6.121823719827717e+00 -1.334538583694780e+01
876 4.380000000000000e+00 6.188950294541826e+00 -1.350524404866746e+01
877 4.385000000000000e+00 6.256876160314391e+00 -1.366510226037576e+01
878 4.390000000000000e+00 6.325601317145583e+00 -1.382496047210680e+01
879 4.395000000000000e+00 6.395125765035459e+00 -1.398481868382078e+01
880 4.400000000000000e+00 6.465449503983791e+00 -1.414467689552907e+01
881 4.405000000000000e+00 6.536572533990750e+00 -1.430453510726011e+01
882 4.410000000000000e+00 6.608494855056392e+00 -1.446439331897977e+01
883 4.415000000000000e+00 6.681216467180548e+00 -1.462425153069375e+01
884 4.420000000000000e+00 6.754737370363330e+00 -1.478410974240774e+01
885 4.425000000000000e+00 6.829057564604625e+00 -1.494396795411603e+01
886 4.430000000000000e+00 6.904177049904490e+00 -1.510382616585275e+01
887 4.435000000000000e+00 6.980095826263153e+00 -1.526368437757242e+01
888 4.440000000000000e+00 7.056813893680214e+00 -1.542354258927503e+01
889 4.445000000000000e+00 7.134331252155903e+00 -1.558340080100038e+01
890 4.450000000000000e+00 7.212647901690218e+00 -1.574325901272005e+01
891 4.455000000000000e+00 7.291763842283103e+00 -1.590311722443971e+01
892 4.460000000000000e+00 7.371679073934615e+00 -1.606297543615938e+01
893 4.465000000000000e+00 7.452393596644697e+00 -1.622283364786767e+01
894 4.470000000000000e+00 7.533907410413292e+00 -1.638269185958734e+01
895 4.475000000000001e+00 7.616220515240570e+00 -1.654255007130701e+01
896 4.480000000000000e+00 7.699332911126362e+00 -1.670240828303236e+01
897 4.485000000000000e+00 7.783244598070894e+00 -1.686226649475202e+01
898 4.490000000000000e+00 7.867955576073882e+00 -1.702212470645463e+01
899 4.495000000000000e+00 7.953465845135440e+00 -1.718198291817998e+01
900 4.500000000000000e+00 8.039775405255682e+00 -1.734184112989965e+01
901 4.505000000000000e+00 8.126884256434437e+00 -1.750169934161363e+01
902 4.510000000000000e+00 8.214792398671818e+00 -1.766155755333898e+01
903 4.515000000000000e+00 8.303499831967827e+00 -1.782141576505865e+01
904 4.520000000000000e+00 8.393006556322405e+00 -1.798127397677831e+01
905 4.525000000000000e+00 8.483312571735610e+00 -1.814113218848661e+01
906 4.530000000000000e+00 8.574417878207271e+00 -1.830099040020059e+01
907 4.535000000000000e+00 8.666322475737616e+00 -1.846084861192594e+01
908 4.540000000000000e+00 8.759026364326530e+00 -1.862070682364561e+01
909 4.545000000000000e+00 8.852529543974072e+00 -1.878056503535390e+01
910 4.550000000000000e+00 8.946832014680069e+00 -1.894042324707925e+01
911 4.555000000000000e+00 9.041933776444864e+00 -1.910028145880460e+01
912 4.560000000000000e+00 9.137834829268115e+00 -1.926013967051858e+01
913 4.565000000000000e+00 9.234535173150050e+00 -1.941999788223825e+01
914 4.570000000000000e+00 9.332034808090498e+00 -1.957985609394655e+01
915 4.575000000000000e+00 9.430333734089515e+00 -1.973971430567190e+01
916 4.580000000000000e+00 9.529431951147217e+00 -1.989957251738588e+01
917 4.585000000000000e+00 9.629329459263374e+00 -2.005943072909417e+01
918 4.590000000000000e+00 9.730026258438158e+00 -2.021928894083089e+01
919 4.595000000000000e+00 9.831522348671683e+00 -2.037914715255056e+01
920 4.600000000000001e+00 9.933817729963664e+00 -2.053900536426454e+01
921 4.605000000000000e+00 1.003691240231433e+01 -2.069886357597852e+01
922 4.610000000000000e+00 1.014080636572345e+01 -2.085872178768682e+01
923 4.615000000000000e+00 1.024549962019120e+01 -2.101857999941785e+01
924 4.620000000000000e+00 1.035099216571763e+01 -2.117843821113752e+01
925 4.625000000000000e+00 1.045728400230257e+01 -2.133829642284581e+01
926 4.630000000000000e+00 1.056437512994609e+01 -2.149815463457116e+01
927 4.635000000000000e+00 1.067226554864828e+01 -2.165801284629083e+01
928 4.640000000000000e+00 1.078095525840899e+01 -2.181787105801050e+01
929 4.645000000000000e+00 1.089044425922839e+01 -2.197772926972448e+01
930 4.650000000000000e+00 1.100073255110624e+01 -2.213758748143277e+01
931 4.655000000000000e+00 1.111182013404272e+01 -2.229744569316381e+01
932 4.660000000000000e+00 1.122370700803788e+01 -2.245730390488347e+01
933 4.665000000000000e+00 1.133639317309155e+01 -2.261716211658609e+01
934 4.670000000000000e+00 1.144987862920374e+01 -2.277702032831712e+01
935 4.675000000000000e+00 1.156416337637472e+01 -2.293687854003679e+01
936 4.680000000000000e+00 1.167924741460411e+01 -2.309673675175077e+01
937 4.685000000000000e+00 1.179513074389223e+01 -2.325659496347043e+01
938 4.690000000000000e+00 1.191181336423881e+01 -2.341645317517873e+01
939 4.695000000000000e+00 1.202929527564402e+01 -2.357631138690977e+01
940 4.700000000000000e+00 1.214757647810791e+01 -2.373616959862375e+01
941 4.705000000000000e+00 1.226665697163025e+01 -2.389602781033204e+01
942 4.710000000000000e+00 1.238653675621123e+01 -2.405588602206308e+01
943 4.715000000000000e+00 1.250721583185089e+01 -2.421574423377706e+01
944 4.720000000000000e+00 1.262869419854900e+01 -2.437560244550241e+01
945 4.725000000000001e+00 1.275097185630591e+01 -2.453546065722207e+01
946 4.730000000000000e+00 1.287404880512122e+01 -2.469531886891900e+01
947 4.735000000000000e+00 1.299792504499510e+01 -2.485517708064435e+01
948 4.740000000000000e+00 1.312260057592766e+01 -2.501503529236970e+01
949 4.745000000000000e+00 1.324807539791880e+01 -2.517489350407800e+01
950 4.750000000000000e+00 1.337434951096844e+01 -2.533475171580903e+01
951 4.755000000000000e+00 1.350142291507689e+01 -2.549460992752870e+01
952 4.760000000000000e+00 1.362929561024373e+01 -2.565446813924268e+01
953 4.765000000000000e+00 1.375796759646931e+01 -2.581432635095666e+01
954 4.770000000000000e+00 1.388743887375330e+01 -2.597418456266496e+01
955 4.775000000000000e+00 1.401770944209596e+01 -2.613404277439599e+01
956 4.780000000000000e+00 1.414877930149726e+01 -2.629390098611566e+01
957 4.785000000000000e+00 1.428064845195712e+01 -2.645375919782396e+01
958 4.790000000000000e+00 1.441331689347550e+01 -2.661361740954931e+01
959 4.795000000000000e+00 1.454678462605261e+01 -2.677347562126897e+01
960 4.800000000000000e+00 1.468105164968819e+01 -2.693333383298864e+01
961 4.805000000000000e+00 1.481611796438250e+01 -2.709319204470830e+01
962 4.810000000000000e+00 1.495198357013527e+01 -2.725305025641092e+01
963 4.815000000000000e+00 1.508864846694661e+01 -2.741290846814195e+01
964 4.820000000000000e+00 1.522611265481669e+01 -2.757276667985593e+01
965 4.825000000000000e+00 1.536437613374517e+01 -2.773262489156423e+01
966 4.830000000000000e+00 1.550343890373233e+01 -2.789248310330095e+01
967 4.835000000000000e+00 1.564330096477818e+01 -2.805234131501493e+01
968 4.840000000000000e+00 1.578396231688248e+01 -2.821219952672891e+01
969 4.845000000000000e+00 1.592542296004547e+01 -2.837205773844858e+01
970 4.850000000000001e+00 1.606768289426697e+01 -2.853191595016256e+01
971 4.855000000000000e+00 1.621074211954709e+01 -2.869177416188791e+01
972 4.860000000000000e+00 1.635460063588584e+01 -2.885163237360189e+01
973 4.865000000000000e+00 1.649925844328311e+01 -2.901149058531018e+01
974 4.870000000000000e+00 1.664471554173895e+01 -2.917134879704122e+01
975 4.875000000000000e+00 1.679097193125352e+01 -2.933120700875520e+01
976 4.880000000000000e+00 1.693802761182650e+01 -2.949106522046918e+01
977 4.885000000000000e+00 1.708588258345821e+01 -2.965092343219453e+01
978 4.890000000000000e+00 1.723453684614844e+01 -2.981078164390283e+01
979 4.895000000000000e+00 1.738399039989724e+01 -2.997063985563955e+01
980 4.900000000000000e+00 1.753424324470484e+01 -3.013049806735353e+01
981 4.905000000000000e+00 1.768529538057078e+01 -3.029035627905046e+01
982 4.910000000000000e+00 1.783714680749534e+01 -3.045021449078149e+01
983 4.915000000000000e+00 1.798979752547859e+01 -3.061007270250116e+01
984 4.920000000000000e+00 1.814324753452036e+01 -3.076993091422082e+01
985 4.925000000000000e+00 1.829749683462080e+01 -3.092978912594049e+01
986 4.930000000000000e+00 1.845254542577976e+01 -3.108964733765447e+01
987 4.935000000000000e+00 1.860839330799735e+01 -3.124950554937982e+01
988 4.940000000000000e+00 1.876504048127356e+01 -3.140936376108812e+01
989 4.945000000000000e+00 1.892248694560823e+01 -3.156922197279641e+01
990 4.950000000000000e+00 1.908073270100152e+01 -3.172908018452745e+01
991 4.955000000000000e+00 1.923977774745350e+01 -3.188893839625280e+01
992 4.960000000000000e+00 1.939962208496405e+01 -3.204879660797246e+01
993 4.965000000000000e+00 1.956026571353323e+01 -3.220865481968076e+01
994 4.970000000000000e+00 1.972170863316086e+01 -3.236851303138906e+01
995 4.975000000000001e+00 1.988395084384712e+01 -3.252837124312009e+01
996 4.980000000000000e+00 2.004699234559206e+01 -3.268822945483407e+01
997 4.985000000000000e+00 2.021083313839546e+01 -3.284808766655374e+01
998 4.990000000000000e+00 2.037547322225760e+01 -3.300794587827340e+01
999 4.995000000000000e+00 2.054091259717819e+01 -3.316780408998170e+01
1000 5.000000000000000e+00 2.070715126315741e+01 -3.332766230171273e+01
1001 5.005000000000000e+00 2.087418922019532e+01 -3.348752051342672e+01
1002 5.010000000000000e+00 2.104202646829168e+01 -3.364737872513501e+01
1003 5.015000000000000e+00 2.121066300744667e+01 -3.380723693687173e+01
1004 5.020000000000000e+00 2.138009883766040e+01 -3.396709514858571e+01
1005 5.025000000000000e+00 2.155033395893253e+01 -3.412695336029969e+01
1006 5.030000000000000e+00 2.172136837126340e+01 -3.428681157201936e+01
1007 5.035000000000000e+00 2.189320207465272e+01 -3.444666978372766e+01
1008 5.040000000000000e+00 2.206583506910067e+01 -3.460652799545301e+01
1009 5.045000000000000e+00 2.223926735460725e+01 -3.476638620716699e+01
1010 5.050000000000000e+00 2.241349893117234e+01 -3.492624441888097e+01
1011 5.055000000000000e+00 2.258852979879606e+01 -3.508610263061200e+01
1012 5.060000000000000e+00 2.276435995747846e+01 -3.524596084233167e+01
1013 5.065000000000000e+00 2.294098940721938e+01 -3.540581905404565e+01
1014 5.070000000000000e+00 2.311841814801892e+01 -3.556567726575963e+01
1015 5.075000000000000e+00 2.329664617987697e+01 -3.572553547746793e+01
1016 5.080000000000000e+00 2.347567350279360e+01 -3.588539368919896e+01
1017 5.085000000000000e+00 2.365550011676896e+01 -3.604525190091863e+01
1018 5.090000000000000e+00 2.383612602180278e+01 -3.620511011262693e+01
1019 5.095000000000000e+00 2.401755121789523e+01 -3.636496832435796e+01
1020 5.100000000000001e+00 2.419977570504636e+01 -3.652482653607194e+01
1021 5.105000000000000e+00 2.438279948325595e+01 -3.668468474778592e+01
1022 5.110000000000000e+00 2.456662255252422e+01 -3.684454295950559e+01
1023 5.115000000000000e+00 2.475124491285101e+01 -3.700440117121957e+01
1024 5.120000000000000e+00 2.493666656423642e+01 -3.716425938295060e+01
1025 5.125000000000000e+00 2.512288750668051e+01 -3.732411759466459e+01
1026 5.130000000000000e+00 2.530990774018306e+01 -3.748397580636720e+01
1027 5.135000000000000e+00 2.549772726474419e+01 -3.764383401809255e+01
1028 5.140000000000000e+00 2.568634608036399e+01 -3.780369222981790e+01
1029 5.145000000000000e+00 2.587576418704236e+01 -3.796355044154325e+01
1030 5.150000000000000e+00 2.606598158477942e+01 -3.812340865325154e+01
1031 5.155000000000000e+00 2.625699827357488e+01 -3.828326686495984e+01
1032 5.160000000000000e+00 2.644881425342902e+01 -3.844312507669088e+01
1033 5.165000000000000e+00 2.664142952434179e+01 -3.860298328840486e+01
1034 5.170000000000000e+00 2.683484408631307e+01 -3.876284150011315e+01
1035 5.175000000000000e+00 2.702905793934292e+01 -3.892269971183850e+01
1036 5.180000000000000e+00 2.722407108343145e+01 -3.908255792356385e+01
1037 5.185000000000000e+00 2.741988351857856e+01 -3.924241613528352e+01
1038 5.190000000000000e+00 2.761649524478429e+01 -3.940227434699750e+01
1039 5.195000000000000e+00 2.781390626204853e+01 -3.956213255870580e+01
1040 5.200000000000000e+00 2.801211657037135e+01 -3.972199077043115e+01
1041 5.205000000000000e+00 2.821112616975284e+01 -3.988184898215081e+01
1042 5.210000000000000e+00 2.841093506019286e+01 -4.004170719385911e+01
1043 5.215000000000000e+00 2.861154324169144e+01 -4.020156540559015e+01
1044 5.220000000000000e+00 2.881295071424876e+01 -4.036142361731549e+01
1045 5.225000000000001e+00 2.901515747786459e+01 -4.052128182902948e+01
1046 5.230000000000000e+00 2.921816353253905e+01 -4.068114004073777e+01
1047 5.235000000000000e+00 2.942196887827197e+01 -4.084099825244607e+01
1048 5.240000000000000e+00 2.962657351506351e+01 -4.100085646417710e+01
1049 5.245000000000000e+00 2.983197744291374e+01 -4.116071467589677e+01
1050 5.250000000000000e+00 3.003818066182248e+01 -4.132057288760507e+01
1051 5.255000000000000e+00 3.024518317178979e+01 -4.148043109933042e+01
1052 5.260000000000000e+00 3.045298497281578e+01 -4.164028931104440e+01
1053 5.265000000000000e+00 3.066158606490023e+01 -4.180014752276975e+01
1054 5.270000000000000e+00 3.087098644804348e+01 -4.196000573448941e+01
1055 5.275000000000000e+00 3.108118612224513e+01 -4.211986394619771e+01
1056 5.280000000000000e+00 3.129218508750546e+01 -4.227972215792875e+01
1057 5.285000000000000e+00 3.150398334382442e+01 -4.243958036964273e+01
1058 5.290000000000000e+00 3.171658089120189e+01 -4.259943858134534e+01
1059 5.295000000000000e+00 3.192997772963787e+01 -4.275929679307637e+01
1060 5.300000000000000e+00 3.214417385913265e+01 -4.291915500479604e+01
1061 5.305000000000000e+00 3.235916927968583e+01 -4.307901321651002e+01
1062 5.310000000000000e+00 3.257496399129775e+01 -4.323887142822969e+01
1063 5.315000000000000e+00 3.279155799396813e+01 -4.339872963993798e+01
1064 5.320000000000000e+00 3.300895128769713e+01 -4.355858785167470e+01
1065 5.325000000000000e+00 3.322714387248487e+01 -4.371844606338868e+01
1066 5.330000000000000e+00 3.344613574833102e+01 -4.387830427509130e+01
1067 5.335000000000000e+00 3.366592691523579e+01 -4.403816248682233e+01
1068 5.340000000000000e+00 3.388651737319924e+01 -4.419802069853631e+01
1069 5.345000000000000e+00 3.410790712222115e+01 -4.435787891026166e+01
1070 5.350000000000001e+00 3.433009616230186e+01 -4.451773712198701e+01
1071 5.355000000000000e+00 3.455308449344102e+01 -4.467759533368394e+01
1072 5.360000000000000e+00 3.477687211563870e+01 -4.483745354540360e+01
1073 5.365000000000000e+00 3.500145902889506e+01 -4.499731175712327e+01
1074 5.370000000000000e+00 3.522684523320993e+01 -4.515716996883725e+01
1075 5.375000000000000e+00 3.545303072858343e+01 -4.531702818056829e+01
1076 5.380000000000000e+00 3.568001551501561e+01 -4.547688639228795e+01
1077 5.385000000000000e+00 3.590779959250631e+01 -4.563674460400193e+01
1078 5.390000000000000e+00 3.613638296105563e+01 -4.579660281572728e+01
1079 5.395000000000000e+00 3.636576562066358e+01 -4.595646102743558e+01
1080 5.400000000000000e+00 3.659594757132999e+01 -4.611631923915525e+01
1081 5.405000000000000e+00 3.682692881305513e+01 -4.627617745086923e+01
1082 5.410000000000000e+00 3.705870934583868e+01 -4.643603566257752e+01
1083 5.415000000000000e+00 3.729128916968091e+01 -4.659589387431424e+01
1084 5.420000000000000e+00 3.752466828458182e+01 -4.675575208603391e+01
1085 5.425000000000000e+00 3.775884669054125e+01 -4.691561029774789e+01
1086 5.430000000000000e+00 3.799382438755930e+01 -4.707546850946756e+01
1087 5.435000000000000e+00 3.822960137563592e+01 -4.723532672117585e+01
1088 5.440000000000000e+00 3.846617765477106e+01 -4.739518493290120e+01
1089 5.445000000000000e+00 3.870355322496493e+01 -4.755504314461518e+01
1090 5.450000000000000e+00 3.894172808621721e+01 -4.771490135632916e+01
1091 5.455000000000000e+00 3.918070223852823e+01 -4.787475956806020e+01
1092 5.460000000000000e+00 3.942047568189781e+01 -4.803461777976850e+01
1093 5.465000000000000e+00 3.966104841632591e+01 -4.819447599148816e+01
1094 5.470000000000000e+00 3.990242044181269e+01 -4.835433420321351e+01
1095 5.475000000000001e+00 4.014459175835805e+01 -4.851419241492181e+01
1096 5.480000000000000e+00 4.038756236596191e+01 -4.867405062664716e+01
1097 5.485000000000000e+00 4.063133226462452e+01 -4.883390883836682e+01
1098 5.490000000000000e+00 4.087590145434558e+01 -4.899376705008081e+01
1099 5.495000000000000e+00 4.112126993512533e+01 -4.915362526180047e+01
1100 5.500000000000000e+00 4.136743770696359e+01 -4.931348347350877e+01
1101 5.505000000000000e+00 4.161440476986041e+01 -4.947334168523980e+01
1102 5.510000000000000e+00 4.186217112381598e+01 -4.963319989695378e+01
1103 5.515000000000000e+00 4.211073676882995e+01 -4.979305810866208e+01
1104 5.520000000000000e+00 4.236010170490260e+01 -4.995291632039880e+01
1105 5.525000000000000e+00 4.261026593203394e+01 -5.011277453210710e+01
1106 5.530000000000000e+00 4.286122945022368e+01 -5.027263274382676e+01
1107 5.535000000000000e+00 4.311299225947221e+01 -5.043249095554643e+01
1108 5.540000000000000e+00 4.336555435977914e+01 -5.059234916724904e+01
1109 5.545000000000000e+00 4.361891575114470e+01 -5.075220737898007e+01
1110 5.550000000000000e+00 4.387307643356894e+01 -5.091206559069974e+01
1111 5.555000000000000e+00 4.412803640705170e+01 -5.107192380241372e+01
1112 5.560000000000000e+00 4.438379567159308e+01 -5.123178201413907e+01
1113 5.565000000000000e+00 4.464035422719309e+01 -5.139164022584737e+01
1114 5.570000000000000e+00 4.489771207385155e+01 -5.155149843756703e+01
1115 5.575000000000000e+00 4.515586921156876e+01 -5.171135664929238e+01
1116 5.580000000000000e+00 4.541482564034447e+01 -5.187121486100068e+01
1117 5.585000000000000e+00 4.567458136017876e+01 -5.203107307272603e+01
1118 5.590000000000000e+00 4.593513637107174e+01 -5.219093128444001e+01
1119 5.595000000000000e+00 4.619649067302316e+01 -5.235078949615399e+01
1120 5.600000000000001e+00 4.645864426603328e+01 -5.251064770788503e+01
1121 5.605000000000000e+00 4.672159715010201e+01 -5.267050591959901e+01
1122 5.610000000000000e+00 4.698534932522927e+01 -5.283036413131867e+01
1123 5.615000000000000e+00 4.724990079141520e+01 -5.299022234303266e+01
1124 5.620000000000000e+00 4.751525154865959e+01 -5.315008055474095e+01
1125 5.625000000000000e+00 4.778140159696261e+01 -5.330993876647199e+01
1126 5.630000000000000e+00 4.804835093632431e+01 -5.346979697818597e+01
1127 5.635000000000000e+00 4.831609956674447e+01 -5.362965518989427e+01
1128 5.640000000000000e+00 4.858464748822325e+01 -5.378951340163098e+01
1129 5.645000000000000e+00 4.885399470076078e+01 -5.394937161334497e+01
1130 5.650000000000000e+00 4.912414120435670e+01 -5.410922982506463e+01
1131 5.655000000000000e+00 4.939508699901143e+01 -5.426908803678430e+01
1132 5.660000000000000e+00 4.966683208472455e+01 -5.442894624847554e+01
1133 5.665000000000000e+00 4.993937646149618e+01 -5.458880446020657e+01
1134 5.670000000000000e+00 5.021272012932661e+01 -5.474866267194329e+01
1135 5.675000000000000e+00 5.048686308821561e+01 -5.490852088364591e+01
1136 5.680000000000000e+00 5.076180533816307e+01 -5.506837909537126e+01
1137 5.685000000000000e+00 5.103754687916933e+01 -5.522823730708524e+01
1138 5.690000000000000e+00 5.131408771123392e+01 -5.538809551879922e+01
1139 5.695000000000000e+00 5.159142783435732e+01 -5.554795373052457e+01
1140 5.700000000000000e+00 5.186956724853917e+01 -5.570781194222718e+01
1141 5.705000000000000e+00 5.214850595377959e+01 -5.586767015397527e+01
1142 5.710000000000000e+00 5.242824395007892e+01 -5.602752836568925e+01
1143 5.715000000000000e+00 5.270878123743648e+01 -5.618738657736913e+01
1144 5.720000000000000e+00 5.299011781585261e+01 -5.634724478911721e+01
1145 5.725000000000001e+00 5.327225368532766e+01 -5.650710300084256e+01
1146 5.730000000000000e+00 5.355518884586104e+01 -5.666696121254517e+01
1147 5.735000000000000e+00 5.383892329745311e+01 -5.682681942427052e+01
1148 5.740000000000000e+00 5.412345704010374e+01 -5.698667763598451e+01
1149 5.745000000000000e+00 5.440879007381295e+01 -5.714653584769849e+01
1150 5.750000000000000e+00 5.469492239858073e+01 -5.730639405941247e+01
1151 5.755000000000000e+00 5.498185401440708e+01 -5.746625227113782e+01
1152 5.760000000000000e+00 5.526958492129211e+01 -5.762611048286317e+01
1153 5.765000000000000e+00 5.555811511923571e+01 -5.778596869457715e+01
1154 5.770000000000000e+00 5.584744460823788e+01 -5.794582690629113e+01
1155 5.775000000000000e+00 5.613757338829862e+01 -5.810568511800511e+01
1156 5.780000000000000e+00 5.642850145941793e+01 -5.826554332973046e+01
1157 5.785000000000000e+00 5.672022882159592e+01 -5.842540154145581e+01
1158 5.790000000000000e+00 5.701275547483249e+01 -5.858525975316979e+01
1159 5.795000000000000e+00 5.730608141912762e+01 -5.874511796488378e+01
1160 5.800000000000000e+00 5.760020665448133e+01 -5.890497617659776e+01
1161 5.805000000000000e+00 5.789513118089360e+01 -5.906483438831174e+01
1162 5.810000000000000e+00 5.819085499836444e+01 -5.922469260004846e+01
1163 5.815000000000000e+00 5.848737810689408e+01 -5.938455081176244e+01
1164 5.820000000000000e+00 5.878470050648207e+01 -5.954440902345368e+01
1165 5.825000000000000e+00 5.908282219712862e+01 -5.970426723519040e+01
1166 5.830000000000000e+00 5.938174317883397e+01 -5.986412544691575e+01
1167 5.835000000000000e+00 5.968146345159778e+01 -6.002398365861836e+01
1168 5.840000000000000e+00 5.998198301542016e+01 -6.018384187034371e+01
1169 5.845000000000000e+00 6.028330187030122e+01 -6.034370008206906e+01
1170 5.850000000000001e+00 6.058542001624085e+01 -6.050355829379441e+01
1171 5.855000000000000e+00 6.088833745323916e+01 -6.066341650550839e+01
1172 5.860000000000000e+00 6.119205418129593e+01 -6.082327471721101e+01
1173 5.865000000000000e+00 6.149657020041127e+01 -6.098313292894773e+01
1174 5.870000000000000e+00 6.180188551058541e+01 -6.114299114065034e+01
1175 5.875000000000000e+00 6.210800011181777e+01 -6.130284935235295e+01
1176 5.880000000000000e+00 6.241491400410894e+01 -6.146270756410104e+01
1177 5.885000000000000e+00 6.272262718745878e+01 -6.162256577581502e+01
1178 5.890000000000000e+00 6.303113966186709e+01 -6.178242398752900e+01
1179 5.895000000000000e+00 6.334045142733407e+01 -6.194228219924298e+01
1180 5.900000000000000e+00 6.365056248385952e+01 -6.210214041095696e+01
1181 5.905000000000000e+00 6.396147283144364e+01 -6.226199862268231e+01
1182 5.910000000000000e+00 6.427318247008634e+01 -6.242185683440766e+01
1183 5.915000000000000e+00 6.458569139978772e+01 -6.258171504611028e+01
1184 5.920000000000000e+00 6.489899962054744e+01 -6.274157325782426e+01
1185 5.925000000000000e+00 6.521310713236596e+01 -6.290143146956098e+01
1186 5.930000000000000e+00 6.552801393524305e+01 -6.306128968128633e+01
1187 5.935000000000000e+00 6.584372002917883e+01 -6.322114789300031e+01
1188 5.940000000000000e+00 6.616022541417306e+01 -6.338100610470292e+01
1189 5.945000000000000e+00 6.647753009022586e+01 -6.354086431642827e+01
1190 5.950000000000000e+00 6.679563405733734e+01 -6.370072252814225e+01
1191 5.955000000000000e+00 6.711453731550728e+01 -6.386058073984486e+01
1192 5.960000000000000e+00 6.743423986473579e+01 -6.402043895157021e+01
1193 5.965000000000000e+00 6.775474170502298e+01 -6.418029716329556e+01
1194 5.970000000000000e+00 6.807604283636874e+01 -6.434015537503228e+01
1195 5.975000000000001e+00 6.839814325877330e+01 -6.450001358674626e+01
1196 5.980000000000000e+00 6.872104297223621e+01 -6.465987179843751e+01
1197 5.985000000000000e+00 6.904474197675768e+01 -6.481973001017423e+01
1198 5.990000000000000e+00 6.936924027233795e+01 -6.497958822188821e+01
1199 5.995000000000000e+00 6.969453785897656e+01 -6.513944643360219e+01
1200 6.000000000000000e+00 7.002063473667397e+01 -6.529930464532754e+01
1201 6.005000000000000e+00 7.034753090542984e+01 -6.545916285704152e+01
1202 6.010000000000000e+00 7.067522636524438e+01 -6.561902106877824e+01
1203 6.015000000000001e+00 7.100372111611762e+01 -6.577887928049222e+01
1204 6.020000000000000e+00 7.133301515804931e+01 -6.593873749218346e+01
1205 6.025000000000000e+00 7.166310849103945e+01 -6.609859570390881e+01
1206 6.030000000000000e+00 7.199400111508839e+01 -6.625845391563416e+01
1207 6.035000000000000e+00 7.232569303019579e+01 -6.641831212734814e+01
1208 6.040000000000000e+00 7.265818423636188e+01 -6.657817033907349e+01
1209 6.045000000000000e+00 7.299147473358653e+01 -6.673802855078748e+01
1210 6.050000000000000e+00 7.332556452186975e+01 -6.689788676251283e+01
1211 6.055000000000000e+00 7.366045360121166e+01 -6.705774497422681e+01
1212 6.060000000000000e+00 7.399614197161202e+01 -6.721760318592942e+01
1213 6.065000000000000e+00 7.433262963307095e+01 -6.737746139765477e+01
1214 6.070000000000000e+00 7.466991658558857e+01 -6.753731960938012e+01
1215 6.075000000000000e+00 7.500800282916475e+01 -6.769717782110547e+01
1216 6.080000000000000e+00 7.534688836379962e+01 -6.785703603281945e+01
1217 6.085000000000000e+00 7.568657318949295e+01 -6.801689424452206e+01
1218 6.090000000000000e+00 7.602705730624484e+01 -6.817675245624741e+01
1219 6.095000000000000e+00 7.636834071405542e+01 -6.833661066797276e+01
1220 6.100000000000001e+00 7.671042341292457e+01 -6.849646887968674e+01
1221 6.105000000000000e+00 7.705330540285229e+01 -6.865632709141209e+01
1222 6.110000000000000e+00 7.739698668383869e+01 -6.881618530312608e+01
1223 6.115000000000000e+00 7.774146725588355e+01 -6.897604351484006e+01
1224 6.120000000000000e+00 7.808674711898709e+01 -6.913590172655404e+01
1225 6.125000000000000e+00 7.843282627314909e+01 -6.929575993826802e+01
1226 6.130000000000000e+00 7.877970471836977e+01 -6.945561815000474e+01
1227 6.135000000000000e+00 7.912738245464914e+01 -6.961547636171872e+01
1228 6.140000000000001e+00 7.947585948198696e+01 -6.977533457342133e+01
1229 6.145000000000000e+00 7.982513580038335e+01 -6.993519278515805e+01
1230 6.150000000000000e+00 8.017521140983854e+01 -7.009505099687203e+01
1231 6.155000000000000e+00 8.052608631035207e+01 -7.025490920857465e+01
1232 6.160000000000000e+00 8.087776050192429e+01 -7.041476742030000e+01
1233 6.165000000000000e+00 8.123023398455507e+01 -7.057462563201398e+01
1234 6.170000000000000e+00 8.158350675824443e+01 -7.073448384373933e+01
1235 6.175000000000000e+00 8.193757882299246e+01 -7.089434205546468e+01
1236 6.180000000000000e+00 8.229245017879907e+01 -7.105420026717866e+01
1237 6.185000000000000e+00 8.264812082566425e+01 -7.121405847890401e+01
1238 6.190000000000000e+00 8.300459076358811e+01 -7.137391669060662e+01
1239 6.195000000000000e+00 8.336185999257032e+01 -7.153377490233197e+01
1240 6.200000000000000e+00 8.371992851261143e+01 -7.169363311405732e+01
1241 6.205000000000000e+00 8.407879632371089e+01 -7.185349132574856e+01
1242 6.210000000000000e+00 8.443846342586892e+01 -7.201334953748528e+01
1243 6.215000000000000e+00 8.479892981908574e+01 -7.217320774921063e+01
1244 6.220000000000000e+00 8.516019550336102e+01 -7.233306596091325e+01
1245 6.225000000000001e+00 8.552226047869488e+01 -7.249292417264996e+01
1246 6.230000000000000e+00 8.588512474508752e+01 -7.265278238436395e+01
1247 6.235000000000000e+00 8.624878830253851e+01 -7.281264059607793e+01
1248 6.240000000000000e+00 8.661325115104830e+01 -7.297249880779191e+01
1249 6.245000000000000e+00 8.697851329061643e+01 -7.313235701949452e+01
1250 6.250000000000000e+00 8.734457472124325e+01 -7.329221523123124e+01
1251 6.255000000000000e+00 8.771143544292875e+01 -7.345207344294522e+01
1252 6.260000000000000e+00 8.807909545567270e+01 -7.361193165465920e+01
1253 6.265000000000001e+00 8.844755475947534e+01 -7.377178986639592e+01
1254 6.270000000000000e+00 8.881681335433666e+01 -7.393164807810990e+01
1255 6.275000000000000e+00 8.918687124025644e+01 -7.409150628981251e+01
1256 6.280000000000000e+00 8.955772841723478e+01 -7.425136450153786e+01
1257 6.285000000000000e+00 8.992938488527182e+01 -7.441122271326321e+01
1258 6.290000000000000e+00 9.030184064436742e+01 -7.457108092496583e+01
1259 6.295000000000000e+00 9.067509569452147e+01 -7.473093913667981e+01
1260 6.300000000000000e+00 9.104915003573421e+01 -7.489079734840516e+01
1261 6.305000000000000e+00 9.142400366800553e+01 -7.505065556014188e+01
1262 6.310000000000000e+00 9.179965659133563e+01 -7.521051377185586e+01
1263 6.315000000000000e+00 9.217610880572408e+01 -7.537037198356984e+01
1264 6.320000000000000e+00 9.255336031117133e+01 -7.553023019528382e+01
1265 6.325000000000000e+00 9.293141110767692e+01 -7.569008840698643e+01
1266 6.330000000000000e+00 9.331026119524120e+01 -7.584994661872315e+01
1267 6.335000000000000e+00 9.368991057386415e+01 -7.600980483043713e+01
1268 6.340000000000000e+00 9.407035924354557e+01 -7.616966304213975e+01
1269 6.345000000000000e+00 9.445160720428555e+01 -7.632952125387646e+01
1270 6.350000000000001e+00 9.483365445608433e+01 -7.648937946560181e+01
1271 6.355000000000000e+00 9.521650099894157e+01 -7.664923767731580e+01
1272 6.360000000000000e+00 9.560014683285749e+01 -7.680909588902978e+01
1273 6.365000000000000e+00 9.598459195783187e+01 -7.696895410073239e+01
1274 6.370000000000000e+00 9.636983637386481e+01 -7.712881231246911e+01
1275 6.375000000000000e+00 9.675588008095656e+01 -7.728867052418309e+01
1276 6.380000000000000e+00 9.714272307910664e+01 -7.744852873587433e+01
1277 6.385000000000000e+00 9.753036536831530e+01 -7.760838694762242e+01
1278 6.390000000000001e+00 9.791880694858287e+01 -7.776824515935914e+01
1279 6.395000000000000e+00 9.830804781990889e+01 -7.792810337106175e+01
1280 6.400000000000000e+00 9.869808798229349e+01 -7.808796158276436e+01
1281 6.405000000000000e+00 9.908892743573654e+01 -7.824781979447835e+01
1282 6.410000000000000e+00 9.948056618023827e+01 -7.840767800621506e+01
1283 6.415000000000000e+00 9.987300421579869e+01 -7.856753621792905e+01
1284 6.420000000000000e+00 1.002662415424176e+02 -7.872739442963166e+01
1285 6.425000000000000e+00 1.006602781600950e+02 -7.888725264135701e+01
1286 6.430000000000000e+00 1.010551140688311e+02 -7.904711085309373e+01
1287 6.435000000000000e+00 1.014507492686259e+02 -7.920696906480771e+01
1288 6.440000000000000e+00 1.018471837594792e+02 -7.936682727651032e+01
1289 6.445000000000000e+00 1.022444175413910e+02 -7.952668548822430e+01
1290 6.450000000000000e+00 1.026424506143615e+02 -7.968654369996102e+01
1291 6.455000000000000e+00 1.030412829783907e+02 -7.984640191167500e+01
1292 6.460000000000000e+00 1.034409146334782e+02 -8.000626012337761e+01
1293 6.465000000000000e+00 1.038413455796244e+02 -8.016611833510296e+01
1294 6.470000000000000e+00 1.042425758168292e+02 -8.032597654682831e+01
1295 6.475000000000001e+00 1.046446053450927e+02 -8.048583475856503e+01
1296 6.480000000000000e+00 1.050474341644149e+02 -8.064569297026765e+01
1297 6.485000000000000e+00 1.054510622747954e+02 -8.080555118195889e+01
1298 6.490000000000000e+00 1.058554896762345e+02 -8.096540939369561e+01
1299 6.495000000000000e+00 1.062607163687323e+02 -8.112526760542096e+01
1300 6.500000000000000e+00 1.066667423522887e+02 -8.128512581712357e+01
1301 6.505000000000000e+00 1.070735676269036e+02 -8.144498402884892e+01
1302 6.510000000000000e+00 1.074811921925772e+02 -8.160484224057427e+01
1303 6.515000000000001e+00 1.078896160493093e+02 -8.176470045229962e+01
1304 6.520000000000000e+00 1.082988391971002e+02 -8.192455866400223e+01
1305 6.525000000000000e+00 1.087088616359493e+02 -8.208441687571622e+01
1306 6.530000000000000e+00 1.091196833658573e+02 -8.224427508745293e+01
1307 6.535000000000000e+00 1.095313043868239e+02 -8.240413329915555e+01
1308 6.540000000000000e+00 1.099437246988489e+02 -8.256399151088090e+01
1309 6.545000000000000e+00 1.103569443019327e+02 -8.272384972259488e+01
1310 6.550000000000000e+00 1.107709631960748e+02 -8.288370793430886e+01
1311 6.555000000000000e+00 1.111857813812758e+02 -8.304356614604558e+01
1312 6.560000000000000e+00 1.116013988575353e+02 -8.320342435774819e+01
1313 6.565000000000000e+00 1.120178156248533e+02 -8.336328256946217e+01
1314 6.570000000000000e+00 1.124350316832299e+02 -8.352314078119889e+01
1315 6.575000000000000e+00 1.128530470326652e+02 -8.368299899290150e+01
1316 6.580000000000000e+00 1.132718616731589e+02 -8.384285720462685e+01
1317 6.585000000000000e+00 1.136914756047115e+02 -8.400271541635220e+01
1318 6.590000000000000e+00 1.141118888273224e+02 -8.416257362803208e+01
1319 6.595000000000000e+00 1.145331013409918e+02 -8.432243183978017e+01
1320 6.600000000000001e+00 1.149551131457202e+02 -8.448229005151688e+01
1321 6.605000000000000e+00 1.153779242415070e+02 -8.464214826319676e+01
1322 6.610000000000000e+00 1.158015346283522e+02 -8.480200647492211e+01
1323 6.615000000000000e+00 1.162259443062562e+02 -8.496186468665883e+01
1324 6.620000000000000e+00 1.166511532752188e+02 -8.512172289837281e+01
1325 6.625000000000000e+00 1.170771615352400e+02 -8.528158111008679e+01
1326 6.630000000000000e+00 1.175039690863197e+02 -8.544143932178940e+01
1327 6.635000000000000e+00 1.179315759284578e+02 -8.560129753352612e+01
1328 6.640000000000001e+00 1.183599820616549e+02 -8.576115574525147e+01
1329 6.645000000000000e+00 1.187891874859104e+02 -8.592101395694272e+01
1330 6.650000000000000e+00 1.192191922012244e+02 -8.608087216867943e+01
1331 6.655000000000000e+00 1.196499962075972e+02 -8.624073038040478e+01
1332 6.660000000000000e+00 1.200815995050284e+02 -8.640058859210740e+01
1333 6.665000000000000e+00 1.205140020935182e+02 -8.656044680383275e+01
1334 6.670000000000000e+00 1.209472039730667e+02 -8.672030501554673e+01
1335 6.675000000000000e+00 1.213812051436737e+02 -8.688016322727208e+01
1336 6.680000000000000e+00 1.218160056053395e+02 -8.704002143899743e+01
1337 6.685000000000000e+00 1.222516053580637e+02 -8.719987965068867e+01
1338 6.690000000000000e+00 1.226880044018463e+02 -8.735973786241402e+01
1339 6.695000000000000e+00 1.231252027366878e+02 -8.751959607413937e+01
1340 6.700000000000000e+00 1.235632003625877e+02 -8.767945428586472e+01
1341 6.705000000000000e+00 1.240019972795465e+02 -8.783931249757870e+01
1342 6.710000000000000e+00 1.244415934875635e+02 -8.799917070928132e+01
1343 6.715000000000000e+00 1.248819889866393e+02 -8.815902892100667e+01
1344 6.720000000000000e+00 1.253231837767736e+02 -8.831888713273202e+01
1345 6.725000000000001e+00 1.257651778579666e+02 -8.847874534444600e+01
1346 6.730000000000000e+00 1.262079712302180e+02 -8.863860355617135e+01
1347 6.735000000000000e+00 1.266515638935283e+02 -8.879846176789670e+01
1348 6.740000000000000e+00 1.270959558478970e+02 -8.895831997959931e+01
1349 6.745000000000000e+00 1.275411470933243e+02 -8.911817819131329e+01
1350 6.750000000000000e+00 1.279871376298101e+02 -8.927803640302727e+01
1351 6.755000000000000e+00 1.284339274573546e+02 -8.943789461475262e+01
1352 6.760000000000000e+00 1.288815165759577e+02 -8.959775282648934e+01
1353 6.765000000000001e+00 1.293299049856195e+02 -8.975761103820332e+01
1354 6.770000000000000e+00 1.297790926863397e+02 -8.991746924990593e+01
1355 6.775000000000000e+00 1.302290796781185e+02 -9.007732746161992e+01
1356 6.780000000000000e+00 1.306798659609559e+02 -9.023718567334527e+01
1357 6.785000000000000e+00 1.311314515348520e+02 -9.039704388507062e+01
1358 6.790000000000000e+00 1.315838363998066e+02 -9.055690209677323e+01
1359 6.795000000000000e+00 1.320370205558197e+02 -9.071676030849858e+01
1360 6.800000000000000e+00 1.324910040028916e+02 -9.087661852022393e+01
1361 6.805000000000000e+00 1.329457867410219e+02 -9.103647673193791e+01
1362 6.810000000000000e+00 1.334013687702110e+02 -9.119633494366326e+01
1363 6.815000000000000e+00 1.338577500904586e+02 -9.135619315537724e+01
1364 6.820000000000000e+00 1.343149307017648e+02 -9.151605136709122e+01
1365 6.825000000000000e+00 1.347729106041295e+02 -9.167590957879383e+01
1366 6.830000000000000e+00 1.352316897975527e+02 -9.183576779051918e+01
1367 6.835000000000000e+00 1.356912682820347e+02 -9.199562600225590e+01
1368 6.840000000000000e+00 1.361516460575752e+02 -9.215548421396988e+01
1369 6.845000000000000e+00 1.366128231241744e+02 -9.231534242567250e+01
1370 6.850000000000001e+00 1.370747994818320e+02 -9.247520063740922e+01
1371 6.855000000000000e+00 1.375375751305485e+02 -9.263505884912320e+01
1372 6.860000000000000e+00 1.380011500703232e+02 -9.279491706082581e+01
1373 6.865000000000000e+00 1.384655243011567e+02 -9.295477527255116e+01
1374 6.870000000000000e+00 1.389306978230487e+02 -9.311463348426514e+01
1375 6.875000000000000e+00 1.393966706359994e+02 -9.327449169599049e+01
1376 6.880000000000000e+00 1.398634427400086e+02 -9.343434990771584e+01
1377 6.885000000000000e+00 1.403310141350765e+02 -9.359420811942982e+01
1378 6.890000000000001e+00 1.407993848212029e+02 -9.375406633114380e+01
1379 6.895000000000000e+00 1.412685547983880e+02 -9.391392454286915e+01
1380 6.900000000000000e+00 1.417385240666316e+02 -9.407378275458314e+01
1381 6.905000000000000e+00 1.422092926259338e+02 -9.423364096629712e+01
1382 6.910000000000000e+00 1.426808604762946e+02 -9.439349917801110e+01
1383 6.915000000000000e+00 1.431532276177139e+02 -9.455335738973645e+01
1384 6.920000000000000e+00 1.436263940501919e+02 -9.471321560145043e+01
1385 6.925000000000000e+00 1.441003597737284e+02 -9.487307381315304e+01
1386 6.930000000000000e+00 1.445751247883235e+02 -9.503293202490113e+01
1387 6.935000000000000e+00 1.450506890939774e+02 -9.519279023661511e+01
1388 6.940000000000000e+00 1.455270526906896e+02 -9.535264844832909e+01
1389 6.945000000000000e+00 1.460042155784607e+02 -9.551250666004307e+01
1390 6.950000000000000e+00 1.464821777572901e+02 -9.567236487174569e+01
1391 6.955000000000000e+00 1.469609392271782e+02 -9.583222308349377e+01
1392 6.960000000000000e+00 1.474404999881250e+02 -9.599208129519639e+01
1393 6.965000000000000e+00 1.479208600401302e+02 -9.615193950689900e+01
1394 6.970000000000000e+00 1.484020193831940e+02 -9.631179771863572e+01
1395 6.975000000000001e+00 1.488839780173165e+02 -9.647165593036107e+01
1396 6.980000000000000e+00 1.493667359424976e+02 -9.663151414208642e+01
1397 6.985000000000000e+00 1.498502931587374e+02 -9.679137235378903e+01
1398 6.990000000000000e+00 1.503346496660355e+02 -9.695123056549164e+01
1399 6.995000000000000e+00 1.508198054643923e+02 -9.711108877722836e+01
1400 7.000000000000000e+00 1.513057605538078e+02 -9.727094698894234e+01
1401 7.005000000000000e+00 1.517925149342817e+02 -9.743080520064495e+01
1402 7.010000000000000e+00 1.522800686058142e+02 -9.759066341238167e+01
1403 7.015000000000001e+00 1.527684215684055e+02 -9.775052162410702e+01
1404 7.020000000000000e+00 1.532575738220553e+02 -9.791037983582100e+01
1405 7.025000000000000e+00 1.537475253667637e+02 -9.807023804753499e+01
1406 7.030000000000000e+00 1.542382762025306e+02 -9.823009625923760e+01
1407 7.035000000000000e+00 1.547298263293561e+02 -9.838995447096295e+01
1408 7.040000000000000e+00 1.552221757472403e+02 -9.854981268268830e+01
1409 7.045000000000000e+00 1.557153244561830e+02 -9.870967089441365e+01
1410 7.050000000000000e+00 1.562092724561844e+02 -9.886952910612763e+01
1411 7.055000000000000e+00 1.567040197472443e+02 -9.902938731784161e+01
1412 7.060000000000000e+00 1.571995663293628e+02 -9.918924552956696e+01
1413 7.065000000000000e+00 1.576959122025399e+02 -9.934910374126957e+01
1414 7.070000000000000e+00 1.581930573667755e+02 -9.950896195297219e+01
1415 7.075000000000000e+00 1.586910018220697e+02 -9.966882016472027e+01
1416 7.080000000000000e+00 1.591897455684227e+02 -9.982867837643425e+01
1417 7.085000000000000e+00 1.596892886058340e+02 -9.998853658814824e+01
1418 7.090000000000000e+00 1.601896309343042e+02 -1.001483947998850e+02
1419 7.095000000000000e+00 1.606907725538329e+02 -1.003082530115876e+02
1420 7.100000000000001e+00 1.611927134644201e+02 -1.004681112233129e+02
1421 7.105000000000000e+00 1.616954536660660e+02 -1.006279694350155e+02
1422 7.110000000000000e+00 1.621989931587702e+02 -1.007878276467295e+02
1423 7.115000000000000e+00 1.627033319425333e+02 -1.009476858584662e+02
1424 7.120000000000000e+00 1.632084700173549e+02 -1.011075440701688e+02
1425 7.125000000000000e+00 1.637144073832350e+02 -1.012674022818942e+02
1426 7.130000000000000e+00 1.642211440401738e+02 -1.014272604936082e+02
1427 7.135000000000000e+00 1.647286799881711e+02 -1.015871187053222e+02
1428 7.140000000000001e+00 1.652370152272271e+02 -1.017469769170702e+02
1429 7.145000000000000e+00 1.657461497573418e+02 -1.019068351287615e+02
1430 7.150000000000000e+00 1.662560835785147e+02 -1.020666933404641e+02
1431 7.155000000000000e+00 1.667668166907464e+02 -1.022265515522122e+02
1432 7.160000000000000e+00 1.672783490940368e+02 -1.023864097639262e+02
1433 7.165000000000000e+00 1.677906807883857e+02 -1.025462679756401e+02
1434 7.170000000000000e+00 1.683038117737932e+02 -1.027061261873541e+02
1435 7.175000000000000e+00 1.688177420502592e+02 -1.028659843990681e+02
1436 7.180000000000000e+00 1.693324716177839e+02 -1.030258426108162e+02
1437 7.185000000000000e+00 1.698480004763674e+02 -1.031857008225188e+02
1438 7.190000000000000e+00 1.703643286260091e+02 -1.033455590342101e+02
1439 7.195000000000000e+00 1.708814560667095e+02 -1.035054172459468e+02
1440 7.200000000000000e+00 1.713993827984685e+02 -1.036652754576608e+02
1441 7.205000000000000e+00 1.719181088212861e+02 -1.038251336693861e+02
1442 7.210000000000000e+00 1.724376341351624e+02 -1.039849918811115e+02
1443 7.215000000000000e+00 1.729579587400972e+02 -1.041448500928141e+02
1444 7.220000000000000e+00 1.734790826360905e+02 -1.043047083045508e+02
1445 7.225000000000001e+00 1.740010058231427e+02 -1.044645665162648e+02
1446 7.230000000000000e+00 1.745237283012532e+02 -1.046244247279560e+02
1447 7.235000000000000e+00 1.750472500704223e+02 -1.047842829396814e+02
1448 7.240000000000000e+00 1.755715711306500e+02 -1.049441411514181e+02
1449 7.245000000000000e+00 1.760966914819364e+02 -1.051039993631321e+02
1450 7.250000000000000e+00 1.766226111242813e+02 -1.052638575748460e+02
1451 7.255000000000000e+00 1.771493300576849e+02 -1.054237157865600e+02
1452 7.260000000000000e+00 1.776768482821469e+02 -1.055835739982854e+02
1453 7.265000000000001e+00 1.782051657976677e+02 -1.057434322100107e+02
1454 7.270000000000000e+00 1.787342826042470e+02 -1.059032904217133e+02
1455 7.275000000000000e+00 1.792641987018849e+02 -1.060631486334387e+02
1456 7.280000000000000e+00 1.797949140905814e+02 -1.062230068451640e+02
1457 7.285000000000000e+00 1.803264287703365e+02 -1.063828650568780e+02
1458 7.290000000000000e+00 1.808587427411502e+02 -1.065427232685806e+02
1459 7.295000000000000e+00 1.813918560030223e+02 -1.067025814802946e+02
1460 7.300000000000000e+00 1.819257685559531e+02 -1.068624396920200e+02
1461 7.305000000000000e+00 1.824604803999425e+02 -1.070222979037567e+02
1462 7.310000000000000e+00 1.829959915349907e+02 -1.071821561154707e+02
1463 7.315000000000000e+00 1.835323019610972e+02 -1.073420143271846e+02
1464 7.320000000000000e+00 1.840694116782626e+02 -1.075018725388986e+02
1465 7.325000000000000e+00 1.846073206864862e+02 -1.076617307506126e+02
1466 7.330000000000000e+00 1.851460289857687e+02 -1.078215889623380e+02
1467 7.335000000000000e+00 1.856855365761096e+02 -1.079814471740406e+02
1468 7.340000000000000e+00 1.862258434575091e+02 -1.081413053857773e+02
1469 7.345000000000000e+00 1.867669496299674e+02 -1.083011635975026e+02
1470 7.350000000000001e+00 1.873088550934841e+02 -1.084610218092052e+02
1471 7.355000000000000e+00 1.878515598480594e+02 -1.086208800209192e+02
1472 7.360000000000000e+00 1.883950638936933e+02 -1.087807382326446e+02
1473 7.365000000000000e+00 1.889393672303859e+02 -1.089405964443813e+02
1474 7.370000000000000e+00 1.894844698581371e+02 -1.091004546560839e+02
1475 7.375000000000000e+00 1.900303717769467e+02 -1.092603128677752e+02
1476 7.380000000000000e+00 1.905770729868149e+02 -1.094201710795119e+02
1477 7.385000000000000e+00 1.911245734877418e+02 -1.095800292912486e+02
1478 7.390000000000001e+00 1.916728732797274e+02 -1.097398875029512e+02
1479 7.395000000000000e+00 1.922219723627713e+02 -1.098997457146766e+02
1480 7.400000000000000e+00 1.927718707368741e+02 -1.100596039263905e+02
1481 7.405000000000000e+00 1.933225684020352e+02 -1.102194621381045e+02
1482 7.410000000000000e+00 1.938740653582552e+02 -1.103793203498299e+02
1483 7.415000000000000e+00 1.944263616055335e+02 -1.105391785615325e+02
1484 7.420000000000000e+00 1.949794571438705e+02 -1.106990367732578e+02
1485 7.425000000000000e+00 1.955333519732661e+02 -1.108588949849718e+02
1486 7.430000000000000e+00 1.960880460937202e+02 -1.110187531967085e+02
1487 7.435000000000000e+00 1.966435395052332e+02 -1.111786114084339e+02
1488 7.440000000000000e+00 1.971998322078045e+02 -1.113384696201251e+02
1489 7.445000000000000e+00 1.977569242014345e+02 -1.114983278318505e+02
1490 7.450000000000000e+00 1.983148154861231e+02 -1.116581860435645e+02
1491 7.455000000000000e+00 1.988735060618701e+02 -1.118180442552784e+02
1492 7.460000000000000e+00 1.994329959286758e+02 -1.119779024670152e+02
1493 7.465000000000000e+00 1.999932850865403e+02 -1.121377606787291e+02
1494 7.470000000000000e+00 2.005543735354631e+02 -1.122976188904431e+02
1495 7.475000000000001e+00 2.011162612754447e+02 -1.124574771021685e+02
1496 7.480000000000000e+00 2.016789483064848e+02 -1.126173353138711e+02
1497 7.485000000000000e+00 2.022424346285834e+02 -1.127771935255964e+02
1498 7.490000000000000e+00 2.028067202417408e+02 -1.129370517373218e+02
1499 7.495000000000000e+00 2.033718051459566e+02 -1.130969099490244e+02
1500 7.500000000000000e+00 2.039376893412310e+02 -1.132567681607497e+02
1501 7.505000000000000e+00 2.045043728275641e+02 -1.134166263724637e+02
1502 7.510000000000000e+00 2.050718556049557e+02 -1.135764845842004e+02
1503 7.515000000000001e+00 2.056401376734061e+02 -1.137363427959258e+02
1504 7.520000000000000e+00 2.062092190329149e+02 -1.138962010076057e+02
1505 7.525000000000000e+00 2.067790996834822e+02 -1.140560592193310e+02
1506 7.530000000000000e+00 2.073497796251082e+02 -1.142159174310677e+02
1507 7.535000000000000e+00 2.079212588577928e+02 -1.143757756427590e+02
1508 7.540000000000000e+00 2.084935373815358e+02 -1.145356338544957e+02
1509 7.545000000000000e+00 2.090666151963378e+02 -1.146954920662210e+02
1510 7.550000000000000e+00 2.096404923021980e+02 -1.148553502779237e+02
1511 7.555000000000000e+00 2.102151686991170e+02 -1.150152084896604e+02
1512 7.560000000000000e+00 2.107906443870946e+02 -1.151750667013744e+02
1513 7.565000000000000e+00 2.113669193661308e+02 -1.153349249130883e+02
1514 7.570000000000000e+00 2.119439936362255e+02 -1.154947831248023e+02
1515 7.575000000000000e+00 2.125218671973788e+02 -1.156546413365163e+02
1516 7.580000000000000e+00 2.131005400495907e+02 -1.158144995482303e+02
1517 7.585000000000000e+00 2.136800121928611e+02 -1.159743577599556e+02
1518 7.590000000000000e+00 2.142602836271902e+02 -1.161342159716924e+02
1519 7.595000000000000e+00 2.148413543525780e+02 -1.162940741833950e+02
1520 7.600000000000001e+00 2.154232243690242e+02 -1.164539323951090e+02
1521 7.605000000000000e+00 2.160058936765291e+02 -1.166137906068343e+02
1522 7.610000000000000e+00 2.165893622750925e+02 -1.167736488185369e+02
1523 7.615000000000000e+00 2.171736301647145e+02 -1.169335070302623e+02
1524 7.620000000000000e+00 2.177586973453951e+02 -1.170933652419876e+02
1525 7.625000000000000e+00 2.183445638171344e+02 -1.172532234537016e+02
1526 7.630000000000000e+00 2.189312295799322e+02 -1.174130816654269e+02
1527 7.635000000000000e+00 2.195186946337886e+02 -1.175729398771523e+02
1528 7.640000000000001e+00 2.201069589787037e+02 -1.177327980888549e+02
1529 7.645000000000000e+00 2.206960226146772e+02 -1.178926563005803e+02
1530 7.650000000000000e+00 2.212858855417095e+02 -1.180525145122942e+02
1531 7.655000000000000e+00 2.218765477598001e+02 -1.182123727239969e+02
1532 7.660000000000000e+00 2.224680092689495e+02 -1.183722309357336e+02
1533 7.665000000000000e+00 2.230602700691575e+02 -1.185320891474476e+02
1534 7.670000000000000e+00 2.236533301604239e+02 -1.186919473591729e+02
1535 7.675000000000000e+00 2.242471895427492e+02 -1.188518055708869e+02
1536 7.680000000000000e+00 2.248418482161328e+02 -1.190116637825895e+02
1537 7.685000000000000e+00 2.254373061805751e+02 -1.191715219943262e+02
1538 7.690000000000000e+00 2.260335634360761e+02 -1.193313802060402e+02
1539 7.695000000000000e+00 2.266306199826355e+02 -1.194912384177542e+02
1540 7.700000000000000e+00 2.272284758202536e+02 -1.196510966294682e+02
1541 7.705000000000000e+00 2.278271309489302e+02 -1.198109548411821e+02
1542 7.710000000000000e+00 2.284265853686654e+02 -1.199708130529189e+02
1543 7.715000000000000e+00 2.290268390794594e+02 -1.201306712646328e+02
1544 7.720000000000000e+00 2.296278920813118e+02 -1.202905294763468e+02
1545 7.725000000000001e+00 2.302297443742228e+02 -1.204503876880722e+02
1546 7.730000000000000e+00 2.308323959581925e+02 -1.206102458997862e+02
1547 7.735000000000000e+00 2.314358468332207e+02 -1.207701041114888e+02
1548 7.740000000000000e+00 2.320400969993074e+02 -1.209299623232141e+02
1549 7.745000000000000e+00 2.326451464564528e+02 -1.210898205349395e+02
1550 7.750000000000000e+00 2.332509952046568e+02 -1.212496787466648e+02
1551 7.755000000000000e+00 2.338576432439195e+02 -1.214095369583788e+02
1552 7.760000000000000e+00 2.344650905742405e+02 -1.215693951700814e+02
1553 7.765000000000001e+00 2.350733371956203e+02 -1.217292533818181e+02
1554 7.770000000000000e+00 2.356823831080587e+02 -1.218891115935207e+02
1555 7.775000000000000e+00 2.362922283115555e+02 -1.220489698052347e+02
1556 7.780000000000000e+00 2.369028728061111e+02 -1.222088280169714e+02
1557 7.785000000000000e+00 2.375143165917252e+02 -1.223686862286854e+02
1558 7.790000000000000e+00 2.381265596683979e+02 -1.225285444404108e+02
1559 7.795000000000000e+00 2.387396020361293e+02 -1.226884026521134e+02
1560 7.800000000000000e+00 2.393534436949191e+02 -1.228482608638274e+02
1561 7.805000000000001e+00 2.399680846447676e+02 -1.230081190755641e+02
1562 7.810000000000000e+00 2.405835248856747e+02 -1.231679772872667e+02
1563 7.815000000000000e+00 2.411997644176403e+02 -1.233278354989807e+02
1564 7.820000000000000e+00 2.418168032406645e+02 -1.234876937107174e+02
1565 7.825000000000000e+00 2.424346413547474e+02 -1.236475519224314e+02
1566 7.830000000000000e+00 2.430532787598888e+02 -1.238074101341454e+02
1567 7.835000000000000e+00 2.436727154560889e+02 -1.239672683458593e+02
1568 7.840000000000000e+00 2.442929514433474e+02 -1.241271265575733e+02
1569 7.845000000000000e+00 2.449139867216646e+02 -1.242869847693100e+02
1570 7.850000000000001e+00 2.455358212910405e+02 -1.244468429810240e+02
1571 7.855000000000000e+00 2.461584551514749e+02 -1.246067011927153e+02
1572 7.860000000000000e+00 2.467818883029677e+02 -1.247665594044520e+02
1573 7.865000000000000e+00 2.474061207455194e+02 -1.249264176161773e+02
1574 7.870000000000000e+00 2.480311524791294e+02 -1.250862758278913e+02
1575 7.875000000000000e+00 2.486569835037983e+02 -1.252461340396167e+02
1576 7.880000000000000e+00 2.492836138195256e+02 -1.254059922513079e+02
1577 7.885000000000000e+00 2.499110434263114e+02 -1.255658504630446e+02
1578 7.890000000000001e+00 2.505392723241561e+02 -1.257257086747700e+02
1579 7.895000000000000e+00 2.511683005130591e+02 -1.258855668864726e+02
1580 7.900000000000000e+00 2.517981279930208e+02 -1.260454250982093e+02
1581 7.905000000000000e+00 2.524287547640412e+02 -1.262052833099119e+02
1582 7.910000000000000e+00 2.530601808261199e+02 -1.263651415216259e+02
1583 7.915000000000000e+00 2.536924061792574e+02 -1.265249997333513e+02
1584 7.920000000000000e+00 2.543254308234534e+02 -1.266848579450652e+02
1585 7.925000000000000e+00 2.549592547587081e+02 -1.268447161568020e+02
1586 7.930000000000001e+00 2.555938779850214e+02 -1.270045743685159e+02
1587 7.935000000000000e+00 2.562293005023932e+02 -1.271644325802072e+02
1588 7.940000000000000e+00 2.568655223108235e+02 -1.273242907919439e+02
1589 7.945000000000000e+00 2.575025434103127e+02 -1.274841490036692e+02
1590 7.950000000000000e+00 2.581403638008602e+02 -1.276440072153832e+02
1591 7.955000000000000e+00 2.587789834824665e+02 -1.278038654270972e+02
1592 7.960000000000000e+00 2.594184024551312e+02 -1.279637236387885e+02
1593 7.965000000000000e+00 2.600586207188544e+02 -1.281235818505365e+02
1594 7.970000000000000e+00 2.606996382736365e+02 -1.282834400622733e+02
1595 7.975000000000001e+00 2.613414551194771e+02 -1.284432982739759e+02
1596 7.980000000000000e+00 2.619840712563763e+02 -1.286031564856899e+02
1597 7.985000000000000e+00 2.626274866843340e+02 -1.287630146974038e+02
1598 7.990000000000000e+00 2.632717014033503e+02 -1.289228729091178e+02
1599 7.995000000000000e+00 2.639167154134252e+02 -1.290827311208318e+02
1600 8.000000000000000e+00 2.645625287145587e+02 -1.292425893325571e+02
1601 8.005000000000001e+00 2.652091413067508e+02 -1.294024475442825e+02
1602 8.010000000000000e+00 2.658565531900015e+02 -1.295623057559965e+02
1603 8.015000000000001e+00 2.665047643643107e+02 -1.297221639676991e+02
1604 8.020000000000000e+00 2.671537748296785e+02 -1.298820221794244e+02
1605 8.025000000000000e+00 2.678035845861050e+02 -1.300418803911612e+02
1606 8.029999999999999e+00 2.684541936335901e+02 -1.302017386028751e+02
1607 8.035000000000000e+00 2.691056019721337e+02 -1.303615968145891e+02
1608 8.040000000000001e+00 2.697578096017360e+02 -1.305214550262917e+02
1609 8.045000000000000e+00 2.704108165223967e+02 -1.306813132380171e+02
1610 8.050000000000001e+00 2.710646227341161e+02 -1.308411714497311e+02
1611 8.055000000000000e+00 2.717192282368940e+02 -1.310010296614905e+02
1612 8.060000000000000e+00 2.723746330307310e+02 -1.311608878732045e+02
1613 8.065000000000000e+00 2.730308371156260e+02 -1.313207460848844e+02
1614 8.070000000000000e+00 2.736878404915799e+02 -1.314806042965870e+02
1615 8.074999999999999e+00 2.743456431585919e+02 -1.316404625083010e+02
1616 8.080000000000000e+00 2.750042451166629e+02 -1.318003207200718e+02
1617 8.085000000000001e+00 2.756636463657926e+02 -1.319601789317744e+02
1618 8.090000000000000e+00 2.763238469059806e+02 -1.321200371434657e+02
1619 8.095000000000001e+00 2.769848467372273e+02 -1.322798953552251e+02
1620 8.100000000000000e+00 2.776466458595329e+02 -1.324397535669277e+02
1621 8.105000000000000e+00 2.783092442728965e+02 -1.325996117786190e+02
1622 8.109999999999999e+00 2.789726419773191e+02 -1.327594699903784e+02
1623 8.115000000000000e+00 2.796368389728003e+02 -1.329193282020924e+02
1624 8.120000000000001e+00 2.803018352593400e+02 -1.330791864137836e+02
1625 8.125000000000000e+00 2.809676308369382e+02 -1.332390446255204e+02
1626 8.130000000000001e+00 2.816342257055952e+02 -1.333989028372343e+02
1627 8.135000000000000e+00 2.823016198653105e+02 -1.335587610489256e+02
1628 8.140000000000001e+00 2.829698133160845e+02 -1.337186192606396e+02
1629 8.145000000000000e+00 2.836388060579169e+02 -1.338784774723763e+02
1630 8.150000000000000e+00 2.843085980908082e+02 -1.340383356840903e+02
1631 8.154999999999999e+00 2.849791894147578e+02 -1.341981938958270e+02
1632 8.160000000000000e+00 2.856505800297665e+02 -1.343580521075864e+02
1633 8.165000000000001e+00 2.863227699358337e+02 -1.345179103192322e+02
1634 8.170000000000000e+00 2.869957591329588e+02 -1.346777685309689e+02
1635 8.175000000000001e+00 2.876695476211434e+02 -1.348376267427057e+02
1636 8.180000000000000e+00 2.883441354003859e+02 -1.349974849543969e+02
1637 8.185000000000000e+00 2.890195224706873e+02 -1.351573431661336e+02
1638 8.190000000000000e+00 2.896957088320472e+02 -1.353172013778703e+02
1639 8.195000000000000e+00 2.903726944844660e+02 -1.354770595895843e+02
1640 8.199999999999999e+00 2.910504794279431e+02 -1.356369178012528e+02
1641 8.205000000000000e+00 2.917290636624786e+02 -1.357967760129895e+02
1642 8.210000000000001e+00 2.924084471880730e+02 -1.359566342247490e+02
1643 8.215000000000000e+00 2.930886300047260e+02 -1.361164924364402e+02
1644 8.220000000000001e+00 2.937696121124374e+02 -1.362763506481315e+02
1645 8.225000000000000e+00 2.944513935112074e+02 -1.364362088598682e+02
1646 8.230000000000000e+00 2.951339742010360e+02 -1.365960670715594e+02
1647 8.234999999999999e+00 2.958173541819230e+02 -1.367559252832962e+02
1648 8.240000000000000e+00 2.965015334538690e+02 -1.369157834950784e+02
1649 8.245000000000001e+00 2.971865120168737e+02 -1.370756417067469e+02
1650 8.250000000000000e+00 2.978722898709365e+02 -1.372354999184608e+02
1651 8.255000000000001e+00 2.985588670160583e+02 -1.373953581301976e+02
1652 8.260000000000000e+00 2.992462434522384e+02 -1.375552163418661e+02
1653 8.265000000000001e+00 2.999344191794770e+02 -1.377150745536028e+02
1654 8.270000000000000e+00 3.006233941977745e+02 -1.378749327653622e+02
1655 8.275000000000000e+00 3.013131685071306e+02 -1.380347909770762e+02
1656 8.279999999999999e+00 3.020037421075452e+02 -1.381946491887675e+02
1657 8.285000000000000e+00 3.026951149990183e+02 -1.383545074005042e+02
1658 8.290000000000001e+00 3.033872871815503e+02 -1.385143656122182e+02
1659 8.295000000000000e+00 3.040802586551405e+02 -1.386742238239094e+02
1660 8.300000000000001e+00 3.047740294197894e+02 -1.388340820356234e+02
1661 8.305000000000000e+00 3.054685994754967e+02 -1.389939402473829e+02
1662 8.310000000000000e+00 3.061639688222632e+02 -1.391537984590741e+02
1663 8.315000000000000e+00 3.068601374600875e+02 -1.393136566707881e+02
1664 8.320000000000000e+00 3.075571053889711e+02 -1.394735148825475e+02
1665 8.324999999999999e+00 3.082548726089129e+02 -1.396333730942160e+02
1666 8.330000000000000e+00 3.089534391199132e+02 -1.397932313059300e+02
1667 8.335000000000001e+00 3.096528049219722e+02 -1.399530895176667e+02
1668 8.340000000000000e+00 3.103529700150899e+02 -1.401129477293807e+02
1669 8.345000000000001e+00 3.110539343992660e+02 -1.402728059411174e+02
1670 8.350000000000000e+00 3.117556980745011e+02 -1.404326641528542e+02
1671 8.355000000000000e+00 3.124582610407946e+02 -1.405925223645454e+02
1672 8.359999999999999e+00 3.131616232981465e+02 -1.407523805762366e+02
1673 8.365000000000000e+00 3.138657848465569e+02 -1.409122387879961e+02
1674 8.370000000000001e+00 3.145707456860265e+02 -1.410720969997101e+02
1675 8.375000000000000e+00 3.152765058165540e+02 -1.412319552114013e+02
1676 8.380000000000001e+00 3.159830652381405e+02 -1.413918134231380e+02
1677 8.385000000000000e+00 3.166904239507854e+02 -1.415516716348748e+02
1678 8.390000000000001e+00 3.173985819544893e+02 -1.417115298465433e+02
1679 8.395000000000000e+00 3.181075392492509e+02 -1.418713880582573e+02
1680 8.400000000000000e+00 3.188172958350718e+02 -1.420312462700167e+02
1681 8.404999999999999e+00 3.195278517119510e+02 -1.421911044817080e+02
1682 8.410000000000000e+00 3.202392068798889e+02 -1.423509626934674e+02
1683 8.415000000000001e+00 3.209513613388857e+02 -1.425108209051814e+02
1684 8.420000000000000e+00 3.216643150889407e+02 -1.426706791168726e+02
1685 8.425000000000001e+00 3.223780681300544e+02 -1.428305373285866e+02
1686 8.430000000000000e+00 3.230926204622266e+02 -1.429903955403233e+02
1687 8.435000000000000e+00 3.238079720854577e+02 -1.431502537520601e+02
1688 8.440000000000000e+00 3.245241229997472e+02 -1.433101119637286e+02
1689 8.445000000000000e+00 3.252410732050949e+02 -1.434699701754425e+02
1690 8.449999999999999e+00 3.259588227015016e+02 -1.436298283872020e+02
1691 8.455000000000000e+00 3.266773714889670e+02 -1.437896865989160e+02
1692 8.460000000000001e+00 3.273967195674908e+02 -1.439495448106072e+02
1693 8.465000000000000e+00 3.281168669370730e+02 -1.441094030223439e+02
1694 8.470000000000001e+00 3.288378135977142e+02 -1.442692612340579e+02
1695 8.475000000000000e+00 3.295595595494136e+02 -1.444291194457719e+02
1696 8.480000000000000e+00 3.302821047921719e+02 -1.445889776575086e+02
1697 8.484999999999999e+00 3.310054493259887e+02 -1.447488358691999e+02
1698 8.490000000000000e+00 3.317295931508639e+02 -1.449086940809366e+02
1699 8.495000000000001e+00 3.324545362667981e+02 -1.450685522926733e+02
1700 8.500000000000000e+00 3.331802786737907e+02 -1.452284105043873e+02
1701 8.505000000000001e+00 3.339068203718419e+02 -1.453882687160558e+02
1702 8.510000000000000e+00 3.346341613609512e+02 -1.455481269277925e+02
1703 8.515000000000001e+00 3.353623016411199e+02 -1.457079851395520e+02
1704 8.520000000000000e+00 3.360912412123467e+02 -1.458678433512432e+02
1705 8.525000000000000e+00 3.368209800746323e+02 -1.460277015629572e+02
1706 8.529999999999999e+00 3.375515182279763e+02 -1.461875597746712e+02
1707 8.535000000000000e+00 3.382828556723790e+02 -1.463474179864079e+02
1708 8.540000000000001e+00 3.390149924078404e+02 -1.465072761981219e+02
1709 8.545000000000000e+00 3.397479284343602e+02 -1.466671344098131e+02
1710 8.550000000000001e+00 3.404816637519385e+02 -1.468269926215271e+02
1711 8.555000000000000e+00 3.412161983605755e+02 -1.469868508332638e+02
1712 8.560000000000000e+00 3.419515322602712e+02 -1.471467090450005e+02
1713 8.565000000000000e+00 3.426876654510255e+02 -1.473065672566918e+02
1714 8.570000000000000e+00 3.434245979328381e+02 -1.474664254684285e+02
1715 8.575000000000001e+00 3.441623297057098e+02 -1.476262836801652e+02
1716 8.580000000000000e+00 3.449008607696397e+02 -1.477861418918565e+02
1717 8.585000000000001e+00 3.456401911246284e+02 -1.479460001035704e+02
1718 8.590000000000000e+00 3.463803207706754e+02 -1.481058583153072e+02
1719 8.595000000000001e+00 3.471212497077814e+02 -1.482657165269984e+02
1720 8.600000000000000e+00 3.478629779359454e+02 -1.484255747387124e+02
1721 8.605000000000000e+00 3.486055054551686e+02 -1.485854329504491e+02
1722 8.609999999999999e+00 3.493488322654499e+02 -1.487452911621631e+02
1723 8.615000000000000e+00 3.500929583667902e+02 -1.489051493738998e+02
1724 8.620000000000001e+00 3.508378837591889e+02 -1.490650075855910e+02
1725 8.625000000000000e+00 3.515836084426461e+02 -1.492248657973278e+02
1726 8.630000000000001e+00 3.523301324171622e+02 -1.493847240090417e+02
1727 8.635000000000000e+00 3.530774556827365e+02 -1.495445822207330e+02
1728 8.640000000000001e+00 3.538255782393695e+02 -1.497044404324697e+02
1729 8.645000000000000e+00 3.545745000870612e+02 -1.498642986441837e+02
1730 8.650000000000000e+00 3.553242212258114e+02 -1.500241568558977e+02
1731 8.654999999999999e+00 3.560747416556202e+02 -1.501840150676344e+02
1732 8.660000000000000e+00 3.568260613764877e+02 -1.503438732793938e+02
1733 8.665000000000001e+00 3.575781803884141e+02 -1.505037314910624e+02
1734 8.670000000000000e+00 3.583310986913983e+02 -1.506635897027536e+02
1735 8.675000000000001e+00 3.590848162854417e+02 -1.508234479145131e+02
1736 8.680000000000000e+00 3.598393331705435e+02 -1.509833061262043e+02
1737 8.685000000000000e+00 3.605946493467037e+02 -1.511431643379410e+02
1738 8.690000000000000e+00 3.613507648139229e+02 -1.513030225496777e+02
1739 8.695000000000000e+00 3.621076795722005e+02 -1.514628807613690e+02
1740 8.700000000000001e+00 3.628653936215366e+02 -1.516227389730830e+02
1741 8.705000000000000e+00 3.636239069619313e+02 -1.517825971848424e+02
1742 8.710000000000001e+00 3.643832195933850e+02 -1.519424553965109e+02
1743 8.715000000000000e+00 3.651433315158964e+02 -1.521023136082249e+02
1744 8.720000000000001e+00 3.659042427294672e+02 -1.522621718199844e+02
1745 8.725000000000000e+00 3.666659532340963e+02 -1.524220300316529e+02
1746 8.730000000000000e+00 3.674284630297838e+02 -1.525818882433668e+02
1747 8.734999999999999e+00 3.681917721165299e+02 -1.527417464551490e+02
1748 8.740000000000000e+00 3.689558804943352e+02 -1.529016046668858e+02
1749 8.745000000000001e+00 3.697207881631988e+02 -1.530614628785315e+02
1750 8.750000000000000e+00 3.704864951231206e+02 -1.532213210902682e+02
1751 8.755000000000001e+00 3.712530013741015e+02 -1.533811793020050e+02
1752 8.760000000000000e+00 3.720203069161406e+02 -1.535410375136962e+02
1753 8.765000000000001e+00 3.727884117492384e+02 -1.537008957254102e+02
1754 8.770000000000000e+00 3.735573158733947e+02 -1.538607539371469e+02
1755 8.775000000000000e+00 3.743270192886099e+02 -1.540206121488609e+02
1756 8.779999999999999e+00 3.750975219948833e+02 -1.541804703605749e+02
1757 8.785000000000000e+00 3.758688239922157e+02 -1.543403285723343e+02
1758 8.790000000000001e+00 3.766409252806067e+02 -1.545001867840028e+02
1759 8.795000000000000e+00 3.774138258600557e+02 -1.546600449957168e+02
1760 8.800000000000001e+00 3.781875257305638e+02 -1.548199032074763e+02
1761 8.805000000000000e+00 3.789620248921304e+02 -1.549797614191675e+02
1762 8.810000000000000e+00 3.797373233447555e+02 -1.551396196308815e+02
1763 8.815000000000000e+00 3.805134210884393e+02 -1.552994778426182e+02
1764 8.820000000000000e+00 3.812903181231817e+02 -1.554593360543549e+02
1765 8.825000000000001e+00 3.820680144489828e+02 -1.556191942660462e+02
1766 8.830000000000000e+00 3.828465100658422e+02 -1.557790524777602e+02
1767 8.835000000000001e+00 3.836258049737604e+02 -1.559389106894741e+02
1768 8.840000000000000e+00 3.844058991727369e+02 -1.560987689011881e+02
1769 8.845000000000001e+00 3.851867926627723e+02 -1.562586271129021e+02
1770 8.850000000000000e+00 3.859684854438659e+02 -1.564184853246388e+02
1771 8.855000000000000e+00 3.867509775160187e+02 -1.565783435363301e+02
1772 8.859999999999999e+00 3.875342688792292e+02 -1.567382017480668e+02
1773 8.865000000000000e+00 3.883183595334993e+02 -1.568980599598490e+02
1774 8.870000000000001e+00 3.891032494788277e+02 -1.570579181714720e+02
1775 8.875000000000000e+00 3.898889387152141e+02 -1.572177763832087e+02
1776 8.880000000000001e+00 3.906754272426598e+02 -1.573776345949682e+02
1777 8.885000000000000e+00 3.914627150611637e+02 -1.575374928066594e+02
1778 8.890000000000001e+00 3.922508021707264e+02 -1.576973510183507e+02
1779 8.895000000000000e+00 3.930396885713473e+02 -1.578572092300874e+02
1780 8.900000000000000e+00 3.938293742630273e+02 -1.580170674418241e+02
1781 8.904999999999999e+00 3.946198592457655e+02 -1.581769256535381e+02
1782 8.910000000000000e+00 3.954111435195626e+02 -1.583367838652748e+02
1783 8.915000000000001e+00 3.962032270844182e+02 -1.584966420769661e+02
1784 8.920000000000000e+00 3.969961099403323e+02 -1.586565002886800e+02
1785 8.925000000000001e+00 3.977897920873050e+02 -1.588163585004168e+02
1786 8.930000000000000e+00 3.985842735253365e+02 -1.589762167121307e+02
1787 8.935000000000000e+00 3.993795542544264e+02 -1.591360749238220e+02
1788 8.940000000000000e+00 4.001756342745747e+02 -1.592959331355360e+02
1789 8.945000000000000e+00 4.009725135857817e+02 -1.594557913472954e+02
1790 8.950000000000001e+00 4.017701921880476e+02 -1.596156495589867e+02
1791 8.955000000000000e+00 4.025686700813716e+02 -1.597755077707006e+02
1792 8.960000000000001e+00 4.033679472657547e+02 -1.599353659824601e+02
1793 8.965000000000000e+00 4.041680237411962e+02 -1.600952241941741e+02
1794 8.970000000000001e+00 4.049688995076964e+02 -1.602550824058653e+02
1795 8.975000000000000e+00 4.057705745652548e+02 -1.604149406175793e+02
1796 8.980000000000000e+00 4.065730489138722e+02 -1.605747988292933e+02
1797 8.984999999999999e+00 4.073763225535478e+02 -1.607346570410073e+02
1798 8.990000000000000e+00 4.081803954842823e+02 -1.608945152527667e+02
1799 8.995000000000001e+00 4.089852677060754e+02 -1.610543734644580e+02
1800 9.000000000000000e+00 4.097909392189268e+02 -1.612142316761492e+02
1801 9.005000000000001e+00 4.105974100228369e+02 -1.613740898878859e+02
1802 9.010000000000000e+00 4.114046801178057e+02 -1.615339480996454e+02
1803 9.015000000000001e+00 4.122127495038334e+02 -1.616938063113366e+02
1804 9.020000000000000e+00 4.130216181809191e+02 -1.618536645230279e+02
1805 9.025000000000000e+00 4.138312861490637e+02 -1.620135227347646e+02
1806 9.029999999999999e+00 4.146417534082667e+02 -1.621733809464786e+02
1807 9.035000000000000e+00 4.154530199585284e+02 -1.623332391582380e+02
1808 9.040000000000001e+00 4.162650857998491e+02 -1.624930973699293e+02
1809 9.045000000000000e+00 4.170779509322277e+02 -1.626529555816433e+02
1810 9.050000000000001e+00 4.178916153556655e+02 -1.628128137933345e+02
1811 9.055000000000000e+00 4.187060790701611e+02 -1.629726720050485e+02
1812 9.060000000000000e+00 4.195213420757160e+02 -1.631325302168079e+02
1813 9.065000000000000e+00 4.203374043723292e+02 -1.632923884285219e+02
1814 9.070000000000000e+00 4.211542659600012e+02 -1.634522466402586e+02
1815 9.075000000000001e+00 4.219719268387317e+02 -1.636121048519271e+02
1816 9.080000000000000e+00 4.227903870085205e+02 -1.637719630636639e+02
1817 9.085000000000001e+00 4.236096464693684e+02 -1.639318212754006e+02
1818 9.090000000000000e+00 4.244297052212745e+02 -1.640916794871146e+02
1819 9.095000000000001e+00 4.252505632642395e+02 -1.642515376987831e+02
1820 9.100000000000000e+00 4.260722205982623e+02 -1.644113959104970e+02
1821 9.105000000000000e+00 4.268946772233445e+02 -1.645712541222792e+02
1822 9.109999999999999e+00 4.277179331394851e+02 -1.647311123339705e+02
1823 9.115000000000000e+00 4.285419883466842e+02 -1.648909705457072e+02
1824 9.120000000000001e+00 4.293668428449422e+02 -1.650508287574212e+02
1825 9.125000000000000e+00 4.301924966342584e+02 -1.652106869691352e+02
1826 9.130000000000001e+00 4.310189497146335e+02 -1.653705451808264e+02
1827 9.135000000000000e+00 4.318462020860667e+02 -1.655304033925631e+02
1828 9.140000000000001e+00 4.326742537485592e+02 -1.656902616042998e+02
1829 9.145000000000000e+00 4.335031047021097e+02 -1.658501198159911e+02
1830 9.150000000000000e+00 4.343327549467191e+02 -1.660099780277051e+02
1831 9.154999999999999e+00 4.351632044823867e+02 -1.661698362394418e+02
1832 9.160000000000000e+00 4.359944533091135e+02 -1.663296944511785e+02
1833 9.165000000000001e+00 4.368265014268985e+02 -1.664895526628470e+02
1834 9.170000000000000e+00 4.376593488357420e+02 -1.666494108746065e+02
1835 9.175000000000001e+00 4.384929955356446e+02 -1.668092690862977e+02
1836 9.180000000000000e+00 4.393274415266050e+02 -1.669691272980117e+02
1837 9.185000000000000e+00 4.401626868086247e+02 -1.671289855097712e+02
1838 9.190000000000000e+00 4.409987313817027e+02 -1.672888437214624e+02
1839 9.195000000000000e+00 4.418355752458393e+02 -1.674487019331991e+02
1840 9.200000000000001e+00 4.426732184010347e+02 -1.676085601449131e+02
1841 9.205000000000000e+00 4.435116608472885e+02 -1.677684183566271e+02
1842 9.210000000000001e+00 4.443509025846009e+02 -1.679282765683183e+02
1843 9.215000000000000e+00 4.451909436129716e+02 -1.680881347800323e+02
1844 9.220000000000001e+00 4.460317839324013e+02 -1.682479929917918e+02
1845 9.225000000000000e+00 4.468734235428896e+02 -1.684078512034830e+02
1846 9.230000000000000e+00 4.477158624444361e+02 -1.685677094151742e+02
1847 9.234999999999999e+00 4.485591006370413e+02 -1.687275676269337e+02
1848 9.240000000000000e+00 4.494031381207054e+02 -1.688874258386704e+02
1849 9.245000000000001e+00 4.502479748954280e+02 -1.690472840503617e+02
1850 9.250000000000000e+00 4.510936109612090e+02 -1.692071422620756e+02
1851 9.255000000000001e+00 4.519400463180488e+02 -1.693670004737896e+02
1852 9.260000000000000e+00 4.527872809659469e+02 -1.695268586855036e+02
1853 9.265000000000001e+00 4.536353149049038e+02 -1.696867168972403e+02
1854 9.270000000000000e+00 4.544841481349193e+02 -1.698465751089543e+02
1855 9.275000000000000e+00 4.553337806559933e+02 -1.700064333206683e+02
1856 9.279999999999999e+00 4.561842124681260e+02 -1.701662915324050e+02
1857 9.285000000000000e+00 4.570354435713174e+02 -1.703261497441417e+02
1858 9.290000000000001e+00 4.578874739655674e+02 -1.704860079558102e+02
1859 9.295000000000000e+00 4.587403036508755e+02 -1.706458661675242e+02
1860 9.300000000000001e+00 4.595939326272427e+02 -1.708057243792837e+02
1861 9.305000000000000e+00 4.604483608946683e+02 -1.709655825909749e+02
1862 9.310000000000000e+00 4.613035884531524e+02 -1.711254408026889e+02
1863 9.315000000000000e+00 4.621596153026952e+02 -1.712852990144256e+02
1864 9.320000000000000e+00 4.630164414432967e+02 -1.714451572261623e+02
1865 9.325000000000001e+00 4.638740668749568e+02 -1.716050154378536e+02
1866 9.330000000000000e+00 4.647324915976752e+02 -1.717648736495448e+02
1867 9.335000000000001e+00 4.655917156114523e+02 -1.719247318612588e+02
1868 9.340000000000000e+00 4.664517389162878e+02 -1.720845900730183e+02
1869 9.345000000000001e+00 4.673125615121825e+02 -1.722444482847550e+02
1870 9.350000000000000e+00 4.681741833991354e+02 -1.724043064964235e+02
1871 9.355000000000000e+00 4.690366045771467e+02 -1.725641647081375e+02
1872 9.359999999999999e+00 4.698998250462167e+02 -1.727240229198969e+02
1873 9.365000000000000e+00 4.707638448063457e+02 -1.728838811316336e+02
1874 9.370000000000001e+00 4.716286638575331e+02 -1.730437393433021e+02
1875 9.375000000000000e+00 4.724942821997787e+02 -1.732035975550161e+02
1876 9.380000000000001e+00 4.733606998330832e+02 -1.733634557667528e+02
1877 9.385000000000000e+00 4.742279167574462e+02 -1.735233139784668e+02
1878 9.390000000000001e+00 4.750959329728679e+02 -1.736831721901808e+02
1879 9.395000000000000e+00 4.759647484793480e+02 -1.738430304019175e+02
1880 9.400000000000000e+00 4.768343632768871e+02 -1.740028886136088e+02
1881 9.404999999999999e+00 4.777047773654841e+02 -1.741627468253228e+02
1882 9.410000000000000e+00 4.785759907451403e+02 -1.743226050370822e+02
1883 9.415000000000001e+00 4.794480034158549e+02 -1.744824632487735e+02
1884 9.420000000000000e+00 4.803208153776280e+02 -1.746423214605102e+02
1885 9.425000000000001e+00 4.811944266304600e+02 -1.748021796722242e+02
1886 9.430000000000000e+00 4.820688371743503e+02 -1.749620378839154e+02
1887 9.435000000000000e+00 4.829440470092992e+02 -1.751218960956294e+02
1888 9.440000000000000e+00 4.838200561353066e+02 -1.752817543073888e+02
1889 9.445000000000000e+00 4.846968645523731e+02 -1.754416125191483e+02
1890 9.450000000000001e+00 4.855744722604981e+02 -1.756014707307713e+02
1891 9.455000000000000e+00 4.864528792596808e+02 -1.757613289425080e+02
1892 9.460000000000001e+00 4.873320855499231e+02 -1.759211871542675e+02
1893 9.465000000000000e+00 4.882120911312235e+02 -1.760810453659360e+02
1894 9.470000000000001e+00 4.890928960035825e+02 -1.762409035776500e+02
1895 9.475000000000000e+00 4.899745001670000e+02 -1.764007617893867e+02
1896 9.480000000000000e+00 4.908569036214764e+02 -1.765606200011007e+02
1897 9.484999999999999e+00 4.917401063670110e+02 -1.767204782128374e+02
1898 9.490000000000000e+00 4.926241084036047e+02 -1.768803364245969e+02
1899 9.495000000000001e+00 4.935089097312569e+02 -1.770401946362426e+02
1900 9.500000000000000e+00 4.943945103499672e+02 -1.772000528479794e+02
1901 9.505000000000001e+00 4.952809102597367e+02 -1.773599110597388e+02
1902 9.510000000000000e+00 4.961681094605646e+02 -1.775197692714301e+02
1903 9.515000000000001e+00 4.970561079524510e+02 -1.776796274831213e+02
1904 9.520000000000000e+00 4.979449057353958e+02 -1.778394856948353e+02
1905 9.525000000000000e+00 4.988345028093994e+02 -1.779993439065947e+02
1906 9.529999999999999e+00 4.997248991744617e+02 -1.781592021182860e+02
1907 9.535000000000000e+00 5.006160948305823e+02 -1.783190603300000e+02
1908 9.540000000000001e+00 5.015080897777617e+02 -1.784789185417367e+02
1909 9.545000000000000e+00 5.024008840159996e+02 -1.786387767534507e+02
1910 9.550000000000001e+00 5.032944775452962e+02 -1.787986349651646e+02
1911 9.555000000000000e+00 5.041888703656513e+02 -1.789584931768786e+02
1912 9.560000000000000e+00 5.050840624770650e+02 -1.791183513885926e+02
1913 9.565000000000000e+00 5.059800538795372e+02 -1.792782096003293e+02
1914 9.570000000000000e+00 5.068768445730683e+02 -1.794380678120660e+02
1915 9.575000000000001e+00 5.077744345576579e+02 -1.795979260237345e+02
1916 9.580000000000000e+00 5.086728238333056e+02 -1.797577842354713e+02
1917 9.585000000000001e+00 5.095720124000126e+02 -1.799176424472080e+02
1918 9.590000000000000e+00 5.104720002577777e+02 -1.800775006589220e+02
1919 9.595000000000001e+00 5.113727874066018e+02 -1.802373588706132e+02
1920 9.600000000000000e+00 5.122743738464839e+02 -1.803972170823272e+02
1921 9.605000000000000e+00 5.131767595774251e+02 -1.805570752940866e+02
1922 9.609999999999999e+00 5.140799445994247e+02 -1.807169335057779e+02
1923 9.615000000000000e+00 5.149839289124828e+02 -1.808767917175146e+02
1924 9.620000000000001e+00 5.158887125165999e+02 -1.810366499292286e+02
1925 9.625000000000000e+00 5.167942954117751e+02 -1.811965081409198e+02
1926 9.630000000000001e+00 5.177006775980091e+02 -1.813563663526566e+02
1927 9.635000000000000e+00 5.186078590753017e+02 -1.815162245643933e+02
1928 9.640000000000001e+00 5.195158398436530e+02 -1.816760827760618e+02
1929 9.645000000000000e+00 5.204246199030623e+02 -1.818359409877758e+02
1930 9.650000000000000e+00 5.213341992535308e+02 -1.819957991995352e+02
1931 9.654999999999999e+00 5.222445778950577e+02 -1.821556574112492e+02
1932 9.660000000000000e+00 5.231557558276432e+02 -1.823155156229859e+02
1933 9.665000000000001e+00 5.240677330512875e+02 -1.824753738346999e+02
1934 9.670000000000000e+00 5.249805095659902e+02 -1.826352320464139e+02
1935 9.675000000000001e+00 5.258940853717517e+02 -1.827950902581051e+02
1936 9.680000000000000e+00 5.268084604685713e+02 -1.829549484698191e+02
1937 9.685000000000000e+00 5.277236348564498e+02 -1.831148066815558e+02
1938 9.690000000000000e+00 5.286396085353869e+02 -1.832746648932698e+02
1939 9.695000000000000e+00 5.295563815053825e+02 -1.834345231050065e+02
1940 9.700000000000001e+00 5.304739537664369e+02 -1.835943813167205e+02
1941 9.705000000000000e+00 5.313923253185498e+02 -1.837542395284345e+02
1942 9.710000000000001e+00 5.323114961617213e+02 -1.839140977401257e+02
1943 9.715000000000000e+00 5.332314662959510e+02 -1.840739559518624e+02
1944 9.720000000000001e+00 5.341522357212399e+02 -1.842338141635537e+02
1945 9.725000000000000e+00 5.350738044375865e+02 -1.843936723752904e+02
1946 9.730000000000000e+00 5.359961724449928e+02 -1.845535305870271e+02
1947 9.734999999999999e+00 5.369193397434568e+02 -1.847133887987184e+02
1948 9.740000000000000e+00 5.378433063329800e+02 -1.848732470105006e+02
1949 9.745000000000001e+00 5.387680722135618e+02 -1.850331052221918e+02
1950 9.750000000000000e+00 5.396936373852019e+02 -1.851929634339058e+02
1951 9.755000000000001e+00 5.406200018479009e+02 -1.853528216455743e+02
1952 9.760000000000000e+00 5.415471656016576e+02 -1.855126798572883e+02
1953 9.765000000000001e+00 5.424751286464738e+02 -1.856725380690477e+02
1954 9.770000000000000e+00 5.434038909823481e+02 -1.858323962807617e+02
1955 9.775000000000000e+00 5.443334526092814e+02 -1.859922544924757e+02
1956 9.779999999999999e+00 5.452638135272729e+02 -1.861521127042124e+02
1957 9.785000000000000e+00 5.461949737363235e+02 -1.863119709159264e+02
1958 9.790000000000001e+00 5.471269332364321e+02 -1.864718291276176e+02
1959 9.795000000000000e+00 5.480596920275997e+02 -1.866316873393998e+02
1960 9.800000000000001e+00 5.489932501098261e+02 -1.867915455510683e+02
1961 9.805000000000000e+00 5.499276074831104e+02 -1.869514037627596e+02
1962 9.810000000000000e+00 5.508627641474537e+02 -1.871112619744963e+02
1963 9.815000000000000e+00 5.517987201028553e+02 -1.872711201862103e+02
1964 9.820000000000000e+00 5.527354753493158e+02 -1.874309783979697e+02
1965 9.825000000000001e+00 5.536730298868350e+02 -1.875908366096610e+02
1966 9.830000000000000e+00 5.546113837154124e+02 -1.877506948213977e+02
1967 9.835000000000001e+00 5.555505368350490e+02 -1.879105530330889e+02
1968 9.840000000000000e+00 5.564904892457433e+02 -1.880704112448029e+02
1969 9.845000000000001e+00 5.574312409474970e+02 -1.882302694565396e+02
1970 9.850000000000000e+00 5.583727919403087e+02 -1.883901276682309e+02
1971 9.855000000000000e+00 5.593151422241793e+02 -1.885499858799676e+02
1972 9.859999999999999e+00 5.602582917991084e+02 -1.887098440916816e+02
1973 9.865000000000000e+00 5.612022406650962e+02 -1.888697023034410e+02
1974 9.870000000000001e+00 5.621469888221428e+02 -1.890295605151323e+02
1975 9.875000000000000e+00 5.630925362702475e+02 -1.891894187268463e+02
1976 9.880000000000001e+00 5.640388830094113e+02 -1.893492769385375e+02
1977 9.885000000000000e+00 5.649860290396329e+02 -1.895091351502515e+02
1978 9.890000000000001e+00 5.659339743609138e+02 -1.896689933620110e+02
1979 9.895000000000000e+00 5.668827189732530e+02 -1.898288515737022e+02
1980 9.900000000000000e+00 5.678322628766508e+02 -1.899887097854162e+02
1981 9.904999999999999e+00 5.687826060711071e+02 -1.901485679971529e+02
1982 9.910000000000000e+00 5.697337485566223e+02 -1.903084262089124e+02
1983 9.915000000000001e+00 5.706856903331962e+02 -1.904682844206036e+02
1984 9.920000000000000e+00 5.716384314008284e+02 -1.906281426322948e+02
1985 9.925000000000001e+00 5.725919717595192e+02 -1.907880008440316e+02
1986 9.930000000000000e+00 5.735463114092687e+02 -1.909478590557228e+02
1987 9.935000000000000e+00 5.745014503500764e+02 -1.911077172674368e+02
1988 9.940000000000000e+00 5.754573885819431e+02 -1.912675754791962e+02
1989 9.945000000000000e+00 5.764141261048684e+02 -1.914274336909102e+02
1990 9.950000000000001e+00 5.773716629188522e+02 -1.915872919026015e+02
1991 9.955000000000000e+00 5.783299990238944e+02 -1.917471501143382e+02
1992 9.960000000000001e+00 5.792891344199955e+02 -1.919070083260522e+02
1993 9.965000000000000e+00 5.802490691071549e+02 -1.920668665377434e+02
1994 9.970000000000001e+00 5.812098030853730e+02 -1.922267247494801e+02
1995 9.975000000000000e+00 5.821713363546497e+02 -1.923865829612168e+02
1996 9.980000000000000e+00 5.831336689149852e+02 -1.925464411729081e+02
1997 9.984999999999999e+00 5.840968007663788e+02 -1.927062993846221e+02
1998 9.990000000000000e+00 5.850607319088314e+02 -1.928661575963815e+02
1999 9.995000000000001e+00 5.860254623423426e+02 -1.930260158080728e+02
2000 1.000000000000000e+01 5.869909920669121e+02 -1.931858740198095e+02
2001 1.000500000000000e+01 5.879573210825407e+02 -1.933457322315235e+02
2002 1.001000000000000e+01 5.889244493892273e+02 -1.935055904432147e+02
2003 1.001500000000000e+01 5.898923769869729e+02 -1.936654486549287e+02
2004 1.002000000000000e+01 5.908611038757766e+02 -1.938253068666882e+02
2005 1.002500000000000e+01 5.918306300556397e+02 -1.939851650783794e+02
2006 1.003000000000000e+01 5.928009555265604e+02 -1.941450232900706e+02
2007 1.003500000000000e+01 5.937720802885405e+02 -1.943048815018756e+02
2008 1.004000000000000e+01 5.947440043415792e+02 -1.944647397135213e+02
2009 1.004500000000000e+01 5.957167276856757e+02 -1.946245979252353e+02
2010 1.005000000000000e+01 5.966902503208315e+02 -1.947844561369720e+02
2011 1.005500000000000e+01 5.976645722470454e+02 -1.949443143487088e+02
2012 1.006000000000000e+01 5.986396934643186e+02 -1.951041725604227e+02
2013 1.006500000000000e+01 5.996156139726496e+02 -1.952640307721140e+02
2014 1.007000000000000e+01 6.005923337720398e+02 -1.954238889838962e+02
2015 1.007500000000000e+01 6.015698528624886e+02 -1.955837471955647e+02
2016 1.008000000000000e+01 6.025481712439954e+02 -1.957436054072787e+02
2017 1.008500000000000e+01 6.035272889165614e+02 -1.959034636189926e+02
2018 1.009000000000000e+01 6.045072058801853e+02 -1.960633218306839e+02
2019 1.009500000000000e+01 6.054879221348682e+02 -1.962231800424206e+02
2020 1.010000000000000e+01 6.064694376806095e+02 -1.963830382541801e+02
2021 1.010500000000000e+01 6.074517525174100e+02 -1.965428964658713e+02
2022 1.011000000000000e+01 6.084348666452682e+02 -1.967027546775626e+02
2023 1.011500000000000e+01 6.094187800641856e+02 -1.968626128893447e+02
2024 1.012000000000000e+01 6.104034927741617e+02 -1.970224711010133e+02
2025 1.012500000000000e+01 6.113890047751958e+02 -1.971823293127500e+02
2026 1.013000000000000e+01 6.123753160672892e+02 -1.973421875244867e+02
2027 1.013500000000000e+01 6.133624266504406e+02 -1.975020457361779e+02
2028 1.014000000000000e+01 6.143503365246510e+02 -1.976619039478692e+02
2029 1.014500000000000e+01 6.153390456899193e+02 -1.978217621596059e+02
2030 1.015000000000000e+01 6.163285541462470e+02 -1.979816203713654e+02
2031 1.015500000000000e+01 6.173188618936330e+02 -1.981414785830339e+02
2032 1.016000000000000e+01 6.183099689320774e+02 -1.983013367947933e+02
2033 1.016500000000000e+01 6.193018752615809e+02 -1.984611950065073e+02
2034 1.017000000000000e+01 6.202945808821424e+02 -1.986210532181985e+02
2035 1.017500000000000e+01 6.212880857937629e+02 -1.987809114299125e+02
2036 1.018000000000000e+01 6.222823899964416e+02 -1.989407696416492e+02
2037 1.018500000000000e+01 6.232774934901794e+02 -1.991006278533632e+02
2038 1.019000000000000e+01 6.242733962749752e+02 -1.992604860650772e+02
2039 1.019500000000000e+01 6.252700983508302e+02 -1.994203442768367e+02
2040 1.020000000000000e+01 6.262675997177436e+02 -1.995802024885052e+02
2041 1.020500000000000e+01 6.272659003757152e+02 -1.997400607002191e+02
2042 1.021000000000000e+01 6.282650003247458e+02 -1.998999189119786e+02
2043 1.021500000000000e+01 6.292648995648350e+02 -2.000597771236698e+02
2044 1.022000000000000e+01 6.302655980959825e+02 -2.002196353353611e+02
2045 1.022500000000000e+01 6.312670959181886e+02 -2.003794935470978e+02
2046 1.023000000000000e+01 6.322693930314534e+02 -2.005393517588118e+02
2047 1.023500000000000e+01 6.332724894357767e+02 -2.006992099705485e+02
2048 1.024000000000000e+01 6.342763851311589e+02 -2.008590681823080e+02
2049 1.024500000000000e+01 6.352810801175998e+02 -2.010189263939992e+02
2050 1.025000000000000e+01 6.362865743950989e+02 -2.011787846056677e+02
2051 1.025500000000000e+01 6.372928679636565e+02 -2.013386428174044e+02
2052 1.026000000000000e+01 6.382999608232730e+02 -2.014985010291412e+02
2053 1.026500000000000e+01 6.393078529739479e+02 -2.016583592408324e+02
2054 1.027000000000000e+01 6.403165444156813e+02 -2.018182174525691e+02
2055 1.027500000000000e+01 6.413260351484736e+02 -2.019780756642831e+02
2056 1.028000000000000e+01 6.423363251723241e+02 -2.021379338759971e+02
2057 1.028500000000000e+01 6.433474144872336e+02 -2.022977920877565e+02
2058 1.029000000000000e+01 6.443593030932017e+02 -2.024576502994705e+02
2059 1.029500000000000e+01 6.453719909902283e+02 -2.026175085111845e+02
2060 1.030000000000000e+01 6.463854781783135e+02 -2.027773667228530e+02
2061 1.030500000000000e+01 6.473997646574568e+02 -2.029372249345670e+02
2062 1.031000000000000e+01 6.484148504276592e+02 -2.030970831463264e+02
2063 1.031500000000000e+01 6.494307354889200e+02 -2.032569413580404e+02
2064 1.032000000000000e+01 6.504474198412396e+02 -2.034167995697544e+02
2065 1.032500000000000e+01 6.514649034846176e+02 -2.035766577814684e+02
2066 1.033000000000000e+01 6.524831864190543e+02 -2.037365159931824e+02
2067 1.033500000000000e+01 6.535022686445494e+02 -2.038963742048963e+02
2068 1.034000000000000e+01 6.545221501611032e+02 -2.040562324166331e+02
2069 1.034500000000000e+01 6.555428309687157e+02 -2.042160906283243e+02
2070 1.035000000000000e+01 6.565643110673865e+02 -2.043759488400610e+02
2071 1.035500000000000e+01 6.575865904571164e+02 -2.045358070517750e+02
2072 1.036000000000000e+01 6.586096691379042e+02 -2.046956652634890e+02
2073 1.036500000000000e+01 6.596335471097512e+02 -2.048555234752484e+02
2074 1.037000000000000e+01 6.606582243726567e+02 -2.050153816869397e+02
2075 1.037500000000000e+01 6.616837009266206e+02 -2.051752398986537e+02
2076 1.038000000000000e+01 6.627099767716433e+02 -2.053350981103449e+02
2077 1.038500000000000e+01 6.637370519077241e+02 -2.054949563220816e+02
2078 1.039000000000000e+01 6.647649263348641e+02 -2.056548145338184e+02
2079 1.039500000000000e+01 6.657936000530623e+02 -2.058146727455096e+02
2080 1.040000000000000e+01 6.668230730623192e+02 -2.059745309572236e+02
2081 1.040500000000000e+01 6.678533453626345e+02 -2.061343891689603e+02
2082 1.041000000000000e+01 6.688844169540088e+02 -2.062942473807198e+02
2083 1.041500000000000e+01 6.699162878364417e+02 -2.064541055923883e+02
2084 1.042000000000000e+01 6.709489580099327e+02 -2.066139638041250e+02
2085 1.042500000000000e+01 6.719824274744830e+02 -2.067738220158162e+02
2086 1.043000000000000e+01 6.730166962300908e+02 -2.069336802275302e+02
2087 1.043500000000000e+01 6.740517642767583e+02 -2.070935384392897e+02
2088 1.044000000000000e+01 6.750876316144837e+02 -2.072533966509582e+02
2089 1.044500000000000e+01 6.761242982432678e+02 -2.074132548627404e+02
2090 1.045000000000000e+01 6.771617641631111e+02 -2.075731130744316e+02
2091 1.045500000000000e+01 6.782000293740122e+02 -2.077329712861456e+02
2092 1.046000000000000e+01 6.792390938759726e+02 -2.078928294978368e+02
2093 1.046500000000000e+01 6.802789576689905e+02 -2.080526877095508e+02
2094 1.047000000000000e+01 6.813196207530681e+02 -2.082125459213103e+02
2095 1.047500000000000e+01 6.823610831282036e+02 -2.083724041330015e+02
2096 1.048000000000000e+01 6.834033447943981e+02 -2.085322623447155e+02
2097 1.048500000000000e+01 6.844464057516508e+02 -2.086921205564522e+02
2098 1.049000000000000e+01 6.854902659999626e+02 -2.088519787681889e+02
2099 1.049500000000000e+01 6.865349255393327e+02 -2.090118369798802e+02
2100 1.050000000000000e+01 6.875803843697614e+02 -2.091716951916169e+02
2101 1.050500000000000e+01 6.886266424912488e+02 -2.093315534033081e+02
2102 1.051000000000000e+01 6.896736999037945e+02 -2.094914116150221e+02
2103 1.051500000000000e+01 6.907215566073991e+02 -2.096512698267588e+02
2104 1.052000000000000e+01 6.917702126020621e+02 -2.098111280384956e+02
2105 1.052500000000000e+01 6.928196678877840e+02 -2.099709862501641e+02
2106 1.053000000000000e+01 6.938699224645637e+02 -2.101308444619008e+02
2107 1.053500000000000e+01 6.949209763324030e+02 -2.102907026736830e+02
2108 1.054000000000000e+01 6.959728294913006e+02 -2.104505608853287e+02
2109 1.054500000000000e+01 6.970254819412563e+02 -2.106104190970427e+02
2110 1.055000000000000e+01 6.980789336822710e+02 -2.107702773088022e+02
2111 1.055500000000000e+01 6.991331847143443e+02 -2.109301355205162e+02
2112 1.056000000000000e+01 7.001882350374761e+02 -2.110899937321847e+02
2113 1.056500000000000e+01 7.012440846516662e+02 -2.112498519439441e+02
2114 1.057000000000000e+01 7.023007335569156e+02 -2.114097101557036e+02
2115 1.057500000000000e+01 7.033581817532232e+02 -2.115695683673721e+02
2116 1.058000000000000e+01 7.044164292405893e+02 -2.117294265790861e+02
2117 1.058500000000000e+01 7.054754760190141e+02 -2.118892847907773e+02
2118 1.059000000000000e+01 7.065353220884971e+02 -2.120491430025140e+02
2119 1.059500000000000e+01 7.075959674490392e+02 -2.122090012142735e+02
2120 1.060000000000000e+01 7.086574121006398e+02 -2.123688594259875e+02
2121 1.060500000000000e+01 7.097196560432991e+02 -2.125287176376560e+02
2122 1.061000000000000e+01 7.107826992770164e+02 -2.126885758493700e+02
2123 1.061500000000000e+01 7.118465418017928e+02 -2.128484340611521e+02
2124 1.062000000000000e+01 7.129111836176279e+02 -2.130082922728434e+02
2125 1.062500000000000e+01 7.139766247245212e+02 -2.131681504845346e+02
2126 1.063000000000000e+01 7.150428651224732e+02 -2.133280086962714e+02
2127 1.063500000000000e+01 7.161099048114839e+02 -2.134878669079853e+02
2128 1.064000000000000e+01 7.171777437915531e+02 -2.136477251196993e+02
2129 1.064500000000000e+01 7.182463820626809e+02 -2.138075833314588e+02
2130 1.065000000000000e+01 7.193158196248677e+02 -2.139674415431273e+02
2131 1.065500000000000e+01 7.203860564781122e+02 -2.141272997548413e+02
2132 1.066000000000000e+01 7.214570926224161e+02 -2.142871579666235e+02
2133 1.066500000000000e+01 7.225289280577784e+02 -2.144470161782920e+02
2134 1.067000000000000e+01 7.236015627841990e+02 -2.146068743900059e+02
2135 1.067500000000000e+01 7.246749968016785e+02 -2.147667326017427e+02
2136 1.068000000000000e+01 7.257492301102164e+02 -2.149265908134794e+02
2137 1.068500000000000e+01 7.268242627098133e+02 -2.150864490251479e+02
2138 1.069000000000000e+01 7.279000946004679e+02 -2.152463072368619e+02
2139 1.069500000000000e+01 7.289767257821819e+02 -2.154061654486668e+02
2140 1.070000000000000e+01 7.300541562549546e+02 -2.155660236603126e+02
2141 1.070500000000000e+01 7.311323860187850e+02 -2.157258818720493e+02
2142 1.071000000000000e+01 7.322114150736751e+02 -2.158857400837633e+02
2143 1.071500000000000e+01 7.332912434196227e+02 -2.160455982954545e+02
2144 1.072000000000000e+01 7.343718710566296e+02 -2.162054565071912e+02
2145 1.072500000000000e+01 7.354532979846946e+02 -2.163653147189052e+02
2146 1.073000000000000e+01 7.365355242038187e+02 -2.165251729306192e+02
2147 1.073500000000000e+01 7.376185497140008e+02 -2.166850311423332e+02
2148 1.074000000000000e+01 7.387023745152420e+02 -2.168448893541381e+02
2149 1.074500000000000e+01 7.397869986075422e+02 -2.170047475657839e+02
2150 1.075000000000000e+01 7.408724219908999e+02 -2.171646057774979e+02
2151 1.075500000000000e+01 7.419586446653171e+02 -2.173244639892346e+02
2152 1.076000000000000e+01 7.430456666307922e+02 -2.174843222009258e+02
2153 1.076500000000000e+01 7.441334878873264e+02 -2.176441804126625e+02
2154 1.077000000000000e+01 7.452221084349188e+02 -2.178040386243765e+02
2155 1.077500000000000e+01 7.463115282735702e+02 -2.179638968360905e+02
2156 1.078000000000000e+01 7.474017474032797e+02 -2.181237550478045e+02
2157 1.078500000000000e+01 7.484927658240482e+02 -2.182836132595867e+02
2158 1.079000000000000e+01 7.495845835358756e+02 -2.184434714712779e+02
2159 1.079500000000000e+01 7.506772005387610e+02 -2.186033296829464e+02
2160 1.080000000000000e+01 7.517706168327051e+02 -2.187631878946604e+02
2161 1.080500000000000e+01 7.528648324177076e+02 -2.189230461064199e+02
2162 1.081000000000000e+01 7.539598472937693e+02 -2.190829043181111e+02
2163 1.081500000000000e+01 7.550556614608887e+02 -2.192427625298023e+02
2164 1.082000000000000e+01 7.561522749190673e+02 -2.194026207416073e+02
2165 1.082500000000000e+01 7.572496876683048e+02 -2.195624789532758e+02
2166 1.083000000000000e+01 7.583478997086000e+02 -2.197223371649898e+02
2167 1.083500000000000e+01 7.594469110399547e+02 -2.198821953767265e+02
2168 1.084000000000000e+01 7.605467216623673e+02 -2.200420535884405e+02
2169 1.084500000000000e+01 7.616473315758391e+02 -2.202019118001544e+02
2170 1.085000000000000e+01 7.627487407803688e+02 -2.203617700118457e+02
2171 1.085500000000000e+01 7.638509492759575e+02 -2.205216282235824e+02
2172 1.086000000000000e+01 7.649539570626047e+02 -2.206814864352964e+02
2173 1.086500000000000e+01 7.660577641403105e+02 -2.208413446470558e+02
2174 1.087000000000000e+01 7.671623705090752e+02 -2.210012028587471e+02
2175 1.087500000000000e+01 7.682677761688980e+02 -2.211610610704383e+02
2176 1.088000000000000e+01 7.693739811197796e+02 -2.213209192821523e+02
2177 1.088500000000000e+01 7.704809853617195e+02 -2.214807774939118e+02
2178 1.089000000000000e+01 7.715887888947187e+02 -2.216406357056030e+02
2179 1.089500000000000e+01 7.726973917187755e+02 -2.218004939172943e+02
2180 1.090000000000000e+01 7.738067938338917e+02 -2.219603521290765e+02
2181 1.090500000000000e+01 7.749169952400663e+02 -2.221202103407904e+02
2182 1.091000000000000e+01 7.760279959372996e+02 -2.222800685525044e+02
2183 1.091500000000000e+01 7.771397959255913e+02 -2.224399267641957e+02
2184 1.092000000000000e+01 7.782523952049415e+02 -2.225997849759324e+02
2185 1.092500000000000e+01 7.793657937753507e+02 -2.227596431876236e+02
2186 1.093000000000000e+01 7.804799916368178e+02 -2.229195013993376e+02
2187 1.093500000000000e+01 7.815949887893440e+02 -2.230793596110743e+02
2188 1.094000000000000e+01 7.827107852329285e+02 -2.232392178227883e+02
2189 1.094500000000000e+01 7.838273809675719e+02 -2.233990760345478e+02
2190 1.095000000000000e+01 7.849447759932740e+02 -2.235589342462617e+02
2191 1.095500000000000e+01 7.860629703100345e+02 -2.237187924579302e+02
2192 1.096000000000000e+01 7.871819639178533e+02 -2.238786506696215e+02
2193 1.096500000000000e+01 7.883017568167307e+02 -2.240385088814037e+02
2194 1.097000000000000e+01 7.894223490066673e+02 -2.241983670930949e+02
2195 1.097500000000000e+01 7.905437404876617e+02 -2.243582253048089e+02
2196 1.098000000000000e+01 7.916659312597154e+02 -2.245180835165456e+02
2197 1.098500000000000e+01 7.927889213228272e+02 -2.246779417282596e+02
2198 1.099000000000000e+01 7.939127106769980e+02 -2.248377999400191e+02
2199 1.099500000000000e+01 7.950372993222273e+02 -2.249976581516876e+02
2200 1.100000000000000e+01 7.961626872585149e+02 -2.251575163634243e+02
2201 1.100500000000000e+01 7.972888744858616e+02 -2.253173745751155e+02
2202 1.101000000000000e+01 7.984158610042660e+02 -2.254772327868295e+02
2203 1.101500000000000e+01 7.995436468137299e+02 -2.256370909985890e+02
2204 1.102000000000000e+01 8.006722319142519e+02 -2.257969492102575e+02
2205 1.102500000000000e+01 8.018016163058325e+02 -2.259568074219715e+02
2206 1.103000000000000e+01 8.029317999884717e+02 -2.261166656337309e+02
2207 1.103500000000000e+01 8.040627829621698e+02 -2.262765238454676e+02
2208 1.104000000000000e+01 8.051945652269263e+02 -2.264363820571361e+02
2209 1.104500000000000e+01 8.063271467827411e+02 -2.265962402688956e+02
2210 1.105000000000000e+01 8.074605276296153e+02 -2.267560984805868e+02
2211 1.105500000000000e+01 8.085947077675470e+02 -2.269159566922781e+02
2212 1.106000000000000e+01 8.097296871965381e+02 -2.270758149040375e+02
2213 1.106500000000000e+01 8.108654659165874e+02 -2.272356731157743e+02
2214 1.107000000000000e+01 8.120020439276958e+02 -2.273955313275110e+02
2215 1.107500000000000e+01 8.131394212298625e+02 -2.275553895391567e+02
2216 1.108000000000000e+01 8.142775978230874e+02 -2.277152477508935e+02
2217 1.108500000000000e+01 8.154165737073714e+02 -2.278751059626074e+02
2218 1.109000000000000e+01 8.165563488827135e+02 -2.280349641743214e+02
2219 1.109500000000000e+01 8.176969233491146e+02 -2.281948223860581e+02
2220 1.110000000000000e+01 8.188382971065740e+02 -2.283546805977494e+02
2221 1.110500000000000e+01 8.199804701550921e+02 -2.285145388094861e+02
2222 1.111000000000000e+01 8.211234424946689e+02 -2.286743970212228e+02
2223 1.111500000000000e+01 8.222672141253043e+02 -2.288342552329595e+02
2224 1.112000000000000e+01 8.234117850469985e+02 -2.289941134446281e+02
2225 1.112500000000000e+01 8.245571552597506e+02 -2.291539716563648e+02
2226 1.113000000000000e+01 8.257033247635621e+02 -2.293138298680788e+02
2227 1.113500000000000e+01 8.268502935584314e+02 -2.294736880797700e+02
2228 1.114000000000000e+01 8.279980616443598e+02 -2.296335462915295e+02
2229 1.114500000000000e+01 8.291466290213467e+02 -2.297934045032434e+02
2230 1.115000000000000e+01 8.302959956893923e+02 -2.299532627149347e+02
2231 1.115500000000000e+01 8.314461616484961e+02 -2.301131209266714e+02
2232 1.116000000000000e+01 8.325971268986590e+02 -2.302729791384536e+02
2233 1.116500000000000e+01 8.337488914398806e+02 -2.304328373500994e+02
2234 1.117000000000000e+01 8.349014552721600e+02 -2.305926955617906e+02
2235 1.117500000000000e+01 8.360548183954985e+02 -2.307525537735501e+02
2236 1.118000000000000e+01 8.372089808098955e+02 -2.309124119852640e+02
2237 1.118500000000000e+01 8.383639425153511e+02 -2.310722701969553e+02
2238 1.119000000000000e+01 8.395197035118650e+02 -2.312321284087147e+02
2239 1.119500000000000e+01 8.406762637994383e+02 -2.313919866204515e+02
2240 1.120000000000000e+01 8.418336233780695e+02 -2.315518448320972e+02
2241 1.120500000000000e+01 8.429917822477593e+02 -2.317117030438567e+02
2242 1.121000000000000e+01 8.441507404085081e+02 -2.318715612555707e+02
2243 1.121500000000000e+01 8.453104978603150e+02 -2.320314194672846e+02
2244 1.122000000000000e+01 8.464710546031810e+02 -2.321912776789986e+02
2245 1.122500000000000e+01 8.476324106371050e+02 -2.323511358907353e+02
2246 1.123000000000000e+01 8.487945659620883e+02 -2.325109941024266e+02
2247 1.123500000000000e+01 8.499575205781292e+02 -2.326708523141406e+02
2248 1.124000000000000e+01 8.511212744852297e+02 -2.328307105259455e+02
2249 1.124500000000000e+01 8.522858276833887e+02 -2.329905687375913e+02
2250 1.125000000000000e+01 8.534511801726056e+02 -2.331504269493053e+02
2251 1.125500000000000e+01 8.546173319528817e+02 -2.333102851610420e+02
2252 1.126000000000000e+01 8.557842830242161e+02 -2.334701433727332e+02
2253 1.126500000000000e+01 8.569520333866091e+02 -2.336300015844472e+02
2254 1.127000000000000e+01 8.581205830400605e+02 -2.337898597962067e+02
2255 1.127500000000000e+01 8.592899319845711e+02 -2.339497180078979e+02
2256 1.128000000000000e+01 8.604600802201395e+02 -2.341095762195891e+02
2257 1.128500000000000e+01 8.616310277467670e+02 -2.342694344313941e+02
2258 1.129000000000000e+01 8.628027745644534e+02 -2.344292926430626e+02
2259 1.129500000000000e+01 8.639753206731976e+02 -2.345891508547538e+02
2260 1.130000000000000e+01 8.651486660730010e+02 -2.347490090665133e+02
2261 1.130500000000000e+01 8.663228107638628e+02 -2.349088672782500e+02
2262 1.131000000000000e+01 8.674977547457835e+02 -2.350687254899185e+02
2263 1.131500000000000e+01 8.686734980187620e+02 -2.352285837016325e+02
2264 1.132000000000000e+01 8.698500405827998e+02 -2.353884419134374e+02
2265 1.132500000000000e+01 8.710273824378963e+02 -2.355483001250377e+02
2266 1.133000000000000e+01 8.722055235840502e+02 -2.357081583367744e+02
2267 1.133500000000000e+01 8.733844640212641e+02 -2.358680165485339e+02
2268 1.134000000000000e+01 8.745642037495355e+02 -2.360278747602479e+02
2269 1.134500000000000e+01 8.757447427688666e+02 -2.361877329719846e+02
2270 1.135000000000000e+01 8.769260810792554e+02 -2.363475911836531e+02
2271 1.135500000000000e+01 8.781082186807031e+02 -2.365074493953671e+02
2272 1.136000000000000e+01 8.792911555732090e+02 -2.366673076071038e+02
2273 1.136500000000000e+01 8.804748917567741e+02 -2.368271658188860e+02
2274 1.137000000000000e+01 8.816594272313979e+02 -2.369870240305318e+02
2275 1.137500000000000e+01 8.828447619970794e+02 -2.371468822422230e+02
2276 1.138000000000000e+01 8.840308960538201e+02 -2.373067404539825e+02
2277 1.138500000000000e+01 8.852178294016193e+02 -2.374665986657192e+02
2278 1.139000000000000e+01 8.864055620404773e+02 -2.376264568774332e+02
2279 1.139500000000000e+01 8.875940939703936e+02 -2.377863150891244e+02
2280 1.140000000000000e+01 8.887834251913686e+02 -2.379461733008384e+02
2281 1.140500000000000e+01 8.899735557034020e+02 -2.381060315125524e+02
2282 1.141000000000000e+01 8.911644855064941e+02 -2.382658897243573e+02
2283 1.141500000000000e+01 8.923562146006456e+02 -2.384257479360940e+02
2284 1.142000000000000e+01 8.935487429858550e+02 -2.385856061477170e+02
2285 1.142500000000000e+01 8.947420706621227e+02 -2.387454643594083e+02
2286 1.143000000000000e+01 8.959361976294491e+02 -2.389053225711677e+02
2287 1.143500000000000e+01 8.971311238878344e+02 -2.390651807828363e+02
2288 1.144000000000000e+01 8.983268494372775e+02 -2.392250389945730e+02
2289 1.144500000000000e+01 8.995233742777801e+02 -2.393848972064006e+02
2290 1.145000000000000e+01 9.007206984093415e+02 -2.395447554180464e+02
2291 1.145500000000000e+01 9.019188218319606e+02 -2.397046136297377e+02
2292 1.146000000000000e+01 9.031177445456389e+02 -2.398644718414971e+02
2293 1.146500000000000e+01 9.043174665503756e+02 -2.400243300531884e+02
2294 1.147000000000000e+01 9.055179878461707e+02 -2.401841882649023e+02
2295 1.147500000000000e+01 9.067193084330246e+02 -2.403440464766391e+02
2296 1.148000000000000e+01 9.079214283109371e+02 -2.405039046883076e+02
2297 1.148500000000000e+01 9.091243474799077e+02 -2.406637629000670e+02
2298 1.149000000000000e+01 9.103280659399378e+02 -2.408236211118265e+02
2299 1.149500000000000e+01 9.115325836910259e+02 -2.409834793234722e+02
2300 1.150000000000000e+01 9.127379007331725e+02 -2.411433375352317e+02
2301 1.150500000000000e+01 9.139440170663783e+02 -2.413031957469229e+02
2302 1.151000000000000e+01 9.151509326906418e+02 -2.414630539586369e+02
2303 1.151500000000000e+01 9.163586476059646e+02 -2.416229121703964e+02
2304 1.152000000000000e+01 9.175671618123457e+02 -2.417827703820876e+02
2305 1.152500000000000e+01 9.187764753097855e+02 -2.419426285938016e+02
2306 1.153000000000000e+01 9.199865880982837e+02 -2.421024868055383e+02
2307 1.153500000000000e+01 9.211975001778409e+02 -2.422623450172750e+02
2308 1.154000000000000e+01 9.224092115484565e+02 -2.424222032289435e+02
2309 1.154500000000000e+01 9.236217222101303e+02 -2.425820614406575e+02
2310 1.155000000000000e+01 9.248350321628631e+02 -2.427419196524170e+02
2311 1.155500000000000e+01 9.260491414066545e+02 -2.429017778641082e+02
2312 1.156000000000000e+01 9.272640499415041e+02 -2.430616360758222e+02
2313 1.156500000000000e+01 9.284797577674127e+02 -2.432214942875817e+02
2314 1.157000000000000e+01 9.296962648843800e+02 -2.433813524992956e+02
2315 1.157500000000000e+01 9.309135712924057e+02 -2.435412107109869e+02
2316 1.158000000000000e+01 9.321316769914898e+02 -2.437010689227009e+02
2317 1.158500000000000e+01 9.333505819816327e+02 -2.438609271344376e+02
2318 1.159000000000000e+01 9.345702862628342e+02 -2.440207853461516e+02
2319 1.159500000000000e+01 9.357907898350942e+02 -2.441806435578656e+02
2320 1.160000000000000e+01 9.370120926984129e+02 -2.443405017695568e+02
2321 1.160500000000000e+01 9.382341948527898e+02 -2.445003599812708e+02
2322 1.161000000000000e+01 9.394570962982256e+02 -2.446602181930530e+02
2323 1.161500000000000e+01 9.406807970347203e+02 -2.448200764047442e+02
2324 1.162000000000000e+01 9.419052970622730e+02 -2.449799346164127e+02
2325 1.162500000000000e+01 9.431305963808844e+02 -2.451397928282177e+02
2326 1.163000000000000e+01 9.443566949905552e+02 -2.452996510398862e+02
2327 1.163500000000000e+01 9.455835928912833e+02 -2.454595092515774e+02
2328 1.164000000000000e+01 9.468112900830710e+02 -2.456193674633369e+02
2329 1.164500000000000e+01 9.480397865659166e+02 -2.457792256750054e+02
2330 1.165000000000000e+01 9.492690823398210e+02 -2.459390838867876e+02
2331 1.165500000000000e+01 9.504991774047845e+02 -2.460989420985015e+02
2332 1.166000000000000e+01 9.517300717608060e+02 -2.462588003101928e+02
2333 1.166500000000000e+01 9.529617654078864e+02 -2.464186585219068e+02
2334 1.167000000000000e+01 9.541942583460251e+02 -2.465785167336662e+02
2335 1.167500000000000e+01 9.554275505752231e+02 -2.467383749453347e+02
2336 1.168000000000000e+01 9.566616420954784e+02 -2.468982331570260e+02
2337 1.168500000000000e+01 9.578965329067934e+02 -2.470580913687854e+02
2338 1.169000000000000e+01 9.591322230091663e+02 -2.472179495805676e+02
2339 1.169500000000000e+01 9.603687124025990e+02 -2.473778077922589e+02
2340 1.170000000000000e+01 9.616060010870889e+02 -2.475376660038819e+02
2341 1.170500000000000e+01 9.628440890626379e+02 -2.476975242156868e+02
2342 1.171000000000000e+01 9.640829763292458e+02 -2.478573824273553e+02
2343 1.171500000000000e+01 9.653226628869114e+02 -2.480172406390921e+02
2344 1.172000000000000e+01 9.665631487356367e+02 -2.481770988508060e+02
2345 1.172500000000000e+01 9.678044338754195e+02 -2.483369570625200e+02
2346 1.173000000000000e+01 9.690465183062619e+02 -2.484968152742567e+02
2347 1.173500000000000e+01 9.702894020281620e+02 -2.486566734860162e+02
2348 1.174000000000000e+01 9.715330850411220e+02 -2.488165316977074e+02
2349 1.174500000000000e+01 9.727775673451391e+02 -2.489763899093305e+02
2350 1.175000000000000e+01 9.740228489402153e+02 -2.491362481211809e+02
2351 1.175500000000000e+01 9.752689298263509e+02 -2.492961063328494e+02
2352 1.176000000000000e+01 9.765158100035438e+02 -2.494559645445406e+02
2353 1.176500000000000e+01 9.777634894717963e+02 -2.496158227563001e+02
2354 1.177000000000000e+01 9.790119682311068e+02 -2.497756809679913e+02
2355 1.177500000000000e+01 9.802612462814762e+02 -2.499355391797053e+02
2356 1.178000000000000e+01 9.815113236229039e+02 -2.500953973913965e+02
2357 1.178500000000000e+01 9.827622002553902e+02 -2.502552556031787e+02
2358 1.179000000000000e+01 9.840138761789357e+02 -2.504151138149155e+02
2359 1.179500000000000e+01 9.852663513935394e+02 -2.505749720265612e+02
2360 1.180000000000000e+01 9.865196258992013e+02 -2.507348302382752e+02
2361 1.180500000000000e+01 9.877736996959221e+02 -2.508946884500347e+02
2362 1.181000000000000e+01 9.890285727837016e+02 -2.510545466617259e+02
2363 1.181500000000000e+01 9.902842451625394e+02 -2.512144048734399e+02
2364 1.182000000000000e+01 9.915407168324360e+02 -2.513742630852221e+02
2365 1.182500000000000e+01 9.927979877933916e+02 -2.515341212969361e+02
2366 1.183000000000000e+01 9.940560580454054e+02 -2.516939795086046e+02
2367 1.183500000000000e+01 9.953149275884776e+02 -2.518538377202731e+02
2368 1.184000000000000e+01 9.965745964226081e+02 -2.520136959320553e+02
2369 1.184500000000000e+01 9.978350645477982e+02 -2.521735541437693e+02
2370 1.185000000000000e+01 9.990963319640458e+02 -2.523334123555060e+02
2371 1.185500000000000e+01 1.000358398671353e+03 -2.524932705672200e+02
2372 1.186000000000000e+01 1.001621264669718e+03 -2.526531287788657e+02
2373 1.186500000000000e+01 1.002884929959142e+03 -2.528129869906934e+02
2374 1.187000000000000e+01 1.004149394539625e+03 -2.529728452023846e+02
2375 1.187500000000000e+01 1.005414658411166e+03 -2.531327034140759e+02
2376 1.188000000000000e+01 1.006680721573766e+03 -2.532925616257444e+02
2377 1.188500000000000e+01 1.007947584027423e+03 -2.534524198375038e+02
2378 1.189000000000000e+01 1.009215245772141e+03 -2.536122780492406e+02
2379 1.189500000000000e+01 1.010483706807916e+03 -2.537721362609545e+02
2380 1.190000000000000e+01 1.011752967134750e+03 -2.539319944726685e+02
2381 1.190500000000000e+01 1.013023026752642e+03 -2.540918526843598e+02
2382 1.191000000000000e+01 1.014293885661594e+03 -2.542517108961420e+02
2383 1.191500000000000e+01 1.015565543861604e+03 -2.544115691077877e+02
2384 1.192000000000000e+01 1.016838001352672e+03 -2.545714273195699e+02
2385 1.192500000000000e+01 1.018111258134799e+03 -2.547312855312384e+02
2386 1.193000000000000e+01 1.019385314207984e+03 -2.548911437429751e+02
2387 1.193500000000000e+01 1.020660169572229e+03 -2.550510019546891e+02
2388 1.194000000000000e+01 1.021935824227531e+03 -2.552108601663804e+02
2389 1.194500000000000e+01 1.023212278173893e+03 -2.553707183782194e+02
2390 1.195000000000000e+01 1.024489531411313e+03 -2.555305765898197e+02
2391 1.195500000000000e+01 1.025767583939791e+03 -2.556904348015451e+02
2392 1.196000000000000e+01 1.027046435759329e+03 -2.558502930132818e+02
2393 1.196500000000000e+01 1.028326086869924e+03 -2.560101512249730e+02
2394 1.197000000000000e+01 1.029606537271578e+03 -2.561700094367097e+02
2395 1.197500000000000e+01 1.030887786964291e+03 -2.563298676484465e+02
2396 1.198000000000000e+01 1.032169835948063e+03 -2.564897258601377e+02
2397 1.198500000000000e+01 1.033452684222892e+03 -2.566495840718289e+02
2398 1.199000000000000e+01 1.034736331788781e+03 -2.568094422836566e+02
2399 1.199500000000000e+01 1.036020778645729e+03 -2.569693004953479e+02
2400 1.200000000000000e+01 1.037306024793735e+03 -2.571291587070391e+02
2401 1.200500000000000e+01 1.038592070232799e+03 -2.572890169187303e+02
2402 1.201000000000000e+01 1.039878914962922e+03 -2.574488751304671e+02
2403 1.201500000000000e+01 1.041166558984104e+03 -2.576087333422038e+02
2404 1.202000000000000e+01 1.042455002296344e+03 -2.577685915538950e+02
2405 1.202500000000000e+01 1.043744244899643e+03 -2.579284497656772e+02
2406 1.203000000000000e+01 1.045034286794001e+03 -2.580883079773230e+02
2407 1.203500000000000e+01 1.046325127979416e+03 -2.582481661890597e+02
2408 1.204000000000000e+01 1.047616768455891e+03 -2.584080244007509e+02
2409 1.204500000000000e+01 1.048909208223424e+03 -2.585678826124422e+02
2410 1.205000000000000e+01 1.050202447282016e+03 -2.587277408242244e+02
2411 1.205500000000000e+01 1.051496485631666e+03 -2.588875990359156e+02
2412 1.206000000000000e+01 1.052791323272375e+03 -2.590474572476069e+02
2413 1.206500000000000e+01 1.054086960204142e+03 -2.592073154593436e+02
2414 1.207000000000000e+01 1.055383396426968e+03 -2.593671736711258e+02
2415 1.207500000000000e+01 1.056680631940853e+03 -2.595270318828170e+02
2416 1.208000000000000e+01 1.057978666745797e+03 -2.596868900945083e+02
2417 1.208500000000000e+01 1.059277500841798e+03 -2.598467483062450e+02
2418 1.209000000000000e+01 1.060577134228859e+03 -2.600066065179817e+02
2419 1.209500000000000e+01 1.061877566906978e+03 -2.601664647296730e+02
2420 1.210000000000000e+01 1.063178798876156e+03 -2.603263229413642e+02
2421 1.210500000000000e+01 1.064480830136392e+03 -2.604861811531009e+02
2422 1.211000000000000e+01 1.065783660687687e+03 -2.606460393648376e+02
2423 1.211500000000000e+01 1.067087290530040e+03 -2.608058975765744e+02
2424 1.212000000000000e+01 1.068391719663452e+03 -2.609657557882201e+02
2425 1.212500000000000e+01 1.069696948087922e+03 -2.611256139999568e+02
2426 1.213000000000000e+01 1.071002975803452e+03 -2.612854722116936e+02
2427 1.213500000000000e+01 1.072309802810039e+03 -2.614453304233848e+02
2428 1.214000000000000e+01 1.073617429107686e+03 -2.616051886351670e+02
2429 1.214500000000000e+01 1.074925854696391e+03 -2.617650468468582e+02
2430 1.215000000000000e+01 1.076235079576154e+03 -2.619249050585950e+02
2431 1.215500000000000e+01 1.077545103746977e+03 -2.620847632703317e+02
2432 1.216000000000000e+01 1.078855927208858e+03 -2.622446214819774e+02
2433 1.216500000000000e+01 1.080167549961797e+03 -2.624044796937142e+02
2434 1.217000000000000e+01 1.081479972005795e+03 -2.625643379054509e+02
2435 1.217500000000000e+01 1.082793193340851e+03 -2.627241961171421e+02
2436 1.218000000000000e+01 1.084107213966966e+03 -2.628840543289243e+02
2437 1.218500000000000e+01 1.085422033884141e+03 -2.630439125405701e+02
2438 1.219000000000000e+01 1.086737653092372e+03 -2.632037707523068e+02
2439 1.219500000000000e+01 1.088054071591664e+03 -2.633636289640890e+02
2440 1.220000000000000e+01 1.089371289382013e+03 -2.635234871757348e+02
2441 1.220500000000000e+01 1.090689306463421e+03 -2.636833453874715e+02
2442 1.221000000000000e+01 1.092008122835888e+03 -2.638432035991173e+02
2443 1.221500000000000e+01 1.093327738499412e+03 -2.640030618108995e+02
2444 1.222000000000000e+01 1.094648153453997e+03 -2.641629200226362e+02
2445 1.222500000000000e+01 1.095969367699638e+03 -2.643227782343274e+02
2446 1.223000000000000e+01 1.097291381236340e+03 -2.644826364461096e+02
2447 1.223500000000000e+01 1.098614194064100e+03 -2.646424946578009e+02
2448 1.224000000000000e+01 1.099937806182918e+03 -2.648023528694921e+02
2449 1.224500000000000e+01 1.101262217592795e+03 -2.649622110811833e+02
2450 1.225000000000000e+01 1.102587428293730e+03 -2.651220692929655e+02
2451 1.225500000000000e+01 1.103913438285724e+03 -2.652819275046568e+02
2452 1.226000000000000e+01 1.105240247568776e+03 -2.654417857163480e+02
2453 1.226500000000000e+01 1.106567856142888e+03 -2.656016439280847e+02
2454 1.227000000000000e+01 1.107896264008057e+03 -2.657615021397760e+02
2455 1.227500000000000e+01 1.109225471164285e+03 -2.659213603515582e+02
2456 1.228000000000000e+01 1.110555477611573e+03 -2.660812185632494e+02
2457 1.228500000000000e+01 1.111886283349918e+03 -2.662410767749407e+02
2458 1.229000000000000e+01 1.113217888379322e+03 -2.664009349866774e+02
2459 1.229500000000000e+01 1.114550292699785e+03 -2.665607931984141e+02
2460 1.230000000000000e+01 1.115883496311306e+03 -2.667206514101053e+02
2461 1.230500000000000e+01 1.117217499213886e+03 -2.668805096217966e+02
2462 1.231000000000000e+01 1.118552301407524e+03 -2.670403678335788e+02
2463 1.231500000000000e+01 1.119887902892222e+03 -2.672002260452700e+02
2464 1.232000000000000e+01 1.121224303667977e+03 -2.673600842569613e+02
2465 1.232500000000000e+01 1.122561503734791e+03 -2.675199424686980e+02
2466 1.233000000000000e+01 1.123899503092664e+03 -2.676798006804802e+02
2467 1.233500000000000e+01 1.125238301741596e+03 -2.678396588921260e+02
2468 1.234000000000000e+01 1.126577899681585e+03 -2.679995171038627e+02
2469 1.234500000000000e+01 1.127918296912635e+03 -2.681593753155539e+02
2470 1.235000000000000e+01 1.129259493434741e+03 -2.683192335272452e+02
2471 1.235500000000000e+01 1.130601489247907e+03 -2.684790917390274e+02
2472 1.236000000000000e+01 1.131944284352131e+03 -2.686389499507186e+02
2473 1.236500000000000e+01 1.133287878747414e+03 -2.687988081625008e+02
2474 1.237000000000000e+01 1.134632272433756e+03 -2.689586663741466e+02
2475 1.237500000000000e+01 1.135977465411156e+03 -2.691185245858833e+02
2476 1.238000000000000e+01 1.137323457679615e+03 -2.692783827976200e+02
2477 1.238500000000000e+01 1.138670249239132e+03 -2.694382410092658e+02
2478 1.239000000000000e+01 1.140017840089708e+03 -2.695980992210480e+02
2479 1.239500000000000e+01 1.141366230231342e+03 -2.697579574328302e+02
2480 1.240000000000000e+01 1.142715419664036e+03 -2.699178156445214e+02
2481 1.240500000000000e+01 1.144065408387788e+03 -2.700776738561672e+02
2482 1.241000000000000e+01 1.145416196402598e+03 -2.702375320679039e+02
2483 1.241500000000000e+01 1.146767783708467e+03 -2.703973902795951e+02
2484 1.242000000000000e+01 1.148120170305393e+03 -2.705572484913318e+02
2485 1.242500000000000e+01 1.149473356193380e+03 -2.707171067030686e+02
2486 1.243000000000000e+01 1.150827341372424e+03 -2.708769649148053e+02
2487 1.243500000000000e+01 1.152182125842528e+03 -2.710368231264965e+02
2488 1.244000000000000e+01 1.153537709603689e+03 -2.711966813381878e+02
2489 1.244500000000000e+01 1.154894092655910e+03 -2.713565395499700e+02
2490 1.245000000000000e+01 1.156251274999189e+03 -2.715163977616157e+02
2491 1.245500000000000e+01 1.157609256633526e+03 -2.716762559733979e+02
2492 1.246000000000000e+01 1.158968037558923e+03 -2.718361141850892e+02
2493 1.246500000000000e+01 1.160327617775377e+03 -2.719959723967804e+02
2494 1.247000000000000e+01 1.161687997282891e+03 -2.721558306085626e+02
2495 1.247500000000000e+01 1.163049176081463e+03 -2.723156888202993e+02
2496 1.248000000000000e+01 1.164411154171094e+03 -2.724755470319451e+02
2497 1.248500000000000e+01 1.165773931551782e+03 -2.726354052436363e+02
2498 1.249000000000000e+01 1.167137508223530e+03 -2.727952634554640e+02
2499 1.249500000000000e+01 1.168501884186337e+03 -2.729551216671098e+02
2500 1.250000000000000e+01 1.169867059440201e+03 -2.731149798788465e+02
2501 1.250500000000000e+01 1.171233033985125e+03 -2.732748380905377e+02
2502 1.251000000000000e+01 1.172599807821106e+03 -2.734346963022290e+02
2503 1.251500000000000e+01 1.173967380948147e+03 -2.735945545139657e+02
2504 1.252000000000000e+01 1.175335753366246e+03 -2.737544127257024e+02
2505 1.252500000000000e+01 1.176704925075404e+03 -2.739142709374846e+02
2506 1.253000000000000e+01 1.178074896075621e+03 -2.740741291491304e+02
2507 1.253500000000000e+01 1.179445666366896e+03 -2.742339873608671e+02
2508 1.254000000000000e+01 1.180817235949230e+03 -2.743938455726038e+02
2509 1.254500000000000e+01 1.182189604822622e+03 -2.745537037842951e+02
2510 1.255000000000000e+01 1.183562772987073e+03 -2.747135619959863e+02
2511 1.255500000000000e+01 1.184936740442582e+03 -2.748734202077230e+02
2512 1.256000000000000e+01 1.186311507189150e+03 -2.750332784194597e+02
2513 1.256500000000000e+01 1.187687073226776e+03 -2.751931366311965e+02
2514 1.257000000000000e+01 1.189063438555462e+03 -2.753529948429787e+02
2515 1.257500000000000e+01 1.190440603175206e+03 -2.755128530546244e+02
2516 1.258000000000000e+01 1.191818567086008e+03 -2.756727112663157e+02
2517 1.258500000000000e+01 1.193197330287869e+03 -2.758325694779614e+02
2518 1.259000000000000e+01 1.194576892780788e+03 -2.759924276896982e+02
2519 1.259500000000000e+01 1.195957254564766e+03 -2.761522859014804e+02
2520 1.260000000000000e+01 1.197338415639802e+03 -2.763121441132171e+02
2521 1.260500000000000e+01 1.198720376005898e+03 -2.764720023249083e+02
2522 1.261000000000000e+01 1.200103135663051e+03 -2.766318605365996e+02
2523 1.261500000000000e+01 1.201486694611264e+03 -2.767917187484272e+02
2524 1.262000000000000e+01 1.202871052850536e+03 -2.769515769601185e+02
2525 1.262500000000000e+01 1.204256210380865e+03 -2.771114351717642e+02
2526 1.263000000000000e+01 1.205642167202253e+03 -2.772712933835010e+02
2527 1.263500000000000e+01 1.207028923314700e+03 -2.774311515952832e+02
2528 1.264000000000000e+01 1.208416478718206e+03 -2.775910098068834e+02
2529 1.264500000000000e+01 1.209804833412769e+03 -2.777508680186202e+02
2530 1.265000000000000e+01 1.211193987398392e+03 -2.779107262304478e+02
2531 1.265500000000000e+01 1.212583940675074e+03 -2.780705844420936e+02
2532 1.266000000000000e+01 1.213974693242813e+03 -2.782304426537848e+02
2533 1.266500000000000e+01 1.215366245101612e+03 -2.783903008655216e+02
2534 1.267000000000000e+01 1.216758596251469e+03 -2.785501590772583e+02
2535 1.267500000000000e+01 1.218151746692384e+03 -2.787100172889495e+02
2536 1.268000000000000e+01 1.219545696424358e+03 -2.788698755006862e+02
2537 1.268500000000000e+01 1.220940445447391e+03 -2.790297337123775e+02
2538 1.269000000000000e+01 1.222335993761482e+03 -2.791895919241142e+02
2539 1.269500000000000e+01 1.223732341366632e+03 -2.793494501358964e+02
2540 1.270000000000000e+01 1.225129488262841e+03 -2.795093083475876e+02
2541 1.270500000000000e+01 1.226527434450108e+03 -2.796691665592789e+02
2542 1.271000000000000e+01 1.227926179928434e+03 -2.798290247709701e+02
2543 1.271500000000000e+01 1.229325724697818e+03 -2.799888829827523e+02
2544 1.272000000000000e+01 1.230726068758261e+03 -2.801487411944436e+02
2545 1.272500000000000e+01 1.232127212109762e+03 -2.803085994061348e+02
2546 1.273000000000000e+01 1.233529154752322e+03 -2.804684576178261e+02
2547 1.273500000000000e+01 1.234931896685941e+03 -2.806283158295628e+02
2548 1.274000000000000e+01 1.236335437910618e+03 -2.807881740413904e+02
2549 1.274500000000000e+01 1.237739778426354e+03 -2.809480322530362e+02
2550 1.275000000000000e+01 1.239144918233148e+03 -2.811078904647275e+02
2551 1.275500000000000e+01 1.240550857331002e+03 -2.812677486764187e+02
2552 1.276000000000000e+01 1.241957595719913e+03 -2.814276068881554e+02
2553 1.276500000000000e+01 1.243365133399883e+03 -2.815874650998467e+02
2554 1.277000000000000e+01 1.244773470370911e+03 -2.817473233115834e+02
2555 1.277500000000000e+01 1.246182606632999e+03 -2.819071815234111e+02
2556 1.278000000000000e+01 1.247592542186145e+03 -2.820670397351023e+02
2557 1.278500000000000e+01 1.249003277030350e+03 -2.822268979467935e+02
2558 1.279000000000000e+01 1.250414811165613e+03 -2.823867561584848e+02
2559 1.279500000000000e+01 1.251827144591935e+03 -2.825466143702215e+02
2560 1.280000000000000e+01 1.253240277309315e+03 -2.827064725818673e+02
2561 1.280500000000000e+01 1.254654209317754e+03 -2.828663307936040e+02
2562 1.281000000000000e+01 1.256068940617251e+03 -2.830261890053862e+02
2563 1.281500000000000e+01 1.257484471207807e+03 -2.831860472170774e+02
2564 1.282000000000000e+01 1.258900801089422e+03 -2.833459054288141e+02
2565 1.282500000000000e+01 1.260317930262096e+03 -2.835057636405054e+02
2566 1.283000000000000e+01 1.261735858725827e+03 -2.836656218522421e+02
2567 1.283500000000000e+01 1.263154586480618e+03 -2.838254800639334e+02
2568 1.284000000000000e+01 1.264574113526467e+03 -2.839853382756701e+02
2569 1.284500000000000e+01 1.265994439863375e+03 -2.841451964873613e+02
2570 1.285000000000000e+01 1.267415565491340e+03 -2.843050546990526e+02
2571 1.285500000000000e+01 1.268837490410365e+03 -2.844649129108348e+02
2572 1.286000000000000e+01 1.270260214620449e+03 -2.846247711225715e+02
2573 1.286500000000000e+01 1.271683738121591e+03 -2.847846293343082e+02
2574 1.287000000000000e+01 1.273108060913792e+03 -2.849444875459540e+02
2575 1.287500000000000e+01 1.274533182997051e+03 -2.851043457576907e+02
2576 1.288000000000000e+01 1.275959104371369e+03 -2.852642039694274e+02
2577 1.288500000000000e+01 1.277385825036745e+03 -2.854240621811186e+02
2578 1.289000000000000e+01 1.278813344993180e+03 -2.855839203928099e+02
2579 1.289500000000000e+01 1.280241664240673e+03 -2.857437786045466e+02
2580 1.290000000000000e+01 1.281670782779225e+03 -2.859036368163743e+02
2581 1.290500000000000e+01 1.283100700608837e+03 -2.860634950280200e+02
2582 1.291000000000000e+01 1.284531417729505e+03 -2.862233532396658e+02
2583 1.291500000000000e+01 1.285962934141233e+03 -2.863832114514025e+02
2584 1.292000000000000e+01 1.287395249844019e+03 -2.865430696631392e+02
2585 1.292500000000000e+01 1.288828364837865e+03 -2.867029278748760e+02
2586 1.293000000000000e+01 1.290262279122768e+03 -2.868627860866127e+02
2587 1.293500000000000e+01 1.291696992698731e+03 -2.870226442983039e+02
2588 1.294000000000000e+01 1.293132505565751e+03 -2.871825025100406e+02
2589 1.294500000000000e+01 1.294568817723831e+03 -2.873423607217774e+02
2590 1.295000000000000e+01 1.296005929172969e+03 -2.875022189334686e+02
2591 1.295500000000000e+01 1.297443839913166e+03 -2.876620771452508e+02
2592 1.296000000000000e+01 1.298882549944421e+03 -2.878219353568966e+02
2593 1.296500000000000e+01 1.300322059266735e+03 -2.879817935685878e+02
2594 1.297000000000000e+01 1.301762367880107e+03 -2.881416517802791e+02
2595 1.297500000000000e+01 1.303203475784538e+03 -2.883015099920158e+02
2596 1.298000000000000e+01 1.304645382980028e+03 -2.884613682037525e+02
2597 1.298500000000000e+01 1.306088089466575e+03 -2.886212264154892e+02
2598 1.299000000000000e+01 1.307531595244182e+03 -2.887810846272714e+02
2599 1.299500000000000e+01 1.308975900312848e+03 -2.889409428389172e+02
2600 1.300000000000000e+01 1.310421004672572e+03 -2.891008010506539e+02
2601 1.300500000000000e+01 1.311866908323354e+03 -2.892606592623451e+02
2602 1.301000000000000e+01 1.313313611265195e+03 -2.894205174740819e+02
2603 1.301500000000000e+01 1.314761113498095e+03 -2.895803756858186e+02
2604 1.302000000000000e+01 1.316209415022053e+03 -2.897402338975553e+02
2605 1.302500000000000e+01 1.317658515837071e+03 -2.899000921092465e+02
2606 1.303000000000000e+01 1.319108415943146e+03 -2.900599503208923e+02
2607 1.303500000000000e+01 1.320559115340280e+03 -2.902198085327200e+02
2608 1.304000000000000e+01 1.322010614028473e+03 -2.903796667443657e+02
2609 1.304500000000000e+01 1.323462912007723e+03 -2.905395249560570e+02
2610 1.305000000000000e+01 1.324916009278033e+03 -2.906993831678392e+02
2611 1.305500000000000e+01 1.326369905839402e+03 -2.908592413795759e+02
2612 1.306000000000000e+01 1.327824601691829e+03 -2.910190995912671e+02
2613 1.306500000000000e+01 1.329280096835314e+03 -2.911789578029584e+02
2614 1.307000000000000e+01 1.330736391269859e+03 -2.913388160147406e+02
2615 1.307500000000000e+01 1.332193484995462e+03 -2.914986742263864e+02
2616 1.308000000000000e+01 1.333651378012123e+03 -2.916585324381231e+02
2617 1.308500000000000e+01 1.335110070319843e+03 -2.918183906499053e+02
2618 1.309000000000000e+01 1.336569561918622e+03 -2.919782488615510e+02
2619 1.309500000000000e+01 1.338029852808459e+03 -2.921381070732423e+02
2620 1.310000000000000e+01 1.339490942989354e+03 -2.922979652850245e+02
2621 1.310500000000000e+01 1.340952832461309e+03 -2.924578234967612e+02
2622 1.311000000000000e+01 1.342415521224322e+03 -2.926176817084524e+02
2623 1.311500000000000e+01 1.343879009278393e+03 -2.927775399201892e+02
2624 1.312000000000000e+01 1.345343296623524e+03 -2.929373981318804e+02
2625 1.312500000000000e+01 1.346808383259712e+03 -2.930972563435716e+02
2626 1.313000000000000e+01 1.348274269186959e+03 -2.932571145552629e+02
2627 1.313500000000000e+01 1.349740954405265e+03 -2.934169727670451e+02
2628 1.314000000000000e+01 1.351208438914630e+03 -2.935768309787363e+02
2629 1.314500000000000e+01 1.352676722715052e+03 -2.937366891904730e+02
2630 1.315000000000000e+01 1.354145805806535e+03 -2.938965474022552e+02
2631 1.315500000000000e+01 1.355615688189075e+03 -2.940564056138555e+02
2632 1.316000000000000e+01 1.357086369862673e+03 -2.942162638256377e+02
2633 1.316500000000000e+01 1.358557850827331e+03 -2.943761220374199e+02
2634 1.317000000000000e+01 1.360030131083047e+03 -2.945359802490202e+02
2635 1.317500000000000e+01 1.361503210629821e+03 -2.946958384607569e+02
2636 1.318000000000000e+01 1.362977089467655e+03 -2.948556966725391e+02
2637 1.318500000000000e+01 1.364451767596547e+03 -2.950155548841394e+02
2638 1.319000000000000e+01 1.365927245016496e+03 -2.951754130958761e+02
2639 1.319500000000000e+01 1.367403521727505e+03 -2.953352713077493e+02
2640 1.320000000000000e+01 1.368880597729574e+03 -2.954951295193951e+02
2641 1.320500000000000e+01 1.370358473022699e+03 -2.956549877310863e+02
2642 1.321000000000000e+01 1.371837147606885e+03 -2.958148459427775e+02
2643 1.321500000000000e+01 1.373316621482127e+03 -2.959747041544688e+02
2644 1.322000000000000e+01 1.374796894648429e+03 -2.961345623662510e+02
2645 1.322500000000000e+01 1.376277967105790e+03 -2.962944205779422e+02
2646 1.323000000000000e+01 1.377759838854209e+03 -2.964542787896789e+02
2647 1.323500000000000e+01 1.379242509893686e+03 -2.966141370014157e+02
2648 1.324000000000000e+01 1.380725980224223e+03 -2.967739952131524e+02
2649 1.324500000000000e+01 1.382210249845818e+03 -2.969338534248436e+02
2650 1.325000000000000e+01 1.383695318758471e+03 -2.970937116365349e+02
2651 1.325500000000000e+01 1.385181186962183e+03 -2.972535698482716e+02
2652 1.326000000000000e+01 1.386667854456954e+03 -2.974134280600083e+02
2653 1.326500000000000e+01 1.388155321242783e+03 -2.975732862716541e+02
2654 1.327000000000000e+01 1.389643587319671e+03 -2.977331444833908e+02
2655 1.327500000000000e+01 1.391132652687617e+03 -2.978930026952185e+02
2656 1.328000000000000e+01 1.392622517346623e+03 -2.980528609068642e+02
2657 1.328500000000000e+01 1.394113181296686e+03 -2.982127191185555e+02
2658 1.329000000000000e+01 1.395604644537808e+03 -2.983725773302922e+02
2659 1.329500000000000e+01 1.397096907069989e+03 -2.985324355419834e+02
2660 1.330000000000000e+01 1.398589968893228e+03 -2.986922937536747e+02
2661 1.330500000000000e+01 1.400083830007526e+03 -2.988521519654569e+02
2662 1.331000000000000e+01 1.401578490412883e+03 -2.990120101771936e+02
2663 1.331500000000000e+01 1.403073950109298e+03 -2.991718683888848e+02
2664 1.332000000000000e+01 1.404570209096772e+03 -2.993317266006216e+02
2665 1.332500000000000e+01 1.406067267375304e+03 -2.994915848123128e+02
2666 1.333000000000000e+01 1.407565124944895e+03 -2.996514430240495e+02
2667 1.333500000000000e+01 1.409063781805544e+03 -2.998113012357862e+02
2668 1.334000000000000e+01 1.410563237957253e+03 -2.999711594475230e+02
2669 1.334500000000000e+01 1.412063493400020e+03 -3.001310176591687e+02
2670 1.335000000000000e+01 1.413564548133844e+03 -3.002908758709054e+02
2671 1.335500000000000e+01 1.415066402158729e+03 -3.004507340826422e+02
2672 1.336000000000000e+01 1.416569055474671e+03 -3.006105922943334e+02
2673 1.336500000000000e+01 1.418072508081672e+03 -3.007704505061156e+02
2674 1.337000000000000e+01 1.419576759979732e+03 -3.009303087177614e+02
2675 1.337500000000000e+01 1.421081811168850e+03 -3.010901669294526e+02
2676 1.338000000000000e+01 1.422587661649026e+03 -3.012500251411893e+02
2677 1.338500000000000e+01 1.424094311420261e+03 -3.014098833529260e+02
2678 1.339000000000000e+01 1.425601760482556e+03 -3.015697415646173e+02
2679 1.339500000000000e+01 1.427110008835908e+03 -3.017295997763540e+02
2680 1.340000000000000e+01 1.428619056480319e+03 -3.018894579881817e+02
2681 1.340500000000000e+01 1.430128903415789e+03 -3.020493161998729e+02
2682 1.341000000000000e+01 1.431639549642318e+03 -3.022091744115187e+02
2683 1.341500000000000e+01 1.433150995159905e+03 -3.023690326232099e+02
2684 1.342000000000000e+01 1.434663239968550e+03 -3.025288908349921e+02
2685 1.342500000000000e+01 1.436176284068255e+03 -3.026887490466834e+02
2686 1.343000000000000e+01 1.437690127459017e+03 -3.028486072583746e+02
2687 1.343500000000000e+01 1.439204770140838e+03 -3.030084654700659e+02
2688 1.344000000000000e+01 1.440720212113717e+03 -3.031683236818026e+02
2689 1.344500000000000e+01 1.442236453377656e+03 -3.033281818936302e+02
2690 1.345000000000000e+01 1.443753493932654e+03 -3.034880401052760e+02
2691 1.345500000000000e+01 1.445271333778709e+03 -3.036478983169673e+02
2692 1.346000000000000e+01 1.446789972915823e+03 -3.038077565286585e+02
2693 1.346500000000000e+01 1.448309411343996e+03 -3.039676147404407e+02
2694 1.347000000000000e+01 1.449829649063228e+03 -3.041274729521774e+02
2695 1.347500000000000e+01 1.451350686073517e+03 -3.042873311638687e+02
2696 1.348000000000000e+01 1.452872522374867e+03 -3.044471893756054e+02
2697 1.348500000000000e+01 1.454395157967273e+03 -3.046070475872966e+02
2698 1.349000000000000e+01 1.455918592850740e+03 -3.047669057990333e+02
2699 1.349500000000000e+01 1.457442827025264e+03 -3.049267640107246e+02
2700 1.350000000000000e+01 1.458967860490847e+03 -3.050866222224613e+02
2701 1.350500000000000e+01 1.460493693247488e+03 -3.052464804341525e+02
2702 1.351000000000000e+01 1.462020325295188e+03 -3.054063386458893e+02
2703 1.351500000000000e+01 1.463547756633947e+03 -3.055661968575805e+02
2704 1.352000000000000e+01 1.465075987263764e+03 -3.057260550693172e+02
2705 1.352500000000000e+01 1.466605017184640e+03 -3.058859132811449e+02
2706 1.353000000000000e+01 1.468134846396576e+03 -3.060457714927452e+02
2707 1.353500000000000e+01 1.469665474899568e+03 -3.062056297044819e+02
2708 1.354000000000000e+01 1.471196902693620e+03 -3.063654879162186e+02
2709 1.354500000000000e+01 1.472729129778730e+03 -3.065253461278644e+02
2710 1.355000000000000e+01 1.474262156154899e+03 -3.066852043396466e+02
2711 1.355500000000000e+01 1.475795981822127e+03 -3.068450625513378e+02
2712 1.356000000000000e+01 1.477330606780412e+03 -3.070049207630291e+02
2713 1.356500000000000e+01 1.478866031029757e+03 -3.071647789748113e+02
2714 1.357000000000000e+01 1.480402254570160e+03 -3.073246371865025e+02
2715 1.357500000000000e+01 1.481939277401622e+03 -3.074844953982392e+02
2716 1.358000000000000e+01 1.483477099524143e+03 -3.076443536100214e+02
2717 1.358500000000000e+01 1.485015720937722e+03 -3.078042118216217e+02
2718 1.359000000000000e+01 1.486555141642359e+03 -3.079640700333584e+02
2719 1.359500000000000e+01 1.488095361638056e+03 -3.081239282450952e+02
2720 1.360000000000000e+01 1.489636380924810e+03 -3.082837864568319e+02
2721 1.360500000000000e+01 1.491178199502624e+03 -3.084436446685231e+02
2722 1.361000000000000e+01 1.492720817371495e+03 -3.086035028801689e+02
2723 1.361500000000000e+01 1.494264234531426e+03 -3.087633610920420e+02
2724 1.362000000000000e+01 1.495808450982416e+03 -3.089232193037333e+02
2725 1.362500000000000e+01 1.497353466724463e+03 -3.090830775153790e+02
2726 1.363000000000000e+01 1.498899281757569e+03 -3.092429357271158e+02
2727 1.363500000000000e+01 1.500445896081734e+03 -3.094027939388525e+02
2728 1.364000000000000e+01 1.501993309696958e+03 -3.095626521505892e+02
2729 1.364500000000000e+01 1.503541522603240e+03 -3.097225103622804e+02
2730 1.365000000000000e+01 1.505090534800581e+03 -3.098823685739717e+02
2731 1.365500000000000e+01 1.506640346288980e+03 -3.100422267856629e+02
2732 1.366000000000000e+01 1.508190957068437e+03 -3.102020849974906e+02
2733 1.366500000000000e+01 1.509742367138955e+03 -3.103619432091818e+02
2734 1.367000000000000e+01 1.511294576500529e+03 -3.105218014208276e+02
2735 1.367500000000000e+01 1.512847585153163e+03 -3.106816596325643e+02
2736 1.368000000000000e+01 1.514401393096855e+03 -3.108415178443465e+02
2737 1.368500000000000e+01 1.515956000331606e+03 -3.110013760560378e+02
2738 1.369000000000000e+01 1.517511406857415e+03 -3.111612342676835e+02
2739 1.369500000000000e+01 1.519067612674283e+03 -3.113210924794657e+02
2740 1.370000000000000e+01 1.520624617782210e+03 -3.114809506911570e+02
2741 1.370500000000000e+01 1.522182422181195e+03 -3.116408089029392e+02
2742 1.371000000000000e+01 1.523741025871239e+03 -3.118006671146759e+02
2743 1.371500000000000e+01 1.525300428852342e+03 -3.119605253262762e+02
2744 1.372000000000000e+01 1.526860631124502e+03 -3.121203835380129e+02
2745 1.372500000000000e+01 1.528421632687722e+03 -3.122802417497951e+02
2746 1.373000000000000e+01 1.529983433542000e+03 -3.124400999614409e+02
2747 1.373500000000000e+01 1.531546033687336e+03 -3.125999581731776e+02
2748 1.374000000000000e+01 1.533109433123732e+03 -3.127598163850053e+02
2749 1.374500000000000e+01 1.534673631851186e+03 -3.129196745966510e+02
2750 1.375000000000000e+01 1.536238629869698e+03 -3.130795328083423e+02
2751 1.375500000000000e+01 1.537804427179270e+03 -3.132393910200335e+02
2752 1.376000000000000e+01 1.539371023779899e+03 -3.133992492318157e+02
2753 1.376500000000000e+01 1.540938419671588e+03 -3.135591074435524e+02
2754 1.377000000000000e+01 1.542506614854334e+03 -3.137189656551982e+02
2755 1.377500000000000e+01 1.544075609328140e+03 -3.138788238669804e+02
2756 1.378000000000000e+01 1.545645403093004e+03 -3.140386820786716e+02
2757 1.378500000000000e+01 1.547215996148926e+03 -3.141985402903629e+02
2758 1.379000000000000e+01 1.548787388495908e+03 -3.143583985020996e+02
2759 1.379500000000000e+01 1.550359580133947e+03 -3.145182567138363e+02
2760 1.380000000000000e+01 1.551932571063046e+03 -3.146781149255276e+02
2761 1.380500000000000e+01 1.553506361283203e+03 -3.148379731372643e+02
2762 1.381000000000000e+01 1.555080950794419e+03 -3.149978313489555e+02
2763 1.381500000000000e+01 1.556656339596692e+03 -3.151576895606922e+02
2764 1.382000000000000e+01 1.558232527690026e+03 -3.153175477724744e+02
2765 1.382500000000000e+01 1.559809515074417e+03 -3.154774059841202e+02
2766 1.383000000000000e+01 1.561387301749867e+03 -3.156372641958114e+02
2767 1.383500000000000e+01 1.562965887716375e+03 -3.157971224075482e+02
2768 1.384000000000000e+01 1.564545272973942e+03 -3.159569806192849e+02
2769 1.384500000000000e+01 1.566125457522568e+03 -3.161168388309761e+02
2770 1.385000000000000e+01 1.567706441362252e+03 -3.162766970427128e+02
2771 1.385500000000000e+01 1.569288224492995e+03 -3.164365552544041e+02
2772 1.386000000000000e+01 1.570870806914796e+03 -3.165964134661408e+02
2773 1.386500000000000e+01 1.572454188627657e+03 -3.167562716779685e+02
2774 1.387000000000000e+01 1.574038369631576e+03 -3.169161298896142e+02
2775 1.387500000000000e+01 1.575623349926553e+03 -3.170759881012600e+02
2776 1.388000000000000e+01 1.577209129512588e+03 -3.172358463130422e+02
2777 1.388500000000000e+01 1.578795708389683e+03 -3.173957045248244e+02
2778 1.389000000000000e+01 1.580383086557837e+03 -3.175555627364247e+02
2779 1.389500000000000e+01 1.581971264017047e+03 -3.177154209481159e+02
2780 1.390000000000000e+01 1.583560240767318e+03 -3.178752791599891e+02
2781 1.390500000000000e+01 1.585150016808647e+03 -3.180351373716348e+02
2782 1.391000000000000e+01 1.586740592141034e+03 -3.181949955833261e+02
2783 1.391500000000000e+01 1.588331966764481e+03 -3.183548537950628e+02
2784 1.392000000000000e+01 1.589924140678985e+03 -3.185147120067541e+02
2785 1.392500000000000e+01 1.591517113884548e+03 -3.186745702184453e+02
2786 1.393000000000000e+01 1.593110886381169e+03 -3.188344284301820e+02
2787 1.393500000000000e+01 1.594705458168850e+03 -3.189942866419187e+02
2788 1.394000000000000e+01 1.596300829247588e+03 -3.191541448536555e+02
2789 1.394500000000000e+01 1.597896999617386e+03 -3.193140030653922e+02
2790 1.395000000000000e+01 1.599493969278242e+03 -3.194738612770834e+02
2791 1.395500000000000e+01 1.601091738230157e+03 -3.196337194888201e+02
2792 1.396000000000000e+01 1.602690306473130e+03 -3.197935777005114e+02
2793 1.396500000000000e+01 1.604289674007162e+03 -3.199534359122936e+02
2794 1.397000000000000e+01 1.605889840832253e+03 -3.201132941239393e+02
2795 1.397500000000000e+01 1.607490806948402e+03 -3.202731523356306e+02
2796 1.398000000000000e+01 1.609092572355610e+03 -3.204330105473673e+02
2797 1.398500000000000e+01 1.610695137053875e+03 -3.205928687591040e+02
2798 1.399000000000000e+01 1.612298501043201e+03 -3.207527269708862e+02
2799 1.399500000000000e+01 1.613902664323584e+03 -3.209125851825320e+02
2800 1.400000000000000e+01 1.615507626895026e+03 -3.210724433942232e+02
2801 1.400500000000000e+01 1.617113388757527e+03 -3.212323016059599e+02
2802 1.401000000000000e+01 1.618719949911086e+03 -3.213921598176967e+02
2803 1.401500000000000e+01 1.620327310355704e+03 -3.215520180293879e+02
2804 1.402000000000000e+01 1.621935470091380e+03 -3.217118762411246e+02
2805 1.402500000000000e+01 1.623544429118115e+03 -3.218717344529068e+02
2806 1.403000000000000e+01 1.625154187435909e+03 -3.220315926645981e+02
2807 1.403500000000000e+01 1.626764745044761e+03 -3.221914508762893e+02
2808 1.404000000000000e+01 1.628376101944672e+03 -3.223513090879806e+02
2809 1.404500000000000e+01 1.629988258135641e+03 -3.225111672997627e+02
2810 1.405000000000000e+01 1.631601213617669e+03 -3.226710255114540e+02
2811 1.405500000000000e+01 1.633214968390755e+03 -3.228308837231452e+02
2812 1.406000000000000e+01 1.634829522454901e+03 -3.229907419348820e+02
2813 1.406500000000000e+01 1.636444875810104e+03 -3.231506001465732e+02
2814 1.407000000000000e+01 1.638061028456366e+03 -3.233104583583554e+02
2815 1.407500000000000e+01 1.639677980393687e+03 -3.234703165700012e+02
2816 1.408000000000000e+01 1.641295731622066e+03 -3.236301747817379e+02
2817 1.408500000000000e+01 1.642914282141505e+03 -3.237900329934746e+02
2818 1.409000000000000e+01 1.644533631952001e+03 -3.239498912051658e+02
2819 1.409500000000000e+01 1.646153781053556e+03 -3.241097494169480e+02
2820 1.410000000000000e+01 1.647774729446171e+03 -3.242696076286393e+02
2821 1.410500000000000e+01 1.649396477129843e+03 -3.244294658403305e+02
2822 1.411000000000000e+01 1.651019024104574e+03 -3.245893240520672e+02
2823 1.411500000000000e+01 1.652642370370364e+03 -3.247491822638040e+02
2824 1.412000000000000e+01 1.654266515927212e+03 -3.249090404754952e+02
2825 1.412500000000000e+01 1.655891460775119e+03 -3.250688986872319e+02
2826 1.413000000000000e+01 1.657517204914084e+03 -3.252287568989232e+02
2827 1.413500000000000e+01 1.659143748344108e+03 -3.253886151106144e+02
2828 1.414000000000000e+01 1.660771091065190e+03 -3.255484733223511e+02
2829 1.414500000000000e+01 1.662399233077331e+03 -3.257083315340424e+02
2830 1.415000000000000e+01 1.664028174380531e+03 -3.258681897458700e+02
2831 1.415500000000000e+01 1.665657914974790e+03 -3.260280479575613e+02
2832 1.416000000000000e+01 1.667288454860106e+03 -3.261879061692071e+02
2833 1.416500000000000e+01 1.668919794036482e+03 -3.263477643808983e+02
2834 1.417000000000000e+01 1.670551932503915e+03 -3.265076225926805e+02
2835 1.417500000000000e+01 1.672184870262409e+03 -3.266674808044627e+02
2836 1.418000000000000e+01 1.673818607311960e+03 -3.268273390161085e+02
2837 1.418500000000000e+01 1.675453143652570e+03 -3.269871972278452e+02
2838 1.419000000000000e+01 1.677088479284238e+03 -3.271470554395819e+02
2839 1.419500000000000e+01 1.678724614206966e+03 -3.273069136512731e+02
2840 1.420000000000000e+01 1.680361548420751e+03 -3.274667718629644e+02
2841 1.420500000000000e+01 1.681999281925595e+03 -3.276266300747466e+02
2842 1.421000000000000e+01 1.683637814721499e+03 -3.277864882863923e+02
2843 1.421500000000000e+01 1.685277146808459e+03 -3.279463464980836e+02
2844 1.422000000000000e+01 1.686917278186480e+03 -3.281062047098203e+02
2845 1.422500000000000e+01 1.688558208855557e+03 -3.282660629216025e+02
2846 1.423000000000000e+01 1.690199938815696e+03 -3.284259211333392e+02
2847 1.423500000000000e+01 1.691842468066891e+03 -3.285857793449850e+02
2848 1.424000000000000e+01 1.693485796609145e+03 -3.287456375567672e+02
2849 1.424500000000000e+01 1.695129924442459e+03 -3.289054957684129e+02
2850 1.425000000000000e+01 1.696774851566830e+03 -3.290653539801497e+02
2851 1.425500000000000e+01 1.698420577982260e+03 -3.292252121919319e+02
2852 1.426000000000000e+01 1.700067103688749e+03 -3.293850704035776e+02
2853 1.426500000000000e+01 1.701714428686296e+03 -3.295449286152689e+02
2854 1.427000000000000e+01 1.703362552974902e+03 -3.297047868270965e+02
2855 1.427500000000000e+01 1.705011476554567e+03 -3.298646450387878e+02
2856 1.428000000000000e+01 1.706661199425289e+03 -3.300245032504336e+02
2857 1.428500000000000e+01 1.708311721587071e+03 -3.301843614622612e+02
2858 1.429000000000000e+01 1.709963043039912e+03 -3.303442196739070e+02
2859 1.429500000000000e+01 1.711615163783810e+03 -3.305040778855528e+02
2860 1.430000000000000e+01 1.713268083818768e+03 -3.306639360973350e+02
2861 1.430500000000000e+01 1.714921803144784e+03 -3.308237943090717e+02
2862 1.431000000000000e+01 1.716576321761858e+03 -3.309836525207629e+02
2863 1.431500000000000e+01 1.718231639669991e+03 -3.311435107324996e+02
2864 1.432000000000000e+01 1.719887756869183e+03 -3.313033689442818e+02
2865 1.432500000000000e+01 1.721544673359434e+03 -3.314632271559276e+02
2866 1.433000000000000e+01 1.723202389140743e+03 -3.316230853676188e+02
2867 1.433500000000000e+01 1.724860904213110e+03 -3.317829435794010e+02
2868 1.434000000000000e+01 1.726520218576537e+03 -3.319428017910923e+02
2869 1.434500000000000e+01 1.728180332231021e+03 -3.321026600027835e+02
2870 1.435000000000000e+01 1.729841245176564e+03 -3.322625182146112e+02
2871 1.435500000000000e+01 1.731502957413167e+03 -3.324223764262570e+02
2872 1.436000000000000e+01 1.733165468940827e+03 -3.325822346379027e+02
2873 1.436500000000000e+01 1.734828779759546e+03 -3.327420928497759e+02
2874 1.437000000000000e+01 1.736492889869325e+03 -3.329019510613762e+02
2875 1.437500000000000e+01 1.738157799270160e+03 -3.330618092730674e+02
2876 1.438000000000000e+01 1.739823507962055e+03 -3.332216674848496e+02
2877 1.438500000000000e+01 1.741490015945009e+03 -3.333815256965408e+02
2878 1.439000000000000e+01 1.743157323219021e+03 -3.335413839082776e+02
2879 1.439500000000000e+01 1.744825429784091e+03 -3.337012421199688e+02
2880 1.440000000000000e+01 1.746494335640220e+03 -3.338611003317510e+02
2881 1.440500000000000e+01 1.748164040787409e+03 -3.340209585433968e+02
2882 1.441000000000000e+01 1.749834545225654e+03 -3.341808167551335e+02
2883 1.441500000000000e+01 1.751505848954960e+03 -3.343406749669157e+02
2884 1.442000000000000e+01 1.753177951975324e+03 -3.345005331785615e+02
2885 1.442500000000000e+01 1.754850854286746e+03 -3.346603913902982e+02
2886 1.443000000000000e+01 1.756524555889227e+03 -3.348202496020804e+02
2887 1.443500000000000e+01 1.758199056782767e+03 -3.349801078137261e+02
2888 1.444000000000000e+01 1.759874356967364e+03 -3.351399660254174e+02
2889 1.444500000000000e+01 1.761550456443021e+03 -3.352998242372450e+02
2890 1.445000000000000e+01 1.763227355209736e+03 -3.354596824488453e+02
2891 1.445500000000000e+01 1.764905053267509e+03 -3.356195406605821e+02
2892 1.446000000000000e+01 1.766583550616342e+03 -3.357793988723188e+02
2893 1.446500000000000e+01 1.768262847256232e+03 -3.359392570840100e+02
2894 1.447000000000000e+01 1.769942943187182e+03 -3.360991152957467e+02
2895 1.447500000000000e+01 1.771623838409190e+03 -3.362589735074380e+02
2896 1.448000000000000e+01 1.773305532922257e+03 -3.364188317191747e+02
2897 1.448500000000000e+01 1.774988026726382e+03 -3.365786899309569e+02
2898 1.449000000000000e+01 1.776671319821566e+03 -3.367385481427391e+02
2899 1.449500000000000e+01 1.778355412207809e+03 -3.368984063543394e+02
2900 1.450000000000000e+01 1.780040303885110e+03 -3.370582645660306e+02
2901 1.450500000000000e+01 1.781725994853469e+03 -3.372181227778128e+02
2902 1.451000000000000e+01 1.783412485112888e+03 -3.373779809895041e+02
2903 1.451500000000000e+01 1.785099774663364e+03 -3.375378392011953e+02
2904 1.452000000000000e+01 1.786787863504900e+03 -3.376976974129775e+02
2905 1.452500000000000e+01 1.788476751637494e+03 -3.378575556247142e+02
2906 1.453000000000000e+01 1.790166439061147e+03 -3.380174138363145e+02
2907 1.453500000000000e+01 1.791856925775857e+03 -3.381772720480967e+02
2908 1.454000000000000e+01 1.793548211781628e+03 -3.383371302598789e+02
2909 1.454500000000000e+01 1.795240297078456e+03 -3.384969884715247e+02
2910 1.455000000000000e+01 1.796933181666343e+03 -3.386568466831704e+02
2911 1.455500000000000e+01 1.798626865545288e+03 -3.388167048949526e+02
2912 1.456000000000000e+01 1.800321348715293e+03 -3.389765631067348e+02
2913 1.456500000000000e+01 1.802016631176355e+03 -3.391364213184261e+02
2914 1.457000000000000e+01 1.803712712928477e+03 -3.392962795301173e+02
2915 1.457500000000000e+01 1.805409593971656e+03 -3.394561377418540e+02
2916 1.458000000000000e+01 1.807107274305895e+03 -3.396159959535908e+02
2917 1.458500000000000e+01 1.808805753931192e+03 -3.397758541652365e+02
2918 1.459000000000000e+01 1.810505032847548e+03 -3.399357123770187e+02
2919 1.459500000000000e+01 1.812205111054962e+03 -3.400955705887100e+02
2920 1.460000000000000e+01 1.813905988553435e+03 -3.402554288004012e+02
2921 1.460500000000000e+01 1.815607665342966e+03 -3.404152870120924e+02
2922 1.461000000000000e+01 1.817310141423556e+03 -3.405751452238746e+02
2923 1.461500000000000e+01 1.819013416795205e+03 -3.407350034357023e+02
2924 1.462000000000000e+01 1.820717491457913e+03 -3.408948616473026e+02
2925 1.462500000000000e+01 1.822422365411678e+03 -3.410547198589938e+02
2926 1.463000000000000e+01 1.824128038656503e+03 -3.412145780706851e+02
2927 1.463500000000000e+01 1.825834511192385e+03 -3.413744362824673e+02
2928 1.464000000000000e+01 1.827541783019327e+03 -3.415342944942495e+02
2929 1.464500000000000e+01 1.829249854137327e+03 -3.416941527058498e+02
2930 1.465000000000000e+01 1.830958724546386e+03 -3.418540109175865e+02
2931 1.465500000000000e+01 1.832668394246503e+03 -3.420138691293687e+02
2932 1.466000000000000e+01 1.834378863237680e+03 -3.421737273411054e+02
2933 1.466500000000000e+01 1.836090131519914e+03 -3.423335855527512e+02
2934 1.467000000000000e+01 1.837802199093207e+03 -3.424934437644879e+02
2935 1.467500000000000e+01 1.839515065957559e+03 -3.426533019761791e+02
2936 1.468000000000000e+01 1.841228732112969e+03 -3.428131601878704e+02
2937 1.468500000000000e+01 1.842943197559438e+03 -3.429730183996526e+02
2938 1.469000000000000e+01 1.844658462296965e+03 -3.431328766113438e+02
2939 1.469500000000000e+01 1.846374526325551e+03 -3.432927348231260e+02
2940 1.470000000000000e+01 1.848091389645197e+03 -3.434525930347718e+02
2941 1.470500000000000e+01 1.849809052255899e+03 -3.436124512465085e+02
2942 1.471000000000000e+01 1.851527514157662e+03 -3.437723094582452e+02
2943 1.471500000000000e+01 1.853246775350482e+03 -3.439321676698910e+02
2944 1.472000000000000e+01 1.854966835834361e+03 -3.440920258817187e+02
2945 1.472500000000000e+01 1.856687695609299e+03 -3.442518840934099e+02
2946 1.473000000000000e+01 1.858409354675295e+03 -3.444117423050557e+02
2947 1.473500000000000e+01 1.860131813032349e+03 -3.445716005168833e+02
2948 1.474000000000000e+01 1.861855070680464e+03 -3.447314587285746e+02
2949 1.474500000000000e+01 1.863579127619635e+03 -3.448913169402203e+02
2950 1.475000000000000e+01 1.865303983849866e+03 -3.450511751520025e+02
2951 1.475500000000000e+01 1.867029639371155e+03 -3.452110333636483e+02
2952 1.476000000000000e+01 1.868756094183502e+03 -3.453708915754305e+02
2953 1.476500000000000e+01 1.870483348286909e+03 -3.455307497871217e+02
2954 1.477000000000000e+01 1.872211401681373e+03 -3.456906079987675e+02
2955 1.477500000000000e+01 1.873940254366897e+03 -3.458504662106407e+02
2956 1.478000000000000e+01 1.875669906343480e+03 -3.460103244222864e+02
2957 1.478500000000000e+01 1.877400357611120e+03 -3.461701826339777e+02
2958 1.479000000000000e+01 1.879131608169820e+03 -3.463300408457144e+02
2959 1.479500000000000e+01 1.880863658019577e+03 -3.464898990574511e+02
2960 1.480000000000000e+01 1.882596507160394e+03 -3.466497572691878e+02
2961 1.480500000000000e+01 1.884330155592269e+03 -3.468096154808336e+02
2962 1.481000000000000e+01 1.886064603315202e+03 -3.469694736925703e+02
2963 1.481500000000000e+01 1.887799850329195e+03 -3.471293319043525e+02
2964 1.482000000000000e+01 1.889535896634246e+03 -3.472891901160892e+02
2965 1.482500000000000e+01 1.891272742230356e+03 -3.474490483277350e+02
2966 1.483000000000000e+01 1.893010387117523e+03 -3.476089065394717e+02
2967 1.483500000000000e+01 1.894748831295750e+03 -3.477687647511630e+02
2968 1.484000000000000e+01 1.896488074765035e+03 -3.479286229628542e+02
2969 1.484500000000000e+01 1.898228117525379e+03 -3.480884811745909e+02
2970 1.485000000000000e+01 1.899968959576781e+03 -3.482483393863276e+02
2971 1.485500000000000e+01 1.901710600919242e+03 -3.484081975980189e+02
2972 1.486000000000000e+01 1.903453041552761e+03 -3.485680558098011e+02
2973 1.486500000000000e+01 1.905196281477340e+03 -3.487279140216287e+02
2974 1.487000000000000e+01 1.906940320692977e+03 -3.488877722331836e+02
2975 1.487500000000000e+01 1.908685159199672e+03 -3.490476304448748e+02
2976 1.488000000000000e+01 1.910430796997426e+03 -3.492074886566570e+02
2977 1.488500000000000e+01 1.912177234086239e+03 -3.493673468683482e+02
2978 1.489000000000000e+01 1.913924470466110e+03 -3.495272050800850e+02
2979 1.489500000000000e+01 1.915672506137039e+03 -3.496870632918217e+02
2980 1.490000000000000e+01 1.917421341099028e+03 -3.498469215035584e+02
2981 1.490500000000000e+01 1.919170975352075e+03 -3.500067797152042e+02
2982 1.491000000000000e+01 1.920921408896180e+03 -3.501666379269409e+02
2983 1.491500000000000e+01 1.922672641731344e+03 -3.503264961386776e+02
2984 1.492000000000000e+01 1.924424673857567e+03 -3.504863543503689e+02
2985 1.492500000000000e+01 1.926177505274848e+03 -3.506462125621056e+02
2986 1.493000000000000e+01 1.927931135983188e+03 -3.508060707737968e+02
2987 1.493500000000000e+01 1.929685565982586e+03 -3.509659289855335e+02
2988 1.494000000000000e+01 1.931440795273043e+03 -3.511257871972703e+02
2989 1.494500000000000e+01 1.933196823854559e+03 -3.512856454090070e+02
2990 1.495000000000000e+01 1.934953651727133e+03 -3.514455036206982e+02
2991 1.495500000000000e+01 1.936711278890766e+03 -3.516053618324349e+02
2992 1.496000000000000e+01 1.938469705345457e+03 -3.517652200441717e+02
2993 1.496500000000000e+01 1.940228931091207e+03 -3.519250782558174e+02
2994 1.497000000000000e+01 1.941988956128016e+03 -3.520849364675541e+02
2995 1.497500000000000e+01 1.943749780455883e+03 -3.522447946793363e+02
2996 1.498000000000000e+01 1.945511404074809e+03 -3.524046528909821e+02
2997 1.498500000000000e+01 1.947273826984793e+03 -3.525645111027188e+02
2998 1.499000000000000e+01 1.949037049185836e+03 -3.527243693145010e+02
2999 1.499500000000000e+01 1.950801070677938e+03 -3.528842275261468e+02
3000 1.500000000000000e+01 1.952565891461098e+03 -3.530440857378835e+02
3001 1.500500000000000e+01 1.954331511535317e+03 -3.532039439495748e+02
3002 1.501000000000000e+01 1.956097930900593e+03 -3.533638021613115e+02
3003 1.501500000000000e+01 1.957865149556930e+03 -3.535236603730027e+02
3004 1.502000000000000e+01 1.959633167504323e+03 -3.536835185847394e+02
3005 1.502500000000000e+01 1.961401984742777e+03 -3.538433767965671e+02
3006 1.503000000000000e+01 1.963171601272289e+03 -3.540032350081674e+02
3007 1.503500000000000e+01 1.964942017092859e+03 -3.541630932199041e+02
3008 1.504000000000000e+01 1.966713232204488e+03 -3.543229514316408e+02
3009 1.504500000000000e+01 1.968485246607175e+03 -3.544828096432866e+02
3010 1.505000000000000e+01 1.970258060300921e+03 -3.546426678550233e+02
3011 1.505500000000000e+01 1.972031673285725e+03 -3.548025260668055e+02
3012 1.506000000000000e+01 1.973806085561589e+03 -3.549623842784968e+02
3013 1.506500000000000e+01 1.975581297128510e+03 -3.551222424902335e+02
3014 1.507000000000000e+01 1.977357307986491e+03 -3.552821007020157e+02
3015 1.507500000000000e+01 1.979134118135531e+03 -3.554419589135705e+02
3016 1.508000000000000e+01 1.980911727575627e+03 -3.556018171253072e+02
3017 1.508500000000000e+01 1.982690136306784e+03 -3.557616753371349e+02
3018 1.509000000000000e+01 1.984469344328998e+03 -3.559215335488261e+02
3019 1.509500000000000e+01 1.986249351642272e+03 -3.560813917604719e+02
3020 1.510000000000000e+01 1.988030158246603e+03 -3.562412499722541e+02
3021 1.510500000000000e+01 1.989811764141994e+03 -3.564011081839908e+02
3022 1.511000000000000e+01 1.991594169328443e+03 -3.565609663955911e+02
3023 1.511500000000000e+01 1.993377373805950e+03 -3.567208246074188e+02
3024 1.512000000000000e+01 1.995161377574517e+03 -3.568806828192010e+02
3025 1.512500000000000e+01 1.996946180634142e+03 -3.570405410308467e+02
3026 1.513000000000000e+01 1.998731782984826e+03 -3.572003992424925e+02
3027 1.513500000000000e+01 2.000518184626567e+03 -3.573602574542747e+02
3028 1.514000000000000e+01 2.002305385559368e+03 -3.575201156659659e+02
3029 1.514500000000000e+01 2.004093385783227e+03 -3.576799738777027e+02
3030 1.515000000000000e+01 2.005882185298145e+03 -3.578398320895303e+02
3031 1.515500000000000e+01 2.007671784104122e+03 -3.579996903011306e+02
3032 1.516000000000000e+01 2.009462182201157e+03 -3.581595485128219e+02
3033 1.516500000000000e+01 2.011253379589250e+03 -3.583194067245131e+02
3034 1.517000000000000e+01 2.013045376268402e+03 -3.584792649362953e+02
3035 1.517500000000000e+01 2.014838172238613e+03 -3.586391231480320e+02
3036 1.518000000000000e+01 2.016631767499882e+03 -3.587989813596778e+02
3037 1.518500000000000e+01 2.018426162052210e+03 -3.589588395715055e+02
3038 1.519000000000000e+01 2.020221355895597e+03 -3.591186977831512e+02
3039 1.519500000000000e+01 2.022017349030042e+03 -3.592785559948425e+02
3040 1.520000000000000e+01 2.023814141455546e+03 -3.594384142066701e+02
3041 1.520500000000000e+01 2.025611733172108e+03 -3.595982724183614e+02
3042 1.521000000000000e+01 2.027410124179729e+03 -3.597581306300526e+02
3043 1.521500000000000e+01 2.029209314478409e+03 -3.599179888417439e+02
3044 1.522000000000000e+01 2.031009304068147e+03 -3.600778470534351e+02
3045 1.522500000000000e+01 2.032810092948943e+03 -3.602377052651718e+02
3046 1.523000000000000e+01 2.034611681120798e+03 -3.603975634769085e+02
3047 1.523500000000000e+01 2.036414068583712e+03 -3.605574216886453e+02
3048 1.524000000000000e+01 2.038217255337685e+03 -3.607172799003820e+02
3049 1.524500000000000e+01 2.040021241382716e+03 -3.608771381120278e+02
3050 1.525000000000000e+01 2.041826026718805e+03 -3.610369963237645e+02
3051 1.525500000000000e+01 2.043631611345954e+03 -3.611968545355012e+02
3052 1.526000000000000e+01 2.045437995264160e+03 -3.613567127471924e+02
3053 1.526500000000000e+01 2.047245178473426e+03 -3.615165709589746e+02
3054 1.527000000000000e+01 2.049053160973750e+03 -3.616764291706659e+02
3055 1.527500000000000e+01 2.050861942765132e+03 -3.618362873824026e+02
3056 1.528000000000000e+01 2.052671523847574e+03 -3.619961455941393e+02
3057 1.528500000000000e+01 2.054481904221074e+03 -3.621560038057851e+02
3058 1.529000000000000e+01 2.056293083885632e+03 -3.623158620175218e+02
3059 1.529500000000000e+01 2.058105062841249e+03 -3.624757202293040e+02
3060 1.530000000000000e+01 2.059917841087925e+03 -3.626355784409043e+02
3061 1.530500000000000e+01 2.061731418625658e+03 -3.627954366526410e+02
3062 1.531000000000000e+01 2.063545795454451e+03 -3.629552948643777e+02
3063 1.531500000000000e+01 2.065360971574302e+03 -3.631151530761144e+02
3064 1.532000000000000e+01 2.067176946985212e+03 -3.632750112879421e+02
3065 1.532500000000000e+01 2.068993721687181e+03 -3.634348694995424e+02
3066 1.533000000000000e+01 2.070811295680208e+03 -3.635947277112791e+02
3067 1.533500000000000e+01 2.072629668964294e+03 -3.637545859229704e+02
3068 1.534000000000000e+01 2.074448841539438e+03 -3.639144441346616e+02
3069 1.534500000000000e+01 2.076268813405641e+03 -3.640743023464893e+02
3070 1.535000000000000e+01 2.078089584562902e+03 -3.642341605581350e+02
3071 1.535500000000000e+01 2.079911155011222e+03 -3.643940187698263e+02
3072 1.536000000000000e+01 2.081733524750601e+03 -3.645538769816085e+02
3073 1.536500000000000e+01 2.083556693781038e+03 -3.647137351932997e+02
3074 1.537000000000000e+01 2.085380662102534e+03 -3.648735934049910e+02
3075 1.537500000000000e+01 2.087205429715088e+03 -3.650334516167732e+02
3076 1.538000000000000e+01 2.089030996618701e+03 -3.651933098284189e+02
3077 1.538500000000000e+01 2.090857362813372e+03 -3.653531680401557e+02
3078 1.539000000000000e+01 2.092684528299103e+03 -3.655130262519378e+02
3079 1.539500000000000e+01 2.094512493075892e+03 -3.656728844636291e+02
3080 1.540000000000000e+01 2.096341257143739e+03 -3.658327426753658e+02
3081 1.540500000000000e+01 2.098170820502645e+03 -3.659926008869661e+02
3082 1.541000000000000e+01 2.100001183152609e+03 -3.661524590987483e+02
3083 1.541500000000000e+01 2.101832345093633e+03 -3.663123173104850e+02
3084 1.542000000000000e+01 2.103664306325714e+03 -3.664721755221763e+02
3085 1.542500000000000e+01 2.105497066848855e+03 -3.666320337339585e+02
3086 1.543000000000000e+01 2.107330626663053e+03 -3.667918919456042e+02
3087 1.543500000000000e+01 2.109164985768311e+03 -3.669517501573409e+02
3088 1.544000000000000e+01 2.111000144164627e+03 -3.671116083691231e+02
3089 1.544500000000000e+01 2.112836101852002e+03 -3.672714665808144e+02
3090 1.545000000000000e+01 2.114672858830435e+03 -3.674313247924601e+02
3091 1.545500000000000e+01 2.116510415099926e+03 -3.675911830042423e+02
3092 1.546000000000000e+01 2.118348770660477e+03 -3.677510412159791e+02
3093 1.546500000000000e+01 2.120187925512086e+03 -3.679108994276703e+02
3094 1.547000000000000e+01 2.122027879654754e+03 -3.680707576393161e+02
3095 1.547500000000000e+01 2.123868633088479e+03 -3.682306158510528e+02
3096 1.548000000000000e+01 2.125710185813265e+03 -3.683904740628805e+02
3097 1.548500000000000e+01 2.127552537829108e+03 -3.685503322745262e+02
3098 1.549000000000000e+01 2.129395689136010e+03 -3.687101904862629e+02
3099 1.549500000000000e+01 2.131239639733971e+03 -3.688700486979542e+02
3100 1.550000000000000e+01 2.133084389622989e+03 -3.690299069096909e+02
3101 1.550500000000000e+01 2.134929938803068e+03 -3.691897651214731e+02
3102 1.551000000000000e+01 2.136776287274204e+03 -3.693496233330734e+02
3103 1.551500000000000e+01 2.138623435036398e+03 -3.695094815448101e+02
3104 1.552000000000000e+01 2.140471382089652e+03 -3.696693397566378e+02
3105 1.552500000000000e+01 2.142320128433965e+03 -3.698291979682836e+02
3106 1.553000000000000e+01 2.144169674069335e+03 -3.699890561799748e+02
3107 1.553500000000000e+01 2.146020018995765e+03 -3.701489143917570e+02
3108 1.554000000000000e+01 2.147871163213253e+03 -3.703087726034028e+02
3109 1.554500000000000e+01 2.149723106721799e+03 -3.704686308150940e+02
3110 1.555000000000000e+01 2.151575849521404e+03 -3.706284890268762e+02
3111 1.555500000000000e+01 2.153429391612067e+03 -3.707883472386129e+02
3112 1.556000000000000e+01 2.155283732993790e+03 -3.709482054502587e+02
3113 1.556500000000000e+01 2.157138873666570e+03 -3.711080636619954e+02
3114 1.557000000000000e+01 2.158994813630410e+03 -3.712679218738231e+02
3115 1.557500000000000e+01 2.160851552885308e+03 -3.714277800854688e+02
3116 1.558000000000000e+01 2.162709091431264e+03 -3.715876382971601e+02
3117 1.558500000000000e+01 2.164567429268280e+03 -3.717474965089423e+02
3118 1.559000000000000e+01 2.166426566396354e+03 -3.719073547206335e+02
3119 1.559500000000000e+01 2.168286502815486e+03 -3.720672129322793e+02
3120 1.560000000000000e+01 2.170147238525677e+03 -3.722270711440615e+02
3121 1.560500000000000e+01 2.172008773526927e+03 -3.723869293557982e+02
3122 1.561000000000000e+01 2.173871107819235e+03 -3.725467875674440e+02
3123 1.561500000000000e+01 2.175734241402601e+03 -3.727066457792262e+02
3124 1.562000000000000e+01 2.177598174277027e+03 -3.728665039909174e+02
3125 1.562500000000000e+01 2.179462906442510e+03 -3.730263622026087e+02
3126 1.563000000000000e+01 2.181328437899053e+03 -3.731862204143454e+02
3127 1.563500000000000e+01 2.183194768646654e+03 -3.733460786260821e+02
3128 1.564000000000000e+01 2.185061898685314e+03 -3.735059368377733e+02
3129 1.564500000000000e+01 2.186929828015031e+03 -3.736657950495101e+02
3130 1.565000000000000e+01 2.188798556635809e+03 -3.738256532612922e+02
3131 1.565500000000000e+01 2.190668084547644e+03 -3.739855114729380e+02
3132 1.566000000000000e+01 2.192538411750538e+03 -3.741453696846747e+02
3133 1.566500000000000e+01 2.194409538244491e+03 -3.743052278964115e+02
3134 1.567000000000000e+01 2.196281464029502e+03 -3.744650861081027e+02
3135 1.567500000000000e+01 2.198154189105572e+03 -3.746249443197939e+02
3136 1.568000000000000e+01 2.200027713472700e+03 -3.747848025315307e+02
3137 1.568500000000000e+01 2.201902037130887e+03 -3.749446607432674e+02
3138 1.569000000000000e+01 2.203777160080133e+03 -3.751045189550041e+02
3139 1.569500000000000e+01 2.205653082320438e+03 -3.752643771667408e+02
3140 1.570000000000000e+01 2.207529803851800e+03 -3.754242353783866e+02
3141 1.570500000000000e+01 2.209407324674221e+03 -3.755840935901233e+02
3142 1.571000000000000e+01 2.211285644787702e+03 -3.757439518017691e+02
3143 1.571500000000000e+01 2.213164764192239e+03 -3.759038100135058e+02
3144 1.572000000000000e+01 2.215044682887837e+03 -3.760636682252880e+02
3145 1.572500000000000e+01 2.216925400874492e+03 -3.762235264370247e+02
3146 1.573000000000000e+01 2.218806918152207e+03 -3.763833846488069e+02
3147 1.573500000000000e+01 2.220689234720980e+03 -3.765432428604072e+02
3148 1.574000000000000e+01 2.222572350580811e+03 -3.767031010721439e+02
3149 1.574500000000000e+01 2.224456265731701e+03 -3.768629592839261e+02
3150 1.575000000000000e+01 2.226340980173650e+03 -3.770228174955719e+02
3151 1.575500000000000e+01 2.228226493906657e+03 -3.771826757073086e+02
3152 1.576000000000000e+01 2.230112806930723e+03 -3.773425339190908e+02
3153 1.576500000000000e+01 2.231999919245848e+03 -3.775023921306911e+02
3154 1.577000000000000e+01 2.233887830852030e+03 -3.776622503424278e+02
3155 1.577500000000000e+01 2.235776541749272e+03 -3.778221085542555e+02
3156 1.578000000000000e+01 2.237666051937573e+03 -3.779819667658558e+02
3157 1.578500000000000e+01 2.239556361416931e+03 -3.781418249775925e+02
3158 1.579000000000000e+01 2.241447470187349e+03 -3.783016831893292e+02
3159 1.579500000000000e+01 2.243339378248824e+03 -3.784615414010659e+02
3160 1.580000000000000e+01 2.245232085601359e+03 -3.786213996127572e+02
3161 1.580500000000000e+01 2.247125592244952e+03 -3.787812578244939e+02
3162 1.581000000000000e+01 2.249019898179604e+03 -3.789411160362306e+02
3163 1.581500000000000e+01 2.250915003405314e+03 -3.791009742478764e+02
3164 1.582000000000000e+01 2.252810907922083e+03 -3.792608324596586e+02
3165 1.582500000000000e+01 2.254707611729911e+03 -3.794206906713953e+02
3166 1.583000000000000e+01 2.256605114828797e+03 -3.795805488830865e+02
3167 1.583500000000000e+01 2.258503417218742e+03 -3.797404070947778e+02
3168 1.584000000000000e+01 2.260402518899745e+03 -3.799002653065600e+02
3169 1.584500000000000e+01 2.262302419871807e+03 -3.800601235182512e+02
3170 1.585000000000000e+01 2.264203120134927e+03 -3.802199817299424e+02
3171 1.585500000000000e+01 2.266104619689107e+03 -3.803798399417246e+02
3172 1.586000000000000e+01 2.268006918534345e+03 -3.805396981533704e+02
3173 1.586500000000000e+01 2.269910016670640e+03 -3.806995563651071e+02
3174 1.587000000000000e+01 2.271813914097996e+03 -3.808594145767984e+02
3175 1.587500000000000e+01 2.273718610816408e+03 -3.810192727884896e+02
3176 1.588000000000000e+01 2.275624106825881e+03 -3.811791310002718e+02
3177 1.588500000000000e+01 2.277530402126411e+03 -3.813389892120085e+02
3178 1.589000000000000e+01 2.279437496718001e+03 -3.814988474236998e+02
3179 1.589500000000000e+01 2.281345390600648e+03 -3.816587056353910e+02
3180 1.590000000000000e+01 2.283254083774355e+03 -3.818185638472187e+02
3181 1.590500000000000e+01 2.285163576239120e+03 -3.819784220589099e+02
3182 1.591000000000000e+01 2.287073867994944e+03 -3.821382802705102e+02
3183 1.591500000000000e+01 2.288984959041825e+03 -3.822981384822469e+02
3184 1.592000000000000e+01 2.290896849379766e+03 -3.824579966940746e+02
3185 1.592500000000000e+01 2.292809539008766e+03 -3.826178549056749e+02
3186 1.593000000000000e+01 2.294723027928823e+03 -3.827777131173661e+02
3187 1.593500000000000e+01 2.296637316139940e+03 -3.829375713291938e+02
3188 1.594000000000000e+01 2.298552403642115e+03 -3.830974295409305e+02
3189 1.594500000000000e+01 2.300468290435349e+03 -3.832572877526673e+02
3190 1.595000000000000e+01 2.302384976519641e+03 -3.834171459643130e+02
3191 1.595500000000000e+01 2.304302461894992e+03 -3.835770041760497e+02
3192 1.596000000000000e+01 2.306220746561402e+03 -3.837368623877410e+02
3193 1.596500000000000e+01 2.308139830518870e+03 -3.838967205994777e+02
3194 1.597000000000000e+01 2.310059713767397e+03 -3.840565788111689e+02
3195 1.597500000000000e+01 2.311980396306981e+03 -3.842164370228602e+02
3196 1.598000000000000e+01 2.313901878137625e+03 -3.843762952346424e+02
3197 1.598500000000000e+01 2.315824159259328e+03 -3.845361534463336e+02
3198 1.599000000000000e+01 2.317747239672089e+03 -3.846960116580703e+02
3199 1.599500000000000e+01 2.319671119375908e+03 -3.848558698697616e+02
3200 1.600000000000000e+01 2.321595798370786e+03 -3.850157280814528e+02
3201 1.600500000000000e+01 2.323521276656723e+03 -3.851755862932350e+02
3202 1.601000000000000e+01 2.325447554233719e+03 -3.853354445049717e+02
3203 1.601500000000000e+01 2.327374631101773e+03 -3.854953027166630e+02
3204 1.602000000000000e+01 2.329302507260885e+03 -3.856551609283542e+02
3205 1.602500000000000e+01 2.331231182711056e+03 -3.858150191400910e+02
3206 1.603000000000000e+01 2.333160657452286e+03 -3.859748773517822e+02
3207 1.603500000000000e+01 2.335090931484574e+03 -3.861347355634734e+02
3208 1.604000000000000e+01 2.337022004807921e+03 -3.862945937753011e+02
3209 1.604500000000000e+01 2.338953877422327e+03 -3.864544519869924e+02
3210 1.605000000000000e+01 2.340886549327791e+03 -3.866143101985926e+02
3211 1.605500000000000e+01 2.342820020524313e+03 -3.867741684103748e+02
3212 1.606000000000000e+01 2.344754291011895e+03 -3.869340266222935e+02
3213 1.606500000000000e+01 2.346689360790536e+03 -3.870938848338483e+02
3214 1.607000000000000e+01 2.348625229860233e+03 -3.872537430454031e+02
3215 1.607500000000000e+01 2.350561898220990e+03 -3.874136012573217e+02
3216 1.608000000000000e+01 2.352499365872806e+03 -3.875734594690584e+02
3217 1.608500000000000e+01 2.354437632815680e+03 -3.877333176806133e+02
3218 1.609000000000000e+01 2.356376699049612e+03 -3.878931758923500e+02
3219 1.609500000000000e+01 2.358316564574604e+03 -3.880530341041776e+02
3220 1.610000000000000e+01 2.360257229390654e+03 -3.882128923159144e+02
3221 1.610500000000000e+01 2.362198693497763e+03 -3.883727505274692e+02
3222 1.611000000000000e+01 2.364140956895929e+03 -3.885326087392968e+02
3223 1.611500000000000e+01 2.366084019585156e+03 -3.886924669512155e+02
3224 1.612000000000000e+01 2.368027881565441e+03 -3.888523251626793e+02
3225 1.612500000000000e+01 2.369972542836783e+03 -3.890121833743706e+02
3226 1.613000000000000e+01 2.371918003399185e+03 -3.891720415861528e+02
3227 1.613500000000000e+01 2.373864263252644e+03 -3.893318997979350e+02
3228 1.614000000000000e+01 2.375811322397164e+03 -3.894917580096717e+02
3229 1.614500000000000e+01 2.377759180832741e+03 -3.896516162211810e+02
3230 1.615000000000000e+01 2.379707838559376e+03 -3.898114744329632e+02
3231 1.615500000000000e+01 2.381657295577071e+03 -3.899713326447909e+02
3232 1.616000000000000e+01 2.383607551885824e+03 -3.901311908564821e+02
3233 1.616500000000000e+01 2.385558607485636e+03 -3.902910490682643e+02
3234 1.617000000000000e+01 2.387510462376506e+03 -3.904509072799101e+02
3235 1.617500000000000e+01 2.389463116558435e+03 -3.906107654916013e+02
3236 1.618000000000000e+01 2.391416570031422e+03 -3.907706237032926e+02
3237 1.618500000000000e+01 2.393370822795468e+03 -3.909304819150293e+02
3238 1.619000000000000e+01 2.395325874850573e+03 -3.910903401268570e+02
3239 1.619500000000000e+01 2.397281726196736e+03 -3.912501983385937e+02
3240 1.620000000000000e+01 2.399238376833959e+03 -3.914100565503759e+02
3241 1.620500000000000e+01 2.401195826762240e+03 -3.915699147618852e+02
3242 1.621000000000000e+01 2.403154075981578e+03 -3.917297729735310e+02
3243 1.621500000000000e+01 2.405113124491975e+03 -3.918896311853587e+02
3244 1.622000000000000e+01 2.407072972293431e+03 -3.920494893971863e+02
3245 1.622500000000000e+01 2.409033619385947e+03 -3.922093476088776e+02
3246 1.623000000000000e+01 2.410995065769520e+03 -3.923692058203869e+02
3247 1.623500000000000e+01 2.412957311444151e+03 -3.925290640322601e+02
3248 1.624000000000000e+01 2.414920356409842e+03 -3.926889222439968e+02
3249 1.624500000000000e+01 2.416884200666591e+03 -3.928487804556426e+02
3250 1.625000000000000e+01 2.418848844214399e+03 -3.930086386673338e+02
3251 1.625500000000000e+01 2.420814287053264e+03 -3.931684968792069e+02
3252 1.626000000000000e+01 2.422780529183191e+03 -3.933283550908982e+02
3253 1.626500000000000e+01 2.424747570604173e+03 -3.934882133024530e+02
3254 1.627000000000000e+01 2.426715411316216e+03 -3.936480715141897e+02
3255 1.627500000000000e+01 2.428684051319315e+03 -3.938079297260174e+02
3256 1.628000000000000e+01 2.430653490613476e+03 -3.939677879378905e+02
3257 1.628500000000000e+01 2.432623729198694e+03 -3.941276461493089e+02
3258 1.629000000000000e+01 2.434594767074969e+03 -3.942875043610456e+02
3259 1.629500000000000e+01 2.436566604242304e+03 -3.944473625729188e+02
3260 1.630000000000000e+01 2.438539240700698e+03 -3.946072207846100e+02
3261 1.630500000000000e+01 2.440512676450151e+03 -3.947670789962103e+02
3262 1.631000000000000e+01 2.442486911490660e+03 -3.949269372080380e+02
3263 1.631500000000000e+01 2.444461945822231e+03 -3.950867954198657e+02
3264 1.632000000000000e+01 2.446437779444859e+03 -3.952466536313295e+02
3265 1.632500000000000e+01 2.448414412358544e+03 -3.954065118432482e+02
3266 1.633000000000000e+01 2.450391844563291e+03 -3.955663700550758e+02
3267 1.633500000000000e+01 2.452370076059095e+03 -3.957262282664487e+02
3268 1.634000000000000e+01 2.454349106845956e+03 -3.958860864782309e+02
3269 1.634500000000000e+01 2.456328936923877e+03 -3.960459446901950e+02
3270 1.635000000000000e+01 2.458309566292858e+03 -3.962058029017953e+02
3271 1.635500000000000e+01 2.460290994952895e+03 -3.963656611133501e+02
3272 1.636000000000000e+01 2.462273222903991e+03 -3.965255193252233e+02
3273 1.636500000000000e+01 2.464256250146148e+03 -3.966853775370055e+02
3274 1.637000000000000e+01 2.466240076679361e+03 -3.968452357485603e+02
3275 1.637500000000000e+01 2.468224702503633e+03 -3.970050939602970e+02
3276 1.638000000000000e+01 2.470210127618964e+03 -3.971649521722156e+02
3277 1.638500000000000e+01 2.472196352025355e+03 -3.973248103839069e+02
3278 1.639000000000000e+01 2.474183375722803e+03 -3.974846685953253e+02
3279 1.639500000000000e+01 2.476171198711309e+03 -3.976445268071529e+02
3280 1.640000000000000e+01 2.478159820990875e+03 -3.978043850190261e+02
3281 1.640500000000000e+01 2.480149242561499e+03 -3.979642432306264e+02
3282 1.641000000000000e+01 2.482139463423181e+03 -3.981241014423631e+02
3283 1.641500000000000e+01 2.484130483575922e+03 -3.982839596541453e+02
3284 1.642000000000000e+01 2.486122303019722e+03 -3.984438178658365e+02
3285 1.642500000000000e+01 2.488114921754581e+03 -3.986036760775733e+02
3286 1.643000000000000e+01 2.490108339780498e+03 -3.987635342892190e+02
3287 1.643500000000000e+01 2.492102557097473e+03 -3.989233925009557e+02
3288 1.644000000000000e+01 2.494097573705508e+03 -3.990832507126470e+02
3289 1.644500000000000e+01 2.496093389604599e+03 -3.992431089243382e+02
3290 1.645000000000000e+01 2.498090004794751e+03 -3.994029671362568e+02
3291 1.645500000000000e+01 2.500087419275962e+03 -3.995628253478571e+02
3292 1.646000000000000e+01 2.502085633048230e+03 -3.997226835594574e+02
3293 1.646500000000000e+01 2.504084646111557e+03 -3.998825417711487e+02
3294 1.647000000000000e+01 2.506084458465941e+03 -4.000423999830673e+02
3295 1.647500000000000e+01 2.508085070111387e+03 -4.002022581948040e+02
3296 1.648000000000000e+01 2.510086481047889e+03 -4.003621164063588e+02
3297 1.648500000000000e+01 2.512088691275451e+03 -4.005219746182775e+02
3298 1.649000000000000e+01 2.514091700794072e+03 -4.006818328299232e+02
3299 1.649500000000000e+01 2.516095509603750e+03 -4.008416910414780e+02
3300 1.650000000000000e+01 2.518100117704487e+03 -4.010015492532602e+02
3301 1.650500000000000e+01 2.520105525096283e+03 -4.011614074651334e+02
3302 1.651000000000000e+01 2.522111731779138e+03 -4.013212656767337e+02
3303 1.651500000000000e+01 2.524118737753050e+03 -4.014811238883794e+02
3304 1.652000000000000e+01 2.526126543018022e+03 -4.016409821001162e+02
3305 1.652500000000000e+01 2.528135147574051e+03 -4.018008403118529e+02
3306 1.653000000000000e+01 2.530144551421140e+03 -4.019606985237260e+02
3307 1.653500000000000e+01 2.532154754559288e+03 -4.021205567353263e+02
3308 1.654000000000000e+01 2.534165756988494e+03 -4.022804149471085e+02
3309 1.654500000000000e+01 2.536177558708760e+03 -4.024402731588452e+02
3310 1.655000000000000e+01 2.538190159720082e+03 -4.026001313704000e+02
3311 1.655500000000000e+01 2.540203560022464e+03 -4.027599895821822e+02
3312 1.656000000000000e+01 2.542217759615904e+03 -4.029198477940554e+02
3313 1.656500000000000e+01 2.544232758500404e+03 -4.030797060056557e+02
3314 1.657000000000000e+01 2.546248556675961e+03 -4.032395642172105e+02
3315 1.657500000000000e+01 2.548265154142576e+03 -4.033994224291746e+02
3316 1.658000000000000e+01 2.550282550900252e+03 -4.035592806407749e+02
3317 1.658500000000000e+01 2.552300746948984e+03 -4.037191388524207e+02
3318 1.659000000000000e+01 2.554319742288777e+03 -4.038789970641574e+02
3319 1.659500000000000e+01 2.556339536919626e+03 -4.040388552759850e+02
3320 1.660000000000000e+01 2.558360130841536e+03 -4.041987134877672e+02
3321 1.660500000000000e+01 2.560381524054503e+03 -4.043585716992766e+02
3322 1.661000000000000e+01 2.562403716558529e+03 -4.045184299111952e+02
3323 1.661500000000000e+01 2.564426708353615e+03 -4.046782881229774e+02
3324 1.662000000000000e+01 2.566450499439759e+03 -4.048381463344867e+02
3325 1.662500000000000e+01 2.568475089816960e+03 -4.049980045460870e+02
3326 1.663000000000000e+01 2.570500479485220e+03 -4.051578627580966e+02
3327 1.663500000000000e+01 2.572526668444541e+03 -4.053177209698333e+02
3328 1.664000000000000e+01 2.574553656694918e+03 -4.054775791812062e+02
3329 1.664500000000000e+01 2.576581444236353e+03 -4.056374373930794e+02
3330 1.665000000000000e+01 2.578610031068849e+03 -4.057972956049525e+02
3331 1.665500000000000e+01 2.580639417192403e+03 -4.059571538165528e+02
3332 1.666000000000000e+01 2.582669602607014e+03 -4.061170120281986e+02
3333 1.666500000000000e+01 2.584700587312685e+03 -4.062768702399808e+02
3334 1.667000000000000e+01 2.586732371309414e+03 -4.064367284517630e+02
3335 1.667500000000000e+01 2.588764954597202e+03 -4.065965866634087e+02
3336 1.668000000000000e+01 2.590798337176048e+03 -4.067564448751455e+02
3337 1.668500000000000e+01 2.592832519045954e+03 -4.069163030868822e+02
3338 1.669000000000000e+01 2.594867500206917e+03 -4.070761612986644e+02
3339 1.669500000000000e+01 2.596903280658940e+03 -4.072360195103556e+02
3340 1.670000000000000e+01 2.598939860402021e+03 -4.073958777220469e+02
3341 1.670500000000000e+01 2.600977239436161e+03 -4.075557359337836e+02
3342 1.671000000000000e+01 2.603015417761359e+03 -4.077155941454293e+02
3343 1.671500000000000e+01 2.605054395377615e+03 -4.078754523571206e+02
3344 1.672000000000000e+01 2.607094172284930e+03 -4.080353105689028e+02
3345 1.672500000000000e+01 2.609134748483304e+03 -4.081951687805940e+02
3346 1.673000000000000e+01 2.611176123972736e+03 -4.083550269923307e+02
3347 1.673500000000000e+01 2.613218298753227e+03 -4.085148852042039e+02
3348 1.674000000000000e+01 2.615261272824778e+03 -4.086747434158042e+02
3349 1.674500000000000e+01 2.617305046187385e+03 -4.088346016273590e+02
3350 1.675000000000000e+01 2.619349618841051e+03 -4.089944598390957e+02
3351 1.675500000000000e+01 2.621394990785776e+03 -4.091543180510143e+02
3352 1.676000000000000e+01 2.623441162021561e+03 -4.093141762627056e+02
3353 1.676500000000000e+01 2.625488132548403e+03 -4.094740344743059e+02
3354 1.677000000000000e+01 2.627535902366305e+03 -4.096338926859971e+02
3355 1.677500000000000e+01 2.629584471475263e+03 -4.097937508979157e+02
3356 1.678000000000000e+01 2.631633839875284e+03 -4.099536091095615e+02
3357 1.678500000000000e+01 2.633684007566359e+03 -4.101134673210254e+02
3358 1.679000000000000e+01 2.635734974548494e+03 -4.102733255330349e+02
3359 1.679500000000000e+01 2.637786740821689e+03 -4.104331837447717e+02
3360 1.680000000000000e+01 2.639839306385942e+03 -4.105930419563265e+02
3361 1.680500000000000e+01 2.641892671241253e+03 -4.107529001680177e+02
3362 1.681000000000000e+01 2.643946835387622e+03 -4.109127583798909e+02
3363 1.681500000000000e+01 2.646001798825052e+03 -4.110726165915821e+02
3364 1.682000000000000e+01 2.648057561553538e+03 -4.112324748032279e+02
3365 1.682500000000000e+01 2.650114123573084e+03 -4.113923330151010e+02
3366 1.683000000000000e+01 2.652171484883689e+03 -4.115521912267013e+02
3367 1.683500000000000e+01 2.654229645485351e+03 -4.117120494383471e+02
3368 1.684000000000000e+01 2.656288605378072e+03 -4.118719076500838e+02
3369 1.684500000000000e+01 2.658348364561852e+03 -4.120317658619115e+02
3370 1.685000000000000e+01 2.660408923036691e+03 -4.121916240736027e+02
3371 1.685500000000000e+01 2.662470280802588e+03 -4.123514822852030e+02
3372 1.686000000000000e+01 2.664532437859543e+03 -4.125113404970762e+02
3373 1.686500000000000e+01 2.666595394207558e+03 -4.126711987088129e+02
3374 1.687000000000000e+01 2.668659149846631e+03 -4.128310569203677e+02
3375 1.687500000000000e+01 2.670723704776762e+03 -4.129909151321499e+02
3376 1.688000000000000e+01 2.672789058997953e+03 -4.131507733440230e+02
3377 1.688500000000000e+01 2.674855212510202e+03 -4.133106315555324e+02
3378 1.689000000000000e+01 2.676922165313508e+03 -4.134704897671782e+02
3379 1.689500000000000e+01 2.678989917407874e+03 -4.136303479790058e+02
3380 1.690000000000000e+01 2.681058468793298e+03 -4.137902061908335e+02
3381 1.690500000000000e+01 2.683127819469782e+03 -4.139500644025247e+02
3382 1.691000000000000e+01 2.685197969437324e+03 -4.141099226141250e+02
3383 1.691500000000000e+01 2.687268918695924e+03 -4.142697808259527e+02
3384 1.692000000000000e+01 2.689340667245583e+03 -4.144296390376439e+02
3385 1.692500000000000e+01 2.691413215086300e+03 -4.145894972492442e+02
3386 1.693000000000000e+01 2.693486562218076e+03 -4.147493554610264e+02
3387 1.693500000000000e+01 2.695560708640910e+03 -4.149092136728541e+02
3388 1.694000000000000e+01 2.697635654354804e+03 -4.150690718845908e+02
3389 1.694500000000000e+01 2.699711399359756e+03 -4.152289300961456e+02
3390 1.695000000000000e+01 2.701787943655766e+03 -4.153887883079733e+02
3391 1.695500000000000e+01 2.703865287242836e+03 -4.155486465197100e+02
3392 1.696000000000000e+01 2.705943430120963e+03 -4.157085047311739e+02
3393 1.696500000000000e+01 2.708022372290148e+03 -4.158683629430470e+02
3394 1.697000000000000e+01 2.710102113750393e+03 -4.160282211549202e+02
3395 1.697500000000000e+01 2.712182654501697e+03 -4.161880793665205e+02
3396 1.698000000000000e+01 2.714263994544058e+03 -4.163479375781662e+02
3397 1.698500000000000e+01 2.716346133877479e+03 -4.165077957900394e+02
3398 1.699000000000000e+01 2.718429072501959e+03 -4.166676540017306e+02
3399 1.699500000000000e+01 2.720512810417496e+03 -4.168275122133764e+02
3400 1.700000000000000e+01 2.722597347624092e+03 -4.169873704250222e+02
3401 1.700500000000000e+01 2.724682684121746e+03 -4.171472286368953e+02
3402 1.701000000000000e+01 2.726768819910461e+03 -4.173070868486320e+02
3403 1.701500000000000e+01 2.728855754990233e+03 -4.174669450600959e+02
3404 1.702000000000000e+01 2.730943489361062e+03 -4.176268032719690e+02
3405 1.702500000000000e+01 2.733032023022952e+03 -4.177866614838422e+02
3406 1.703000000000000e+01 2.735121355975901e+03 -4.179465196954425e+02
3407 1.703500000000000e+01 2.737211488219907e+03 -4.181063779070882e+02
3408 1.704000000000000e+01 2.739302419754972e+03 -4.182662361188704e+02
3409 1.704500000000000e+01 2.741394150581095e+03 -4.184260943306526e+02
3410 1.705000000000000e+01 2.743486680698278e+03 -4.185859525422984e+02
3411 1.705500000000000e+01 2.745580010106518e+03 -4.187458107539442e+02
3412 1.706000000000000e+01 2.747674138805818e+03 -4.189056689657718e+02
3413 1.706500000000000e+01 2.749769066796176e+03 -4.190655271774631e+02
3414 1.707000000000000e+01 2.751864794077592e+03 -4.192253853890634e+02
3415 1.707500000000000e+01 2.753961320650067e+03 -4.193852436009820e+02
3416 1.708000000000000e+01 2.756058646513602e+03 -4.195451018127642e+02
3417 1.708500000000000e+01 2.758156771668194e+03 -4.197049600242735e+02
3418 1.709000000000000e+01 2.760255696113845e+03 -4.198648182358738e+02
3419 1.709500000000000e+01 2.762355419850553e+03 -4.200246764477015e+02
3420 1.710000000000000e+01 2.764455942878322e+03 -4.201845346595292e+02
3421 1.710500000000000e+01 2.766557265197148e+03 -4.203443928711749e+02
3422 1.711000000000000e+01 2.768659386807034e+03 -4.205042510830026e+02
3423 1.711500000000000e+01 2.770762307707978e+03 -4.206641092946484e+02
3424 1.712000000000000e+01 2.772866027899980e+03 -4.208239675062032e+02
3425 1.712500000000000e+01 2.774970547383040e+03 -4.209838257180763e+02
3426 1.713000000000000e+01 2.777075866157161e+03 -4.211436839299495e+02
3427 1.713500000000000e+01 2.779181984222340e+03 -4.213035421414588e+02
3428 1.714000000000000e+01 2.781288901578575e+03 -4.214634003531046e+02
3429 1.714500000000000e+01 2.783396618225871e+03 -4.216232585650687e+02
3430 1.715000000000000e+01 2.785505134164226e+03 -4.217831167766690e+02
3431 1.715500000000000e+01 2.787614449393638e+03 -4.219429749883147e+02
3432 1.716000000000000e+01 2.789724563914109e+03 -4.221028332000515e+02
3433 1.716500000000000e+01 2.791835477725638e+03 -4.222626914118337e+02
3434 1.717000000000000e+01 2.793947190828228e+03 -4.224225496236613e+02
3435 1.717500000000000e+01 2.796059703221875e+03 -4.225824078352161e+02
3436 1.718000000000000e+01 2.798173014906580e+03 -4.227422660468164e+02
3437 1.718500000000000e+01 2.800287125882343e+03 -4.229021242587805e+02
3438 1.719000000000000e+01 2.802402036149168e+03 -4.230619824704718e+02
3439 1.719500000000000e+01 2.804517745707048e+03 -4.232218406819356e+02
3440 1.720000000000000e+01 2.806634254555987e+03 -4.233816988938997e+02
3441 1.720500000000000e+01 2.808751562695987e+03 -4.235415571056819e+02
3442 1.721000000000000e+01 2.810869670127044e+03 -4.237014153172368e+02
3443 1.721500000000000e+01 2.812988576849159e+03 -4.238612735288825e+02
3444 1.722000000000000e+01 2.815108282862333e+03 -4.240211317407102e+02
3445 1.722500000000000e+01 2.817228788166566e+03 -4.241809899524924e+02
3446 1.723000000000000e+01 2.819350092761857e+03 -4.243408481640927e+02
3447 1.723500000000000e+01 2.821472196648207e+03 -4.245007063759203e+02
3448 1.724000000000000e+01 2.823595099825617e+03 -4.246605645877025e+02
3449 1.724500000000000e+01 2.825718802294084e+03 -4.248204227992119e+02
3450 1.725000000000000e+01 2.827843304053609e+03 -4.249802810108122e+02
3451 1.725500000000000e+01 2.829968605104192e+03 -4.251401392228217e+02
3452 1.726000000000000e+01 2.832094705445837e+03 -4.252999974346494e+02
3453 1.726500000000000e+01 2.834221605078539e+03 -4.254598556461133e+02
3454 1.727000000000000e+01 2.836349304002298e+03 -4.256197138579410e+02
3455 1.727500000000000e+01 2.838477802217118e+03 -4.257795720695867e+02
3456 1.728000000000000e+01 2.840607099722994e+03 -4.259394302812325e+02
3457 1.728500000000000e+01 2.842737196519930e+03 -4.260992884930147e+02
3458 1.729000000000000e+01 2.844868092607924e+03 -4.262591467047969e+02
3459 1.729500000000000e+01 2.846999787986978e+03 -4.264190049164881e+02
3460 1.730000000000000e+01 2.849132282657089e+03 -4.265788631281339e+02
3461 1.730500000000000e+01 2.851265576618260e+03 -4.267387213398706e+02
3462 1.731000000000000e+01 2.853399669870488e+03 -4.268985795516073e+02
3463 1.731500000000000e+01 2.855534562413776e+03 -4.270584377633895e+02
3464 1.732000000000000e+01 2.857670254248122e+03 -4.272182959750808e+02
3465 1.732500000000000e+01 2.859806745373527e+03 -4.273781541869539e+02
3466 1.733000000000000e+01 2.861944035789991e+03 -4.275380123985087e+02
3467 1.733500000000000e+01 2.864082125497512e+03 -4.276978706100635e+02
3468 1.734000000000000e+01 2.866221014496092e+03 -4.278577288219367e+02
3469 1.734500000000000e+01 2.868360702785731e+03 -4.280175870337189e+02
3470 1.735000000000000e+01 2.870501190366429e+03 -4.281774452454101e+02
3471 1.735500000000000e+01 2.872642477238185e+03 -4.283373034570559e+02
3472 1.736000000000000e+01 2.874784563401000e+03 -4.284971616688381e+02
3473 1.736500000000000e+01 2.876927448854874e+03 -4.286570198805293e+02
3474 1.737000000000000e+01 2.879071133599805e+03 -4.288168780922661e+02
3475 1.737500000000000e+01 2.881215617635796e+03 -4.289767363040028e+02
3476 1.738000000000000e+01 2.883360900962845e+03 -4.291365945157395e+02
3477 1.738500000000000e+01 2.885506983580954e+03 -4.292964527274307e+02
3478 1.739000000000000e+01 2.887653865490119e+03 -4.294563109390310e+02
3479 1.739500000000000e+01 2.889801546690344e+03 -4.296161691508587e+02
3480 1.740000000000000e+01 2.891950027181628e+03 -4.297760273625499e+02
3481 1.740500000000000e+01 2.894099306963969e+03 -4.299358855742412e+02
3482 1.741000000000000e+01 2.896249386037370e+03 -4.300957437859324e+02
3483 1.741500000000000e+01 2.898400264401829e+03 -4.302556019978510e+02
3484 1.742000000000000e+01 2.900551942057349e+03 -4.304154602094968e+02
3485 1.742500000000000e+01 2.902704419003924e+03 -4.305753184209607e+02
3486 1.743000000000000e+01 2.904857695241558e+03 -4.307351766328338e+02
3487 1.743500000000000e+01 2.907011770770252e+03 -4.308950348447070e+02
3488 1.744000000000000e+01 2.909166645590005e+03 -4.310548930563982e+02
3489 1.744500000000000e+01 2.911322319700816e+03 -4.312147512679530e+02
3490 1.745000000000000e+01 2.913478793102685e+03 -4.313746094798262e+02
3491 1.745500000000000e+01 2.915636065795614e+03 -4.315344676914265e+02
3492 1.746000000000000e+01 2.917794137779599e+03 -4.316943259030722e+02
3493 1.746500000000000e+01 2.919953009054645e+03 -4.318541841148090e+02
3494 1.747000000000000e+01 2.922112679620747e+03 -4.320140423266821e+02
3495 1.747500000000000e+01 2.924273149477912e+03 -4.321739005385098e+02
3496 1.748000000000000e+01 2.926434418626132e+03 -4.323337587498827e+02
3497 1.748500000000000e+01 2.928596487065411e+03 -4.324936169618013e+02
3498 1.749000000000000e+01 2.930759354795750e+03 -4.326534751736290e+02
3499 1.749500000000000e+01 2.932923021817147e+03 -4.328133333850928e+02
3500 1.750000000000000e+01 2.935087488129601e+03 -4.329731915967841e+02
3501 1.750500000000000e+01 2.937252753733115e+03 -4.331330498087482e+02
3502 1.751000000000000e+01 2.939418818627689e+03 -4.332929080204394e+02
3503 1.751500000000000e+01 2.941585682813319e+03 -4.334527662319942e+02
3504 1.752000000000000e+01 2.943753346290009e+03 -4.336126244438674e+02
3505 1.752500000000000e+01 2.945921809057758e+03 -4.337724826555586e+02
3506 1.753000000000000e+01 2.948091071116564e+03 -4.339323408672044e+02
3507 1.753500000000000e+01 2.950261132466430e+03 -4.340921990788502e+02
3508 1.754000000000000e+01 2.952431993107353e+03 -4.342520572906778e+02
3509 1.754500000000000e+01 2.954603653039337e+03 -4.344119155024600e+02
3510 1.755000000000000e+01 2.956776112262377e+03 -4.345717737140603e+02
3511 1.755500000000000e+01 2.958949370776477e+03 -4.347316319257516e+02
3512 1.756000000000000e+01 2.961123428581635e+03 -4.348914901375792e+02
3513 1.756500000000000e+01 2.963298285677853e+03 -4.350513483493160e+02
3514 1.757000000000000e+01 2.965473942065128e+03 -4.352112065608708e+02
3515 1.757500000000000e+01 2.967650397743462e+03 -4.353710647727894e+02
3516 1.758000000000000e+01 2.969827652712856e+03 -4.355309229845261e+02
3517 1.758500000000000e+01 2.972005706973307e+03 -4.356907811959900e+02
3518 1.759000000000000e+01 2.974184560524816e+03 -4.358506394076812e+02
3519 1.759500000000000e+01 2.976364213367384e+03 -4.360104976196453e+02
3520 1.760000000000000e+01 2.978544665501012e+03 -4.361703558314275e+02
3521 1.760500000000000e+01 2.980725916925698e+03 -4.363302140429823e+02
3522 1.761000000000000e+01 2.982907967641442e+03 -4.364900722547645e+02
3523 1.761500000000000e+01 2.985090817648246e+03 -4.366499304664558e+02
3524 1.762000000000000e+01 2.987274466946107e+03 -4.368097886781015e+02
3525 1.762500000000000e+01 2.989458915535027e+03 -4.369696468898383e+02
3526 1.763000000000000e+01 2.991644163415005e+03 -4.371295051016205e+02
3527 1.763500000000000e+01 2.993830210586043e+03 -4.372893633133572e+02
3528 1.764000000000000e+01 2.996017057048139e+03 -4.374492215250029e+02
3529 1.764500000000000e+01 2.998204702801293e+03 -4.376090797368306e+02
3530 1.765000000000000e+01 3.000393147845507e+03 -4.377689379485673e+02
3531 1.765500000000000e+01 3.002582392180779e+03 -4.379287961601221e+02
3532 1.766000000000000e+01 3.004772435807108e+03 -4.380886543717224e+02
3533 1.766500000000000e+01 3.006963278724496e+03 -4.382485125836865e+02
3534 1.767000000000000e+01 3.009154920932945e+03 -4.384083707954687e+02
3535 1.767500000000000e+01 3.011347362432451e+03 -4.385682290069326e+02
3536 1.768000000000000e+01 3.013540603223014e+03 -4.387280872186693e+02
3537 1.768500000000000e+01 3.015734643304637e+03 -4.388879454305879e+02
3538 1.769000000000000e+01 3.017929482677320e+03 -4.390478036422792e+02
3539 1.769500000000000e+01 3.020125121341060e+03 -4.392076618537885e+02
3540 1.770000000000000e+01 3.022321559295858e+03 -4.393675200657071e+02
3541 1.770500000000000e+01 3.024518796541717e+03 -4.395273782774893e+02
3542 1.771000000000000e+01 3.026716833078633e+03 -4.396872364889077e+02
3543 1.771500000000000e+01 3.028915668906606e+03 -4.398470947005990e+02
3544 1.772000000000000e+01 3.031115304025639e+03 -4.400069529126085e+02
3545 1.772500000000000e+01 3.033315738435732e+03 -4.401668111244362e+02
3546 1.773000000000000e+01 3.035516972136883e+03 -4.403266693359001e+02
3547 1.773500000000000e+01 3.037719005129091e+03 -4.404865275477277e+02
3548 1.774000000000000e+01 3.039921837412361e+03 -4.406463857594645e+02
3549 1.774500000000000e+01 3.042125468986686e+03 -4.408062439709283e+02
3550 1.775000000000000e+01 3.044329899852070e+03 -4.409661021827105e+02
3551 1.775500000000000e+01 3.046535130008513e+03 -4.411259603946746e+02
3552 1.776000000000000e+01 3.048741159456017e+03 -4.412858186063659e+02
3553 1.776500000000000e+01 3.050947988194577e+03 -4.414456768179207e+02
3554 1.777000000000000e+01 3.053155616224196e+03 -4.416055350297029e+02
3555 1.777500000000000e+01 3.055364043544874e+03 -4.417653932414851e+02
3556 1.778000000000000e+01 3.057573270156611e+03 -4.419252514531308e+02
3557 1.778500000000000e+01 3.059783296059405e+03 -4.420851096646857e+02
3558 1.779000000000000e+01 3.061994121253258e+03 -4.422449678766498e+02
3559 1.779500000000000e+01 3.064205745738172e+03 -4.424048260883865e+02
3560 1.780000000000000e+01 3.066418169514141e+03 -4.425646842998503e+02
3561 1.780500000000000e+01 3.068631392581170e+03 -4.427245425116325e+02
3562 1.781000000000000e+01 3.070845414939258e+03 -4.428844007235057e+02
3563 1.781500000000000e+01 3.073060236588405e+03 -4.430442589352879e+02
3564 1.782000000000000e+01 3.075275857528611e+03 -4.432041171468427e+02
3565 1.782500000000000e+01 3.077492277759874e+03 -4.433639753586249e+02
3566 1.783000000000000e+01 3.079709497282197e+03 -4.435238335704071e+02
3567 1.783500000000000e+01 3.081927516095578e+03 -4.436836917819619e+02
3568 1.784000000000000e+01 3.084146334200017e+03 -4.438435499936077e+02
3569 1.784500000000000e+01 3.086365951595514e+03 -4.440034082055263e+02
3570 1.785000000000000e+01 3.088586368282072e+03 -4.441632664173085e+02
3571 1.785500000000000e+01 3.090807584259687e+03 -4.443231246289088e+02
3572 1.786000000000000e+01 3.093029599528361e+03 -4.444829828406455e+02
3573 1.786500000000000e+01 3.095252414088093e+03 -4.446428410523367e+02
3574 1.787000000000000e+01 3.097476027938884e+03 -4.448026992640280e+02
3575 1.787500000000000e+01 3.099700441080734e+03 -4.449625574757192e+02
3576 1.788000000000000e+01 3.101925653513641e+03 -4.451224156875469e+02
3577 1.788500000000000e+01 3.104151665237609e+03 -4.452822738991927e+02
3578 1.789000000000000e+01 3.106378476252633e+03 -4.454421321108384e+02
3579 1.789500000000000e+01 3.108606086558717e+03 -4.456019903227570e+02
3580 1.790000000000000e+01 3.110834496155861e+03 -4.457618485344938e+02
3581 1.790500000000000e+01 3.113063705044062e+03 -4.459217067459576e+02
3582 1.791000000000000e+01 3.115293713223321e+03 -4.460815649576489e+02
3583 1.791500000000000e+01 3.117524520693639e+03 -4.462414231696130e+02
3584 1.792000000000000e+01 3.119756127455017e+03 -4.464012813813042e+02
3585 1.792500000000000e+01 3.121988533507452e+03 -4.465611395929500e+02
3586 1.793000000000000e+01 3.124221738850946e+03 -4.467209978045958e+02
3587 1.793500000000000e+01 3.126455743485498e+03 -4.468808560164689e+02
3588 1.794000000000000e+01 3.128690547411111e+03 -4.470407142282056e+02
3589 1.794500000000000e+01 3.130926150627780e+03 -4.472005724397604e+02
3590 1.795000000000000e+01 3.133162553135508e+03 -4.473604306515881e+02
3591 1.795500000000000e+01 3.135399754934296e+03 -4.475202888633248e+02
3592 1.796000000000000e+01 3.137637756024142e+03 -4.476801470748796e+02
3593 1.796500000000000e+01 3.139876556405045e+03 -4.478400052865709e+02
3594 1.797000000000000e+01 3.142116156077007e+03 -4.479998634985350e+02
3595 1.797500000000000e+01 3.144356555040030e+03 -4.481597217102262e+02
3596 1.798000000000000e+01 3.146597753294110e+03 -4.483195799217810e+02
3597 1.798500000000000e+01 3.148839750839248e+03 -4.484794381336542e+02
3598 1.799000000000000e+01 3.151082547675446e+03 -4.486392963453454e+02
3599 1.799500000000000e+01 3.153326143802701e+03 -4.487991545569002e+02
3600 1.800000000000000e+01 3.155570539221015e+03 -4.489590127686370e+02
3601 1.800500000000000e+01 3.157815733930388e+03 -4.491188709804646e+02
3602 1.801000000000000e+01 3.160061727930820e+03 -4.492787291922468e+02
3603 1.801500000000000e+01 3.162308521222310e+03 -4.494385874038471e+02
3604 1.802000000000000e+01 3.164556113804858e+03 -4.495984456157657e+02
3605 1.802500000000000e+01 3.166804505678468e+03 -4.497583038274570e+02
3606 1.803000000000000e+01 3.169053696843133e+03 -4.499181620388754e+02
3607 1.803500000000000e+01 3.171303687298856e+03 -4.500780202506576e+02
3608 1.804000000000000e+01 3.173554477045639e+03 -4.502378784625762e+02
3609 1.804500000000000e+01 3.175806066083482e+03 -4.503977366742220e+02
3610 1.805000000000000e+01 3.178058454412382e+03 -4.505575948857768e+02
3611 1.805500000000000e+01 3.180311642032340e+03 -4.507174530975590e+02
3612 1.806000000000000e+01 3.182565628943357e+03 -4.508773113094321e+02
3613 1.806500000000000e+01 3.184820415145434e+03 -4.510371695211234e+02
3614 1.807000000000000e+01 3.187076000638569e+03 -4.511970277327691e+02
3615 1.807500000000000e+01 3.189332385422762e+03 -4.513568859446423e+02
3616 1.808000000000000e+01 3.191589569498015e+03 -4.515167441561516e+02
3617 1.808500000000000e+01 3.193847552864323e+03 -4.516766023677974e+02
3618 1.809000000000000e+01 3.196106335521693e+03 -4.518364605796251e+02
3619 1.809500000000000e+01 3.198365917470120e+03 -4.519963187914982e+02
3620 1.810000000000000e+01 3.200626298709608e+03 -4.521561770031440e+02
3621 1.810500000000000e+01 3.202887479240151e+03 -4.523160352146078e+02
3622 1.811000000000000e+01 3.205149459061754e+03 -4.524758934267084e+02
3623 1.811500000000000e+01 3.207412238174418e+03 -4.526357516383541e+02
3624 1.812000000000000e+01 3.209675816578138e+03 -4.527956098498180e+02
3625 1.812500000000000e+01 3.211940194272916e+03 -4.529554680616002e+02
3626 1.813000000000000e+01 3.214205371258754e+03 -4.531153262734733e+02
3627 1.813500000000000e+01 3.216471347535651e+03 -4.532751844852555e+02
3628 1.814000000000000e+01 3.218738123103606e+03 -4.534350426967194e+02
3629 1.814500000000000e+01 3.221005697962618e+03 -4.535949009085925e+02
3630 1.815000000000000e+01 3.223274072112692e+03 -4.537547591203747e+02
3631 1.815500000000000e+01 3.225543245553822e+03 -4.539146173318386e+02
3632 1.816000000000000e+01 3.227813218286010e+03 -4.540744755436663e+02
3633 1.816500000000000e+01 3.230083990309259e+03 -4.542343337555849e+02
3634 1.817000000000000e+01 3.232355561623566e+03 -4.543941919670942e+02
3635 1.817500000000000e+01 3.234627932228930e+03 -4.545540501787855e+02
3636 1.818000000000000e+01 3.236901102125354e+03 -4.547139083905677e+02
3637 1.818500000000000e+01 3.239175071312835e+03 -4.548737666023953e+02
3638 1.819000000000000e+01 3.241449839791378e+03 -4.550336248140411e+02
3639 1.819500000000000e+01 3.243725407560976e+03 -4.551934830255050e+02
3640 1.820000000000000e+01 3.246001774621633e+03 -4.553533412376055e+02
3641 1.820500000000000e+01 3.248278940973352e+03 -4.555131994492513e+02
3642 1.821000000000000e+01 3.250556906616126e+03 -4.556730576607151e+02
3643 1.821500000000000e+01 3.252835671549959e+03 -4.558329158725883e+02
3644 1.822000000000000e+01 3.255115235774851e+03 -4.559927740844614e+02
3645 1.822500000000000e+01 3.257395599290804e+03 -4.561526322960617e+02
3646 1.823000000000000e+01 3.259676762097812e+03 -4.563124905077075e+02
3647 1.823500000000000e+01 3.261958724195881e+03 -4.564723487195806e+02
3648 1.824000000000000e+01 3.264241485585008e+03 -4.566322069311809e+02
3649 1.824500000000000e+01 3.266525046265192e+03 -4.567920651428267e+02
3650 1.825000000000000e+01 3.268809406236436e+03 -4.569519233545634e+02
3651 1.825500000000000e+01 3.271094565498738e+03 -4.571117815664365e+02
3652 1.826000000000000e+01 3.273380524052101e+03 -4.572716397781733e+02
3653 1.826500000000000e+01 3.275667281896520e+03 -4.574314979896371e+02
3654 1.827000000000000e+01 3.277954839031997e+03 -4.575913562016467e+02
3655 1.827500000000000e+01 3.280243195458536e+03 -4.577512144133834e+02
3656 1.828000000000000e+01 3.282532351176131e+03 -4.579110726247563e+02
3657 1.828500000000000e+01 3.284822306184784e+03 -4.580709308365385e+02
3658 1.829000000000000e+01 3.287113060484496e+03 -4.582307890484117e+02
3659 1.829500000000000e+01 3.289404614075268e+03 -4.583906472601939e+02
3660 1.830000000000000e+01 3.291696966957098e+03 -4.585505054717487e+02
3661 1.830500000000000e+01 3.293990119129985e+03 -4.587103636833945e+02
3662 1.831000000000000e+01 3.296284070593932e+03 -4.588702218953131e+02
3663 1.831500000000000e+01 3.298578821348939e+03 -4.590300801070953e+02
3664 1.832000000000000e+01 3.300874371395003e+03 -4.591899383186046e+02
3665 1.832500000000000e+01 3.303170720732125e+03 -4.593497965304323e+02
3666 1.833000000000000e+01 3.305467869360307e+03 -4.595096547422145e+02
3667 1.833500000000000e+01 3.307765817279547e+03 -4.596695129537238e+02
3668 1.834000000000000e+01 3.310064564489845e+03 -4.598293711655060e+02
3669 1.834500000000000e+01 3.312364110991202e+03 -4.599892293774246e+02
3670 1.835000000000000e+01 3.314664456783619e+03 -4.601490875890704e+02
3671 1.835500000000000e+01 3.316965601867093e+03 -4.603089458005343e+02
3672 1.836000000000000e+01 3.319267546241624e+03 -4.604688040125438e+02
3673 1.836500000000000e+01 3.321570289907218e+03 -4.606286622242806e+02
3674 1.837000000000000e+01 3.323873832863867e+03 -4.607885204357444e+02
3675 1.837500000000000e+01 3.326178175111575e+03 -4.609483786475266e+02
3676 1.838000000000000e+01 3.328483316650342e+03 -4.611082368593088e+02
3677 1.838500000000000e+01 3.330789257480169e+03 -4.612680950710910e+02
3678 1.839000000000000e+01 3.333095997601053e+03 -4.614279532827368e+02
3679 1.839500000000000e+01 3.335403537012996e+03 -4.615878114945190e+02
3680 1.840000000000000e+01 3.337711875715998e+03 -4.617476697062102e+02
3681 1.840500000000000e+01 3.340021013710058e+03 -4.619075279178560e+02
3682 1.841000000000000e+01 3.342330950995177e+03 -4.620673861295018e+02
3683 1.841500000000000e+01 3.344641687571353e+03 -4.622272443413749e+02
3684 1.842000000000000e+01 3.346953223438591e+03 -4.623871025532026e+02
3685 1.842500000000000e+01 3.349265558596885e+03 -4.625469607646664e+02
3686 1.843000000000000e+01 3.351578693046237e+03 -4.627068189763577e+02
3687 1.843500000000000e+01 3.353892626786649e+03 -4.628666771882308e+02
3688 1.844000000000000e+01 3.356207359818120e+03 -4.630265354000130e+02
3689 1.844500000000000e+01 3.358522892140649e+03 -4.631863936116588e+02
3690 1.845000000000000e+01 3.360839223754236e+03 -4.633462518234410e+02
3691 1.845500000000000e+01 3.363156354658883e+03 -4.635061100350413e+02
3692 1.846000000000000e+01 3.365474284854587e+03 -4.636659682466870e+02
3693 1.846500000000000e+01 3.367793014341350e+03 -4.638258264584238e+02
3694 1.847000000000000e+01 3.370112543119171e+03 -4.639856846702514e+02
3695 1.847500000000000e+01 3.372432871188053e+03 -4.641455428820336e+02
3696 1.848000000000000e+01 3.374753998547991e+03 -4.643054010936339e+02
3697 1.848500000000000e+01 3.377075925198989e+03 -4.644652593054616e+02
3698 1.849000000000000e+01 3.379398651141046e+03 -4.646251175171528e+02
3699 1.849500000000000e+01 3.381722176374160e+03 -4.647849757287531e+02
3700 1.850000000000000e+01 3.384046500898333e+03 -4.649448339403534e+02
3701 1.850500000000000e+01 3.386371624713564e+03 -4.651046921522720e+02
3702 1.851000000000000e+01 3.388697547819856e+03 -4.652645503640997e+02
3703 1.851500000000000e+01 3.391024270217205e+03 -4.654244085756545e+02
3704 1.852000000000000e+01 3.393351791905613e+03 -4.655842667875731e+02
3705 1.852500000000000e+01 3.395680112885081e+03 -4.657441249991280e+02
3706 1.853000000000000e+01 3.398009233155604e+03 -4.659039832106828e+02
3707 1.853500000000000e+01 3.400339152717188e+03 -4.660638414225559e+02
3708 1.854000000000000e+01 3.402669871569829e+03 -4.662236996344291e+02
3709 1.854500000000000e+01 3.405001389713532e+03 -4.663835578460294e+02
3710 1.855000000000000e+01 3.407333707148290e+03 -4.665434160575842e+02
3711 1.855500000000000e+01 3.409666823874108e+03 -4.667032742694118e+02
3712 1.856000000000000e+01 3.412000739890984e+03 -4.668631324812850e+02
3713 1.856500000000000e+01 3.414335455198920e+03 -4.670229906929308e+02
3714 1.857000000000000e+01 3.416670969797913e+03 -4.671828489044856e+02
3715 1.857500000000000e+01 3.419007283687965e+03 -4.673427071164042e+02
3716 1.858000000000000e+01 3.421344396869077e+03 -4.675025653280500e+02
3717 1.858500000000000e+01 3.423682309341246e+03 -4.676624235396048e+02
3718 1.859000000000000e+01 3.426021021104473e+03 -4.678222817513870e+02
3719 1.859500000000000e+01 3.428360532158760e+03 -4.679821399632601e+02
3720 1.860000000000000e+01 3.430700842504106e+03 -4.681419981749514e+02
3721 1.860500000000000e+01 3.433041952140509e+03 -4.683018563865971e+02
3722 1.861000000000000e+01 3.435383861067972e+03 -4.684617145984703e+02
3723 1.861500000000000e+01 3.437726569286494e+03 -4.686215728100706e+02
3724 1.862000000000000e+01 3.440070076796072e+03 -4.687814310216254e+02
3725 1.862500000000000e+01 3.442414383596710e+03 -4.689412892334531e+02
3726 1.863000000000000e+01 3.444759489688407e+03 -4.691011474452807e+02
3727 1.863500000000000e+01 3.447105395071163e+03 -4.692610056569720e+02
3728 1.864000000000000e+01 3.449452099744977e+03 -4.694208638685723e+02
3729 1.864500000000000e+01 3.451799603709849e+03 -4.695807220804909e+02
3730 1.865000000000000e+01 3.454147906965782e+03 -4.697405802921821e+02
3731 1.865500000000000e+01 3.456497009512771e+03 -4.699004385036915e+02
3732 1.866000000000000e+01 3.458846911350819e+03 -4.700602967153827e+02
3733 1.866500000000000e+01 3.461197612479924e+03 -4.702201549272104e+02
3734 1.867000000000000e+01 3.463549112900091e+03 -4.703800131390381e+02
3735 1.867500000000000e+01 3.465901412611315e+03 -4.705398713505929e+02
3736 1.868000000000000e+01 3.468254511613597e+03 -4.706997295623751e+02
3737 1.868500000000000e+01 3.470608409906939e+03 -4.708595877742482e+02
3738 1.869000000000000e+01 3.472963107491339e+03 -4.710194459858485e+02
3739 1.869500000000000e+01 3.475318604366797e+03 -4.711793041974943e+02
3740 1.870000000000000e+01 3.477674900533314e+03 -4.713391624092765e+02
3741 1.870500000000000e+01 3.480031995990890e+03 -4.714990206209677e+02
3742 1.871000000000000e+01 3.482389890739524e+03 -4.716588788326135e+02
3743 1.871500000000000e+01 3.484748584779216e+03 -4.718187370443502e+02
3744 1.872000000000000e+01 3.487108078109967e+03 -4.719785952563143e+02
3745 1.872500000000000e+01 3.489468370731779e+03 -4.721384534679601e+02
3746 1.873000000000000e+01 3.491829462644647e+03 -4.722983116794239e+02
3747 1.873500000000000e+01 3.494191353848573e+03 -4.724581698913425e+02
3748 1.874000000000000e+01 3.496554044343560e+03 -4.726180281030793e+02
3749 1.874500000000000e+01 3.498917534129604e+03 -4.727778863146341e+02
3750 1.875000000000000e+01 3.501281823206707e+03 -4.729377445263253e+02
3751 1.875500000000000e+01 3.503646911574867e+03 -4.730976027381985e+02
3752 1.876000000000000e+01 3.506012799234089e+03 -4.732574609498897e+02
3753 1.876500000000000e+01 3.508379486184366e+03 -4.734173191615355e+02
3754 1.877000000000000e+01 3.510746972425704e+03 -4.735771773734996e+02
3755 1.877500000000000e+01 3.513115257958101e+03 -4.737370355850999e+02
3756 1.878000000000000e+01 3.515484342781555e+03 -4.738968937966547e+02
3757 1.878500000000000e+01 3.517854226896068e+03 -4.740567520083914e+02
3758 1.879000000000000e+01 3.520224910301639e+03 -4.742166102202191e+02
3759 1.879500000000000e+01 3.522596392998270e+03 -4.743764684320013e+02
3760 1.880000000000000e+01 3.524968674985959e+03 -4.745363266435106e+02
3761 1.880500000000000e+01 3.527341756264705e+03 -4.746961848552019e+02
3762 1.881000000000000e+01 3.529715636834511e+03 -4.748560430672114e+02
3763 1.881500000000000e+01 3.532090316695377e+03 -4.750159012788572e+02
3764 1.882000000000000e+01 3.534465795847299e+03 -4.751757594903211e+02
3765 1.882500000000000e+01 3.536842074290280e+03 -4.753356177022397e+02
3766 1.883000000000000e+01 3.539219152024322e+03 -4.754954759139764e+02
3767 1.883500000000000e+01 3.541597029049420e+03 -4.756553341256222e+02
3768 1.884000000000000e+01 3.543975705365578e+03 -4.758151923374044e+02
3769 1.884500000000000e+01 3.546355180972794e+03 -4.759750505491866e+02
3770 1.885000000000000e+01 3.548735455871070e+03 -4.761349087607869e+02
3771 1.885500000000000e+01 3.551116530060402e+03 -4.762947669724326e+02
3772 1.886000000000000e+01 3.553498403540794e+03 -4.764546251843967e+02
3773 1.886500000000000e+01 3.555881076312246e+03 -4.766144833959970e+02
3774 1.887000000000000e+01 3.558264548374754e+03 -4.767743416075518e+02
3775 1.887500000000000e+01 3.560648819728322e+03 -4.769341998192886e+02
3776 1.888000000000000e+01 3.563033890372947e+03 -4.770940580312526e+02
3777 1.888500000000000e+01 3.565419760308634e+03 -4.772539162429894e+02
3778 1.889000000000000e+01 3.567806429535377e+03 -4.774137744544532e+02
3779 1.889500000000000e+01 3.570193898053179e+03 -4.775736326663719e+02
3780 1.890000000000000e+01 3.572582165862041e+03 -4.777334908780176e+02
3781 1.890500000000000e+01 3.574971232961959e+03 -4.778933490894815e+02
3782 1.891000000000000e+01 3.577361099352936e+03 -4.780532073013546e+02
3783 1.891500000000000e+01 3.579751765034972e+03 -4.782130655133187e+02
3784 1.892000000000000e+01 3.582143230008069e+03 -4.783729237249190e+02
3785 1.892500000000000e+01 3.584535494272222e+03 -4.785327819364738e+02
3786 1.893000000000000e+01 3.586928557827433e+03 -4.786926401481196e+02
3787 1.893500000000000e+01 3.589322420673703e+03 -4.788524983600382e+02
3788 1.894000000000000e+01 3.591717082811034e+03 -4.790123565719114e+02
3789 1.894500000000000e+01 3.594112544239422e+03 -4.791722147833298e+02
3790 1.895000000000000e+01 3.596508804958867e+03 -4.793320729951574e+02
3791 1.895500000000000e+01 3.598905864969373e+03 -4.794919312069396e+02
3792 1.896000000000000e+01 3.601303724270937e+03 -4.796517894185399e+02
3793 1.896500000000000e+01 3.603702382863559e+03 -4.798116476302312e+02
3794 1.897000000000000e+01 3.606101840747239e+03 -4.799715058421498e+02
3795 1.897500000000000e+01 3.608502097921980e+03 -4.801313640538865e+02
3796 1.898000000000000e+01 3.610903154387778e+03 -4.802912222652594e+02
3797 1.898500000000000e+01 3.613305010144633e+03 -4.804510804772690e+02
3798 1.899000000000000e+01 3.615707665192550e+03 -4.806109386890967e+02
3799 1.899500000000000e+01 3.618111119531524e+03 -4.807707969004696e+02
3800 1.900000000000000e+01 3.620515373161555e+03 -4.809306551122518e+02
3801 1.900500000000000e+01 3.622920426082646e+03 -4.810905133242159e+02
3802 1.901000000000000e+01 3.625326278294797e+03 -4.812503715358162e+02
3803 1.901500000000000e+01 3.627732929798005e+03 -4.814102297474619e+02
3804 1.902000000000000e+01 3.630140380592272e+03 -4.815700879592441e+02
3805 1.902500000000000e+01 3.632548630677597e+03 -4.817299461709808e+02
3806 1.903000000000000e+01 3.634957680053982e+03 -4.818898043826721e+02
3807 1.903500000000000e+01 3.637367528721424e+03 -4.820496625942724e+02
3808 1.904000000000000e+01 3.639778176679924e+03 -4.822095208061000e+02
3809 1.904500000000000e+01 3.642189623929485e+03 -4.823693790178368e+02
3810 1.905000000000000e+01 3.644601870470103e+03 -4.825292372294825e+02
3811 1.905500000000000e+01 3.647014916301780e+03 -4.826890954412647e+02
3812 1.906000000000000e+01 3.649428761424515e+03 -4.828489536530469e+02
3813 1.906500000000000e+01 3.651843405838310e+03 -4.830088118646472e+02
3814 1.907000000000000e+01 3.654258849543162e+03 -4.831686700762930e+02
3815 1.907500000000000e+01 3.656675092539073e+03 -4.833285282881661e+02
3816 1.908000000000000e+01 3.659092134826044e+03 -4.834883864998574e+02
3817 1.908500000000000e+01 3.661509976404071e+03 -4.836482447115031e+02
3818 1.909000000000000e+01 3.663928617273159e+03 -4.838081029232399e+02
3819 1.909500000000000e+01 3.666348057433304e+03 -4.839679611350675e+02
3820 1.910000000000000e+01 3.668768296884509e+03 -4.841278193468497e+02
3821 1.910500000000000e+01 3.671189335626772e+03 -4.842876775583591e+02
3822 1.911000000000000e+01 3.673611173660093e+03 -4.844475357701867e+02
3823 1.911500000000000e+01 3.676033810984474e+03 -4.846073939818780e+02
3824 1.912000000000000e+01 3.678457247599912e+03 -4.847672521934783e+02
3825 1.912500000000000e+01 3.680881483506409e+03 -4.849271104052605e+02
3826 1.913000000000000e+01 3.683306518703964e+03 -4.850869686170881e+02
3827 1.913500000000000e+01 3.685732353192580e+03 -4.852468268288249e+02
3828 1.914000000000000e+01 3.688158986972252e+03 -4.854066850403797e+02
3829 1.914500000000000e+01 3.690586420042984e+03 -4.855665432522073e+02
3830 1.915000000000000e+01 3.693014652404775e+03 -4.857264014639441e+02
3831 1.915500000000000e+01 3.695443684057623e+03 -4.858862596754989e+02
3832 1.916000000000000e+01 3.697873515001530e+03 -4.860461178871901e+02
3833 1.916500000000000e+01 3.700304145236495e+03 -4.862059760991542e+02
3834 1.917000000000000e+01 3.702735574762521e+03 -4.863658343108455e+02
3835 1.917500000000000e+01 3.705167803579604e+03 -4.865256925224003e+02
3836 1.918000000000000e+01 3.707600831687745e+03 -4.866855507341370e+02
3837 1.918500000000000e+01 3.710034659086945e+03 -4.868454089460101e+02
3838 1.919000000000000e+01 3.712469285777205e+03 -4.870052671577469e+02
3839 1.919500000000000e+01 3.714904711758522e+03 -4.871651253692107e+02
3840 1.920000000000000e+01 3.717340937030897e+03 -4.873249835810384e+02
3841 1.920500000000000e+01 3.719777961594333e+03 -4.874848417928661e+02
3842 1.921000000000000e+01 3.722215785448826e+03 -4.876447000045118e+02
3843 1.921500000000000e+01 3.724654408594378e+03 -4.878045582162031e+02
3844 1.922000000000000e+01 3.727093831030988e+03 -4.879644164279853e+02
3845 1.922500000000000e+01 3.729534052758658e+03 -4.881242746396765e+02
3846 1.923000000000000e+01 3.731975073777385e+03 -4.882841328512313e+02
3847 1.923500000000000e+01 3.734416894087170e+03 -4.884439910631954e+02
3848 1.924000000000000e+01 3.736859513688017e+03 -4.886038492749776e+02
3849 1.924500000000000e+01 3.739302932579920e+03 -4.887637074864415e+02
3850 1.925000000000000e+01 3.741747150762881e+03 -4.889235656981782e+02
3851 1.925500000000000e+01 3.744192168236902e+03 -4.890834239100059e+02
3852 1.926000000000000e+01 3.746637985001981e+03 -4.892432821217881e+02
3853 1.926500000000000e+01 3.749084601058119e+03 -4.894031403333884e+02
3854 1.927000000000000e+01 3.751532016405315e+03 -4.895629985451251e+02
3855 1.927500000000000e+01 3.753980231043571e+03 -4.897228567569073e+02
3856 1.928000000000000e+01 3.756429244972884e+03 -4.898827149684166e+02
3857 1.928500000000000e+01 3.758879058193255e+03 -4.900425731801079e+02
3858 1.929000000000000e+01 3.761329670704685e+03 -4.902024313921174e+02
3859 1.929500000000000e+01 3.763781082507176e+03 -4.903622896037632e+02
3860 1.930000000000000e+01 3.766233293600723e+03 -4.905221478153180e+02
3861 1.930500000000000e+01 3.768686303985329e+03 -4.906820060271002e+02
3862 1.931000000000000e+01 3.771140113660994e+03 -4.908418642389734e+02
3863 1.931500000000000e+01 3.773594722627719e+03 -4.910017224506646e+02
3864 1.932000000000000e+01 3.776050130885500e+03 -4.911615806622194e+02
3865 1.932500000000000e+01 3.778506338434341e+03 -4.913214388740926e+02
3866 1.933000000000000e+01 3.780963345274241e+03 -4.914812970857838e+02
3867 1.933500000000000e+01 3.783421151405199e+03 -4.916411552974296e+02
3868 1.934000000000000e+01 3.785879756827216e+03 -4.918010135091663e+02
3869 1.934500000000000e+01 3.788339161540291e+03 -4.919608717209485e+02
3870 1.935000000000000e+01 3.790799365544425e+03 -4.921207299326852e+02
3871 1.935500000000000e+01 3.793260368839618e+03 -4.922805881442400e+02
3872 1.936000000000000e+01 3.795722171425868e+03 -4.924404463561586e+02
3873 1.936500000000000e+01 3.798184773303179e+03 -4.926003045678044e+02
3874 1.937000000000000e+01 3.800648174471546e+03 -4.927601627792683e+02
3875 1.937500000000000e+01 3.803112374930972e+03 -4.929200209911414e+02
3876 1.938000000000000e+01 3.805577374681457e+03 -4.930798792031055e+02
3877 1.938500000000000e+01 3.808043173723003e+03 -4.932397374147058e+02
3878 1.939000000000000e+01 3.810509772055604e+03 -4.933995956262606e+02
3879 1.939500000000000e+01 3.812977169679265e+03 -4.935594538381338e+02
3880 1.940000000000000e+01 3.815445366593985e+03 -4.937193120497341e+02
3881 1.940500000000000e+01 3.817914362799763e+03 -4.938791702614708e+02
3882 1.941000000000000e+01 3.820384158296600e+03 -4.940390284732075e+02
3883 1.941500000000000e+01 3.822854753084495e+03 -4.941988866850352e+02
3884 1.942000000000000e+01 3.825326147163451e+03 -4.943587448968174e+02
3885 1.942500000000000e+01 3.827798340533463e+03 -4.945186031082358e+02
3886 1.943000000000000e+01 3.830271333194533e+03 -4.946784613199270e+02
3887 1.943500000000000e+01 3.832745125146662e+03 -4.948383195319366e+02
3888 1.944000000000000e+01 3.835219716389852e+03 -4.949981777435823e+02
3889 1.944500000000000e+01 3.837695106924098e+03 -4.951580359550462e+02
3890 1.945000000000000e+01 3.840171296749403e+03 -4.953178941670558e+02
3891 1.945500000000000e+01 3.842648285865769e+03 -4.954777523788835e+02
3892 1.946000000000000e+01 3.845126074273192e+03 -4.956376105902564e+02
3893 1.946500000000000e+01 3.847604661971671e+03 -4.957974688019476e+02
3894 1.947000000000000e+01 3.850084048961211e+03 -4.959573270140027e+02
3895 1.947500000000000e+01 3.852564235241811e+03 -4.961171852256939e+02
3896 1.948000000000000e+01 3.855045220813468e+03 -4.962770434371578e+02
3897 1.948500000000000e+01 3.857527005676183e+03 -4.964369016491219e+02
3898 1.949000000000000e+01 3.860009589829959e+03 -4.965967598608586e+02
3899 1.949500000000000e+01 3.862492973274791e+03 -4.967566180723679e+02
3900 1.950000000000000e+01 3.864977156010683e+03 -4.969164762840592e+02
3901 1.950500000000000e+01 3.867462138037632e+03 -4.970763344959778e+02
3902 1.951000000000000e+01 3.869947919355643e+03 -4.972361927077145e+02
3903 1.951500000000000e+01 3.872434499964709e+03 -4.973960509190874e+02
3904 1.952000000000000e+01 3.874921879864833e+03 -4.975559091310970e+02
3905 1.952500000000000e+01 3.877410059056020e+03 -4.977157673428337e+02
3906 1.953000000000000e+01 3.879899037538262e+03 -4.978756255542976e+02
3907 1.953500000000000e+01 3.882388815311563e+03 -4.980354837660798e+02
3908 1.954000000000000e+01 3.884879392375923e+03 -4.981953419779529e+02
3909 1.954500000000000e+01 3.887370768731343e+03 -4.983552001897351e+02
3910 1.955000000000000e+01 3.889862944377820e+03 -4.985150584012899e+02
3911 1.955500000000000e+01 3.892355919315356e+03 -4.986749166129357e+02
3912 1.956000000000000e+01 3.894849693543949e+03 -4.988347748248543e+02
3913 1.956500000000000e+01 3.897344267063604e+03 -4.989946330366365e+02
3914 1.957000000000000e+01 3.899839639874316e+03 -4.991544912480549e+02
3915 1.957500000000000e+01 3.902335811976085e+03 -4.993143494598826e+02
3916 1.958000000000000e+01 3.904832783368915e+03 -4.994742076718467e+02
3917 1.958500000000000e+01 3.907330554052803e+03 -4.996340658833560e+02
3918 1.959000000000000e+01 3.909829124027748e+03 -4.997939240948654e+02
3919 1.959500000000000e+01 3.912328493293752e+03 -4.999537823069659e+02
3920 1.960000000000000e+01 3.914828661850818e+03 -5.001136405187026e+02
3921 1.960500000000000e+01 3.917329629698939e+03 -5.002734987300755e+02
3922 1.961000000000000e+01 3.919831396838119e+03 -5.004333569419941e+02
3923 1.961500000000000e+01 3.922333963268359e+03 -5.005932151537309e+02
3924 1.962000000000000e+01 3.924837328989656e+03 -5.007530733652857e+02
3925 1.962500000000000e+01 3.927341494002012e+03 -5.009129315769769e+02
3926 1.963000000000000e+01 3.929846458305426e+03 -5.010727897889410e+02
3927 1.963500000000000e+01 3.932352221899901e+03 -5.012326480006323e+02
3928 1.964000000000000e+01 3.934858784785432e+03 -5.013925062120961e+02
3929 1.964500000000000e+01 3.937366146962022e+03 -5.015523644240602e+02
3930 1.965000000000000e+01 3.939874308429673e+03 -5.017122226358879e+02
3931 1.965500000000000e+01 3.942383269188381e+03 -5.018720808473063e+02
3932 1.966000000000000e+01 3.944893029238146e+03 -5.020319390589975e+02
3933 1.966500000000000e+01 3.947403588578971e+03 -5.021917972710071e+02
3934 1.967000000000000e+01 3.949914947210856e+03 -5.023516554826529e+02
3935 1.967500000000000e+01 3.952427105133797e+03 -5.025115136941167e+02
3936 1.968000000000000e+01 3.954940062347797e+03 -5.026713719058989e+02
3937 1.968500000000000e+01 3.957453818852856e+03 -5.028312301178630e+02
3938 1.969000000000000e+01 3.959968374648975e+03 -5.029910883294633e+02
3939 1.969500000000000e+01 3.962483729736151e+03 -5.031509465410181e+02
3940 1.970000000000000e+01 3.964999884114386e+03 -5.033108047529822e+02
3941 1.970500000000000e+01 3.967516837783681e+03 -5.034706629646735e+02
3942 1.971000000000000e+01 3.970034590744032e+03 -5.036305211762283e+02
3943 1.971500000000000e+01 3.972553142995443e+03 -5.037903793879650e+02
3944 1.972000000000000e+01 3.975072494537912e+03 -5.039502375997927e+02
3945 1.972500000000000e+01 3.977592645371441e+03 -5.041100958114839e+02
3946 1.973000000000000e+01 3.980113595496027e+03 -5.042699540230842e+02
3947 1.973500000000000e+01 3.982635344911672e+03 -5.044298122350938e+02
3948 1.974000000000000e+01 3.985157893618378e+03 -5.045896704467850e+02
3949 1.974500000000000e+01 3.987681241616140e+03 -5.047495286582034e+02
3950 1.975000000000000e+01 3.990205388904960e+03 -5.049093868698947e+02
3951 1.975500000000000e+01 3.992730335484839e+03 -5.050692450819042e+02
3952 1.976000000000000e+01 3.995256081355779e+03 -5.052291032936409e+02
3953 1.976500000000000e+01 3.997782626517775e+03 -5.053889615050139e+02
3954 1.977000000000000e+01 4.000309970970829e+03 -5.055488197170234e+02
3955 1.977500000000000e+01 4.002838114714945e+03 -5.057086779287602e+02
3956 1.978000000000000e+01 4.005367057750117e+03 -5.058685361402240e+02
3957 1.978500000000000e+01 4.007896800076348e+03 -5.060283943520062e+02
3958 1.979000000000000e+01 4.010427341693637e+03 -5.061882525638794e+02
3959 1.979500000000000e+01 4.012958682601986e+03 -5.063481107755706e+02
3960 1.980000000000000e+01 4.015490822801392e+03 -5.065079689871254e+02
3961 1.980500000000000e+01 4.018023762291858e+03 -5.066678271988621e+02
3962 1.981000000000000e+01 4.020557501073381e+03 -5.068276854108262e+02
3963 1.981500000000000e+01 4.023092039145966e+03 -5.069875436224720e+02
3964 1.982000000000000e+01 4.025627376509606e+03 -5.071474018339359e+02
3965 1.982500000000000e+01 4.028163513164305e+03 -5.073072600459454e+02
3966 1.983000000000000e+01 4.030700449110065e+03 -5.074671182576822e+02
3967 1.983500000000000e+01 4.033238184346882e+03 -5.076269764692370e+02
3968 1.984000000000000e+01 4.035776718874758e+03 -5.077868346808373e+02
3969 1.984500000000000e+01 4.038316052693690e+03 -5.079466928927104e+02
3970 1.985000000000000e+01 4.040856185803685e+03 -5.081065511044926e+02
3971 1.985500000000000e+01 4.043397118204735e+03 -5.082664093161384e+02
3972 1.986000000000000e+01 4.045938849896846e+03 -5.084262675279206e+02
3973 1.986500000000000e+01 4.048481380880015e+03 -5.085861257395209e+02
3974 1.987000000000000e+01 4.051024711154241e+03 -5.087459839512576e+02
3975 1.987500000000000e+01 4.053568840719527e+03 -5.089058421629943e+02
3976 1.988000000000000e+01 4.056113769575871e+03 -5.090657003748220e+02
3977 1.988500000000000e+01 4.058659497723275e+03 -5.092255585865132e+02
3978 1.989000000000000e+01 4.061206025161736e+03 -5.093854167980226e+02
3979 1.989500000000000e+01 4.063753351891256e+03 -5.095452750099412e+02
3980 1.990000000000000e+01 4.066301477911836e+03 -5.097051332217234e+02
3981 1.990500000000000e+01 4.068850403223473e+03 -5.098649914332327e+02
3982 1.991000000000000e+01 4.071400127826168e+03 -5.100248496449240e+02
3983 1.991500000000000e+01 4.073950651719922e+03 -5.101847078568426e+02
3984 1.992000000000000e+01 4.076501974904736e+03 -5.103445660684883e+02
3985 1.992500000000000e+01 4.079054097380607e+03 -5.105044242801341e+02
3986 1.993000000000000e+01 4.081607019147538e+03 -5.106642824919163e+02
3987 1.993500000000000e+01 4.084160740205526e+03 -5.108241407036076e+02
3988 1.994000000000000e+01 4.086715260554574e+03 -5.109839989152988e+02
3989 1.994500000000000e+01 4.089270580194679e+03 -5.111438571270355e+02
3990 1.995000000000000e+01 4.091826699125844e+03 -5.113037153389087e+02
3991 1.995500000000000e+01 4.094383617348068e+03 -5.114635735505544e+02
3992 1.996000000000000e+01 4.096941334861350e+03 -5.116234317621547e+02
3993 1.996500000000000e+01 4.099499851665690e+03 -5.117832899738460e+02
3994 1.997000000000000e+01 4.102059167761088e+03 -5.119431481857646e+02
3995 1.997500000000000e+01 4.104619283147547e+03 -5.121030063974104e+02
3996 1.998000000000000e+01 4.107180197825062e+03 -5.122628646089652e+02
3997 1.998500000000000e+01 4.109741911793637e+03 -5.124227228208838e+02
3998 1.999000000000000e+01 4.112304425053271e+03 -5.125825810327115e+02
3999 1.999500000000000e+01 4.114867737603964e+03 -5.127424392441753e+02
4000 2.000000000000000e+01 4.117431849445713e+03 -5.129022974558211e+02

#################################################################

Bond_2
N 4000

1 5.000000000000000e-03 1.809030165355193e+02 9.986160508360058e+01
2 1.000000000000000e-02 1.804040544973923e+02 9.972321016720116e+01
3 1.500000000000000e-02 1.799057844338473e+02 9.958481525080174e+01
4 2.000000000000000e-02 1.794082063448843e+02 9.944642033439948e+01
5 2.500000000000000e-02 1.789113202305033e+02 9.930802541800290e+01
6 3.000000000000000e-02 1.784151260907043e+02 9.916963050160348e+01
7 3.500000000000000e-02 1.779196239254873e+02 9.903123558520406e+01
8 4.000000000000000e-02 1.774248137348522e+02 9.889284066880464e+01
9 4.500000000000000e-02 1.769306955187992e+02 9.875444575240522e+01
10 5.000000000000000e-02 1.764372692773282e+02 9.861605083600580e+01
11 5.500000000000000e-02 1.759445350104392e+02 9.847765591960638e+01
12 6.000000000000000e-02 1.754524927181321e+02 9.833926100320696e+01
13 6.500000000000000e-02 1.749611424004071e+02 9.820086608680754e+01
14 7.000000000000001e-02 1.744704840572640e+02 9.806247117040812e+01
15 7.500000000000000e-02 1.739805176887030e+02 9.792407625400870e+01
16 8.000000000000000e-02 1.734912432947239e+02 9.778568133760928e+01
17 8.500000000000001e-02 1.730026608753269e+02 9.764728642120986e+01
18 9.000000000000000e-02 1.725147704305118e+02 9.750889150481044e+01
19 9.500000000000000e-02 1.720275719602788e+02 9.737049658840817e+01
20 1.000000000000000e-01 1.715410654646278e+02 9.723210167201159e+01
21 1.050000000000000e-01 1.710552509435587e+02 9.709370675561217e+01
22 1.100000000000000e-01 1.705701283970716e+02 9.695531183921275e+01
23 1.150000000000000e-01 1.700856978251666e+02 9.681691692281333e+01
24 1.200000000000000e-01 1.696019592278435e+02 9.667852200641391e+01
25 1.250000000000000e-01 1.691189126051024e+02 9.654012709001449e+01
26 1.300000000000000e-01 1.686365579569434e+02 9.640173217361223e+01
27 1.350000000000000e-01 1.681548952833663e+02 9.626333725721565e+01
28 1.400000000000000e-01 1.676739245843712e+02 9.612494234081623e+01
29 1.450000000000000e-01 1.671936458599581e+02 9.598654742441681e+01
30 1.500000000000000e-01 1.667140591101270e+02 9.584815250801739e+01
31 1.550000000000000e-01 1.662351643348780e+02 9.570975759161513e+01
32 1.600000000000000e-01 1.657569615342109e+02 9.557136267521855e+01
33 1.650000000000000e-01 1.652794507081258e+02 9.543296775881913e+01
34 1.700000000000000e-01 1.648026318566227e+02 9.529457284241971e+01
35 1.750000000000000e-01 1.643265049797016e+02 9.515617792602029e+01
36 1.800000000000000e-01 1.638510700773625e+02 9.501778300961803e+01
37 1.850000000000000e-01 1.633763271496054e+02 9.487938809322145e+01
38 1.900000000000000e-01 1.629022761964303e+02 9.474099317682203e+01
39 1.950000000000000e-01 1.624289172178372e+02 9.460259826041977e+01
40 2.000000000000000e-01 1.619562502138261e+02 9.446420334402319e+01
41 2.050000000000000e-01 1.614842751843969e+02 9.432580842762377e+01
42 2.100000000000000e-01 1.610129921295498e+02 9.418741351122435e+01
43 2.150000000000000e-01 1.605424010492847e+02 9.404901859482493e+01
44 2.200000000000000e-01 1.600725019436016e+02 9.391062367842267e+01
45 2.250000000000000e-01 1.596032948125005e+02 9.377222876202609e+01
46 2.300000000000000e-01 1.591347796559813e+02 9.363383384562667e+01
47 2.350000000000000e-01 1.586669564740442e+02 9.349543892922441e+01
48 2.400000000000000e-01 1.581998252666891e+02 9.335704401282783e+01
49 2.450000000000000e-01 1.577333860339159e+02 9.321864909642841e+01
50 2.500000000000000e-01 1.572676387757248e+02 9.308025418002615e+01
51 2.550000000000000e-01 1.568025834921157e+02 9.294185926362957e+01
52 2.600000000000000e-01 1.563382201830885e+02 9.280346434723015e+01
53 2.650000000000000e-01 1.558745488486434e+02 9.266506943082788e+01
54 2.700000000000000e-01 1.554115694887802e+02 9.252667451443131e+01
55 2.750000000000000e-01 1.549492821034991e+02 9.238827959803189e+01
56 2.800000000000000e-01 1.544876866927999e+02 9.224988468162962e+01
57 2.850000000000000e-01 1.540267832566828e+02 9.211148976523020e+01
58 2.900000000000000e-01 1.535665717951476e+02 9.197309484883363e+01
59 2.950000000000000e-01 1.531070523081944e+02 9.183469993243421e+01
60 3.000000000000000e-01 1.526482247958233e+02 9.169630501603194e+01
61 3.050000000000000e-01 1.521900892580341e+02 9.155791009963536e+01
62 3.100000000000000e-01 1.517326456948269e+02 9.141951518323594e+01
63 3.150000000000000e-01 1.512758941062017e+02 9.128112026683368e+01
64 3.200000000000000e-01 1.508198344921586e+02 9.114272535043710e+01
65 3.250000000000000e-01 1.503644668526974e+02 9.100433043403768e+01
66 3.300000000000000e-01 1.499097911878182e+02 9.086593551763542e+01
67 3.350000000000000e-01 1.494558074975210e+02 9.072754060123600e+01
68 3.400000000000000e-01 1.490025157818058e+02 9.058914568483658e+01
69 3.450000000000000e-01 1.485499160406727e+02 9.045075076844000e+01
70 3.500000000000000e-01 1.480980082741214e+02 9.031235585204058e+01
71 3.550000000000000e-01 1.476467924821523e+02 9.017396093563832e+01
72 3.600000000000000e-01 1.471962686647651e+02 9.003556601924174e+01
73 3.650000000000000e-01 1.467464368219598e+02 8.989717110284232e+01
74 3.700000000000000e-01 1.462972969537366e+02 8.975877618644006e+01
75 3.750000000000000e-01 1.458488490600954e+02 8.962038127004064e+01
76 3.800000000000000e-01 1.454010931410362e+02 8.948198635364122e+01
77 3.850000000000000e-01 1.449540291965590e+02 8.934359143724464e+01
78 3.900000000000000e-01 1.445076572266638e+02 8.920519652084522e+01
79 3.950000000000000e-01 1.440619772313506e+02 8.906680160444296e+01
80 4.000000000000000e-01 1.436169892106194e+02 8.892840668804638e+01
81 4.050000000000000e-01 1.431726931644701e+02 8.879001177164696e+01
82 4.100000000000000e-01 1.427290890929029e+02 8.865161685524470e+01
83 4.150000000000000e-01 1.422861769959177e+02 8.851322193884528e+01
84 4.200000000000000e-01 1.418439568735144e+02 8.837482702244586e+01
85 4.250000000000000e-01 1.414024287256932e+02 8.823643210604644e+01
86 4.300000000000000e-01 1.409615925524540e+02 8.809803718964986e+01
87 4.350000000000000e-01 1.405214483537967e+02 8.795964227325044e+01
88 4.400000000000000e-01 1.400819961297215e+02 8.782124735684818e+01
89 4.450000000000000e-01 1.396432358802282e+02 8.768285244044876e+01
90 4.500000000000000e-01 1.392051676053170e+02 8.754445752404934e+01
91 4.550000000000000e-01 1.387677913049877e+02 8.740606260765276e+01
92 4.600000000000000e-01 1.383311069792404e+02 8.726766769125334e+01
93 4.650000000000000e-01 1.378951146280752e+02 8.712927277485107e+01
94 4.700000000000000e-01 1.374598142514919e+02 8.699087785845165e+01
95 4.750000000000000e-01 1.370252058494907e+02 8.685248294205508e+01
96 4.800000000000000e-01 1.365912894220714e+02 8.671408802565281e+01
97 4.850000000000000e-01 1.361580649692341e+02 8.657569310925339e+01
98 4.900000000000000e-01 1.357255324909788e+02 8.643729819285682e+01
99 4.950000000000000e-01 1.352936919873056e+02 8.629890327645455e+01
100 5.000000000000000e-01 1.348625434582143e+02 8.616050836005513e+01
101 5.050000000000000e-01 1.344320869037050e+02 8.602211344365571e+01
102 5.100000000000000e-01 1.340023223237777e+02 8.588371852725629e+01
103 5.150000000000000e-01 1.335732497184325e+02 8.574532361085687e+01
104 5.200000000000000e-01 1.331448690876692e+02 8.560692869446029e+01
105 5.250000000000000e-01 1.327171804314879e+02 8.546853377806087e+01
106 5.300000000000000e-01 1.322901837498886e+02 8.533013886165861e+01
107 5.350000000000000e-01 1.318638790428713e+02 8.519174394525919e+01
108 5.400000000000000e-01 1.314382663104360e+02 8.505334902885977e+01
109 5.450000000000000e-01 1.310133455525827e+02 8.491495411246035e+01
110 5.500000000000000e-01 1.305891167693114e+02 8.477655919606377e+01
111 5.550000000000000e-01 1.301655799606220e+02 8.463816427966435e+01
112 5.600000000000001e-01 1.297427351265147e+02 8.449976936326209e+01
113 5.650000000000001e-01 1.293205822669894e+02 8.436137444686267e+01
114 5.700000000000001e-01 1.288991213820461e+02 8.422297953046325e+01
115 5.750000000000001e-01 1.284783524716848e+02 8.408458461406383e+01
116 5.800000000000000e-01 1.280582755359055e+02 8.394618969766441e+01
117 5.850000000000000e-01 1.276388905747081e+02 8.380779478126499e+01
118 5.900000000000000e-01 1.272201975880928e+02 8.366939986486557e+01
119 5.950000000000000e-01 1.268021965760595e+02 8.353100494846615e+01
120 6.000000000000000e-01 1.263848875386082e+02 8.339261003206673e+01
121 6.050000000000000e-01 1.259682704757388e+02 8.325421511566731e+01
122 6.100000000000000e-01 1.255523453874515e+02 8.311582019926931e+01
123 6.150000000000000e-01 1.251371122737461e+02 8.297742528287131e+01
124 6.200000000000000e-01 1.247225711346228e+02 8.283903036647047e+01
125 6.250000000000000e-01 1.243087219700814e+02 8.270063545006963e+01
126 6.300000000000000e-01 1.238955647801221e+02 8.256224053367021e+01
127 6.350000000000000e-01 1.234830995647447e+02 8.242384561727079e+01
128 6.400000000000000e-01 1.230713263239494e+02 8.228545070087137e+01
129 6.450000000000000e-01 1.226602450577360e+02 8.214705578447195e+01
130 6.500000000000000e-01 1.222498557661046e+02 8.200866086807252e+01
131 6.550000000000000e-01 1.218401584490553e+02 8.187026595167310e+01
132 6.600000000000000e-01 1.214311531065879e+02 8.173187103527368e+01
133 6.650000000000000e-01 1.210228397387025e+02 8.159347611887426e+01
134 6.700000000000000e-01 1.206152183453992e+02 8.145508120247484e+01
135 6.750000000000000e-01 1.202082889266778e+02 8.131668628607542e+01
136 6.800000000000000e-01 1.198020514825384e+02 8.117829136967600e+01
137 6.850000000000001e-01 1.193965060129810e+02 8.103989645327658e+01
138 6.900000000000001e-01 1.189916525180057e+02 8.090150153687858e+01
139 6.950000000000001e-01 1.185874909976122e+02 8.076310662047916e+01
140 7.000000000000001e-01 1.181840214518009e+02 8.062471170407690e+01
141 7.050000000000000e-01 1.177812438805715e+02 8.048631678767748e+01
142 7.100000000000000e-01 1.173791582839241e+02 8.034792187127948e+01
143 7.150000000000000e-01 1.169777646618587e+02 8.020952695488006e+01
144 7.200000000000000e-01 1.165770630143753e+02 8.007113203848064e+01
145 7.250000000000000e-01 1.161770533414739e+02 7.993273712208122e+01
146 7.300000000000000e-01 1.157777356431545e+02 7.979434220568180e+01
147 7.350000000000000e-01 1.153791099194171e+02 7.965594728928238e+01
148 7.400000000000000e-01 1.149811761702616e+02 7.951755237288296e+01
149 7.450000000000000e-01 1.145839343956882e+02 7.937915745648354e+01
150 7.500000000000000e-01 1.141873845956968e+02 7.924076254008412e+01
151 7.550000000000000e-01 1.137915267702874e+02 7.910236762368470e+01
152 7.600000000000000e-01 1.133963609194600e+02 7.896397270728528e+01
153 7.650000000000000e-01 1.130018870432145e+02 7.882557779088586e+01
154 7.700000000000000e-01 1.126081051415511e+02 7.868718287448644e+01
155 7.750000000000000e-01 1.122150152144697e+02 7.854878795808702e+01
156 7.800000000000000e-01 1.118226172619702e+02 7.841039304168760e+01
157 7.850000000000000e-01 1.114309112840528e+02 7.827199812528818e+01
158 7.900000000000000e-01 1.110398972807174e+02 7.813360320888876e+01
159 7.950000000000000e-01 1.106495752519639e+02 7.799520829248934e+01
160 8.000000000000000e-01 1.102599451977925e+02 7.785681337608992e+01
161 8.050000000000000e-01 1.098710071182030e+02 7.771841845969050e+01
162 8.100000000000001e-01 1.094827610131956e+02 7.758002354329108e+01
163 8.150000000000001e-01 1.090952068827701e+02 7.744162862689024e+01
164 8.200000000000001e-01 1.087083447269267e+02 7.730323371049082e+01
165 8.250000000000001e-01 1.083221745456652e+02 7.716483879409282e+01
166 8.300000000000001e-01 1.079366963389857e+02 7.702644387769197e+01
167 8.350000000000000e-01 1.075519101068883e+02 7.688804896129255e+01
168 8.400000000000000e-01 1.071678158493728e+02 7.674965404489456e+01
169 8.450000000000000e-01 1.067844135664393e+02 7.661125912849371e+01
170 8.500000000000000e-01 1.064017032580879e+02 7.647286421209429e+01
171 8.550000000000000e-01 1.060196849243184e+02 7.633446929569629e+01
172 8.600000000000000e-01 1.056383585651309e+02 7.619607437929830e+01
173 8.650000000000000e-01 1.052577241805254e+02 7.605767946289745e+01
174 8.700000000000000e-01 1.048777817705019e+02 7.591928454649661e+01
175 8.750000000000000e-01 1.044985313350604e+02 7.578088963009861e+01
176 8.800000000000000e-01 1.041199728742009e+02 7.564249471369919e+01
177 8.850000000000000e-01 1.037421063879234e+02 7.550409979729835e+01
178 8.900000000000000e-01 1.033649318762280e+02 7.536570488089893e+01
179 8.950000000000000e-01 1.029884493391145e+02 7.522730996450093e+01
180 9.000000000000000e-01 1.026126587765829e+02 7.508891504810151e+01
181 9.050000000000000e-01 1.022375601886334e+02 7.495052013170067e+01
182 9.100000000000000e-01 1.018631535752659e+02 7.481212521530125e+01
183 9.150000000000000e-01 1.014894389364804e+02 7.467373029890325e+01
184 9.200000000000000e-01 1.011164162722769e+02 7.453533538250241e+01
185 9.250000000000000e-01 1.007440855826554e+02 7.439694046610299e+01
186 9.300000000000000e-01 1.003724468676159e+02 7.425854554970499e+01
187 9.350000000000001e-01 1.000015001271584e+02 7.412015063330415e+01
188 9.400000000000001e-01 9.963124536128284e+01 7.398175571690473e+01
189 9.450000000000001e-01 9.926168256998930e+01 7.384336080050673e+01
190 9.500000000000001e-01 9.889281175327777e+01 7.370496588410589e+01
191 9.550000000000001e-01 9.852463291114825e+01 7.356657096770647e+01
192 9.600000000000000e-01 9.815714604360070e+01 7.342817605130847e+01
193 9.650000000000000e-01 9.779035115063516e+01 7.328978113490763e+01
194 9.700000000000000e-01 9.742424823225163e+01 7.315138621850821e+01
195 9.750000000000000e-01 9.705883728845008e+01 7.301299130211021e+01
196 9.800000000000000e-01 9.669411831923053e+01 7.287459638570937e+01
197 9.850000000000000e-01 9.633009132459298e+01 7.273620146930995e+01
198 9.900000000000000e-01 9.596675630453743e+01 7.259780655291053e+01
199 9.950000000000000e-01 9.560411325906388e+01 7.245941163651111e+01
200 1.000000000000000e+00 9.524216218817232e+01 7.232101672011311e+01
201 1.005000000000000e+00 9.488090309186275e+01 7.218262180371227e+01
202 1.010000000000000e+00 9.452033597013519e+01 7.204422688731285e+01
203 1.015000000000000e+00 9.416046082298962e+01 7.190583197091343e+01
204 1.020000000000000e+00 9.380127765042606e+01 7.176743705451258e+01
205 1.025000000000000e+00 9.344278645244449e+01 7.162904213811458e+01
206 1.030000000000000e+00 9.308498722904491e+01 7.149064722171659e+01
207 1.035000000000000e+00 9.272787998022733e+01 7.135225230531574e+01
208 1.040000000000000e+00 9.237146470599176e+01 7.121385738891632e+01
209 1.045000000000000e+00 9.201574140633817e+01 7.107546247251690e+01
210 1.050000000000000e+00 9.166071008126659e+01 7.093706755611748e+01
211 1.055000000000000e+00 9.130637073077699e+01 7.079867263971948e+01
212 1.060000000000000e+00 9.095272335486939e+01 7.066027772331864e+01
213 1.065000000000000e+00 9.059976795354380e+01 7.052188280691922e+01
214 1.070000000000000e+00 9.024750452680020e+01 7.038348789051980e+01
215 1.075000000000000e+00 8.989593307463861e+01 7.024509297412038e+01
216 1.080000000000000e+00 8.954505359705900e+01 7.010669805772096e+01
217 1.085000000000000e+00 8.919486609406140e+01 6.996830314132154e+01
218 1.090000000000000e+00 8.884537056564578e+01 6.982990822492212e+01
219 1.095000000000000e+00 8.849656701181217e+01 6.969151330852270e+01
220 1.100000000000000e+00 8.814845543256055e+01 6.955311839212186e+01
221 1.105000000000000e+00 8.780103582789096e+01 6.941472347572386e+01
222 1.110000000000000e+00 8.745430819780331e+01 6.927632855932444e+01
223 1.115000000000000e+00 8.710827254229771e+01 6.913793364292502e+01
224 1.120000000000000e+00 8.676292886137406e+01 6.899953872652560e+01
225 1.125000000000000e+00 8.641827715503246e+01 6.886114381012476e+01
226 1.130000000000000e+00 8.607431742327282e+01 6.872274889372676e+01
227 1.135000000000000e+00 8.573104966609519e+01 6.858435397732734e+01
228 1.140000000000000e+00 8.538847388349954e+01 6.844595906092792e+01
229 1.145000000000000e+00 8.504659007548591e+01 6.830756414452850e+01
230 1.150000000000000e+00 8.470539824205426e+01 6.816916922813050e+01
231 1.155000000000000e+00 8.436489838320460e+01 6.803077431172824e+01
232 1.160000000000000e+00 8.402509049893698e+01 6.789237939532882e+01
233 1.165000000000000e+00 8.368597458925132e+01 6.775398447893082e+01
234 1.170000000000000e+00 8.334755065414767e+01 6.761558956252998e+01
235 1.175000000000000e+00 8.300981869362602e+01 6.747719464613056e+01
236 1.180000000000000e+00 8.267277870768636e+01 6.733879972973256e+01
237 1.185000000000000e+00 8.233643069632869e+01 6.720040481333314e+01
238 1.190000000000000e+00 8.200077465955303e+01 6.706200989693372e+01
239 1.195000000000000e+00 8.166581059735935e+01 6.692361498053288e+01
240 1.200000000000000e+00 8.133153850974770e+01 6.678522006413345e+01
241 1.205000000000000e+00 8.099795839671802e+01 6.664682514773546e+01
242 1.210000000000000e+00 8.066507025827035e+01 6.650843023133604e+01
243 1.215000000000000e+00 8.033287409440466e+01 6.637003531493662e+01
244 1.220000000000000e+00 8.000136990512098e+01 6.623164039853719e+01
245 1.225000000000000e+00 7.967055769041929e+01 6.609324548213777e+01
246 1.230000000000000e+00 7.934043745029960e+01 6.595485056573693e+01
247 1.235000000000000e+00 7.901100918476192e+01 6.581645564933893e+01
248 1.240000000000000e+00 7.868227289380621e+01 6.567806073293809e+01
249 1.245000000000000e+00 7.835422857743254e+01 6.553966581653867e+01
250 1.250000000000000e+00 7.802687623564083e+01 6.540127090014209e+01
251 1.255000000000000e+00 7.770021586843112e+01 6.526287598373983e+01
252 1.260000000000000e+00 7.737424747580343e+01 6.512448106734041e+01
253 1.265000000000000e+00 7.704897105775771e+01 6.498608615094241e+01
254 1.270000000000000e+00 7.672438661429400e+01 6.484769123454299e+01
255 1.275000000000000e+00 7.640049414541228e+01 6.470929631814215e+01
256 1.280000000000000e+00 7.607729365111258e+01 6.457090140174131e+01
257 1.285000000000000e+00 7.575478513139487e+01 6.443250648534331e+01
258 1.290000000000000e+00 7.543296858625915e+01 6.429411156894531e+01
259 1.295000000000000e+00 7.511184401570542e+01 6.415571665254589e+01
260 1.300000000000000e+00 7.479141141973369e+01 6.401732173614505e+01
261 1.305000000000000e+00 7.447167079834396e+01 6.387892681974563e+01
262 1.310000000000000e+00 7.415262215153624e+01 6.374053190334763e+01
263 1.315000000000000e+00 7.383426547931049e+01 6.360213698694679e+01
264 1.320000000000000e+00 7.351660078166677e+01 6.346374207054737e+01
265 1.325000000000000e+00 7.319962805860501e+01 6.332534715414795e+01
266 1.330000000000000e+00 7.288334731012529e+01 6.318695223774853e+01
267 1.335000000000000e+00 7.256775853622753e+01 6.304855732134911e+01
268 1.340000000000000e+00 7.225286173691180e+01 6.291016240494969e+01
269 1.345000000000000e+00 7.193865691217803e+01 6.277176748855169e+01
270 1.350000000000000e+00 7.162514406202628e+01 6.263337257215085e+01
271 1.355000000000000e+00 7.131232318645652e+01 6.249497765575143e+01
272 1.360000000000000e+00 7.100019428546877e+01 6.235658273935201e+01
273 1.365000000000000e+00 7.068875735906300e+01 6.221818782295259e+01
274 1.370000000000000e+00 7.037801240723924e+01 6.207979290655317e+01
275 1.375000000000000e+00 7.006795942999747e+01 6.194139799015375e+01
276 1.380000000000000e+00 6.975859842733770e+01 6.180300307375433e+01
277 1.385000000000000e+00 6.944992939925993e+01 6.166460815735775e+01
278 1.390000000000000e+00 6.914195234576412e+01 6.152621324095549e+01
279 1.395000000000000e+00 6.883466726685037e+01 6.138781832455606e+01
280 1.400000000000000e+00 6.852807416251856e+01 6.124942340815664e+01
281 1.405000000000000e+00 6.822217303276881e+01 6.111102849175580e+01
282 1.410000000000000e+00 6.791696387760101e+01 6.097263357535780e+01
283 1.415000000000000e+00 6.761244669701523e+01 6.083423865895838e+01
284 1.420000000000000e+00 6.730862149101142e+01 6.069584374255896e+01
285 1.425000000000000e+00 6.700548825958964e+01 6.055744882615954e+01
286 1.430000000000000e+00 6.670304700274983e+01 6.041905390976012e+01
287 1.435000000000000e+00 6.640129772049204e+01 6.028065899336070e+01
288 1.440000000000000e+00 6.610024041281622e+01 6.014226407696128e+01
289 1.445000000000000e+00 6.579987507972243e+01 6.000386916056044e+01
290 1.450000000000000e+00 6.550020172121062e+01 5.986547424416244e+01
291 1.455000000000000e+00 6.520122033728080e+01 5.972707932776302e+01
292 1.460000000000000e+00 6.490293092793299e+01 5.958868441136360e+01
293 1.465000000000000e+00 6.460533349316717e+01 5.945028949496418e+01
294 1.470000000000000e+00 6.430842803298334e+01 5.931189457856760e+01
295 1.475000000000000e+00 6.401221454738149e+01 5.917349966216534e+01
296 1.480000000000000e+00 6.371669303636169e+01 5.903510474576450e+01
297 1.485000000000000e+00 6.342186349992384e+01 5.889670982936508e+01
298 1.490000000000000e+00 6.312772593806804e+01 5.875831491296708e+01
299 1.495000000000000e+00 6.283428035079417e+01 5.861991999656766e+01
300 1.500000000000000e+00 6.254152673810236e+01 5.848152508016682e+01
301 1.505000000000000e+00 6.224946509999251e+01 5.834313016376882e+01
302 1.510000000000000e+00 6.195809543646467e+01 5.820473524736940e+01
303 1.515000000000000e+00 6.166741774751881e+01 5.806634033096998e+01
304 1.520000000000000e+00 6.137743203315497e+01 5.792794541457056e+01
305 1.525000000000000e+00 6.108813829337311e+01 5.778955049817114e+01
306 1.530000000000000e+00 6.079953652817326e+01 5.765115558177172e+01
307 1.535000000000000e+00 6.051162673755539e+01 5.751276066537088e+01
308 1.540000000000000e+00 6.022440892151955e+01 5.737436574897004e+01
309 1.545000000000000e+00 5.993788308006569e+01 5.723597083257204e+01
310 1.550000000000000e+00 5.965204921319383e+01 5.709757591617404e+01
311 1.555000000000000e+00 5.936690732090395e+01 5.695918099977746e+01
312 1.560000000000000e+00 5.908245740319606e+01 5.682078608337378e+01
313 1.565000000000000e+00 5.879869946007021e+01 5.668239116697578e+01
314 1.570000000000000e+00 5.851563349152630e+01 5.654399625057493e+01
315 1.575000000000000e+00 5.823325949756446e+01 5.640560133417551e+01
316 1.580000000000000e+00 5.795157747818455e+01 5.626720641777752e+01
317 1.585000000000000e+00 5.767058743338669e+01 5.612881150137667e+01
318 1.590000000000000e+00 5.739028936317078e+01 5.599041658497868e+01
319 1.595000000000000e+00 5.711068326753690e+01 5.585202166857925e+01
320 1.600000000000000e+00 5.683176914648499e+01 5.571362675217841e+01
321 1.605000000000000e+00 5.655354700001512e+01 5.557523183578041e+01
322 1.610000000000000e+00 5.627601682812718e+01 5.543683691937957e+01
323 1.615000000000000e+00 5.599917863082132e+01 5.529844200297873e+01
324 1.620000000000000e+00 5.572303240809740e+01 5.516004708658215e+01
325 1.625000000000000e+00 5.544757815995550e+01 5.502165217018273e+01
326 1.630000000000000e+00 5.517281588639557e+01 5.488325725378189e+01
327 1.635000000000000e+00 5.489874558741768e+01 5.474486233738389e+01
328 1.640000000000000e+00 5.462536726302173e+01 5.460646742098589e+01
329 1.645000000000000e+00 5.435268091320782e+01 5.446807250458221e+01
330 1.650000000000000e+00 5.408068653797591e+01 5.432967758818563e+01
331 1.655000000000000e+00 5.380938413732596e+01 5.419128267178621e+01
332 1.660000000000000e+00 5.353877371125805e+01 5.405288775538679e+01
333 1.665000000000000e+00 5.326885525977210e+01 5.391449283898453e+01
334 1.670000000000000e+00 5.299962878286820e+01 5.377609792258511e+01
335 1.675000000000000e+00 5.273109428054624e+01 5.363770300618853e+01
336 1.680000000000000e+00 5.246325175280631e+01 5.349930808978627e+01
337 1.685000000000000e+00 5.219610119964838e+01 5.336091317338685e+01
338 1.690000000000000e+00 5.192964262107245e+01 5.322251825699027e+01
339 1.695000000000000e+00 5.166387601707848e+01 5.308412334059085e+01
340 1.700000000000000e+00 5.139880138766654e+01 5.294572842419143e+01
341 1.705000000000000e+00 5.113441873283656e+01 5.280733350778917e+01
342 1.710000000000000e+00 5.087072805258865e+01 5.266893859139259e+01
343 1.715000000000000e+00 5.060772934692264e+01 5.253054367499317e+01
344 1.720000000000000e+00 5.034542261583871e+01 5.239214875859091e+01
345 1.725000000000000e+00 5.008380785933673e+01 5.225375384219433e+01
346 1.730000000000000e+00 4.982288507741677e+01 5.211535892579207e+01
347 1.735000000000000e+00 4.956265427007881e+01 5.197696400939549e+01
348 1.740000000000000e+00 4.930311543732282e+01 5.183856909299607e+01
349 1.745000000000000e+00 4.904426857914885e+01 5.170017417659380e+01
350 1.750000000000000e+00 4.878611369555688e+01 5.156177926019723e+01
351 1.755000000000000e+00 4.852865078654688e+01 5.142338434379781e+01
352 1.760000000000000e+00 4.827187985211890e+01 5.128498942739554e+01
353 1.765000000000000e+00 4.801580089227292e+01 5.114659451099612e+01
354 1.770000000000000e+00 4.776041390700894e+01 5.100819959459670e+01
355 1.775000000000000e+00 4.750571889632695e+01 5.086980467820013e+01
356 1.780000000000000e+00 4.725171586022694e+01 5.073140976180071e+01
357 1.785000000000000e+00 4.699840479870895e+01 5.059301484539844e+01
358 1.790000000000000e+00 4.674578571177295e+01 5.045461992899618e+01
359 1.795000000000000e+00 4.649385859941899e+01 5.031622501260244e+01
360 1.800000000000000e+00 4.624262346164693e+01 5.017783009620302e+01
361 1.805000000000000e+00 4.599208029845695e+01 5.003943517980076e+01
362 1.810000000000000e+00 4.574222910984892e+01 4.990104026340418e+01
363 1.815000000000000e+00 4.549306989582291e+01 4.976264534700476e+01
364 1.820000000000000e+00 4.524460265637887e+01 4.962425043060534e+01
365 1.825000000000000e+00 4.499682739151686e+01 4.948585551420308e+01
366 1.830000000000000e+00 4.474974410123684e+01 4.934746059780366e+01
367 1.835000000000000e+00 4.450335278553882e+01 4.920906568140424e+01
368 1.840000000000000e+00 4.425765344442280e+01 4.907067076500766e+01
369 1.845000000000000e+00 4.401264607788875e+01 4.893227584860824e+01
370 1.850000000000000e+00 4.376833068593672e+01 4.879388093220598e+01
371 1.855000000000000e+00 4.352470726856669e+01 4.865548601580656e+01
372 1.860000000000000e+00 4.328177582577865e+01 4.851709109940714e+01
373 1.865000000000000e+00 4.303953635757262e+01 4.837869618300772e+01
374 1.870000000000000e+00 4.279798886394858e+01 4.824030126661114e+01
375 1.875000000000000e+00 4.255713334490650e+01 4.810190635021172e+01
376 1.880000000000000e+00 4.231696980044646e+01 4.796351143380946e+01
377 1.885000000000000e+00 4.207749823056841e+01 4.782511651741004e+01
378 1.890000000000000e+00 4.183871863527236e+01 4.768672160101062e+01
379 1.895000000000000e+00 4.160063101455830e+01 4.754832668461120e+01
380 1.900000000000000e+00 4.136323536842625e+01 4.740993176821462e+01
381 1.905000000000000e+00 4.112653169687616e+01 4.727153685181520e+01
382 1.910000000000000e+00 4.089051999990809e+01 4.713314193541294e+01
383 1.915000000000000e+00 4.065520027752203e+01 4.699474701901352e+01
384 1.920000000000000e+00 4.042057252971796e+01 4.685635210261410e+01
385 1.925000000000000e+00 4.018663675649589e+01 4.671795718621468e+01
386 1.930000000000000e+00 3.995339295785581e+01 4.657956226981526e+01
387 1.935000000000000e+00 3.972084113379773e+01 4.644116735341868e+01
388 1.940000000000000e+00 3.948898128432162e+01 4.630277243701926e+01
389 1.945000000000000e+00 3.925781340942754e+01 4.616437752061699e+01
390 1.950000000000000e+00 3.902733750911545e+01 4.602598260421757e+01
391 1.955000000000000e+00 3.879755358338537e+01 4.588758768781815e+01
392 1.960000000000000e+00 3.856846163223727e+01 4.574919277141873e+01
393 1.965000000000000e+00 3.834006165567118e+01 4.561079785501931e+01
394 1.970000000000000e+00 3.811235365368708e+01 4.547240293861989e+01
395 1.975000000000000e+00 3.788533762628498e+01 4.533400802222047e+01
396 1.980000000000000e+00 3.765901357346488e+01 4.519561310582105e+01
397 1.985000000000000e+00 3.743338149522677e+01 4.505721818942447e+01
398 1.990000000000000e+00 3.720844139157063e+01 4.491882327302505e+01
399 1.995000000000000e+00 3.698419326249652e+01 4.478042835662279e+01
400 2.000000000000000e+00 3.676063710800440e+01 4.464203344022337e+01
401 2.005000000000000e+00 3.653777292809428e+01 4.450363852382395e+01
402 2.010000000000000e+00 3.631560072276616e+01 4.436524360742453e+01
403 2.015000000000000e+00 3.609412049202004e+01 4.422684869102511e+01
404 2.020000000000000e+00 3.587333223585591e+01 4.408845377462569e+01
405 2.025000000000000e+00 3.565323595427378e+01 4.395005885822911e+01
406 2.030000000000000e+00 3.543383164727362e+01 4.381166394182969e+01
407 2.035000000000000e+00 3.521511931485549e+01 4.367326902542459e+01
408 2.040000000000000e+00 3.499709895701938e+01 4.353487410902801e+01
409 2.045000000000000e+00 3.477977057376521e+01 4.339647919262859e+01
410 2.050000000000000e+00 3.456313416509309e+01 4.325808427622917e+01
411 2.055000000000000e+00 3.434718973100291e+01 4.311968935983259e+01
412 2.060000000000000e+00 3.413193727149476e+01 4.298129444343033e+01
413 2.065000000000000e+00 3.391737678656861e+01 4.284289952703091e+01
414 2.070000000000000e+00 3.370350827622445e+01 4.270450461063149e+01
415 2.075000000000000e+00 3.349033174046230e+01 4.256610969422923e+01
416 2.080000000000000e+00 3.327784717928216e+01 4.242771477783265e+01
417 2.085000000000000e+00 3.306605459268397e+01 4.228931986143607e+01
418 2.090000000000000e+00 3.285495398066780e+01 4.215092494503381e+01
419 2.095000000000000e+00 3.264454534323363e+01 4.201253002863439e+01
420 2.100000000000000e+00 3.243482868038146e+01 4.187413511223497e+01
421 2.105000000000000e+00 3.222580399211128e+01 4.173574019583555e+01
422 2.110000000000000e+00 3.201747127842310e+01 4.159734527943613e+01
423 2.115000000000000e+00 3.180983053931692e+01 4.145895036303671e+01
424 2.120000000000000e+00 3.160288177479273e+01 4.132055544663729e+01
425 2.125000000000000e+00 3.139662498485055e+01 4.118216053023787e+01
426 2.130000000000000e+00 3.119106016949036e+01 4.104376561383845e+01
427 2.135000000000000e+00 3.098618732871216e+01 4.090537069743903e+01
428 2.140000000000000e+00 3.078200646251597e+01 4.076697578103960e+01
429 2.145000000000000e+00 3.057851757090177e+01 4.062858086464018e+01
430 2.150000000000000e+00 3.037572065386956e+01 4.049018594824076e+01
431 2.155000000000000e+00 3.017361571141936e+01 4.035179103184134e+01
432 2.160000000000000e+00 2.997220274355115e+01 4.021339611544192e+01
433 2.165000000000000e+00 2.977148175026494e+01 4.007500119903966e+01
434 2.170000000000000e+00 2.957145273156075e+01 3.993660628264308e+01
435 2.175000000000000e+00 2.937211568743851e+01 3.979821136624651e+01
436 2.180000000000000e+00 2.917347061789829e+01 3.965981644984140e+01
437 2.185000000000000e+00 2.897551752294009e+01 3.952142153344198e+01
438 2.190000000000000e+00 2.877825640256387e+01 3.938302661704540e+01
439 2.195000000000000e+00 2.858168725676964e+01 3.924463170064882e+01
440 2.200000000000000e+00 2.838581008555738e+01 3.910623678424940e+01
441 2.205000000000000e+00 2.819062488892715e+01 3.896784186784430e+01
442 2.210000000000000e+00 2.799613166687894e+01 3.882944695144488e+01
443 2.215000000000000e+00 2.780233041941270e+01 3.869105203505114e+01
444 2.220000000000000e+00 2.760922114652843e+01 3.855265711865172e+01
445 2.225000000000000e+00 2.741680384822618e+01 3.841426220224662e+01
446 2.230000000000000e+00 2.722507852450596e+01 3.827586728584720e+01
447 2.235000000000000e+00 2.703404517536771e+01 3.813747236945062e+01
448 2.240000000000000e+00 2.684370380081145e+01 3.799907745305120e+01
449 2.245000000000000e+00 2.665405440083720e+01 3.786068253664894e+01
450 2.250000000000000e+00 2.646509697544496e+01 3.772228762024952e+01
451 2.255000000000000e+00 2.627683152463470e+01 3.758389270385294e+01
452 2.260000000000000e+00 2.608925804840644e+01 3.744549778745636e+01
453 2.265000000000000e+00 2.590237654676014e+01 3.730710287105410e+01
454 2.270000000000000e+00 2.571618701969589e+01 3.716870795465184e+01
455 2.275000000000000e+00 2.553068946721362e+01 3.703031303825526e+01
456 2.280000000000000e+00 2.534588388931334e+01 3.689191812185584e+01
457 2.285000000000000e+00 2.516177028599506e+01 3.675352320545642e+01
458 2.290000000000000e+00 2.497834865725878e+01 3.661512828905416e+01
459 2.295000000000000e+00 2.479561900310452e+01 3.647673337265758e+01
460 2.300000000000000e+00 2.461358132353220e+01 3.633833845626100e+01
461 2.305000000000000e+00 2.443223561854191e+01 3.619994353985874e+01
462 2.310000000000000e+00 2.425158188813361e+01 3.606154862345647e+01
463 2.315000000000000e+00 2.407162013230734e+01 3.592315370705421e+01
464 2.320000000000000e+00 2.389235035106307e+01 3.578475879066048e+01
465 2.325000000000000e+00 2.371377254440074e+01 3.564636387426390e+01
466 2.330000000000000e+00 2.353588671232043e+01 3.550796895786164e+01
467 2.335000000000000e+00 2.335869285482212e+01 3.536957404145937e+01
468 2.340000000000000e+00 2.318219097190584e+01 3.523117912505995e+01
469 2.345000000000000e+00 2.300638106357152e+01 3.509278420866337e+01
470 2.350000000000000e+00 2.283126312981921e+01 3.495438929226111e+01
471 2.355000000000000e+00 2.265683717064891e+01 3.481599437586453e+01
472 2.360000000000000e+00 2.248310318606056e+01 3.467759945946796e+01
473 2.365000000000000e+00 2.231006117605423e+01 3.453920454306285e+01
474 2.370000000000000e+00 2.213771114062993e+01 3.440080962666343e+01
475 2.375000000000000e+00 2.196605307978760e+01 3.426241471026401e+01
476 2.380000000000000e+00 2.179508699352729e+01 3.412401979386743e+01
477 2.385000000000000e+00 2.162481288184892e+01 3.398562487747085e+01
478 2.390000000000000e+00 2.145523074475258e+01 3.384722996106859e+01
479 2.395000000000000e+00 2.128634058223824e+01 3.370883504466633e+01
480 2.400000000000000e+00 2.111814239430592e+01 3.357044012826691e+01
481 2.405000000000000e+00 2.095063618095557e+01 3.343204521187033e+01
482 2.410000000000000e+00 2.078382194218722e+01 3.329365029547091e+01
483 2.415000000000000e+00 2.061769967800086e+01 3.315525537906865e+01
484 2.420000000000000e+00 2.045226938839653e+01 3.301686046267207e+01
485 2.425000000000000e+00 2.028753107337414e+01 3.287846554627265e+01
486 2.430000000000000e+00 2.012348473293380e+01 3.274007062987039e+01
487 2.435000000000000e+00 1.996013036707544e+01 3.260167571347097e+01
488 2.440000000000000e+00 1.979746797579909e+01 3.246328079707155e+01
489 2.445000000000000e+00 1.963549755910472e+01 3.232488588067497e+01
490 2.450000000000000e+00 1.947421911699234e+01 3.218649096427555e+01
491 2.455000000000000e+00 1.931363264946197e+01 3.204809604787613e+01
492 2.460000000000000e+00 1.915373815651358e+01 3.190970113147387e+01
493 2.465000000000000e+00 1.899453563814723e+01 3.177130621507445e+01
494 2.470000000000000e+00 1.883602509436284e+01 3.163291129867787e+01
495 2.475000000000000e+00 1.867820652516045e+01 3.149451638227845e+01
496 2.480000000000000e+00 1.852107993054005e+01 3.135612146587619e+01
497 2.485000000000000e+00 1.836464531050169e+01 3.121772654947677e+01
498 2.490000000000000e+00 1.820890266504529e+01 3.107933163308019e+01
499 2.495000000000000e+00 1.805385199417088e+01 3.094093671668077e+01
500 2.500000000000000e+00 1.789949329787848e+01 3.080254180027850e+01
501 2.505000000000000e+00 1.774582657616810e+01 3.066414688387908e+01
502 2.510000000000000e+00 1.759285182903969e+01 3.052575196748251e+01
503 2.515000000000000e+00 1.744056905649327e+01 3.038735705108024e+01
504 2.520000000000000e+00 1.728897825852889e+01 3.024896213468082e+01
505 2.525000000000000e+00 1.713807943514647e+01 3.011056721828709e+01
506 2.530000000000000e+00 1.698787258634601e+01 2.997217230188198e+01
507 2.535000000000000e+00 1.683835771212765e+01 2.983377738548256e+01
508 2.540000000000000e+00 1.668953481249119e+01 2.969538246908883e+01
509 2.545000000000000e+00 1.654140388743676e+01 2.955698755268372e+01
510 2.550000000000000e+00 1.639396493696435e+01 2.941859263628430e+01
511 2.555000000000000e+00 1.624721796107391e+01 2.928019771988488e+01
512 2.560000000000000e+00 1.610116295976550e+01 2.914180280348546e+01
513 2.565000000000000e+00 1.595579993303906e+01 2.900340788708888e+01
514 2.570000000000000e+00 1.581112888089461e+01 2.886501297068662e+01
515 2.575000000000000e+00 1.566714980333219e+01 2.872661805428436e+01
516 2.580000000000000e+00 1.552386270035177e+01 2.858822313788778e+01
517 2.585000000000000e+00 1.538126757195332e+01 2.844982822149404e+01
518 2.590000000000000e+00 1.523936441813683e+01 2.831143330508894e+01
519 2.595000000000000e+00 1.509815323890243e+01 2.817303838868952e+01
520 2.600000000000000e+00 1.495763403424993e+01 2.803464347229578e+01
521 2.605000000000000e+00 1.481780680417947e+01 2.789624855589068e+01
522 2.610000000000000e+00 1.467867154869103e+01 2.775785363948842e+01
523 2.615000000000000e+00 1.454022826778458e+01 2.761945872309184e+01
524 2.620000000000000e+00 1.440247696146011e+01 2.748106380669526e+01
525 2.625000000000000e+00 1.426541762971763e+01 2.734266889029584e+01
526 2.630000000000000e+00 1.412905027255715e+01 2.720427397389358e+01
527 2.635000000000000e+00 1.399337488997870e+01 2.706587905749132e+01
528 2.640000000000000e+00 1.385839148198224e+01 2.692748414109474e+01
529 2.645000000000000e+00 1.372410004856775e+01 2.678908922469816e+01
530 2.650000000000000e+00 1.359050058973526e+01 2.665069430829590e+01
531 2.655000000000000e+00 1.345759310548479e+01 2.651229939189648e+01
532 2.660000000000000e+00 1.332537759581629e+01 2.637390447549990e+01
533 2.665000000000000e+00 1.319385406072979e+01 2.623550955910048e+01
534 2.670000000000000e+00 1.306302250022529e+01 2.609711464269537e+01
535 2.675000000000000e+00 1.293288291430284e+01 2.595871972629595e+01
536 2.680000000000000e+00 1.280343530296233e+01 2.582032480990222e+01
537 2.685000000000000e+00 1.267467966620382e+01 2.568192989350280e+01
538 2.690000000000000e+00 1.254661600402730e+01 2.554353497710338e+01
539 2.695000000000000e+00 1.241924431643278e+01 2.540514006070111e+01
540 2.700000000000000e+00 1.229256460342029e+01 2.526674514430169e+01
541 2.705000000000000e+00 1.216657686498976e+01 2.512835022790227e+01
542 2.710000000000000e+00 1.204128110114127e+01 2.498995531150285e+01
543 2.715000000000000e+00 1.191667731187474e+01 2.485156039510343e+01
544 2.720000000000000e+00 1.179276549719023e+01 2.471316547870401e+01
545 2.725000000000000e+00 1.166954565708770e+01 2.457477056230459e+01
546 2.730000000000000e+00 1.154701779156719e+01 2.443637564590517e+01
547 2.735000000000000e+00 1.142518190062864e+01 2.429798072950575e+01
548 2.740000000000000e+00 1.130403798427213e+01 2.415958581310633e+01
549 2.745000000000000e+00 1.118358604249758e+01 2.402119089670691e+01
550 2.750000000000000e+00 1.106382607530506e+01 2.388279598030749e+01
551 2.755000000000000e+00 1.094475808269451e+01 2.374440106390807e+01
552 2.760000000000000e+00 1.082638206466598e+01 2.360600614750865e+01
553 2.765000000000000e+00 1.070869802121942e+01 2.346761123110923e+01
554 2.770000000000000e+00 1.059170595235489e+01 2.332921631470981e+01
555 2.775000000000000e+00 1.047540585807232e+01 2.319082139831607e+01
556 2.780000000000000e+00 1.035979773837173e+01 2.305242648191097e+01
557 2.785000000000000e+00 1.024488159325321e+01 2.291403156550587e+01
558 2.790000000000000e+00 1.013065742271667e+01 2.277563664911213e+01
559 2.795000000000000e+00 1.001712522676209e+01 2.263724173271839e+01
560 2.800000000000000e+00 9.904285005389482e+00 2.249884681631329e+01
561 2.805000000000000e+00 9.792136758598957e+00 2.236045189990818e+01
562 2.810000000000000e+00 9.680680486390401e+00 2.222205698351445e+01
563 2.815000000000000e+00 9.569916188763813e+00 2.208366206712071e+01
564 2.820000000000000e+00 9.459843865719193e+00 2.194526715071561e+01
565 2.825000000000000e+00 9.350463517256657e+00 2.180687223431050e+01
566 2.830000000000000e+00 9.241775143376088e+00 2.166847731791677e+01
567 2.835000000000000e+00 9.133778744077489e+00 2.153008240152019e+01
568 2.840000000000000e+00 9.026474319360887e+00 2.139168748511793e+01
569 2.845000000000000e+00 8.919861869226310e+00 2.125329256871566e+01
570 2.850000000000000e+00 8.813941393673730e+00 2.111489765231909e+01
571 2.855000000000000e+00 8.708712892703119e+00 2.097650273592535e+01
572 2.860000000000000e+00 8.604176366314476e+00 2.083810781952593e+01
573 2.865000000000000e+00 8.500331814507859e+00 2.069971290311514e+01
574 2.870000000000000e+00 8.397179237283325e+00 2.056131798671572e+01
575 2.875000000000000e+00 8.294718634640702e+00 2.042292307032483e+01
576 2.880000000000000e+00 8.192950006580077e+00 2.028452815392825e+01
577 2.885000000000000e+00 8.091873353101420e+00 2.014613323752030e+01
578 2.890000000000000e+00 7.991488674204874e+00 2.000773832111804e+01
579 2.895000000000000e+00 7.891795969890239e+00 1.986934340472430e+01
580 2.900000000000000e+00 7.792795240157631e+00 1.973094848833057e+01
581 2.905000000000000e+00 7.694486485006934e+00 1.959255357192546e+01
582 2.910000000000000e+00 7.596869704438376e+00 1.945415865552036e+01
583 2.915000000000000e+00 7.499944898451730e+00 1.931576373912662e+01
584 2.920000000000000e+00 7.403712067047110e+00 1.917736882273005e+01
585 2.925000000000000e+00 7.308171210224430e+00 1.903897390632778e+01
586 2.930000000000000e+00 7.213322327983832e+00 1.890057898992268e+01
587 2.935000000000000e+00 7.119165420325203e+00 1.876218407352894e+01
588 2.940000000000000e+00 7.025700487248542e+00 1.862378915713236e+01
589 2.945000000000000e+00 6.932927528753879e+00 1.848539424073579e+01
590 2.950000000000000e+00 6.840846544841185e+00 1.834699932432784e+01
591 2.955000000000000e+00 6.749457535510601e+00 1.820860440792558e+01
592 2.960000000000000e+00 6.658760500761929e+00 1.807020949153468e+01
593 2.965000000000000e+00 6.568755440595254e+00 1.793181457513242e+01
594 2.970000000000000e+00 6.479442355010605e+00 1.779341965872732e+01
595 2.975000000000000e+00 6.390821244007981e+00 1.765502474233074e+01
596 2.980000000000000e+00 6.302892107587297e+00 1.751662982593700e+01
597 2.985000000000000e+00 6.215654945748611e+00 1.737823490953758e+01
598 2.990000000000000e+00 6.129109758491921e+00 1.723983999313248e+01
599 2.995000000000000e+00 6.043256545817286e+00 1.710144507673022e+01
600 3.000000000000000e+00 5.958095307724619e+00 1.696305016033648e+01
601 3.005000000000000e+00 5.873626044213921e+00 1.682465524393990e+01
602 3.010000000000000e+00 5.789848755285220e+00 1.668626032753764e+01
603 3.015000000000000e+00 5.706763440938545e+00 1.654786541113538e+01
604 3.020000000000000e+00 5.624370101173866e+00 1.640947049473880e+01
605 3.025000000000000e+00 5.542668735991157e+00 1.627107557834222e+01
606 3.030000000000000e+00 5.461659345390444e+00 1.613268066193996e+01
607 3.035000000000000e+00 5.381341929371757e+00 1.599428574553770e+01
608 3.040000000000000e+00 5.301716487935067e+00 1.585589082913827e+01
609 3.045000000000000e+00 5.222783021080375e+00 1.571749591274170e+01
610 3.050000000000000e+00 5.144541528807650e+00 1.557910099634512e+01
611 3.055000000000000e+00 5.066992011116923e+00 1.544070607994001e+01
612 3.060000000000000e+00 4.990134468008250e+00 1.530231116353775e+01
613 3.065000000000000e+00 4.913968899481546e+00 1.516391624714686e+01
614 3.070000000000000e+00 4.838495305536782e+00 1.502552133074744e+01
615 3.075000000000000e+00 4.763713686174071e+00 1.488712641433949e+01
616 3.080000000000000e+00 4.689624041393387e+00 1.474873149794007e+01
617 3.085000000000000e+00 4.616226371194671e+00 1.461033658154633e+01
618 3.090000000000000e+00 4.543520675577923e+00 1.447194166514976e+01
619 3.095000000000000e+00 4.471506954543173e+00 1.433354674874465e+01
620 3.100000000000000e+00 4.400185208090477e+00 1.419515183234523e+01
621 3.105000000000000e+00 4.329555436219721e+00 1.405675691594865e+01
622 3.110000000000000e+00 4.259617638930990e+00 1.391836199954923e+01
623 3.115000000000000e+00 4.190371816224228e+00 1.377996708315266e+01
624 3.120000000000000e+00 4.121817968099464e+00 1.364157216674755e+01
625 3.125000000000000e+00 4.053956094556753e+00 1.350317725034529e+01
626 3.130000000000000e+00 3.986786195596011e+00 1.336478233395155e+01
627 3.135000000000000e+00 3.920308271217237e+00 1.322638741755497e+01
628 3.140000000000000e+00 3.854522321420461e+00 1.308799250114703e+01
629 3.145000000000000e+00 3.789428346205767e+00 1.294959758474761e+01
630 3.150000000000000e+00 3.725026345572985e+00 1.281120266835671e+01
631 3.155000000000000e+00 3.661316319522200e+00 1.267280775195729e+01
632 3.160000000000000e+00 3.598298268053412e+00 1.253441283555219e+01
633 3.165000000000000e+00 3.535972191166678e+00 1.239601791914993e+01
634 3.170000000000000e+00 3.474338088861913e+00 1.225762300275903e+01
635 3.175000000000000e+00 3.413395961139088e+00 1.211922808635961e+01
636 3.180000000000000e+00 3.353145807998317e+00 1.198083316994882e+01
637 3.185000000000000e+00 3.293587629439600e+00 1.184243825355225e+01
638 3.190000000000000e+00 3.234721425462794e+00 1.170404333716419e+01
639 3.195000000000000e+00 3.176547196067958e+00 1.156564842075909e+01
640 3.200000000000000e+00 3.119064941255203e+00 1.142725350435683e+01
641 3.205000000000000e+00 3.062274661024389e+00 1.128885858795741e+01
642 3.210000000000000e+00 3.006176355375629e+00 1.115046367155799e+01
643 3.215000000000000e+00 2.950770024308810e+00 1.101206875516425e+01
644 3.220000000000000e+00 2.896055667823987e+00 1.087367383876483e+01
645 3.225000000000000e+00 2.842033285921161e+00 1.073527892235688e+01
646 3.230000000000000e+00 2.788702878600418e+00 1.059688400595746e+01
647 3.235000000000000e+00 2.736064445861587e+00 1.045848908956373e+01
648 3.240000000000000e+00 2.684117987704781e+00 1.032009417316431e+01
649 3.245000000000000e+00 2.632863504129944e+00 1.018169925675920e+01
650 3.250000000000000e+00 2.582300995137189e+00 1.004330434035978e+01
651 3.255000000000000e+00 2.532430460726346e+00 9.904909423968178e+00
652 3.260000000000000e+00 2.483251900897507e+00 9.773300218378367e+00
653 3.265000000000000e+00 2.434697458542562e+00 9.618520730050051e+00
654 3.270000000000000e+00 2.387066693597006e+00 9.394447020975250e+00
655 3.275000000000000e+00 2.340752988332810e+00 9.089197397150528e+00
656 3.280000000000000e+00 2.296174719625501e+00 8.698937379817195e+00
657 3.285000000000000e+00 2.253763614534638e+00 8.237910435841655e+00
658 3.290000000000000e+00 2.213795615267085e+00 7.774251129987064e+00
659 3.295000000000000e+00 2.176021103234767e+00 7.437159709198937e+00
660 3.300000000000000e+00 2.139424018175095e+00 7.356693841931516e+00
661 3.305000000000000e+00 2.102454164815452e+00 7.579915333111842e+00
662 3.310000000000000e+00 2.063624864843977e+00 8.029067271815293e+00
663 3.315000000000000e+00 2.022163492097299e+00 8.532372062200011e+00
664 3.320000000000000e+00 1.978301144221977e+00 8.921986169220730e+00
665 3.325000000000000e+00 1.932943630405092e+00 9.125457828495698e+00
666 3.330000000000000e+00 1.887046565937020e+00 9.182777884853266e+00
667 3.335000000000000e+00 1.841115851556559e+00 9.200214315952238e+00
668 3.340000000000000e+00 1.795044422777497e+00 9.272268989457189e+00
669 3.345000000000000e+00 1.748393161661987e+00 9.397234008558542e+00
670 3.350000000000000e+00 1.701072082691912e+00 9.417587182588960e+00
671 3.355000000000000e+00 1.654217289836097e+00 9.038347914356848e+00
672 3.360000000000000e+00 1.610688603548343e+00 7.969505055025294e+00
673 3.365000000000000e+00 1.574522239285844e+00 6.151984362833574e+00
674 3.370000000000000e+00 1.549168759920008e+00 3.949585497810304e+00
675 3.375000000000000e+00 1.535026384307741e+00 2.107465383810947e+00
676 3.380000000000000e+00 1.528094106081898e+00 1.368782695925574e+00
677 3.385000000000000e+00 1.521338557348486e+00 2.019050886982754e+00
678 3.390000000000000e+00 1.507903597212071e+00 3.694420620782779e+00
679 3.395000000000000e+00 1.484394351140658e+00 5.557307050762361e+00
680 3.400000000000000e+00 1.452330526704447e+00 6.775013964198706e+00
681 3.405000000000000e+00 1.416644211498671e+00 6.968242362043853e+00
682 3.410000000000000e+00 1.382648103084009e+00 6.324430645825529e+00
683 3.415000000000000e+00 1.353399905040416e+00 5.399246356294540e+00
684 3.420000000000000e+00 1.328655639521063e+00 4.756854757755846e+00
685 3.425000000000000e+00 1.305831357462857e+00 4.675451226104244e+00
686 3.430000000000000e+00 1.281901127260021e+00 5.084624120441461e+00
687 3.435000000000000e+00 1.254985116258442e+00 5.693052970649148e+00
688 3.440000000000000e+00 1.224970597553529e+00 6.196779039924039e+00
689 3.445000000000000e+00 1.193017325859202e+00 6.433639921363010e+00
690 3.450000000000000e+00 1.160634198339899e+00 6.398904249589066e+00
691 3.455000000000000e+00 1.129028283363311e+00 6.172687914368780e+00
692 3.460000000000000e+00 1.098907319196211e+00 5.839655183532244e+00
693 3.465000000000000e+00 1.070631731527989e+00 5.450924599710305e+00
694 3.470000000000000e+00 1.044398073199108e+00 5.038983173275824e+00
695 3.475000000000000e+00 1.020241899795231e+00 4.640570758407847e+00
696 3.480000000000000e+00 9.979923656150298e-01 4.290111675271646e+00
697 3.485000000000000e+00 9.773407830425143e-01 4.007802093818924e+00
698 3.490000000000000e+00 9.579143446768406e-01 3.811484941370935e+00
699 3.495000000000000e+00 9.392259336288049e-01 3.731613360196206e+00
700 3.500000000000000e+00 9.205982110748785e-01 3.799667159002595e+00
701 3.505000000000000e+00 9.012292620387790e-01 4.014909861983895e+00
702 3.510000000000000e+00 8.804491124550395e-01 4.314196060845887e+00
703 3.515000000000000e+00 8.580873014303201e-01 4.577478498703691e+00
704 3.520000000000000e+00 8.346743274680026e-01 4.683759962628997e+00
705 3.525000000000000e+00 8.112497018040301e-01 4.573194616540199e+00
706 3.530000000000000e+00 7.889423813026006e-01 4.265538994328466e+00
707 3.535000000000000e+00 7.685943118607454e-01 3.832752096148262e+00
708 3.540000000000000e+00 7.506148603411180e-01 3.351003790303508e+00
709 3.545000000000000e+00 7.350842739577104e-01 2.882066711955744e+00
710 3.550000000000000e+00 7.217941932215606e-01 2.506993223044240e+00
711 3.555000000000000e+00 7.100143417272680e-01 2.350305961486221e+00
712 3.560000000000000e+00 6.982911336066984e-01 2.530780379653486e+00
713 3.565000000000000e+00 6.847065379307331e-01 3.062961789241925e+00
714 3.570000000000000e+00 6.676615157142791e-01 3.778939219835209e+00
715 3.575000000000000e+00 6.469171457323810e-01 4.351920772196749e+00
716 3.580000000000000e+00 6.241423079923116e-01 4.460519993464374e+00
717 3.585000000000000e+00 6.023119457977373e-01 3.987244201860030e+00
718 3.590000000000000e+00 5.842698659737113e-01 3.113121137652719e+00
719 3.595000000000000e+00 5.711807344212101e-01 2.245732562092684e+00
720 3.600000000000000e+00 5.618125403527845e-01 1.788847182568176e+00
721 3.605000000000000e+00 5.532922625955283e-01 1.906536795168989e+00
722 3.610000000000000e+00 5.427471724010946e-01 2.439896502918515e+00
723 3.615000000000000e+00 5.288932975663432e-01 3.002518220060146e+00
724 3.620000000000000e+00 5.127219902004931e-01 3.211584250077237e+00
725 3.625000000000000e+00 4.967774550655708e-01 2.917412199681735e+00
726 3.630000000000000e+00 4.835478682036758e-01 2.295633537101516e+00
727 3.635000000000000e+00 4.738211196945556e-01 1.761938635330562e+00
728 3.640000000000000e+00 4.659284818503702e-01 1.729979922082858e+00
729 3.645000000000000e+00 4.565213204737271e-01 2.349753111699737e+00
730 3.650000000000000e+00 4.424309507333728e-01 3.381774955377992e+00
731 3.655000000000000e+00 4.227035709199471e-01 4.285284254998434e+00
732 3.660000000000000e+00 3.995781081833885e-01 4.519944499454720e+00
733 3.665000000000000e+00 3.775041259253999e-01 3.873135130343552e+00
734 3.670000000000000e+00 3.608467568799529e-01 2.601358997179570e+00
735 3.675000000000000e+00 3.514905359536042e-01 1.310547360363046e+00
736 3.680000000000000e+00 3.477412832763225e-01 6.067585329730285e-01
737 3.685000000000000e+00 3.454229506238740e-01 7.507535302704760e-01
738 3.690000000000000e+00 3.402337479736177e-01 1.546365030275343e+00
739 3.695000000000000e+00 3.299593003211205e-01 2.482829707193801e+00
740 3.700000000000000e+00 3.154054509016797e-01 3.048681892213168e+00
741 3.705000000000000e+00 2.994724813989889e-01 3.017357510035712e+00
742 3.710000000000000e+00 2.852318758013226e-01 2.530710807675174e+00
743 3.715000000000000e+00 2.741653733222371e-01 1.980730365877914e+00
744 3.720000000000000e+00 2.654245721425434e-01 1.761870311324198e+00
745 3.725000000000000e+00 2.565466702089951e-01 2.038604403105460e+00
746 3.730000000000000e+00 2.450385281114889e-01 2.658789620783519e+00
747 3.735000000000000e+00 2.299587740011599e-01 3.240093334003635e+00
748 3.740000000000000e+00 2.126375947714525e-01 3.397207045157824e+00
749 3.745000000000000e+00 1.959867035495817e-01 2.973148660222513e+00
750 3.750000000000000e+00 1.829061081692274e-01 2.134218876726646e+00
751 3.755000000000000e+00 1.746445147823152e-01 1.285472338167271e+00
752 3.760000000000000e+00 1.700513847875547e-01 8.331782349188188e-01
753 3.765000000000000e+00 1.663127324331271e-01 9.503798249170359e-01
754 3.770000000000000e+00 1.605475865383843e-01 1.498635611433041e+00
755 3.775000000000000e+00 1.513263763187966e-01 2.122262728515079e+00
756 3.780000000000000e+00 1.393249592532335e-01 2.462055146176922e+00
757 3.785000000000000e+00 1.267058248570274e-01 2.350374337051342e+00
758 3.790000000000000e+00 1.158212158827201e-01 1.866805249151948e+00
759 3.795000000000000e+00 1.080377723655079e-01 1.257361273938962e+00
760 3.800000000000000e+00 1.032476031433305e-01 7.758738224368678e-01
761 3.805000000000000e+00 1.002790341411393e-01 5.591528489099495e-01
762 3.810000000000000e+00 9.765607465423098e-02 6.164183698921910e-01
763 3.815000000000000e+00 9.411485044221735e-02 8.907973346294007e-01
764 3.820000000000000e+00 8.874810130793698e-02 1.318903300734320e+00
765 3.825000000000000e+00 8.092581743487415e-02 1.840510804476825e+00
766 3.830000000000000e+00 7.034299326316873e-02 2.356335212079053e+00
767 3.835000000000000e+00 5.736246531408362e-02 2.707634458935093e+00
768 3.840000000000000e+00 4.326664867381780e-02 2.739172198402162e+00
769 3.845000000000000e+00 2.997074333006200e-02 2.398221403555922e+00
770 3.850000000000000e+00 1.928443463825857e-02 1.788996432359369e+00
771 3.855000000000000e+00 1.208077900646831e-02 1.137459460985291e+00
772 3.860000000000000e+00 7.909840028405668e-03 6.670999887328222e-01
773 3.865000000000000e+00 5.409779119140090e-03 4.800947020589419e-01
774 3.870000000000000e+00 3.108893007816249e-03 5.333498929267044e-01
775 3.875000000000000e+00 7.628018987304586e-05 6.953280402887785e-01
776 3.880000000000000e+00 -3.844387395071536e-03 8.346555954579671e-01
777 3.885000000000000e+00 -8.270275764706625e-03 8.876149010317747e-01
778 3.890000000000000e+00 -1.272053640538928e-02 8.709819566308674e-01
779 3.895000000000000e+00 -1.698009533101530e-02 8.523367997526954e-01
780 3.900000000000000e+00 -2.124390440291624e-02 9.004096726928701e-01
781 3.905000000000000e+00 -2.598419205794400e-02 1.037300143197761e+00
782 3.910000000000000e+00 -3.161690583489385e-02 1.212770023239962e+00
783 3.915000000000000e+00 -3.811189229034362e-02 1.317729536464451e+00
784 3.920000000000000e+00 -4.479420119953836e-02 1.244151682818817e+00
785 3.925000000000000e+00 -5.055340911853179e-02 9.600514643945068e-01
786 3.930000000000000e+00 -5.439471584348343e-02 5.543265568036304e-01
787 3.935000000000000e+00 -5.609667468656809e-02 2.145915441365887e-01
788 3.940000000000000e+00 -5.654063128484932e-02 1.262075297551846e-01
789 3.945000000000000e+00 -5.735874998411994e-02 3.557282856415434e-01
790 3.950000000000000e+00 -6.009791414126475e-02 7.962708326878953e-01
791 3.955000000000000e+00 -6.532145831099889e-02 1.208874775375790e+00
792 3.960000000000000e+00 -7.218666189502265e-02 1.355068236985968e+00
793 3.965000000000000e+00 -7.887214068085857e-02 1.135461229943857e+00
794 3.970000000000000e+00 -8.354127419446122e-02 6.436408753500267e-01
795 3.975000000000000e+00 -8.530854943435884e-02 1.128803286261082e-01
796 3.980000000000000e+00 -8.467007748072231e-02 -2.220835540209798e-01
797 3.985000000000000e+00 -8.308771389414904e-02 -2.538994420645757e-01
798 3.990000000000000e+00 -8.213108306007655e-02 -3.636723881976778e-02
799 3.995000000000000e+00 -8.272404150595136e-02 2.715138402434647e-01
800 4.000000000000000e+00 -8.484622146251120e-02 5.092032213429576e-01
801 4.005000000000000e+00 -8.781607371938094e-02 5.988655897359862e-01
802 4.010000000000000e+00 -9.083487735987106e-02 5.609616829435282e-01
803 4.015000000000000e+00 -9.342569054881622e-02 4.762285957943035e-01
804 4.020000000000000e+00 -9.559716331781409e-02 4.267521455084911e-01
805 4.025000000000000e+00 -9.769321200390113e-02 4.477375569477360e-01
806 4.030000000000000e+00 -1.000745388872915e-01 5.117191331343030e-01
807 4.035000000000000e+00 -1.028104033352442e-01 5.462436910554480e-01
808 4.040000000000000e+00 -1.055369757978459e-01 4.778849651238204e-01
809 4.045000000000000e+00 -1.075892529864824e-01 2.808790137598827e-01
810 4.050000000000000e+00 -1.083457659354448e-01 4.416720804645280e-03
811 4.055000000000000e+00 -1.076334201945288e-01 -2.417037218633844e-01
812 4.060000000000000e+00 -1.059287287168109e-01 -3.482297032068260e-01
813 4.065000000000000e+00 -1.041511231624606e-01 -2.741231409935097e-01
814 4.070000000000000e+00 -1.031874973068758e-01 -7.444237863563075e-02
815 4.075000000000000e+00 -1.034066993761042e-01 1.256223706695536e-01
816 4.080000000000000e+00 -1.044437210135714e-01 2.032609997818291e-01
817 4.085000000000000e+00 -1.054393093739225e-01 1.133143619619581e-01
818 4.090000000000000e+00 -1.055768646331909e-01 -7.999779043847965e-02
819 4.095000000000000e+00 -1.046393314695377e-01 -2.308656151867261e-01
820 4.100000000000000e+00 -1.032682084813237e-01 -1.948426554295501e-01
821 4.105000000000000e+00 -1.026909049152422e-01 7.832499694888639e-02
822 4.110000000000000e+00 -1.040514584508125e-01 4.963889130827681e-01
823 4.115000000000000e+00 -1.076547940460699e-01 8.544243064705803e-01
824 4.120000000000000e+00 -1.125957015155183e-01 9.475290516860468e-01
825 4.125000000000000e+00 -1.171300845629304e-01 6.951335617588761e-01
826 4.130000000000000e+00 -1.195470371331071e-01 1.949143620533889e-01
827 4.135000000000000e+00 -1.190792281834643e-01 -3.230331778125706e-01
828 4.140000000000000e+00 -1.163167053549814e-01 -6.295974141198979e-01
829 4.145000000000000e+00 -1.127832540422653e-01 -6.278759674381629e-01
830 4.150000000000000e+00 -1.100379456805998e-01 -3.945374033854865e-01
831 4.155000000000000e+00 -1.088378800084104e-01 -1.254533981773776e-01
832 4.160000000000000e+00 -1.087834116988260e-01 -1.741961931784886e-02
833 4.165000000000000e+00 -1.086636838152319e-01 -1.579185625904422e-01
834 4.170000000000000e+00 -1.072042260729216e-01 -4.874547178005173e-01
835 4.175000000000000e+00 -1.037891366372268e-01 -8.424762623929105e-01
836 4.180000000000000e+00 -9.877946344899247e-02 -1.056470741973348e+00
837 4.185000000000000e+00 -9.322442921749330e-02 -1.052560994506679e+00
838 4.190000000000000e+00 -8.825385350392567e-02 -8.687300597711722e-01
839 4.195000000000000e+00 -8.453712861978158e-02 -6.188625466535091e-01
840 4.200000000000000e+00 -8.206522803739058e-02 -4.188612928849089e-01
841 4.205000000000000e+00 -8.034851569093249e-02 -3.279048261260797e-01
842 4.210000000000000e+00 -7.878617977612978e-02 -3.409209360815568e-01
843 4.215000000000000e+00 -7.693930633011692e-02 -4.165597472202576e-01
844 4.220000000000000e+00 -7.462058230392721e-02 -5.119104688015352e-01
845 4.225000000000000e+00 -7.182020164210157e-02 -6.031835609625502e-01
846 4.230000000000000e+00 -6.858874669430171e-02 -6.845337754417979e-01
847 4.235000000000000e+00 -6.497486388768359e-02 -7.577909129359850e-01
848 4.240000000000000e+00 -6.101083756494186e-02 -8.261367743321313e-01
849 4.245000000000000e+00 -5.671349614436227e-02 -8.908916645703702e-01
850 4.250000000000000e+00 -5.210192091923815e-02 -9.476816960941048e-01
851 4.255000000000000e+00 -4.723667918342123e-02 -9.854123593395325e-01
852 4.260000000000000e+00 -4.224779732584283e-02 -9.920779074435448e-01
853 4.265000000000000e+00 -3.731590010898578e-02 -9.632305462195179e-01
854 4.270000000000000e+00 -3.261549186364765e-02 -9.065068973705515e-01
855 4.275000000000000e+00 -2.825083113528026e-02 -8.388712028037260e-01
856 4.280000000000000e+00 -2.422677983561039e-02 -7.773776794097076e-01
857 4.285000000000000e+00 -2.047705434118319e-02 -7.321099779964868e-01
858 4.290000000000000e+00 -1.690568005564552e-02 -7.079138449280542e-01
859 4.295000000000000e+00 -1.339791589190265e-02 -7.091926952428995e-01
860 4.300000000000000e+00 -9.813753103216527e-03 -7.399502755141452e-01
861 4.305000000000000e+00 -5.998413136761194e-03 -7.984048015748701e-01
862 4.310000000000000e+00 -1.829705087467826e-03 -8.704957442954520e-01
863 4.315000000000000e+00 2.706544306193326e-03 -9.304081699210709e-01
864 4.320000000000000e+00 7.474376611742883e-03 -9.529527214489075e-01
865 4.325000000000000e+00 1.223607152068240e-02 -9.291419646754395e-01
866 4.330000000000000e+00 1.676579625849728e-02 -8.733964526269844e-01
867 4.335000000000000e+00 2.097003604695225e-02 -8.178643523250262e-01
868 4.340000000000000e+00 2.494443978174754e-02 -7.953262430079988e-01
869 4.345000000000000e+00 2.892329847703223e-02 -8.229101607562406e-01
870 4.350000000000001e+00 3.317354138930995e-02 -8.981616792931746e-01
871 4.355000000000000e+00 3.790491526996398e-02 -1.006664016629788e+00
872 4.360000000000000e+00 4.324018155560783e-02 -1.134591318504174e+00
873 4.365000000000000e+00 4.925082845500572e-02 -1.275411314515384e+00
874 4.370000000000000e+00 5.599429470076167e-02 -1.425324406031425e+00
875 4.375000000000000e+00 6.350407251531998e-02 -1.577612575752951e+00
876 4.380000000000000e+00 7.177042045829118e-02 -1.724132210527340e+00
877 4.385000000000000e+00 8.074539462059338e-02 -1.854469456856922e+00
878 4.390000000000000e+00 9.031511502686040e-02 -1.945326789051549e+00
879 4.395000000000000e+00 1.001986625111089e-01 -1.955192198672151e+00
880 4.400000000000000e+00 1.098670370135819e-01 -1.840581050152856e+00
881 4.405000000000000e+00 1.186044730126374e-01 -1.585673129921439e+00
882 4.410000000000000e+00 1.257237683127963e-01 -1.224790701205247e+00
883 4.415000000000000e+00 1.308523800246899e-01 -8.354062915223004e-01
884 4.420000000000000e+00 1.340778312280193e-01 -4.964454101733295e-01
885 4.425000000000000e+00 1.358168341264232e-01 -2.539518168730659e-01
886 4.430000000000000e+00 1.366173493967500e-01 -1.294682521153057e-01
887 4.435000000000000e+00 1.371115166475763e-01 -1.442603405855891e-01
888 4.440000000000000e+00 1.380599528026059e-01 -3.214679516688079e-01
889 4.445000000000000e+00 1.403261961642643e-01 -6.633892078449222e-01
890 4.450000000000000e+00 1.446938448810551e-01 -1.124050934070997e+00
891 4.455000000000000e+00 1.515667055049743e-01 -1.611253965257031e+00
892 4.460000000000000e+00 1.608063845336254e-01 -2.032375988119028e+00
893 4.465000000000000e+00 1.718904653861646e-01 -2.334520074688129e+00
894 4.470000000000000e+00 1.841515852805067e-01 -2.494817112799197e+00
895 4.475000000000001e+00 1.968386365141566e-01 -2.491835545573373e+00
896 4.480000000000000e+00 2.090699407362404e-01 -2.303459378018502e+00
897 4.485000000000000e+00 2.198732302943416e-01 -1.935694239673147e+00
898 4.490000000000000e+00 2.284268831329719e-01 -1.458324649063769e+00
899 4.495000000000000e+00 2.344564767849793e-01 -1.002608657463533e+00
900 4.500000000000000e+00 2.384529697076072e-01 -6.973448621527822e-01
901 4.505000000000000e+00 2.414299254065071e-01 -5.977065666222359e-01
902 4.510000000000000e+00 2.444300353738296e-01 -6.678147182832106e-01
903 4.515000000000000e+00 2.481080725893392e-01 -8.148841011092145e-01
904 4.520000000000000e+00 2.525788763849217e-01 -9.474538904909124e-01
905 4.525000000000000e+00 2.575826114942483e-01 -1.020277632195032e+00
906 4.530000000000000e+00 2.627816527068720e-01 -1.040815917517968e+00
907 4.535000000000000e+00 2.679907706694280e-01 -1.048664742133987e+00
908 4.540000000000000e+00 2.732683001282119e-01 -1.087719607982329e+00
909 4.545000000000000e+00 2.788679667492513e-01 -1.185936458015391e+00
910 4.550000000000000e+00 2.851276647083658e-01 -1.350600974470417e+00
911 4.555000000000000e+00 2.923739764939555e-01 -1.575606414529851e+00
912 4.560000000000000e+00 3.008837288536643e-01 -1.849823380542404e+00
913 4.565000000000000e+00 3.108722102993795e-01 -2.147797248550454e+00
914 4.570000000000000e+00 3.223617013391689e-01 -2.400256095269171e+00
915 4.575000000000000e+00 3.348747712520712e-01 -2.486496011718486e+00
916 4.580000000000000e+00 3.472266614563537e-01 -2.287228902857841e+00
917 4.585000000000000e+00 3.577470602806496e-01 -1.771441604292256e+00
918 4.590000000000000e+00 3.649410774992763e-01 -1.059460555054947e+00
919 4.595000000000000e+00 3.683416658311991e-01 -4.010757484921967e-01
920 4.600000000000001e+00 3.689518349841983e-01 -4.642168362973820e-02
921 4.605000000000000e+00 3.688058826674965e-01 -1.067925382459478e-01
922 4.610000000000000e+00 3.700197603666577e-01 -5.118220758912884e-01
923 4.615000000000000e+00 3.739241034264094e-01 -1.069888454187407e+00
924 4.620000000000000e+00 3.807186449085318e-01 -1.587759454803894e+00
925 4.625000000000000e+00 3.898016979744483e-01 -1.958610381133319e+00
926 4.630000000000000e+00 4.003047487198650e-01 -2.156729464187102e+00
927 4.635000000000000e+00 4.113689926163193e-01 -2.187870899813227e+00
928 4.640000000000000e+00 4.221834577179973e-01 -2.062864623756511e+00
929 4.645000000000000e+00 4.319976388538844e-01 -1.809790615291540e+00
930 4.650000000000000e+00 4.402813638709127e-01 -1.504554649734757e+00
931 4.655000000000000e+00 4.470431853512320e-01 -1.273646043264343e+00
932 4.660000000000000e+00 4.530178243035561e-01 -1.238538382862409e+00
933 4.665000000000000e+00 4.594285691798561e-01 -1.439611109671368e+00
934 4.670000000000000e+00 4.674139354002698e-01 -1.796262295002649e+00
935 4.675000000000000e+00 4.773911921298826e-01 -2.133663073133718e+00
936 4.680000000000000e+00 4.887505661316069e-01 -2.276605347725535e+00
937 4.685000000000000e+00 5.001572456071379e-01 -2.146541599185525e+00
938 4.690000000000000e+00 5.102159821234622e-01 -1.794899447725129e+00
939 4.695000000000000e+00 5.181062400843892e-01 -1.363608749597134e+00
940 4.700000000000000e+00 5.238520696194335e-01 -9.975772370129476e-01
941 4.705000000000000e+00 5.280820124545187e-01 -7.763107023148308e-01
942 4.710000000000000e+00 5.316151766425818e-01 -7.143265556962319e-01
943 4.715000000000000e+00 5.352252780114810e-01 -7.987079924117069e-01
944 4.720000000000000e+00 5.396022565666989e-01 -1.014930046512674e+00
945 4.725000000000001e+00 5.453745784766078e-01 -1.342347511447528e+00
946 4.730000000000000e+00 5.530257316811742e-01 -1.728686538550050e+00
947 4.735000000000000e+00 5.626614438621083e-01 -2.083678031887004e+00
948 4.740000000000000e+00 5.738625120000442e-01 -2.318213650090684e+00
949 4.745000000000000e+00 5.858435803630151e-01 -2.391100590913098e+00
950 4.750000000000000e+00 5.977735179091752e-01 -2.318572043668254e+00
951 4.755000000000000e+00 6.090293007996976e-01 -2.150755461139653e+00
952 4.760000000000000e+00 6.192810725205717e-01 -1.939958488211246e+00
953 4.765000000000000e+00 6.284288856818101e-01 -1.730000843540935e+00
954 4.770000000000000e+00 6.365810809559811e-01 -1.576397696687337e+00
955 4.775000000000000e+00 6.441928626486835e-01 -1.560037941906600e+00
956 4.780000000000000e+00 6.521814603750471e-01 -1.755731972721364e+00
957 4.785000000000000e+00 6.617501823758971e-01 -2.166680678425337e+00
958 4.790000000000000e+00 6.738482671593005e-01 -2.667178770708034e+00
959 4.795000000000000e+00 6.884219700829775e-01 -3.015657989026366e+00
960 4.800000000000000e+00 7.040048470495641e-01 -2.973470854264448e+00
961 4.805000000000000e+00 7.181566786256219e-01 -2.456795360014041e+00
962 4.810000000000000e+00 7.285728006497045e-01 -1.618594834884846e+00
963 4.815000000000000e+00 7.343426269744704e-01 -7.988014065212212e-01
964 4.820000000000000e+00 7.365608147149167e-01 -3.397731869672072e-01
965 4.825000000000000e+00 7.377403588441425e-01 -4.011030431879448e-01
966 4.830000000000000e+00 7.405718451467962e-01 -9.085271100946812e-01
967 4.835000000000000e+00 7.468256299450893e-01 -1.635421636100531e+00
968 4.840000000000000e+00 7.569260615078015e-01 -2.351833118757440e+00
969 4.845000000000000e+00 7.703439611326637e-01 -2.926745699185318e+00
970 4.850000000000001e+00 7.861935184996547e-01 -3.312331763991594e+00
971 4.855000000000000e+00 8.034672787725796e-01 -3.482392135874335e+00
972 4.860000000000000e+00 8.210174398583980e-01 -3.414168687410779e+00
973 4.865000000000000e+00 8.376089656466874e-01 -3.116016606342953e+00
974 4.870000000000000e+00 8.521776059218276e-01 -2.661075853464467e+00
975 4.875000000000000e+00 8.642197241813321e-01 -2.180866931150405e+00
976 4.880000000000000e+00 8.739862752333316e-01 -1.800263193979390e+00
977 4.885000000000000e+00 8.822223561211260e-01 -1.569670279959112e+00
978 4.890000000000000e+00 8.896829780329227e-01 -1.452893019650503e+00
979 4.895000000000000e+00 8.967512863176310e-01 -1.362710192857364e+00
980 4.900000000000000e+00 9.033100799614964e-01 -1.217953541052808e+00
981 4.905000000000000e+00 9.089308217281591e-01 -1.002402714149753e+00
982 4.910000000000000e+00 9.133341071029939e-01 -8.040810754394556e-01
983 4.915000000000000e+00 9.169716324825536e-01 -8.013143004799161e-01
984 4.920000000000000e+00 9.213472501077931e-01 -1.170942168322853e+00
985 4.925000000000000e+00 9.286810541657822e-01 -1.956731366807674e+00
986 4.930000000000000e+00 9.409145637758698e-01 -2.972788424387574e+00
987 4.935000000000000e+00 9.584089384096579e-01 -3.834264769755080e+00
988 4.940000000000000e+00 9.792572114734206e-01 -4.157244620379075e+00
989 4.945000000000000e+00 9.999813846134487e-01 -3.789696403360310e+00
990 4.950000000000000e+00 1.017154175507024e+00 -2.906709758081405e+00
991 4.955000000000000e+00 1.029048482194263e+00 -1.920837007361342e+00
992 4.960000000000000e+00 1.036362545580637e+00 -1.241547172415025e+00
993 4.965000000000000e+00 1.041463953918413e+00 -1.050803903234865e+00
994 4.970000000000000e+00 1.046870584612986e+00 -1.246803451345357e+00
995 4.975000000000001e+00 1.053931988431867e+00 -1.543299379872209e+00
996 4.980000000000000e+00 1.062303578411708e+00 -1.651562336636658e+00
997 4.985000000000000e+00 1.070447611798233e+00 -1.439608897023703e+00
998 4.990000000000000e+00 1.076699667381945e+00 -9.842645734885025e-01
999 4.995000000000000e+00 1.080290257533118e+00 -5.101154910772010e-01
1000 5.000000000000000e+00 1.081800822292717e+00 -2.486118440945262e-01
1001 5.005000000000000e+00 1.082776375974063e+00 -3.084277587284134e-01
1002 5.010000000000000e+00 1.084885099880001e+00 -6.375634566595068e-01
1003 5.015000000000000e+00 1.089152010540658e+00 -1.074385836685465e+00
1004 5.020000000000000e+00 1.095628958246856e+00 -1.444280517703334e+00
1005 5.025000000000000e+00 1.103594815717692e+00 -1.620336368503672e+00
1006 5.030000000000000e+00 1.111832321931892e+00 -1.499779211233587e+00
1007 5.035000000000000e+00 1.118592607830028e+00 -9.625071360417792e-01
1008 5.040000000000000e+00 1.121457393292310e+00 9.726629688557864e-02
1009 5.045000000000000e+00 1.117619944861172e+00 1.641190093721434e+00
1010 5.050000000000000e+00 1.105045492355096e+00 3.324076851483682e+00
1011 5.055000000000000e+00 1.084379176346335e+00 4.497832601468943e+00
1012 5.060000000000000e+00 1.060067166340406e+00 4.521625050468714e+00
1013 5.065000000000000e+00 1.039162925841648e+00 3.179652695745361e+00
1014 5.070000000000000e+00 1.028270639382953e+00 9.087261147580961e-01
1015 5.075000000000000e+00 1.030075664694067e+00 -1.340938577858353e+00
1016 5.080000000000000e+00 1.041680025161536e+00 -2.621321732869575e+00
1017 5.085000000000000e+00 1.056288882022763e+00 -2.509045591747139e+00
1018 5.090000000000000e+00 1.066770481079008e+00 -1.258856066353431e+00
1019 5.095000000000000e+00 1.068877442686297e+00 4.226848660781712e-01
1020 5.100000000000001e+00 1.062543632418226e+00 1.823105245738077e+00
1021 5.105000000000000e+00 1.050646390228916e+00 2.578903296421942e+00
1022 5.110000000000000e+00 1.036754599454007e+00 2.712603165671368e+00
1023 5.115000000000000e+00 1.023520358572203e+00 2.458992917507885e+00
1024 5.120000000000000e+00 1.012164670278928e+00 2.067200551563175e+00
1025 5.125000000000000e+00 1.002848353056571e+00 1.695271747868077e+00
1026 5.130000000000000e+00 9.952119528002470e-01 1.428825194946626e+00
1027 5.135000000000000e+00 9.885601011071046e-01 1.336706976118762e+00
1028 5.140000000000000e+00 9.818448830390594e-01 1.475365925623606e+00
1029 5.145000000000000e+00 9.738064418508685e-01 1.844924928285252e+00
1030 5.150000000000000e+00 9.633956337562068e-01 2.344556097227013e+00
1031 5.155000000000000e+00 9.503608808785984e-01 2.784238501256198e+00
1032 5.160000000000000e+00 9.355532487436449e-01 2.980298361894995e+00
1033 5.165000000000000e+00 9.205578972596484e-01 2.869679866911667e+00
1034 5.170000000000000e+00 9.068564500745282e-01 2.560415574299668e+00
1035 5.175000000000000e+00 8.949537415166517e-01 2.288106232628451e+00
1036 5.180000000000000e+00 8.839753877482437e-01 2.286050299716180e+00
1037 5.185000000000000e+00 8.720932385194899e-01 2.645327063910230e+00
1038 5.190000000000000e+00 8.575221171091414e-01 3.250421127601300e+00
1039 5.195000000000000e+00 8.395890272434769e-01 3.828153795654998e+00
1040 5.200000000000000e+00 8.192405791525914e-01 4.102809185476985e+00
1041 5.205000000000000e+00 7.985609353887071e-01 3.953325279024966e+00
1042 5.210000000000000e+00 7.797073263623417e-01 3.466394739849932e+00
1043 5.215000000000000e+00 7.638969879902078e-01 2.872605457955757e+00
1044 5.220000000000000e+00 7.509812717827842e-01 2.403728642578784e+00
1045 5.225000000000001e+00 7.398597015644199e-01 2.172081451013952e+00
1046 5.230000000000000e+00 7.292604572726447e-01 2.152534812942974e+00
1047 5.235000000000000e+00 7.183343534349902e-01 2.240427327885186e+00
1048 5.240000000000000e+00 7.068561839937928e-01 2.330060003386336e+00
1049 5.245000000000000e+00 6.950337534011268e-01 2.371015709351099e+00
1050 5.250000000000000e+00 6.831460269002818e-01 2.380014250174156e+00
1051 5.255000000000000e+00 6.712336108993853e-01 2.418133850242299e+00
1052 5.260000000000000e+00 6.589646883978588e-01 2.549069137911886e+00
1053 5.265000000000000e+00 6.457429195202664e-01 2.794689463523525e+00
1054 5.270000000000000e+00 6.310177937626236e-01 3.106621874244553e+00
1055 5.275000000000000e+00 6.146767007778209e-01 3.376460122788671e+00
1056 5.280000000000000e+00 5.972531925347369e-01 3.493449226401424e+00
1057 5.285000000000000e+00 5.797422085138066e-01 3.407578593427019e+00
1058 5.290000000000000e+00 5.631774066004667e-01 3.151055645712830e+00
1059 5.295000000000000e+00 5.482316520566783e-01 2.812062045033059e+00
1060 5.300000000000000e+00 5.350567861501361e-01 2.478821479080295e+00
1061 5.305000000000000e+00 5.234434372658754e-01 2.199590617934888e+00
1062 5.310000000000000e+00 5.130608799707872e-01 1.989415935409511e+00
1063 5.315000000000000e+00 5.035492779117803e-01 1.854802062731409e+00
1064 5.320000000000000e+00 4.945128593434731e-01 1.800427603642873e+00
1065 5.325000000000000e+00 4.855450018753515e-01 1.818920721879635e+00
1066 5.330000000000000e+00 4.763236521246768e-01 1.880274524597780e+00
1067 5.335000000000000e+00 4.667422566293737e-01 1.934852236959017e+00
1068 5.340000000000000e+00 4.569751297550866e-01 1.935042165647616e+00
1069 5.345000000000000e+00 4.473918349728976e-01 1.860767553930032e+00
1070 5.350000000000001e+00 4.383674542157863e-01 1.730603393922081e+00
1071 5.355000000000000e+00 4.300858010336768e-01 1.592102705240706e+00
1072 5.360000000000000e+00 4.224464271633792e-01 1.495089236566827e+00
1073 5.365000000000000e+00 4.151349086680085e-01 1.469343340520624e+00
1074 5.370000000000000e+00 4.077529937581730e-01 1.524101514488052e+00
1075 5.375000000000000e+00 3.998938935231280e-01 1.659780331841176e+00
1076 5.380000000000000e+00 3.911551904397612e-01 1.873285672220959e+00
1077 5.385000000000000e+00 3.811610368009184e-01 2.143458248447416e+00
1078 5.390000000000000e+00 3.697206079552871e-01 2.401506172218859e+00
1079 5.395000000000000e+00 3.571459750787298e-01 2.526827149873156e+00
1080 5.400000000000000e+00 3.444523364565555e-01 2.401794525837175e+00
1081 5.405000000000000e+00 3.331280298203581e-01 1.995827547006712e+00
1082 5.410000000000000e+00 3.244940609864884e-01 1.422060520963697e+00
1083 5.415000000000000e+00 3.189074246107211e-01 9.137192892033852e-01
1084 5.420000000000000e+00 3.153568680944545e-01 7.013502571638242e-01
1085 5.425000000000000e+00 3.118939220390828e-01 8.740514754776996e-01
1086 5.430000000000000e+00 3.066163533396775e-01 1.322531226780654e+00
1087 5.435000000000000e+00 2.986686097712763e-01 1.792371325202424e+00
1088 5.440000000000000e+00 2.886926400876533e-01 2.028376827470169e+00
1089 5.445000000000000e+00 2.783848414965746e-01 1.913863273002647e+00
1090 5.450000000000000e+00 2.695540073576268e-01 1.513377764383961e+00
1091 5.455000000000000e+00 2.632510638527350e-01 1.014669945372049e+00
1092 5.460000000000000e+00 2.594073079039063e-01 6.088773259584457e-01
1093 5.465000000000000e+00 2.571622905931505e-01 3.940697164672713e-01
1094 5.470000000000000e+00 2.554666107392336e-01 3.659216053129910e-01
1095 5.475000000000001e+00 2.535030745400206e-01 4.659030545958842e-01
1096 5.480000000000000e+00 2.508075801932748e-01 6.351383521383980e-01
1097 5.485000000000000e+00 2.471516910186367e-01 8.429273260873060e-01
1098 5.490000000000000e+00 2.423783069324017e-01 1.082255074675231e+00
1099 5.495000000000000e+00 2.363291402718843e-01 1.354400422247437e+00
1100 5.500000000000000e+00 2.288343027099273e-01 1.659237736785713e+00
1101 5.505000000000000e+00 2.197367629040272e-01 1.977466076124301e+00
1102 5.510000000000000e+00 2.090596419486843e-01 2.238392397743638e+00
1103 5.515000000000000e+00 1.973528389265908e-01 2.313664754910860e+00
1104 5.520000000000000e+00 1.859229943995757e-01 2.076128214834227e+00
1105 5.525000000000000e+00 1.765915567782486e-01 1.496360146496301e+00
1106 5.530000000000000e+00 1.709593929346127e-01 7.148181792246078e-01
1107 5.535000000000000e+00 1.694433749860025e-01 1.888379578929289e-02
1108 5.540000000000000e+00 1.707705549767198e-01 -3.041881596843155e-01
1109 5.545000000000000e+00 1.724852565828456e-01 -1.313318650467465e-01
1110 5.550000000000000e+00 1.720838736271872e-01 4.379098955418215e-01
1111 5.555000000000000e+00 1.681061576274274e-01 1.148841236525300e+00
1112 5.560000000000000e+00 1.605954612619342e-01 1.744023661910177e+00
1113 5.565000000000000e+00 1.506659210083257e-01 2.084735072347854e+00
1114 5.570000000000000e+00 1.397481105384557e-01 2.154031723270577e+00
1115 5.575000000000000e+00 1.291256037756199e-01 1.991390169642671e+00
1116 5.580000000000000e+00 1.198342088420290e-01 1.640015871357292e+00
1117 5.585000000000000e+00 1.127254450620470e-01 1.143755197306007e+00
1118 5.590000000000000e+00 1.083966568689689e-01 5.848654000963904e-01
1119 5.595000000000000e+00 1.068767910610831e-01 9.795674632968598e-02
1120 5.600000000000001e+00 1.074170894056721e-01 -1.868083421406652e-01
1121 5.605000000000000e+00 1.087448744824897e-01 -2.195926583532071e-01
1122 5.610000000000000e+00 1.096130159892041e-01 -5.650699782293600e-02
1123 5.615000000000000e+00 1.093099444607191e-01 1.755355642373502e-01
1124 5.620000000000000e+00 1.078576603468306e-01 3.547175361511279e-01
1125 5.625000000000000e+00 1.057627690992078e-01 4.327224155204590e-01
1126 5.630000000000000e+00 1.035304361916261e-01 4.542656699115355e-01
1127 5.635000000000000e+00 1.012201124000924e-01 5.278122054534151e-01
1128 5.640000000000000e+00 9.825231413709190e-02 7.602865426285632e-01
1129 5.645000000000000e+00 9.361724697380680e-02 1.179915318672187e+00
1130 5.650000000000000e+00 8.645316095037003e-02 1.682333581349837e+00
1131 5.655000000000000e+00 7.679391116030843e-02 2.048106835803765e+00
1132 5.660000000000000e+00 6.597209259233239e-02 2.056910900169129e+00
1133 5.665000000000000e+00 5.622480215861714e-02 1.627216694566158e+00
1134 5.670000000000000e+00 4.969992564667081e-02 8.867781812654130e-01
1135 5.675000000000000e+00 4.735702034596301e-02 1.248394698968980e-01
1136 5.680000000000000e+00 4.845153094770183e-02 -3.702829324204515e-01
1137 5.685000000000000e+00 5.105984967016752e-02 -4.706059518618133e-01
1138 5.690000000000000e+00 5.315759046631996e-02 -2.500523028416524e-01
1139 5.695000000000000e+00 5.356037269858405e-02 8.679772295892008e-02
1140 5.700000000000000e+00 5.228961323673076e-02 3.357991591727227e-01
1141 5.705000000000000e+00 5.020238110685682e-02 4.021566900121343e-01
1142 5.710000000000000e+00 4.826804633660942e-02 3.255676888322512e-01
1143 5.715000000000000e+00 4.694670421853431e-02 2.331525309422489e-01
1144 5.720000000000000e+00 4.593652102718693e-02 2.540658319141187e-01
1145 5.725000000000001e+00 4.440604589939312e-02 4.396205209218351e-01
1146 5.730000000000000e+00 4.154031581796858e-02 7.276958438595216e-01
1147 5.735000000000000e+00 3.712908746079790e-02 9.686835382083814e-01
1148 5.740000000000000e+00 3.185348043588476e-02 1.010517090152518e+00
1149 5.745000000000000e+00 2.702391655927272e-02 7.901151129026118e-01
1150 5.750000000000000e+00 2.395232930685864e-02 3.727379143278142e-01
1151 5.755000000000000e+00 2.329653741599458e-02 -8.079780276020188e-02
1152 5.760000000000000e+00 2.476030733446066e-02 -4.073186554769848e-01
1153 5.765000000000000e+00 2.736972397076443e-02 -5.248129212475305e-01
1154 5.770000000000000e+00 3.000843654693597e-02 -4.451937357963232e-01
1155 5.775000000000000e+00 3.182166132872766e-02 -2.339953791619109e-01
1156 5.780000000000000e+00 3.234839033855508e-02 3.951516039819580e-02
1157 5.785000000000000e+00 3.142650972474570e-02 3.222751554680769e-01
1158 5.790000000000000e+00 2.912563878387431e-02 5.555215539651215e-01
1159 5.795000000000000e+00 2.587129418509448e-02 6.563168396283459e-01
1160 5.800000000000000e+00 2.256247038759085e-02 5.470982736113683e-01
1161 5.805000000000000e+00 2.040031144898080e-02 2.173632676566228e-01
1162 5.810000000000000e+00 2.038883771102462e-02 -2.279694807370447e-01
1163 5.815000000000000e+00 2.268000625635125e-02 -5.842110100424236e-01
1164 5.820000000000000e+00 2.623094781144886e-02 -6.501285119057343e-01
1165 5.825000000000000e+00 2.918129137540859e-02 -3.526915575072564e-01
1166 5.830000000000000e+00 2.975786338652142e-02 1.924872141394474e-01
1167 5.835000000000000e+00 2.725641923401412e-02 7.250639926510871e-01
1168 5.840000000000000e+00 2.250722346001055e-02 9.829567701942210e-01
1169 5.845000000000000e+00 1.742685153207191e-02 8.456516312612905e-01
1170 5.850000000000001e+00 1.405070714739765e-02 3.787041084528653e-01
1171 5.855000000000000e+00 1.363981044754325e-02 -2.264671093691106e-01
1172 5.860000000000000e+00 1.631537824108875e-02 -7.749679812235399e-01
1173 5.865000000000000e+00 2.138949025977865e-02 -1.159728359495205e+00
1174 5.870000000000000e+00 2.791266183604080e-02 -1.357014147966851e+00
1175 5.875000000000000e+00 3.495963173944716e-02 -1.375096507717188e+00
1176 5.880000000000000e+00 4.166362691321268e-02 -1.224535071448685e+00
1177 5.885000000000000e+00 4.720498245393401e-02 -9.260594134090638e-01
1178 5.890000000000000e+00 5.092422104730332e-02 -5.373909803637389e-01
1179 5.895000000000000e+00 5.257889225757140e-02 -1.570687678338345e-01
1180 5.900000000000000e+00 5.249490872564166e-02 1.182613071037508e-01
1181 5.905000000000000e+00 5.139627918653389e-02 2.403452956805552e-01
1182 5.910000000000000e+00 5.009145576883611e-02 2.133355235834244e-01
1183 5.915000000000000e+00 4.926292395069964e-02 6.706555477933307e-02
1184 5.920000000000000e+00 4.942080022104278e-02 -1.696569131965475e-01
1185 5.925000000000000e+00 5.095949308266512e-02 -4.736913151894839e-01
1186 5.930000000000000e+00 5.415771337293762e-02 -8.083953056946314e-01
1187 5.935000000000000e+00 5.904344613961143e-02 -1.113812088268418e+00
1188 5.940000000000000e+00 6.529583425562180e-02 -1.331706950857381e+00
1189 5.945000000000000e+00 7.236051564818524e-02 -1.438353877037457e+00
1190 5.950000000000000e+00 7.967937302599637e-02 -1.450836979380199e+00
1191 5.955000000000000e+00 8.686888544198723e-02 -1.409231391488674e+00
1192 5.960000000000000e+00 9.377168694088311e-02 -1.350298561285967e+00
1193 5.965000000000000e+00 1.003718710548469e-01 -1.287936337540430e+00
1194 5.970000000000000e+00 1.066510503162874e-01 -1.209447217486570e+00
1195 5.975000000000001e+00 1.124663432297126e-01 -1.084805184571280e+00
1196 5.980000000000000e+00 1.174991021620002e-01 -8.866576566262552e-01
1197 5.985000000000000e+00 1.213329197959752e-01 -6.224370858845418e-01
1198 5.990000000000000e+00 1.237234730208456e-01 -3.687722056270104e-01
1199 5.995000000000000e+00 1.250206418522453e-01 -2.696552695340415e-01
1200 6.000000000000000e+00 1.264200257161860e-01 -4.678338204143984e-01
1201 6.005000000000000e+00 1.296989800563892e-01 -1.004638932585067e+00
1202 6.010000000000000e+00 1.364664150420367e-01 -1.752525127324134e+00
1203 6.015000000000001e+00 1.472242313296306e-01 -2.442175673411384e+00
1204 6.020000000000000e+00 1.608881717761506e-01 -2.804876941461032e+00
1205 6.025000000000000e+00 1.752730007442409e-01 -2.727110507164809e+00
1206 6.030000000000000e+00 1.881592768477987e-01 -2.303153596646723e+00
1207 6.035000000000000e+00 1.983045367107081e-01 -1.770989377430965e+00
1208 6.040000000000000e+00 2.058691706221083e-01 -1.371156276474039e+00
1209 6.045000000000000e+00 2.120160994754485e-01 -1.229659428624075e+00
1210 6.050000000000000e+00 2.181657649083490e-01 -1.343875687324214e+00
1211 6.055000000000000e+00 2.254548563486907e-01 -1.639999496839550e+00
1212 6.060000000000000e+00 2.345657598767446e-01 -2.038437782925939e+00
1213 6.065000000000000e+00 2.458392341779501e-01 -2.476911751671196e+00
1214 6.070000000000000e+00 2.593348773934565e-01 -2.879989282807571e+00
1215 6.075000000000000e+00 2.746391270060258e-01 -3.136629134012026e+00
1216 6.080000000000000e+00 2.907011687335768e-01 -3.142535880938624e+00
1217 6.085000000000000e+00 3.060644858154120e-01 -2.878687372458444e+00
1218 6.090000000000000e+00 3.194880424581612e-01 -2.463898981686441e+00
1219 6.095000000000000e+00 3.307034756322764e-01 -2.129858480181213e+00
1220 6.100000000000001e+00 3.407866272599733e-01 -2.099116637204190e+00
1221 6.105000000000000e+00 3.516946420043183e-01 -2.436832233284747e+00
1222 6.110000000000000e+00 3.651549495928208e-01 -2.971407769868506e+00
1223 6.115000000000000e+00 3.814087197030034e-01 -3.344602195176094e+00
1224 6.120000000000000e+00 3.986009715445817e-01 -3.207693053273886e+00
1225 6.125000000000000e+00 4.134856502357422e-01 -2.460184950238897e+00
1226 6.130000000000000e+00 4.232028210469707e-01 -1.388320702201895e+00
1227 6.135000000000000e+00 4.273688572577612e-01 -5.926947122674164e-01
1228 6.140000000000001e+00 4.291297681696449e-01 -6.684731666510402e-01
1229 6.145000000000000e+00 4.340535889242716e-01 -1.825406246732086e+00
1230 6.150000000000000e+00 4.473838306369657e-01 -3.690307055717312e+00
1231 6.155000000000000e+00 4.709566594814447e-01 -5.432895254233472e+00
1232 6.160000000000000e+00 5.017127831793005e-01 -6.224218094649814e+00
1233 6.165000000000000e+00 5.331988404279429e-01 -5.720322080007634e+00
1234 6.170000000000000e+00 5.589160039793768e-01 -4.240492988158451e+00
1235 6.175000000000000e+00 5.756037703095274e-01 -2.574818658371214e+00
1236 6.180000000000000e+00 5.846641905630889e-01 -1.512820776669344e+00
1237 6.185000000000000e+00 5.907319780762208e-01 -1.407707352811371e+00
1238 6.190000000000000e+00 5.987412640912027e-01 -2.058048281681124e+00
1239 6.195000000000000e+00 6.113124608930320e-01 -2.895194401743595e+00
1240 6.200000000000000e+00 6.276932081086386e-01 -3.349015273128941e+00
1241 6.205000000000000e+00 6.448026136243215e-01 -3.175419376817956e+00
1242 6.210000000000000e+00 6.594474018768182e-01 -2.564249867185708e+00
1243 6.215000000000000e+00 6.704451122961785e-01 -2.011724840653528e+00
1244 6.220000000000000e+00 6.795646502833534e-01 -2.016807953458510e+00
1245 6.225000000000001e+00 6.906131918307636e-01 -2.769519447780056e+00
1246 6.230000000000000e+00 7.072598447611540e-01 -4.006702483013669e+00
1247 6.235000000000000e+00 7.306802166609003e-01 -5.117616466635866e+00
1248 6.240000000000000e+00 7.584360094275127e-01 -5.493047942815110e+00
1249 6.245000000000000e+00 7.856106960890514e-01 -4.901024546565225e+00
1250 6.250000000000000e+00 8.074462548931649e-01 -3.647844372416387e+00
1251 6.255000000000000e+00 8.220891398132153e-01 -2.440624501905120e+00
1252 6.260000000000000e+00 8.318524999122161e-01 -1.984082839287282e+00
1253 6.265000000000001e+00 8.419299682060881e-01 -2.565343919900442e+00
1254 6.270000000000000e+00 8.575059391112205e-01 -3.891462392097367e+00
1255 6.275000000000000e+00 8.808445921270618e-01 -5.247504819152482e+00
1256 6.280000000000000e+00 9.099809873027453e-01 -5.916665858575243e+00
1257 6.285000000000000e+00 9.400112507128142e-01 -5.592170796016660e+00
1258 6.290000000000000e+00 9.659026952629119e-01 -4.518213595731879e+00
1259 6.295000000000000e+00 9.851933866701330e-01 -3.325642045130905e+00
1260 6.300000000000000e+00 9.991591157142210e-01 -2.648173709128798e+00
1261 6.305000000000000e+00 1.011675123761421e+00 -2.765025238376495e+00
1262 6.310000000000000e+00 1.026809368097986e+00 -3.491522749337150e+00
1263 6.315000000000000e+00 1.046590351254792e+00 -4.325606394972681e+00
1264 6.320000000000000e+00 1.070065432047713e+00 -4.762486458899673e+00
1265 6.325000000000000e+00 1.094215215843789e+00 -4.584984334030651e+00
1266 6.330000000000000e+00 1.115915275388019e+00 -3.959359723552325e+00
1267 6.335000000000000e+00 1.133808813079312e+00 -3.320095258733602e+00
1268 6.340000000000000e+00 1.149116227975355e+00 -3.099731762833358e+00
1269 6.345000000000000e+00 1.164806130707646e+00 -3.459394399266102e+00
1270 6.350000000000001e+00 1.183710171968016e+00 -4.175158192458639e+00
1271 6.355000000000000e+00 1.206557712632232e+00 -4.735578868515233e+00
1272 6.360000000000000e+00 1.231065960653169e+00 -4.638318082123760e+00
1273 6.365000000000000e+00 1.252940893453470e+00 -3.728110626879300e+00
1274 6.370000000000000e+00 1.268347066921962e+00 -2.380497118108593e+00
1275 6.375000000000000e+00 1.276745864634556e+00 -1.396935372888208e+00
1276 6.380000000000000e+00 1.282316420650844e+00 -1.575721466159763e+00
1277 6.385000000000000e+00 1.292503079296154e+00 -3.207940214316096e+00
1278 6.390000000000001e+00 1.314395822794005e+00 -5.816545189518507e+00
1279 6.395000000000000e+00 1.350668531191339e+00 -8.321838832365103e+00
1280 6.400000000000000e+00 1.397614211117656e+00 -9.638492365402840e+00
1281 6.405000000000000e+00 1.447053454845367e+00 -9.285750707029194e+00
1282 6.410000000000000e+00 1.490471718187948e+00 -7.580211265701564e+00
1283 6.415000000000000e+00 1.522855567502383e+00 -5.379147781943772e+00
1284 6.420000000000000e+00 1.544263196007385e+00 -3.544603766403043e+00
1285 6.425000000000000e+00 1.558301605166413e+00 -2.509280684756021e+00
1286 6.430000000000000e+00 1.569356002854946e+00 -2.231340999753684e+00
1287 6.435000000000000e+00 1.580615015163950e+00 -2.409410229572018e+00
1288 6.440000000000000e+00 1.593450105150666e+00 -2.731232971623143e+00
1289 6.445000000000000e+00 1.607927344880181e+00 -3.020492928431651e+00
1290 6.450000000000000e+00 1.623655034434982e+00 -3.240013466632519e+00
1291 6.455000000000000e+00 1.640327479546507e+00 -3.424743989118184e+00
1292 6.460000000000000e+00 1.657902474326164e+00 -3.620761463719901e+00
1293 6.465000000000000e+00 1.676535094183706e+00 -3.844328509982375e+00
1294 6.470000000000000e+00 1.696345759425988e+00 -4.056743458328071e+00
1295 6.475000000000001e+00 1.717102528766986e+00 -4.169939393901245e+00
1296 6.480000000000000e+00 1.738045153365000e+00 -4.098351232787678e+00
1297 6.485000000000000e+00 1.758086041094863e+00 -3.833264904598366e+00
1298 6.490000000000000e+00 1.776377802410984e+00 -3.495259005163831e+00
1299 6.495000000000000e+00 1.793038631146501e+00 -3.314369910115289e+00
1300 6.500000000000000e+00 1.809521501512137e+00 -3.508368660105532e+00
1301 6.505000000000000e+00 1.828122317747557e+00 -4.115925459282721e+00
1302 6.510000000000000e+00 1.850680756104964e+00 -4.882837277333607e+00
1303 6.515000000000001e+00 1.876950690520893e+00 -5.306466170292623e+00
1304 6.520000000000000e+00 1.903745417807890e+00 -4.893523435973179e+00
1305 6.525000000000000e+00 1.925885924880625e+00 -3.495804929108459e+00
1306 6.530000000000000e+00 1.938703467098975e+00 -1.516672670471308e+00
1307 6.535000000000000e+00 1.941052651585338e+00 1.868579890711430e-01
1308 6.540000000000000e+00 1.936834887208263e+00 7.611860132769266e-01
1309 6.545000000000000e+00 1.933440791452568e+00 -1.293929110730119e-01
1310 6.550000000000000e+00 1.938128816318994e+00 -2.085305637420021e+00
1311 6.555000000000000e+00 1.954293847826769e+00 -4.164740945716261e+00
1312 6.560000000000000e+00 1.979776225776156e+00 -5.421598248676673e+00
1313 6.565000000000000e+00 2.008509830313535e+00 -5.415958285682620e+00
1314 6.570000000000000e+00 2.033935808632982e+00 -4.350894094795521e+00
1315 6.575000000000000e+00 2.052018771261491e+00 -2.855454019448089e+00
1316 6.580000000000000e+00 2.062490348827463e+00 -1.594988120929841e+00
1317 6.585000000000000e+00 2.067968652470789e+00 -1.007995693452202e+00
1318 6.590000000000000e+00 2.072570305761985e+00 -1.352002342457936e+00
1319 6.595000000000000e+00 2.081488675895368e+00 -2.858762579385754e+00
1320 6.600000000000001e+00 2.101157931555843e+00 -5.713403773174264e+00
1321 6.605000000000000e+00 2.138622713627111e+00 -9.752213584021518e+00
1322 6.610000000000000e+00 2.198680067396058e+00 -1.403301848533367e+01
1323 6.615000000000000e+00 2.278952898480448e+00 -1.682820035736903e+01
1324 6.620000000000000e+00 2.366962070969748e+00 -1.644551719935556e+01
1325 6.625000000000000e+00 2.443408070474003e+00 -1.237880054502867e+01
1326 6.630000000000000e+00 2.490750076420035e+00 -5.986334579589325e+00
1327 6.635000000000000e+00 2.503271416269897e+00 -1.272342358070944e-01
1328 6.640000000000001e+00 2.492022418778106e+00 2.366224150600971e+00
1329 6.645000000000000e+00 2.479609174763887e+00 3.529865472081894e-01
1330 6.650000000000000e+00 2.488492553306024e+00 -4.968544985067425e+00
1331 6.655000000000000e+00 2.529294624614561e+00 -1.071169312684255e+01
1332 6.660000000000000e+00 2.595609484574450e+00 -1.398020312039137e+01
1333 6.665000000000000e+00 2.669096655818475e+00 -1.345231776155202e+01
1334 6.670000000000000e+00 2.730132662189970e+00 -9.834750670235692e+00
1335 6.675000000000000e+00 2.767444162520832e+00 -5.191401806531637e+00
1336 6.680000000000000e+00 2.782046680255286e+00 -1.614884853233356e+00
1337 6.685000000000000e+00 2.783593011053165e+00 -1.316986610730098e-01
1338 6.690000000000000e+00 2.783363666866016e+00 -5.168564892818139e-01
1339 6.695000000000000e+00 2.788761575945983e+00 -1.796533476677098e+00
1340 6.700000000000000e+00 2.801329001632787e+00 -2.773808361970964e+00
1341 6.705000000000000e+00 2.816499659565693e+00 -3.103329044778746e+00
1342 6.710000000000000e+00 2.832362292080575e+00 -3.241723961184562e+00
1343 6.715000000000000e+00 2.848916899177539e+00 -3.380118877601035e+00
1344 6.720000000000000e+00 2.866163480856585e+00 -3.518513794006140e+00
1345 6.725000000000001e+00 2.884102037117600e+00 -3.656908710388507e+00
1346 6.730000000000000e+00 2.902732567960470e+00 -3.795303626782243e+00
1347 6.735000000000000e+00 2.922055073385422e+00 -3.933698543210085e+00
1348 6.740000000000000e+00 2.942069553392571e+00 -4.072093459592452e+00
1349 6.745000000000000e+00 2.962776007981347e+00 -4.210488375974819e+00
1350 6.750000000000000e+00 2.984174437152319e+00 -4.348883292379924e+00
1351 6.755000000000000e+00 3.006264840905146e+00 -4.487278208773660e+00
1352 6.760000000000000e+00 3.029047219240056e+00 -4.625673125201502e+00
1353 6.765000000000001e+00 3.052521572157161e+00 -4.764068041606606e+00
1354 6.770000000000000e+00 3.076687899656122e+00 -4.902462957977605e+00
1355 6.775000000000000e+00 3.101546201736937e+00 -5.040857874394078e+00
1356 6.780000000000000e+00 3.127096478400063e+00 -5.179252790799183e+00
1357 6.785000000000000e+00 3.153338729644929e+00 -5.317647707181550e+00
1358 6.790000000000000e+00 3.180272955471878e+00 -5.456042623575286e+00
1359 6.795000000000000e+00 3.207899155880682e+00 -5.594437539969022e+00
1360 6.800000000000000e+00 3.236217330871568e+00 -5.732832456374126e+00
1361 6.805000000000000e+00 3.265227480444423e+00 -5.871227372790599e+00
1362 6.810000000000000e+00 3.294929604599474e+00 -6.009622289195704e+00
1363 6.815000000000000e+00 3.325323703336380e+00 -6.148017205578071e+00
1364 6.820000000000000e+00 3.356409776655255e+00 -6.286412121994545e+00
1365 6.825000000000000e+00 3.388187824556326e+00 -6.424807038388280e+00
1366 6.830000000000000e+00 3.420657847039138e+00 -6.563201954770648e+00
1367 6.835000000000000e+00 3.453819844104032e+00 -6.701596871175752e+00
1368 6.840000000000000e+00 3.487673815750895e+00 -6.839991787580857e+00
1369 6.845000000000000e+00 3.522219761979841e+00 -6.978386703985962e+00
1370 6.850000000000001e+00 3.557457682790755e+00 -7.116781620379697e+00
1371 6.855000000000000e+00 3.593387578183638e+00 -7.255176536762065e+00
1372 6.860000000000000e+00 3.630009448158376e+00 -7.393571453155801e+00
1373 6.865000000000000e+00 3.667323292715196e+00 -7.531966369595011e+00
1374 6.870000000000000e+00 3.705329111854326e+00 -7.670361286000116e+00
1375 6.875000000000000e+00 3.744026905575197e+00 -7.808756202359746e+00
1376 6.880000000000000e+00 3.783416673877923e+00 -7.947151118764850e+00
1377 6.885000000000000e+00 3.823498416762845e+00 -8.085546035181324e+00
1378 6.890000000000001e+00 3.864272134229736e+00 -8.223940951575059e+00
1379 6.895000000000000e+00 3.905737826278596e+00 -8.362335867980164e+00
1380 6.900000000000000e+00 3.947895492909538e+00 -8.500730784373900e+00
1381 6.905000000000000e+00 3.990745134122335e+00 -8.639125700756267e+00
1382 6.910000000000000e+00 4.034286749917101e+00 -8.777520617184109e+00
1383 6.915000000000000e+00 4.078520340294176e+00 -8.915915533589214e+00
1384 6.920000000000000e+00 4.123445905252993e+00 -9.054310449960212e+00
1385 6.925000000000000e+00 4.169063444793778e+00 -9.192705366353948e+00
1386 6.930000000000000e+00 4.215372958916532e+00 -9.331100282781790e+00
1387 6.935000000000000e+00 4.262374447621596e+00 -9.469495199175526e+00
1388 6.940000000000000e+00 4.310067910908288e+00 -9.607890115557893e+00
1389 6.945000000000000e+00 4.358453348777175e+00 -9.746285031962998e+00
1390 6.950000000000000e+00 4.407530761227918e+00 -9.884679948379471e+00
1391 6.955000000000000e+00 4.457300148260970e+00 -1.002307486478458e+01
1392 6.960000000000000e+00 4.507761509875763e+00 -1.016146978114421e+01
1393 6.965000000000000e+00 4.558914846072412e+00 -1.029986469756068e+01
1394 6.970000000000000e+00 4.610760156851370e+00 -1.043825961397715e+01
1395 6.975000000000001e+00 4.663297442212183e+00 -1.057665453035952e+01
1396 6.980000000000000e+00 4.716526702154965e+00 -1.071504944676462e+01
1397 6.985000000000000e+00 4.770447936679830e+00 -1.085344436315836e+01
1398 6.990000000000000e+00 4.825061145786549e+00 -1.099183927954073e+01
1399 6.995000000000000e+00 4.880366329475237e+00 -1.113023419597994e+01
1400 7.000000000000000e+00 4.936363487746348e+00 -1.126862911238504e+01
1401 7.005000000000000e+00 4.993052620599087e+00 -1.140702402874467e+01
1402 7.010000000000000e+00 5.050433728033795e+00 -1.154541894516115e+01
1403 7.015000000000001e+00 5.108506810050699e+00 -1.168381386156625e+01
1404 7.020000000000000e+00 5.167271866649457e+00 -1.182220877795999e+01
1405 7.025000000000000e+00 5.226728897830299e+00 -1.196060369435372e+01
1406 7.030000000000000e+00 5.286877903592995e+00 -1.209899861073609e+01
1407 7.035000000000000e+00 5.347718883937659e+00 -1.223739352714119e+01
1408 7.040000000000000e+00 5.409251838864407e+00 -1.237578844358040e+01
1409 7.045000000000000e+00 5.471476768373464e+00 -1.251418335998551e+01
1410 7.050000000000000e+00 5.534393672464262e+00 -1.265257827634514e+01
1411 7.055000000000000e+00 5.598002551136915e+00 -1.279097319276161e+01
1412 7.060000000000000e+00 5.662303404391878e+00 -1.292936810916672e+01
1413 7.065000000000000e+00 5.727296232228582e+00 -1.306776302553772e+01
1414 7.070000000000000e+00 5.792981034647255e+00 -1.320615794193145e+01
1415 7.075000000000000e+00 5.859357811647897e+00 -1.334455285834792e+01
1416 7.080000000000000e+00 5.926426563230734e+00 -1.348294777476440e+01
1417 7.085000000000000e+00 5.994187289395541e+00 -1.362134269115813e+01
1418 7.090000000000000e+00 6.062639990142316e+00 -1.375973760755187e+01
1419 7.095000000000000e+00 6.131784665471059e+00 -1.389813252394561e+01
1420 7.100000000000001e+00 6.201621315381772e+00 -1.403652744036208e+01
1421 7.105000000000000e+00 6.272149939874680e+00 -1.417492235675581e+01
1422 7.110000000000000e+00 6.343370538949330e+00 -1.431331727313818e+01
1423 7.115000000000000e+00 6.415283112606062e+00 -1.445171218954329e+01
1424 7.120000000000000e+00 6.487887660844763e+00 -1.459010710593702e+01
1425 7.125000000000000e+00 6.561184183665432e+00 -1.472850202236486e+01
1426 7.130000000000000e+00 6.635172681068411e+00 -1.486689693875860e+01
1427 7.135000000000000e+00 6.709853153053018e+00 -1.500529185511823e+01
1428 7.140000000000001e+00 6.785225599619594e+00 -1.514368677153470e+01
1429 7.145000000000000e+00 6.861290020768365e+00 -1.528208168796255e+01
1430 7.150000000000000e+00 6.938046416499219e+00 -1.542047660435628e+01
1431 7.155000000000000e+00 7.015494786811928e+00 -1.555887152073865e+01
1432 7.160000000000000e+00 7.093635131706606e+00 -1.569726643714375e+01
1433 7.165000000000000e+00 7.172467451183365e+00 -1.583566135352612e+01
1434 7.170000000000000e+00 7.251991745241867e+00 -1.597405626994259e+01
1435 7.175000000000000e+00 7.332208013882791e+00 -1.611245118637044e+01
1436 7.180000000000000e+00 7.413116257105571e+00 -1.625084610273007e+01
1437 7.185000000000000e+00 7.494716474910092e+00 -1.638924101914654e+01
1438 7.190000000000000e+00 7.577008667297036e+00 -1.652763593555164e+01
1439 7.195000000000000e+00 7.659992834265609e+00 -1.666603085192264e+01
1440 7.200000000000000e+00 7.743668975816263e+00 -1.680442576832775e+01
1441 7.205000000000000e+00 7.828037091948886e+00 -1.694282068473285e+01
1442 7.210000000000000e+00 7.913097182663591e+00 -1.708121560116069e+01
1443 7.215000000000000e+00 7.998849247960493e+00 -1.721961051755443e+01
1444 7.220000000000000e+00 8.085293287839136e+00 -1.735800543392543e+01
1445 7.225000000000001e+00 8.172429302299747e+00 -1.749640035031916e+01
1446 7.230000000000000e+00 8.260257291342327e+00 -1.763479526674701e+01
1447 7.235000000000000e+00 8.348777254967217e+00 -1.777319018314074e+01
1448 7.240000000000000e+00 8.437989193173735e+00 -1.791158509952311e+01
1449 7.245000000000000e+00 8.527893105962448e+00 -1.804998001592821e+01
1450 7.250000000000000e+00 8.618488993333017e+00 -1.818837493232195e+01
1451 7.255000000000000e+00 8.709776855285668e+00 -1.832676984874979e+01
1452 7.260000000000000e+00 8.801756691820515e+00 -1.846516476514353e+01
1453 7.265000000000001e+00 8.894428502937103e+00 -1.860355968151453e+01
1454 7.270000000000000e+00 8.987792288635660e+00 -1.874195459791963e+01
1455 7.275000000000000e+00 9.081848048916299e+00 -1.888034951434747e+01
1456 7.280000000000000e+00 9.176595783779135e+00 -1.901874443075258e+01
1457 7.285000000000000e+00 9.272035493223825e+00 -1.915713934712358e+01
1458 7.290000000000000e+00 9.368167177250371e+00 -1.929553426351731e+01
1459 7.295000000000000e+00 9.464990835858998e+00 -1.943392917992242e+01
1460 7.300000000000000e+00 9.562506469049595e+00 -1.957232409632752e+01
1461 7.305000000000000e+00 9.660714076822273e+00 -1.971071901273262e+01
1462 7.310000000000000e+00 9.759613659176921e+00 -1.984911392912636e+01
1463 7.315000000000000e+00 9.859205216113537e+00 -1.998750884554283e+01
1464 7.320000000000000e+00 9.959488747632349e+00 -2.012590376192520e+01
1465 7.325000000000000e+00 1.006046425373279e+01 -2.026429867830757e+01
1466 7.330000000000000e+00 1.016213173441542e+01 -2.040269359472404e+01
1467 7.335000000000000e+00 1.026449118968003e+01 -2.054108851111778e+01
1468 7.340000000000000e+00 1.036754261952660e+01 -2.067948342753425e+01
1469 7.345000000000000e+00 1.047128602395537e+01 -2.081787834392799e+01
1470 7.350000000000001e+00 1.057572140296588e+01 -2.095627326031035e+01
1471 7.355000000000000e+00 1.068084875655848e+01 -2.109466817671546e+01
1472 7.360000000000000e+00 1.078666808473304e+01 -2.123306309313193e+01
1473 7.365000000000000e+00 1.089317938748979e+01 -2.137145800953704e+01
1474 7.370000000000000e+00 1.100038266482841e+01 -2.150985292590804e+01
1475 7.375000000000000e+00 1.110827791674888e+01 -2.164824784230177e+01
1476 7.380000000000000e+00 1.121686514325143e+01 -2.178664275871824e+01
1477 7.385000000000000e+00 1.132614434433606e+01 -2.192503767512335e+01
1478 7.390000000000001e+00 1.143611552000266e+01 -2.206343259152845e+01
1479 7.395000000000000e+00 1.154677867025134e+01 -2.220182750791082e+01
1480 7.400000000000000e+00 1.165813379508177e+01 -2.234022242430456e+01
1481 7.405000000000000e+00 1.177018089449439e+01 -2.247861734074377e+01
1482 7.410000000000000e+00 1.188291996848920e+01 -2.261701225712613e+01
1483 7.415000000000000e+00 1.199635101706565e+01 -2.275540717349713e+01
1484 7.420000000000000e+00 1.211047404022418e+01 -2.289380208990224e+01
1485 7.425000000000000e+00 1.222528903796467e+01 -2.303219700630734e+01
1486 7.430000000000000e+00 1.234079601028725e+01 -2.317059192273518e+01
1487 7.435000000000000e+00 1.245699495719202e+01 -2.330898683911755e+01
1488 7.440000000000000e+00 1.257388587867842e+01 -2.344738175548855e+01
1489 7.445000000000000e+00 1.269146877474691e+01 -2.358577667192776e+01
1490 7.450000000000000e+00 1.280974364539770e+01 -2.372417158832150e+01
1491 7.455000000000000e+00 1.292871049063012e+01 -2.386256650470386e+01
1492 7.460000000000000e+00 1.304836931044474e+01 -2.400096142110897e+01
1493 7.465000000000000e+00 1.316872010484121e+01 -2.413935633750270e+01
1494 7.470000000000000e+00 1.328976287381977e+01 -2.427775125391918e+01
1495 7.475000000000001e+00 1.341149761738041e+01 -2.441614617031291e+01
1496 7.480000000000000e+00 1.353392433552290e+01 -2.455454108669528e+01
1497 7.485000000000000e+00 1.365704302824736e+01 -2.469293600310039e+01
1498 7.490000000000000e+00 1.378085369555390e+01 -2.483133091952823e+01
1499 7.495000000000000e+00 1.390535633744264e+01 -2.496972583591059e+01
1500 7.500000000000000e+00 1.403055095391301e+01 -2.510812075228159e+01
1501 7.505000000000000e+00 1.415643754496546e+01 -2.524651566869807e+01
1502 7.510000000000000e+00 1.428301611059999e+01 -2.538491058512591e+01
1503 7.515000000000001e+00 1.441028665081672e+01 -2.552330550151964e+01
1504 7.520000000000000e+00 1.453824916561518e+01 -2.566170041789064e+01
1505 7.525000000000000e+00 1.466690365499562e+01 -2.580009533428438e+01
1506 7.530000000000000e+00 1.479625011895803e+01 -2.593849025068948e+01
1507 7.535000000000000e+00 1.492628855750252e+01 -2.607688516711733e+01
1508 7.540000000000000e+00 1.505701897062920e+01 -2.621528008352243e+01
1509 7.545000000000000e+00 1.518844135833774e+01 -2.635367499989343e+01
1510 7.550000000000000e+00 1.532055572062814e+01 -2.649206991628716e+01
1511 7.555000000000000e+00 1.545336205750061e+01 -2.663046483270364e+01
1512 7.560000000000000e+00 1.558686036895517e+01 -2.676885974910874e+01
1513 7.565000000000000e+00 1.572105065499170e+01 -2.690725466549111e+01
1514 7.570000000000000e+00 1.585593291561008e+01 -2.704564958188485e+01
1515 7.575000000000000e+00 1.599150715081055e+01 -2.718404449831269e+01
1516 7.580000000000000e+00 1.612777336059321e+01 -2.732243941470642e+01
1517 7.585000000000000e+00 1.626473154495761e+01 -2.746083433108879e+01
1518 7.590000000000000e+00 1.640238170390410e+01 -2.759922924749389e+01
1519 7.595000000000000e+00 1.654072383743255e+01 -2.773762416389900e+01
1520 7.600000000000001e+00 1.667975794554309e+01 -2.787601908029274e+01
1521 7.605000000000000e+00 1.681948402823548e+01 -2.801441399668647e+01
1522 7.610000000000000e+00 1.695990208550995e+01 -2.815280891308021e+01
1523 7.615000000000000e+00 1.710101211736628e+01 -2.829120382947394e+01
1524 7.620000000000000e+00 1.724281412380469e+01 -2.842959874591315e+01
1525 7.625000000000000e+00 1.738530810482541e+01 -2.856799366230689e+01
1526 7.630000000000000e+00 1.752849406042776e+01 -2.870638857868926e+01
1527 7.635000000000000e+00 1.767237199061231e+01 -2.884478349508299e+01
1528 7.640000000000001e+00 1.781694189537859e+01 -2.898317841148810e+01
1529 7.645000000000000e+00 1.796220377472719e+01 -2.912157332790457e+01
1530 7.650000000000000e+00 1.810815762865764e+01 -2.925996824428694e+01
1531 7.655000000000000e+00 1.825480345717006e+01 -2.939836316068067e+01
1532 7.660000000000000e+00 1.840214126026444e+01 -2.953675807707441e+01
1533 7.665000000000000e+00 1.855017103794080e+01 -2.967515299349088e+01
1534 7.670000000000000e+00 1.869889279019935e+01 -2.981354790990736e+01
1535 7.675000000000000e+00 1.884830651703987e+01 -2.995194282628972e+01
1536 7.680000000000000e+00 1.899841221846225e+01 -3.009033774268346e+01
1537 7.685000000000000e+00 1.914920989446671e+01 -3.022873265908856e+01
1538 7.690000000000000e+00 1.930069954505313e+01 -3.036712757547093e+01
1539 7.695000000000000e+00 1.945288117022142e+01 -3.050552249187604e+01
1540 7.700000000000000e+00 1.960575476997190e+01 -3.064391740828114e+01
1541 7.705000000000000e+00 1.975932034430423e+01 -3.078231232468625e+01
1542 7.710000000000000e+00 1.991357789321876e+01 -3.092070724110272e+01
1543 7.715000000000000e+00 2.006852741671526e+01 -3.105910215748509e+01
1544 7.720000000000000e+00 2.022416891479361e+01 -3.119749707386745e+01
1545 7.725000000000001e+00 2.038050238745393e+01 -3.133589199028393e+01
1546 7.730000000000000e+00 2.053752783469645e+01 -3.147428690668903e+01
1547 7.735000000000000e+00 2.069524525652082e+01 -3.161268182307140e+01
1548 7.740000000000000e+00 2.085365465292716e+01 -3.175107673946513e+01
1549 7.745000000000000e+00 2.101275602391547e+01 -3.188947165587024e+01
1550 7.750000000000000e+00 2.117254936948586e+01 -3.202786657229808e+01
1551 7.755000000000000e+00 2.133303468963845e+01 -3.216626148868045e+01
1552 7.760000000000000e+00 2.149421198437267e+01 -3.230465640505145e+01
1553 7.765000000000001e+00 2.165608125368897e+01 -3.244305132146792e+01
1554 7.770000000000000e+00 2.181864249758735e+01 -3.258144623788439e+01
1555 7.775000000000000e+00 2.198189571606781e+01 -3.271984115428950e+01
1556 7.780000000000000e+00 2.214584090913024e+01 -3.285823607067186e+01
1557 7.785000000000000e+00 2.231047807677453e+01 -3.299663098706560e+01
1558 7.790000000000000e+00 2.247580721900090e+01 -3.313502590347071e+01
1559 7.795000000000000e+00 2.264182833580924e+01 -3.327342081987581e+01
1560 7.800000000000000e+00 2.280854142719966e+01 -3.341181573626955e+01
1561 7.805000000000001e+00 2.297594649317193e+01 -3.355021065266328e+01
1562 7.810000000000000e+00 2.314404353372629e+01 -3.368860556909112e+01
1563 7.815000000000000e+00 2.331283254886284e+01 -3.382700048548486e+01
1564 7.820000000000000e+00 2.348231353858114e+01 -3.396539540185586e+01
1565 7.825000000000000e+00 2.365248650288140e+01 -3.410379031826096e+01
1566 7.830000000000000e+00 2.382335144176375e+01 -3.424218523466607e+01
1567 7.835000000000000e+00 2.399490835522806e+01 -3.438058015107117e+01
1568 7.840000000000000e+00 2.416715724327446e+01 -3.451897506747628e+01
1569 7.845000000000000e+00 2.434009810590283e+01 -3.465736998385864e+01
1570 7.850000000000001e+00 2.451373094311305e+01 -3.479576490025238e+01
1571 7.855000000000000e+00 2.468805575490535e+01 -3.493415981668022e+01
1572 7.860000000000000e+00 2.486307254127985e+01 -3.507255473308533e+01
1573 7.865000000000000e+00 2.503878130223620e+01 -3.521094964945632e+01
1574 7.870000000000000e+00 2.521518203777441e+01 -3.534934456585006e+01
1575 7.875000000000000e+00 2.539227474789470e+01 -3.548773948225517e+01
1576 7.880000000000000e+00 2.557005943259696e+01 -3.562613439867164e+01
1577 7.885000000000000e+00 2.574853609188142e+01 -3.576452931506537e+01
1578 7.890000000000001e+00 2.592770472574762e+01 -3.590292423144774e+01
1579 7.895000000000000e+00 2.610756533419590e+01 -3.604131914785285e+01
1580 7.900000000000000e+00 2.628811791722615e+01 -3.617971406428069e+01
1581 7.905000000000000e+00 2.646936247483870e+01 -3.631810898067442e+01
1582 7.910000000000000e+00 2.665129900703289e+01 -3.645650389704542e+01
1583 7.915000000000000e+00 2.683392751380916e+01 -3.659489881345053e+01
1584 7.920000000000000e+00 2.701724799516739e+01 -3.673329372985563e+01
1585 7.925000000000000e+00 2.720126045110771e+01 -3.687168864627210e+01
1586 7.930000000000001e+00 2.738596488163012e+01 -3.701008356265447e+01
1587 7.935000000000000e+00 2.757136128673426e+01 -3.714847847904821e+01
1588 7.940000000000000e+00 2.775744966642060e+01 -3.728687339547605e+01
1589 7.945000000000000e+00 2.794423002068902e+01 -3.742526831185842e+01
1590 7.950000000000000e+00 2.813170234953918e+01 -3.756366322825215e+01
1591 7.955000000000000e+00 2.831986665297154e+01 -3.770205814465726e+01
1592 7.960000000000000e+00 2.850872293098575e+01 -3.784045306103963e+01
1593 7.965000000000000e+00 2.869827118358194e+01 -3.797884797746747e+01
1594 7.970000000000000e+00 2.888851141076043e+01 -3.811724289386120e+01
1595 7.975000000000001e+00 2.907944361252055e+01 -3.825563781023220e+01
1596 7.980000000000000e+00 2.927106778886275e+01 -3.839403272664867e+01
1597 7.985000000000000e+00 2.946338393978704e+01 -3.853242764306515e+01
1598 7.990000000000000e+00 2.965639206529340e+01 -3.867082255945888e+01
1599 7.995000000000000e+00 2.985009216538162e+01 -3.880921747584125e+01
1600 8.000000000000000e+00 3.004448424005182e+01 -3.894761239222362e+01
1601 8.005000000000001e+00 3.023956828930386e+01 -3.908600730864009e+01
1602 8.010000000000000e+00 3.043534431313822e+01 -3.922440222507930e+01
1603 8.015000000000001e+00 3.063181231155465e+01 -3.936279714146167e+01
[truncated: 1,317,736 more chars]
