# Supplementary material for: Implicit solvent systematic coarse-graining of dioleoylphosphatidylethanolamine lipids: From the inverted hexagonal to the bilayer structure
Source: PLoS One. 2019 Apr 5;14(4):e0214673. doi: 10.1371/journal.pone.0214673 (PMC6450619; doi:10.1371/journal.pone.0214673)
Supplement: S1 Data — (ZIP) [file pone.0214673.s007.zip › DATA.S1/script_LAMMPS/dope1000_18wt/dope1000_18wt.data.in]

LAMMPS Description

       14000  atoms
       13000  bonds
       13000  angles
       12000  dihedrals
           0  impropers

           7  atom types
           6  bond types
           7  angle types
           6  dihedral types
           0  improper types

0.000000000000000e+00 1.143470000000000e+02 xlo xhi
0.000000000000000e+00 1.143470000000000e+02 ylo yhi
0.000000000000000e+00 1.143470000000000e+02 zlo zhi

Masses

    1  42.0810       # C3
    2  57.1160       # C4
    3  71.0558       # CO
    4  72.0638       # CO
    5  40.0650       # CdB
    6  45.0850       # N
    7  108.9986      # P

Atoms

      1       1    6 9.800000000000000e-01 7.892100000000001e+01 3.726700000000000e+01 4.054700000000000e+01
      2       1    7 -1.090000000000000e+00 7.758199999999999e+01 3.397200000000000e+01 3.897100000000000e+01
      3       1    3 1.900000000000000e-01 7.765400000000000e+01 3.527500000000000e+01 3.263000000000000e+01
      4       1    4 -8.000000000000000e-02 8.068600000000001e+01 3.479900000000000e+01 3.660100000000000e+01
      5       1    1 0.000000000000000e+00 7.562200000000000e+01 3.789700000000000e+01 3.026700000000000e+01
      6       1    1 9.000000000000000e-02 7.246800000000000e+01 3.804600000000000e+01 2.798700000000000e+01
      7       1    5 -9.000000000000000e-02 7.067600000000000e+01 3.964700000000000e+01 2.538500000000000e+01
      8       1    1 0.000000000000000e+00 7.219400000000000e+01 3.985000000000000e+01 2.208200000000000e+01
      9       1    2 0.000000000000000e+00 7.365800000000000e+01 4.215600000000000e+01 1.856700000000000e+01
     10       1    1 0.000000000000000e+00 8.294700000000000e+01 3.782500000000000e+01 3.466700000000000e+01
     11       1    1 9.000000000000000e-02 8.609399999999999e+01 3.939000000000000e+01 3.637800000000000e+01
     12       1    5 -9.000000000000000e-02 8.937300000000000e+01 3.925400000000000e+01 3.764100000000000e+01
     13       1    1 0.000000000000000e+00 9.192600000000000e+01 3.774500000000000e+01 3.600600000000000e+01
     14       1    2 0.000000000000000e+00 9.535400000000000e+01 3.647100000000000e+01 3.763900000000000e+01
     15       2    6 9.800000000000000e-01 6.660000000000000e+00 1.702800000000000e+01 1.857100000000000e+01
     16       2    7 -1.090000000000000e+00 1.004600000000000e+01 1.711700000000000e+01 1.673200000000000e+01
     17       2    3 1.900000000000000e-01 1.373400000000000e+01 1.506100000000000e+01 1.711000000000000e+01
     18       2    4 -8.000000000000000e-02 1.247900000000000e+01 1.323600000000000e+01 1.399000000000000e+01
     19       2    1 0.000000000000000e+00 1.704700000000000e+01 1.702300000000000e+01 1.825300000000000e+01
     20       2    1 9.000000000000000e-02 1.944800000000000e+01 1.951300000000000e+01 1.910500000000000e+01
     21       2    5 -9.000000000000000e-02 2.095800000000000e+01 2.050700000000000e+01 2.191500000000000e+01
     22       2    1 0.000000000000000e+00 1.938600000000000e+01 1.865300000000000e+01 2.468200000000000e+01
     23       2    2 0.000000000000000e+00 1.779000000000000e+01 1.627900000000000e+01 2.227200000000000e+01
     24       2    1 0.000000000000000e+00 1.378500000000000e+01 1.028800000000000e+01 1.307000000000000e+01
     25       2    1 9.000000000000000e-02 1.501500000000000e+01 7.258000000000000e+00 1.507800000000000e+01
     26       2    5 -9.000000000000000e-02 1.648500000000000e+01 4.908000000000000e+00 1.288900000000000e+01
     27       2    1 0.000000000000000e+00 1.917900000000000e+01 6.287000000000000e+00 1.233000000000000e+01
     28       2    2 0.000000000000000e+00 1.983800000000000e+01 9.420000000000000e+00 9.648999999999999e+00
     29       3    6 9.800000000000000e-01 2.777800000000000e+01 6.392000000000000e+00 6.045000000000000e+00
     30       3    7 -1.090000000000000e+00 2.728800000000000e+01 6.277000000000000e+00 2.630000000000000e+00
     31       3    3 1.900000000000000e-01 2.776000000000000e+01 1.120800000000000e+01 1.560000000000000e+00
     32       3    4 -8.000000000000000e-02 2.958200000000000e+01 9.302000000000000e+00 2.809000000000000e+00
     33       3    1 0.000000000000000e+00 2.824400000000000e+01 1.395400000000000e+01 -1.222000000000000e+00
     34       3    1 9.000000000000000e-02 2.590000000000000e+01 1.553100000000000e+01 -3.850000000000000e+00
     35       3    5 -9.000000000000000e-02 2.438300000000000e+01 1.723600000000000e+01 -6.377000000000000e+00
     36       3    1 0.000000000000000e+00 2.317700000000000e+01 1.594400000000000e+01 -9.624000000000001e+00
     37       3    2 0.000000000000000e+00 2.007200000000000e+01 1.681200000000000e+01 -1.245000000000000e+01
     38       3    1 0.000000000000000e+00 3.207600000000000e+01 1.137000000000000e+01 5.104000000000000e+00
     39       3    1 9.000000000000000e-02 3.167700000000000e+01 1.359300000000000e+01 7.940000000000000e+00
     40       3    5 -9.000000000000000e-02 2.946000000000000e+01 1.593300000000000e+01 9.770000000000000e+00
     41       3    1 0.000000000000000e+00 2.916000000000000e+01 1.927000000000000e+01 9.513000000000000e+00
     42       3    2 0.000000000000000e+00 3.199200000000000e+01 2.219600000000000e+01 9.763999999999999e+00
     43       4    6 9.800000000000000e-01 6.977100000000000e+01 7.106300000000000e+01 7.208600000000000e+01
     44       4    7 -1.090000000000000e+00 6.879700000000000e+01 7.406300000000000e+01 7.367300000000000e+01
     45       4    3 1.900000000000000e-01 6.333100000000000e+01 7.432700000000000e+01 7.494700000000000e+01
     46       4    4 -8.000000000000000e-02 6.674500000000000e+01 7.654200000000000e+01 7.627900000000000e+01
     47       4    1 0.000000000000000e+00 6.192900000000000e+01 7.188600000000000e+01 7.708400000000000e+01
     48       4    1 9.000000000000000e-02 6.326100000000000e+01 6.900900000000000e+01 7.788000000000000e+01
     49       4    5 -9.000000000000000e-02 6.490200000000000e+01 6.708300000000000e+01 7.928700000000001e+01
     50       4    1 0.000000000000000e+00 6.338500000000000e+01 6.598399999999999e+01 8.199500000000000e+01
     51       4    2 0.000000000000000e+00 5.975200000000000e+01 6.637700000000000e+01 8.345999999999999e+01
     52       4    1 0.000000000000000e+00 6.641100000000000e+01 7.660500000000000e+01 8.019700000000000e+01
     53       4    1 9.000000000000000e-02 6.654200000000000e+01 7.696299999999999e+01 8.382899999999999e+01
     54       4    5 -9.000000000000000e-02 6.567800000000000e+01 7.772000000000000e+01 8.735200000000000e+01
     55       4    1 0.000000000000000e+00 6.764000000000000e+01 7.525900000000000e+01 8.857800000000000e+01
     56       4    2 0.000000000000000e+00 7.075700000000001e+01 7.251900000000001e+01 8.886300000000000e+01
     57       5    6 9.800000000000000e-01 4.500700000000000e+01 1.077720000000000e+02 2.237000000000000e+00
     58       5    7 -1.090000000000000e+00 4.265700000000000e+01 1.062930000000000e+02 4.539000000000000e+00
     59       5    3 1.900000000000000e-01 4.377600000000000e+01 1.028790000000000e+02 3.465000000000000e+00
     60       5    4 -8.000000000000000e-02 4.092100000000000e+01 1.014300000000000e+02 5.139000000000000e+00
     61       5    1 0.000000000000000e+00 4.717500000000000e+01 1.027560000000000e+02 6.050000000000000e+00
     62       5    1 9.000000000000000e-02 4.910600000000000e+01 1.050140000000000e+02 7.655000000000000e+00
     63       5    5 -9.000000000000000e-02 5.043100000000000e+01 1.058790000000000e+02 1.107100000000000e+01
     64       5    1 0.000000000000000e+00 5.173800000000000e+01 1.053230000000000e+02 1.426600000000000e+01
     65       5    2 0.000000000000000e+00 5.167500000000000e+01 1.025090000000000e+02 1.703900000000000e+01
     66       5    1 0.000000000000000e+00 4.193300000000000e+01 1.002330000000000e+02 8.757999999999999e+00
     67       5    1 9.000000000000000e-02 4.179200000000000e+01 1.003660000000000e+02 1.246800000000000e+01
     68       5    5 -9.000000000000000e-02 3.965000000000000e+01 1.017500000000000e+02 1.462800000000000e+01
     69       5    1 0.000000000000000e+00 4.084700000000000e+01 1.023660000000000e+02 1.778400000000000e+01
     70       5    2 0.000000000000000e+00 4.007000000000000e+01 9.997199999999999e+01 2.061800000000000e+01
     71       6    6 9.800000000000000e-01 1.006600000000000e+01 4.461400000000000e+01 4.918300000000000e+01
     72       6    7 -1.090000000000000e+00 9.879000000000000e+00 4.466600000000000e+01 4.554600000000000e+01
     73       6    3 1.900000000000000e-01 1.156700000000000e+01 4.532000000000000e+01 4.171200000000000e+01
     74       6    4 -8.000000000000000e-02 1.366400000000000e+01 4.140700000000000e+01 4.240900000000000e+01
     75       6    1 0.000000000000000e+00 1.101800000000000e+01 4.533800000000000e+01 3.790100000000000e+01
     76       6    1 9.000000000000000e-02 1.074400000000000e+01 4.562400000000000e+01 3.442900000000000e+01
     77       6    5 -9.000000000000000e-02 9.996000000000000e+00 4.485000000000000e+01 3.144900000000000e+01
     78       6    1 0.000000000000000e+00 1.105200000000000e+01 4.325900000000000e+01 2.846200000000000e+01
     79       6    2 0.000000000000000e+00 1.409600000000000e+01 4.262400000000000e+01 2.560200000000000e+01
     80       6    1 0.000000000000000e+00 1.734700000000000e+01 4.048800000000000e+01 4.388300000000000e+01
     81       6    1 9.000000000000000e-02 2.028500000000000e+01 3.813500000000000e+01 4.487900000000000e+01
     82       6    5 -9.000000000000000e-02 2.346900000000000e+01 3.845700000000000e+01 4.560300000000000e+01
     83       6    1 0.000000000000000e+00 2.570900000000000e+01 3.899400000000000e+01 4.330500000000000e+01
     84       6    2 0.000000000000000e+00 2.797200000000000e+01 4.159200000000000e+01 4.140100000000000e+01
     85       7    6 9.800000000000000e-01 3.026000000000000e+01 1.062040000000000e+02 8.048800000000000e+01
     86       7    7 -1.090000000000000e+00 3.255000000000000e+01 1.054020000000000e+02 7.781000000000000e+01
     87       7    3 1.900000000000000e-01 3.133800000000000e+01 1.032110000000000e+02 7.467000000000000e+01
     88       7    4 -8.000000000000000e-02 3.461100000000000e+01 1.023070000000000e+02 7.334699999999999e+01
     89       7    1 0.000000000000000e+00 2.998000000000000e+01 1.044790000000000e+02 7.108400000000000e+01
     90       7    1 9.000000000000000e-02 2.840600000000000e+01 1.059890000000000e+02 6.828700000000001e+01
     91       7    5 -9.000000000000000e-02 2.587400000000000e+01 1.076080000000000e+02 6.678600000000000e+01
     92       7    1 0.000000000000000e+00 2.397900000000000e+01 1.090510000000000e+02 6.840000000000001e+01
     93       7    2 0.000000000000000e+00 2.128000000000000e+01 1.081820000000000e+02 7.138100000000000e+01
     94       7    1 0.000000000000000e+00 3.852200000000000e+01 1.012060000000000e+02 7.254700000000000e+01
     95       7    1 9.000000000000000e-02 4.195300000000000e+01 1.021900000000000e+02 7.402100000000000e+01
     96       7    5 -9.000000000000000e-02 4.493500000000000e+01 1.032520000000000e+02 7.367600000000000e+01
     97       7    1 0.000000000000000e+00 4.641400000000000e+01 1.042140000000000e+02 7.149400000000000e+01
     98       7    2 0.000000000000000e+00 5.013300000000000e+01 1.039100000000000e+02 7.032200000000000e+01
     99       8    6 9.800000000000000e-01 5.788000000000000e+00 5.477200000000000e+01 8.293600000000001e+01
    100       8    7 -1.090000000000000e+00 7.639000000000000e+00 5.210500000000000e+01 8.485100000000000e+01
    101       8    3 1.900000000000000e-01 4.145000000000000e+00 5.136900000000000e+01 8.875000000000000e+01
    102       8    4 -8.000000000000000e-02 4.507000000000000e+00 4.949400000000000e+01 8.540400000000000e+01
    103       8    1 0.000000000000000e+00 3.932000000000000e+00 5.481400000000000e+01 9.140400000000000e+01
    104       8    1 9.000000000000000e-02 3.655000000000000e+00 5.689000000000000e+01 9.422600000000000e+01
    105       8    5 -9.000000000000000e-02 5.600000000000001e-01 5.681800000000000e+01 9.568000000000001e+01
    106       8    1 0.000000000000000e+00 -1.034000000000000e+00 5.406900000000000e+01 9.728600000000000e+01
    107       8    2 0.000000000000000e+00 -1.864000000000000e+00 5.030000000000000e+01 9.855400000000000e+01
    108       8    1 0.000000000000000e+00 2.584000000000000e+00 5.015200000000000e+01 8.200900000000000e+01
    109       8    1 9.000000000000000e-02 2.795000000000000e+00 5.243700000000000e+01 7.897199999999999e+01
    110       8    5 -9.000000000000000e-02 2.556000000000000e+00 5.572500000000000e+01 7.823600000000000e+01
    111       8    1 0.000000000000000e+00 2.660000000000000e+00 5.779900000000000e+01 8.092700000000001e+01
    112       8    2 0.000000000000000e+00 4.057000000000000e+00 5.696000000000000e+01 8.512900000000000e+01
    113       9    6 9.800000000000000e-01 3.994600000000000e+01 9.884500000000000e+01 5.641100000000000e+01
    114       9    7 -1.090000000000000e+00 4.019300000000000e+01 9.846599999999999e+01 6.001400000000000e+01
    115       9    3 1.900000000000000e-01 3.892800000000000e+01 1.015680000000000e+02 6.247700000000000e+01
    116       9    4 -8.000000000000000e-02 4.071300000000000e+01 1.014930000000000e+02 6.544300000000000e+01
    117       9    1 0.000000000000000e+00 3.958000000000000e+01 1.050010000000000e+02 6.280700000000000e+01
    118       9    1 9.000000000000000e-02 4.077000000000000e+01 1.064690000000000e+02 6.555500000000001e+01
    119       9    5 -9.000000000000000e-02 4.130300000000000e+01 1.091400000000000e+02 6.796100000000000e+01
    120       9    1 0.000000000000000e+00 4.289500000000000e+01 1.121900000000000e+02 6.769700000000000e+01
    121       9    2 0.000000000000000e+00 4.501500000000000e+01 1.156960000000000e+02 6.812300000000000e+01
    122       9    1 0.000000000000000e+00 4.325400000000000e+01 1.022120000000000e+02 6.821700000000000e+01
    123       9    1 9.000000000000000e-02 4.279200000000000e+01 1.050820000000000e+02 7.009900000000000e+01
    124       9    5 -9.000000000000000e-02 4.238300000000000e+01 1.074290000000000e+02 7.247300000000000e+01
    125       9    1 0.000000000000000e+00 4.232200000000000e+01 1.055110000000000e+02 7.522499999999999e+01
    126       9    2 0.000000000000000e+00 3.919900000000000e+01 1.039430000000000e+02 7.641400000000000e+01
    127      10    6 9.800000000000000e-01 6.576500000000000e+01 8.689000000000000e+00 6.063200000000000e+01
    128      10    7 -1.090000000000000e+00 6.888400000000000e+01 9.561999999999999e+00 5.953900000000000e+01
    129      10    3 1.900000000000000e-01 7.052100000000000e+01 4.812000000000000e+00 5.599000000000000e+01
    130      10    4 -8.000000000000000e-02 7.145999999999999e+01 6.833000000000000e+00 5.877500000000000e+01
    131      10    1 0.000000000000000e+00 6.983600000000000e+01 1.180000000000000e+00 5.475900000000000e+01
    132      10    1 9.000000000000000e-02 6.683100000000000e+01 -9.450000000000000e-01 5.382800000000000e+01
    133      10    5 -9.000000000000000e-02 6.439100000000001e+01 -3.475000000000000e+00 5.431700000000000e+01
    134      10    1 0.000000000000000e+00 6.352800000000000e+01 -6.534000000000000e+00 5.311000000000000e+01
    135      10    2 0.000000000000000e+00 6.503800000000000e+01 -1.058200000000000e+01 5.184600000000000e+01
    136      10    1 0.000000000000000e+00 7.261499999999999e+01 3.098000000000000e+00 5.949300000000000e+01
    137      10    1 9.000000000000000e-02 7.434300000000000e+01 1.580000000000000e-01 5.990900000000000e+01
    138      10    5 -9.000000000000000e-02 7.674299999999999e+01 -2.102000000000000e+00 5.882800000000000e+01
    139      10    1 0.000000000000000e+00 7.759399999999999e+01 2.000000000000000e-03 5.600300000000000e+01
    140      10    2 0.000000000000000e+00 8.157299999999999e+01 1.610000000000000e-01 5.663200000000000e+01
    141      11    6 9.800000000000000e-01 1.081520000000000e+02 1.024020000000000e+02 6.407899999999999e+01
    142      11    7 -1.090000000000000e+00 1.083080000000000e+02 1.032720000000000e+02 6.754800000000000e+01
    143      11    3 1.900000000000000e-01 1.041830000000000e+02 1.015250000000000e+02 7.058900000000000e+01
    144      11    4 -8.000000000000000e-02 1.077430000000000e+02 1.025350000000000e+02 7.162400000000000e+01
    145      11    1 0.000000000000000e+00 1.025230000000000e+02 9.766800000000001e+01 7.089800000000000e+01
    146      11    1 9.000000000000000e-02 1.013660000000000e+02 9.451800000000000e+01 7.014300000000000e+01
    147      11    5 -9.000000000000000e-02 1.010640000000000e+02 9.148300000000000e+01 6.842300000000000e+01
    148      11    1 0.000000000000000e+00 9.917700000000001e+01 8.922799999999999e+01 6.971899999999999e+01
    149      11    2 0.000000000000000e+00 9.755900000000000e+01 8.626900000000001e+01 7.200000000000000e+01
    150      11    1 0.000000000000000e+00 1.042280000000000e+02 1.007580000000000e+02 7.250700000000001e+01
    151      11    1 9.000000000000000e-02 1.009830000000000e+02 9.924700000000000e+01 7.384300000000000e+01
    152      11    5 -9.000000000000000e-02 9.847199999999999e+01 9.762400000000000e+01 7.567600000000000e+01
    153      11    1 0.000000000000000e+00 1.002280000000000e+02 9.486799999999999e+01 7.718800000000000e+01
    154      11    2 0.000000000000000e+00 1.034750000000000e+02 9.366200000000001e+01 7.894300000000000e+01
    155      12    6 9.800000000000000e-01 1.960200000000000e+01 1.004060000000000e+02 4.538400000000000e+01
    156      12    7 -1.090000000000000e+00 2.255900000000000e+01 9.882100000000000e+01 4.596900000000000e+01
    157      12    3 1.900000000000000e-01 2.195900000000000e+01 9.494700000000000e+01 4.408100000000000e+01
    158      12    4 -8.000000000000000e-02 2.408500000000000e+01 9.616000000000000e+01 4.336600000000000e+01
    159      12    1 0.000000000000000e+00 1.861200000000000e+01 9.389700000000001e+01 4.189500000000000e+01
    160      12    1 9.000000000000000e-02 1.807800000000000e+01 9.570900000000000e+01 3.896300000000000e+01
    161      12    5 -9.000000000000000e-02 1.457000000000000e+01 9.535800000000000e+01 3.833000000000000e+01
    162      12    1 0.000000000000000e+00 1.338000000000000e+01 9.250100000000000e+01 3.733000000000000e+01
    163      12    2 0.000000000000000e+00 1.212900000000000e+01 8.900200000000000e+01 3.545300000000000e+01
    164      12    1 0.000000000000000e+00 2.653800000000000e+01 9.516700000000000e+01 4.007500000000000e+01
    165      12    1 9.000000000000000e-02 2.633800000000000e+01 9.666700000000000e+01 3.689000000000000e+01
    166      12    5 -9.000000000000000e-02 2.687200000000000e+01 9.457400000000000e+01 3.378300000000000e+01
    167      12    1 0.000000000000000e+00 2.795000000000000e+01 9.119600000000000e+01 3.387300000000000e+01
    168      12    2 0.000000000000000e+00 3.219500000000000e+01 9.049900000000000e+01 3.426700000000000e+01
    169      13    6 9.800000000000000e-01 6.299000000000000e+01 9.702800000000001e+01 2.715500000000000e+01
    170      13    7 -1.090000000000000e+00 6.397000000000000e+01 9.790400000000000e+01 2.368100000000000e+01
    171      13    3 1.900000000000000e-01 6.578600000000000e+01 1.010070000000000e+02 2.467000000000000e+01
    172      13    4 -8.000000000000000e-02 6.906399999999999e+01 1.007620000000000e+02 2.365700000000000e+01
    173      13    1 0.000000000000000e+00 6.314300000000000e+01 1.035910000000000e+02 2.579600000000000e+01
    174      13    1 9.000000000000000e-02 5.984200000000000e+01 1.040560000000000e+02 2.620200000000000e+01
    175      13    5 -9.000000000000000e-02 5.676700000000000e+01 1.026850000000000e+02 2.630800000000000e+01
    176      13    1 0.000000000000000e+00 5.693000000000000e+01 9.909699999999999e+01 2.520400000000000e+01
    177      13    2 0.000000000000000e+00 5.822000000000000e+01 9.663900000000000e+01 2.264600000000000e+01
    178      13    1 0.000000000000000e+00 7.280600000000000e+01 9.986300000000000e+01 2.367300000000000e+01
    179      13    1 9.000000000000000e-02 7.629000000000001e+01 1.005800000000000e+02 2.406900000000000e+01
    180      13    5 -9.000000000000000e-02 7.874200000000000e+01 9.929300000000001e+01 2.288300000000000e+01
    181      13    1 0.000000000000000e+00 8.095699999999999e+01 9.726000000000001e+01 2.424400000000000e+01
    182      13    2 0.000000000000000e+00 8.424800000000000e+01 9.558900000000000e+01 2.407200000000000e+01
    183      14    6 9.800000000000000e-01 1.428300000000000e+01 6.600600000000000e+01 9.952200000000001e+01
    184      14    7 -1.090000000000000e+00 1.589100000000000e+01 6.307400000000000e+01 9.811400000000000e+01
    185      14    3 1.900000000000000e-01 1.589200000000000e+01 5.984700000000000e+01 1.006470000000000e+02
    186      14    4 -8.000000000000000e-02 1.454000000000000e+01 5.725000000000000e+01 9.836799999999999e+01
    187      14    1 0.000000000000000e+00 1.697500000000000e+01 5.763800000000000e+01 1.037470000000000e+02
    188      14    1 9.000000000000000e-02 1.849200000000000e+01 5.567800000000000e+01 1.061540000000000e+02
    189      14    5 -9.000000000000000e-02 2.153700000000000e+01 5.648800000000000e+01 1.072280000000000e+02
    190      14    1 0.000000000000000e+00 2.382400000000000e+01 5.730700000000000e+01 1.051320000000000e+02
    191      14    2 0.000000000000000e+00 2.676200000000000e+01 5.915600000000000e+01 1.026510000000000e+02
    192      14    1 0.000000000000000e+00 1.083400000000000e+01 5.843600000000000e+01 1.002330000000000e+02
    193      14    1 9.000000000000000e-02 1.038700000000000e+01 6.033300000000000e+01 1.031690000000000e+02
    194      14    5 -9.000000000000000e-02 1.057300000000000e+01 6.355500000000000e+01 1.044760000000000e+02
    195      14    1 0.000000000000000e+00 1.041100000000000e+01 6.626600000000001e+01 1.052030000000000e+02
    196      14    2 0.000000000000000e+00 1.029400000000000e+01 6.992000000000000e+01 1.050040000000000e+02
    197      15    6 9.800000000000000e-01 1.053210000000000e+02 1.003420000000000e+02 7.851200000000000e+01
    198      15    7 -1.090000000000000e+00 1.059800000000000e+02 1.013910000000000e+02 7.533000000000000e+01
    199      15    3 1.900000000000000e-01 1.090320000000000e+02 1.033380000000000e+02 7.665000000000001e+01
    200      15    4 -8.000000000000000e-02 1.080190000000000e+02 1.069530000000000e+02 7.604300000000001e+01
    201      15    1 0.000000000000000e+00 1.116400000000000e+02 1.023010000000000e+02 7.931900000000000e+01
    202      15    1 9.000000000000000e-02 1.117220000000000e+02 9.979200000000000e+01 8.228300000000000e+01
    203      15    5 -9.000000000000000e-02 1.096190000000000e+02 9.752600000000000e+01 8.371500000000000e+01
    204      15    1 0.000000000000000e+00 1.062560000000000e+02 9.698000000000000e+01 8.277500000000001e+01
    205      15    2 0.000000000000000e+00 1.027290000000000e+02 9.601100000000000e+01 8.161300000000000e+01
    206      15    1 0.000000000000000e+00 1.079300000000000e+02 1.088530000000000e+02 7.223000000000000e+01
    207      15    1 9.000000000000000e-02 1.094050000000000e+02 1.083960000000000e+02 6.928600000000000e+01
    208      15    5 -9.000000000000000e-02 1.104290000000000e+02 1.052050000000000e+02 6.852600000000000e+01
    209      15    1 0.000000000000000e+00 1.113730000000000e+02 1.019370000000000e+02 6.989600000000000e+01
    210      15    2 0.000000000000000e+00 1.119170000000000e+02 1.010010000000000e+02 7.377600000000000e+01
    211      16    6 9.800000000000000e-01 1.864300000000000e+01 1.071260000000000e+02 3.953300000000000e+01
    212      16    7 -1.090000000000000e+00 2.056500000000000e+01 1.064900000000000e+02 4.231000000000000e+01
    213      16    3 1.900000000000000e-01 1.715400000000000e+01 1.060000000000000e+02 4.393100000000000e+01
    214      16    4 -8.000000000000000e-02 1.784200000000000e+01 1.077470000000000e+02 4.443000000000000e+01
    215      16    1 0.000000000000000e+00 1.367200000000000e+01 1.052200000000000e+02 4.258200000000000e+01
    216      16    1 9.000000000000000e-02 1.072900000000000e+01 1.029990000000000e+02 4.214900000000000e+01
    217      16    5 -9.000000000000000e-02 9.740000000000000e+00 9.982100000000000e+01 4.205800000000000e+01
    218      16    1 0.000000000000000e+00 8.494000000000000e+00 9.807700000000000e+01 4.472600000000000e+01
    219      16    2 0.000000000000000e+00 9.282999999999999e+00 9.571599999999999e+01 4.785500000000000e+01
    220      16    1 0.000000000000000e+00 1.411900000000000e+01 1.078320000000000e+02 4.409900000000000e+01
    221      16    1 9.000000000000000e-02 1.159800000000000e+01 1.087410000000000e+02 4.183400000000000e+01
    222      16    5 -9.000000000000000e-02 1.015000000000000e+01 1.104950000000000e+02 3.946700000000000e+01
    223      16    1 0.000000000000000e+00 1.196700000000000e+01 1.115160000000000e+02 3.696100000000000e+01
    224      16    2 0.000000000000000e+00 1.195000000000000e+01 1.121050000000000e+02 3.297900000000000e+01
    225      17    6 9.800000000000000e-01 2.751400000000000e+01 5.692100000000000e+01 9.044700000000000e+01
    226      17    7 -1.090000000000000e+00 2.707800000000000e+01 6.044300000000000e+01 9.150600000000000e+01
    227      17    3 1.900000000000000e-01 2.486900000000000e+01 6.452900000000000e+01 9.111499999999999e+01
    228      17    4 -8.000000000000000e-02 2.703400000000000e+01 6.383400000000000e+01 8.677600000000000e+01
    229      17    1 0.000000000000000e+00 2.267600000000000e+01 6.647199999999999e+01 9.234699999999999e+01
    230      17    1 9.000000000000000e-02 1.972600000000000e+01 6.818500000000000e+01 9.033499999999999e+01
    231      17    5 -9.000000000000000e-02 1.742200000000000e+01 7.058600000000000e+01 9.035700000000000e+01
    232      17    1 0.000000000000000e+00 1.717300000000000e+01 7.412000000000000e+01 9.145000000000000e+01
    233      17    2 0.000000000000000e+00 1.616800000000000e+01 7.753800000000000e+01 8.863100000000000e+01
    234      17    1 0.000000000000000e+00 2.708500000000000e+01 6.363800000000000e+01 8.271100000000000e+01
    235      17    1 9.000000000000000e-02 2.990600000000000e+01 6.334400000000000e+01 8.047300000000000e+01
    236      17    5 -9.000000000000000e-02 3.085400000000000e+01 6.493400000000000e+01 7.751500000000000e+01
    237      17    1 0.000000000000000e+00 3.148800000000000e+01 6.363600000000000e+01 7.421400000000000e+01
    238      17    2 0.000000000000000e+00 3.415300000000000e+01 6.098000000000000e+01 7.184500000000000e+01
    239      18    6 9.800000000000000e-01 5.258100000000000e+01 8.608600000000000e+01 6.730100000000000e+01
    240      18    7 -1.090000000000000e+00 5.208200000000000e+01 8.840500000000000e+01 6.460700000000000e+01
    241      18    3 1.900000000000000e-01 5.604100000000000e+01 8.979300000000001e+01 6.548999999999999e+01
    242      18    4 -8.000000000000000e-02 5.551500000000000e+01 8.832200000000000e+01 6.262700000000000e+01
    243      18    1 0.000000000000000e+00 5.839700000000000e+01 8.935299999999999e+01 6.868000000000001e+01
    244      18    1 9.000000000000000e-02 6.126900000000000e+01 9.092800000000000e+01 7.069600000000000e+01
    245      18    5 -9.000000000000000e-02 6.145900000000000e+01 9.434099999999999e+01 7.146500000000000e+01
    246      18    1 0.000000000000000e+00 6.041400000000000e+01 9.704800000000000e+01 6.966000000000000e+01
    247      18    2 0.000000000000000e+00 5.825400000000000e+01 9.901800000000000e+01 6.676600000000001e+01
    248      18    1 0.000000000000000e+00 5.624600000000000e+01 8.516300000000000e+01 6.366300000000000e+01
    249      18    1 9.000000000000000e-02 5.789800000000000e+01 8.378500000000000e+01 6.696299999999999e+01
    250      18    5 -9.000000000000000e-02 5.853100000000000e+01 8.441000000000000e+01 7.021800000000000e+01
    251      18    1 0.000000000000000e+00 5.934900000000000e+01 8.722900000000000e+01 7.118899999999999e+01
    252      18    2 0.000000000000000e+00 6.155100000000000e+01 8.830900000000000e+01 7.373000000000000e+01
    253      19    6 9.800000000000000e-01 4.806700000000000e+01 6.901800000000000e+01 8.301000000000001e+01
    254      19    7 -1.090000000000000e+00 4.483700000000000e+01 6.895399999999999e+01 8.447000000000000e+01
    255      19    3 1.900000000000000e-01 4.319000000000000e+01 6.574200000000000e+01 8.213800000000001e+01
    256      19    4 -8.000000000000000e-02 3.993100000000000e+01 6.791200000000001e+01 8.119799999999999e+01
    257      19    1 0.000000000000000e+00 4.109000000000000e+01 6.209700000000000e+01 8.285299999999999e+01
    258      19    1 9.000000000000000e-02 4.102700000000000e+01 6.090100000000000e+01 8.618600000000001e+01
    259      19    5 -9.000000000000000e-02 4.001300000000000e+01 6.107800000000000e+01 8.898099999999999e+01
    260      19    1 0.000000000000000e+00 3.786300000000000e+01 6.145700000000000e+01 9.179400000000000e+01
    261      19    2 0.000000000000000e+00 3.375300000000000e+01 6.258700000000000e+01 9.356100000000001e+01
    262      19    1 0.000000000000000e+00 3.990000000000000e+01 6.849800000000000e+01 7.768500000000000e+01
    263      19    1 9.000000000000000e-02 4.253100000000000e+01 7.065300000000001e+01 7.657400000000000e+01
    264      19    5 -9.000000000000000e-02 4.577800000000000e+01 7.060299999999999e+01 7.726600000000001e+01
    265      19    1 0.000000000000000e+00 4.615500000000000e+01 7.238700000000000e+01 8.072700000000000e+01
    266      19    2 0.000000000000000e+00 4.611400000000000e+01 7.207700000000000e+01 8.459500000000000e+01
    267      20    6 9.800000000000000e-01 9.318200000000000e+01 1.087820000000000e+02 9.965800000000000e+01
    268      20    7 -1.090000000000000e+00 9.311000000000000e+01 1.060960000000000e+02 1.017420000000000e+02
    269      20    3 1.900000000000000e-01 9.102400000000000e+01 1.040460000000000e+02 1.042330000000000e+02
    270      20    4 -8.000000000000000e-02 8.733400000000000e+01 1.046870000000000e+02 1.013870000000000e+02
    271      20    1 0.000000000000000e+00 9.091400000000000e+01 1.003860000000000e+02 1.059460000000000e+02
    272      20    1 9.000000000000000e-02 9.123500000000000e+01 9.712900000000000e+01 1.065140000000000e+02
    273      20    5 -9.000000000000000e-02 9.248900000000000e+01 9.447499999999999e+01 1.083470000000000e+02
    274      20    1 0.000000000000000e+00 9.139300000000000e+01 9.554500000000000e+01 1.115580000000000e+02
    275      20    2 0.000000000000000e+00 9.016500000000001e+01 9.730000000000000e+01 1.152110000000000e+02
    276      20    1 0.000000000000000e+00 8.376800000000000e+01 1.053430000000000e+02 1.028670000000000e+02
    277      20    1 9.000000000000000e-02 8.041800000000001e+01 1.070270000000000e+02 1.040650000000000e+02
    278      20    5 -9.000000000000000e-02 7.692100000000001e+01 1.078970000000000e+02 1.051950000000000e+02
    279      20    1 0.000000000000000e+00 7.383199999999999e+01 1.083850000000000e+02 1.035930000000000e+02
    280      20    2 0.000000000000000e+00 7.122499999999999e+01 1.096660000000000e+02 1.007050000000000e+02
    281      21    6 9.800000000000000e-01 7.178100000000001e+01 1.053940000000000e+02 2.259800000000000e+01
    282      21    7 -1.090000000000000e+00 7.465400000000000e+01 1.066120000000000e+02 2.295300000000000e+01
    283      21    3 1.900000000000000e-01 7.737900000000000e+01 1.058400000000000e+02 2.674500000000000e+01
    284      21    4 -8.000000000000000e-02 7.673999999999999e+01 1.098840000000000e+02 2.715500000000000e+01
    285      21    1 0.000000000000000e+00 7.699900000000000e+01 1.043020000000000e+02 3.039900000000000e+01
    286      21    1 9.000000000000000e-02 7.747300000000000e+01 1.057120000000000e+02 3.372400000000000e+01
    287      21    5 -9.000000000000000e-02 7.805300000000000e+01 1.047910000000000e+02 3.704000000000000e+01
    288      21    1 0.000000000000000e+00 8.043400000000000e+01 1.019920000000000e+02 3.655800000000000e+01
    289      21    2 0.000000000000000e+00 8.028100000000001e+01 9.832500000000000e+01 3.789700000000000e+01
    290      21    1 0.000000000000000e+00 7.400200000000000e+01 1.114090000000000e+02 2.962900000000000e+01
    291      21    1 9.000000000000000e-02 7.195200000000000e+01 1.142650000000000e+02 2.999600000000000e+01
    292      21    5 -9.000000000000000e-02 6.955400000000000e+01 1.145370000000000e+02 2.859900000000000e+01
    293      21    1 0.000000000000000e+00 6.914700000000001e+01 1.150170000000000e+02 2.516100000000000e+01
    294      21    2 0.000000000000000e+00 6.735100000000000e+01 1.132710000000000e+02 2.128700000000000e+01
    295      22    6 9.800000000000000e-01 5.605400000000000e+01 1.965400000000000e+01 3.624800000000000e+01
    296      22    7 -1.090000000000000e+00 5.287400000000000e+01 2.115200000000000e+01 3.624400000000000e+01
    297      22    3 1.900000000000000e-01 5.017300000000000e+01 1.945000000000000e+01 3.419800000000000e+01
    298      22    4 -8.000000000000000e-02 4.924500000000000e+01 1.991100000000000e+01 3.654000000000000e+01
    299      22    1 0.000000000000000e+00 5.154700000000000e+01 1.586900000000000e+01 3.317900000000000e+01
    300      22    1 9.000000000000000e-02 5.448200000000000e+01 1.354000000000000e+01 3.413800000000000e+01
    301      22    5 -9.000000000000000e-02 5.739600000000000e+01 1.345400000000000e+01 3.268300000000000e+01
    302      22    1 0.000000000000000e+00 5.976200000000000e+01 1.538300000000000e+01 3.455800000000000e+01
    303      22    2 0.000000000000000e+00 6.019200000000000e+01 1.646900000000000e+01 3.874000000000000e+01
    304      22    1 0.000000000000000e+00 4.714500000000000e+01 1.868400000000000e+01 3.961700000000000e+01
    305      22    1 9.000000000000000e-02 4.560200000000000e+01 1.954300000000000e+01 4.243700000000000e+01
    306      22    5 -9.000000000000000e-02 4.696700000000000e+01 2.118800000000000e+01 4.554000000000000e+01
    307      22    1 0.000000000000000e+00 4.746000000000000e+01 1.936200000000000e+01 4.850800000000000e+01
    308      22    2 0.000000000000000e+00 4.659900000000000e+01 1.597900000000000e+01 5.018000000000000e+01
    309      23    6 9.800000000000000e-01 8.274200000000000e+01 1.127300000000000e+01 7.448800000000000e+01
    310      23    7 -1.090000000000000e+00 8.095999999999999e+01 1.072100000000000e+01 7.729900000000001e+01
    311      23    3 1.900000000000000e-01 7.954000000000001e+01 1.572500000000000e+01 7.702600000000000e+01
    312      23    4 -8.000000000000000e-02 7.562100000000000e+01 1.306000000000000e+01 7.709300000000000e+01
    313      23    1 0.000000000000000e+00 8.188400000000000e+01 1.746300000000000e+01 7.405600000000000e+01
    314      23    1 9.000000000000000e-02 8.155900000000000e+01 2.070300000000000e+01 7.231300000000000e+01
    315      23    5 -9.000000000000000e-02 8.176100000000000e+01 2.396500000000000e+01 7.393899999999999e+01
    316      23    1 0.000000000000000e+00 8.492000000000000e+01 2.478600000000000e+01 7.265600000000001e+01
    317      23    2 0.000000000000000e+00 8.796100000000000e+01 2.229100000000000e+01 7.086000000000000e+01
    318      23    1 0.000000000000000e+00 7.213900000000000e+01 1.268200000000000e+01 7.925800000000000e+01
    319      23    1 9.000000000000000e-02 6.911900000000000e+01 1.192300000000000e+01 8.147900000000000e+01
    320      23    5 -9.000000000000000e-02 6.728500000000000e+01 9.212999999999999e+00 8.226800000000000e+01
    321      23    1 0.000000000000000e+00 6.449500000000000e+01 7.700000000000000e+00 8.123500000000000e+01
    322      23    2 0.000000000000000e+00 6.081800000000000e+01 7.819000000000000e+00 7.907700000000000e+01
    323      24    6 9.800000000000000e-01 8.492200000000000e+01 6.281300000000000e+01 3.259100000000000e+01
    324      24    7 -1.090000000000000e+00 8.234200000000000e+01 6.444900000000000e+01 3.430200000000000e+01
    325      24    3 1.900000000000000e-01 7.877700000000000e+01 6.418000000000001e+01 3.274800000000000e+01
    326      24    4 -8.000000000000000e-02 7.801200000000000e+01 6.734900000000000e+01 3.375900000000000e+01
    327      24    1 0.000000000000000e+00 7.708799999999999e+01 6.605000000000000e+01 2.944600000000000e+01
    328      24    1 9.000000000000000e-02 7.827700000000000e+01 6.952400000000000e+01 3.011800000000000e+01
    329      24    5 -9.000000000000000e-02 8.190000000000001e+01 6.993700000000000e+01 3.008800000000000e+01
    330      24    1 0.000000000000000e+00 8.188500000000001e+01 7.309200000000000e+01 2.948600000000000e+01
    331      24    2 0.000000000000000e+00 8.129200000000000e+01 7.705000000000000e+01 2.867900000000000e+01
    332      24    1 0.000000000000000e+00 7.950800000000000e+01 7.013000000000000e+01 3.641000000000000e+01
    333      24    1 9.000000000000000e-02 8.103300000000000e+01 7.365900000000001e+01 3.735700000000000e+01
    334      24    5 -9.000000000000000e-02 7.980900000000000e+01 7.641100000000000e+01 3.781400000000000e+01
    335      24    1 0.000000000000000e+00 7.760500000000000e+01 7.592800000000000e+01 3.531400000000000e+01
    336      24    2 0.000000000000000e+00 7.453500000000000e+01 7.394199999999999e+01 3.341100000000000e+01
    337      25    6 9.800000000000000e-01 6.134200000000000e+01 1.554300000000000e+01 4.350000000000000e+01
    338      25    7 -1.090000000000000e+00 5.891300000000000e+01 1.749500000000000e+01 4.189300000000000e+01
    339      25    3 1.900000000000000e-01 5.365500000000000e+01 1.568600000000000e+01 4.099300000000000e+01
    340      25    4 -8.000000000000000e-02 5.705900000000000e+01 1.409900000000000e+01 4.338700000000000e+01
    341      25    1 0.000000000000000e+00 5.156200000000000e+01 1.435100000000000e+01 4.301300000000000e+01
    342      25    1 9.000000000000000e-02 5.207700000000000e+01 1.387200000000000e+01 4.650000000000000e+01
    343      25    5 -9.000000000000000e-02 5.398200000000000e+01 1.224800000000000e+01 4.870300000000000e+01
    344      25    1 0.000000000000000e+00 5.608200000000000e+01 1.115300000000000e+01 5.002300000000000e+01
    345      25    2 0.000000000000000e+00 5.566600000000000e+01 9.829000000000001e+00 5.309500000000000e+01
    346      25    1 0.000000000000000e+00 5.858400000000000e+01 1.056400000000000e+01 4.386400000000000e+01
    347      25    1 9.000000000000000e-02 5.923100000000000e+01 7.399000000000000e+00 4.549500000000000e+01
    348      25    5 -9.000000000000000e-02 5.715200000000000e+01 5.901000000000000e+00 4.744200000000000e+01
    349      25    1 0.000000000000000e+00 5.435300000000000e+01 7.023000000000000e+00 4.633900000000000e+01
    350      25    2 0.000000000000000e+00 5.167800000000000e+01 9.462999999999999e+00 4.411000000000000e+01
    351      26    6 9.800000000000000e-01 3.941100000000000e+01 7.262000000000000e+00 4.459700000000000e+01
    352      26    7 -1.090000000000000e+00 4.094500000000000e+01 4.753000000000000e+00 4.598900000000000e+01
    353      26    3 1.900000000000000e-01 4.432300000000000e+01 3.366000000000000e+00 4.761200000000000e+01
    354      26    4 -8.000000000000000e-02 4.661700000000000e+01 3.919000000000000e+00 4.569200000000000e+01
    355      26    1 0.000000000000000e+00 4.565100000000000e+01 3.000000000000000e+00 5.130300000000000e+01
    356      26    1 9.000000000000000e-02 4.617600000000000e+01 5.514000000000000e+00 5.400500000000000e+01
    357      26    5 -9.000000000000000e-02 4.570200000000000e+01 8.910000000000000e+00 5.470100000000000e+01
    358      26    1 0.000000000000000e+00 4.413600000000000e+01 8.518000000000001e+00 5.805800000000000e+01
    359      26    2 0.000000000000000e+00 4.202900000000000e+01 6.651000000000000e+00 6.156400000000000e+01
    360      26    1 0.000000000000000e+00 4.964100000000000e+01 3.205000000000000e+00 4.365600000000000e+01
    361      26    1 9.000000000000000e-02 4.999400000000000e+01 5.430000000000000e-01 4.094900000000000e+01
    362      26    5 -9.000000000000000e-02 5.023700000000000e+01 -1.261000000000000e+00 3.810100000000000e+01
    363      26    1 0.000000000000000e+00 4.992700000000000e+01 1.594000000000000e+00 3.617100000000000e+01
    364      26    2 0.000000000000000e+00 4.635900000000000e+01 7.710000000000000e-01 3.334700000000000e+01
    365      27    6 9.800000000000000e-01 6.130700000000000e+01 3.218000000000000e+01 8.728500000000000e+01
    366      27    7 -1.090000000000000e+00 6.375700000000000e+01 3.243900000000000e+01 9.012600000000000e+01
    367      27    3 1.900000000000000e-01 7.002700000000000e+01 3.249000000000000e+01 8.968300000000001e+01
    368      27    4 -8.000000000000000e-02 6.862800000000000e+01 3.227100000000000e+01 8.684099999999999e+01
    369      27    1 0.000000000000000e+00 7.360700000000000e+01 3.474500000000000e+01 9.011000000000000e+01
    370      27    1 9.000000000000000e-02 7.582899999999999e+01 3.759500000000000e+01 9.133600000000000e+01
    371      27    5 -9.000000000000000e-02 7.796800000000000e+01 3.999700000000000e+01 8.973099999999999e+01
    372      27    1 0.000000000000000e+00 7.928700000000001e+01 3.877800000000000e+01 8.676200000000000e+01
    373      27    2 0.000000000000000e+00 8.071299999999999e+01 3.608100000000000e+01 8.410899999999999e+01
    374      27    1 0.000000000000000e+00 6.917300000000000e+01 3.574500000000000e+01 8.566500000000001e+01
    375      27    1 9.000000000000000e-02 7.136799999999999e+01 3.537900000000000e+01 8.252100000000000e+01
    376      27    5 -9.000000000000000e-02 7.350000000000000e+01 3.608500000000000e+01 7.948600000000000e+01
    377      27    1 0.000000000000000e+00 7.548300000000000e+01 3.806700000000000e+01 7.910899999999999e+01
    378      27    2 0.000000000000000e+00 7.565100000000000e+01 4.092400000000000e+01 7.579400000000000e+01
    379      28    6 9.800000000000000e-01 6.482500000000000e+01 7.380300000000000e+01 2.647000000000000e+00
    380      28    7 -1.090000000000000e+00 6.281700000000000e+01 7.585500000000000e+01 4.089000000000000e+00
    381      28    3 1.900000000000000e-01 6.434300000000000e+01 7.909900000000000e+01 8.240000000000000e+00
    382      28    4 -8.000000000000000e-02 6.304200000000000e+01 7.630400000000000e+01 7.975000000000000e+00
    383      28    1 0.000000000000000e+00 6.561100000000000e+01 7.804200000000000e+01 1.193100000000000e+01
    384      28    1 9.000000000000000e-02 6.792600000000000e+01 7.848699999999999e+01 1.420800000000000e+01
    385      28    5 -9.000000000000000e-02 7.018899999999999e+01 7.692000000000000e+01 1.650600000000000e+01
    386      28    1 0.000000000000000e+00 7.090800000000000e+01 7.434099999999999e+01 1.884000000000000e+01
    387      28    2 0.000000000000000e+00 6.817000000000000e+01 7.237000000000000e+01 2.094800000000000e+01
    388      28    1 0.000000000000000e+00 6.020300000000000e+01 7.929500000000000e+01 8.194000000000001e+00
    389      28    1 9.000000000000000e-02 6.040200000000000e+01 8.306000000000000e+01 7.403000000000000e+00
    390      28    5 -9.000000000000000e-02 6.232400000000000e+01 8.584000000000000e+01 7.799000000000000e+00
    391      28    1 0.000000000000000e+00 6.363800000000000e+01 8.807200000000000e+01 5.737000000000000e+00
    392      28    2 0.000000000000000e+00 6.375300000000000e+01 9.203700000000001e+01 5.901000000000000e+00
    393      29    6 9.800000000000000e-01 2.285700000000000e+01 5.858500000000000e+01 2.415200000000000e+01
    394      29    7 -1.090000000000000e+00 2.292900000000000e+01 5.835700000000000e+01 2.767300000000000e+01
    395      29    3 1.900000000000000e-01 2.219400000000000e+01 5.997600000000000e+01 3.116800000000000e+01
    396      29    4 -8.000000000000000e-02 2.102800000000000e+01 6.142100000000000e+01 2.937600000000000e+01
    397      29    1 0.000000000000000e+00 2.399800000000000e+01 6.047700000000000e+01 3.464200000000000e+01
    398      29    1 9.000000000000000e-02 2.548200000000000e+01 6.127000000000000e+01 3.813300000000000e+01
    399      29    5 -9.000000000000000e-02 2.662500000000000e+01 6.240600000000000e+01 4.150000000000000e+01
    400      29    1 0.000000000000000e+00 2.579600000000000e+01 6.262000000000000e+01 4.472500000000000e+01
    401      29    2 0.000000000000000e+00 2.429400000000000e+01 6.653500000000000e+01 4.611900000000000e+01
    402      29    1 0.000000000000000e+00 2.042800000000000e+01 6.553800000000000e+01 2.903800000000000e+01
    403      29    1 9.000000000000000e-02 2.289900000000000e+01 6.844499999999999e+01 2.840100000000000e+01
    404      29    5 -9.000000000000000e-02 2.517600000000000e+01 7.005100000000000e+01 3.061900000000000e+01
    405      29    1 0.000000000000000e+00 2.426000000000000e+01 6.975500000000000e+01 3.419900000000000e+01
    406      29    2 0.000000000000000e+00 2.411400000000000e+01 6.587200000000000e+01 3.571700000000000e+01
    407      30    6 9.800000000000000e-01 1.059400000000000e+01 1.746000000000000e+01 1.026900000000000e+02
    408      30    7 -1.090000000000000e+00 1.193600000000000e+01 1.696600000000000e+01 9.953000000000000e+01
    409      30    3 1.900000000000000e-01 1.552200000000000e+01 1.663000000000000e+01 9.607800000000000e+01
    410      30    4 -8.000000000000000e-02 1.404300000000000e+01 1.335100000000000e+01 9.718600000000001e+01
    411      30    1 0.000000000000000e+00 1.895700000000000e+01 1.927800000000000e+01 9.598999999999999e+01
    412      30    1 9.000000000000000e-02 2.002900000000000e+01 2.272500000000000e+01 9.499100000000000e+01
    413      30    5 -9.000000000000000e-02 2.027200000000000e+01 2.508100000000000e+01 9.677500000000001e+01
    414      30    1 0.000000000000000e+00 1.904000000000000e+01 2.814400000000000e+01 9.509099999999999e+01
    415      30    2 0.000000000000000e+00 2.076300000000000e+01 2.915900000000000e+01 9.120900000000000e+01
    416      30    1 0.000000000000000e+00 1.780800000000000e+01 1.236100000000000e+01 9.899100000000000e+01
    417      30    1 9.000000000000000e-02 2.150200000000000e+01 1.268600000000000e+01 9.875600000000000e+01
    418      30    5 -9.000000000000000e-02 2.364400000000000e+01 1.504000000000000e+01 9.784399999999999e+01
    419      30    1 0.000000000000000e+00 2.321500000000000e+01 1.377700000000000e+01 9.433199999999999e+01
    420      30    2 0.000000000000000e+00 2.274100000000000e+01 1.084300000000000e+01 9.135899999999999e+01
    421      31    6 9.800000000000000e-01 9.891999999999999e+00 2.029200000000000e+01 9.853000000000000e+01
    422      31    7 -1.090000000000000e+00 1.264700000000000e+01 2.083500000000000e+01 1.003460000000000e+02
    423      31    3 1.900000000000000e-01 1.470500000000000e+01 2.604000000000000e+01 1.015300000000000e+02
    424      31    4 -8.000000000000000e-02 1.361800000000000e+01 2.361400000000000e+01 1.050370000000000e+02
    425      31    1 0.000000000000000e+00 1.498700000000000e+01 3.008500000000000e+01 1.006410000000000e+02
    426      31    1 9.000000000000000e-02 1.759500000000000e+01 3.241800000000000e+01 1.001600000000000e+02
    427      31    5 -9.000000000000000e-02 1.959400000000000e+01 3.344900000000000e+01 9.767000000000000e+01
    428      31    1 0.000000000000000e+00 2.272900000000000e+01 3.236600000000000e+01 9.723999999999999e+01
    429      31    2 0.000000000000000e+00 2.486000000000000e+01 3.522200000000000e+01 9.449400000000000e+01
    430      31    1 0.000000000000000e+00 1.629800000000000e+01 2.476700000000000e+01 1.075980000000000e+02
    431      31    1 9.000000000000000e-02 1.898200000000000e+01 2.384600000000000e+01 1.055250000000000e+02
    432      31    5 -9.000000000000000e-02 2.242900000000000e+01 2.426600000000000e+01 1.041630000000000e+02
    433      31    1 0.000000000000000e+00 2.325400000000000e+01 2.286600000000000e+01 1.016420000000000e+02
    434      31    2 0.000000000000000e+00 2.085900000000000e+01 2.018800000000000e+01 9.918500000000000e+01
    435      32    6 9.800000000000000e-01 3.134700000000000e+01 3.792200000000000e+01 3.421600000000000e+01
    436      32    7 -1.090000000000000e+00 2.971800000000000e+01 3.847100000000000e+01 3.730700000000000e+01
    437      32    3 1.900000000000000e-01 2.590200000000000e+01 3.678000000000000e+01 4.091400000000000e+01
    438      32    4 -8.000000000000000e-02 2.754500000000000e+01 3.543700000000000e+01 3.822000000000000e+01
    439      32    1 0.000000000000000e+00 2.259200000000000e+01 3.887900000000000e+01 4.176600000000000e+01
    440      32    1 9.000000000000000e-02 2.261100000000000e+01 4.163800000000000e+01 4.358200000000000e+01
    441      32    5 -9.000000000000000e-02 2.255700000000000e+01 4.448000000000000e+01 4.607600000000000e+01
    442      32    1 0.000000000000000e+00 2.189500000000000e+01 4.741300000000000e+01 4.682000000000000e+01
    443      32    2 0.000000000000000e+00 1.822600000000000e+01 4.955100000000000e+01 4.525400000000000e+01
    444      32    1 0.000000000000000e+00 2.737400000000000e+01 3.326100000000000e+01 4.135200000000000e+01
    445      32    1 9.000000000000000e-02 2.653500000000000e+01 3.332700000000000e+01 4.511900000000000e+01
    446      32    5 -9.000000000000000e-02 2.490900000000000e+01 3.171600000000000e+01 4.761800000000000e+01
    447      32    1 0.000000000000000e+00 2.162800000000000e+01 3.101700000000000e+01 4.804800000000000e+01
    448      32    2 0.000000000000000e+00 1.997900000000000e+01 3.007200000000000e+01 4.437800000000000e+01
    449      33    6 9.800000000000000e-01 9.999800000000000e+01 8.158600000000000e+01 1.182900000000000e+01
    450      33    7 -1.090000000000000e+00 1.003410000000000e+02 8.206999999999999e+01 8.198000000000000e+00
    451      33    3 1.900000000000000e-01 9.829000000000001e+01 8.171100000000000e+01 2.869000000000000e+00
    452      33    4 -8.000000000000000e-02 1.009190000000000e+02 7.985500000000000e+01 3.032000000000000e+00
    453      33    1 0.000000000000000e+00 9.608700000000000e+01 8.022600000000000e+01 6.380000000000000e-01
    454      33    1 9.000000000000000e-02 9.225400000000000e+01 8.014100000000001e+01 5.810000000000000e-01
    455      33    5 -9.000000000000000e-02 8.994799999999999e+01 8.165700000000000e+01 -1.249000000000000e+00
    456      33    1 0.000000000000000e+00 8.891800000000001e+01 8.037400000000000e+01 -4.500000000000000e+00
    457      33    2 0.000000000000000e+00 9.197700000000000e+01 7.870600000000000e+01 -6.730000000000000e+00
    458      33    1 0.000000000000000e+00 1.033770000000000e+02 8.085800000000000e+01 -1.900000000000000e-01
    459      33    1 9.000000000000000e-02 1.062960000000000e+02 8.234600000000000e+01 -1.400000000000000e+00
    460      33    5 -9.000000000000000e-02 1.080350000000000e+02 8.212700000000000e+01 -4.042000000000000e+00
    461      33    1 0.000000000000000e+00 1.071460000000000e+02 7.931800000000000e+01 -5.020000000000000e+00
    462      33    2 0.000000000000000e+00 1.095540000000000e+02 7.717200000000000e+01 -8.023000000000000e+00
    463      34    6 9.800000000000000e-01 9.376100000000000e+01 7.814100000000001e+01 4.154200000000000e+01
    464      34    7 -1.090000000000000e+00 9.572799999999999e+01 7.523300000000000e+01 4.146900000000000e+01
    465      34    3 1.900000000000000e-01 9.825400000000000e+01 7.062500000000000e+01 4.046500000000000e+01
    466      34    4 -8.000000000000000e-02 9.777100000000000e+01 7.196500000000000e+01 3.779500000000000e+01
    467      34    1 0.000000000000000e+00 1.010570000000000e+02 6.810899999999999e+01 4.118400000000000e+01
    468      34    1 9.000000000000000e-02 1.040320000000000e+02 6.661300000000000e+01 4.189100000000000e+01
    469      34    5 -9.000000000000000e-02 1.074180000000000e+02 6.726200000000000e+01 4.034200000000000e+01
    470      34    1 0.000000000000000e+00 1.066540000000000e+02 6.620399999999999e+01 3.708600000000000e+01
    471      34    2 0.000000000000000e+00 1.038990000000000e+02 6.290100000000000e+01 3.644500000000000e+01
    472      34    1 0.000000000000000e+00 9.519499999999999e+01 7.258100000000000e+01 3.472700000000000e+01
    473      34    1 9.000000000000000e-02 9.178700000000001e+01 7.255500000000001e+01 3.363900000000000e+01
    474      34    5 -9.000000000000000e-02 8.906200000000000e+01 7.379300000000001e+01 3.484900000000000e+01
    475      34    1 0.000000000000000e+00 8.770500000000000e+01 7.266400000000000e+01 3.773900000000000e+01
    476      34    2 0.000000000000000e+00 8.473699999999999e+01 7.110800000000000e+01 4.040400000000000e+01
    477      35    6 9.800000000000000e-01 6.324700000000000e+01 4.514000000000000e+01 5.950000000000000e+00
    478      35    7 -1.090000000000000e+00 6.424299999999999e+01 4.531100000000000e+01 9.333000000000000e+00
    479      35    3 1.900000000000000e-01 6.471700000000000e+01 5.104300000000000e+01 7.631000000000000e+00
    480      35    4 -8.000000000000000e-02 6.614300000000000e+01 4.901900000000000e+01 9.850000000000000e+00
    481      35    1 0.000000000000000e+00 6.393300000000000e+01 5.133900000000000e+01 3.706000000000000e+00
    482      35    1 9.000000000000000e-02 6.086500000000000e+01 5.117300000000000e+01 1.756000000000000e+00
    483      35    5 -9.000000000000000e-02 5.766700000000000e+01 5.184800000000000e+01 7.350000000000000e-01
    484      35    1 0.000000000000000e+00 5.665500000000000e+01 5.510700000000000e+01 -7.900000000000000e-02
    485      35    2 0.000000000000000e+00 5.690500000000000e+01 5.882600000000000e+01 -1.773000000000000e+00
    486      35    1 0.000000000000000e+00 6.954100000000000e+01 4.939900000000000e+01 1.069000000000000e+01
    487      35    1 9.000000000000000e-02 7.260299999999999e+01 4.759100000000000e+01 9.013999999999999e+00
    488      35    5 -9.000000000000000e-02 7.564300000000000e+01 4.719500000000000e+01 7.868000000000000e+00
    489      35    1 0.000000000000000e+00 7.873600000000000e+01 4.807800000000000e+01 7.435000000000000e+00
    490      35    2 0.000000000000000e+00 8.043400000000000e+01 5.083100000000000e+01 4.353000000000000e+00
    491      36    6 9.800000000000000e-01 6.810100000000000e+01 7.404700000000000e+01 8.041800000000001e+01
    492      36    7 -1.090000000000000e+00 6.452300000000000e+01 7.349100000000000e+01 8.066400000000000e+01
    493      36    3 1.900000000000000e-01 6.325300000000000e+01 7.169499999999999e+01 8.408499999999999e+01
    494      36    4 -8.000000000000000e-02 6.315000000000000e+01 6.986100000000000e+01 8.119799999999999e+01
    495      36    1 0.000000000000000e+00 6.182600000000000e+01 7.311499999999999e+01 8.758400000000000e+01
    496      36    1 9.000000000000000e-02 6.143200000000000e+01 7.526200000000000e+01 9.043000000000001e+01
    497      36    5 -9.000000000000000e-02 6.147400000000000e+01 7.634800000000000e+01 9.305300000000000e+01
    498      36    1 0.000000000000000e+00 6.127100000000000e+01 7.318200000000000e+01 9.481999999999999e+01
    499      36    2 0.000000000000000e+00 6.248400000000000e+01 7.092000000000000e+01 9.180500000000001e+01
    500      36    1 0.000000000000000e+00 5.994700000000000e+01 6.720000000000000e+01 8.046299999999999e+01
    501      36    1 9.000000000000000e-02 5.809300000000000e+01 6.432800000000000e+01 8.084500000000000e+01
    502      36    5 -9.000000000000000e-02 5.914600000000000e+01 6.111500000000000e+01 8.145300000000000e+01
    503      36    1 0.000000000000000e+00 6.150900000000000e+01 5.892700000000000e+01 8.032500000000000e+01
    504      36    2 0.000000000000000e+00 6.342600000000000e+01 5.815500000000000e+01 7.658799999999999e+01
    505      37    6 9.800000000000000e-01 8.938300000000000e+01 2.546000000000000e+00 1.238000000000000e+01
    506      37    7 -1.090000000000000e+00 8.852800000000001e+01 3.551000000000000e+00 1.539800000000000e+01
    507      37    3 1.900000000000000e-01 8.490000000000001e+01 7.400000000000000e-02 1.845800000000000e+01
    508      37    4 -8.000000000000000e-02 8.947600000000000e+01 -1.440000000000000e+00 1.800800000000000e+01
    509      37    1 0.000000000000000e+00 8.097900000000000e+01 -1.565000000000000e+00 1.889100000000000e+01
    510      37    1 9.000000000000000e-02 7.764400000000001e+01 -2.307000000000000e+00 1.854300000000000e+01
    511      37    5 -9.000000000000000e-02 7.426100000000000e+01 -1.987000000000000e+00 1.700100000000000e+01
    512      37    1 0.000000000000000e+00 7.156100000000001e+01 -4.052000000000000e+00 1.601400000000000e+01
    513      37    2 0.000000000000000e+00 6.738600000000000e+01 -5.436000000000000e+00 1.698200000000000e+01
    514      37    1 0.000000000000000e+00 8.671599999999999e+01 -2.476000000000000e+00 2.091200000000000e+01
    515      37    1 9.000000000000000e-02 8.371299999999999e+01 -3.844000000000000e+00 2.286600000000000e+01
    516      37    5 -9.000000000000000e-02 8.056699999999999e+01 -3.154000000000000e+00 2.460800000000000e+01
    517      37    1 0.000000000000000e+00 7.804200000000000e+01 -8.149999999999999e-01 2.494600000000000e+01
    518      37    2 0.000000000000000e+00 7.784300000000000e+01 3.266000000000000e+00 2.538500000000000e+01
    519      38    6 9.800000000000000e-01 6.421400000000000e+01 3.930900000000000e+01 8.414500000000000e+01
    520      38    7 -1.090000000000000e+00 6.669000000000000e+01 4.080200000000000e+01 8.255600000000000e+01
    521      38    3 1.900000000000000e-01 6.578600000000000e+01 4.560800000000000e+01 8.606999999999999e+01
    522      38    4 -8.000000000000000e-02 6.846599999999999e+01 4.422100000000000e+01 8.305600000000000e+01
    523      38    1 0.000000000000000e+00 6.827600000000000e+01 4.667600000000000e+01 8.889200000000000e+01
    524      38    1 9.000000000000000e-02 6.979900000000001e+01 4.923500000000000e+01 9.065200000000000e+01
    525      38    5 -9.000000000000000e-02 7.022700000000000e+01 4.867100000000000e+01 9.392900000000000e+01
    526      38    1 0.000000000000000e+00 7.132100000000000e+01 4.684300000000000e+01 9.656100000000001e+01
    527      38    2 0.000000000000000e+00 7.570800000000000e+01 4.603300000000000e+01 9.589400000000001e+01
    528      38    1 0.000000000000000e+00 7.037800000000000e+01 4.746100000000000e+01 8.211499999999999e+01
    529      38    1 9.000000000000000e-02 7.263600000000000e+01 4.960200000000000e+01 8.088600000000000e+01
    530      38    5 -9.000000000000000e-02 7.612000000000000e+01 4.939700000000000e+01 8.120800000000000e+01
    531      38    1 0.000000000000000e+00 7.669900000000000e+01 5.245900000000000e+01 8.254300000000001e+01
    532      38    2 0.000000000000000e+00 7.786799999999999e+01 5.595500000000000e+01 8.148200000000000e+01
    533      39    6 9.800000000000000e-01 6.743000000000000e+00 7.281500000000000e+01 5.103100000000000e+01
    534      39    7 -1.090000000000000e+00 9.199000000000000e+00 7.084099999999999e+01 4.915300000000000e+01
    535      39    3 1.900000000000000e-01 1.210800000000000e+01 7.335400000000000e+01 5.024200000000000e+01
    536      39    4 -8.000000000000000e-02 1.467400000000000e+01 7.060200000000000e+01 5.080300000000000e+01
    537      39    1 0.000000000000000e+00 1.422900000000000e+01 7.593500000000000e+01 4.811200000000000e+01
    538      39    1 9.000000000000000e-02 1.628700000000000e+01 7.871899999999999e+01 4.750100000000000e+01
    539      39    5 -9.000000000000000e-02 1.720400000000000e+01 8.190600000000001e+01 4.777400000000000e+01
    540      39    1 0.000000000000000e+00 1.851500000000000e+01 8.339400000000001e+01 5.046800000000000e+01
    541      39    2 0.000000000000000e+00 2.177200000000000e+01 8.597000000000000e+01 5.073100000000000e+01
    542      39    1 0.000000000000000e+00 1.632400000000000e+01 6.671899999999999e+01 5.140000000000000e+01
    543      39    1 9.000000000000000e-02 1.692800000000000e+01 6.427100000000000e+01 5.005000000000000e+01
    544      39    5 -9.000000000000000e-02 1.817800000000000e+01 6.142900000000000e+01 5.188700000000000e+01
    545      39    1 0.000000000000000e+00 1.706000000000000e+01 6.045300000000000e+01 5.509900000000000e+01
    546      39    2 0.000000000000000e+00 1.304500000000000e+01 6.066900000000000e+01 5.654400000000000e+01
    547      40    6 9.800000000000000e-01 3.579600000000000e+01 4.762100000000000e+01 3.124600000000000e+01
    548      40    7 -1.090000000000000e+00 3.919600000000000e+01 4.845100000000000e+01 3.089200000000000e+01
    549      40    3 1.900000000000000e-01 3.938000000000000e+01 4.314600000000000e+01 2.844500000000000e+01
    550      40    4 -8.000000000000000e-02 4.290900000000000e+01 4.424200000000000e+01 2.854600000000000e+01
    551      40    1 0.000000000000000e+00 3.734500000000000e+01 4.016500000000000e+01 2.645800000000000e+01
    552      40    1 9.000000000000000e-02 3.501100000000000e+01 3.719700000000000e+01 2.748000000000000e+01
    553      40    5 -9.000000000000000e-02 3.330800000000000e+01 3.422600000000000e+01 2.794300000000000e+01
    554      40    1 0.000000000000000e+00 3.035300000000000e+01 3.480000000000000e+01 2.945900000000000e+01
    555      40    2 0.000000000000000e+00 2.666600000000000e+01 3.601500000000000e+01 3.087800000000000e+01
    556      40    1 0.000000000000000e+00 4.482300000000000e+01 4.407500000000000e+01 2.529500000000000e+01
    557      40    1 9.000000000000000e-02 4.794700000000000e+01 4.634500000000000e+01 2.497700000000000e+01
    558      40    5 -9.000000000000000e-02 4.855500000000000e+01 5.003700000000000e+01 2.482700000000000e+01
    559      40    1 0.000000000000000e+00 4.992000000000000e+01 5.097500000000000e+01 2.775800000000000e+01
    560      40    2 0.000000000000000e+00 5.003100000000000e+01 5.465200000000000e+01 2.979700000000000e+01
    561      41    6 9.800000000000000e-01 4.178100000000000e+01 4.222700000000000e+01 2.297800000000000e+01
    562      41    7 -1.090000000000000e+00 4.249800000000000e+01 4.396800000000000e+01 1.969500000000000e+01
    563      41    3 1.900000000000000e-01 4.783800000000000e+01 4.123200000000000e+01 2.067500000000000e+01
    564      41    4 -8.000000000000000e-02 4.448100000000000e+01 3.916500000000000e+01 1.719200000000000e+01
    565      41    1 0.000000000000000e+00 4.854900000000000e+01 3.966900000000000e+01 2.438200000000000e+01
    566      41    1 9.000000000000000e-02 4.917700000000000e+01 3.787800000000000e+01 2.739200000000000e+01
    567      41    5 -9.000000000000000e-02 5.091700000000000e+01 3.721900000000000e+01 2.995200000000000e+01
    568      41    1 0.000000000000000e+00 5.318000000000000e+01 3.539400000000000e+01 2.968000000000000e+01
    569      41    2 0.000000000000000e+00 5.452000000000000e+01 3.324800000000000e+01 3.242600000000000e+01
    570      41    1 0.000000000000000e+00 4.632000000000000e+01 4.051000000000000e+01 1.376000000000000e+01
    571      41    1 9.000000000000000e-02 4.736700000000000e+01 4.390300000000000e+01 1.325800000000000e+01
    572      41    5 -9.000000000000000e-02 4.875200000000000e+01 4.700000000000000e+01 1.371200000000000e+01
    573      41    1 0.000000000000000e+00 4.730300000000000e+01 4.956100000000000e+01 1.609500000000000e+01
    574      41    2 0.000000000000000e+00 4.952900000000000e+01 5.080700000000000e+01 1.913300000000000e+01
    575      42    6 9.800000000000000e-01 2.352000000000000e+00 2.350800000000000e+01 5.745000000000000e+00
    576      42    7 -1.090000000000000e+00 3.873000000000000e+00 2.096400000000000e+01 7.724000000000000e+00
    577      42    3 1.900000000000000e-01 2.428000000000000e+00 1.589900000000000e+01 1.072400000000000e+01
    578      42    4 -8.000000000000000e-02 5.206000000000000e+00 1.705600000000000e+01 7.240000000000000e+00
    579      42    1 0.000000000000000e+00 -1.500000000000000e-01 1.284400000000000e+01 1.094000000000000e+01
    580      42    1 9.000000000000000e-02 -6.130000000000000e-01 9.433999999999999e+00 9.318000000000000e+00
    581      42    5 -9.000000000000000e-02 2.291000000000000e+00 8.460000000000001e+00 6.974000000000000e+00
    582      42    1 0.000000000000000e+00 4.837000000000000e+00 9.539999999999999e+00 8.779999999999999e+00
    583      42    2 0.000000000000000e+00 7.019000000000000e+00 9.577999999999999e+00 1.185100000000000e+01
    584      42    1 0.000000000000000e+00 7.955000000000000e+00 1.478900000000000e+01 8.289999999999999e+00
    585      42    1 9.000000000000000e-02 9.622000000000000e+00 1.193900000000000e+01 6.495000000000000e+00
    586      42    5 -9.000000000000000e-02 1.167200000000000e+01 9.493000000000000e+00 5.901000000000000e+00
    587      42    1 0.000000000000000e+00 1.090400000000000e+01 6.099000000000000e+00 6.468000000000000e+00
    588      42    2 0.000000000000000e+00 1.216700000000000e+01 2.083000000000000e+00 6.494000000000000e+00
    589      43    6 9.800000000000000e-01 1.091000000000000e+01 1.129380000000000e+02 4.670900000000000e+01
    590      43    7 -1.090000000000000e+00 1.425100000000000e+01 1.141010000000000e+02 4.690500000000000e+01
    591      43    3 1.900000000000000e-01 1.233100000000000e+01 1.168590000000000e+02 5.069700000000000e+01
    592      43    4 -8.000000000000000e-02 1.278100000000000e+01 1.134480000000000e+02 5.231200000000000e+01
    593      43    1 0.000000000000000e+00 1.231800000000000e+01 1.206570000000000e+02 5.160200000000000e+01
    594      43    1 9.000000000000000e-02 1.288900000000000e+01 1.232700000000000e+02 5.004100000000000e+01
    595      43    5 -9.000000000000000e-02 1.593300000000000e+01 1.246570000000000e+02 5.037500000000000e+01
    596      43    1 0.000000000000000e+00 1.805000000000000e+01 1.246060000000000e+02 5.329600000000000e+01
    597      43    2 0.000000000000000e+00 2.197200000000000e+01 1.228640000000000e+02 5.476400000000000e+01
    598      43    1 0.000000000000000e+00 1.398600000000000e+01 1.097350000000000e+02 5.241200000000000e+01
    599      43    1 9.000000000000000e-02 1.450500000000000e+01 1.061690000000000e+02 5.136600000000000e+01
    600      43    5 -9.000000000000000e-02 1.737000000000000e+01 1.045040000000000e+02 5.090100000000000e+01
    601      43    1 0.000000000000000e+00 1.857800000000000e+01 1.019890000000000e+02 5.279900000000000e+01
    602      43    2 0.000000000000000e+00 2.053200000000000e+01 9.913800000000001e+01 5.565200000000000e+01
    603      44    6 9.800000000000000e-01 9.679400000000000e+01 3.663000000000000e+01 9.440100000000000e+01
    604      44    7 -1.090000000000000e+00 9.748399999999999e+01 3.640700000000000e+01 9.082899999999999e+01
    605      44    3 1.900000000000000e-01 9.961799999999999e+01 3.412800000000000e+01 8.874500000000000e+01
    606      44    4 -8.000000000000000e-02 1.028770000000000e+02 3.586600000000000e+01 8.887200000000000e+01
    607      44    1 0.000000000000000e+00 1.000230000000000e+02 3.177600000000000e+01 8.577300000000000e+01
    608      44    1 9.000000000000000e-02 1.024670000000000e+02 3.024200000000000e+01 8.387600000000000e+01
    609      44    5 -9.000000000000000e-02 1.055720000000000e+02 3.044100000000000e+01 8.218800000000000e+01
    610      44    1 0.000000000000000e+00 1.082070000000000e+02 3.203200000000000e+01 8.435100000000000e+01
    611      44    2 0.000000000000000e+00 1.108770000000000e+02 3.490100000000000e+01 8.579300000000001e+01
    612      44    1 0.000000000000000e+00 1.023230000000000e+02 3.866700000000000e+01 8.600800000000000e+01
    613      44    1 9.000000000000000e-02 1.023790000000000e+02 3.868000000000000e+01 8.213800000000001e+01
    614      44    5 -9.000000000000000e-02 1.047350000000000e+02 3.671000000000000e+01 8.005000000000000e+01
    615      44    1 0.000000000000000e+00 1.073200000000000e+02 3.578900000000000e+01 7.812700000000000e+01
    616      44    2 0.000000000000000e+00 1.107480000000000e+02 3.487500000000000e+01 8.085100000000000e+01
    617      45    6 9.800000000000000e-01 5.915000000000000e+01 1.118960000000000e+02 5.086600000000000e+01
    618      45    7 -1.090000000000000e+00 5.718000000000000e+01 1.135920000000000e+02 4.920800000000000e+01
    619      45    3 1.900000000000000e-01 6.050800000000000e+01 1.149350000000000e+02 4.669900000000000e+01
    620      45    4 -8.000000000000000e-02 6.043000000000000e+01 1.184670000000000e+02 4.926800000000000e+01
    621      45    1 0.000000000000000e+00 6.262600000000000e+01 1.160820000000000e+02 4.394700000000000e+01
    622      45    1 9.000000000000000e-02 6.168800000000000e+01 1.168960000000000e+02 4.140000000000000e+01
    623      45    5 -9.000000000000000e-02 5.961800000000000e+01 1.171540000000000e+02 3.872600000000000e+01
    624      45    1 0.000000000000000e+00 5.653200000000000e+01 1.171330000000000e+02 3.765800000000000e+01
    625      45    2 0.000000000000000e+00 5.373800000000000e+01 1.146790000000000e+02 3.686400000000000e+01
    626      45    1 0.000000000000000e+00 6.119500000000000e+01 1.218630000000000e+02 4.997300000000000e+01
    627      45    1 9.000000000000000e-02 6.351900000000000e+01 1.244290000000000e+02 4.936800000000000e+01
    628      45    5 -9.000000000000000e-02 6.562900000000000e+01 1.243400000000000e+02 4.639000000000000e+01
    629      45    1 0.000000000000000e+00 6.382200000000000e+01 1.248190000000000e+02 4.316100000000000e+01
    630      45    2 0.000000000000000e+00 6.025200000000000e+01 1.229910000000000e+02 4.128500000000000e+01
    631      46    6 9.800000000000000e-01 1.113360000000000e+02 8.462100000000000e+01 5.771100000000000e+01
    632      46    7 -1.090000000000000e+00 1.107400000000000e+02 8.422499999999999e+01 5.420300000000000e+01
    633      46    3 1.900000000000000e-01 1.127590000000000e+02 8.511700000000000e+01 5.087100000000000e+01
    634      46    4 -8.000000000000000e-02 1.119690000000000e+02 8.253200000000000e+01 5.143600000000000e+01
    635      46    1 0.000000000000000e+00 1.140200000000000e+02 8.702400000000000e+01 4.809000000000000e+01
    636      46    1 9.000000000000000e-02 1.132380000000000e+02 8.684600000000000e+01 4.420000000000000e+01
    637      46    5 -9.000000000000000e-02 1.122200000000000e+02 8.788500000000001e+01 4.093800000000000e+01
    638      46    1 0.000000000000000e+00 1.124880000000000e+02 8.879800000000000e+01 3.742600000000000e+01
    639      46    2 0.000000000000000e+00 1.152990000000000e+02 9.164500000000000e+01 3.541900000000000e+01
    640      46    1 0.000000000000000e+00 1.087830000000000e+02 8.249900000000000e+01 4.914300000000000e+01
    641      46    1 9.000000000000000e-02 1.055970000000000e+02 8.416200000000001e+01 4.821600000000000e+01
    642      46    5 -9.000000000000000e-02 1.033380000000000e+02 8.518899999999999e+01 4.667400000000000e+01
    643      46    1 0.000000000000000e+00 1.022320000000000e+02 8.459399999999999e+01 4.404800000000000e+01
    644      46    2 0.000000000000000e+00 1.010180000000000e+02 8.789000000000000e+01 4.206200000000000e+01
    645      47    6 9.800000000000000e-01 2.785200000000000e+01 6.751800000000000e+01 9.026100000000000e+01
    646      47    7 -1.090000000000000e+00 3.111500000000000e+01 6.622199999999999e+01 8.944000000000000e+01
    647      47    3 1.900000000000000e-01 2.879000000000000e+01 6.662300000000000e+01 8.599700000000000e+01
    648      47    4 -8.000000000000000e-02 3.119600000000000e+01 6.466100000000000e+01 8.612700000000000e+01
    649      47    1 0.000000000000000e+00 2.663100000000000e+01 7.009000000000000e+01 8.577900000000000e+01
    650      47    1 9.000000000000000e-02 2.363900000000000e+01 7.252900000000000e+01 8.605100000000000e+01
    651      47    5 -9.000000000000000e-02 2.069700000000000e+01 7.236700000000000e+01 8.758499999999999e+01
    652      47    1 0.000000000000000e+00 1.687300000000000e+01 7.271200000000000e+01 8.708799999999999e+01
    653      47    2 0.000000000000000e+00 1.354300000000000e+01 7.388700000000000e+01 8.989900000000000e+01
    654      47    1 0.000000000000000e+00 3.239100000000000e+01 6.559200000000000e+01 8.289600000000000e+01
    655      47    1 9.000000000000000e-02 3.108700000000000e+01 6.702900000000000e+01 8.037600000000000e+01
    656      47    5 -9.000000000000000e-02 2.775500000000000e+01 6.709999999999999e+01 7.881500000000000e+01
    657      47    1 0.000000000000000e+00 2.576100000000000e+01 6.453200000000000e+01 7.787100000000000e+01
    658      47    2 0.000000000000000e+00 2.182000000000000e+01 6.391700000000000e+01 7.853600000000000e+01
    659      48    6 9.800000000000000e-01 5.057800000000000e+01 2.415000000000000e+01 9.955300000000000e+01
    660      48    7 -1.090000000000000e+00 5.381900000000000e+01 2.394300000000000e+01 1.010510000000000e+02
    661      48    3 1.900000000000000e-01 5.855800000000000e+01 2.755400000000000e+01 1.004900000000000e+02
    662      48    4 -8.000000000000000e-02 5.694900000000000e+01 2.756500000000000e+01 1.039770000000000e+02
    663      48    1 0.000000000000000e+00 5.941700000000000e+01 3.138200000000000e+01 1.000090000000000e+02
    664      48    1 9.000000000000000e-02 6.065400000000000e+01 3.445100000000000e+01 1.005380000000000e+02
    665      48    5 -9.000000000000000e-02 5.996000000000000e+01 3.720700000000000e+01 1.007650000000000e+02
    666      48    1 0.000000000000000e+00 6.122600000000000e+01 3.844900000000000e+01 9.798000000000000e+01
    667      48    2 0.000000000000000e+00 6.192500000000000e+01 3.911000000000000e+01 9.452900000000000e+01
    668      48    1 0.000000000000000e+00 5.945700000000000e+01 2.900900000000000e+01 1.062120000000000e+02
    669      48    1 9.000000000000000e-02 6.237400000000000e+01 2.806700000000000e+01 1.067830000000000e+02
    670      48    5 -9.000000000000000e-02 6.555300000000000e+01 2.737100000000000e+01 1.081060000000000e+02
    671      48    1 0.000000000000000e+00 6.844799999999999e+01 2.635900000000000e+01 1.066130000000000e+02
    672      48    2 0.000000000000000e+00 6.908499999999999e+01 2.323500000000000e+01 1.037380000000000e+02
    673      49    6 9.800000000000000e-01 5.767600000000000e+01 3.837800000000000e+01 1.295600000000000e+01
    674      49    7 -1.090000000000000e+00 5.858400000000000e+01 3.977100000000000e+01 9.744999999999999e+00
    675      49    3 1.900000000000000e-01 6.226100000000000e+01 3.766900000000000e+01 9.536000000000000e+00
    676      49    4 -8.000000000000000e-02 6.429800000000000e+01 3.972300000000000e+01 1.120200000000000e+01
    677      49    1 0.000000000000000e+00 6.218500000000000e+01 3.379900000000000e+01 9.706000000000000e+00
    678      49    1 9.000000000000000e-02 6.016100000000000e+01 3.217400000000000e+01 7.243000000000000e+00
    679      49    5 -9.000000000000000e-02 5.918800000000000e+01 3.150400000000000e+01 4.188000000000000e+00
    680      49    1 0.000000000000000e+00 5.969200000000000e+01 3.318100000000000e+01 1.390000000000000e+00
    681      49    2 0.000000000000000e+00 5.678800000000000e+01 3.202100000000000e+01 -7.310000000000000e-01
    682      49    1 0.000000000000000e+00 6.787400000000000e+01 4.204700000000000e+01 1.112700000000000e+01
    683      49    1 9.000000000000000e-02 7.032899999999999e+01 4.427800000000000e+01 9.006000000000000e+00
    684      49    5 -9.000000000000000e-02 7.182400000000000e+01 4.589800000000000e+01 6.771000000000000e+00
    685      49    1 0.000000000000000e+00 7.024900000000000e+01 4.751200000000000e+01 4.574000000000000e+00
    686      49    2 0.000000000000000e+00 6.720099999999999e+01 4.740800000000000e+01 2.803000000000000e+00
    687      50    6 9.800000000000000e-01 2.612600000000000e+01 1.711700000000000e+01 3.643200000000000e+01
    688      50    7 -1.090000000000000e+00 2.365300000000000e+01 1.828900000000000e+01 3.431600000000000e+01
    689      50    3 1.900000000000000e-01 2.312100000000000e+01 2.003200000000000e+01 2.862000000000000e+01
    690      50    4 -8.000000000000000e-02 2.353800000000000e+01 1.566200000000000e+01 2.954100000000000e+01
    691      50    1 0.000000000000000e+00 2.422100000000000e+01 2.176400000000000e+01 2.495700000000000e+01
    692      50    1 9.000000000000000e-02 2.403000000000000e+01 2.268200000000000e+01 2.192000000000000e+01
    693      50    5 -9.000000000000000e-02 2.408800000000000e+01 2.280900000000000e+01 1.843300000000000e+01
    694      50    1 0.000000000000000e+00 2.417900000000000e+01 2.488900000000000e+01 1.576500000000000e+01
    695      50    2 0.000000000000000e+00 2.462200000000000e+01 2.699000000000000e+01 1.185400000000000e+01
    696      50    1 0.000000000000000e+00 2.273500000000000e+01 1.296000000000000e+01 2.729600000000000e+01
    697      50    1 9.000000000000000e-02 2.234200000000000e+01 9.070000000000000e+00 2.746000000000000e+01
    698      50    5 -9.000000000000000e-02 1.994900000000000e+01 6.891000000000000e+00 2.641800000000000e+01
    699      50    1 0.000000000000000e+00 1.768800000000000e+01 7.624000000000000e+00 2.406900000000000e+01
    700      50    2 0.000000000000000e+00 1.680300000000000e+01 9.653000000000000e+00 2.067200000000000e+01
    701      51    6 9.800000000000000e-01 8.689800000000000e+01 1.478600000000000e+01 1.634400000000000e+01
    702      51    7 -1.090000000000000e+00 8.608000000000000e+01 1.541600000000000e+01 1.973300000000000e+01
    703      51    3 1.900000000000000e-01 8.490300000000001e+01 1.256000000000000e+01 2.344700000000000e+01
    704      51    4 -8.000000000000000e-02 8.884900000000000e+01 1.077700000000000e+01 2.184100000000000e+01
    705      51    1 0.000000000000000e+00 8.403400000000001e+01 1.295300000000000e+01 2.678700000000000e+01
    706      51    1 9.000000000000000e-02 8.450000000000000e+01 1.468700000000000e+01 2.980300000000000e+01
    707      51    5 -9.000000000000000e-02 8.483400000000000e+01 1.792300000000000e+01 3.064200000000000e+01
    708      51    1 0.000000000000000e+00 8.299299999999999e+01 2.070700000000000e+01 3.052200000000000e+01
    709      51    2 0.000000000000000e+00 7.992800000000000e+01 2.352900000000000e+01 3.215500000000000e+01
    710      51    1 0.000000000000000e+00 9.263200000000001e+01 1.183000000000000e+01 2.253900000000000e+01
    711      51    1 9.000000000000000e-02 9.534999999999999e+01 1.014500000000000e+01 2.365700000000000e+01
    712      51    5 -9.000000000000000e-02 9.864500000000000e+01 9.089000000000000e+00 2.308000000000000e+01
    713      51    1 0.000000000000000e+00 1.004410000000000e+02 7.918000000000000e+00 2.570500000000000e+01
    714      51    2 0.000000000000000e+00 1.025980000000000e+02 9.654999999999999e+00 2.872800000000000e+01
    715      52    6 9.800000000000000e-01 4.375600000000000e+01 1.146300000000000e+01 1.068000000000000e+01
    716      52    7 -1.090000000000000e+00 4.473000000000000e+01 1.355100000000000e+01 8.053000000000001e+00
    717      52    3 1.900000000000000e-01 4.209100000000000e+01 1.423500000000000e+01 3.232000000000000e+00
    718      52    4 -8.000000000000000e-02 4.374700000000000e+01 1.628800000000000e+01 4.695000000000000e+00
    719      52    1 0.000000000000000e+00 4.152700000000000e+01 1.024700000000000e+01 3.290000000000000e+00
    720      52    1 9.000000000000000e-02 3.904600000000000e+01 9.076000000000001e+00 9.960000000000000e-01
    721      52    5 -9.000000000000000e-02 3.612900000000000e+01 9.561999999999999e+00 -1.156000000000000e+00
    722      52    1 0.000000000000000e+00 3.418900000000000e+01 1.157300000000000e+01 -2.768000000000000e+00
    723      52    2 0.000000000000000e+00 3.195500000000000e+01 1.002900000000000e+01 -4.929000000000000e+00
    724      52    1 0.000000000000000e+00 4.555800000000000e+01 1.433500000000000e+01 1.687000000000000e+00
    725      52    1 9.000000000000000e-02 4.733000000000000e+01 1.163800000000000e+01 2.510000000000000e-01
    726      52    5 -9.000000000000000e-02 4.630600000000000e+01 9.097000000000000e+00 -1.936000000000000e+00
    727      52    1 0.000000000000000e+00 4.365100000000000e+01 6.993000000000000e+00 -1.960000000000000e+00
    728      52    2 0.000000000000000e+00 3.943500000000000e+01 6.009000000000000e+00 -1.091000000000000e+00
    729      53    6 9.800000000000000e-01 1.153400000000000e+01 1.099770000000000e+02 8.072600000000000e+01
    730      53    7 -1.090000000000000e+00 1.391600000000000e+01 1.087600000000000e+02 8.324299999999999e+01
    731      53    3 1.900000000000000e-01 1.652100000000000e+01 1.119090000000000e+02 8.417400000000001e+01
    732      53    4 -8.000000000000000e-02 1.753500000000000e+01 1.107100000000000e+02 8.666100000000000e+01
    733      53    1 0.000000000000000e+00 2.006900000000000e+01 1.134360000000000e+02 8.266200000000001e+01
    734      53    1 9.000000000000000e-02 2.263300000000000e+01 1.153720000000000e+02 8.277300000000000e+01
    735      53    5 -9.000000000000000e-02 2.440800000000000e+01 1.174960000000000e+02 8.180200000000001e+01
    736      53    1 0.000000000000000e+00 2.498300000000000e+01 1.165330000000000e+02 7.844199999999999e+01
    737      53    2 0.000000000000000e+00 2.429400000000000e+01 1.177140000000000e+02 7.459500000000000e+01
    738      53    1 0.000000000000000e+00 2.178000000000000e+01 1.104810000000000e+02 8.627500000000001e+01
    739      53    1 9.000000000000000e-02 2.533500000000000e+01 1.107830000000000e+02 8.631600000000000e+01
    740      53    5 -9.000000000000000e-02 2.681700000000000e+01 1.133570000000000e+02 8.761300000000000e+01
    741      53    1 0.000000000000000e+00 2.957100000000000e+01 1.127990000000000e+02 8.990100000000000e+01
    742      53    2 0.000000000000000e+00 3.072000000000000e+01 1.157220000000000e+02 9.255600000000000e+01
    743      54    6 9.800000000000000e-01 3.621000000000000e+00 1.941100000000000e+01 7.628400000000001e+01
    744      54    7 -1.090000000000000e+00 3.468000000000000e+00 2.074800000000000e+01 7.320000000000000e+01
    745      54    3 1.900000000000000e-01 4.146000000000000e+00 2.619700000000000e+01 7.153200000000000e+01
    746      54    4 -8.000000000000000e-02 7.200000000000000e+00 2.512100000000000e+01 7.217900000000000e+01
    747      54    1 0.000000000000000e+00 1.337000000000000e+00 2.792400000000000e+01 7.270399999999999e+01
    748      54    1 9.000000000000000e-02 -2.082000000000000e+00 2.648500000000000e+01 7.394100000000000e+01
    749      54    5 -9.000000000000000e-02 -4.752000000000000e+00 2.436400000000000e+01 7.428500000000000e+01
    750      54    1 0.000000000000000e+00 -3.703000000000000e+00 2.117100000000000e+01 7.347199999999999e+01
    751      54    2 0.000000000000000e+00 -1.630000000000000e+00 2.025500000000000e+01 6.964200000000000e+01
    752      54    1 0.000000000000000e+00 1.054600000000000e+01 2.713100000000000e+01 7.163200000000001e+01
    753      54    1 9.000000000000000e-02 1.247900000000000e+01 2.556100000000000e+01 7.460899999999999e+01
    754      54    5 -9.000000000000000e-02 1.445700000000000e+01 2.287500000000000e+01 7.359099999999999e+01
    755      54    1 0.000000000000000e+00 1.474600000000000e+01 2.181900000000000e+01 7.015100000000000e+01
    756      54    2 0.000000000000000e+00 1.321700000000000e+01 2.102900000000000e+01 6.645399999999999e+01
    757      55    6 9.800000000000000e-01 1.565600000000000e+01 8.561100000000000e+01 3.136500000000000e+01
    758      55    7 -1.090000000000000e+00 1.616900000000000e+01 8.417700000000001e+01 3.430500000000000e+01
    759      55    3 1.900000000000000e-01 2.137600000000000e+01 8.402600000000000e+01 3.578200000000000e+01
    760      55    4 -8.000000000000000e-02 1.899300000000000e+01 8.115400000000000e+01 3.572100000000000e+01
    761      55    1 0.000000000000000e+00 2.339000000000000e+01 8.299500000000000e+01 3.908500000000000e+01
    762      55    1 9.000000000000000e-02 2.549200000000000e+01 8.051000000000001e+01 4.037000000000000e+01
    763      55    5 -9.000000000000000e-02 2.621300000000000e+01 7.684999999999999e+01 4.057500000000000e+01
    764      55    1 0.000000000000000e+00 2.776400000000000e+01 7.706999999999999e+01 4.386000000000000e+01
    765      55    2 0.000000000000000e+00 2.616500000000000e+01 8.003800000000000e+01 4.684800000000000e+01
    766      55    1 0.000000000000000e+00 1.875700000000000e+01 8.014300000000000e+01 3.948900000000000e+01
    767      55    1 9.000000000000000e-02 1.846900000000000e+01 7.717400000000001e+01 4.173900000000000e+01
    768      55    5 -9.000000000000000e-02 1.986800000000000e+01 7.464700000000001e+01 4.046200000000000e+01
    769      55    1 0.000000000000000e+00 2.299600000000000e+01 7.370800000000000e+01 4.022400000000000e+01
    770      55    2 0.000000000000000e+00 2.465500000000000e+01 7.195800000000000e+01 4.355400000000000e+01
    771      56    6 9.800000000000000e-01 3.291600000000000e+01 1.088500000000000e+02 5.294500000000000e+01
    772      56    7 -1.090000000000000e+00 2.943300000000000e+01 1.092810000000000e+02 5.334000000000000e+01
    773      56    3 1.900000000000000e-01 2.422800000000000e+01 1.084600000000000e+02 5.091000000000000e+01
    774      56    4 -8.000000000000000e-02 2.549800000000000e+01 1.129300000000000e+02 5.147500000000000e+01
    775      56    1 0.000000000000000e+00 2.020000000000000e+01 1.095660000000000e+02 5.150100000000000e+01
    776      56    1 9.000000000000000e-02 1.945400000000000e+01 1.099880000000000e+02 5.485200000000000e+01
    777      56    5 -9.000000000000000e-02 2.112500000000000e+01 1.080250000000000e+02 5.742800000000000e+01
    778      56    1 0.000000000000000e+00 2.312600000000000e+01 1.050850000000000e+02 5.611500000000000e+01
    779      56    2 0.000000000000000e+00 2.606600000000000e+01 1.024360000000000e+02 5.832700000000000e+01
    780      56    1 0.000000000000000e+00 2.490800000000000e+01 1.146750000000000e+02 4.792300000000000e+01
    781      56    1 9.000000000000000e-02 2.498500000000000e+01 1.147630000000000e+02 4.431900000000000e+01
    782      56    5 -9.000000000000000e-02 2.506200000000000e+01 1.155480000000000e+02 4.118900000000000e+01
    783      56    1 0.000000000000000e+00 2.337000000000000e+01 1.143680000000000e+02 3.791700000000000e+01
    784      56    2 0.000000000000000e+00 1.962400000000000e+01 1.130110000000000e+02 3.672600000000000e+01
    785      57    6 9.800000000000000e-01 8.938400000000000e+01 3.095100000000000e+01 4.456500000000000e+01
    786      57    7 -1.090000000000000e+00 8.651600000000001e+01 2.927600000000000e+01 4.603200000000000e+01
    787      57    3 1.900000000000000e-01 8.395699999999999e+01 2.718900000000000e+01 5.103300000000000e+01
    788      57    4 -8.000000000000000e-02 8.256800000000000e+01 3.057500000000000e+01 5.057400000000000e+01
    789      57    1 0.000000000000000e+00 8.158300000000000e+01 2.493100000000000e+01 5.286800000000000e+01
    790      57    1 9.000000000000000e-02 8.243200000000000e+01 2.185300000000000e+01 5.499700000000000e+01
    791      57    5 -9.000000000000000e-02 8.290400000000000e+01 1.888000000000000e+01 5.545300000000000e+01
    792      57    1 0.000000000000000e+00 8.525400000000000e+01 1.674500000000000e+01 5.542400000000000e+01
    793      57    2 0.000000000000000e+00 8.933400000000000e+01 1.614200000000000e+01 5.679500000000000e+01
    794      57    1 0.000000000000000e+00 7.896299999999999e+01 3.105700000000000e+01 5.020100000000000e+01
    795      57    1 9.000000000000000e-02 7.596200000000000e+01 3.122700000000000e+01 4.827000000000000e+01
    796      57    5 -9.000000000000000e-02 7.592800000000000e+01 2.865300000000000e+01 4.618500000000000e+01
    797      57    1 0.000000000000000e+00 7.929900000000001e+01 2.846700000000000e+01 4.525700000000000e+01
    798      57    2 0.000000000000000e+00 8.230100000000000e+01 2.644500000000000e+01 4.730800000000000e+01
    799      58    6 9.800000000000000e-01 3.899900000000000e+01 1.012600000000000e+01 5.829600000000000e+01
    800      58    7 -1.090000000000000e+00 3.949400000000000e+01 1.082200000000000e+01 5.490100000000000e+01
    801      58    3 1.900000000000000e-01 3.614000000000000e+01 7.578000000000000e+00 5.252500000000000e+01
    802      58    4 -8.000000000000000e-02 3.584700000000000e+01 1.053900000000000e+01 5.399800000000000e+01
    803      58    1 0.000000000000000e+00 3.842200000000000e+01 5.865000000000000e+00 4.983000000000000e+01
    804      58    1 9.000000000000000e-02 4.201000000000000e+01 6.826000000000000e+00 4.899500000000000e+01
    805      58    5 -9.000000000000000e-02 4.241000000000000e+01 9.971000000000000e+00 5.033000000000000e+01
    806      58    1 0.000000000000000e+00 4.324600000000000e+01 1.310800000000000e+01 5.024400000000000e+01
    807      58    2 0.000000000000000e+00 4.225100000000000e+01 1.736300000000000e+01 5.021300000000000e+01
    808      58    1 0.000000000000000e+00 3.289300000000000e+01 1.094700000000000e+01 5.105200000000000e+01
    809      58    1 9.000000000000000e-02 3.112700000000000e+01 1.291400000000000e+01 4.920600000000000e+01
    810      58    5 -9.000000000000000e-02 3.156000000000000e+01 1.540200000000000e+01 4.650600000000000e+01
    811      58    1 0.000000000000000e+00 2.957100000000000e+01 1.612800000000000e+01 4.398200000000000e+01
    812      58    2 0.000000000000000e+00 2.975100000000000e+01 1.662200000000000e+01 3.984400000000000e+01
    813      59    6 9.800000000000000e-01 6.289500000000000e+01 1.625800000000000e+01 2.592000000000000e+00
    814      59    7 -1.090000000000000e+00 6.555300000000000e+01 1.723100000000000e+01 5.210000000000000e-01
    815      59    3 1.900000000000000e-01 6.836600000000000e+01 2.222700000000000e+01 -1.190000000000000e-01
    816      59    4 -8.000000000000000e-02 6.877200000000001e+01 1.993500000000000e+01 2.602000000000000e+00
    817      59    1 0.000000000000000e+00 6.626600000000001e+01 2.516400000000000e+01 -1.240000000000000e-01
    818      59    1 9.000000000000000e-02 6.440800000000000e+01 2.712300000000000e+01 -1.211000000000000e+00
    819      59    5 -9.000000000000000e-02 6.594199999999999e+01 2.929900000000000e+01 -3.334000000000000e+00
    820      59    1 0.000000000000000e+00 6.452000000000000e+01 3.234900000000000e+01 -3.366000000000000e+00
    821      59    2 0.000000000000000e+00 6.479500000000000e+01 3.500000000000000e+01 -7.072000000000000e+00
    822      59    1 0.000000000000000e+00 7.008499999999999e+01 1.809100000000000e+01 5.658000000000000e+00
    823      59    1 9.000000000000000e-02 7.139600000000000e+01 1.693700000000000e+01 8.243000000000000e+00
    824      59    5 -9.000000000000000e-02 7.401500000000000e+01 1.513400000000000e+01 9.473000000000001e+00
    825      59    1 0.000000000000000e+00 7.758499999999999e+01 1.568200000000000e+01 1.047600000000000e+01
    826      59    2 0.000000000000000e+00 8.105000000000000e+01 1.433300000000000e+01 7.982000000000000e+00
    827      60    6 9.800000000000000e-01 1.103370000000000e+02 4.234800000000000e+01 9.750000000000000e-01
    828      60    7 -1.090000000000000e+00 1.113950000000000e+02 3.927900000000000e+01 -6.909999999999999e-01
    829      60    3 1.900000000000000e-01 1.144710000000000e+02 3.568600000000000e+01 3.464000000000000e+00
    830      60    4 -8.000000000000000e-02 1.121820000000000e+02 3.939800000000000e+01 3.445000000000000e+00
    831      60    1 0.000000000000000e+00 1.134990000000000e+02 3.224100000000000e+01 1.891000000000000e+00
    832      60    1 9.000000000000000e-02 1.130560000000000e+02 2.887700000000000e+01 2.752000000000000e+00
    833      60    5 -9.000000000000000e-02 1.150560000000000e+02 2.652600000000000e+01 1.918000000000000e+00
    834      60    1 0.000000000000000e+00 1.177020000000000e+02 2.401300000000000e+01 2.304000000000000e+00
    835      60    2 0.000000000000000e+00 1.214790000000000e+02 2.254000000000000e+01 1.356000000000000e+00
    836      60    1 0.000000000000000e+00 1.111970000000000e+02 4.331000000000000e+01 3.750000000000000e+00
    837      60    1 9.000000000000000e-02 1.102090000000000e+02 4.539000000000000e+01 6.191000000000000e+00
    838      60    5 -9.000000000000000e-02 1.111940000000000e+02 4.737200000000000e+01 8.984000000000000e+00
    839      60    1 0.000000000000000e+00 1.145750000000000e+02 4.785700000000000e+01 8.791000000000000e+00
    840      60    2 0.000000000000000e+00 1.173530000000000e+02 4.568100000000000e+01 5.806000000000000e+00
    841      61    6 9.800000000000000e-01 3.678400000000000e+01 6.021000000000000e+01 7.399100000000000e+01
    842      61    7 -1.090000000000000e+00 3.898000000000000e+01 6.031300000000000e+01 7.655100000000000e+01
    843      61    3 1.900000000000000e-01 3.522600000000000e+01 5.607100000000000e+01 7.808700000000000e+01
    844      61    4 -8.000000000000000e-02 3.848500000000000e+01 5.517300000000000e+01 7.939100000000001e+01
    845      61    1 0.000000000000000e+00 3.219800000000000e+01 5.753100000000000e+01 7.986499999999999e+01
    846      61    1 9.000000000000000e-02 2.870100000000000e+01 5.732600000000000e+01 7.942600000000000e+01
    847      61    5 -9.000000000000000e-02 2.542700000000000e+01 5.715600000000000e+01 7.742800000000000e+01
    848      61    1 0.000000000000000e+00 2.338600000000000e+01 5.519100000000000e+01 7.611700000000000e+01
    849      61    2 0.000000000000000e+00 2.549000000000000e+01 5.273600000000000e+01 7.451400000000000e+01
    850      61    1 0.000000000000000e+00 4.139200000000000e+01 5.322600000000000e+01 7.837700000000000e+01
    851      61    1 9.000000000000000e-02 4.152800000000000e+01 5.048700000000000e+01 7.607899999999999e+01
    852      61    5 -9.000000000000000e-02 4.197400000000000e+01 5.046700000000000e+01 7.280700000000000e+01
    853      61    1 0.000000000000000e+00 3.937700000000000e+01 4.906200000000000e+01 7.106500000000000e+01
    854      61    2 0.000000000000000e+00 4.031200000000000e+01 4.528400000000000e+01 7.004800000000000e+01
    855      62    6 9.800000000000000e-01 1.026360000000000e+02 3.540700000000000e+01 1.102450000000000e+02
    856      62    7 -1.090000000000000e+00 1.006340000000000e+02 3.559000000000000e+01 1.133610000000000e+02
    857      62    3 1.900000000000000e-01 1.021240000000000e+02 3.064700000000000e+01 1.144950000000000e+02
    858      62    4 -8.000000000000000e-02 1.000820000000000e+02 2.997300000000000e+01 1.103920000000000e+02
    859      62    1 0.000000000000000e+00 1.042060000000000e+02 2.730800000000000e+01 1.147890000000000e+02
    860      62    1 9.000000000000000e-02 1.065640000000000e+02 2.456200000000000e+01 1.149050000000000e+02
    861      62    5 -9.000000000000000e-02 1.077330000000000e+02 2.191900000000000e+01 1.163990000000000e+02
    862      62    1 0.000000000000000e+00 1.101930000000000e+02 2.011600000000000e+01 1.154490000000000e+02
    863      62    2 0.000000000000000e+00 1.118410000000000e+02 1.695100000000000e+01 1.174250000000000e+02
    864      62    1 0.000000000000000e+00 9.627100000000000e+01 2.808700000000000e+01 1.104200000000000e+02
    865      62    1 9.000000000000000e-02 9.442500000000000e+01 2.580000000000000e+01 1.114850000000000e+02
    866      62    5 -9.000000000000000e-02 9.359600000000000e+01 2.392400000000000e+01 1.141020000000000e+02
    867      62    1 0.000000000000000e+00 9.094499999999999e+01 2.123700000000000e+01 1.148430000000000e+02
    868      62    2 0.000000000000000e+00 9.283300000000000e+01 1.796200000000000e+01 1.158210000000000e+02
    869      63    6 9.800000000000000e-01 6.815200000000000e+01 5.386700000000000e+01 2.760000000000000e+01
    870      63    7 -1.090000000000000e+00 7.105500000000001e+01 5.207100000000000e+01 2.810000000000000e+01
    871      63    3 1.900000000000000e-01 7.202300000000000e+01 4.601600000000000e+01 2.736500000000000e+01
    872      63    4 -8.000000000000000e-02 6.929200000000000e+01 4.866200000000000e+01 2.935000000000000e+01
    873      63    1 0.000000000000000e+00 7.518700000000000e+01 4.377100000000000e+01 2.655500000000000e+01
    874      63    1 9.000000000000000e-02 7.661600000000000e+01 4.157600000000000e+01 2.897300000000000e+01
    875      63    5 -9.000000000000000e-02 7.953600000000000e+01 4.163900000000000e+01 2.969400000000000e+01
    876      63    1 0.000000000000000e+00 8.140100000000000e+01 4.264500000000000e+01 3.207800000000000e+01
    877      63    2 0.000000000000000e+00 8.505700000000000e+01 4.271000000000000e+01 3.372900000000000e+01
    878      63    1 0.000000000000000e+00 6.856900000000000e+01 4.602500000000000e+01 3.255600000000000e+01
    879      63    1 9.000000000000000e-02 6.687300000000000e+01 4.374200000000000e+01 3.360500000000000e+01
    880      63    5 -9.000000000000000e-02 6.554300000000001e+01 4.239200000000000e+01 3.623200000000000e+01
    881      63    1 0.000000000000000e+00 6.305100000000000e+01 3.982800000000000e+01 3.572800000000000e+01
    882      63    2 0.000000000000000e+00 6.024700000000000e+01 3.761300000000000e+01 3.836200000000000e+01
    883      64    6 9.800000000000000e-01 8.347000000000000e+01 1.898000000000000e+01 7.862800000000000e+01
    884      64    7 -1.090000000000000e+00 8.046700000000000e+01 2.062900000000000e+01 7.757400000000000e+01
    885      64    3 1.900000000000000e-01 8.175600000000000e+01 2.396800000000000e+01 7.913800000000001e+01
    886      64    4 -8.000000000000000e-02 8.008499999999999e+01 2.573000000000000e+01 7.631300000000000e+01
    887      64    1 0.000000000000000e+00 7.955300000000000e+01 2.690500000000000e+01 8.133499999999999e+01
    888      64    1 9.000000000000000e-02 7.742500000000000e+01 2.908700000000000e+01 8.354000000000001e+01
    889      64    5 -9.000000000000000e-02 7.554500000000000e+01 3.076900000000000e+01 8.575300000000000e+01
    890      64    1 0.000000000000000e+00 7.480700000000000e+01 3.417500000000000e+01 8.564600000000000e+01
    891      64    2 0.000000000000000e+00 7.416100000000000e+01 3.823700000000000e+01 8.513300000000000e+01
    892      64    1 0.000000000000000e+00 7.886799999999999e+01 2.837900000000000e+01 7.439700000000001e+01
    893      64    1 9.000000000000000e-02 7.541800000000001e+01 2.889900000000000e+01 7.378600000000000e+01
    894      64    5 -9.000000000000000e-02 7.547100000000000e+01 3.217100000000000e+01 7.477400000000000e+01
    895      64    1 0.000000000000000e+00 7.338500000000001e+01 3.426700000000000e+01 7.303700000000001e+01
    896      64    2 0.000000000000000e+00 7.209999999999999e+01 3.266800000000000e+01 6.962100000000000e+01
    897      65    6 9.800000000000000e-01 1.057930000000000e+02 1.652700000000000e+01 3.647100000000000e+01
    898      65    7 -1.090000000000000e+00 1.071620000000000e+02 1.566800000000000e+01 3.333000000000000e+01
    899      65    3 1.900000000000000e-01 1.073440000000000e+02 1.354600000000000e+01 3.008400000000000e+01
    900      65    4 -8.000000000000000e-02 1.053320000000000e+02 1.507600000000000e+01 3.002500000000000e+01
    901      65    1 0.000000000000000e+00 1.105030000000000e+02 1.192900000000000e+01 2.790300000000000e+01
    902      65    1 9.000000000000000e-02 1.113720000000000e+02 9.444000000000001e+00 2.595900000000000e+01
    903      65    5 -9.000000000000000e-02 1.117360000000000e+02 7.988000000000000e+00 2.271900000000000e+01
    904      65    1 0.000000000000000e+00 1.094780000000000e+02 6.045000000000000e+00 2.144700000000000e+01
    905      65    2 0.000000000000000e+00 1.059090000000000e+02 4.822000000000000e+00 1.885600000000000e+01
    906      65    1 0.000000000000000e+00 1.046140000000000e+02 1.839600000000000e+01 2.820500000000000e+01
    907      65    1 9.000000000000000e-02 1.032190000000000e+02 2.139600000000000e+01 2.689400000000000e+01
    908      65    5 -9.000000000000000e-02 1.004000000000000e+02 2.232700000000000e+01 2.508900000000000e+01
    909      65    1 0.000000000000000e+00 9.867900000000000e+01 2.092800000000000e+01 2.258300000000000e+01
    910      65    2 0.000000000000000e+00 1.001500000000000e+02 1.756400000000000e+01 2.138400000000000e+01
    911      66    6 9.800000000000000e-01 2.325700000000000e+01 5.835500000000000e+01 6.282300000000000e+01
    912      66    7 -1.090000000000000e+00 2.523100000000000e+01 5.625500000000000e+01 6.521700000000000e+01
    913      66    3 1.900000000000000e-01 2.873100000000000e+01 5.472100000000000e+01 6.600100000000000e+01
    914      66    4 -8.000000000000000e-02 2.733900000000000e+01 5.212700000000000e+01 6.540600000000001e+01
    915      66    1 0.000000000000000e+00 3.227600000000000e+01 5.301600000000000e+01 6.437200000000000e+01
    916      66    1 9.000000000000000e-02 3.380500000000000e+01 4.970800000000000e+01 6.319000000000000e+01
    917      66    5 -9.000000000000000e-02 3.219200000000000e+01 4.652600000000000e+01 6.236600000000000e+01
    918      66    1 0.000000000000000e+00 3.078700000000000e+01 4.466300000000000e+01 6.446700000000000e+01
    919      66    2 0.000000000000000e+00 3.198900000000000e+01 4.174500000000000e+01 6.686600000000000e+01
    920      66    1 0.000000000000000e+00 2.755400000000000e+01 4.909400000000000e+01 6.240700000000000e+01
    921      66    1 9.000000000000000e-02 2.804700000000000e+01 4.917700000000000e+01 5.882000000000000e+01
    922      66    5 -9.000000000000000e-02 2.694700000000000e+01 5.075800000000000e+01 5.605900000000000e+01
    923      66    1 0.000000000000000e+00 2.895300000000000e+01 5.206600000000000e+01 5.436400000000000e+01
    924      66    2 0.000000000000000e+00 3.030000000000000e+01 5.536000000000000e+01 5.349800000000000e+01
    925      67    6 9.800000000000000e-01 4.106000000000000e+00 5.960100000000000e+01 1.022610000000000e+02
    926      67    7 -1.090000000000000e+00 7.123000000000000e+00 5.856600000000000e+01 1.007430000000000e+02
    927      67    3 1.900000000000000e-01 7.908000000000000e+00 5.690800000000000e+01 9.677000000000000e+01
    928      67    4 -8.000000000000000e-02 9.929000000000000e+00 6.053700000000000e+01 9.673099999999999e+01
    929      67    1 0.000000000000000e+00 1.142300000000000e+01 5.501500000000000e+01 9.520800000000000e+01
    930      67    1 9.000000000000000e-02 1.290400000000000e+01 5.781600000000000e+01 9.414000000000000e+01
    931      67    5 -9.000000000000000e-02 1.604200000000000e+01 5.845600000000000e+01 9.276500000000000e+01
    932      67    1 0.000000000000000e+00 1.892400000000000e+01 5.643800000000000e+01 9.186199999999999e+01
    933      67    2 0.000000000000000e+00 2.063400000000000e+01 5.276200000000000e+01 9.168100000000000e+01
    934      67    1 0.000000000000000e+00 1.146000000000000e+01 6.312900000000000e+01 9.415600000000001e+01
    935      67    1 9.000000000000000e-02 1.252600000000000e+01 6.518100000000000e+01 9.142400000000001e+01
    936      67    5 -9.000000000000000e-02 1.503200000000000e+01 6.646700000000000e+01 8.904300000000001e+01
    937      67    1 0.000000000000000e+00 1.664800000000000e+01 6.660700000000000e+01 8.570800000000000e+01
    938      67    2 0.000000000000000e+00 1.857900000000000e+01 6.308300000000000e+01 8.438000000000000e+01
    939      68    6 9.800000000000000e-01 1.094550000000000e+02 2.596000000000000e+00 2.491300000000000e+01
    940      68    7 -1.090000000000000e+00 1.114500000000000e+02 8.400000000000001e-02 2.672500000000000e+01
    941      68    3 1.900000000000000e-01 1.163960000000000e+02 -2.260000000000000e+00 2.954000000000000e+01
    942      68    4 -8.000000000000000e-02 1.171110000000000e+02 1.613000000000000e+00 2.785900000000000e+01
    943      68    1 0.000000000000000e+00 1.159050000000000e+02 -1.075000000000000e+00 3.315300000000000e+01
    944      68    1 9.000000000000000e-02 1.136560000000000e+02 1.530000000000000e-01 3.561700000000000e+01
    945      68    5 -9.000000000000000e-02 1.119830000000000e+02 2.771000000000000e+00 3.766200000000000e+01
    946      68    1 0.000000000000000e+00 1.098730000000000e+02 5.659000000000000e+00 3.725800000000000e+01
    947      68    2 0.000000000000000e+00 1.096220000000000e+02 8.766999999999999e+00 3.957900000000000e+01
    948      68    1 0.000000000000000e+00 1.167600000000000e+02 5.705000000000000e+00 2.877200000000000e+01
    949      68    1 9.000000000000000e-02 1.195740000000000e+02 8.445000000000000e+00 2.923000000000000e+01
    950      68    5 -9.000000000000000e-02 1.212440000000000e+02 1.120900000000000e+01 2.764500000000000e+01
    951      68    1 0.000000000000000e+00 1.198160000000000e+02 1.357900000000000e+01 2.583600000000000e+01
    952      68    2 0.000000000000000e+00 1.202800000000000e+02 1.779100000000000e+01 2.480700000000000e+01
    953      69    6 9.800000000000000e-01 2.954000000000000e+00 6.606600000000000e+01 1.023170000000000e+02
    954      69    7 -1.090000000000000e+00 4.796000000000000e+00 6.829200000000000e+01 1.047010000000000e+02
    955      69    3 1.900000000000000e-01 5.100000000000000e+00 7.248999999999999e+01 1.016490000000000e+02
    956      69    4 -8.000000000000000e-02 6.274000000000000e+00 7.344300000000000e+01 1.055660000000000e+02
    957      69    1 0.000000000000000e+00 7.414000000000000e+00 7.297000000000000e+01 9.845399999999999e+01
    958      69    1 9.000000000000000e-02 1.044300000000000e+01 7.294600000000000e+01 9.603200000000000e+01
    959      69    5 -9.000000000000000e-02 1.002100000000000e+01 7.005300000000000e+01 9.415100000000000e+01
    960      69    1 0.000000000000000e+00 9.491000000000000e+00 7.081000000000000e+01 9.098099999999999e+01
    961      69    2 0.000000000000000e+00 9.829000000000001e+00 7.445300000000000e+01 8.908499999999999e+01
    962      69    1 0.000000000000000e+00 6.490000000000000e+00 7.672700000000000e+01 1.082400000000000e+02
    963      69    1 9.000000000000000e-02 6.052000000000000e+00 7.957800000000000e+01 1.107240000000000e+02
    964      69    5 -9.000000000000000e-02 5.225000000000000e+00 8.237100000000000e+01 1.121340000000000e+02
    965      69    1 0.000000000000000e+00 4.908000000000000e+00 8.392200000000000e+01 1.096540000000000e+02
    966      69    2 0.000000000000000e+00 6.783000000000000e+00 8.667500000000000e+01 1.069780000000000e+02
    967      70    6 9.800000000000000e-01 9.783199999999999e+01 6.654000000000000e+00 7.474800000000000e+01
    968      70    7 -1.090000000000000e+00 1.009220000000000e+02 6.787000000000000e+00 7.657100000000000e+01
    969      70    3 1.900000000000000e-01 1.035910000000000e+02 3.448000000000000e+00 8.054200000000000e+01
    970      70    4 -8.000000000000000e-02 1.047770000000000e+02 5.822000000000000e+00 7.734600000000000e+01
    971      70    1 0.000000000000000e+00 1.026650000000000e+02 -7.850000000000000e-01 8.092100000000001e+01
    972      70    1 9.000000000000000e-02 1.002480000000000e+02 -3.245000000000000e+00 8.277000000000000e+01
    973      70    5 -9.000000000000000e-02 9.865900000000001e+01 -2.188000000000000e+00 8.574400000000000e+01
    974      70    1 0.000000000000000e+00 9.967700000000001e+01 -1.788000000000000e+00 8.920900000000000e+01
    975      70    2 0.000000000000000e+00 1.022500000000000e+02 -3.513000000000000e+00 9.255100000000000e+01
    976      70    1 0.000000000000000e+00 1.072780000000000e+02 5.805000000000000e+00 7.425700000000001e+01
    977      70    1 9.000000000000000e-02 1.099460000000000e+02 4.846000000000000e+00 7.243400000000000e+01
    978      70    5 -9.000000000000000e-02 1.132470000000000e+02 4.062000000000000e+00 7.186300000000000e+01
    979      70    1 0.000000000000000e+00 1.162640000000000e+02 6.384000000000000e+00 7.179400000000000e+01
    980      70    2 0.000000000000000e+00 1.193490000000000e+02 5.890000000000000e+00 6.934900000000000e+01
    981      71    6 9.800000000000000e-01 2.705600000000000e+01 2.415200000000000e+01 7.823000000000000e+01
    982      71    7 -1.090000000000000e+00 2.439600000000000e+01 2.328500000000000e+01 7.589500000000000e+01
    983      71    3 1.900000000000000e-01 2.267100000000000e+01 1.758500000000000e+01 7.571299999999999e+01
    984      71    4 -8.000000000000000e-02 2.572900000000000e+01 2.003500000000000e+01 7.494199999999999e+01
    985      71    1 0.000000000000000e+00 1.950400000000000e+01 1.645200000000000e+01 7.336400000000000e+01
    986      71    1 9.000000000000000e-02 1.594000000000000e+01 1.570800000000000e+01 7.243200000000000e+01
    987      71    5 -9.000000000000000e-02 1.488100000000000e+01 1.584400000000000e+01 7.556200000000000e+01
    988      71    1 0.000000000000000e+00 1.788600000000000e+01 1.476600000000000e+01 7.690500000000000e+01
    989      71    2 0.000000000000000e+00 1.961200000000000e+01 1.064500000000000e+01 7.643700000000000e+01
    990      71    1 0.000000000000000e+00 2.808000000000000e+01 2.144300000000000e+01 7.215300000000001e+01
    991      71    1 9.000000000000000e-02 3.013300000000000e+01 2.399200000000000e+01 7.079400000000000e+01
    992      71    5 -9.000000000000000e-02 3.196200000000000e+01 2.638900000000000e+01 7.199900000000000e+01
    993      71    1 0.000000000000000e+00 3.400100000000000e+01 2.894600000000000e+01 7.186499999999999e+01
    994      71    2 0.000000000000000e+00 3.655400000000000e+01 3.151500000000000e+01 6.990800000000000e+01
    995      72    6 9.800000000000000e-01 3.497900000000000e+01 7.639000000000000e+01 6.112600000000000e+01
    996      72    7 -1.090000000000000e+00 3.615700000000000e+01 7.438000000000000e+01 5.890100000000000e+01
    997      72    3 1.900000000000000e-01 4.153800000000000e+01 7.559800000000000e+01 6.174700000000000e+01
    998      72    4 -8.000000000000000e-02 3.947400000000000e+01 7.161000000000000e+01 6.279400000000000e+01
    999      72    1 0.000000000000000e+00 4.510200000000000e+01 7.705500000000001e+01 6.219500000000000e+01
   1000      72    1 9.000000000000000e-02 4.829200000000000e+01 7.610400000000000e+01 6.282700000000000e+01
   1001      72    5 -9.000000000000000e-02 5.005700000000000e+01 7.875100000000000e+01 6.385900000000000e+01
   1002      72    1 0.000000000000000e+00 5.339800000000000e+01 7.869199999999999e+01 6.568800000000000e+01
   1003      72    2 0.000000000000000e+00 5.549700000000000e+01 7.720099999999999e+01 6.898300000000000e+01
   1004      72    1 0.000000000000000e+00 3.897500000000000e+01 6.791000000000000e+01 6.382800000000000e+01
   1005      72    1 9.000000000000000e-02 4.089400000000000e+01 6.514900000000000e+01 6.585400000000000e+01
   1006      72    5 -9.000000000000000e-02 4.073700000000000e+01 6.330300000000000e+01 6.857700000000000e+01
   1007      72    1 0.000000000000000e+00 3.733500000000000e+01 6.234500000000000e+01 6.920099999999999e+01
   1008      72    2 0.000000000000000e+00 3.343400000000000e+01 6.096400000000000e+01 6.754700000000000e+01
   1009      73    6 9.800000000000000e-01 6.810700000000000e+01 1.059740000000000e+02 1.056270000000000e+02
   1010      73    7 -1.090000000000000e+00 7.127200000000001e+01 1.064200000000000e+02 1.047720000000000e+02
   1011      73    3 1.900000000000000e-01 7.266700000000000e+01 1.076450000000000e+02 9.878000000000000e+01
   1012      73    4 -8.000000000000000e-02 6.958000000000000e+01 1.068270000000000e+02 1.008710000000000e+02
   1013      73    1 0.000000000000000e+00 7.519400000000000e+01 1.081040000000000e+02 9.586000000000000e+01
   1014      73    1 9.000000000000000e-02 7.670999999999999e+01 1.103670000000000e+02 9.312200000000000e+01
   1015      73    5 -9.000000000000000e-02 7.584399999999999e+01 1.121530000000000e+02 9.049600000000000e+01
   1016      73    1 0.000000000000000e+00 7.357299999999999e+01 1.138800000000000e+02 8.947100000000000e+01
   1017      73    2 0.000000000000000e+00 7.032100000000000e+01 1.123990000000000e+02 9.213600000000000e+01
   1018      73    1 0.000000000000000e+00 6.726900000000001e+01 1.100080000000000e+02 1.012130000000000e+02
   1019      73    1 9.000000000000000e-02 6.746100000000000e+01 1.129270000000000e+02 1.023830000000000e+02
   1020      73    5 -9.000000000000000e-02 6.717800000000000e+01 1.159770000000000e+02 1.005640000000000e+02
   1021      73    1 0.000000000000000e+00 6.774200000000000e+01 1.154060000000000e+02 9.742300000000000e+01
   1022      73    2 0.000000000000000e+00 6.509300000000000e+01 1.139290000000000e+02 9.464500000000000e+01
   1023      74    6 9.800000000000000e-01 9.629400000000000e+01 5.556500000000000e+01 8.661199999999999e+01
   1024      74    7 -1.090000000000000e+00 9.538200000000001e+01 5.356000000000000e+01 8.391500000000001e+01
   1025      74    3 1.900000000000000e-01 9.320800000000000e+01 5.713200000000000e+01 8.188400000000000e+01
   1026      74    4 -8.000000000000000e-02 9.150400000000000e+01 5.447800000000000e+01 8.365600000000001e+01
   1027      74    1 0.000000000000000e+00 9.386100000000000e+01 6.066800000000000e+01 8.044700000000000e+01
   1028      74    1 9.000000000000000e-02 9.437400000000000e+01 6.416900000000000e+01 8.088200000000001e+01
   1029      74    5 -9.000000000000000e-02 9.290600000000001e+01 6.715300000000001e+01 8.042200000000000e+01
   1030      74    1 0.000000000000000e+00 9.368000000000001e+01 6.920800000000000e+01 7.783700000000000e+01
   1031      74    2 0.000000000000000e+00 9.387600000000000e+01 6.728100000000001e+01 7.410899999999999e+01
   1032      74    1 0.000000000000000e+00 9.195399999999999e+01 5.379700000000000e+01 8.757899999999999e+01
   1033      74    1 9.000000000000000e-02 9.505200000000001e+01 5.315700000000000e+01 8.911499999999999e+01
   1034      74    5 -9.000000000000000e-02 9.728500000000000e+01 5.214300000000000e+01 9.209000000000000e+01
   1035      74    1 0.000000000000000e+00 9.692000000000000e+01 5.297000000000000e+01 9.524100000000000e+01
   1036      74    2 0.000000000000000e+00 9.513500000000001e+01 5.569100000000000e+01 9.749100000000000e+01
   1037      75    6 9.800000000000000e-01 7.720000000000000e+00 7.785299999999999e+01 9.377600000000000e+01
   1038      75    7 -1.090000000000000e+00 4.450000000000000e+00 7.679600000000001e+01 9.493000000000001e+01
   1039      75    3 1.900000000000000e-01 4.681000000000000e+00 7.771700000000000e+01 9.859900000000000e+01
   1040      75    4 -8.000000000000000e-02 2.151000000000000e+00 7.692300000000000e+01 9.890500000000000e+01
   1041      75    1 0.000000000000000e+00 6.439000000000000e+00 7.573300000000000e+01 1.013040000000000e+02
   1042      75    1 9.000000000000000e-02 8.195000000000000e+00 7.386400000000000e+01 1.029110000000000e+02
   1043      75    5 -9.000000000000000e-02 1.145400000000000e+01 7.218300000000001e+01 1.019450000000000e+02
   1044      75    1 0.000000000000000e+00 1.112600000000000e+01 6.907800000000000e+01 1.007180000000000e+02
   1045      75    2 0.000000000000000e+00 7.972000000000000e+00 6.917300000000000e+01 9.761300000000000e+01
   1046      75    1 0.000000000000000e+00 -5.900000000000000e-01 7.755300000000000e+01 1.020760000000000e+02
   1047      75    1 9.000000000000000e-02 -1.838000000000000e+00 7.416600000000000e+01 1.022020000000000e+02
   1048      75    5 -9.000000000000000e-02 -2.627000000000000e+00 7.077600000000000e+01 1.030570000000000e+02
   1049      75    1 0.000000000000000e+00 -1.261000000000000e+00 6.767300000000000e+01 1.033720000000000e+02
   1050      75    2 0.000000000000000e+00 -2.417000000000000e+00 6.327000000000000e+01 1.032560000000000e+02
   1051      76    6 9.800000000000000e-01 5.875400000000000e+01 1.987200000000000e+01 6.724100000000000e+01
   1052      76    7 -1.090000000000000e+00 5.887200000000000e+01 2.198800000000000e+01 7.004000000000001e+01
   1053      76    3 1.900000000000000e-01 5.711400000000000e+01 2.556000000000000e+01 6.946100000000000e+01
   1054      76    4 -8.000000000000000e-02 5.419800000000000e+01 2.494000000000000e+01 6.693500000000000e+01
   1055      76    1 0.000000000000000e+00 5.350100000000000e+01 2.433000000000000e+01 6.899900000000000e+01
   1056      76    1 9.000000000000000e-02 5.198900000000000e+01 2.115900000000000e+01 6.839000000000000e+01
   1057      76    5 -9.000000000000000e-02 4.917400000000000e+01 2.015500000000000e+01 6.654200000000000e+01
   1058      76    1 0.000000000000000e+00 4.779200000000000e+01 1.673000000000000e+01 6.639200000000000e+01
   1059      76    2 0.000000000000000e+00 4.818400000000000e+01 1.366000000000000e+01 6.909399999999999e+01
   1060      76    1 0.000000000000000e+00 5.305000000000000e+01 2.370300000000000e+01 6.320600000000000e+01
   1061      76    1 9.000000000000000e-02 4.962000000000000e+01 2.354700000000000e+01 6.367600000000000e+01
   1062      76    5 -9.000000000000000e-02 4.708000000000000e+01 2.226600000000000e+01 6.258300000000000e+01
   1063      76    1 0.000000000000000e+00 4.778700000000000e+01 1.941000000000000e+01 6.055400000000000e+01
   1064      76    2 0.000000000000000e+00 5.031500000000000e+01 1.795600000000000e+01 5.763700000000000e+01
   1065      77    6 9.800000000000000e-01 4.459400000000000e+01 3.231800000000000e+01 5.204800000000000e+01
   1066      77    7 -1.090000000000000e+00 4.657400000000000e+01 3.523100000000000e+01 5.288800000000000e+01
   1067      77    3 1.900000000000000e-01 4.824500000000000e+01 4.037100000000000e+01 5.275000000000000e+01
   1068      77    4 -8.000000000000000e-02 4.602800000000000e+01 3.900400000000000e+01 5.582900000000000e+01
   1069      77    1 0.000000000000000e+00 5.161400000000000e+01 4.190500000000000e+01 5.127500000000000e+01
   1070      77    1 9.000000000000000e-02 5.504800000000000e+01 4.185400000000000e+01 5.115100000000000e+01
   1071      77    5 -9.000000000000000e-02 5.536400000000000e+01 4.298200000000000e+01 5.467200000000000e+01
   1072      77    1 0.000000000000000e+00 5.784900000000000e+01 4.334200000000000e+01 5.714000000000000e+01
   1073      77    2 0.000000000000000e+00 5.945200000000000e+01 4.241300000000000e+01 6.081000000000000e+01
   1074      77    1 0.000000000000000e+00 4.788800000000000e+01 3.833800000000000e+01 5.861000000000000e+01
   1075      77    1 9.000000000000000e-02 4.791500000000000e+01 3.862700000000000e+01 6.255400000000000e+01
   1076      77    5 -9.000000000000000e-02 4.610900000000000e+01 3.942600000000000e+01 6.473300000000000e+01
   1077      77    1 0.000000000000000e+00 4.290700000000000e+01 3.814300000000000e+01 6.469600000000000e+01
   1078      77    2 0.000000000000000e+00 4.036300000000000e+01 3.486500000000000e+01 6.448699999999999e+01
   1079      78    6 9.800000000000000e-01 9.428200000000000e+01 3.693600000000000e+01 4.117900000000000e+01
   1080      78    7 -1.090000000000000e+00 9.351600000000001e+01 3.351200000000000e+01 4.191100000000000e+01
   1081      78    3 1.900000000000000e-01 9.035599999999999e+01 3.550300000000000e+01 4.358500000000000e+01
   1082      78    4 -8.000000000000000e-02 9.042600000000000e+01 3.386700000000000e+01 4.640100000000000e+01
   1083      78    1 0.000000000000000e+00 8.801700000000000e+01 3.714500000000000e+01 4.664600000000000e+01
   1084      78    1 9.000000000000000e-02 8.600100000000000e+01 3.831900000000000e+01 4.881800000000000e+01
   1085      78    5 -9.000000000000000e-02 8.601600000000001e+01 4.045000000000000e+01 5.156000000000000e+01
   1086      78    1 0.000000000000000e+00 8.824800000000000e+01 4.058600000000000e+01 5.425700000000000e+01
   1087      78    2 0.000000000000000e+00 9.206200000000000e+01 4.072300000000000e+01 5.482100000000000e+01
   1088      78    1 0.000000000000000e+00 8.875000000000000e+01 3.155900000000000e+01 4.767600000000000e+01
   1089      78    1 9.000000000000000e-02 8.806300000000000e+01 2.838400000000000e+01 4.923500000000000e+01
   1090      78    5 -9.000000000000000e-02 8.906000000000000e+01 2.545500000000000e+01 5.046100000000000e+01
   1091      78    1 0.000000000000000e+00 9.115500000000000e+01 2.278100000000000e+01 5.077700000000000e+01
   1092      78    2 0.000000000000000e+00 9.248999999999999e+01 1.912300000000000e+01 5.056400000000000e+01
   1093      79    6 9.800000000000000e-01 2.848500000000000e+01 6.997799999999999e+01 7.373399999999999e+01
   1094      79    7 -1.090000000000000e+00 2.665800000000000e+01 6.740700000000000e+01 7.239800000000000e+01
   1095      79    3 1.900000000000000e-01 2.962000000000000e+01 6.647799999999999e+01 6.959200000000000e+01
   1096      79    4 -8.000000000000000e-02 2.778000000000000e+01 6.683199999999999e+01 6.821500000000000e+01
   1097      79    1 0.000000000000000e+00 3.245600000000000e+01 6.904300000000001e+01 6.946400000000000e+01
   1098      79    1 9.000000000000000e-02 3.489500000000000e+01 7.193000000000001e+01 6.909000000000000e+01
   1099      79    5 -9.000000000000000e-02 3.657300000000000e+01 7.420999999999999e+01 6.773000000000000e+01
   1100      79    1 0.000000000000000e+00 3.736800000000000e+01 7.656399999999999e+01 6.530000000000000e+01
   1101      79    2 0.000000000000000e+00 3.704000000000000e+01 7.888600000000000e+01 6.280800000000000e+01
   1102      79    1 0.000000000000000e+00 2.625800000000000e+01 6.422400000000000e+01 6.584099999999999e+01
   1103      79    1 9.000000000000000e-02 2.667000000000000e+01 6.295100000000000e+01 6.227600000000000e+01
   1104      79    5 -9.000000000000000e-02 2.932400000000000e+01 6.368400000000000e+01 5.958500000000000e+01
   1105      79    1 0.000000000000000e+00 2.754800000000000e+01 6.400400000000000e+01 5.706000000000000e+01
   1106      79    2 0.000000000000000e+00 2.553800000000000e+01 6.710899999999999e+01 5.562600000000000e+01
   1107      80    6 9.800000000000000e-01 1.607700000000000e+01 1.025450000000000e+02 1.014160000000000e+02
   1108      80    7 -1.090000000000000e+00 1.413000000000000e+01 1.015740000000000e+02 1.042610000000000e+02
   1109      80    3 1.900000000000000e-01 1.701500000000000e+01 1.028730000000000e+02 1.079650000000000e+02
   1110      80    4 -8.000000000000000e-02 1.585600000000000e+01 1.052340000000000e+02 1.061200000000000e+02
   1111      80    1 0.000000000000000e+00 1.965000000000000e+01 1.009350000000000e+02 1.107170000000000e+02
   1112      80    1 9.000000000000000e-02 2.322500000000000e+01 9.991300000000000e+01 1.114690000000000e+02
   1113      80    5 -9.000000000000000e-02 2.590700000000000e+01 9.786499999999999e+01 1.103160000000000e+02
   1114      80    1 0.000000000000000e+00 2.714000000000000e+01 9.786499999999999e+01 1.070830000000000e+02
   1115      80    2 0.000000000000000e+00 2.801700000000000e+01 9.418200000000000e+01 1.047800000000000e+02
   1116      80    1 0.000000000000000e+00 1.514100000000000e+01 1.075700000000000e+02 1.035780000000000e+02
   1117      80    1 9.000000000000000e-02 1.561300000000000e+01 1.088000000000000e+02 1.004680000000000e+02
   1118      80    5 -9.000000000000000e-02 1.424600000000000e+01 1.115480000000000e+02 9.842300000000000e+01
   1119      80    1 0.000000000000000e+00 1.145200000000000e+01 1.124480000000000e+02 9.916800000000001e+01
   1120      80    2 0.000000000000000e+00 9.847000000000000e+00 1.158430000000000e+02 9.939300000000000e+01
   1121      81    6 9.800000000000000e-01 8.369199999999999e+01 1.064000000000000e+02 9.070000000000000e-01
   1122      81    7 -1.090000000000000e+00 8.565200000000000e+01 1.034340000000000e+02 1.143000000000000e+00
   1123      81    3 1.900000000000000e-01 8.267300000000000e+01 1.016200000000000e+02 5.054000000000000e+00
   1124      81    4 -8.000000000000000e-02 8.180100000000000e+01 9.931600000000000e+01 1.875000000000000e+00
   1125      81    1 0.000000000000000e+00 8.079400000000000e+01 1.015890000000000e+02 8.691000000000001e+00
   1126      81    1 9.000000000000000e-02 8.183499999999999e+01 1.007080000000000e+02 1.196600000000000e+01
   1127      81    5 -9.000000000000000e-02 8.048000000000000e+01 1.010910000000000e+02 1.499200000000000e+01
   1128      81    1 0.000000000000000e+00 8.261400000000000e+01 1.038200000000000e+02 1.573300000000000e+01
   1129      81    2 0.000000000000000e+00 8.592600000000000e+01 1.048140000000000e+02 1.289400000000000e+01
   1130      81    1 0.000000000000000e+00 8.282299999999999e+01 9.609099999999999e+01 3.160000000000000e-01
   1131      81    1 9.000000000000000e-02 8.470600000000000e+01 9.274100000000000e+01 2.590000000000000e-01
   1132      81    5 -9.000000000000000e-02 8.487100000000000e+01 9.090700000000000e+01 3.012000000000000e+00
   1133      81    1 0.000000000000000e+00 8.689600000000000e+01 9.031200000000000e+01 5.644000000000000e+00
   1134      81    2 0.000000000000000e+00 8.893100000000000e+01 8.643700000000000e+01 5.702000000000000e+00
   1135      82    6 9.800000000000000e-01 7.438300000000000e+01 6.326400000000000e+01 1.122310000000000e+02
   1136      82    7 -1.090000000000000e+00 7.684200000000000e+01 6.553200000000000e+01 1.110920000000000e+02
   1137      82    3 1.900000000000000e-01 7.826800000000000e+01 7.079900000000001e+01 1.117470000000000e+02
   1138      82    4 -8.000000000000000e-02 7.554400000000000e+01 6.933900000000000e+01 1.104470000000000e+02
   1139      82    1 0.000000000000000e+00 7.983300000000000e+01 7.185599999999999e+01 1.151760000000000e+02
   1140      82    1 9.000000000000000e-02 8.207700000000000e+01 7.100300000000000e+01 1.181350000000000e+02
   1141      82    5 -9.000000000000000e-02 8.304300000000001e+01 7.078900000000000e+01 1.214330000000000e+02
   1142      82    1 0.000000000000000e+00 8.227200000000001e+01 7.375700000000001e+01 1.231220000000000e+02
   1143      82    2 0.000000000000000e+00 8.228400000000001e+01 7.793899999999999e+01 1.229460000000000e+02
   1144      82    1 0.000000000000000e+00 7.352400000000000e+01 7.109500000000000e+01 1.078530000000000e+02
   1145      82    1 9.000000000000000e-02 7.222600000000000e+01 7.116000000000000e+01 1.047660000000000e+02
   1146      82    5 -9.000000000000000e-02 7.049400000000000e+01 6.928700000000001e+01 1.027340000000000e+02
   1147      82    1 0.000000000000000e+00 6.782700000000000e+01 6.757299999999999e+01 1.046040000000000e+02
   1148      82    2 0.000000000000000e+00 6.520000000000000e+01 6.501800000000000e+01 1.064610000000000e+02
   1149      83    6 9.800000000000000e-01 1.106000000000000e+00 3.110800000000000e+01 3.325300000000000e+01
   1150      83    7 -1.090000000000000e+00 2.720000000000000e+00 3.361900000000000e+01 3.523400000000000e+01
   1151      83    3 1.900000000000000e-01 6.690000000000000e-01 3.827400000000000e+01 3.363000000000000e+01
   1152      83    4 -8.000000000000000e-02 1.771000000000000e+00 3.723900000000000e+01 3.622500000000000e+01
   1153      83    1 0.000000000000000e+00 5.350000000000000e-01 4.074400000000000e+01 3.016300000000000e+01
   1154      83    1 9.000000000000000e-02 1.980000000000000e-01 4.123300000000000e+01 2.670400000000000e+01
   1155      83    5 -9.000000000000000e-02 -1.930000000000000e-01 4.106100000000000e+01 2.324400000000000e+01
   1156      83    1 0.000000000000000e+00 -3.376000000000000e+00 4.176200000000000e+01 2.153500000000000e+01
   1157      83    2 0.000000000000000e+00 -6.243000000000000e+00 3.945800000000000e+01 1.961600000000000e+01
   1158      83    1 0.000000000000000e+00 3.060000000000000e+00 4.043500000000000e+01 3.830900000000000e+01
   1159      83    1 9.000000000000000e-02 5.733000000000000e+00 4.308500000000000e+01 3.771700000000000e+01
   1160      83    5 -9.000000000000000e-02 8.901000000000000e+00 4.260400000000000e+01 3.766200000000000e+01
   1161      83    1 0.000000000000000e+00 1.030300000000000e+01 4.086400000000000e+01 3.500000000000000e+01
   1162      83    2 0.000000000000000e+00 1.166800000000000e+01 4.107500000000000e+01 3.078000000000000e+01
   1163      84    6 9.800000000000000e-01 4.601000000000000e+01 4.165100000000000e+01 1.132660000000000e+02
   1164      84    7 -1.090000000000000e+00 4.493000000000000e+01 4.084100000000000e+01 1.167470000000000e+02
   1165      84    3 1.900000000000000e-01 4.611300000000000e+01 3.476700000000000e+01 1.169440000000000e+02
   1166      84    4 -8.000000000000000e-02 4.378000000000000e+01 3.744000000000000e+01 1.159340000000000e+02
   1167      84    1 0.000000000000000e+00 4.692900000000000e+01 3.122000000000000e+01 1.152200000000000e+02
   1168      84    1 9.000000000000000e-02 4.732400000000000e+01 2.835100000000000e+01 1.131550000000000e+02
   1169      84    5 -9.000000000000000e-02 4.763500000000000e+01 2.573700000000000e+01 1.109080000000000e+02
   1170      84    1 0.000000000000000e+00 4.539100000000000e+01 2.420100000000000e+01 1.099760000000000e+02
   1171      84    2 0.000000000000000e+00 4.355100000000000e+01 2.086700000000000e+01 1.112070000000000e+02
   1172      84    1 0.000000000000000e+00 4.202500000000000e+01 3.549900000000000e+01 1.183440000000000e+02
   1173      84    1 9.000000000000000e-02 4.136400000000000e+01 3.253500000000000e+01 1.201840000000000e+02
   1174      84    5 -9.000000000000000e-02 4.335500000000000e+01 2.975800000000000e+01 1.202160000000000e+02
   1175      84    1 0.000000000000000e+00 4.288800000000000e+01 2.796700000000000e+01 1.234950000000000e+02
   1176      84    2 0.000000000000000e+00 4.377400000000000e+01 2.570700000000000e+01 1.262990000000000e+02
   1177      85    6 9.800000000000000e-01 1.041970000000000e+02 5.078200000000000e+01 3.455300000000000e+01
   1178      85    7 -1.090000000000000e+00 1.046290000000000e+02 4.784600000000000e+01 3.635300000000000e+01
   1179      85    3 1.900000000000000e-01 1.035540000000000e+02 4.731300000000000e+01 4.179500000000000e+01
   1180      85    4 -8.000000000000000e-02 1.043590000000000e+02 4.323700000000000e+01 4.032100000000000e+01
   1181      85    1 0.000000000000000e+00 1.052250000000000e+02 4.894400000000000e+01 4.535600000000000e+01
   1182      85    1 9.000000000000000e-02 1.081450000000000e+02 4.878700000000000e+01 4.763600000000000e+01
   1183      85    5 -9.000000000000000e-02 1.117300000000000e+02 4.958400000000000e+01 4.864100000000000e+01
   1184      85    1 0.000000000000000e+00 1.113900000000000e+02 5.197200000000000e+01 5.092800000000000e+01
   1185      85    2 0.000000000000000e+00 1.110150000000000e+02 5.312100000000000e+01 5.481400000000000e+01
   1186      85    1 0.000000000000000e+00 1.081650000000000e+02 4.197000000000000e+01 4.183700000000000e+01
   1187      85    1 9.000000000000000e-02 1.092460000000000e+02 4.235500000000000e+01 4.512800000000000e+01
   1188      85    5 -9.000000000000000e-02 1.100100000000000e+02 4.187300000000000e+01 4.848100000000000e+01
   1189      85    1 0.000000000000000e+00 1.115380000000000e+02 3.919900000000000e+01 4.907500000000000e+01
   1190      85    2 0.000000000000000e+00 1.153900000000000e+02 3.981300000000000e+01 5.114800000000000e+01
   1191      86    6 9.800000000000000e-01 3.461100000000000e+01 9.980300000000000e+01 5.972900000000000e+01
   1192      86    7 -1.090000000000000e+00 3.498200000000000e+01 9.691500000000001e+01 6.179200000000000e+01
   1193      86    3 1.900000000000000e-01 3.065900000000000e+01 9.336100000000000e+01 6.216300000000000e+01
   1194      86    4 -8.000000000000000e-02 3.261800000000000e+01 9.267200000000000e+01 5.870300000000000e+01
   1195      86    1 0.000000000000000e+00 2.681700000000000e+01 9.352800000000001e+01 6.121200000000000e+01
   1196      86    1 9.000000000000000e-02 2.459100000000000e+01 9.540100000000000e+01 5.963600000000000e+01
   1197      86    5 -9.000000000000000e-02 2.180000000000000e+01 9.476900000000001e+01 5.964700000000000e+01
   1198      86    1 0.000000000000000e+00 1.897500000000000e+01 9.429500000000000e+01 5.832700000000000e+01
   1199      86    2 0.000000000000000e+00 1.534100000000000e+01 9.402600000000000e+01 5.558300000000000e+01
   1200      86    1 0.000000000000000e+00 2.874600000000000e+01 9.356999999999999e+01 5.779600000000000e+01
   1201      86    1 9.000000000000000e-02 2.657600000000000e+01 9.633700000000000e+01 5.673400000000000e+01
   1202      86    5 -9.000000000000000e-02 2.714300000000000e+01 9.920500000000000e+01 5.559200000000000e+01
   1203      86    1 0.000000000000000e+00 2.395000000000000e+01 1.008520000000000e+02 5.426800000000000e+01
   1204      86    2 0.000000000000000e+00 2.110200000000000e+01 9.885400000000000e+01 5.226300000000000e+01
   1205      87    6 9.800000000000000e-01 6.686000000000000e+01 2.990100000000000e+01 4.186600000000000e+01
   1206      87    7 -1.090000000000000e+00 6.933600000000000e+01 2.729100000000000e+01 4.205400000000000e+01
   1207      87    3 1.900000000000000e-01 6.609099999999999e+01 2.529200000000000e+01 4.237700000000000e+01
   1208      87    4 -8.000000000000000e-02 6.747199999999999e+01 2.268600000000000e+01 4.536000000000000e+01
   1209      87    1 0.000000000000000e+00 6.279400000000000e+01 2.367900000000000e+01 4.047800000000000e+01
   1210      87    1 9.000000000000000e-02 6.089500000000000e+01 2.528200000000000e+01 3.806900000000000e+01
   1211      87    5 -9.000000000000000e-02 5.979400000000000e+01 2.645300000000000e+01 3.456000000000000e+01
   1212      87    1 0.000000000000000e+00 5.984600000000000e+01 2.939100000000000e+01 3.280700000000000e+01
   1213      87    2 0.000000000000000e+00 6.327300000000000e+01 3.114300000000000e+01 3.273400000000000e+01
   1214      87    1 0.000000000000000e+00 6.601800000000000e+01 2.067500000000000e+01 4.839900000000000e+01
   1215      87    1 9.000000000000000e-02 6.621100000000000e+01 1.790900000000000e+01 5.018900000000000e+01
   1216      87    5 -9.000000000000000e-02 6.334900000000000e+01 1.638200000000000e+01 5.080100000000000e+01
   1217      87    1 0.000000000000000e+00 6.143200000000000e+01 1.472000000000000e+01 4.856700000000000e+01
   1218      87    2 0.000000000000000e+00 5.712400000000000e+01 1.434600000000000e+01 4.857200000000000e+01
   1219      88    6 9.800000000000000e-01 6.024900000000000e+01 1.421000000000000e+00 6.548000000000000e+00
   1220      88    7 -1.090000000000000e+00 6.133000000000000e+01 9.900000000000000e-01 3.686000000000000e+00
   1221      88    3 1.900000000000000e-01 5.977100000000000e+01 2.278000000000000e+00 3.740000000000000e-01
   1222      88    4 -8.000000000000000e-02 6.013900000000000e+01 -3.230000000000000e-01 -1.127000000000000e+00
   1223      88    1 0.000000000000000e+00 5.725200000000000e+01 5.150000000000000e+00 -1.262000000000000e+00
   1224      88    1 9.000000000000000e-02 5.893400000000000e+01 7.518000000000000e+00 -3.266000000000000e+00
   1225      88    5 -9.000000000000000e-02 5.964400000000000e+01 6.144000000000000e+00 -6.328000000000000e+00
   1226      88    1 0.000000000000000e+00 5.801600000000000e+01 4.094000000000000e+00 -8.535000000000000e+00
   1227      88    2 0.000000000000000e+00 5.605700000000000e+01 6.000000000000000e-02 -8.913000000000000e+00
   1228      88    1 0.000000000000000e+00 5.855000000000000e+01 -2.033000000000000e+00 -4.677000000000000e+00
   1229      88    1 9.000000000000000e-02 5.677900000000000e+01 -4.646000000000000e+00 -6.948000000000000e+00
   1230      88    5 -9.000000000000000e-02 5.374100000000000e+01 -5.798000000000000e+00 -8.666000000000000e+00
   1231      88    1 0.000000000000000e+00 5.268500000000000e+01 -7.057000000000000e+00 -1.125100000000000e+01
   1232      88    2 0.000000000000000e+00 5.325700000000000e+01 -1.013100000000000e+01 -1.323300000000000e+01
   1233      89    6 9.800000000000000e-01 1.869800000000000e+01 7.340000000000001e+01 3.486700000000000e+01
   1234      89    7 -1.090000000000000e+00 1.496000000000000e+01 7.407299999999999e+01 3.515800000000000e+01
   1235      89    3 1.900000000000000e-01 1.261900000000000e+01 7.281999999999999e+01 3.776300000000000e+01
   1236      89    4 -8.000000000000000e-02 1.295300000000000e+01 7.154800000000000e+01 3.620800000000000e+01
   1237      89    1 0.000000000000000e+00 1.055600000000000e+01 7.618300000000001e+01 3.680100000000000e+01
   1238      89    1 9.000000000000000e-02 8.321000000000000e+00 7.898900000000000e+01 3.625300000000000e+01
   1239      89    5 -9.000000000000000e-02 7.471000000000000e+00 7.968400000000000e+01 3.356200000000000e+01
   1240      89    1 0.000000000000000e+00 1.041300000000000e+01 7.979700000000000e+01 3.125600000000000e+01
   1241      89    2 0.000000000000000e+00 1.251400000000000e+01 8.268800000000000e+01 2.869800000000000e+01
   1242      89    1 0.000000000000000e+00 1.014700000000000e+01 6.863200000000001e+01 3.602300000000000e+01
   1243      89    1 9.000000000000000e-02 7.051000000000000e+00 6.810899999999999e+01 3.692100000000000e+01
   1244      89    5 -9.000000000000000e-02 5.314000000000000e+00 6.827700000000000e+01 3.987800000000000e+01
   1245      89    1 0.000000000000000e+00 7.091000000000000e+00 6.805200000000001e+01 4.308500000000000e+01
   1246      89    2 0.000000000000000e+00 6.639000000000000e+00 7.006200000000000e+01 4.719600000000000e+01
   1247      90    6 9.800000000000000e-01 1.085350000000000e+02 8.119400000000000e+01 6.405700000000000e+01
   1248      90    7 -1.090000000000000e+00 1.093660000000000e+02 8.321400000000000e+01 6.626800000000000e+01
   1249      90    3 1.900000000000000e-01 1.108050000000000e+02 8.273399999999999e+01 7.143899999999999e+01
   1250      90    4 -8.000000000000000e-02 1.070510000000000e+02 8.383100000000000e+01 7.170000000000000e+01
   1251      90    1 0.000000000000000e+00 1.118960000000000e+02 8.071800000000000e+01 7.499800000000000e+01
   1252      90    1 9.000000000000000e-02 1.123650000000000e+02 7.769199999999999e+01 7.671100000000000e+01
   1253      90    5 -9.000000000000000e-02 1.128900000000000e+02 7.446899999999999e+01 7.699200000000000e+01
   1254      90    1 0.000000000000000e+00 1.107520000000000e+02 7.150400000000000e+01 7.818000000000001e+01
   1255      90    2 0.000000000000000e+00 1.068340000000000e+02 7.228100000000001e+01 7.952500000000001e+01
   1256      90    1 0.000000000000000e+00 1.041150000000000e+02 8.342600000000000e+01 7.409600000000000e+01
   1257      90    1 9.000000000000000e-02 1.035650000000000e+02 8.413600000000000e+01 7.745099999999999e+01
   1258      90    5 -9.000000000000000e-02 1.004610000000000e+02 8.513800000000001e+01 7.839900000000000e+01
   1259      90    1 0.000000000000000e+00 1.004920000000000e+02 8.498099999999999e+01 8.175100000000000e+01
   1260      90    2 0.000000000000000e+00 1.027340000000000e+02 8.394900000000000e+01 8.490700000000000e+01
   1261      91    6 9.800000000000000e-01 1.037890000000000e+02 5.693000000000000e+00 4.702600000000000e+01
   1262      91    7 -1.090000000000000e+00 1.068630000000000e+02 4.349000000000000e+00 4.545600000000000e+01
   1263      91    3 1.900000000000000e-01 1.088700000000000e+02 2.176000000000000e+00 4.788600000000000e+01
   1264      91    4 -8.000000000000000e-02 1.077920000000000e+02 -6.240000000000000e-01 4.747300000000000e+01
   1265      91    1 0.000000000000000e+00 1.112010000000000e+02 2.989000000000000e+00 5.100100000000000e+01
   1266      91    1 9.000000000000000e-02 1.137140000000000e+02 5.696000000000000e+00 5.136900000000000e+01
   1267      91    5 -9.000000000000000e-02 1.169550000000000e+02 6.654000000000000e+00 5.209700000000000e+01
   1268      91    1 0.000000000000000e+00 1.192250000000000e+02 7.758000000000000e+00 4.977300000000000e+01
   1269      91    2 0.000000000000000e+00 1.191680000000000e+02 6.484000000000000e+00 4.592700000000000e+01
   1270      91    1 0.000000000000000e+00 1.051980000000000e+02 -2.493000000000000e+00 4.535900000000000e+01
   1271      91    1 9.000000000000000e-02 1.024490000000000e+02 -4.286000000000000e+00 4.635500000000000e+01
   1272      91    5 -9.000000000000000e-02 1.022150000000000e+02 -7.684000000000000e+00 4.686400000000000e+01
   1273      91    1 0.000000000000000e+00 1.016440000000000e+02 -9.564000000000000e+00 4.498100000000000e+01
   1274      91    2 0.000000000000000e+00 9.994199999999999e+01 -1.141500000000000e+01 4.174000000000000e+01
   1275      92    6 9.800000000000000e-01 8.047300000000000e+01 5.852300000000000e+01 1.052670000000000e+02
   1276      92    7 -1.090000000000000e+00 8.018600000000001e+01 5.597500000000000e+01 1.029210000000000e+02
   1277      92    3 1.900000000000000e-01 8.053700000000001e+01 5.382000000000000e+01 9.723000000000000e+01
   1278      92    4 -8.000000000000000e-02 7.593000000000001e+01 5.490200000000000e+01 9.871400000000000e+01
   1279      92    1 0.000000000000000e+00 8.122499999999999e+01 5.027200000000000e+01 9.512800000000000e+01
   1280      92    1 9.000000000000000e-02 8.063100000000000e+01 4.956200000000000e+01 9.173600000000000e+01
   1281      92    5 -9.000000000000000e-02 8.156500000000000e+01 5.132200000000000e+01 8.868899999999999e+01
   1282      92    1 0.000000000000000e+00 8.472199999999999e+01 5.225400000000000e+01 8.723900000000000e+01
   1283      92    2 0.000000000000000e+00 8.609099999999999e+01 5.009000000000000e+01 8.340600000000001e+01
   1284      92    1 0.000000000000000e+00 7.233499999999999e+01 5.693800000000000e+01 9.895099999999999e+01
   1285      92    1 9.000000000000000e-02 6.941100000000000e+01 5.872500000000000e+01 9.980700000000000e+01
   1286      92    5 -9.000000000000000e-02 6.855800000000001e+01 6.195500000000000e+01 9.923000000000000e+01
   1287      92    1 0.000000000000000e+00 7.070500000000000e+01 6.306800000000000e+01 1.014200000000000e+02
   1288      92    2 0.000000000000000e+00 7.485899999999999e+01 6.315200000000000e+01 1.013150000000000e+02
   1289      93    6 9.800000000000000e-01 1.778800000000000e+01 4.448700000000000e+01 1.328300000000000e+01
   1290      93    7 -1.090000000000000e+00 1.969400000000000e+01 4.539400000000000e+01 1.059300000000000e+01
   1291      93    3 1.900000000000000e-01 1.776800000000000e+01 4.970900000000000e+01 7.836000000000000e+00
   1292      93    4 -8.000000000000000e-02 1.972300000000000e+01 4.745900000000000e+01 7.441000000000000e+00
   1293      93    1 0.000000000000000e+00 1.476200000000000e+01 5.159000000000000e+01 8.452000000000000e+00
   1294      93    1 9.000000000000000e-02 1.163400000000000e+01 5.367100000000000e+01 7.967000000000000e+00
   1295      93    5 -9.000000000000000e-02 9.856000000000000e+00 5.488700000000000e+01 1.000500000000000e+01
   1296      93    1 0.000000000000000e+00 1.081300000000000e+01 5.585100000000000e+01 1.313600000000000e+01
   1297      93    2 0.000000000000000e+00 1.149000000000000e+01 5.279900000000000e+01 1.648100000000000e+01
   1298      93    1 0.000000000000000e+00 2.147900000000000e+01 4.711500000000000e+01 3.734000000000000e+00
   1299      93    1 9.000000000000000e-02 2.453300000000000e+01 4.855800000000000e+01 4.771000000000000e+00
   1300      93    5 -9.000000000000000e-02 2.667800000000000e+01 5.085600000000000e+01 6.304000000000000e+00
   1301      93    1 0.000000000000000e+00 2.655300000000000e+01 5.107200000000000e+01 9.413000000000000e+00
   1302      93    2 0.000000000000000e+00 2.847200000000000e+01 4.878700000000000e+01 1.229300000000000e+01
   1303      94    6 9.800000000000000e-01 5.475500000000000e+01 1.065810000000000e+02 9.147600000000000e+01
   1304      94    7 -1.090000000000000e+00 5.330300000000000e+01 1.067430000000000e+02 9.459900000000000e+01
   1305      94    3 1.900000000000000e-01 5.223600000000000e+01 1.022450000000000e+02 9.454200000000000e+01
   1306      94    4 -8.000000000000000e-02 4.912900000000000e+01 1.030890000000000e+02 9.714700000000001e+01
   1307      94    1 0.000000000000000e+00 5.186600000000000e+01 9.863400000000000e+01 9.242500000000000e+01
   1308      94    1 9.000000000000000e-02 5.421000000000000e+01 9.750100000000000e+01 8.997900000000000e+01
   1309      94    5 -9.000000000000000e-02 5.566200000000000e+01 1.001030000000000e+02 8.749299999999999e+01
   1310      94    1 0.000000000000000e+00 5.810400000000000e+01 1.021340000000000e+02 8.747100000000000e+01
   1311      94    2 0.000000000000000e+00 5.969900000000000e+01 1.059470000000000e+02 8.702700000000000e+01
   1312      94    1 0.000000000000000e+00 4.533600000000000e+01 1.029800000000000e+02 9.926700000000000e+01
   1313      94    1 9.000000000000000e-02 4.340100000000000e+01 1.019540000000000e+02 1.014080000000000e+02
   1314      94    5 -9.000000000000000e-02 4.069100000000000e+01 1.006910000000000e+02 1.029130000000000e+02
   1315      94    1 0.000000000000000e+00 4.040600000000000e+01 9.798699999999999e+01 1.048710000000000e+02
   1316      94    2 0.000000000000000e+00 4.214900000000000e+01 9.423000000000000e+01 1.047500000000000e+02
   1317      95    6 9.800000000000000e-01 9.745800000000000e+01 3.808900000000000e+01 5.528100000000000e+01
   1318      95    7 -1.090000000000000e+00 9.763700000000000e+01 3.472000000000000e+01 5.630000000000000e+01
   1319      95    3 1.900000000000000e-01 9.881800000000000e+01 3.354800000000000e+01 6.001100000000000e+01
   1320      95    4 -8.000000000000000e-02 9.908100000000000e+01 3.706600000000000e+01 6.145000000000000e+01
   1321      95    1 0.000000000000000e+00 9.816800000000001e+01 3.108800000000000e+01 6.344000000000000e+01
   1322      95    1 9.000000000000000e-02 9.937400000000000e+01 3.084500000000000e+01 6.649100000000000e+01
   1323      95    5 -9.000000000000000e-02 1.012010000000000e+02 3.056400000000000e+01 6.930500000000001e+01
   1324      95    1 0.000000000000000e+00 1.040310000000000e+02 2.858800000000000e+01 7.034999999999999e+01
   1325      95    2 0.000000000000000e+00 1.063250000000000e+02 2.823200000000000e+01 7.381200000000000e+01
   1326      95    1 0.000000000000000e+00 1.020680000000000e+02 3.957700000000000e+01 6.179100000000000e+01
   1327      95    1 9.000000000000000e-02 1.044950000000000e+02 4.142900000000000e+01 6.360200000000000e+01
   1328      95    5 -9.000000000000000e-02 1.064140000000000e+02 4.362600000000000e+01 6.513300000000000e+01
   1329      95    1 0.000000000000000e+00 1.099000000000000e+02 4.414900000000000e+01 6.607100000000000e+01
   1330      95    2 0.000000000000000e+00 1.126000000000000e+02 4.473100000000000e+01 6.881300000000000e+01
   1331      96    6 9.800000000000000e-01 1.129600000000000e+01 6.531600000000000e+01 9.668400000000000e+01
   1332      96    7 -1.090000000000000e+00 8.028000000000000e+00 6.578100000000001e+01 9.725200000000000e+01
   1333      96    3 1.900000000000000e-01 4.298000000000000e+00 6.230300000000000e+01 9.554800000000000e+01
   1334      96    4 -8.000000000000000e-02 5.366000000000000e+00 6.520200000000000e+01 9.440400000000000e+01
   1335      96    1 0.000000000000000e+00 8.070000000000001e-01 6.338700000000000e+01 9.780600000000000e+01
   1336      96    1 9.000000000000000e-02 -2.156000000000000e+00 6.555700000000000e+01 9.883900000000000e+01
   1337      96    5 -9.000000000000000e-02 -4.125000000000000e+00 6.782400000000000e+01 9.933300000000000e+01
   1338      96    1 0.000000000000000e+00 -2.444000000000000e+00 7.043300000000001e+01 9.736100000000000e+01
   1339      96    2 0.000000000000000e+00 1.217000000000000e+00 6.927100000000000e+01 9.608499999999999e+01
   1340      96    1 0.000000000000000e+00 5.481000000000000e+00 6.512000000000000e+01 9.044300000000000e+01
   1341      96    1 9.000000000000000e-02 7.030000000000000e+00 6.692400000000001e+01 8.805600000000000e+01
   1342      96    5 -9.000000000000000e-02 7.450000000000000e+00 6.710100000000000e+01 8.456999999999999e+01
   1343      96    1 0.000000000000000e+00 7.747000000000000e+00 6.423699999999999e+01 8.271299999999999e+01
   1344      96    2 0.000000000000000e+00 5.995000000000000e+00 6.115900000000000e+01 8.470600000000000e+01
   1345      97    6 9.800000000000000e-01 7.586400000000000e+01 5.758700000000000e+01 2.311400000000000e+01
   1346      97    7 -1.090000000000000e+00 7.309399999999999e+01 5.967100000000000e+01 2.247100000000000e+01
   1347      97    3 1.900000000000000e-01 7.042200000000000e+01 6.414100000000001e+01 2.559700000000000e+01
   1348      97    4 -8.000000000000000e-02 7.423600000000000e+01 6.372800000000000e+01 2.318300000000000e+01
   1349      97    1 0.000000000000000e+00 6.723900000000000e+01 6.648399999999999e+01 2.517100000000000e+01
   1350      97    1 9.000000000000000e-02 6.802700000000000e+01 7.011400000000000e+01 2.491600000000000e+01
   1351      97    5 -9.000000000000000e-02 6.621599999999999e+01 7.269000000000000e+01 2.362800000000000e+01
   1352      97    1 0.000000000000000e+00 6.310500000000000e+01 7.308400000000000e+01 2.420600000000000e+01
   1353      97    2 0.000000000000000e+00 6.197700000000000e+01 7.702900000000000e+01 2.495700000000000e+01
   1354      97    1 0.000000000000000e+00 7.323500000000000e+01 6.688400000000000e+01 2.205000000000000e+01
   1355      97    1 9.000000000000000e-02 7.218000000000001e+01 7.062200000000000e+01 2.253600000000000e+01
   1356      97    5 -9.000000000000000e-02 7.302300000000000e+01 7.408799999999999e+01 2.192900000000000e+01
   1357      97    1 0.000000000000000e+00 7.530300000000000e+01 7.531800000000000e+01 2.408100000000000e+01
   1358      97    2 0.000000000000000e+00 7.886300000000000e+01 7.628700000000001e+01 2.603100000000000e+01
   1359      98    6 9.800000000000000e-01 9.073900000000000e+01 3.536000000000000e+01 9.199900000000000e+01
   1360      98    7 -1.090000000000000e+00 9.274299999999999e+01 3.400500000000000e+01 9.477500000000001e+01
   1361      98    3 1.900000000000000e-01 9.453600000000000e+01 3.047100000000000e+01 9.486799999999999e+01
   1362      98    4 -8.000000000000000e-02 9.674700000000000e+01 3.264600000000000e+01 9.745500000000000e+01
   1363      98    1 0.000000000000000e+00 9.564100000000001e+01 2.671400000000000e+01 9.638200000000001e+01
   1364      98    1 9.000000000000000e-02 9.622199999999999e+01 2.300600000000000e+01 9.654400000000000e+01
   1365      98    5 -9.000000000000000e-02 9.567300000000000e+01 2.000400000000000e+01 9.522499999999999e+01
   1366      98    1 0.000000000000000e+00 9.682299999999999e+01 2.079200000000000e+01 9.205800000000001e+01
   1367      98    2 0.000000000000000e+00 9.859300000000000e+01 2.154100000000000e+01 8.843200000000000e+01
   1368      98    1 0.000000000000000e+00 9.808100000000000e+01 2.971700000000000e+01 9.980600000000000e+01
   1369      98    1 9.000000000000000e-02 1.006930000000000e+02 2.786900000000000e+01 9.948500000000000e+01
   1370      98    5 -9.000000000000000e-02 1.018790000000000e+02 2.539700000000000e+01 9.770300000000000e+01
   1371      98    1 0.000000000000000e+00 1.023000000000000e+02 2.265200000000000e+01 9.963000000000000e+01
   1372      98    2 0.000000000000000e+00 1.044950000000000e+02 2.123800000000000e+01 1.029150000000000e+02
   1373      99    6 9.800000000000000e-01 9.151100000000000e+01 2.680400000000000e+01 1.118450000000000e+02
   1374      99    7 -1.090000000000000e+00 9.179900000000001e+01 3.011400000000000e+01 1.114210000000000e+02
   1375      99    3 1.900000000000000e-01 8.950200000000000e+01 3.274300000000000e+01 1.094190000000000e+02
   1376      99    4 -8.000000000000000e-02 8.762900000000000e+01 3.401200000000000e+01 1.115540000000000e+02
   1377      99    1 0.000000000000000e+00 8.723500000000000e+01 3.438300000000000e+01 1.067320000000000e+02
   1378      99    1 9.000000000000000e-02 8.836400000000000e+01 3.665500000000000e+01 1.039990000000000e+02
   1379      99    5 -9.000000000000000e-02 8.897799999999999e+01 3.982400000000000e+01 1.026650000000000e+02
   1380      99    1 0.000000000000000e+00 9.130300000000000e+01 4.048200000000000e+01 1.047420000000000e+02
   1381      99    2 0.000000000000000e+00 9.392600000000000e+01 3.941800000000000e+01 1.080650000000000e+02
   1382      99    1 0.000000000000000e+00 8.475300000000000e+01 3.230100000000000e+01 1.142560000000000e+02
   1383      99    1 9.000000000000000e-02 8.335500000000000e+01 3.047100000000000e+01 1.169110000000000e+02
   1384      99    5 -9.000000000000000e-02 8.265800000000000e+01 2.971400000000000e+01 1.202030000000000e+02
   1385      99    1 0.000000000000000e+00 8.512200000000000e+01 3.085700000000000e+01 1.227960000000000e+02
   1386      99    2 0.000000000000000e+00 8.745099999999999e+01 3.184400000000000e+01 1.262870000000000e+02
   1387     100    6 9.800000000000000e-01 7.675700000000001e+01 3.568600000000000e+01 2.517300000000000e+01
   1388     100    7 -1.090000000000000e+00 7.437900000000000e+01 3.528000000000000e+01 2.785700000000000e+01
   1389     100    3 1.900000000000000e-01 7.285599999999999e+01 3.201000000000000e+01 2.916000000000000e+01
   1390     100    4 -8.000000000000000e-02 7.551700000000000e+01 3.313900000000000e+01 3.301900000000000e+01
   1391     100    1 0.000000000000000e+00 7.163400000000000e+01 2.849300000000000e+01 2.800600000000000e+01
   1392     100    1 9.000000000000000e-02 6.823300000000000e+01 2.717700000000000e+01 2.684100000000000e+01
   1393     100    5 -9.000000000000000e-02 6.445500000000000e+01 2.723100000000000e+01 2.643200000000000e+01
   1394     100    1 0.000000000000000e+00 6.243800000000000e+01 2.936100000000000e+01 2.450100000000000e+01
   1395     100    2 0.000000000000000e+00 6.547900000000000e+01 3.005100000000000e+01 2.114200000000000e+01
   1396     100    1 0.000000000000000e+00 7.351500000000000e+01 3.348100000000000e+01 3.632800000000000e+01
   1397     100    1 9.000000000000000e-02 7.285400000000000e+01 3.618700000000000e+01 3.834500000000000e+01
   1398     100    5 -9.000000000000000e-02 7.217000000000000e+01 3.917200000000000e+01 3.870000000000000e+01
   1399     100    1 0.000000000000000e+00 7.306200000000000e+01 4.194800000000000e+01 3.622100000000000e+01
   1400     100    2 0.000000000000000e+00 7.342300000000000e+01 4.626200000000000e+01 3.528800000000000e+01
   1401     101    6 9.800000000000000e-01 1.031340000000000e+02 9.167000000000000e+00 1.857000000000000e+01
   1402     101    7 -1.090000000000000e+00 1.056680000000000e+02 9.212000000000000e+00 1.596000000000000e+01
   1403     101    3 1.900000000000000e-01 1.093840000000000e+02 1.008600000000000e+01 1.477400000000000e+01
   1404     101    4 -8.000000000000000e-02 1.090340000000000e+02 1.154300000000000e+01 1.249700000000000e+01
   1405     101    1 0.000000000000000e+00 1.118770000000000e+02 1.311900000000000e+01 1.474000000000000e+01
   1406     101    1 9.000000000000000e-02 1.147310000000000e+02 1.566300000000000e+01 1.430400000000000e+01
   1407     101    5 -9.000000000000000e-02 1.166550000000000e+02 1.828700000000000e+01 1.353000000000000e+01
   1408     101    1 0.000000000000000e+00 1.196360000000000e+02 1.696300000000000e+01 1.295100000000000e+01
   1409     101    2 0.000000000000000e+00 1.232000000000000e+02 1.537800000000000e+01 1.385000000000000e+01
   1410     101    1 0.000000000000000e+00 1.087210000000000e+02 1.342100000000000e+01 8.833000000000000e+00
   1411     101    1 9.000000000000000e-02 1.113120000000000e+02 1.458300000000000e+01 6.755000000000000e+00
   1412     101    5 -9.000000000000000e-02 1.143160000000000e+02 1.451100000000000e+01 6.430000000000000e+00
   1413     101    1 0.000000000000000e+00 1.151390000000000e+02 1.128500000000000e+01 6.180000000000000e+00
   1414     101    2 0.000000000000000e+00 1.138240000000000e+02 7.433000000000000e+00 5.469000000000000e+00
   1415     102    6 9.800000000000000e-01 6.432500000000000e+01 4.545000000000000e+01 8.170999999999999e+01
   1416     102    7 -1.090000000000000e+00 6.243300000000000e+01 4.261900000000000e+01 8.218500000000000e+01
   1417     102    3 1.900000000000000e-01 6.071800000000000e+01 3.867100000000000e+01 7.800700000000001e+01
   1418     102    4 -8.000000000000000e-02 5.846800000000000e+01 3.888800000000000e+01 8.124800000000000e+01
   1419     102    1 0.000000000000000e+00 6.374800000000000e+01 3.584900000000000e+01 7.809099999999999e+01
   1420     102    1 9.000000000000000e-02 6.452100000000000e+01 3.350600000000000e+01 8.065300000000001e+01
   1421     102    5 -9.000000000000000e-02 6.702000000000000e+01 3.313800000000000e+01 8.286600000000000e+01
   1422     102    1 0.000000000000000e+00 6.945800000000000e+01 3.096500000000000e+01 8.148500000000000e+01
   1423     102    2 0.000000000000000e+00 6.810100000000000e+01 2.977900000000000e+01 7.761100000000000e+01
   1424     102    1 0.000000000000000e+00 5.726800000000000e+01 3.695200000000000e+01 8.462500000000000e+01
   1425     102    1 9.000000000000000e-02 5.559300000000000e+01 3.385500000000000e+01 8.514100000000001e+01
   1426     102    5 -9.000000000000000e-02 5.530700000000000e+01 3.348000000000000e+01 8.850200000000000e+01
   1427     102    1 0.000000000000000e+00 5.659900000000000e+01 3.430600000000000e+01 9.147400000000000e+01
   1428     102    2 0.000000000000000e+00 5.809500000000000e+01 3.678100000000000e+01 9.356200000000000e+01
   1429     103    6 9.800000000000000e-01 1.366400000000000e+01 9.266200000000001e+01 1.003540000000000e+02
   1430     103    7 -1.090000000000000e+00 1.428100000000000e+01 8.972499999999999e+01 9.833700000000000e+01
   1431     103    3 1.900000000000000e-01 1.466500000000000e+01 8.875800000000000e+01 9.482400000000000e+01
   1432     103    4 -8.000000000000000e-02 1.848200000000000e+01 8.788800000000001e+01 9.539800000000000e+01
   1433     103    1 0.000000000000000e+00 1.446600000000000e+01 9.174100000000000e+01 9.230800000000001e+01
   1434     103    1 9.000000000000000e-02 1.236300000000000e+01 9.342900000000000e+01 8.999500000000000e+01
   1435     103    5 -9.000000000000000e-02 9.917000000000000e+00 9.439000000000000e+01 8.895300000000000e+01
   1436     103    1 0.000000000000000e+00 8.911000000000000e+00 9.135899999999999e+01 8.744700000000000e+01
   1437     103    2 0.000000000000000e+00 1.163400000000000e+01 8.790200000000000e+01 8.688900000000000e+01
   1438     103    1 0.000000000000000e+00 2.015900000000000e+01 9.125200000000000e+01 9.416100000000000e+01
   1439     103    1 9.000000000000000e-02 2.129100000000000e+01 9.463100000000000e+01 9.375300000000000e+01
   1440     103    5 -9.000000000000000e-02 2.315900000000000e+01 9.687900000000000e+01 9.434600000000000e+01
   1441     103    1 0.000000000000000e+00 2.360300000000000e+01 1.006150000000000e+02 9.487400000000000e+01
   1442     103    2 0.000000000000000e+00 2.374100000000000e+01 1.040710000000000e+02 9.721599999999999e+01
   1443     104    6 9.800000000000000e-01 8.584699999999999e+01 8.853200000000000e+01 1.551400000000000e+01
   1444     104    7 -1.090000000000000e+00 8.295900000000000e+01 8.839500000000000e+01 1.765900000000000e+01
   1445     104    3 1.900000000000000e-01 8.364700000000001e+01 8.473600000000000e+01 1.540400000000000e+01
   1446     104    4 -8.000000000000000e-02 8.003600000000000e+01 8.538500000000001e+01 1.384800000000000e+01
   1447     104    1 0.000000000000000e+00 8.505100000000000e+01 8.124900000000000e+01 1.683700000000000e+01
   1448     104    1 9.000000000000000e-02 8.737500000000000e+01 7.883900000000000e+01 1.598100000000000e+01
   1449     104    5 -9.000000000000000e-02 9.082899999999999e+01 7.890200000000000e+01 1.628900000000000e+01
   1450     104    1 0.000000000000000e+00 9.259099999999999e+01 8.204100000000000e+01 1.580600000000000e+01
   1451     104    2 0.000000000000000e+00 9.402200000000001e+01 8.592500000000000e+01 1.733300000000000e+01
   1452     104    1 0.000000000000000e+00 7.824299999999999e+01 8.417600000000000e+01 1.103800000000000e+01
   1453     104    1 9.000000000000000e-02 7.789400000000001e+01 8.535100000000000e+01 7.792000000000000e+00
   1454     104    5 -9.000000000000000e-02 7.810800000000000e+01 8.374800000000000e+01 4.796000000000000e+00
   1455     104    1 0.000000000000000e+00 8.119400000000000e+01 8.264300000000000e+01 3.135000000000000e+00
   1456     104    2 0.000000000000000e+00 8.455000000000000e+01 8.121800000000000e+01 5.709000000000000e+00
   1457     105    6 9.800000000000000e-01 3.552300000000000e+01 8.626300000000001e+01 2.505800000000000e+01
   1458     105    7 -1.090000000000000e+00 3.225900000000000e+01 8.751400000000000e+01 2.445300000000000e+01
   1459     105    3 1.900000000000000e-01 2.739000000000000e+01 9.039800000000000e+01 2.616300000000000e+01
   1460     105    4 -8.000000000000000e-02 2.973300000000000e+01 9.172100000000000e+01 2.370400000000000e+01
   1461     105    1 0.000000000000000e+00 2.402700000000000e+01 8.950300000000000e+01 2.768700000000000e+01
   1462     105    1 9.000000000000000e-02 2.200800000000000e+01 9.189700000000001e+01 2.892900000000000e+01
   1463     105    5 -9.000000000000000e-02 2.095200000000000e+01 9.374100000000000e+01 3.203500000000000e+01
   1464     105    1 0.000000000000000e+00 2.298900000000000e+01 9.335100000000000e+01 3.469000000000000e+01
   1465     105    2 0.000000000000000e+00 2.487600000000000e+01 9.252200000000001e+01 3.820300000000000e+01
   1466     105    1 0.000000000000000e+00 2.821000000000000e+01 9.263700000000000e+01 2.010500000000000e+01
   1467     105    1 9.000000000000000e-02 2.663700000000000e+01 9.362600000000000e+01 1.708100000000000e+01
   1468     105    5 -9.000000000000000e-02 2.740300000000000e+01 9.435100000000000e+01 1.378000000000000e+01
   1469     105    1 0.000000000000000e+00 2.999300000000000e+01 9.604800000000000e+01 1.220600000000000e+01
   1470     105    2 0.000000000000000e+00 2.848600000000000e+01 9.983199999999999e+01 1.148000000000000e+01
   1471     106    6 9.800000000000000e-01 1.046530000000000e+02 5.260400000000000e+01 9.290000000000000e-01
   1472     106    7 -1.090000000000000e+00 1.047050000000000e+02 4.914800000000000e+01 2.296000000000000e+00
   1473     106    3 1.900000000000000e-01 1.061980000000000e+02 4.564700000000000e+01 1.227000000000000e+00
   1474     106    4 -8.000000000000000e-02 1.045570000000000e+02 4.533000000000000e+01 -1.757000000000000e+00
   1475     106    1 0.000000000000000e+00 1.073460000000000e+02 4.204600000000000e+01 3.770000000000000e-01
   1476     106    1 9.000000000000000e-02 1.086290000000000e+02 3.843800000000000e+01 9.850000000000000e-01
   1477     106    5 -9.000000000000000e-02 1.090400000000000e+02 3.563200000000000e+01 -6.010000000000000e-01
   1478     106    1 0.000000000000000e+00 1.067200000000000e+02 3.500500000000000e+01 -2.468000000000000e+00
   1479     106    2 0.000000000000000e+00 1.029480000000000e+02 3.256500000000000e+01 -1.982000000000000e+00
   1480     106    1 0.000000000000000e+00 1.052930000000000e+02 4.445200000000000e+01 -5.803000000000000e+00
   1481     106    1 9.000000000000000e-02 1.078500000000000e+02 4.689600000000000e+01 -6.673000000000000e+00
   1482     106    5 -9.000000000000000e-02 1.111140000000000e+02 4.562700000000000e+01 -6.530000000000000e+00
   1483     106    1 0.000000000000000e+00 1.132710000000000e+02 4.639700000000000e+01 -3.976000000000000e+00
   1484     106    2 0.000000000000000e+00 1.145810000000000e+02 4.950600000000000e+01 -1.586000000000000e+00
   1485     107    6 9.800000000000000e-01 7.848000000000000e+01 7.591000000000000e+01 1.484800000000000e+01
   1486     107    7 -1.090000000000000e+00 7.833499999999999e+01 7.330500000000001e+01 1.682200000000000e+01
   1487     107    3 1.900000000000000e-01 7.836799999999999e+01 6.904300000000001e+01 1.583200000000000e+01
   1488     107    4 -8.000000000000000e-02 8.055200000000001e+01 6.965000000000001e+01 1.418500000000000e+01
   1489     107    1 0.000000000000000e+00 7.583499999999999e+01 6.715700000000000e+01 1.313000000000000e+01
   1490     107    1 9.000000000000000e-02 7.222199999999999e+01 6.826600000000001e+01 1.336300000000000e+01
   1491     107    5 -9.000000000000000e-02 6.948300000000000e+01 6.792600000000000e+01 1.152100000000000e+01
   1492     107    1 0.000000000000000e+00 6.961199999999999e+01 6.773699999999999e+01 8.375000000000000e+00
   1493     107    2 0.000000000000000e+00 6.870399999999999e+01 7.106999999999999e+01 5.618000000000000e+00
   1494     107    1 0.000000000000000e+00 8.374100000000000e+01 6.693800000000000e+01 1.447600000000000e+01
   1495     107    1 9.000000000000000e-02 8.606999999999999e+01 6.825300000000000e+01 1.689200000000000e+01
   1496     107    5 -9.000000000000000e-02 8.477900000000000e+01 7.128700000000001e+01 1.812600000000000e+01
   1497     107    1 0.000000000000000e+00 8.277600000000000e+01 7.410599999999999e+01 1.791900000000000e+01
   1498     107    2 0.000000000000000e+00 8.250000000000000e+01 7.733499999999999e+01 1.550100000000000e+01
   1499     108    6 9.800000000000000e-01 1.285600000000000e+01 1.174500000000000e+01 7.637300000000000e+01
   1500     108    7 -1.090000000000000e+00 1.330100000000000e+01 1.032800000000000e+01 7.948600000000000e+01
   1501     108    3 1.900000000000000e-01 7.651000000000000e+00 1.032900000000000e+01 8.205200000000001e+01
   1502     108    4 -8.000000000000000e-02 1.161300000000000e+01 7.603000000000000e+00 8.224600000000000e+01
   1503     108    1 0.000000000000000e+00 3.931000000000000e+00 9.936000000000000e+00 8.113600000000000e+01
   1504     108    1 9.000000000000000e-02 1.222000000000000e+00 8.667999999999999e+00 7.864100000000001e+01
   1505     108    5 -9.000000000000000e-02 -7.660000000000000e-01 5.725000000000000e+00 7.807800000000000e+01
   1506     108    1 0.000000000000000e+00 -8.750000000000000e-01 2.573000000000000e+00 7.611000000000000e+01
   1507     108    2 0.000000000000000e+00 1.686000000000000e+00 2.897000000000000e+00 7.311300000000000e+01
   1508     108    1 0.000000000000000e+00 1.133000000000000e+01 6.351000000000000e+00 8.628500000000000e+01
   1509     108    1 9.000000000000000e-02 1.388000000000000e+01 7.583000000000000e+00 8.828000000000000e+01
   1510     108    5 -9.000000000000000e-02 1.528300000000000e+01 1.078900000000000e+01 8.889900000000000e+01
   1511     108    1 0.000000000000000e+00 1.582800000000000e+01 1.106100000000000e+01 8.546299999999999e+01
   1512     108    2 0.000000000000000e+00 1.602400000000000e+01 7.571000000000000e+00 8.236300000000000e+01
   1513     109    6 9.800000000000000e-01 5.008200000000000e+01 9.673000000000000e+00 1.132720000000000e+02
   1514     109    7 -1.090000000000000e+00 5.252000000000000e+01 1.209300000000000e+01 1.126060000000000e+02
   1515     109    3 1.900000000000000e-01 5.057700000000000e+01 1.391600000000000e+01 1.151570000000000e+02
   1516     109    4 -8.000000000000000e-02 5.274700000000000e+01 1.193000000000000e+01 1.165210000000000e+02
   1517     109    1 0.000000000000000e+00 4.792200000000000e+01 1.538200000000000e+01 1.181580000000000e+02
   1518     109    1 9.000000000000000e-02 4.716500000000000e+01 1.887600000000000e+01 1.176030000000000e+02
   1519     109    5 -9.000000000000000e-02 4.349600000000000e+01 1.940200000000000e+01 1.179610000000000e+02
   1520     109    1 0.000000000000000e+00 4.170400000000000e+01 2.142900000000000e+01 1.199230000000000e+02
   1521     109    2 0.000000000000000e+00 4.185900000000000e+01 2.315100000000000e+01 1.237670000000000e+02
   1522     109    1 0.000000000000000e+00 5.035700000000000e+01 9.185000000000000e+00 1.178510000000000e+02
   1523     109    1 9.000000000000000e-02 4.819800000000000e+01 6.882000000000000e+00 1.192650000000000e+02
   1524     109    5 -9.000000000000000e-02 4.662900000000000e+01 4.387000000000000e+00 1.196160000000000e+02
   1525     109    1 0.000000000000000e+00 4.696200000000000e+01 2.831000000000000e+00 1.166870000000000e+02
   1526     109    2 0.000000000000000e+00 5.051300000000000e+01 3.000000000000000e-02 1.159180000000000e+02
   1527     110    6 9.800000000000000e-01 9.216600000000000e+01 6.656699999999999e+01 5.040100000000000e+01
   1528     110    7 -1.090000000000000e+00 9.494400000000000e+01 6.571400000000000e+01 4.807000000000000e+01
   1529     110    3 1.900000000000000e-01 9.768899999999999e+01 6.563000000000000e+01 5.109600000000000e+01
   1530     110    4 -8.000000000000000e-02 9.897499999999999e+01 6.422499999999999e+01 4.849300000000000e+01
   1531     110    1 0.000000000000000e+00 9.994100000000000e+01 6.278700000000000e+01 5.332600000000000e+01
   1532     110    1 9.000000000000000e-02 1.017830000000000e+02 6.092400000000000e+01 5.538200000000000e+01
   1533     110    5 -9.000000000000000e-02 1.020930000000000e+02 5.774400000000000e+01 5.704200000000000e+01
   1534     110    1 0.000000000000000e+00 1.005260000000000e+02 5.536900000000000e+01 5.603400000000000e+01
   1535     110    2 0.000000000000000e+00 1.010780000000000e+02 5.214600000000000e+01 5.342100000000000e+01
   1536     110    1 0.000000000000000e+00 1.026470000000000e+02 6.431300000000000e+01 4.729000000000000e+01
   1537     110    1 9.000000000000000e-02 1.034910000000000e+02 6.376900000000000e+01 4.356000000000000e+01
   1538     110    5 -9.000000000000000e-02 1.060280000000000e+02 6.341100000000000e+01 4.118600000000000e+01
   1539     110    1 0.000000000000000e+00 1.077340000000000e+02 6.057700000000000e+01 4.223100000000000e+01
   1540     110    2 0.000000000000000e+00 1.045710000000000e+02 5.973800000000000e+01 4.468700000000000e+01
   1541     111    6 9.800000000000000e-01 9.655900000000000e+01 2.041600000000000e+01 1.095020000000000e+02
   1542     111    7 -1.090000000000000e+00 1.000610000000000e+02 2.027000000000000e+01 1.092400000000000e+02
   1543     111    3 1.900000000000000e-01 1.059760000000000e+02 2.093400000000000e+01 1.111290000000000e+02
   1544     111    4 -8.000000000000000e-02 1.026150000000000e+02 2.317700000000000e+01 1.111220000000000e+02
   1545     111    1 0.000000000000000e+00 1.081930000000000e+02 1.776800000000000e+01 1.105400000000000e+02
   1546     111    1 9.000000000000000e-02 1.108680000000000e+02 1.740000000000000e+01 1.122660000000000e+02
   1547     111    5 -9.000000000000000e-02 1.130270000000000e+02 1.535900000000000e+01 1.136440000000000e+02
   1548     111    1 0.000000000000000e+00 1.151480000000000e+02 1.729400000000000e+01 1.156050000000000e+02
   1549     111    2 0.000000000000000e+00 1.180340000000000e+02 1.520300000000000e+01 1.163640000000000e+02
   1550     111    1 0.000000000000000e+00 1.046850000000000e+02 2.658300000000000e+01 1.111550000000000e+02
   1551     111    1 9.000000000000000e-02 1.057650000000000e+02 2.965200000000000e+01 1.091360000000000e+02
   1552     111    5 -9.000000000000000e-02 1.058290000000000e+02 3.254900000000000e+01 1.067490000000000e+02
   1553     111    1 0.000000000000000e+00 1.037820000000000e+02 3.156100000000000e+01 1.045630000000000e+02
   1554     111    2 0.000000000000000e+00 1.001980000000000e+02 3.415300000000000e+01 1.033860000000000e+02
   1555     112    6 9.800000000000000e-01 1.087840000000000e+02 1.393600000000000e+01 4.560600000000000e+01
   1556     112    7 -1.090000000000000e+00 1.064950000000000e+02 1.369000000000000e+01 4.274900000000000e+01
   1557     112    3 1.900000000000000e-01 1.044940000000000e+02 1.383400000000000e+01 3.826400000000000e+01
   1558     112    4 -8.000000000000000e-02 1.066450000000000e+02 1.149700000000000e+01 3.957200000000000e+01
   1559     112    1 0.000000000000000e+00 1.007100000000000e+02 1.326200000000000e+01 3.796100000000000e+01
   1560     112    1 9.000000000000000e-02 9.776300000000001e+01 1.158500000000000e+01 3.605300000000000e+01
   1561     112    5 -9.000000000000000e-02 9.548600000000000e+01 8.879000000000000e+00 3.490400000000000e+01
   1562     112    1 0.000000000000000e+00 9.361100000000000e+01 7.166000000000000e+00 3.737400000000000e+01
   1563     112    2 0.000000000000000e+00 9.016600000000000e+01 8.169000000000000e+00 3.938800000000000e+01
   1564     112    1 0.000000000000000e+00 1.034950000000000e+02 9.396000000000001e+00 3.911300000000000e+01
   1565     112    1 9.000000000000000e-02 1.018020000000000e+02 5.890000000000000e+00 3.875200000000000e+01
   1566     112    5 -9.000000000000000e-02 9.980400000000000e+01 4.520000000000000e+00 4.123600000000000e+01
   1567     112    1 0.000000000000000e+00 9.834999999999999e+01 7.407000000000000e+00 4.263900000000000e+01
   1568     112    2 0.000000000000000e+00 9.550300000000000e+01 1.017300000000000e+01 4.345100000000000e+01
   1569     113    6 9.800000000000000e-01 7.854000000000001e+01 3.003200000000000e+01 7.304000000000000e+00
   1570     113    7 -1.090000000000000e+00 7.815500000000000e+01 3.109200000000000e+01 1.046300000000000e+01
   1571     113    3 1.900000000000000e-01 7.733000000000000e+01 2.758100000000000e+01 1.249200000000000e+01
   1572     113    4 -8.000000000000000e-02 7.802500000000001e+01 2.932700000000000e+01 1.555600000000000e+01
   1573     113    1 0.000000000000000e+00 8.139100000000001e+01 2.678200000000000e+01 1.199100000000000e+01
   1574     113    1 9.000000000000000e-02 8.500600000000000e+01 2.811000000000000e+01 1.231200000000000e+01
   1575     113    5 -9.000000000000000e-02 8.383100000000000e+01 3.057300000000000e+01 1.447400000000000e+01
   1576     113    1 0.000000000000000e+00 8.697799999999999e+01 3.219000000000000e+01 1.537600000000000e+01
   1577     113    2 0.000000000000000e+00 9.104400000000000e+01 3.319800000000000e+01 1.569800000000000e+01
   1578     113    1 0.000000000000000e+00 8.037900000000000e+01 3.115200000000000e+01 1.824600000000000e+01
   1579     113    1 9.000000000000000e-02 8.377800000000001e+01 3.278900000000000e+01 1.929400000000000e+01
   1580     113    5 -9.000000000000000e-02 8.714400000000001e+01 3.169000000000000e+01 1.910200000000000e+01
   1581     113    1 0.000000000000000e+00 8.579400000000000e+01 2.858700000000000e+01 1.744400000000000e+01
   1582     113    2 0.000000000000000e+00 8.197700000000000e+01 2.836400000000000e+01 1.517000000000000e+01
   1583     114    6 9.800000000000000e-01 1.123310000000000e+02 5.498400000000000e+01 6.416700000000000e+01
   1584     114    7 -1.090000000000000e+00 1.097600000000000e+02 5.313000000000000e+01 6.547000000000000e+01
   1585     114    3 1.900000000000000e-01 1.129760000000000e+02 5.046100000000000e+01 6.965300000000001e+01
   1586     114    4 -8.000000000000000e-02 1.120900000000000e+02 5.355800000000000e+01 7.110700000000000e+01
   1587     114    1 0.000000000000000e+00 1.159610000000000e+02 5.206100000000000e+01 6.734399999999999e+01
   1588     114    1 9.000000000000000e-02 1.173530000000000e+02 5.520400000000000e+01 6.795699999999999e+01
   1589     114    5 -9.000000000000000e-02 1.187410000000000e+02 5.733600000000000e+01 7.021700000000000e+01
   1590     114    1 0.000000000000000e+00 1.173020000000000e+02 5.922300000000000e+01 7.242000000000000e+01
   1591     114    2 0.000000000000000e+00 1.157730000000000e+02 6.259600000000000e+01 7.399299999999999e+01
   1592     114    1 0.000000000000000e+00 1.096860000000000e+02 5.455200000000000e+01 7.422100000000000e+01
   1593     114    1 9.000000000000000e-02 1.073690000000000e+02 5.678900000000000e+01 7.424900000000000e+01
   1594     114    5 -9.000000000000000e-02 1.050750000000000e+02 5.968400000000000e+01 7.392100000000001e+01
   1595     114    1 0.000000000000000e+00 1.058430000000000e+02 6.205800000000000e+01 7.186900000000000e+01
   1596     114    2 0.000000000000000e+00 1.090210000000000e+02 6.489100000000001e+01 7.224299999999999e+01
   1597     115    6 9.800000000000000e-01 2.388600000000000e+01 1.124150000000000e+02 1.405300000000000e+01
   1598     115    7 -1.090000000000000e+00 2.554900000000000e+01 1.139110000000000e+02 1.678600000000000e+01
   1599     115    3 1.900000000000000e-01 2.317400000000000e+01 1.153810000000000e+02 2.041300000000000e+01
   1600     115    4 -8.000000000000000e-02 2.630000000000000e+01 1.140840000000000e+02 2.246300000000000e+01
   1601     115    1 0.000000000000000e+00 2.626200000000000e+01 1.179880000000000e+02 2.119300000000000e+01
   1602     115    1 9.000000000000000e-02 2.905700000000000e+01 1.191540000000000e+02 1.951700000000000e+01
   1603     115    5 -9.000000000000000e-02 3.040400000000000e+01 1.202700000000000e+02 1.659300000000000e+01
   1604     115    1 0.000000000000000e+00 2.874200000000000e+01 1.216650000000000e+02 1.357600000000000e+01
   1605     115    2 0.000000000000000e+00 3.062000000000000e+01 1.214630000000000e+02 1.035900000000000e+01
   1606     115    1 0.000000000000000e+00 2.866400000000000e+01 1.148910000000000e+02 2.602100000000000e+01
   1607     115    1 9.000000000000000e-02 2.677900000000000e+01 1.161250000000000e+02 2.856100000000000e+01
   1608     115    5 -9.000000000000000e-02 2.462500000000000e+01 1.159340000000000e+02 3.108200000000000e+01
   1609     115    1 0.000000000000000e+00 2.301200000000000e+01 1.190570000000000e+02 3.166700000000000e+01
   1610     115    2 0.000000000000000e+00 2.215600000000000e+01 1.185440000000000e+02 3.591200000000000e+01
   1611     116    6 9.800000000000000e-01 8.646899999999999e+01 1.003750000000000e+02 2.533900000000000e+01
   1612     116    7 -1.090000000000000e+00 8.774100000000000e+01 1.031480000000000e+02 2.359100000000000e+01
   1613     116    3 1.900000000000000e-01 8.974600000000000e+01 1.018080000000000e+02 2.014300000000000e+01
   1614     116    4 -8.000000000000000e-02 8.924100000000000e+01 9.862100000000000e+01 2.033500000000000e+01
   1615     116    1 0.000000000000000e+00 9.141800000000001e+01 1.013910000000000e+02 1.666900000000000e+01
   1616     116    1 9.000000000000000e-02 9.483199999999999e+01 1.013220000000000e+02 1.488600000000000e+01
   1617     116    5 -9.000000000000000e-02 9.461100000000000e+01 1.004600000000000e+02 1.209400000000000e+01
   1618     116    1 0.000000000000000e+00 9.538900000000000e+01 1.016590000000000e+02 8.975000000000000e+00
   1619     116    2 0.000000000000000e+00 9.711900000000000e+01 1.042320000000000e+02 6.422000000000000e+00
   1620     116    1 0.000000000000000e+00 9.218899999999999e+01 9.615500000000000e+01 1.959100000000000e+01
   1621     116    1 9.000000000000000e-02 9.561900000000000e+01 9.454500000000000e+01 1.894200000000000e+01
   1622     116    5 -9.000000000000000e-02 9.875500000000000e+01 9.530000000000000e+01 2.021100000000000e+01
   1623     116    1 0.000000000000000e+00 1.004570000000000e+02 9.812500000000000e+01 1.996700000000000e+01
   1624     116    2 0.000000000000000e+00 1.011820000000000e+02 1.012470000000000e+02 2.158400000000000e+01
   1625     117    6 9.800000000000000e-01 2.079900000000000e+01 2.655900000000000e+01 5.366800000000000e+01
   1626     117    7 -1.090000000000000e+00 2.358800000000000e+01 2.871500000000000e+01 5.497800000000000e+01
   1627     117    3 1.900000000000000e-01 2.322400000000000e+01 3.073500000000000e+01 5.890100000000000e+01
   1628     117    4 -8.000000000000000e-02 2.516600000000000e+01 2.896900000000000e+01 5.853100000000000e+01
   1629     117    1 0.000000000000000e+00 2.016000000000000e+01 3.054300000000000e+01 6.169300000000000e+01
   1630     117    1 9.000000000000000e-02 1.986000000000000e+01 3.096300000000000e+01 6.478900000000000e+01
   1631     117    5 -9.000000000000000e-02 1.773800000000000e+01 2.943400000000000e+01 6.639000000000000e+01
   1632     117    1 0.000000000000000e+00 1.758200000000000e+01 2.779900000000000e+01 6.886700000000000e+01
   1633     117    2 0.000000000000000e+00 1.770700000000000e+01 2.425200000000000e+01 7.174800000000000e+01
   1634     117    1 0.000000000000000e+00 2.652200000000000e+01 2.680200000000000e+01 6.151900000000000e+01
   1635     117    1 9.000000000000000e-02 2.727700000000000e+01 2.405100000000000e+01 6.347100000000000e+01
   1636     117    5 -9.000000000000000e-02 2.999300000000000e+01 2.185200000000000e+01 6.375800000000000e+01
   1637     117    1 0.000000000000000e+00 3.016700000000000e+01 1.848600000000000e+01 6.450400000000000e+01
   1638     117    2 0.000000000000000e+00 2.762200000000000e+01 1.550000000000000e+01 6.482299999999999e+01
   1639     118    6 9.800000000000000e-01 9.477800000000001e+01 5.015900000000000e+01 7.383000000000000e+00
   1640     118    7 -1.090000000000000e+00 9.592000000000000e+01 4.902600000000000e+01 1.063400000000000e+01
   1641     118    3 1.900000000000000e-01 9.264600000000000e+01 4.788800000000000e+01 1.211000000000000e+01
   1642     118    4 -8.000000000000000e-02 9.312600000000000e+01 4.599600000000000e+01 1.105100000000000e+01
   1643     118    1 0.000000000000000e+00 9.150900000000000e+01 4.690300000000000e+01 1.575100000000000e+01
   1644     118    1 9.000000000000000e-02 8.909300000000000e+01 4.522900000000000e+01 1.816500000000000e+01
   1645     118    5 -9.000000000000000e-02 8.634099999999999e+01 4.488400000000000e+01 2.039400000000000e+01
   1646     118    1 0.000000000000000e+00 8.598900000000000e+01 4.696800000000000e+01 2.341700000000000e+01
   1647     118    2 0.000000000000000e+00 8.854400000000000e+01 4.618000000000000e+01 2.705300000000000e+01
   1648     118    1 0.000000000000000e+00 9.333000000000000e+01 4.206900000000000e+01 1.206700000000000e+01
   1649     118    1 9.000000000000000e-02 9.437700000000000e+01 3.842000000000000e+01 1.232200000000000e+01
   1650     118    5 -9.000000000000000e-02 9.629000000000001e+01 3.772800000000000e+01 9.526999999999999e+00
   1651     118    1 0.000000000000000e+00 9.869700000000000e+01 3.912400000000000e+01 8.696000000000000e+00
   1652     118    2 0.000000000000000e+00 1.012970000000000e+02 4.176100000000000e+01 7.673000000000000e+00
   1653     119    6 9.800000000000000e-01 8.460299999999999e+01 4.324800000000000e+01 7.004600000000001e+01
   1654     119    7 -1.090000000000000e+00 8.424700000000000e+01 4.633400000000000e+01 6.827500000000001e+01
   1655     119    3 1.900000000000000e-01 8.785100000000000e+01 4.570400000000000e+01 6.388000000000000e+01
   1656     119    4 -8.000000000000000e-02 8.510500000000000e+01 4.675600000000000e+01 6.461400000000000e+01
   1657     119    1 0.000000000000000e+00 9.073000000000000e+01 4.788200000000000e+01 6.607599999999999e+01
   1658     119    1 9.000000000000000e-02 9.329900000000001e+01 5.023900000000000e+01 6.535400000000000e+01
   1659     119    5 -9.000000000000000e-02 9.439700000000001e+01 5.363700000000000e+01 6.500900000000000e+01
   1660     119    1 0.000000000000000e+00 9.658600000000000e+01 5.503600000000000e+01 6.275900000000000e+01
   1661     119    2 0.000000000000000e+00 9.819400000000000e+01 5.661700000000000e+01 5.877400000000000e+01
   1662     119    1 0.000000000000000e+00 8.565100000000000e+01 4.606600000000000e+01 6.074500000000000e+01
   1663     119    1 9.000000000000000e-02 8.353600000000000e+01 4.408200000000000e+01 5.872500000000000e+01
   1664     119    5 -9.000000000000000e-02 8.437900000000000e+01 4.111500000000000e+01 5.972500000000000e+01
   1665     119    1 0.000000000000000e+00 8.184399999999999e+01 3.868900000000000e+01 5.951500000000000e+01
   1666     119    2 0.000000000000000e+00 8.084500000000000e+01 3.482100000000000e+01 5.820100000000000e+01
   1667     120    6 9.800000000000000e-01 1.323100000000000e+01 8.038000000000000e+00 9.844199999999999e+01
   1668     120    7 -1.090000000000000e+00 1.395100000000000e+01 6.223000000000000e+00 1.013760000000000e+02
   1669     120    3 1.900000000000000e-01 1.261200000000000e+01 9.890000000000001e+00 1.061620000000000e+02
   1670     120    4 -8.000000000000000e-02 1.540400000000000e+01 8.869999999999999e+00 1.040420000000000e+02
   1671     120    1 0.000000000000000e+00 1.127800000000000e+01 1.235900000000000e+01 1.089550000000000e+02
   1672     120    1 9.000000000000000e-02 1.084800000000000e+01 1.564500000000000e+01 1.102190000000000e+02
   1673     120    5 -9.000000000000000e-02 1.191900000000000e+01 1.890600000000000e+01 1.113090000000000e+02
   1674     120    1 0.000000000000000e+00 1.184900000000000e+01 2.236500000000000e+01 1.117180000000000e+02
   1675     120    2 0.000000000000000e+00 1.174900000000000e+01 2.530100000000000e+01 1.143880000000000e+02
   1676     120    1 0.000000000000000e+00 1.935400000000000e+01 8.943000000000000e+00 1.047320000000000e+02
   1677     120    1 9.000000000000000e-02 2.130800000000000e+01 6.539000000000000e+00 1.029160000000000e+02
   1678     120    5 -9.000000000000000e-02 2.079000000000000e+01 5.226000000000000e+00 9.998699999999999e+01
   1679     120    1 0.000000000000000e+00 2.036300000000000e+01 8.201000000000001e+00 9.791200000000001e+01
   1680     120    2 0.000000000000000e+00 1.717900000000000e+01 1.023100000000000e+01 9.664200000000000e+01
   1681     121    6 9.800000000000000e-01 8.942500000000000e+01 5.122000000000000e+00 1.157000000000000e+00
   1682     121    7 -1.090000000000000e+00 8.975300000000000e+01 1.715000000000000e+00 -6.300000000000000e-02
   1683     121    3 1.900000000000000e-01 9.202100000000000e+01 -6.250000000000000e-01 2.661000000000000e+00
   1684     121    4 -8.000000000000000e-02 8.986900000000000e+01 -3.521000000000000e+00 2.845000000000000e+00
   1685     121    1 0.000000000000000e+00 9.475600000000000e+01 -3.353000000000000e+00 3.982000000000000e+00
   1686     121    1 9.000000000000000e-02 9.485800000000000e+01 -5.631000000000000e+00 6.903000000000000e+00
   1687     121    5 -9.000000000000000e-02 9.594700000000000e+01 -5.703000000000000e+00 1.013500000000000e+01
   1688     121    1 0.000000000000000e+00 9.641400000000000e+01 -8.632999999999999e+00 1.167000000000000e+01
   1689     121    2 0.000000000000000e+00 9.912100000000000e+01 -1.162900000000000e+01 1.220000000000000e+01
   1690     121    1 0.000000000000000e+00 8.721599999999999e+01 -6.277000000000000e+00 4.096000000000000e+00
   1691     121    1 9.000000000000000e-02 8.447700000000000e+01 -8.846000000000000e+00 4.308000000000000e+00
   1692     121    5 -9.000000000000000e-02 8.280700000000000e+01 -9.397000000000000e+00 6.354000000000000e+00
   1693     121    1 0.000000000000000e+00 8.501000000000001e+01 -1.210600000000000e+01 6.907000000000000e+00
   1694     121    2 0.000000000000000e+00 8.790400000000000e+01 -1.414500000000000e+01 9.356999999999999e+00
   1695     122    6 9.800000000000000e-01 3.680100000000000e+01 1.250100000000000e+01 3.871100000000000e+01
   1696     122    7 -1.090000000000000e+00 3.816100000000000e+01 9.186999999999999e+00 3.761300000000000e+01
   1697     122    3 1.900000000000000e-01 3.362100000000000e+01 9.603000000000000e+00 3.404000000000000e+01
   1698     122    4 -8.000000000000000e-02 3.462700000000000e+01 5.431000000000000e+00 3.385500000000000e+01
   1699     122    1 0.000000000000000e+00 3.004700000000000e+01 9.627000000000001e+00 3.299500000000000e+01
   1700     122    1 9.000000000000000e-02 2.656000000000000e+01 8.592000000000001e+00 3.219600000000000e+01
   1701     122    5 -9.000000000000000e-02 2.525300000000000e+01 5.848000000000000e+00 3.006200000000000e+01
   1702     122    1 0.000000000000000e+00 2.545400000000000e+01 6.522000000000000e+00 2.686200000000000e+01
   1703     122    2 0.000000000000000e+00 2.510600000000000e+01 6.564000000000000e+00 2.278200000000000e+01
   1704     122    1 0.000000000000000e+00 3.453800000000000e+01 1.951000000000000e+00 3.155100000000000e+01
   1705     122    1 9.000000000000000e-02 3.601900000000000e+01 -1.290000000000000e+00 3.158900000000000e+01
   1706     122    5 -9.000000000000000e-02 3.537400000000000e+01 -4.199000000000000e+00 2.978100000000000e+01
   1707     122    1 0.000000000000000e+00 3.220800000000000e+01 -5.006000000000000e+00 2.924800000000000e+01
   1708     122    2 0.000000000000000e+00 3.106700000000000e+01 -6.441000000000000e+00 2.614800000000000e+01
   1709     123    6 9.800000000000000e-01 8.061700000000000e+01 3.957500000000000e+01 6.957100000000000e+01
   1710     123    7 -1.090000000000000e+00 8.231200000000000e+01 4.057800000000000e+01 6.654500000000000e+01
   1711     123    3 1.900000000000000e-01 8.513900000000000e+01 3.715500000000000e+01 6.714500000000000e+01
   1712     123    4 -8.000000000000000e-02 8.235599999999999e+01 3.676000000000000e+01 6.614500000000000e+01
   1713     123    1 0.000000000000000e+00 8.837600000000000e+01 3.759700000000000e+01 6.473900000000000e+01
   1714     123    1 9.000000000000000e-02 9.141200000000001e+01 3.700100000000000e+01 6.702000000000000e+01
   1715     123    5 -9.000000000000000e-02 9.481999999999999e+01 3.752800000000000e+01 6.799900000000000e+01
   1716     123    1 0.000000000000000e+00 9.767200000000000e+01 3.546700000000000e+01 6.713800000000001e+01
   1717     123    2 0.000000000000000e+00 1.006510000000000e+02 3.476800000000000e+01 6.578800000000000e+01
   1718     123    1 0.000000000000000e+00 8.203200000000000e+01 3.352000000000000e+01 6.395100000000000e+01
   1719     123    1 9.000000000000000e-02 7.978000000000000e+01 3.167100000000000e+01 6.153100000000000e+01
   1720     123    5 -9.000000000000000e-02 7.639000000000000e+01 3.211500000000000e+01 6.029200000000000e+01
   1721     123    1 0.000000000000000e+00 7.305700000000000e+01 3.379100000000000e+01 6.004800000000000e+01
   1722     123    2 0.000000000000000e+00 6.971100000000000e+01 3.681500000000000e+01 5.948200000000000e+01
   1723     124    6 9.800000000000000e-01 4.792500000000000e+01 8.652400000000000e+01 1.138910000000000e+02
   1724     124    7 -1.090000000000000e+00 4.817700000000000e+01 8.983100000000000e+01 1.154100000000000e+02
   1725     124    3 1.900000000000000e-01 4.405500000000000e+01 8.942800000000000e+01 1.139790000000000e+02
   1726     124    4 -8.000000000000000e-02 4.426800000000000e+01 8.994000000000000e+01 1.173070000000000e+02
   1727     124    1 0.000000000000000e+00 4.165900000000000e+01 9.106999999999999e+01 1.113060000000000e+02
   1728     124    1 9.000000000000000e-02 3.968900000000000e+01 9.173500000000000e+01 1.081620000000000e+02
   1729     124    5 -9.000000000000000e-02 3.863500000000000e+01 9.214200000000000e+01 1.046420000000000e+02
   1730     124    1 0.000000000000000e+00 3.946900000000000e+01 9.077500000000001e+01 1.017450000000000e+02
   1731     124    2 0.000000000000000e+00 4.223600000000000e+01 8.797799999999999e+01 1.002100000000000e+02
   1732     124    1 0.000000000000000e+00 4.512500000000000e+01 8.756399999999999e+01 1.197280000000000e+02
   1733     124    1 9.000000000000000e-02 4.655600000000000e+01 8.581100000000001e+01 1.227480000000000e+02
   1734     124    5 -9.000000000000000e-02 4.848900000000000e+01 8.683100000000000e+01 1.258680000000000e+02
   1735     124    1 0.000000000000000e+00 5.005800000000000e+01 8.892400000000001e+01 1.279550000000000e+02
   1736     124    2 0.000000000000000e+00 5.004100000000000e+01 8.959099999999999e+01 1.313740000000000e+02
   1737     125    6 9.800000000000000e-01 8.323300000000000e+01 6.501000000000001e+01 4.610000000000000e+01
   1738     125    7 -1.090000000000000e+00 8.079200000000000e+01 6.651000000000001e+01 4.428000000000000e+01
   1739     125    3 1.900000000000000e-01 7.878000000000000e+01 6.662000000000000e+01 4.126300000000000e+01
   1740     125    4 -8.000000000000000e-02 7.821299999999999e+01 6.334800000000000e+01 4.302100000000000e+01
   1741     125    1 0.000000000000000e+00 7.722100000000000e+01 7.007800000000000e+01 3.930600000000000e+01
   1742     125    1 9.000000000000000e-02 7.514900000000000e+01 7.322499999999999e+01 3.905600000000000e+01
   1743     125    5 -9.000000000000000e-02 7.548099999999999e+01 7.655400000000000e+01 3.798100000000000e+01
   1744     125    1 0.000000000000000e+00 7.714000000000000e+01 7.810400000000000e+01 3.993400000000000e+01
   1745     125    2 0.000000000000000e+00 8.020600000000000e+01 7.795999999999999e+01 4.312900000000000e+01
   1746     125    1 0.000000000000000e+00 7.861600000000000e+01 5.935700000000000e+01 4.196200000000000e+01
   1747     125    1 9.000000000000000e-02 7.811799999999999e+01 5.600100000000000e+01 4.326500000000000e+01
   1748     125    5 -9.000000000000000e-02 7.768899999999999e+01 5.396400000000000e+01 4.563300000000000e+01
   1749     125    1 0.000000000000000e+00 7.617100000000001e+01 5.331000000000000e+01 4.879800000000000e+01
   1750     125    2 0.000000000000000e+00 7.543600000000001e+01 5.061500000000000e+01 5.210800000000000e+01
   1751     126    6 9.800000000000000e-01 1.112950000000000e+02 1.116360000000000e+02 1.717600000000000e+01
   1752     126    7 -1.090000000000000e+00 1.118100000000000e+02 1.121440000000000e+02 1.358800000000000e+01
   1753     126    3 1.900000000000000e-01 1.091250000000000e+02 1.072900000000000e+02 1.279200000000000e+01
   1754     126    4 -8.000000000000000e-02 1.130610000000000e+02 1.091260000000000e+02 1.101000000000000e+01
   1755     126    1 0.000000000000000e+00 1.076610000000000e+02 1.035420000000000e+02 1.379000000000000e+01
   1756     126    1 9.000000000000000e-02 1.070540000000000e+02 1.005970000000000e+02 1.607800000000000e+01
   1757     126    5 -9.000000000000000e-02 1.089890000000000e+02 9.814300000000000e+01 1.660400000000000e+01
   1758     126    1 0.000000000000000e+00 1.119770000000000e+02 9.911799999999999e+01 1.500600000000000e+01
   1759     126    2 0.000000000000000e+00 1.123890000000000e+02 9.661799999999999e+01 1.119200000000000e+01
   1760     126    1 0.000000000000000e+00 1.144780000000000e+02 1.098470000000000e+02 7.441000000000000e+00
   1761     126    1 9.000000000000000e-02 1.162170000000000e+02 1.132260000000000e+02 7.774000000000000e+00
   1762     126    5 -9.000000000000000e-02 1.182570000000000e+02 1.159060000000000e+02 9.242000000000001e+00
   1763     126    1 0.000000000000000e+00 1.175030000000000e+02 1.184790000000000e+02 1.088500000000000e+01
   1764     126    2 0.000000000000000e+00 1.168040000000000e+02 1.221550000000000e+02 1.302300000000000e+01
   1765     127    6 9.800000000000000e-01 1.057800000000000e+02 8.442000000000000e+00 5.013600000000000e+01
   1766     127    7 -1.090000000000000e+00 1.035790000000000e+02 1.094800000000000e+01 4.852700000000000e+01
   1767     127    3 1.900000000000000e-01 9.997300000000000e+01 1.221300000000000e+01 5.075200000000000e+01
   1768     127    4 -8.000000000000000e-02 1.015580000000000e+02 1.160600000000000e+01 5.428000000000000e+01
   1769     127    1 0.000000000000000e+00 9.789500000000000e+01 1.442500000000000e+01 5.222400000000000e+01
   1770     127    1 9.000000000000000e-02 9.530700000000000e+01 1.683400000000000e+01 5.244800000000000e+01
   1771     127    5 -9.000000000000000e-02 9.343400000000000e+01 1.641700000000000e+01 4.940100000000000e+01
   1772     127    1 0.000000000000000e+00 9.392000000000000e+01 1.876300000000000e+01 4.737100000000000e+01
   1773     127    2 0.000000000000000e+00 9.217900000000000e+01 2.265700000000000e+01 4.767800000000000e+01
   1774     127    1 0.000000000000000e+00 9.947100000000000e+01 8.429000000000000e+00 5.489500000000000e+01
   1775     127    1 9.000000000000000e-02 1.020330000000000e+02 5.825000000000000e+00 5.496700000000000e+01
   1776     127    5 -9.000000000000000e-02 1.041810000000000e+02 4.143000000000000e+00 5.698800000000000e+01
   1777     127    1 0.000000000000000e+00 1.053160000000000e+02 4.644000000000000e+00 5.989200000000000e+01
   1778     127    2 0.000000000000000e+00 1.047520000000000e+02 4.450000000000000e+00 6.367700000000000e+01
   1779     128    6 9.800000000000000e-01 9.020000000000000e+01 8.613700000000000e+01 1.625900000000000e+01
   1780     128    7 -1.090000000000000e+00 9.161300000000000e+01 8.416500000000001e+01 1.889300000000000e+01
   1781     128    3 1.900000000000000e-01 9.068600000000001e+01 8.405300000000000e+01 2.347300000000000e+01
   1782     128    4 -8.000000000000000e-02 9.433700000000000e+01 8.634099999999999e+01 2.380500000000000e+01
   1783     128    1 0.000000000000000e+00 8.716800000000001e+01 8.364300000000000e+01 2.396400000000000e+01
   1784     128    1 9.000000000000000e-02 8.371700000000000e+01 8.479700000000000e+01 2.413600000000000e+01
   1785     128    5 -9.000000000000000e-02 8.071200000000000e+01 8.570800000000000e+01 2.333000000000000e+01
   1786     128    1 0.000000000000000e+00 8.004400000000000e+01 8.332700000000000e+01 2.102800000000000e+01
   1787     128    2 0.000000000000000e+00 8.210599999999999e+01 7.986000000000000e+01 2.080000000000000e+01
   1788     128    1 0.000000000000000e+00 9.814300000000000e+01 8.650900000000000e+01 2.424000000000000e+01
   1789     128    1 9.000000000000000e-02 1.016070000000000e+02 8.543200000000000e+01 2.472100000000000e+01
   1790     128    5 -9.000000000000000e-02 1.048700000000000e+02 8.612200000000000e+01 2.299400000000000e+01
   1791     128    1 0.000000000000000e+00 1.078470000000000e+02 8.523800000000000e+01 2.346300000000000e+01
   1792     128    2 0.000000000000000e+00 1.096940000000000e+02 8.537000000000000e+01 2.747800000000000e+01
   1793     129    6 9.800000000000000e-01 4.322000000000000e+01 1.851000000000000e+01 1.189900000000000e+01
   1794     129    7 -1.090000000000000e+00 4.495000000000000e+01 1.517700000000000e+01 1.186100000000000e+01
   1795     129    3 1.900000000000000e-01 5.080400000000000e+01 1.328000000000000e+01 1.216200000000000e+01
   1796     129    4 -8.000000000000000e-02 4.848400000000000e+01 1.269000000000000e+01 7.839000000000000e+00
   1797     129    1 0.000000000000000e+00 5.339000000000000e+01 1.422300000000000e+01 1.530700000000000e+01
   1798     129    1 9.000000000000000e-02 5.578300000000000e+01 1.510700000000000e+01 1.776800000000000e+01
   1799     129    5 -9.000000000000000e-02 5.748300000000000e+01 1.649200000000000e+01 2.011700000000000e+01
   1800     129    1 0.000000000000000e+00 5.808300000000000e+01 1.930000000000000e+01 2.190300000000000e+01
   1801     129    2 0.000000000000000e+00 5.560400000000000e+01 2.279000000000000e+01 2.260600000000000e+01
   1802     129    1 0.000000000000000e+00 5.257100000000000e+01 1.171800000000000e+01 7.158000000000000e+00
   1803     129    1 9.000000000000000e-02 5.502000000000000e+01 1.416800000000000e+01 8.903000000000000e+00
   1804     129    5 -9.000000000000000e-02 5.768000000000000e+01 1.379900000000000e+01 1.071500000000000e+01
   1805     129    1 0.000000000000000e+00 5.884900000000000e+01 1.120500000000000e+01 1.263800000000000e+01
   1806     129    2 0.000000000000000e+00 5.866800000000000e+01 7.085000000000000e+00 1.389500000000000e+01
   1807     130    6 9.800000000000000e-01 5.292800000000000e+01 9.300400000000000e+01 7.406500000000000e+01
   1808     130    7 -1.090000000000000e+00 5.595000000000000e+01 9.187200000000000e+01 7.578900000000000e+01
   1809     130    3 1.900000000000000e-01 5.743000000000000e+01 9.153500000000000e+01 8.144400000000000e+01
   1810     130    4 -8.000000000000000e-02 5.814300000000000e+01 9.338300000000000e+01 7.850600000000000e+01
   1811     130    1 0.000000000000000e+00 5.643300000000000e+01 9.052500000000001e+01 8.549600000000000e+01
   1812     130    1 9.000000000000000e-02 5.424400000000000e+01 9.225200000000000e+01 8.786000000000000e+01
   1813     130    5 -9.000000000000000e-02 5.172600000000000e+01 9.217300000000000e+01 8.507200000000000e+01
   1814     130    1 0.000000000000000e+00 5.232300000000000e+01 9.326700000000000e+01 8.190100000000000e+01
   1815     130    2 0.000000000000000e+00 5.408700000000000e+01 9.624299999999999e+01 7.955700000000000e+01
   1816     130    1 0.000000000000000e+00 6.193900000000000e+01 9.450700000000001e+01 7.753200000000000e+01
   1817     130    1 9.000000000000000e-02 6.373100000000000e+01 9.737300000000000e+01 7.655600000000000e+01
   1818     130    5 -9.000000000000000e-02 6.704500000000000e+01 9.889600000000000e+01 7.659600000000000e+01
   1819     130    1 0.000000000000000e+00 7.011900000000000e+01 9.758100000000000e+01 7.795000000000000e+01
   1820     130    2 0.000000000000000e+00 6.899200000000000e+01 9.391900000000000e+01 7.692000000000000e+01
   1821     131    6 9.800000000000000e-01 2.300700000000000e+01 2.777300000000000e+01 1.007170000000000e+02
   1822     131    7 -1.090000000000000e+00 1.991800000000000e+01 3.015100000000000e+01 1.006900000000000e+02
   1823     131    3 1.900000000000000e-01 1.863500000000000e+01 2.495200000000000e+01 1.009370000000000e+02
   1824     131    4 -8.000000000000000e-02 1.759500000000000e+01 2.712100000000000e+01 9.842400000000001e+01
   1825     131    1 0.000000000000000e+00 1.698100000000000e+01 2.181900000000000e+01 1.025630000000000e+02
   1826     131    1 9.000000000000000e-02 1.558400000000000e+01 1.865400000000000e+01 1.033170000000000e+02
   1827     131    5 -9.000000000000000e-02 1.466600000000000e+01 1.526200000000000e+01 1.034270000000000e+02
   1828     131    1 0.000000000000000e+00 1.350200000000000e+01 1.407700000000000e+01 1.065310000000000e+02
   1829     131    2 0.000000000000000e+00 1.460500000000000e+01 1.218000000000000e+01 1.102620000000000e+02
   1830     131    1 0.000000000000000e+00 1.378700000000000e+01 2.837500000000000e+01 9.730600000000000e+01
   1831     131    1 9.000000000000000e-02 1.229900000000000e+01 2.958800000000000e+01 9.387100000000000e+01
   1832     131    5 -9.000000000000000e-02 1.085200000000000e+01 3.274300000000000e+01 9.399700000000000e+01
   1833     131    1 0.000000000000000e+00 8.428000000000001e+00 3.365300000000000e+01 9.535700000000000e+01
   1834     131    2 0.000000000000000e+00 8.068000000000000e+00 3.490000000000000e+01 9.981900000000000e+01
   1835     132    6 9.800000000000000e-01 6.929999999999999e-01 8.991000000000000e+00 2.657200000000000e+01
   1836     132    7 -1.090000000000000e+00 9.130000000000000e-01 1.239400000000000e+01 2.676400000000000e+01
   1837     132    3 1.900000000000000e-01 -2.328000000000000e+00 1.505100000000000e+01 2.743500000000000e+01
   1838     132    4 -8.000000000000000e-02 -1.107000000000000e+00 1.677700000000000e+01 3.023900000000000e+01
   1839     132    1 0.000000000000000e+00 -4.524000000000000e+00 1.795300000000000e+01 2.576700000000000e+01
   1840     132    1 9.000000000000000e-02 -6.681000000000000e+00 2.029100000000000e+01 2.411000000000000e+01
   1841     132    5 -9.000000000000000e-02 -6.962000000000000e+00 2.357700000000000e+01 2.427000000000000e+01
   1842     132    1 0.000000000000000e+00 -7.084000000000000e+00 2.640900000000000e+01 2.611500000000000e+01
   1843     132    2 0.000000000000000e+00 -9.981999999999999e+00 2.679300000000000e+01 2.907000000000000e+01
   1844     132    1 0.000000000000000e+00 -3.631000000000000e+00 1.669900000000000e+01 3.279600000000000e+01
   1845     132    1 9.000000000000000e-02 -6.749000000000000e+00 1.877700000000000e+01 3.347400000000000e+01
   1846     132    5 -9.000000000000000e-02 -7.404000000000000e+00 2.130900000000000e+01 3.546400000000000e+01
   1847     132    1 0.000000000000000e+00 -9.172000000000001e+00 2.104600000000000e+01 3.883500000000000e+01
   1848     132    2 0.000000000000000e+00 -1.119800000000000e+01 2.270700000000000e+01 4.173100000000000e+01
   1849     133    6 9.800000000000000e-01 8.630600000000000e+01 7.540500000000000e+01 6.460899999999999e+01
   1850     133    7 -1.090000000000000e+00 8.326500000000000e+01 7.624400000000000e+01 6.647100000000000e+01
   1851     133    3 1.900000000000000e-01 8.143700000000000e+01 7.231000000000000e+01 6.830000000000000e+01
   1852     133    4 -8.000000000000000e-02 8.409200000000000e+01 7.199200000000000e+01 6.770399999999999e+01
   1853     133    1 0.000000000000000e+00 8.036600000000000e+01 6.934200000000000e+01 7.093300000000001e+01
   1854     133    1 9.000000000000000e-02 7.966100000000000e+01 6.891900000000000e+01 7.464900000000000e+01
   1855     133    5 -9.000000000000000e-02 7.963400000000000e+01 6.674299999999999e+01 7.735100000000000e+01
   1856     133    1 0.000000000000000e+00 7.868600000000001e+01 6.386900000000000e+01 7.573200000000000e+01
   1857     133    2 0.000000000000000e+00 7.746100000000000e+01 6.294400000000000e+01 7.169100000000000e+01
   1858     133    1 0.000000000000000e+00 8.517400000000001e+01 6.998800000000000e+01 7.104000000000001e+01
   1859     133    1 9.000000000000000e-02 8.786300000000000e+01 7.206399999999999e+01 7.291000000000000e+01
   1860     133    5 -9.000000000000000e-02 8.713300000000000e+01 7.428900000000000e+01 7.531100000000001e+01
   1861     133    1 0.000000000000000e+00 9.006300000000000e+01 7.478500000000000e+01 7.700100000000000e+01
   1862     133    2 0.000000000000000e+00 9.243800000000000e+01 7.667500000000000e+01 7.491200000000001e+01
   1863     134    6 9.800000000000000e-01 2.423600000000000e+01 1.143230000000000e+02 8.630700000000000e+01
   1864     134    7 -1.090000000000000e+00 2.192800000000000e+01 1.169430000000000e+02 8.691500000000001e+01
   1865     134    3 1.900000000000000e-01 2.427400000000000e+01 1.199830000000000e+02 8.901600000000001e+01
   1866     134    4 -8.000000000000000e-02 2.061500000000000e+01 1.202370000000000e+02 8.928000000000000e+01
   1867     134    1 0.000000000000000e+00 2.640600000000000e+01 1.212890000000000e+02 9.129600000000001e+01
   1868     134    1 9.000000000000000e-02 2.873100000000000e+01 1.239520000000000e+02 9.161799999999999e+01
   1869     134    5 -9.000000000000000e-02 3.205200000000000e+01 1.237360000000000e+02 9.152900000000000e+01
   1870     134    1 0.000000000000000e+00 3.418500000000000e+01 1.243650000000000e+02 9.445399999999999e+01
   1871     134    2 0.000000000000000e+00 3.736400000000000e+01 1.248790000000000e+02 9.628600000000000e+01
   1872     134    1 0.000000000000000e+00 1.741200000000000e+01 1.222040000000000e+02 9.041200000000001e+01
   1873     134    1 9.000000000000000e-02 1.427900000000000e+01 1.206610000000000e+02 9.196400000000000e+01
   1874     134    5 -9.000000000000000e-02 1.070500000000000e+01 1.206090000000000e+02 9.209099999999999e+01
   1875     134    1 0.000000000000000e+00 8.997000000000000e+00 1.213860000000000e+02 8.928100000000001e+01
   1876     134    2 0.000000000000000e+00 5.144000000000000e+00 1.199060000000000e+02 8.889500000000000e+01
   1877     135    6 9.800000000000000e-01 2.123900000000000e+01 6.741900000000000e+01 2.554500000000000e+01
   1878     135    7 -1.090000000000000e+00 1.840200000000000e+01 6.481500000000000e+01 2.546900000000000e+01
   1879     135    3 1.900000000000000e-01 1.973500000000000e+01 6.500300000000000e+01 2.028900000000000e+01
   1880     135    4 -8.000000000000000e-02 1.696000000000000e+01 6.279100000000000e+01 2.221800000000000e+01
   1881     135    1 0.000000000000000e+00 2.024200000000000e+01 6.740800000000000e+01 1.709900000000000e+01
   1882     135    1 9.000000000000000e-02 2.235000000000000e+01 6.885599999999999e+01 1.430400000000000e+01
   1883     135    5 -9.000000000000000e-02 2.320200000000000e+01 6.702100000000000e+01 1.119300000000000e+01
   1884     135    1 0.000000000000000e+00 2.154800000000000e+01 6.405800000000001e+01 9.571999999999999e+00
   1885     135    2 0.000000000000000e+00 1.796700000000000e+01 6.277200000000000e+01 7.777000000000000e+00
   1886     135    1 0.000000000000000e+00 1.324000000000000e+01 6.122100000000000e+01 2.106800000000000e+01
   1887     135    1 9.000000000000000e-02 1.119600000000000e+01 6.127900000000000e+01 1.817100000000000e+01
   1888     135    5 -9.000000000000000e-02 9.672000000000001e+00 6.024800000000000e+01 1.510000000000000e+01
   1889     135    1 0.000000000000000e+00 7.112000000000000e+00 5.819100000000000e+01 1.496400000000000e+01
   1890     135    2 0.000000000000000e+00 3.851000000000000e+00 5.732400000000000e+01 1.745500000000000e+01
   1891     136    6 9.800000000000000e-01 4.727100000000000e+01 1.616200000000000e+01 7.669400000000000e+01
   1892     136    7 -1.090000000000000e+00 4.743400000000000e+01 1.833600000000000e+01 7.940200000000000e+01
   1893     136    3 1.900000000000000e-01 5.071900000000000e+01 1.433800000000000e+01 8.187200000000000e+01
   1894     136    4 -8.000000000000000e-02 5.315800000000000e+01 1.767300000000000e+01 7.973699999999999e+01
   1895     136    1 0.000000000000000e+00 5.065000000000000e+01 1.416300000000000e+01 8.530500000000001e+01
   1896     136    1 9.000000000000000e-02 5.210800000000000e+01 1.351100000000000e+01 8.854300000000001e+01
   1897     136    5 -9.000000000000000e-02 5.257300000000000e+01 1.630100000000000e+01 8.988100000000000e+01
   1898     136    1 0.000000000000000e+00 5.079400000000000e+01 1.889900000000000e+01 8.871599999999999e+01
   1899     136    2 0.000000000000000e+00 4.788900000000000e+01 2.079900000000000e+01 8.721299999999999e+01
   1900     136    1 0.000000000000000e+00 5.613500000000000e+01 1.874400000000000e+01 7.733700000000000e+01
   1901     136    1 9.000000000000000e-02 5.912900000000000e+01 2.053400000000000e+01 7.712500000000000e+01
   1902     136    5 -9.000000000000000e-02 5.920800000000000e+01 2.200900000000000e+01 8.047900000000000e+01
   1903     136    1 0.000000000000000e+00 6.229400000000000e+01 2.314700000000000e+01 8.062700000000000e+01
   1904     136    2 0.000000000000000e+00 6.579700000000000e+01 2.290300000000000e+01 8.201900000000001e+01
   1905     137    6 9.800000000000000e-01 1.047320000000000e+02 1.018900000000000e+01 4.561800000000000e+01
   1906     137    7 -1.090000000000000e+00 1.066740000000000e+02 7.480000000000000e+00 4.708500000000000e+01
   1907     137    3 1.900000000000000e-01 1.104250000000000e+02 7.200000000000000e+00 4.562500000000000e+01
   1908     137    4 -8.000000000000000e-02 1.111700000000000e+02 8.797000000000001e+00 4.941800000000000e+01
   1909     137    1 0.000000000000000e+00 1.140160000000000e+02 8.137000000000000e+00 4.426200000000000e+01
   1910     137    1 9.000000000000000e-02 1.164910000000000e+02 1.021900000000000e+01 4.268000000000000e+01
   1911     137    5 -9.000000000000000e-02 1.166870000000000e+02 1.355900000000000e+01 4.420400000000000e+01
   1912     137    1 0.000000000000000e+00 1.161030000000000e+02 1.698700000000000e+01 4.540000000000000e+01
   1913     137    2 0.000000000000000e+00 1.152650000000000e+02 1.937100000000000e+01 4.243900000000000e+01
   1914     137    1 0.000000000000000e+00 1.144470000000000e+02 1.075400000000000e+01 5.137200000000000e+01
   1915     137    1 9.000000000000000e-02 1.152150000000000e+02 1.182200000000000e+01 5.458100000000000e+01
   1916     137    5 -9.000000000000000e-02 1.152960000000000e+02 1.158000000000000e+01 5.799500000000000e+01
   1917     137    1 0.000000000000000e+00 1.132830000000000e+02 9.212000000000000e+00 5.929200000000000e+01
   1918     137    2 0.000000000000000e+00 1.119110000000000e+02 5.590000000000000e+00 6.067900000000000e+01
   1919     138    6 9.800000000000000e-01 2.693200000000000e+01 2.364400000000000e+01 3.740000000000000e+01
   1920     138    7 -1.090000000000000e+00 2.653900000000000e+01 2.174500000000000e+01 3.459800000000000e+01
   1921     138    3 1.900000000000000e-01 2.825800000000000e+01 2.553000000000000e+01 3.347100000000000e+01
   1922     138    4 -8.000000000000000e-02 2.982400000000000e+01 2.321200000000000e+01 3.243400000000000e+01
   1923     138    1 0.000000000000000e+00 3.023400000000000e+01 2.868900000000000e+01 3.521500000000000e+01
   1924     138    1 9.000000000000000e-02 3.316500000000000e+01 2.840800000000000e+01 3.639600000000000e+01
   1925     138    5 -9.000000000000000e-02 3.639200000000000e+01 2.844500000000000e+01 3.576900000000000e+01
   1926     138    1 0.000000000000000e+00 3.817900000000000e+01 2.983500000000000e+01 3.338200000000000e+01
   1927     138    2 0.000000000000000e+00 3.832500000000000e+01 3.376900000000000e+01 3.151600000000000e+01
   1928     138    1 0.000000000000000e+00 3.198800000000000e+01 2.034200000000000e+01 3.057800000000000e+01
   1929     138    1 9.000000000000000e-02 3.537200000000000e+01 1.863700000000000e+01 3.119600000000000e+01
   1930     138    5 -9.000000000000000e-02 3.851000000000000e+01 1.811900000000000e+01 3.224300000000000e+01
   1931     138    1 0.000000000000000e+00 4.037500000000000e+01 1.577100000000000e+01 3.398700000000000e+01
   1932     138    2 0.000000000000000e+00 4.063700000000000e+01 1.195400000000000e+01 3.657900000000000e+01
   1933     139    6 9.800000000000000e-01 2.827500000000000e+01 8.269400000000000e+01 9.493800000000000e+01
   1934     139    7 -1.090000000000000e+00 3.127600000000000e+01 8.368200000000000e+01 9.340700000000000e+01
   1935     139    3 1.900000000000000e-01 2.977500000000000e+01 8.366600000000000e+01 8.956100000000001e+01
   1936     139    4 -8.000000000000000e-02 3.284500000000000e+01 8.171800000000000e+01 8.962100000000000e+01
   1937     139    1 0.000000000000000e+00 2.585700000000000e+01 8.446299999999999e+01 8.918800000000000e+01
   1938     139    1 9.000000000000000e-02 2.238200000000000e+01 8.484699999999999e+01 8.908700000000000e+01
   1939     139    5 -9.000000000000000e-02 1.909100000000000e+01 8.535299999999999e+01 8.860500000000000e+01
   1940     139    1 0.000000000000000e+00 1.712200000000000e+01 8.777700000000000e+01 9.017400000000001e+01
   1941     139    2 0.000000000000000e+00 1.671300000000000e+01 9.202700000000000e+01 9.015200000000000e+01
   1942     139    1 0.000000000000000e+00 3.644700000000000e+01 8.323000000000000e+01 9.013800000000001e+01
   1943     139    1 9.000000000000000e-02 3.964000000000000e+01 8.395500000000000e+01 9.141800000000001e+01
   1944     139    5 -9.000000000000000e-02 4.285300000000000e+01 8.330500000000001e+01 9.238100000000000e+01
   1945     139    1 0.000000000000000e+00 4.602200000000000e+01 8.307899999999999e+01 9.053600000000000e+01
   1946     139    2 0.000000000000000e+00 4.960200000000000e+01 8.179500000000000e+01 9.090200000000000e+01
   1947     140    6 9.800000000000000e-01 9.437800000000000e+01 6.983000000000000e+00 5.433600000000000e+01
   1948     140    7 -1.090000000000000e+00 9.408199999999999e+01 9.839000000000000e+00 5.199100000000000e+01
   1949     140    3 1.900000000000000e-01 9.056500000000000e+01 1.096800000000000e+01 4.788100000000000e+01
   1950     140    4 -8.000000000000000e-02 9.063200000000001e+01 1.181600000000000e+01 5.093000000000000e+01
   1951     140    1 0.000000000000000e+00 9.200100000000000e+01 8.439000000000000e+00 4.539200000000000e+01
   1952     140    1 9.000000000000000e-02 9.372300000000000e+01 5.218000000000000e+00 4.457100000000000e+01
   1953     140    5 -9.000000000000000e-02 9.303800000000000e+01 2.395000000000000e+00 4.302800000000000e+01
   1954     140    1 0.000000000000000e+00 9.305100000000000e+01 1.640000000000000e-01 4.073900000000000e+01
   1955     140    2 0.000000000000000e+00 9.462200000000000e+01 -3.566000000000000e+00 3.958100000000000e+01
   1956     140    1 0.000000000000000e+00 9.101800000000000e+01 1.411000000000000e+01 4.757000000000000e+01
   1957     140    1 9.000000000000000e-02 9.416700000000000e+01 1.499200000000000e+01 4.684800000000000e+01
   1958     140    5 -9.000000000000000e-02 9.733300000000000e+01 1.462400000000000e+01 4.774000000000000e+01
   1959     140    1 0.000000000000000e+00 9.942400000000001e+01 1.734200000000000e+01 4.821100000000000e+01
   1960     140    2 0.000000000000000e+00 1.020660000000000e+02 2.105700000000000e+01 4.795200000000000e+01
   1961     141    6 9.800000000000000e-01 3.456400000000000e+01 1.729600000000000e+01 8.185700000000000e+01
   1962     141    7 -1.090000000000000e+00 3.729900000000000e+01 1.541900000000000e+01 8.327600000000000e+01
   1963     141    3 1.900000000000000e-01 3.736800000000000e+01 1.126800000000000e+01 8.300900000000000e+01
   1964     141    4 -8.000000000000000e-02 3.718500000000000e+01 1.172900000000000e+01 8.643500000000000e+01
   1965     141    1 0.000000000000000e+00 3.536300000000000e+01 9.060000000000000e+00 8.036300000000000e+01
   1966     141    1 9.000000000000000e-02 3.716400000000000e+01 6.434000000000000e+00 7.844300000000000e+01
   1967     141    5 -9.000000000000000e-02 3.792700000000000e+01 3.313000000000000e+00 7.853500000000000e+01
   1968     141    1 0.000000000000000e+00 4.130300000000000e+01 3.769000000000000e+00 7.785500000000000e+01
   1969     141    2 0.000000000000000e+00 4.147000000000000e+01 6.425000000000000e+00 7.503700000000001e+01
   1970     141    1 0.000000000000000e+00 3.977900000000000e+01 1.248200000000000e+01 8.964800000000000e+01
   1971     141    1 9.000000000000000e-02 4.252800000000000e+01 1.268100000000000e+01 9.198200000000000e+01
   1972     141    5 -9.000000000000000e-02 4.306900000000000e+01 1.364500000000000e+01 9.545699999999999e+01
   1973     141    1 0.000000000000000e+00 4.277600000000000e+01 1.085100000000000e+01 9.745500000000000e+01
   1974     141    2 0.000000000000000e+00 4.168000000000000e+01 7.343000000000000e+00 9.797600000000000e+01
   1975     142    6 9.800000000000000e-01 5.155900000000000e+01 9.792800000000000e+01 1.088920000000000e+02
   1976     142    7 -1.090000000000000e+00 5.296900000000000e+01 1.010560000000000e+02 1.089500000000000e+02
   1977     142    3 1.900000000000000e-01 5.386400000000000e+01 1.032430000000000e+02 1.060420000000000e+02
   1978     142    4 -8.000000000000000e-02 5.354000000000000e+01 1.014110000000000e+02 1.033990000000000e+02
   1979     142    1 0.000000000000000e+00 5.552900000000000e+01 1.061620000000000e+02 1.080810000000000e+02
   1980     142    1 9.000000000000000e-02 5.774400000000000e+01 1.044910000000000e+02 1.103870000000000e+02
   1981     142    5 -9.000000000000000e-02 5.965000000000000e+01 1.012130000000000e+02 1.103530000000000e+02
   1982     142    1 0.000000000000000e+00 6.243700000000000e+01 1.001650000000000e+02 1.082770000000000e+02
   1983     142    2 0.000000000000000e+00 6.522700000000000e+01 1.006400000000000e+02 1.051420000000000e+02
   1984     142    1 0.000000000000000e+00 5.267700000000000e+01 1.014190000000000e+02 9.928200000000000e+01
   1985     142    1 9.000000000000000e-02 5.078800000000000e+01 9.839900000000000e+01 9.873000000000000e+01
   1986     142    5 -9.000000000000000e-02 4.751800000000000e+01 9.879100000000000e+01 9.929200000000000e+01
   1987     142    1 0.000000000000000e+00 4.845300000000000e+01 1.013680000000000e+02 1.015520000000000e+02
   1988     142    2 0.000000000000000e+00 4.899300000000000e+01 1.036900000000000e+02 1.048890000000000e+02
   1989     143    6 9.800000000000000e-01 1.040800000000000e+01 1.086810000000000e+02 4.772100000000000e+01
   1990     143    7 -1.090000000000000e+00 7.749000000000000e+00 1.111730000000000e+02 4.713300000000000e+01
   1991     143    3 1.900000000000000e-01 3.377000000000000e+00 1.117260000000000e+02 4.769400000000000e+01
   1992     143    4 -8.000000000000000e-02 3.379000000000000e+00 1.130550000000000e+02 5.076200000000000e+01
   1993     143    1 0.000000000000000e+00 3.910000000000000e-01 1.109600000000000e+02 5.001200000000000e+01
   1994     143    1 9.000000000000000e-02 -1.002000000000000e+00 1.125730000000000e+02 5.265800000000000e+01
   1995     143    5 -9.000000000000000e-02 -2.606000000000000e+00 1.145880000000000e+02 5.528400000000000e+01
   1996     143    1 0.000000000000000e+00 -9.960000000000000e-01 1.147540000000000e+02 5.864200000000000e+01
   1997     143    2 0.000000000000000e+00 7.460000000000000e-01 1.146090000000000e+02 6.212000000000000e+01
   1998     143    1 0.000000000000000e+00 4.358000000000000e+00 1.169760000000000e+02 5.139800000000000e+01
   1999     143    1 9.000000000000000e-02 7.327000000000000e+00 1.186350000000000e+02 5.023700000000000e+01
   2000     143    5 -9.000000000000000e-02 8.554000000000000e+00 1.157610000000000e+02 4.857400000000000e+01
   2001     143    1 0.000000000000000e+00 1.041300000000000e+01 1.130540000000000e+02 5.005400000000000e+01
   2002     143    2 0.000000000000000e+00 9.398000000000000e+00 1.113880000000000e+02 5.349800000000000e+01
   2003     144    6 9.800000000000000e-01 6.867200000000000e+01 6.970300000000000e+01 9.700300000000000e+01
   2004     144    7 -1.090000000000000e+00 7.007400000000000e+01 6.640600000000001e+01 9.701600000000001e+01
   2005     144    3 1.900000000000000e-01 7.501100000000000e+01 6.825900000000000e+01 9.410100000000000e+01
   2006     144    4 -8.000000000000000e-02 7.490300000000001e+01 6.543500000000000e+01 9.588800000000001e+01
   2007     144    1 0.000000000000000e+00 7.628000000000000e+01 7.199900000000000e+01 9.533799999999999e+01
   2008     144    1 9.000000000000000e-02 7.701400000000000e+01 7.511400000000000e+01 9.556699999999999e+01
   2009     144    5 -9.000000000000000e-02 7.844499999999999e+01 7.833600000000000e+01 9.424400000000000e+01
   2010     144    1 0.000000000000000e+00 7.679700000000000e+01 8.063500000000001e+01 9.194100000000000e+01
   2011     144    2 0.000000000000000e+00 7.355900000000000e+01 8.338900000000000e+01 9.168200000000000e+01
   2012     144    1 0.000000000000000e+00 7.744100000000000e+01 6.241200000000000e+01 9.717500000000000e+01
   2013     144    1 9.000000000000000e-02 8.004400000000000e+01 6.099400000000000e+01 9.960899999999999e+01
   2014     144    5 -9.000000000000000e-02 7.917000000000000e+01 6.066300000000000e+01 1.026730000000000e+02
   2015     144    1 0.000000000000000e+00 7.694799999999999e+01 5.836300000000000e+01 1.039360000000000e+02
   2016     144    2 0.000000000000000e+00 7.472499999999999e+01 5.752400000000000e+01 1.069610000000000e+02
   2017     145    6 9.800000000000000e-01 1.132570000000000e+02 2.710000000000000e+00 4.413000000000000e+00
   2018     145    7 -1.090000000000000e+00 1.103490000000000e+02 4.506000000000000e+00 5.890000000000000e+00
   2019     145    3 1.900000000000000e-01 1.065630000000000e+02 3.177000000000000e+00 1.699000000000000e+00
   2020     145    4 -8.000000000000000e-02 1.081550000000000e+02 7.228000000000000e+00 1.144000000000000e+00
   2021     145    1 0.000000000000000e+00 1.087400000000000e+02 -1.710000000000000e-01 1.658000000000000e+00
   2022     145    1 9.000000000000000e-02 1.102760000000000e+02 -2.945000000000000e+00 2.164000000000000e+00
   2023     145    5 -9.000000000000000e-02 1.121410000000000e+02 -5.963000000000000e+00 8.220000000000000e-01
   2024     145    1 0.000000000000000e+00 1.109140000000000e+02 -8.567000000000000e+00 2.460000000000000e+00
   2025     145    2 0.000000000000000e+00 1.076190000000000e+02 -7.996000000000000e+00 4.760000000000000e+00
   2026     145    1 0.000000000000000e+00 1.114140000000000e+02 6.930000000000000e+00 1.810000000000000e-01
   2027     145    1 9.000000000000000e-02 1.126060000000000e+02 6.192000000000000e+00 -3.146000000000000e+00
   2028     145    5 -9.000000000000000e-02 1.125390000000000e+02 6.410000000000000e+00 -6.837000000000000e+00
   2029     145    1 0.000000000000000e+00 1.113180000000000e+02 9.109000000000000e+00 -8.410000000000000e+00
   2030     145    2 0.000000000000000e+00 1.096030000000000e+02 1.315400000000000e+01 -9.141999999999999e+00
   2031     146    6 9.800000000000000e-01 4.323400000000000e+01 9.767800000000000e+01 8.953100000000001e+01
   2032     146    7 -1.090000000000000e+00 4.035800000000000e+01 9.818800000000000e+01 9.156900000000000e+01
   2033     146    3 1.900000000000000e-01 3.867700000000000e+01 1.015680000000000e+02 9.380700000000000e+01
   2034     146    4 -8.000000000000000e-02 4.144700000000000e+01 1.033740000000000e+02 9.258400000000000e+01
   2035     146    1 0.000000000000000e+00 3.703100000000000e+01 1.052640000000000e+02 9.296500000000000e+01
   2036     146    1 9.000000000000000e-02 3.595800000000000e+01 1.086770000000000e+02 9.292100000000001e+01
   2037     146    5 -9.000000000000000e-02 3.347000000000000e+01 1.089660000000000e+02 9.118500000000000e+01
   2038     146    1 0.000000000000000e+00 3.038400000000000e+01 1.100470000000000e+02 9.091200000000001e+01
   2039     146    2 0.000000000000000e+00 2.861500000000000e+01 1.095810000000000e+02 8.699200000000000e+01
   2040     146    1 0.000000000000000e+00 4.231900000000000e+01 1.062790000000000e+02 8.968899999999999e+01
   2041     146    1 9.000000000000000e-02 4.215600000000000e+01 1.095110000000000e+02 8.798999999999999e+01
   2042     146    5 -9.000000000000000e-02 4.177200000000000e+01 1.123660000000000e+02 9.002800000000001e+01
   2043     146    1 0.000000000000000e+00 3.885400000000000e+01 1.136990000000000e+02 9.140200000000000e+01
   2044     146    2 0.000000000000000e+00 3.521900000000000e+01 1.161460000000000e+02 9.172199999999999e+01
   2045     147    6 9.800000000000000e-01 1.070040000000000e+02 8.443500000000000e+01 5.764300000000000e+01
   2046     147    7 -1.090000000000000e+00 1.084450000000000e+02 8.779300000000001e+01 5.707100000000000e+01
   2047     147    3 1.900000000000000e-01 1.088360000000000e+02 8.902300000000000e+01 5.399500000000000e+01
   2048     147    4 -8.000000000000000e-02 1.087400000000000e+02 9.222000000000000e+01 5.370300000000000e+01
   2049     147    1 0.000000000000000e+00 1.064460000000000e+02 8.899800000000000e+01 5.098600000000000e+01
   2050     147    1 9.000000000000000e-02 1.049160000000000e+02 8.964700000000001e+01 4.746800000000000e+01
   2051     147    5 -9.000000000000000e-02 1.047020000000000e+02 8.918600000000001e+01 4.408700000000000e+01
   2052     147    1 0.000000000000000e+00 1.045660000000000e+02 9.076600000000001e+01 4.089200000000000e+01
   2053     147    2 0.000000000000000e+00 1.039120000000000e+02 9.411499999999999e+01 4.001500000000000e+01
   2054     147    1 0.000000000000000e+00 1.114120000000000e+02 9.519199999999999e+01 5.237000000000000e+01
   2055     147    1 9.000000000000000e-02 1.144780000000000e+02 9.679600000000001e+01 5.174400000000000e+01
   2056     147    5 -9.000000000000000e-02 1.168250000000000e+02 9.634300000000000e+01 4.972300000000000e+01
   2057     147    1 0.000000000000000e+00 1.185860000000000e+02 9.462000000000000e+01 4.706600000000000e+01
   2058     147    2 0.000000000000000e+00 1.187660000000000e+02 9.058799999999999e+01 4.494000000000000e+01
   2059     148    6 9.800000000000000e-01 2.515400000000000e+01 5.937500000000000e+01 1.049200000000000e+01
   2060     148    7 -1.090000000000000e+00 2.689800000000000e+01 5.733900000000000e+01 1.275800000000000e+01
   2061     148    3 1.900000000000000e-01 2.475100000000000e+01 5.244300000000000e+01 1.129800000000000e+01
   2062     148    4 -8.000000000000000e-02 2.219000000000000e+01 5.379700000000000e+01 1.045900000000000e+01
   2063     148    1 0.000000000000000e+00 2.376300000000000e+01 4.928400000000000e+01 8.819000000000001e+00
   2064     148    1 9.000000000000000e-02 2.367000000000000e+01 4.606800000000000e+01 9.945000000000000e+00
   2065     148    5 -9.000000000000000e-02 2.230100000000000e+01 4.264300000000000e+01 9.779000000000000e+00
   2066     148    1 0.000000000000000e+00 1.952300000000000e+01 4.359400000000000e+01 8.212000000000000e+00
   2067     148    2 0.000000000000000e+00 1.670700000000000e+01 4.130000000000000e+01 6.342000000000000e+00
   2068     148    1 0.000000000000000e+00 1.830300000000000e+01 5.431700000000000e+01 9.980000000000000e+00
   2069     148    1 9.000000000000000e-02 1.633700000000000e+01 5.736400000000000e+01 8.807000000000000e+00
   2070     148    5 -9.000000000000000e-02 1.614300000000000e+01 5.973200000000000e+01 6.170000000000000e+00
   2071     148    1 0.000000000000000e+00 1.409500000000000e+01 5.928800000000000e+01 3.480000000000000e+00
   2072     148    2 0.000000000000000e+00 1.511600000000000e+01 6.036500000000000e+01 -8.300000000000000e-01
   2073     149    6 9.800000000000000e-01 1.085400000000000e+02 9.332899999999999e+01 9.665700000000000e+01
   2074     149    7 -1.090000000000000e+00 1.052160000000000e+02 9.318100000000000e+01 9.595900000000000e+01
   2075     149    3 1.900000000000000e-01 1.046750000000000e+02 9.213800000000001e+01 9.005000000000000e+01
   2076     149    4 -8.000000000000000e-02 1.049990000000000e+02 9.567800000000000e+01 9.235200000000000e+01
   2077     149    1 0.000000000000000e+00 1.011460000000000e+02 9.219300000000000e+01 8.789000000000000e+01
   2078     149    1 9.000000000000000e-02 1.006320000000000e+02 9.426400000000000e+01 8.478500000000000e+01
   2079     149    5 -9.000000000000000e-02 9.991700000000000e+01 9.715000000000001e+01 8.348999999999999e+01
   2080     149    1 0.000000000000000e+00 9.880100000000000e+01 9.964700000000001e+01 8.551700000000000e+01
   2081     149    2 0.000000000000000e+00 9.971599999999999e+01 1.022310000000000e+02 8.876300000000001e+01
   2082     149    1 0.000000000000000e+00 1.075460000000000e+02 9.807400000000000e+01 9.172400000000000e+01
   2083     149    1 9.000000000000000e-02 1.109100000000000e+02 9.938800000000001e+01 9.285800000000000e+01
   2084     149    5 -9.000000000000000e-02 1.128200000000000e+02 1.007740000000000e+02 9.517900000000000e+01
   2085     149    1 0.000000000000000e+00 1.137620000000000e+02 1.006940000000000e+02 9.840900000000001e+01
   2086     149    2 0.000000000000000e+00 1.161970000000000e+02 1.029060000000000e+02 1.013430000000000e+02
   2087     150    6 9.800000000000000e-01 1.990900000000000e+01 4.438000000000000e+00 7.207200000000000e+01
   2088     150    7 -1.090000000000000e+00 1.726900000000000e+01 2.735000000000000e+00 7.054300000000001e+01
   2089     150    3 1.900000000000000e-01 1.661500000000000e+01 6.051000000000000e+00 6.854400000000000e+01
   2090     150    4 -8.000000000000000e-02 1.705400000000000e+01 7.498000000000000e+00 7.114400000000001e+01
   2091     150    1 0.000000000000000e+00 1.513800000000000e+01 9.196999999999999e+00 6.609699999999999e+01
   2092     150    1 9.000000000000000e-02 1.646300000000000e+01 1.035600000000000e+01 6.263400000000000e+01
   2093     150    5 -9.000000000000000e-02 1.841800000000000e+01 9.771000000000001e+00 5.943300000000000e+01
   2094     150    1 0.000000000000000e+00 1.697700000000000e+01 1.036400000000000e+01 5.651300000000000e+01
   2095     150    2 0.000000000000000e+00 1.386200000000000e+01 1.131700000000000e+01 5.342000000000000e+01
   2096     150    1 0.000000000000000e+00 1.933000000000000e+01 9.714000000000000e+00 7.227500000000001e+01
   2097     150    1 9.000000000000000e-02 2.014700000000000e+01 1.329800000000000e+01 7.279500000000000e+01
   2098     150    5 -9.000000000000000e-02 2.302000000000000e+01 1.530400000000000e+01 7.140900000000001e+01
   2099     150    1 0.000000000000000e+00 2.159100000000000e+01 1.640900000000000e+01 6.863400000000000e+01
   2100     150    2 0.000000000000000e+00 1.928200000000000e+01 1.824300000000000e+01 6.560899999999999e+01
   2101     151    6 9.800000000000000e-01 8.549600000000000e+01 5.687200000000000e+01 7.112700000000000e+01
   2102     151    7 -1.090000000000000e+00 8.897400000000000e+01 5.625200000000000e+01 7.088900000000000e+01
   2103     151    3 1.900000000000000e-01 9.005700000000000e+01 5.925000000000000e+01 7.299400000000000e+01
   2104     151    4 -8.000000000000000e-02 9.184099999999999e+01 5.740400000000000e+01 7.416200000000001e+01
   2105     151    1 0.000000000000000e+00 9.349700000000000e+01 6.061700000000000e+01 7.223600000000000e+01
   2106     151    1 9.000000000000000e-02 9.652200000000001e+01 6.239300000000000e+01 7.231200000000000e+01
   2107     151    5 -9.000000000000000e-02 9.937600000000000e+01 6.258300000000000e+01 7.384099999999999e+01
   2108     151    1 0.000000000000000e+00 1.027870000000000e+02 6.182300000000000e+01 7.262700000000000e+01
   2109     151    2 0.000000000000000e+00 1.049980000000000e+02 6.508400000000000e+01 7.111799999999999e+01
   2110     151    1 0.000000000000000e+00 9.221200000000000e+01 5.543800000000000e+01 7.740100000000000e+01
   2111     151    1 9.000000000000000e-02 9.548399999999999e+01 5.563000000000000e+01 7.776100000000000e+01
   2112     151    5 -9.000000000000000e-02 9.824900000000000e+01 5.621200000000000e+01 7.564400000000001e+01
   2113     151    1 0.000000000000000e+00 9.710400000000000e+01 5.868800000000000e+01 7.356999999999999e+01
   2114     151    2 0.000000000000000e+00 9.688600000000000e+01 5.947800000000000e+01 6.963400000000000e+01
   2115     152    6 9.800000000000000e-01 1.058220000000000e+02 3.807100000000000e+01 1.020790000000000e+02
   2116     152    7 -1.090000000000000e+00 1.091450000000000e+02 3.766800000000000e+01 1.029930000000000e+02
   2117     152    3 1.900000000000000e-01 1.105720000000000e+02 3.250200000000000e+01 1.049540000000000e+02
   2118     152    4 -8.000000000000000e-02 1.128260000000000e+02 3.308000000000000e+01 1.018190000000000e+02
   2119     152    1 0.000000000000000e+00 1.071480000000000e+02 3.105200000000000e+01 1.043420000000000e+02
   2120     152    1 9.000000000000000e-02 1.048160000000000e+02 2.889600000000000e+01 1.034340000000000e+02
   2121     152    5 -9.000000000000000e-02 1.030930000000000e+02 2.660800000000000e+01 1.055450000000000e+02
   2122     152    1 0.000000000000000e+00 1.006990000000000e+02 2.861800000000000e+01 1.059220000000000e+02
   2123     152    2 0.000000000000000e+00 9.999500000000000e+01 3.267200000000000e+01 1.060710000000000e+02
   2124     152    1 0.000000000000000e+00 1.165880000000000e+02 3.344800000000000e+01 1.025290000000000e+02
   2125     152    1 9.000000000000000e-02 1.183950000000000e+02 3.408000000000000e+01 1.055140000000000e+02
   2126     152    5 -9.000000000000000e-02 1.210000000000000e+02 3.541100000000000e+01 1.065460000000000e+02
   2127     152    1 0.000000000000000e+00 1.220300000000000e+02 3.497700000000000e+01 1.093090000000000e+02
   2128     152    2 0.000000000000000e+00 1.225750000000000e+02 3.297100000000000e+01 1.127730000000000e+02
   2129     153    6 9.800000000000000e-01 3.011000000000000e+00 5.248000000000000e+00 9.775400000000000e+01
   2130     153    7 -1.090000000000000e+00 3.621000000000000e+00 3.028000000000000e+00 1.005970000000000e+02
   2131     153    3 1.900000000000000e-01 7.723000000000000e+00 1.164000000000000e+00 1.023470000000000e+02
   2132     153    4 -8.000000000000000e-02 8.190000000000000e+00 3.712000000000000e+00 1.044270000000000e+02
   2133     153    1 0.000000000000000e+00 7.601000000000000e+00 -5.600000000000001e-01 9.871800000000000e+01
   2134     153    1 9.000000000000000e-02 5.289000000000000e+00 -1.397000000000000e+00 9.624299999999999e+01
   2135     153    5 -9.000000000000000e-02 2.402000000000000e+00 -3.346000000000000e+00 9.454800000000000e+01
   2136     153    1 0.000000000000000e+00 1.323000000000000e+00 -6.109000000000000e+00 9.638400000000000e+01
   2137     153    2 0.000000000000000e+00 1.743000000000000e+00 -9.093000000000000e+00 9.868899999999999e+01
   2138     153    1 0.000000000000000e+00 8.166000000000000e+00 7.965000000000000e+00 1.047450000000000e+02
   2139     153    1 9.000000000000000e-02 4.903000000000000e+00 9.176000000000000e+00 1.050280000000000e+02
   2140     153    5 -9.000000000000000e-02 1.728000000000000e+00 8.131000000000000e+00 1.067260000000000e+02
   2141     153    1 0.000000000000000e+00 3.780000000000000e-01 9.471000000000000e+00 1.094600000000000e+02
   2142     153    2 0.000000000000000e+00 -7.800000000000000e-02 1.002900000000000e+01 1.128280000000000e+02
   2143     154    6 9.800000000000000e-01 2.073300000000000e+01 5.175700000000000e+01 3.943700000000000e+01
   2144     154    7 -1.090000000000000e+00 2.071200000000000e+01 5.515000000000000e+01 3.799500000000000e+01
   2145     154    3 1.900000000000000e-01 1.976100000000000e+01 5.844700000000000e+01 4.274400000000000e+01
   2146     154    4 -8.000000000000000e-02 2.267900000000000e+01 5.875300000000000e+01 4.013100000000000e+01
   2147     154    1 0.000000000000000e+00 1.581000000000000e+01 5.968300000000000e+01 4.377100000000000e+01
   2148     154    1 9.000000000000000e-02 1.270400000000000e+01 6.138500000000000e+01 4.324500000000000e+01
   2149     154    5 -9.000000000000000e-02 1.058300000000000e+01 6.327600000000000e+01 4.130200000000000e+01
   2150     154    1 0.000000000000000e+00 8.351000000000001e+00 6.247900000000000e+01 3.861100000000000e+01
   2151     154    2 0.000000000000000e+00 6.915000000000000e+00 6.011300000000000e+01 3.550700000000000e+01
   2152     154    1 0.000000000000000e+00 2.609400000000000e+01 5.776000000000000e+01 3.951600000000000e+01
   2153     154    1 9.000000000000000e-02 2.840100000000000e+01 5.929900000000000e+01 4.218200000000000e+01
   2154     154    5 -9.000000000000000e-02 3.132100000000000e+01 5.750100000000000e+01 4.239700000000000e+01
   2155     154    1 0.000000000000000e+00 3.167700000000000e+01 5.616300000000000e+01 4.530000000000000e+01
   2156     154    2 0.000000000000000e+00 3.031200000000000e+01 5.677100000000000e+01 4.884300000000000e+01
   2157     155    6 9.800000000000000e-01 4.698300000000000e+01 9.239800000000000e+01 2.888400000000000e+01
   2158     155    7 -1.090000000000000e+00 4.742500000000000e+01 9.430400000000000e+01 2.631900000000000e+01
   2159     155    3 1.900000000000000e-01 4.627900000000000e+01 9.773800000000000e+01 2.472400000000000e+01
   2160     155    4 -8.000000000000000e-02 4.950000000000000e+01 9.656500000000000e+01 2.318900000000000e+01
   2161     155    1 0.000000000000000e+00 4.505500000000000e+01 1.010110000000000e+02 2.547800000000000e+01
   2162     155    1 9.000000000000000e-02 4.434700000000000e+01 1.043330000000000e+02 2.686500000000000e+01
   2163     155    5 -9.000000000000000e-02 4.393600000000000e+01 1.065100000000000e+02 2.937900000000000e+01
   2164     155    1 0.000000000000000e+00 4.310700000000000e+01 1.072970000000000e+02 3.245800000000000e+01
   2165     155    2 0.000000000000000e+00 4.059200000000000e+01 1.058320000000000e+02 3.551900000000000e+01
   2166     155    1 0.000000000000000e+00 5.140000000000000e+01 9.589000000000000e+01 2.052400000000000e+01
   2167     155    1 9.000000000000000e-02 5.061700000000000e+01 9.713300000000000e+01 1.726200000000000e+01
   2168     155    5 -9.000000000000000e-02 4.716500000000000e+01 9.744400000000000e+01 1.574500000000000e+01
   2169     155    1 0.000000000000000e+00 4.671600000000000e+01 9.467600000000000e+01 1.382700000000000e+01
   2170     155    2 0.000000000000000e+00 4.981100000000000e+01 9.202600000000000e+01 1.523400000000000e+01
   2171     156    6 9.800000000000000e-01 6.166700000000000e+01 6.220100000000000e+01 6.816000000000000e+01
   2172     156    7 -1.090000000000000e+00 5.894100000000000e+01 6.278400000000000e+01 7.079400000000000e+01
   2173     156    3 1.900000000000000e-01 5.535400000000000e+01 6.232400000000000e+01 7.227700000000000e+01
   2174     156    4 -8.000000000000000e-02 5.688700000000000e+01 6.173400000000000e+01 7.438500000000001e+01
   2175     156    1 0.000000000000000e+00 5.171800000000000e+01 6.294300000000000e+01 7.373300000000000e+01
   2176     156    1 9.000000000000000e-02 4.859900000000000e+01 6.374400000000000e+01 7.516900000000000e+01
   2177     156    5 -9.000000000000000e-02 4.565100000000000e+01 6.285100000000000e+01 7.657400000000000e+01
   2178     156    1 0.000000000000000e+00 4.483200000000000e+01 6.020300000000000e+01 7.845800000000000e+01
   2179     156    2 0.000000000000000e+00 4.384100000000000e+01 6.085300000000000e+01 8.284999999999999e+01
   2180     156    1 0.000000000000000e+00 6.000600000000000e+01 6.311000000000000e+01 7.611199999999999e+01
   2181     156    1 9.000000000000000e-02 6.354700000000000e+01 6.435899999999999e+01 7.552200000000001e+01
   2182     156    5 -9.000000000000000e-02 6.647199999999999e+01 6.443400000000000e+01 7.715800000000000e+01
   2183     156    1 0.000000000000000e+00 6.783799999999999e+01 6.158900000000000e+01 7.905900000000000e+01
   2184     156    2 0.000000000000000e+00 7.030000000000000e+01 6.150900000000000e+01 8.206100000000001e+01
   2185     157    6 9.800000000000000e-01 1.032200000000000e+02 4.347600000000000e+01 9.311000000000000e+00
   2186     157    7 -1.090000000000000e+00 1.012080000000000e+02 4.540500000000000e+01 7.177000000000000e+00
   2187     157    3 1.900000000000000e-01 9.780300000000000e+01 4.546200000000000e+01 8.807000000000000e+00
   2188     157    4 -8.000000000000000e-02 9.862500000000000e+01 4.761000000000000e+01 1.020800000000000e+01
   2189     157    1 0.000000000000000e+00 9.397700000000000e+01 4.468400000000000e+01 8.051000000000000e+00
   2190     157    1 9.000000000000000e-02 9.112600000000000e+01 4.314200000000000e+01 5.920000000000000e+00
   2191     157    5 -9.000000000000000e-02 8.973999999999999e+01 4.342700000000000e+01 3.049000000000000e+00
   2192     157    1 0.000000000000000e+00 8.733700000000000e+01 4.098700000000000e+01 3.159000000000000e+00
   2193     157    2 0.000000000000000e+00 8.326400000000000e+01 3.983400000000000e+01 2.839000000000000e+00
   2194     157    1 0.000000000000000e+00 9.809000000000000e+01 4.935500000000000e+01 1.399400000000000e+01
   2195     157    1 9.000000000000000e-02 9.749700000000000e+01 5.214900000000000e+01 1.605500000000000e+01
   2196     157    5 -9.000000000000000e-02 9.832299999999999e+01 5.266200000000000e+01 1.937900000000000e+01
   2197     157    1 0.000000000000000e+00 1.005480000000000e+02 5.013800000000000e+01 1.964900000000000e+01
   2198     157    2 0.000000000000000e+00 9.979700000000000e+01 4.749700000000000e+01 2.290700000000000e+01
   2199     158    6 9.800000000000000e-01 4.872700000000000e+01 7.473999999999999e+01 5.091900000000000e+01
   2200     158    7 -1.090000000000000e+00 5.233200000000000e+01 7.450200000000000e+01 5.138400000000000e+01
   2201     158    3 1.900000000000000e-01 5.651600000000000e+01 7.237400000000000e+01 5.465800000000000e+01
   2202     158    4 -8.000000000000000e-02 5.745700000000000e+01 7.528400000000001e+01 5.220400000000000e+01
   2203     158    1 0.000000000000000e+00 5.729800000000000e+01 7.017800000000000e+01 5.777900000000000e+01
   2204     158    1 9.000000000000000e-02 5.719900000000000e+01 6.735299999999999e+01 6.038300000000000e+01
   2205     158    5 -9.000000000000000e-02 5.645300000000000e+01 6.487400000000000e+01 6.274500000000000e+01
   2206     158    1 0.000000000000000e+00 5.440500000000000e+01 6.672300000000000e+01 6.507100000000000e+01
   2207     158    2 0.000000000000000e+00 5.144500000000000e+01 6.871500000000000e+01 6.599900000000000e+01
   2208     158    1 0.000000000000000e+00 6.077200000000000e+01 7.481600000000000e+01 5.153600000000000e+01
   2209     158    1 9.000000000000000e-02 6.422199999999999e+01 7.404500000000000e+01 5.158600000000000e+01
   2210     158    5 -9.000000000000000e-02 6.725200000000000e+01 7.411199999999999e+01 4.996800000000000e+01
   2211     158    1 0.000000000000000e+00 6.776100000000000e+01 7.688500000000001e+01 4.853900000000000e+01
   2212     158    2 0.000000000000000e+00 6.708499999999999e+01 8.104300000000001e+01 4.791200000000000e+01
   2213     159    6 9.800000000000000e-01 7.694499999999999e+01 9.148600000000000e+01 1.015760000000000e+02
   2214     159    7 -1.090000000000000e+00 7.652200000000001e+01 9.015700000000000e+01 1.048180000000000e+02
   2215     159    3 1.900000000000000e-01 7.211000000000000e+01 8.949299999999999e+01 1.074180000000000e+02
   2216     159    4 -8.000000000000000e-02 7.553000000000000e+01 9.077200000000001e+01 1.085470000000000e+02
   2217     159    1 0.000000000000000e+00 7.247499999999999e+01 8.585899999999999e+01 1.082140000000000e+02
   2218     159    1 9.000000000000000e-02 7.521800000000000e+01 8.362700000000000e+01 1.081810000000000e+02
   2219     159    5 -9.000000000000000e-02 7.858799999999999e+01 8.327900000000000e+01 1.079800000000000e+02
   2220     159    1 0.000000000000000e+00 8.171500000000000e+01 8.426600000000001e+01 1.071140000000000e+02
   2221     159    2 0.000000000000000e+00 8.574200000000000e+01 8.468000000000001e+01 1.078490000000000e+02
   2222     159    1 0.000000000000000e+00 7.535400000000000e+01 9.440100000000000e+01 1.101540000000000e+02
   2223     159    1 9.000000000000000e-02 7.481000000000000e+01 9.632100000000000e+01 1.127040000000000e+02
   2224     159    5 -9.000000000000000e-02 7.329900000000001e+01 9.779800000000000e+01 1.149410000000000e+02
   2225     159    1 0.000000000000000e+00 7.239700000000001e+01 9.557800000000000e+01 1.174330000000000e+02
   2226     159    2 0.000000000000000e+00 7.054900000000001e+01 9.346100000000000e+01 1.205540000000000e+02
   2227     160    6 9.800000000000000e-01 4.642000000000000e+00 8.135999999999999e+00 4.188200000000000e+01
   2228     160    7 -1.090000000000000e+00 4.843000000000000e+00 4.466000000000000e+00 4.206500000000000e+01
   2229     160    3 1.900000000000000e-01 2.628000000000000e+00 2.381000000000000e+00 3.998100000000000e+01
   2230     160    4 -8.000000000000000e-02 -5.770000000000000e-01 3.987000000000000e+00 4.112500000000000e+01
   2231     160    1 0.000000000000000e+00 2.166000000000000e+00 -1.618000000000000e+00 4.075100000000000e+01
   2232     160    1 9.000000000000000e-02 5.345000000000000e+00 -2.709000000000000e+00 4.208300000000000e+01
   2233     160    5 -9.000000000000000e-02 5.246000000000000e+00 -3.988000000000000e+00 4.557700000000000e+01
   2234     160    1 0.000000000000000e+00 3.619000000000000e+00 -6.875000000000000e+00 4.721200000000000e+01
   2235     160    2 0.000000000000000e+00 2.005000000000000e+00 -8.669000000000000e+00 4.988300000000000e+01
   2236     160    1 0.000000000000000e+00 -4.335000000000000e+00 5.642000000000000e+00 4.243600000000000e+01
   2237     160    1 9.000000000000000e-02 -7.555000000000000e+00 4.122000000000000e+00 4.245000000000000e+01
   2238     160    5 -9.000000000000000e-02 -1.058200000000000e+01 4.544000000000000e+00 4.262700000000000e+01
   2239     160    1 0.000000000000000e+00 -1.204100000000000e+01 7.554000000000000e+00 4.184200000000000e+01
   2240     160    2 0.000000000000000e+00 -1.318300000000000e+01 1.159900000000000e+01 4.166300000000000e+01
   2241     161    6 9.800000000000000e-01 4.705600000000000e+01 5.658600000000000e+01 1.118500000000000e+01
   2242     161    7 -1.090000000000000e+00 4.372600000000000e+01 5.543600000000000e+01 1.150400000000000e+01
   2243     161    3 1.900000000000000e-01 4.000400000000000e+01 5.384500000000000e+01 1.393300000000000e+01
   2244     161    4 -8.000000000000000e-02 3.978100000000000e+01 5.660700000000000e+01 1.414800000000000e+01
   2245     161    1 0.000000000000000e+00 4.066500000000000e+01 4.970600000000000e+01 1.490400000000000e+01
   2246     161    1 9.000000000000000e-02 4.325700000000000e+01 4.695600000000000e+01 1.553200000000000e+01
   2247     161    5 -9.000000000000000e-02 4.550900000000000e+01 4.634500000000000e+01 1.763700000000000e+01
   2248     161    1 0.000000000000000e+00 4.504200000000000e+01 4.853300000000000e+01 1.981500000000000e+01
   2249     161    2 0.000000000000000e+00 4.386000000000000e+01 5.007000000000000e+01 2.364500000000000e+01
   2250     161    1 0.000000000000000e+00 3.576000000000000e+01 5.742400000000000e+01 1.438100000000000e+01
   2251     161    1 9.000000000000000e-02 3.332100000000000e+01 5.922900000000000e+01 1.392800000000000e+01
   2252     161    5 -9.000000000000000e-02 3.431900000000000e+01 6.184400000000000e+01 1.598300000000000e+01
   2253     161    1 0.000000000000000e+00 3.411400000000000e+01 6.038500000000000e+01 1.895200000000000e+01
   2254     161    2 0.000000000000000e+00 3.289200000000000e+01 6.102100000000000e+01 2.204000000000000e+01
   2255     162    6 9.800000000000000e-01 4.967400000000000e+01 1.075580000000000e+02 4.090900000000000e+01
   2256     162    7 -1.090000000000000e+00 5.013300000000000e+01 1.056170000000000e+02 3.780600000000000e+01
   2257     162    3 1.900000000000000e-01 4.913200000000000e+01 1.078310000000000e+02 3.505100000000000e+01
   2258     162    4 -8.000000000000000e-02 4.878400000000000e+01 1.054060000000000e+02 3.226700000000000e+01
   2259     162    1 0.000000000000000e+00 4.800600000000000e+01 1.115900000000000e+02 3.542900000000000e+01
   2260     162    1 9.000000000000000e-02 4.704800000000000e+01 1.133220000000000e+02 3.781400000000000e+01
   2261     162    5 -9.000000000000000e-02 4.668300000000000e+01 1.163010000000000e+02 3.852100000000000e+01
   2262     162    1 0.000000000000000e+00 4.412500000000000e+01 1.186500000000000e+02 3.903900000000000e+01
   2263     162    2 0.000000000000000e+00 4.324400000000000e+01 1.221660000000000e+02 4.099300000000000e+01
   2264     162    1 0.000000000000000e+00 4.708200000000000e+01 1.053640000000000e+02 2.914500000000000e+01
   2265     162    1 9.000000000000000e-02 4.716400000000000e+01 1.062010000000000e+02 2.570000000000000e+01
   2266     162    5 -9.000000000000000e-02 4.579500000000000e+01 1.054850000000000e+02 2.264700000000000e+01
   2267     162    1 0.000000000000000e+00 4.733500000000000e+01 1.031160000000000e+02 2.058000000000000e+01
   2268     162    2 0.000000000000000e+00 4.882100000000000e+01 1.015260000000000e+02 1.657000000000000e+01
   2269     163    6 9.800000000000000e-01 7.386100000000000e+01 9.597300000000000e+01 7.346299999999999e+01
   2270     163    7 -1.090000000000000e+00 7.743200000000000e+01 9.587800000000000e+01 7.391200000000001e+01
   2271     163    3 1.900000000000000e-01 8.321400000000000e+01 9.637800000000000e+01 7.265400000000000e+01
   2272     163    4 -8.000000000000000e-02 7.976600000000001e+01 9.436900000000000e+01 7.086100000000000e+01
   2273     163    1 0.000000000000000e+00 8.633600000000000e+01 9.897499999999999e+01 7.281800000000000e+01
   2274     163    1 9.000000000000000e-02 8.908400000000000e+01 9.747100000000000e+01 7.459200000000000e+01
   2275     163    5 -9.000000000000000e-02 9.045900000000000e+01 9.428600000000000e+01 7.346299999999999e+01
   2276     163    1 0.000000000000000e+00 9.024800000000000e+01 9.102900000000000e+01 7.361000000000000e+01
   2277     163    2 0.000000000000000e+00 9.118800000000000e+01 8.715400000000000e+01 7.362300000000000e+01
   2278     163    1 0.000000000000000e+00 7.978000000000000e+01 9.069600000000000e+01 6.873699999999999e+01
   2279     163    1 9.000000000000000e-02 7.914300000000000e+01 8.758799999999999e+01 6.849800000000000e+01
   2280     163    5 -9.000000000000000e-02 7.728300000000000e+01 8.613100000000000e+01 7.108700000000000e+01
   2281     163    1 0.000000000000000e+00 7.897199999999999e+01 8.519900000000000e+01 7.401600000000001e+01
   2282     163    2 0.000000000000000e+00 8.339300000000000e+01 8.447400000000000e+01 7.336300000000000e+01
   2283     164    6 9.800000000000000e-01 3.367500000000000e+01 1.025910000000000e+02 7.708100000000000e+01
   2284     164    7 -1.090000000000000e+00 3.271700000000000e+01 9.916500000000001e+01 7.705000000000000e+01
   2285     164    3 1.900000000000000e-01 3.441200000000000e+01 9.671800000000000e+01 7.193899999999999e+01
   2286     164    4 -8.000000000000000e-02 3.577600000000000e+01 9.590900000000001e+01 7.490200000000000e+01
   2287     164    1 0.000000000000000e+00 3.289300000000000e+01 9.548900000000000e+01 6.832500000000000e+01
   2288     164    1 9.000000000000000e-02 3.218300000000000e+01 9.446899999999999e+01 6.462900000000000e+01
   2289     164    5 -9.000000000000000e-02 3.420900000000000e+01 9.188500000000001e+01 6.333500000000000e+01
   2290     164    1 0.000000000000000e+00 3.714600000000000e+01 9.342200000000000e+01 6.417500000000000e+01
   2291     164    2 0.000000000000000e+00 4.103700000000000e+01 9.273200000000000e+01 6.557899999999999e+01
   2292     164    1 0.000000000000000e+00 3.985300000000000e+01 9.645300000000000e+01 7.370000000000000e+01
   2293     164    1 9.000000000000000e-02 4.296600000000000e+01 9.806000000000000e+01 7.484800000000000e+01
   2294     164    5 -9.000000000000000e-02 4.448300000000000e+01 9.959500000000000e+01 7.748300000000000e+01
   2295     164    1 0.000000000000000e+00 4.226800000000000e+01 9.823800000000000e+01 7.972700000000000e+01
   2296     164    2 0.000000000000000e+00 3.958800000000000e+01 9.936700000000000e+01 8.271299999999999e+01
   2297     165    6 9.800000000000000e-01 7.603700000000001e+01 1.119680000000000e+02 8.719700000000000e+01
   2298     165    7 -1.090000000000000e+00 7.644799999999999e+01 1.089130000000000e+02 8.532500000000000e+01
   2299     165    3 1.900000000000000e-01 7.936400000000000e+01 1.058280000000000e+02 8.423800000000000e+01
   2300     165    4 -8.000000000000000e-02 7.782299999999999e+01 1.039170000000000e+02 8.724700000000000e+01
   2301     165    1 0.000000000000000e+00 8.285800000000000e+01 1.059070000000000e+02 8.274500000000000e+01
   2302     165    1 9.000000000000000e-02 8.496100000000000e+01 1.078340000000000e+02 8.020900000000000e+01
   2303     165    5 -9.000000000000000e-02 8.639600000000000e+01 1.104620000000000e+02 7.806999999999999e+01
   2304     165    1 0.000000000000000e+00 8.422100000000000e+01 1.113430000000000e+02 7.554300000000001e+01
   2305     165    2 0.000000000000000e+00 8.165600000000001e+01 1.127650000000000e+02 7.234000000000000e+01
   2306     165    1 0.000000000000000e+00 8.005400000000000e+01 1.018890000000000e+02 9.003900000000000e+01
   2307     165    1 9.000000000000000e-02 8.183300000000000e+01 9.957700000000000e+01 9.261100000000000e+01
   2308     165    5 -9.000000000000000e-02 8.368700000000000e+01 9.704900000000001e+01 9.236900000000000e+01
   2309     165    1 0.000000000000000e+00 8.296899999999999e+01 9.396599999999999e+01 9.360800000000000e+01
   2310     165    2 0.000000000000000e+00 8.282800000000000e+01 9.299299999999999e+01 9.755600000000000e+01
   2311     166    6 9.800000000000000e-01 1.212000000000000e+00 5.476500000000000e+01 1.178200000000000e+01
   2312     166    7 -1.090000000000000e+00 6.889999999999999e-01 5.121200000000000e+01 1.209700000000000e+01
   2313     166    3 1.900000000000000e-01 4.442000000000000e+00 4.905700000000000e+01 1.410500000000000e+01
   2314     166    4 -8.000000000000000e-02 2.538000000000000e+00 5.186200000000000e+01 1.505400000000000e+01
   2315     166    1 0.000000000000000e+00 6.003000000000000e+00 4.588700000000000e+01 1.572700000000000e+01
   2316     166    1 9.000000000000000e-02 5.569000000000000e+00 4.503100000000000e+01 1.894800000000000e+01
   2317     166    5 -9.000000000000000e-02 4.641000000000000e+00 4.547700000000000e+01 2.195400000000000e+01
   2318     166    1 0.000000000000000e+00 2.120000000000000e+00 4.406400000000000e+01 2.377800000000000e+01
   2319     166    2 0.000000000000000e+00 -2.032000000000000e+00 4.391100000000000e+01 2.565500000000000e+01
   2320     166    1 0.000000000000000e+00 5.814000000000000e+00 5.392700000000000e+01 1.595800000000000e+01
   2321     166    1 9.000000000000000e-02 6.982000000000000e+00 5.343300000000000e+01 1.966500000000000e+01
   2322     166    5 -9.000000000000000e-02 6.544000000000000e+00 5.637500000000000e+01 2.138200000000000e+01
   2323     166    1 0.000000000000000e+00 5.201000000000000e+00 5.487200000000000e+01 2.417300000000000e+01
   2324     166    2 0.000000000000000e+00 5.073000000000000e+00 5.377100000000000e+01 2.832500000000000e+01
   2325     167    6 9.800000000000000e-01 2.549000000000000e+01 1.002010000000000e+02 8.713200000000001e+01
   2326     167    7 -1.090000000000000e+00 2.636000000000000e+01 9.759000000000000e+01 8.479400000000000e+01
   2327     167    3 1.900000000000000e-01 2.223600000000000e+01 9.663200000000001e+01 8.033400000000000e+01
   2328     167    4 -8.000000000000000e-02 2.467800000000000e+01 9.389300000000000e+01 8.033799999999999e+01
   2329     167    1 0.000000000000000e+00 1.907900000000000e+01 9.916800000000001e+01 7.901300000000001e+01
   2330     167    1 9.000000000000000e-02 1.645000000000000e+01 1.012610000000000e+02 7.761000000000000e+01
   2331     167    5 -9.000000000000000e-02 1.487300000000000e+01 1.002280000000000e+02 7.468100000000000e+01
   2332     167    1 0.000000000000000e+00 1.241200000000000e+01 1.014790000000000e+02 7.322499999999999e+01
   2333     167    2 0.000000000000000e+00 1.023900000000000e+01 1.046210000000000e+02 7.132400000000000e+01
   2334     167    1 0.000000000000000e+00 2.818700000000000e+01 9.272400000000000e+01 7.825200000000000e+01
   2335     167    1 9.000000000000000e-02 3.172000000000000e+01 9.349800000000000e+01 7.754800000000000e+01
   2336     167    5 -9.000000000000000e-02 3.326800000000000e+01 9.179800000000000e+01 7.471299999999999e+01
   2337     167    1 0.000000000000000e+00 3.337200000000000e+01 9.245099999999999e+01 7.139700000000001e+01
   2338     167    2 0.000000000000000e+00 3.424900000000000e+01 9.292500000000000e+01 6.732500000000000e+01
   2339     168    6 9.800000000000000e-01 1.118300000000000e+01 6.367300000000000e+01 2.865900000000000e+01
   2340     168    7 -1.090000000000000e+00 1.020900000000000e+01 6.181400000000000e+01 2.572300000000000e+01
   2341     168    3 1.900000000000000e-01 1.011600000000000e+01 5.575100000000000e+01 2.682100000000000e+01
   2342     168    4 -8.000000000000000e-02 6.281000000000000e+00 5.782200000000000e+01 2.760200000000000e+01
   2343     168    1 0.000000000000000e+00 1.302500000000000e+01 5.317600000000000e+01 2.788900000000000e+01
   2344     168    1 9.000000000000000e-02 1.642500000000000e+01 5.233100000000000e+01 2.862200000000000e+01
   2345     168    5 -9.000000000000000e-02 1.905400000000000e+01 5.129300000000000e+01 3.051700000000000e+01
   2346     168    1 0.000000000000000e+00 1.894900000000000e+01 5.267300000000000e+01 3.363800000000000e+01
   2347     168    2 0.000000000000000e+00 1.736100000000000e+01 5.074500000000000e+01 3.690500000000000e+01
   2348     168    1 0.000000000000000e+00 3.749000000000000e+00 5.970500000000000e+01 2.963400000000000e+01
   2349     168    1 9.000000000000000e-02 3.549000000000000e+00 6.348300000000000e+01 3.037300000000000e+01
   2350     168    5 -9.000000000000000e-02 3.929000000000000e+00 6.672400000000000e+01 3.057900000000000e+01
   2351     168    1 0.000000000000000e+00 2.989000000000000e+00 6.912700000000000e+01 2.815500000000000e+01
   2352     168    2 0.000000000000000e+00 -2.080000000000000e-01 6.914200000000000e+01 2.570700000000000e+01
   2353     169    6 9.800000000000000e-01 8.136499999999999e+01 8.296500000000000e+01 7.483400000000000e+01
   2354     169    7 -1.090000000000000e+00 7.779900000000001e+01 8.215000000000001e+01 7.404800000000000e+01
   2355     169    3 1.900000000000000e-01 7.452900000000000e+01 8.020999999999999e+01 7.300800000000000e+01
   2356     169    4 -8.000000000000000e-02 7.305500000000001e+01 8.125000000000000e+01 7.687000000000000e+01
   2357     169    1 0.000000000000000e+00 7.209200000000000e+01 8.294199999999999e+01 7.135599999999999e+01
   2358     169    1 9.000000000000000e-02 7.213800000000001e+01 8.342000000000000e+01 6.783600000000000e+01
   2359     169    5 -9.000000000000000e-02 7.222300000000000e+01 8.461700000000000e+01 6.447799999999999e+01
   2360     169    1 0.000000000000000e+00 7.518300000000001e+01 8.502800000000001e+01 6.209600000000000e+01
   2361     169    2 0.000000000000000e+00 7.636600000000000e+01 8.290300000000001e+01 5.879300000000000e+01
   2362     169    1 0.000000000000000e+00 7.246400000000000e+01 8.497700000000000e+01 7.881999999999999e+01
   2363     169    1 9.000000000000000e-02 7.202600000000000e+01 8.745000000000000e+01 8.083199999999999e+01
   2364     169    5 -9.000000000000000e-02 7.035599999999999e+01 9.041400000000000e+01 8.048399999999999e+01
   2365     169    1 0.000000000000000e+00 7.140200000000000e+01 9.394199999999999e+01 8.028800000000000e+01
   2366     169    2 0.000000000000000e+00 7.148099999999999e+01 9.715400000000000e+01 8.252100000000000e+01
   2367     170    6 9.800000000000000e-01 3.490100000000000e+01 5.673900000000000e+01 3.525800000000000e+01
   2368     170    7 -1.090000000000000e+00 3.650200000000000e+01 5.452800000000000e+01 3.267500000000000e+01
   2369     170    3 1.900000000000000e-01 3.413500000000000e+01 5.839800000000000e+01 3.089800000000000e+01
   2370     170    4 -8.000000000000000e-02 3.231300000000000e+01 5.664800000000000e+01 2.914500000000000e+01
   2371     170    1 0.000000000000000e+00 3.273000000000000e+01 6.210400000000000e+01 3.119600000000000e+01
   2372     170    1 9.000000000000000e-02 3.109800000000000e+01 6.524400000000000e+01 3.052100000000000e+01
   2373     170    5 -9.000000000000000e-02 3.093100000000000e+01 6.812100000000000e+01 2.856300000000000e+01
   2374     170    1 0.000000000000000e+00 3.106100000000000e+01 6.675100000000000e+01 2.585900000000000e+01
   2375     170    2 0.000000000000000e+00 3.266400000000000e+01 6.886900000000000e+01 2.232900000000000e+01
   2376     170    1 0.000000000000000e+00 3.012000000000000e+01 5.571600000000000e+01 2.585300000000000e+01
   2377     170    1 9.000000000000000e-02 3.003000000000000e+01 5.326700000000000e+01 2.340500000000000e+01
   2378     170    5 -9.000000000000000e-02 3.071200000000000e+01 5.186800000000000e+01 2.034400000000000e+01
   2379     170    1 0.000000000000000e+00 3.086900000000000e+01 5.227700000000000e+01 1.735900000000000e+01
   2380     170    2 0.000000000000000e+00 2.834400000000000e+01 5.448200000000000e+01 1.522400000000000e+01
   2381     171    6 9.800000000000000e-01 1.066660000000000e+02 8.545099999999999e+01 6.256300000000000e+01
   2382     171    7 -1.090000000000000e+00 1.055810000000000e+02 8.210400000000000e+01 6.309500000000000e+01
   2383     171    3 1.900000000000000e-01 1.069170000000000e+02 7.909900000000000e+01 6.801400000000000e+01
   2384     171    4 -8.000000000000000e-02 1.039620000000000e+02 8.170500000000000e+01 6.873600000000000e+01
   2385     171    1 0.000000000000000e+00 1.076930000000000e+02 7.512800000000000e+01 6.793000000000001e+01
   2386     171    1 9.000000000000000e-02 1.062420000000000e+02 7.215300000000001e+01 6.652500000000001e+01
   2387     171    5 -9.000000000000000e-02 1.037590000000000e+02 6.962700000000000e+01 6.566500000000001e+01
   2388     171    1 0.000000000000000e+00 1.033490000000000e+02 6.766400000000000e+01 6.289400000000000e+01
   2389     171    2 0.000000000000000e+00 1.057230000000000e+02 6.495399999999999e+01 6.060200000000000e+01
   2390     171    1 0.000000000000000e+00 1.035010000000000e+02 8.463500000000001e+01 7.124800000000000e+01
   2391     171    1 9.000000000000000e-02 1.059180000000000e+02 8.697300000000000e+01 7.224700000000000e+01
   2392     171    5 -9.000000000000000e-02 1.072120000000000e+02 8.969799999999999e+01 7.320200000000000e+01
   2393     171    1 0.000000000000000e+00 1.046570000000000e+02 9.192800000000000e+01 7.390100000000000e+01
   2394     171    2 0.000000000000000e+00 1.072490000000000e+02 9.359900000000000e+01 7.711300000000000e+01
   2395     172    6 9.800000000000000e-01 9.757999999999999e+00 4.558200000000000e+01 2.626600000000000e+01
   2396     172    7 -1.090000000000000e+00 1.028300000000000e+01 4.270800000000000e+01 2.410900000000000e+01
   2397     172    3 1.900000000000000e-01 1.138600000000000e+01 3.904400000000000e+01 2.000800000000000e+01
   2398     172    4 -8.000000000000000e-02 7.790000000000000e+00 4.075500000000000e+01 1.889700000000000e+01
   2399     172    1 0.000000000000000e+00 9.314000000000000e+00 3.622100000000000e+01 2.181000000000000e+01
   2400     172    1 9.000000000000000e-02 6.032000000000000e+00 3.660200000000000e+01 2.395900000000000e+01
   2401     172    5 -9.000000000000000e-02 5.315000000000000e+00 3.806100000000000e+01 2.699300000000000e+01
   2402     172    1 0.000000000000000e+00 4.051000000000000e+00 3.818700000000000e+01 3.011400000000000e+01
   2403     172    2 0.000000000000000e+00 3.937000000000000e+00 4.062100000000000e+01 3.338000000000000e+01
   2404     172    1 0.000000000000000e+00 6.627000000000000e+00 3.708300000000000e+01 1.859600000000000e+01
   2405     172    1 9.000000000000000e-02 7.200000000000000e+00 3.372700000000000e+01 1.933500000000000e+01
   2406     172    5 -9.000000000000000e-02 9.226000000000001e+00 3.174400000000000e+01 2.113800000000000e+01
   2407     172    1 0.000000000000000e+00 7.772000000000000e+00 3.091400000000000e+01 2.387800000000000e+01
   2408     172    2 0.000000000000000e+00 9.952999999999999e+00 3.303600000000000e+01 2.713900000000000e+01
   2409     173    6 9.800000000000000e-01 1.602000000000000e+00 1.565200000000000e+01 2.678200000000000e+01
   2410     173    7 -1.090000000000000e+00 2.467000000000000e+00 1.852800000000000e+01 2.892400000000000e+01
   2411     173    3 1.900000000000000e-01 5.154000000000000e+00 1.802500000000000e+01 3.188500000000000e+01
   2412     173    4 -8.000000000000000e-02 7.805000000000000e+00 1.890700000000000e+01 2.981200000000000e+01
   2413     173    1 0.000000000000000e+00 5.364000000000000e+00 1.779400000000000e+01 3.589700000000000e+01
   2414     173    1 9.000000000000000e-02 6.053000000000000e+00 1.869400000000000e+01 3.886200000000000e+01
   2415     173    5 -9.000000000000000e-02 6.211000000000000e+00 1.964300000000000e+01 4.191900000000000e+01
   2416     173    1 0.000000000000000e+00 8.721000000000000e+00 2.144500000000000e+01 4.354400000000000e+01
   2417     173    2 0.000000000000000e+00 9.933999999999999e+00 2.561100000000000e+01 4.332100000000000e+01
   2418     173    1 0.000000000000000e+00 1.043900000000000e+01 2.176600000000000e+01 3.116900000000000e+01
   2419     173    1 9.000000000000000e-02 1.403500000000000e+01 2.248900000000000e+01 3.011700000000000e+01
   2420     173    5 -9.000000000000000e-02 1.686200000000000e+01 2.223800000000000e+01 2.904900000000000e+01
   2421     173    1 0.000000000000000e+00 1.894700000000000e+01 2.170100000000000e+01 3.168500000000000e+01
   2422     173    2 0.000000000000000e+00 1.844900000000000e+01 2.343200000000000e+01 3.534200000000000e+01
   2423     174    6 9.800000000000000e-01 2.075200000000000e+01 8.847600000000000e+01 6.528000000000000e+01
   2424     174    7 -1.090000000000000e+00 2.165800000000000e+01 8.924100000000000e+01 6.244400000000000e+01
   2425     174    3 1.900000000000000e-01 2.381000000000000e+01 8.498200000000000e+01 5.893800000000000e+01
   2426     174    4 -8.000000000000000e-02 2.487100000000000e+01 8.701200000000000e+01 6.187200000000000e+01
   2427     174    1 0.000000000000000e+00 2.460100000000000e+01 8.474500000000000e+01 5.484800000000000e+01
   2428     174    1 9.000000000000000e-02 2.452600000000000e+01 8.338700000000000e+01 5.122200000000000e+01
   2429     174    5 -9.000000000000000e-02 2.405000000000000e+01 8.325900000000000e+01 4.782200000000000e+01
   2430     174    1 0.000000000000000e+00 2.067700000000000e+01 8.381999999999999e+01 4.827600000000000e+01
   2431     174    2 0.000000000000000e+00 1.730600000000000e+01 8.564600000000000e+01 4.677600000000000e+01
   2432     174    1 0.000000000000000e+00 2.874300000000000e+01 8.616200000000001e+01 6.233700000000000e+01
   2433     174    1 9.000000000000000e-02 2.986600000000000e+01 8.324500000000000e+01 6.011700000000000e+01
   2434     174    5 -9.000000000000000e-02 2.732900000000000e+01 8.065400000000000e+01 5.949100000000000e+01
   2435     174    1 0.000000000000000e+00 2.709200000000000e+01 7.754900000000001e+01 6.148000000000000e+01
   2436     174    2 0.000000000000000e+00 3.137000000000000e+01 7.681999999999999e+01 6.185900000000000e+01
   2437     175    6 9.800000000000000e-01 4.538300000000000e+01 2.858200000000000e+01 1.033420000000000e+02
   2438     175    7 -1.090000000000000e+00 4.533300000000000e+01 2.713100000000000e+01 1.001930000000000e+02
   2439     175    3 1.900000000000000e-01 4.619800000000000e+01 2.943300000000000e+01 9.678000000000000e+01
   2440     175    4 -8.000000000000000e-02 4.639900000000000e+01 3.230400000000000e+01 9.869000000000000e+01
   2441     175    1 0.000000000000000e+00 4.923100000000000e+01 2.934200000000000e+01 9.401400000000000e+01
   2442     175    1 9.000000000000000e-02 5.255700000000000e+01 2.901500000000000e+01 9.270699999999999e+01
   2443     175    5 -9.000000000000000e-02 5.372900000000000e+01 2.611800000000000e+01 9.156200000000000e+01
   2444     175    1 0.000000000000000e+00 5.218000000000000e+01 2.371600000000000e+01 8.988000000000000e+01
   2445     175    2 0.000000000000000e+00 4.794400000000000e+01 2.298200000000000e+01 8.924600000000000e+01
   2446     175    1 0.000000000000000e+00 4.646900000000000e+01 3.556600000000000e+01 9.954100000000000e+01
   2447     175    1 9.000000000000000e-02 4.674600000000000e+01 3.859500000000000e+01 1.011590000000000e+02
   2448     175    5 -9.000000000000000e-02 4.459600000000000e+01 4.115800000000000e+01 1.017160000000000e+02
   2449     175    1 0.000000000000000e+00 4.310100000000000e+01 4.443400000000000e+01 1.018760000000000e+02
   2450     175    2 0.000000000000000e+00 4.060300000000000e+01 4.714600000000000e+01 9.981100000000001e+01
   2451     176    6 9.800000000000000e-01 1.068790000000000e+02 8.436300000000000e+01 7.613500000000001e+01
   2452     176    7 -1.090000000000000e+00 1.097580000000000e+02 8.373600000000000e+01 7.451400000000000e+01
   2453     176    3 1.900000000000000e-01 1.123890000000000e+02 8.656900000000000e+01 7.529700000000000e+01
   2454     176    4 -8.000000000000000e-02 1.136390000000000e+02 8.481500000000000e+01 7.242300000000000e+01
   2455     176    1 0.000000000000000e+00 1.106040000000000e+02 8.795999999999999e+01 7.876900000000001e+01
   2456     176    1 9.000000000000000e-02 1.091280000000000e+02 9.018000000000001e+01 8.157700000000000e+01
   2457     176    5 -9.000000000000000e-02 1.109340000000000e+02 9.182500000000000e+01 8.297300000000000e+01
   2458     176    1 0.000000000000000e+00 1.111750000000000e+02 9.102600000000000e+01 8.592000000000000e+01
   2459     176    2 0.000000000000000e+00 1.110390000000000e+02 9.089300000000000e+01 9.017100000000001e+01
   2460     176    1 0.000000000000000e+00 1.129600000000000e+02 8.698800000000000e+01 6.924200000000000e+01
   2461     176    1 9.000000000000000e-02 1.107710000000000e+02 8.719499999999999e+01 6.614200000000000e+01
   2462     176    5 -9.000000000000000e-02 1.079810000000000e+02 8.869700000000000e+01 6.467300000000000e+01
   2463     176    1 0.000000000000000e+00 1.056790000000000e+02 8.960800000000000e+01 6.705500000000001e+01
   2464     176    2 0.000000000000000e+00 1.033210000000000e+02 8.698099999999999e+01 6.889000000000000e+01
   2465     177    6 9.800000000000000e-01 7.798800000000000e+01 8.847900000000000e+01 1.707800000000000e+01
   2466     177    7 -1.090000000000000e+00 7.577600000000000e+01 9.068200000000000e+01 1.519300000000000e+01
   2467     177    3 1.900000000000000e-01 7.673900000000000e+01 9.374100000000000e+01 1.294400000000000e+01
   2468     177    4 -8.000000000000000e-02 7.389200000000000e+01 9.523699999999999e+01 1.402300000000000e+01
   2469     177    1 0.000000000000000e+00 7.681800000000000e+01 9.391700000000000e+01 9.032000000000000e+00
   2470     177    1 9.000000000000000e-02 7.638500000000001e+01 9.463300000000000e+01 5.725000000000000e+00
   2471     177    5 -9.000000000000000e-02 7.608400000000000e+01 9.601100000000000e+01 2.631000000000000e+00
   2472     177    1 0.000000000000000e+00 7.734699999999999e+01 9.920999999999999e+01 1.886000000000000e+00
   2473     177    2 0.000000000000000e+00 7.685400000000000e+01 1.034200000000000e+02 2.753000000000000e+00
   2474     177    1 0.000000000000000e+00 7.311700000000000e+01 9.755700000000000e+01 1.667200000000000e+01
   2475     177    1 9.000000000000000e-02 7.435700000000000e+01 9.843700000000000e+01 2.024900000000000e+01
   2476     177    5 -9.000000000000000e-02 7.491200000000001e+01 9.546500000000000e+01 2.202200000000000e+01
   2477     177    1 0.000000000000000e+00 7.439900000000000e+01 9.328200000000000e+01 2.437600000000000e+01
   2478     177    2 0.000000000000000e+00 7.283300000000000e+01 9.009200000000000e+01 2.620600000000000e+01
   2479     178    6 9.800000000000000e-01 6.766000000000000e+01 1.517900000000000e+01 3.351800000000000e+01
   2480     178    7 -1.090000000000000e+00 6.757700000000000e+01 1.895200000000000e+01 3.255900000000000e+01
   2481     178    3 1.900000000000000e-01 6.584399999999999e+01 1.846000000000000e+01 2.714900000000000e+01
   2482     178    4 -8.000000000000000e-02 6.410500000000000e+01 1.752400000000000e+01 3.045600000000000e+01
   2483     178    1 0.000000000000000e+00 6.731100000000001e+01 1.960800000000000e+01 2.467800000000000e+01
   2484     178    1 9.000000000000000e-02 6.887500000000000e+01 1.784400000000000e+01 2.154300000000000e+01
   2485     178    5 -9.000000000000000e-02 7.057299999999999e+01 1.728500000000000e+01 1.907000000000000e+01
   2486     178    1 0.000000000000000e+00 7.117500000000000e+01 2.013500000000000e+01 1.688600000000000e+01
   2487     178    2 0.000000000000000e+00 7.388000000000000e+01 2.292500000000000e+01 1.585100000000000e+01
   2488     178    1 0.000000000000000e+00 6.336300000000000e+01 1.369800000000000e+01 3.183600000000000e+01
   2489     178    1 9.000000000000000e-02 6.331700000000000e+01 1.007000000000000e+01 3.311600000000000e+01
   2490     178    5 -9.000000000000000e-02 6.407800000000000e+01 7.491000000000000e+00 3.419000000000000e+01
   2491     178    1 0.000000000000000e+00 6.218000000000000e+01 4.231000000000000e+00 3.380900000000000e+01
   2492     178    2 0.000000000000000e+00 5.798400000000000e+01 3.236000000000000e+00 3.493200000000000e+01
   2493     179    6 9.800000000000000e-01 2.631400000000000e+01 8.816800000000001e+01 5.264500000000000e+01
   2494     179    7 -1.090000000000000e+00 2.368100000000000e+01 9.067200000000000e+01 5.260000000000000e+01
   2495     179    3 1.900000000000000e-01 1.983200000000000e+01 8.818600000000001e+01 4.917200000000000e+01
   2496     179    4 -8.000000000000000e-02 1.863000000000000e+01 8.852100000000000e+01 5.234000000000000e+01
   2497     179    1 0.000000000000000e+00 1.707300000000000e+01 9.009200000000000e+01 4.732300000000000e+01
   2498     179    1 9.000000000000000e-02 1.419100000000000e+01 8.988900000000000e+01 4.465400000000000e+01
   2499     179    5 -9.000000000000000e-02 1.143200000000000e+01 8.812400000000000e+01 4.373300000000000e+01
   2500     179    1 0.000000000000000e+00 8.744000000000000e+00 8.687400000000000e+01 4.543500000000000e+01
   2501     179    2 0.000000000000000e+00 8.221000000000000e+00 8.326500000000000e+01 4.420400000000000e+01
   2502     179    1 0.000000000000000e+00 1.683600000000000e+01 8.780700000000000e+01 5.597000000000000e+01
   2503     179    1 9.000000000000000e-02 1.428100000000000e+01 8.857500000000000e+01 5.798400000000000e+01
   2504     179    5 -9.000000000000000e-02 1.437300000000000e+01 8.689600000000000e+01 6.103900000000000e+01
   2505     179    1 0.000000000000000e+00 1.349600000000000e+01 8.533799999999999e+01 6.398700000000000e+01
   2506     179    2 0.000000000000000e+00 1.289100000000000e+01 8.256900000000000e+01 6.619000000000000e+01
   2507     180    6 9.800000000000000e-01 4.142500000000000e+01 1.975000000000000e+01 2.374700000000000e+01
   2508     180    7 -1.090000000000000e+00 4.056000000000000e+01 2.082100000000000e+01 2.040500000000000e+01
   2509     180    3 1.900000000000000e-01 3.744600000000000e+01 2.226200000000000e+01 1.639600000000000e+01
   2510     180    4 -8.000000000000000e-02 4.119000000000000e+01 2.086800000000000e+01 1.538400000000000e+01
   2511     180    1 0.000000000000000e+00 3.624800000000000e+01 1.863000000000000e+01 1.560600000000000e+01
   2512     180    1 9.000000000000000e-02 3.637400000000000e+01 1.487800000000000e+01 1.515600000000000e+01
   2513     180    5 -9.000000000000000e-02 3.438300000000000e+01 1.323100000000000e+01 1.747500000000000e+01
   2514     180    1 0.000000000000000e+00 3.332600000000000e+01 1.418100000000000e+01 2.067800000000000e+01
   2515     180    2 0.000000000000000e+00 3.317500000000000e+01 1.680700000000000e+01 2.359000000000000e+01
   2516     180    1 0.000000000000000e+00 4.403000000000000e+01 2.243200000000000e+01 1.271200000000000e+01
   2517     180    1 9.000000000000000e-02 4.686300000000000e+01 2.506100000000000e+01 1.246100000000000e+01
   2518     180    5 -9.000000000000000e-02 4.915400000000000e+01 2.770600000000000e+01 1.133300000000000e+01
   2519     180    1 0.000000000000000e+00 4.890600000000000e+01 3.143400000000000e+01 1.103700000000000e+01
   2520     180    2 0.000000000000000e+00 4.759000000000000e+01 3.382800000000000e+01 1.416800000000000e+01
   2521     181    6 9.800000000000000e-01 8.326400000000000e+01 8.103300000000000e+01 1.060840000000000e+02
   2522     181    7 -1.090000000000000e+00 8.071299999999999e+01 7.964700000000001e+01 1.045940000000000e+02
   2523     181    3 1.900000000000000e-01 8.157100000000000e+01 7.764800000000000e+01 9.933000000000000e+01
   2524     181    4 -8.000000000000000e-02 7.810800000000000e+01 7.566000000000000e+01 1.011940000000000e+02
   2525     181    1 0.000000000000000e+00 8.333400000000000e+01 7.972199999999999e+01 9.601500000000000e+01
   2526     181    1 9.000000000000000e-02 8.643800000000000e+01 8.143700000000000e+01 9.592200000000000e+01
   2527     181    5 -9.000000000000000e-02 8.963000000000000e+01 7.986199999999999e+01 9.649600000000000e+01
   2528     181    1 0.000000000000000e+00 9.210500000000000e+01 8.068600000000001e+01 9.833799999999999e+01
   2529     181    2 0.000000000000000e+00 9.596100000000000e+01 8.259999999999999e+01 9.904400000000000e+01
   2530     181    1 0.000000000000000e+00 8.021599999999999e+01 7.344400000000000e+01 9.952400000000000e+01
   2531     181    1 9.000000000000000e-02 8.219499999999999e+01 7.111400000000000e+01 1.005000000000000e+02
   2532     181    5 -9.000000000000000e-02 8.322400000000000e+01 6.819900000000000e+01 9.971400000000000e+01
   2533     181    1 0.000000000000000e+00 8.285500000000000e+01 6.524600000000000e+01 9.809399999999999e+01
   2534     181    2 0.000000000000000e+00 8.472100000000000e+01 6.387800000000000e+01 9.423999999999999e+01
   2535     182    6 9.800000000000000e-01 4.983000000000000e+01 5.981000000000000e+00 4.877400000000000e+01
   2536     182    7 -1.090000000000000e+00 5.032300000000000e+01 9.558999999999999e+00 4.818400000000000e+01
   2537     182    3 1.900000000000000e-01 4.477000000000000e+01 1.075300000000000e+01 4.759800000000000e+01
   2538     182    4 -8.000000000000000e-02 4.742400000000000e+01 1.161100000000000e+01 4.618600000000000e+01
   2539     182    1 0.000000000000000e+00 4.121400000000000e+01 1.210100000000000e+01 4.774800000000000e+01
   2540     182    1 9.000000000000000e-02 3.775700000000000e+01 1.216400000000000e+01 4.702200000000000e+01
   2541     182    5 -9.000000000000000e-02 3.445200000000000e+01 1.210100000000000e+01 4.520000000000000e+01
   2542     182    1 0.000000000000000e+00 3.442300000000000e+01 1.019900000000000e+01 4.246300000000000e+01
   2543     182    2 0.000000000000000e+00 3.806400000000000e+01 8.916000000000000e+00 4.137900000000000e+01
   2544     182    1 0.000000000000000e+00 4.748700000000000e+01 1.363100000000000e+01 4.246500000000000e+01
   2545     182    1 9.000000000000000e-02 4.825000000000000e+01 1.510600000000000e+01 3.906400000000000e+01
   2546     182    5 -9.000000000000000e-02 4.967200000000000e+01 1.361400000000000e+01 3.589600000000000e+01
   2547     182    1 0.000000000000000e+00 4.910300000000000e+01 1.237000000000000e+01 3.307600000000000e+01
   2548     182    2 0.000000000000000e+00 4.787300000000000e+01 1.241500000000000e+01 2.927300000000000e+01
   2549     183    6 9.800000000000000e-01 1.034300000000000e+02 2.147000000000000e+00 2.180000000000000e-01
   2550     183    7 -1.090000000000000e+00 1.026680000000000e+02 4.225000000000000e+00 -2.185000000000000e+00
   2551     183    3 1.900000000000000e-01 1.035960000000000e+02 8.199000000000000e+00 -2.883000000000000e+00
   2552     183    4 -8.000000000000000e-02 9.856100000000001e+01 8.714000000000000e+00 -5.310000000000000e-01
   2553     183    1 0.000000000000000e+00 1.041250000000000e+02 1.001200000000000e+01 -6.360000000000000e+00
   2554     183    1 9.000000000000000e-02 1.026900000000000e+02 1.257300000000000e+01 -7.503000000000000e+00
   2555     183    5 -9.000000000000000e-02 1.011170000000000e+02 1.499200000000000e+01 -8.193000000000000e+00
   2556     183    1 0.000000000000000e+00 9.859000000000000e+01 1.537600000000000e+01 -5.622000000000000e+00
   2557     183    2 0.000000000000000e+00 9.842700000000001e+01 1.806200000000000e+01 -2.406000000000000e+00
   2558     183    1 0.000000000000000e+00 9.508199999999999e+01 8.645000000000000e+00 -2.349000000000000e+00
   2559     183    1 9.000000000000000e-02 9.177700000000000e+01 9.690000000000000e+00 -3.355000000000000e+00
   2560     183    5 -9.000000000000000e-02 8.918600000000001e+01 1.201800000000000e+01 -4.415000000000000e+00
   2561     183    1 0.000000000000000e+00 8.950200000000000e+01 1.313700000000000e+01 -7.628000000000000e+00
   2562     183    2 0.000000000000000e+00 8.650500000000000e+01 1.332200000000000e+01 -1.048900000000000e+01
   2563     184    6 9.800000000000000e-01 9.314000000000000e+01 6.546299999999999e+01 1.076600000000000e+02
   2564     184    7 -1.090000000000000e+00 9.201500000000000e+01 6.318700000000000e+01 1.051370000000000e+02
   2565     184    3 1.900000000000000e-01 8.772100000000000e+01 6.032000000000000e+01 1.027600000000000e+02
   2566     184    4 -8.000000000000000e-02 8.998200000000000e+01 5.833200000000000e+01 1.036110000000000e+02
   2567     184    1 0.000000000000000e+00 8.487400000000000e+01 6.271100000000000e+01 1.012020000000000e+02
   2568     184    1 9.000000000000000e-02 8.572400000000000e+01 6.578400000000001e+01 9.996400000000000e+01
   2569     184    5 -9.000000000000000e-02 8.779600000000001e+01 6.721400000000000e+01 9.757599999999999e+01
   2570     184    1 0.000000000000000e+00 8.729800000000000e+01 6.641000000000000e+01 9.421299999999999e+01
   2571     184    2 0.000000000000000e+00 8.929900000000001e+01 6.346800000000000e+01 9.177200000000001e+01
   2572     184    1 0.000000000000000e+00 9.014200000000000e+01 5.587800000000000e+01 1.010930000000000e+02
   2573     184    1 9.000000000000000e-02 9.245200000000000e+01 5.333400000000000e+01 1.009520000000000e+02
   2574     184    5 -9.000000000000000e-02 9.261100000000000e+01 5.078400000000000e+01 9.904800000000000e+01
   2575     184    1 0.000000000000000e+00 9.489900000000000e+01 4.816100000000000e+01 9.777900000000000e+01
   2576     184    2 0.000000000000000e+00 9.795999999999999e+01 4.649600000000000e+01 9.677100000000000e+01
   2577     185    6 9.800000000000000e-01 7.922000000000000e+01 8.224000000000000e+00 3.944700000000000e+01
   2578     185    7 -1.090000000000000e+00 8.028800000000000e+01 1.062400000000000e+01 3.745000000000000e+01
   2579     185    3 1.900000000000000e-01 7.842400000000001e+01 1.283600000000000e+01 3.439400000000000e+01
   2580     185    4 -8.000000000000000e-02 7.808300000000000e+01 1.021800000000000e+01 3.236000000000000e+01
   2581     185    1 0.000000000000000e+00 7.651300000000001e+01 1.547000000000000e+01 3.485100000000000e+01
   2582     185    1 9.000000000000000e-02 7.578000000000000e+01 1.709900000000000e+01 3.791800000000000e+01
   2583     185    5 -9.000000000000000e-02 7.418400000000000e+01 1.698900000000000e+01 4.054200000000000e+01
   2584     185    1 0.000000000000000e+00 7.382599999999999e+01 1.374100000000000e+01 4.188700000000000e+01
   2585     185    2 0.000000000000000e+00 7.623699999999999e+01 1.054800000000000e+01 4.249800000000000e+01
   2586     185    1 0.000000000000000e+00 7.430800000000001e+01 9.708000000000000e+00 3.104900000000000e+01
   2587     185    1 9.000000000000000e-02 7.095300000000000e+01 1.025100000000000e+01 3.078900000000000e+01
   2588     185    5 -9.000000000000000e-02 6.792700000000001e+01 1.205900000000000e+01 3.108800000000000e+01
   2589     185    1 0.000000000000000e+00 6.657299999999999e+01 1.331800000000000e+01 2.822200000000000e+01
   2590     185    2 0.000000000000000e+00 6.453600000000000e+01 1.416800000000000e+01 2.484600000000000e+01
   2591     186    6 9.800000000000000e-01 6.557100000000000e+01 3.119100000000000e+01 4.928100000000000e+01
   2592     186    7 -1.090000000000000e+00 6.225700000000000e+01 3.045100000000000e+01 4.994100000000000e+01
   2593     186    3 1.900000000000000e-01 5.830600000000000e+01 3.144100000000000e+01 5.118900000000000e+01
   2594     186    4 -8.000000000000000e-02 5.827100000000000e+01 3.143400000000000e+01 4.851600000000000e+01
   2595     186    1 0.000000000000000e+00 5.644000000000000e+01 3.282700000000000e+01 5.438800000000000e+01
   2596     186    1 9.000000000000000e-02 5.511400000000000e+01 3.276200000000000e+01 5.796500000000000e+01
   2597     186    5 -9.000000000000000e-02 5.450900000000000e+01 3.484000000000000e+01 6.068500000000000e+01
   2598     186    1 0.000000000000000e+00 5.165600000000000e+01 3.633800000000000e+01 5.975700000000000e+01
   2599     186    2 0.000000000000000e+00 5.270200000000000e+01 4.007700000000000e+01 5.814700000000000e+01
   2600     186    1 0.000000000000000e+00 5.580800000000000e+01 3.467300000000000e+01 4.867700000000000e+01
   2601     186    1 9.000000000000000e-02 5.261300000000000e+01 3.558900000000000e+01 4.801500000000000e+01
   2602     186    5 -9.000000000000000e-02 5.125600000000000e+01 3.677500000000000e+01 4.508400000000000e+01
   2603     186    1 0.000000000000000e+00 5.157300000000000e+01 3.585900000000000e+01 4.151400000000000e+01
   2604     186    2 0.000000000000000e+00 5.391400000000000e+01 3.558000000000000e+01 3.824700000000000e+01
   2605     187    6 9.800000000000000e-01 3.963200000000000e+01 5.138300000000000e+01 5.980200000000000e+01
   2606     187    7 -1.090000000000000e+00 4.028500000000000e+01 5.413300000000000e+01 6.215400000000000e+01
   2607     187    3 1.900000000000000e-01 4.355300000000000e+01 5.148700000000000e+01 6.403200000000000e+01
   2608     187    4 -8.000000000000000e-02 4.466200000000000e+01 5.231500000000000e+01 6.126100000000000e+01
   2609     187    1 0.000000000000000e+00 4.461700000000000e+01 4.920200000000000e+01 6.704000000000001e+01
   2610     187    1 9.000000000000000e-02 4.551900000000000e+01 4.775400000000000e+01 6.999800000000000e+01
   2611     187    5 -9.000000000000000e-02 4.693500000000000e+01 5.077600000000000e+01 7.090700000000000e+01
   2612     187    1 0.000000000000000e+00 5.051700000000000e+01 5.195800000000000e+01 7.112100000000000e+01
   2613     187    2 0.000000000000000e+00 5.298300000000000e+01 5.503300000000000e+01 6.969100000000000e+01
   2614     187    1 0.000000000000000e+00 4.611600000000000e+01 5.174200000000000e+01 5.761900000000000e+01
   2615     187    1 9.000000000000000e-02 4.796700000000000e+01 5.060400000000000e+01 5.485500000000000e+01
   2616     187    5 -9.000000000000000e-02 5.057700000000000e+01 4.859400000000000e+01 5.461300000000000e+01
   2617     187    1 0.000000000000000e+00 5.385100000000000e+01 4.936800000000000e+01 5.581000000000000e+01
   2618     187    2 0.000000000000000e+00 5.664000000000000e+01 5.071400000000000e+01 5.260400000000000e+01
   2619     188    6 9.800000000000000e-01 5.016200000000000e+01 8.416500000000001e+01 8.683000000000000e+01
   2620     188    7 -1.090000000000000e+00 5.095900000000000e+01 8.067900000000000e+01 8.767900000000000e+01
   2621     188    3 1.900000000000000e-01 5.316600000000000e+01 7.934200000000000e+01 8.280900000000000e+01
   2622     188    4 -8.000000000000000e-02 5.421700000000000e+01 7.663900000000000e+01 8.621500000000000e+01
   2623     188    1 0.000000000000000e+00 5.448800000000000e+01 8.041000000000000e+01 7.934200000000000e+01
   2624     188    1 9.000000000000000e-02 5.414200000000000e+01 8.144900000000000e+01 7.557400000000000e+01
   2625     188    5 -9.000000000000000e-02 5.365400000000000e+01 8.247000000000000e+01 7.239700000000001e+01
   2626     188    1 0.000000000000000e+00 5.064200000000000e+01 8.395200000000000e+01 7.154000000000001e+01
   2627     188    2 0.000000000000000e+00 4.633700000000000e+01 8.537900000000000e+01 7.108000000000000e+01
   2628     188    1 0.000000000000000e+00 5.434800000000000e+01 7.423500000000000e+01 8.281900000000000e+01
   2629     188    1 9.000000000000000e-02 5.422600000000000e+01 7.253100000000001e+01 7.953900000000000e+01
   2630     188    5 -9.000000000000000e-02 5.202000000000000e+01 7.092300000000000e+01 7.738700000000000e+01
   2631     188    1 0.000000000000000e+00 5.031900000000000e+01 6.797499999999999e+01 7.773699999999999e+01
   2632     188    2 0.000000000000000e+00 5.057500000000000e+01 6.569000000000000e+01 8.123699999999999e+01
   2633     189    6 9.800000000000000e-01 5.981200000000000e+01 8.866000000000000e+01 6.005500000000000e+01
   2634     189    7 -1.090000000000000e+00 6.249700000000000e+01 8.842400000000001e+01 6.234800000000000e+01
   2635     189    3 1.900000000000000e-01 6.678900000000000e+01 8.436499999999999e+01 6.057400000000000e+01
   2636     189    4 -8.000000000000000e-02 6.340500000000000e+01 8.352600000000000e+01 6.032000000000000e+01
   2637     189    1 0.000000000000000e+00 6.852600000000000e+01 8.125800000000000e+01 6.222500000000000e+01
   2638     189    1 9.000000000000000e-02 7.082200000000000e+01 7.884000000000000e+01 6.402300000000000e+01
   2639     189    5 -9.000000000000000e-02 7.086100000000000e+01 7.772100000000000e+01 6.714300000000000e+01
   2640     189    1 0.000000000000000e+00 7.152400000000000e+01 7.465100000000000e+01 6.900500000000000e+01
   2641     189    2 0.000000000000000e+00 6.958300000000000e+01 7.084300000000000e+01 6.870000000000000e+01
   2642     189    1 0.000000000000000e+00 6.145000000000000e+01 8.019400000000000e+01 5.964900000000000e+01
   2643     189    1 9.000000000000000e-02 5.918700000000000e+01 7.794900000000000e+01 5.840300000000000e+01
   2644     189    5 -9.000000000000000e-02 5.655900000000000e+01 7.656100000000001e+01 5.981900000000000e+01
   2645     189    1 0.000000000000000e+00 5.703700000000000e+01 7.412500000000000e+01 6.146600000000000e+01
   2646     189    2 0.000000000000000e+00 5.727900000000000e+01 7.065100000000000e+01 6.102200000000000e+01
   2647     190    6 9.800000000000000e-01 7.551300000000001e+01 2.083900000000000e+01 9.256000000000000e+01
   2648     190    7 -1.090000000000000e+00 7.747499999999999e+01 1.852500000000000e+01 9.423099999999999e+01
   2649     190    3 1.900000000000000e-01 7.245000000000000e+01 1.500200000000000e+01 9.453400000000001e+01
   2650     190    4 -8.000000000000000e-02 7.642100000000001e+01 1.303800000000000e+01 9.410500000000000e+01
   2651     190    1 0.000000000000000e+00 6.855500000000001e+01 1.511300000000000e+01 9.589100000000001e+01
   2652     190    1 9.000000000000000e-02 6.513200000000001e+01 1.570900000000000e+01 9.717600000000000e+01
   2653     190    5 -9.000000000000000e-02 6.206500000000000e+01 1.712200000000000e+01 9.641500000000001e+01
   2654     190    1 0.000000000000000e+00 6.177800000000000e+01 2.036200000000000e+01 9.604900000000001e+01
   2655     190    2 0.000000000000000e+00 6.400800000000000e+01 2.325200000000000e+01 9.514700000000001e+01
   2656     190    1 0.000000000000000e+00 7.743700000000000e+01 9.098000000000001e+00 9.310800000000000e+01
   2657     190    1 9.000000000000000e-02 7.796100000000000e+01 7.821000000000000e+00 8.966000000000000e+01
   2658     190    5 -9.000000000000000e-02 7.997900000000000e+01 7.453000000000000e+00 8.697900000000000e+01
   2659     190    1 0.000000000000000e+00 8.057400000000000e+01 4.966000000000000e+00 8.501100000000000e+01
   2660     190    2 0.000000000000000e+00 8.112200000000000e+01 9.980000000000000e-01 8.321700000000000e+01
   2661     191    6 9.800000000000000e-01 1.000060000000000e+02 5.302000000000000e+01 1.415700000000000e+01
   2662     191    7 -1.090000000000000e+00 1.002890000000000e+02 5.020000000000000e+01 1.194400000000000e+01
   2663     191    3 1.900000000000000e-01 1.042650000000000e+02 5.025500000000000e+01 9.183000000000000e+00
   2664     191    4 -8.000000000000000e-02 1.011430000000000e+02 5.115700000000000e+01 8.569000000000001e+00
   2665     191    1 0.000000000000000e+00 1.067870000000000e+02 4.802200000000000e+01 1.052000000000000e+01
   2666     191    1 9.000000000000000e-02 1.102460000000000e+02 4.951400000000000e+01 1.150500000000000e+01
   2667     191    5 -9.000000000000000e-02 1.114530000000000e+02 5.188100000000000e+01 1.374100000000000e+01
   2668     191    1 0.000000000000000e+00 1.082340000000000e+02 5.307100000000000e+01 1.430000000000000e+01
   2669     191    2 0.000000000000000e+00 1.049680000000000e+02 5.550100000000000e+01 1.305100000000000e+01
   2670     191    1 0.000000000000000e+00 1.007190000000000e+02 5.486900000000000e+01 7.835000000000000e+00
   2671     191    1 9.000000000000000e-02 1.013600000000000e+02 5.829700000000000e+01 8.191000000000001e+00
   2672     191    5 -9.000000000000000e-02 1.010470000000000e+02 5.893400000000000e+01 1.199800000000000e+01
   2673     191    1 0.000000000000000e+00 1.020510000000000e+02 5.827700000000000e+01 1.530100000000000e+01
   2674     191    2 0.000000000000000e+00 9.928300000000000e+01 5.835000000000000e+01 1.837800000000000e+01
   2675     192    6 9.800000000000000e-01 2.373000000000000e+01 3.088200000000000e+01 8.481900000000000e+01
   2676     192    7 -1.090000000000000e+00 2.160000000000000e+01 3.008800000000000e+01 8.777800000000001e+01
   2677     192    3 1.900000000000000e-01 2.396500000000000e+01 2.901000000000000e+01 9.277100000000000e+01
   2678     192    4 -8.000000000000000e-02 2.294000000000000e+01 2.599700000000000e+01 9.152200000000001e+01
   2679     192    1 0.000000000000000e+00 2.663100000000000e+01 3.154500000000000e+01 9.187800000000000e+01
   2680     192    1 9.000000000000000e-02 2.947300000000000e+01 3.083600000000000e+01 8.997900000000000e+01
   2681     192    5 -9.000000000000000e-02 3.279600000000000e+01 2.994100000000000e+01 8.857800000000000e+01
   2682     192    1 0.000000000000000e+00 3.328600000000000e+01 2.704500000000000e+01 8.770900000000000e+01
   2683     192    2 0.000000000000000e+00 3.680300000000000e+01 2.487000000000000e+01 8.818400000000000e+01
   2684     192    1 0.000000000000000e+00 2.246900000000000e+01 2.228500000000000e+01 9.085800000000000e+01
   2685     192    1 9.000000000000000e-02 1.912900000000000e+01 2.249000000000000e+01 8.889800000000000e+01
   2686     192    5 -9.000000000000000e-02 1.833800000000000e+01 2.166000000000000e+01 8.530300000000000e+01
   2687     192    1 0.000000000000000e+00 2.019500000000000e+01 1.870900000000000e+01 8.538200000000001e+01
   2688     192    2 0.000000000000000e+00 1.988800000000000e+01 1.608100000000000e+01 8.883100000000000e+01
   2689     193    6 9.800000000000000e-01 4.819600000000000e+01 9.363300000000000e+01 1.839900000000000e+01
   2690     193    7 -1.090000000000000e+00 4.689100000000000e+01 9.122600000000000e+01 1.602300000000000e+01
   2691     193    3 1.900000000000000e-01 4.637100000000000e+01 8.947000000000000e+01 1.022900000000000e+01
   2692     193    4 -8.000000000000000e-02 4.411000000000000e+01 9.369000000000000e+01 1.184200000000000e+01
   2693     193    1 0.000000000000000e+00 4.371600000000000e+01 8.629900000000001e+01 9.715000000000000e+00
   2694     193    1 9.000000000000000e-02 4.056900000000000e+01 8.484800000000000e+01 1.016900000000000e+01
   2695     193    5 -9.000000000000000e-02 3.776100000000000e+01 8.589700000000001e+01 1.217100000000000e+01
   2696     193    1 0.000000000000000e+00 3.702600000000000e+01 8.651600000000001e+01 1.531600000000000e+01
   2697     193    2 0.000000000000000e+00 4.001500000000000e+01 8.572600000000000e+01 1.810800000000000e+01
   2698     193    1 0.000000000000000e+00 4.025000000000000e+01 9.364000000000000e+01 1.041200000000000e+01
   2699     193    1 9.000000000000000e-02 3.920300000000000e+01 9.262300000000000e+01 7.195000000000000e+00
   2700     193    5 -9.000000000000000e-02 3.766600000000000e+01 9.209800000000000e+01 3.796000000000000e+00
   2701     193    1 0.000000000000000e+00 3.979600000000000e+01 9.408700000000000e+01 1.353000000000000e+00
   2702     193    2 0.000000000000000e+00 4.164500000000000e+01 9.495000000000000e+01 -2.319000000000000e+00
   2703     194    6 9.800000000000000e-01 3.612600000000000e+01 2.616100000000000e+01 2.854100000000000e+01
   2704     194    7 -1.090000000000000e+00 3.269200000000000e+01 2.501900000000000e+01 2.816500000000000e+01
   2705     194    3 1.900000000000000e-01 2.764100000000000e+01 2.726200000000000e+01 2.851000000000000e+01
   2706     194    4 -8.000000000000000e-02 2.985500000000000e+01 2.799500000000000e+01 2.700200000000000e+01
   2707     194    1 0.000000000000000e+00 2.523000000000000e+01 2.810200000000000e+01 3.155200000000000e+01
   2708     194    1 9.000000000000000e-02 2.227300000000000e+01 2.866900000000000e+01 3.383300000000000e+01
   2709     194    5 -9.000000000000000e-02 2.002100000000000e+01 2.786300000000000e+01 3.612000000000000e+01
   2710     194    1 0.000000000000000e+00 2.075100000000000e+01 2.619500000000000e+01 3.867800000000000e+01
   2711     194    2 0.000000000000000e+00 1.866800000000000e+01 2.314800000000000e+01 4.033300000000000e+01
   2712     194    1 0.000000000000000e+00 3.068300000000000e+01 3.084500000000000e+01 2.427500000000000e+01
   2713     194    1 9.000000000000000e-02 3.226600000000000e+01 3.360700000000000e+01 2.261100000000000e+01
   2714     194    5 -9.000000000000000e-02 3.557700000000000e+01 3.356600000000000e+01 2.176600000000000e+01
   2715     194    1 0.000000000000000e+00 3.659600000000000e+01 3.400400000000000e+01 1.843400000000000e+01
   2716     194    2 0.000000000000000e+00 3.857100000000000e+01 3.627400000000000e+01 1.540200000000000e+01
   2717     195    6 9.800000000000000e-01 6.093600000000000e+01 8.360800000000000e+01 9.399299999999999e+01
   2718     195    7 -1.090000000000000e+00 6.407400000000000e+01 8.175800000000000e+01 9.400700000000001e+01
   2719     195    3 1.900000000000000e-01 6.930300000000000e+01 8.405000000000000e+01 9.429000000000001e+01
   2720     195    4 -8.000000000000000e-02 6.496299999999999e+01 8.452900000000000e+01 9.653400000000001e+01
   2721     195    1 0.000000000000000e+00 7.263300000000000e+01 8.322400000000000e+01 9.556500000000000e+01
   2722     195    1 9.000000000000000e-02 7.580900000000000e+01 8.198000000000000e+01 9.657800000000000e+01
   2723     195    5 -9.000000000000000e-02 7.859500000000000e+01 7.979100000000000e+01 9.763200000000001e+01
   2724     195    1 0.000000000000000e+00 7.662300000000000e+01 7.688300000000000e+01 9.869000000000000e+01
   2725     195    2 0.000000000000000e+00 7.376900000000001e+01 7.399200000000000e+01 9.753100000000001e+01
   2726     195    1 0.000000000000000e+00 6.494700000000000e+01 8.710100000000000e+01 9.968100000000000e+01
   2727     195    1 9.000000000000000e-02 6.401400000000000e+01 8.704100000000000e+01 1.033420000000000e+02
   2728     195    5 -9.000000000000000e-02 6.405900000000000e+01 8.848800000000000e+01 1.064090000000000e+02
   2729     195    1 0.000000000000000e+00 6.501100000000000e+01 9.194600000000000e+01 1.072120000000000e+02
   2730     195    2 0.000000000000000e+00 6.261500000000000e+01 9.331500000000000e+01 1.102780000000000e+02
   2731     196    6 9.800000000000000e-01 5.506600000000000e+01 1.383200000000000e+01 2.779900000000000e+01
   2732     196    7 -1.090000000000000e+00 5.553700000000000e+01 1.305000000000000e+01 2.433800000000000e+01
   2733     196    3 1.900000000000000e-01 5.214200000000000e+01 1.083200000000000e+01 2.425700000000000e+01
   2734     196    4 -8.000000000000000e-02 5.267300000000000e+01 1.020500000000000e+01 2.055300000000000e+01
   2735     196    1 0.000000000000000e+00 5.030500000000000e+01 7.120000000000000e+00 2.412700000000000e+01
   2736     196    1 9.000000000000000e-02 4.692500000000000e+01 6.621000000000000e+00 2.455600000000000e+01
   2737     196    5 -9.000000000000000e-02 4.416500000000000e+01 4.886000000000000e+00 2.475500000000000e+01
   2738     196    1 0.000000000000000e+00 4.197200000000000e+01 5.717000000000000e+00 2.279200000000000e+01
   2739     196    2 0.000000000000000e+00 3.893300000000000e+01 8.031000000000001e+00 2.354100000000000e+01
   2740     196    1 0.000000000000000e+00 4.987500000000000e+01 1.249700000000000e+01 1.916900000000000e+01
   2741     196    1 9.000000000000000e-02 4.948600000000000e+01 1.473700000000000e+01 2.182000000000000e+01
   2742     196    5 -9.000000000000000e-02 4.759200000000000e+01 1.450200000000000e+01 2.441200000000000e+01
   2743     196    1 0.000000000000000e+00 4.450300000000000e+01 1.450800000000000e+01 2.587700000000000e+01
   2744     196    2 0.000000000000000e+00 4.145200000000000e+01 1.456200000000000e+01 2.824800000000000e+01
   2745     197    6 9.800000000000000e-01 2.601000000000000e+01 1.134730000000000e+02 5.883400000000000e+01
   2746     197    7 -1.090000000000000e+00 2.934400000000000e+01 1.151790000000000e+02 5.884200000000000e+01
   2747     197    3 1.900000000000000e-01 2.825700000000000e+01 1.183070000000000e+02 6.141100000000000e+01
   2748     197    4 -8.000000000000000e-02 3.117600000000000e+01 1.168730000000000e+02 6.232000000000000e+01
   2749     197    1 0.000000000000000e+00 2.765800000000000e+01 1.219900000000000e+02 6.165000000000000e+01
   2750     197    1 9.000000000000000e-02 2.867700000000000e+01 1.250760000000000e+02 6.030600000000000e+01
   2751     197    5 -9.000000000000000e-02 2.813900000000000e+01 1.279700000000000e+02 5.933300000000000e+01
   2752     197    1 0.000000000000000e+00 2.724900000000000e+01 1.297650000000000e+02 5.633200000000000e+01
   2753     197    2 0.000000000000000e+00 2.630500000000000e+01 1.279710000000000e+02 5.263200000000000e+01
   2754     197    1 0.000000000000000e+00 3.432400000000000e+01 1.171590000000000e+02 5.964800000000000e+01
   2755     197    1 9.000000000000000e-02 3.265400000000000e+01 1.152540000000000e+02 5.724200000000000e+01
   2756     197    5 -9.000000000000000e-02 3.009100000000000e+01 1.143240000000000e+02 5.493600000000000e+01
   2757     197    1 0.000000000000000e+00 2.744600000000000e+01 1.152350000000000e+02 5.577600000000000e+01
   2758     197    2 0.000000000000000e+00 2.438900000000000e+01 1.125270000000000e+02 5.506500000000000e+01
   2759     198    6 9.800000000000000e-01 5.509000000000000e+00 9.003500000000000e+01 3.958300000000000e+01
   2760     198    7 -1.090000000000000e+00 4.882000000000000e+00 8.945000000000000e+01 3.615700000000000e+01
   2761     198    3 1.900000000000000e-01 6.460000000000000e+00 9.219499999999999e+01 3.095000000000000e+01
   2762     198    4 -8.000000000000000e-02 8.878000000000000e+00 8.679900000000001e+01 3.262000000000000e+01
   2763     198    1 0.000000000000000e+00 3.420000000000000e+00 9.431500000000000e+01 2.904100000000000e+01
   2764     198    1 9.000000000000000e-02 1.016000000000000e+00 9.372799999999999e+01 2.664400000000000e+01
   2765     198    5 -9.000000000000000e-02 -1.043000000000000e+00 9.108400000000000e+01 2.714200000000000e+01
   2766     198    1 0.000000000000000e+00 4.370000000000000e-01 8.809600000000000e+01 2.599500000000000e+01
   2767     198    2 0.000000000000000e+00 3.027000000000000e+00 8.470399999999999e+01 2.472000000000000e+01
   2768     198    1 0.000000000000000e+00 8.140000000000001e+00 8.373900000000000e+01 3.033300000000000e+01
   2769     198    1 9.000000000000000e-02 5.506000000000000e+00 8.163300000000000e+01 2.911300000000000e+01
   2770     198    5 -9.000000000000000e-02 3.315000000000000e+00 8.002500000000001e+01 2.759800000000000e+01
   2771     198    1 0.000000000000000e+00 -1.300000000000000e-02 8.007599999999999e+01 2.775400000000000e+01
   2772     198    2 0.000000000000000e+00 -6.610000000000000e-01 7.881100000000001e+01 3.160500000000000e+01
   2773     199    6 9.800000000000000e-01 9.865200000000000e+01 8.002500000000001e+01 1.794200000000000e+01
   2774     199    7 -1.090000000000000e+00 9.758000000000000e+01 8.013500000000001e+01 1.452400000000000e+01
   2775     199    3 1.900000000000000e-01 9.573200000000000e+01 7.556200000000000e+01 1.169700000000000e+01
   2776     199    4 -8.000000000000000e-02 9.718200000000000e+01 7.879300000000001e+01 1.047000000000000e+01
   2777     199    1 0.000000000000000e+00 9.220200000000000e+01 7.363800000000001e+01 1.224300000000000e+01
   2778     199    1 9.000000000000000e-02 8.981600000000000e+01 7.273600000000000e+01 1.017300000000000e+01
   2779     199    5 -9.000000000000000e-02 8.951800000000000e+01 7.398300000000000e+01 6.768000000000000e+00
   2780     199    1 0.000000000000000e+00 8.771899999999999e+01 7.148300000000000e+01 4.867000000000000e+00
   2781     199    2 0.000000000000000e+00 8.743500000000000e+01 6.875800000000000e+01 1.714000000000000e+00
   2782     199    1 0.000000000000000e+00 9.635200000000000e+01 8.055300000000000e+01 7.475000000000000e+00
   2783     199    1 9.000000000000000e-02 9.403900000000000e+01 8.352600000000000e+01 6.825000000000000e+00
   2784     199    5 -9.000000000000000e-02 9.218200000000000e+01 8.368300000000001e+01 3.965000000000000e+00
   2785     199    1 0.000000000000000e+00 8.952900000000000e+01 8.203100000000001e+01 2.915000000000000e+00
   2786     199    2 0.000000000000000e+00 8.894900000000000e+01 7.849600000000000e+01 4.448000000000000e+00
   2787     200    6 9.800000000000000e-01 9.462600000000000e+01 7.357000000000000e+00 8.033700000000000e+01
   2788     200    7 -1.090000000000000e+00 9.623699999999999e+01 4.086000000000000e+00 8.054300000000001e+01
   2789     200    3 1.900000000000000e-01 9.392900000000000e+01 1.645000000000000e+00 8.207200000000000e+01
   2790     200    4 -8.000000000000000e-02 9.218700000000000e+01 2.880000000000000e-01 7.915100000000000e+01
   2791     200    1 0.000000000000000e+00 9.483400000000000e+01 -1.888000000000000e+00 8.095300000000000e+01
   2792     200    1 9.000000000000000e-02 9.725700000000001e+01 -3.890000000000000e+00 8.236100000000000e+01
   2793     200    5 -9.000000000000000e-02 9.708799999999999e+01 -6.014000000000000e+00 8.527500000000001e+01
   2794     200    1 0.000000000000000e+00 9.517400000000001e+01 -8.832000000000001e+00 8.519799999999999e+01
   2795     200    2 0.000000000000000e+00 9.537600000000000e+01 -1.232900000000000e+01 8.692300000000000e+01
   2796     200    1 0.000000000000000e+00 8.880400000000000e+01 -3.300000000000000e-01 7.698300000000000e+01
   2797     200    1 9.000000000000000e-02 8.791300000000000e+01 1.070000000000000e-01 7.373500000000000e+01
   2798     200    5 -9.000000000000000e-02 8.502200000000001e+01 7.270000000000000e-01 7.217700000000001e+01
   2799     200    1 0.000000000000000e+00 8.402400000000000e+01 4.246000000000000e+00 7.188100000000000e+01
   2800     200    2 0.000000000000000e+00 8.043000000000001e+01 6.853000000000000e+00 7.328000000000000e+01
   2801     201    6 9.800000000000000e-01 2.238600000000000e+01 5.311100000000000e+01 5.099500000000000e+01
   2802     201    7 -1.090000000000000e+00 2.194300000000000e+01 5.608100000000000e+01 4.930700000000000e+01
   2803     201    3 1.900000000000000e-01 2.423500000000000e+01 5.745900000000000e+01 5.167400000000000e+01
   2804     201    4 -8.000000000000000e-02 2.508700000000000e+01 6.045500000000000e+01 4.955200000000000e+01
   2805     201    1 0.000000000000000e+00 2.644200000000000e+01 5.646600000000000e+01 5.521800000000000e+01
   2806     201    1 9.000000000000000e-02 2.779600000000000e+01 5.438400000000000e+01 5.784600000000000e+01
   2807     201    5 -9.000000000000000e-02 2.693500000000000e+01 5.410000000000000e+01 6.120900000000000e+01
   2808     201    1 0.000000000000000e+00 2.453900000000000e+01 5.263500000000000e+01 6.270200000000000e+01
   2809     201    2 0.000000000000000e+00 2.124900000000000e+01 5.058000000000000e+01 6.391300000000000e+01
   2810     201    1 0.000000000000000e+00 2.911900000000000e+01 6.070600000000000e+01 4.875700000000000e+01
   2811     201    1 9.000000000000000e-02 3.149200000000000e+01 6.329200000000000e+01 4.944900000000000e+01
   2812     201    5 -9.000000000000000e-02 3.370500000000000e+01 6.623500000000000e+01 4.900800000000000e+01
   2813     201    1 0.000000000000000e+00 3.623700000000000e+01 6.438000000000000e+01 4.826700000000000e+01
   2814     201    2 0.000000000000000e+00 3.897100000000000e+01 6.085400000000000e+01 4.816800000000000e+01
   2815     202    6 9.800000000000000e-01 6.935100000000000e+01 5.911000000000000e+01 3.933700000000000e+01
   2816     202    7 -1.090000000000000e+00 7.252200000000001e+01 5.774200000000000e+01 3.939900000000000e+01
   2817     202    3 1.900000000000000e-01 7.782800000000000e+01 5.582900000000000e+01 4.002000000000000e+01
   2818     202    4 -8.000000000000000e-02 7.410299999999999e+01 5.549000000000000e+01 4.235000000000000e+01
   2819     202    1 0.000000000000000e+00 7.894300000000000e+01 5.613100000000000e+01 3.622300000000000e+01
   2820     202    1 9.000000000000000e-02 7.701100000000000e+01 5.544400000000000e+01 3.291300000000000e+01
   2821     202    5 -9.000000000000000e-02 7.650800000000000e+01 5.352700000000000e+01 3.016900000000000e+01
   2822     202    1 0.000000000000000e+00 7.540700000000000e+01 5.538000000000000e+01 2.776800000000000e+01
   2823     202    2 0.000000000000000e+00 7.633900000000000e+01 5.953100000000000e+01 2.760100000000000e+01
   2824     202    1 0.000000000000000e+00 7.583400000000000e+01 5.213200000000000e+01 4.386100000000000e+01
   2825     202    1 9.000000000000000e-02 7.819700000000000e+01 4.972400000000000e+01 4.483500000000000e+01
   2826     202    5 -9.000000000000000e-02 7.768000000000001e+01 4.650800000000000e+01 4.390000000000000e+01
   2827     202    1 0.000000000000000e+00 8.034099999999999e+01 4.492800000000000e+01 4.233100000000000e+01
   2828     202    2 0.000000000000000e+00 8.391500000000001e+01 4.258200000000000e+01 4.378300000000000e+01
   2829     203    6 9.800000000000000e-01 4.912100000000000e+01 2.983900000000000e+01 2.399600000000000e+01
   2830     203    7 -1.090000000000000e+00 4.578100000000000e+01 2.923800000000000e+01 2.380800000000000e+01
   2831     203    3 1.900000000000000e-01 4.597400000000000e+01 3.319300000000000e+01 2.790300000000000e+01
   2832     203    4 -8.000000000000000e-02 4.244000000000000e+01 3.357900000000000e+01 2.649700000000000e+01
   2833     203    1 0.000000000000000e+00 4.739000000000000e+01 3.381900000000000e+01 3.193300000000000e+01
   2834     203    1 9.000000000000000e-02 4.584600000000000e+01 3.142400000000000e+01 3.405000000000000e+01
   2835     203    5 -9.000000000000000e-02 4.685500000000000e+01 2.885000000000000e+01 3.591800000000000e+01
   2836     203    1 0.000000000000000e+00 4.816000000000000e+01 2.669200000000000e+01 3.376900000000000e+01
   2837     203    2 0.000000000000000e+00 4.665100000000000e+01 2.274600000000000e+01 3.277400000000000e+01
   2838     203    1 0.000000000000000e+00 4.094700000000000e+01 3.641600000000000e+01 2.401100000000000e+01
   2839     203    1 9.000000000000000e-02 3.999900000000000e+01 3.832800000000000e+01 2.164900000000000e+01
   2840     203    5 -9.000000000000000e-02 4.121300000000000e+01 4.102600000000000e+01 1.942000000000000e+01
   2841     203    1 0.000000000000000e+00 3.917100000000000e+01 4.329600000000000e+01 1.921400000000000e+01
   2842     203    2 0.000000000000000e+00 3.577200000000000e+01 4.534800000000000e+01 2.056200000000000e+01
   2843     204    6 9.800000000000000e-01 3.562300000000000e+01 9.112900000000000e+01 5.681600000000000e+01
   2844     204    7 -1.090000000000000e+00 3.584700000000000e+01 9.144799999999999e+01 5.338900000000000e+01
   2845     204    3 1.900000000000000e-01 3.198300000000000e+01 9.253000000000000e+01 5.453000000000000e+01
   2846     204    4 -8.000000000000000e-02 3.306400000000000e+01 9.587400000000000e+01 5.197300000000000e+01
   2847     204    1 0.000000000000000e+00 3.107800000000000e+01 9.613700000000000e+01 5.292100000000000e+01
   2848     204    1 9.000000000000000e-02 2.983500000000000e+01 9.880700000000000e+01 5.093600000000000e+01
   2849     204    5 -9.000000000000000e-02 3.049700000000000e+01 9.904000000000001e+01 4.764300000000000e+01
   2850     204    1 0.000000000000000e+00 3.334500000000000e+01 1.006330000000000e+02 4.686000000000000e+01
   2851     204    2 0.000000000000000e+00 3.575700000000000e+01 1.009870000000000e+02 4.996500000000000e+01
   2852     204    1 0.000000000000000e+00 3.456700000000000e+01 9.911400000000000e+01 5.213400000000000e+01
   2853     204    1 9.000000000000000e-02 3.291600000000000e+01 1.025670000000000e+02 5.182100000000000e+01
   2854     204    5 -9.000000000000000e-02 3.071200000000000e+01 1.052270000000000e+02 5.204000000000000e+01
   2855     204    1 0.000000000000000e+00 2.855400000000000e+01 1.063510000000000e+02 5.441500000000000e+01
   2856     204    2 0.000000000000000e+00 2.485100000000000e+01 1.086330000000000e+02 5.560600000000000e+01
   2857     205    6 9.800000000000000e-01 7.405300000000000e+01 1.023500000000000e+02 5.752800000000000e+01
   2858     205    7 -1.090000000000000e+00 7.740900000000001e+01 1.018090000000000e+02 5.602400000000000e+01
   2859     205    3 1.900000000000000e-01 8.102600000000000e+01 1.030600000000000e+02 5.881200000000000e+01
   2860     205    4 -8.000000000000000e-02 8.078200000000000e+01 9.958199999999999e+01 5.746400000000000e+01
   2861     205    1 0.000000000000000e+00 8.350100000000000e+01 1.052210000000000e+02 6.008900000000000e+01
   2862     205    1 9.000000000000000e-02 8.696100000000000e+01 1.051000000000000e+02 5.924300000000000e+01
   2863     205    5 -9.000000000000000e-02 8.947400000000000e+01 1.035270000000000e+02 6.049000000000000e+01
   2864     205    1 0.000000000000000e+00 8.919400000000000e+01 1.008740000000000e+02 6.313900000000000e+01
   2865     205    2 0.000000000000000e+00 8.923099999999999e+01 9.782400000000000e+01 6.654600000000001e+01
   2866     205    1 0.000000000000000e+00 8.338300000000000e+01 9.941600000000000e+01 5.468100000000000e+01
   2867     205    1 9.000000000000000e-02 8.539000000000000e+01 1.016320000000000e+02 5.281900000000000e+01
   2868     205    5 -9.000000000000000e-02 8.617300000000000e+01 1.033700000000000e+02 5.046300000000000e+01
   2869     205    1 0.000000000000000e+00 8.320099999999999e+01 1.036110000000000e+02 4.848200000000000e+01
   2870     205    2 0.000000000000000e+00 7.908700000000000e+01 1.034250000000000e+02 4.787700000000000e+01
   2871     206    6 9.800000000000000e-01 4.692000000000000e+01 6.324000000000000e+01 7.206600000000000e+01
   2872     206    7 -1.090000000000000e+00 4.923100000000000e+01 6.595000000000000e+01 7.266200000000001e+01
   2873     206    3 1.900000000000000e-01 5.117300000000000e+01 6.829200000000000e+01 6.995800000000000e+01
   2874     206    4 -8.000000000000000e-02 5.008000000000000e+01 6.683799999999999e+01 6.842500000000000e+01
   2875     206    1 0.000000000000000e+00 5.401000000000000e+01 7.060500000000000e+01 6.828300000000000e+01
   2876     206    1 9.000000000000000e-02 5.476000000000000e+01 7.298999999999999e+01 7.000500000000000e+01
   2877     206    5 -9.000000000000000e-02 5.166100000000000e+01 7.489000000000000e+01 7.056999999999999e+01
   2878     206    1 0.000000000000000e+00 4.878500000000000e+01 7.732500000000000e+01 7.011400000000000e+01
   2879     206    2 0.000000000000000e+00 4.539900000000000e+01 7.744300000000000e+01 6.781200000000000e+01
   2880     206    1 0.000000000000000e+00 4.864100000000000e+01 6.822400000000000e+01 6.482400000000000e+01
   2881     206    1 9.000000000000000e-02 4.579700000000000e+01 6.993100000000000e+01 6.322600000000000e+01
   2882     206    5 -9.000000000000000e-02 4.328200000000000e+01 7.191300000000000e+01 6.456699999999999e+01
   2883     206    1 0.000000000000000e+00 4.408800000000000e+01 7.101500000000000e+01 6.760700000000000e+01
   2884     206    2 0.000000000000000e+00 4.510400000000000e+01 6.710899999999999e+01 6.890000000000001e+01
   2885     207    6 9.800000000000000e-01 4.153400000000000e+01 8.404700000000000e+01 5.209000000000000e+01
   2886     207    7 -1.090000000000000e+00 3.788200000000000e+01 8.413600000000000e+01 5.183500000000000e+01
   2887     207    3 1.900000000000000e-01 3.349300000000000e+01 8.140000000000001e+01 5.181800000000000e+01
   2888     207    4 -8.000000000000000e-02 3.315400000000000e+01 8.373000000000000e+01 5.401800000000000e+01
   2889     207    1 0.000000000000000e+00 3.473800000000000e+01 7.753000000000000e+01 5.110800000000000e+01
   2890     207    1 9.000000000000000e-02 3.466600000000000e+01 7.498300000000000e+01 4.906100000000000e+01
   2891     207    5 -9.000000000000000e-02 3.639700000000000e+01 7.186199999999999e+01 4.791900000000000e+01
   2892     207    1 0.000000000000000e+00 3.801700000000000e+01 7.132500000000000e+01 4.477600000000000e+01
   2893     207    2 0.000000000000000e+00 3.733400000000000e+01 7.353100000000001e+01 4.082200000000000e+01
   2894     207    1 0.000000000000000e+00 3.243200000000000e+01 8.713900000000000e+01 5.399600000000000e+01
   2895     207    1 9.000000000000000e-02 3.076100000000000e+01 8.953600000000000e+01 5.217000000000000e+01
   2896     207    5 -9.000000000000000e-02 2.823600000000000e+01 9.064500000000000e+01 4.996700000000000e+01
   2897     207    1 0.000000000000000e+00 2.600900000000000e+01 9.310500000000000e+01 4.968500000000000e+01
   2898     207    2 0.000000000000000e+00 2.494200000000000e+01 9.620600000000000e+01 4.692600000000000e+01
   2899     208    6 9.800000000000000e-01 8.427700000000000e+01 5.467800000000000e+01 1.002740000000000e+02
   2900     208    7 -1.090000000000000e+00 8.409800000000000e+01 5.481400000000000e+01 1.039420000000000e+02
   2901     208    3 1.900000000000000e-01 8.699900000000000e+01 5.463400000000000e+01 1.087760000000000e+02
   2902     208    4 -8.000000000000000e-02 8.896200000000000e+01 5.229600000000000e+01 1.053810000000000e+02
   2903     208    1 0.000000000000000e+00 8.587900000000000e+01 5.280400000000000e+01 1.121490000000000e+02
   2904     208    1 9.000000000000000e-02 8.607299999999999e+01 5.087500000000000e+01 1.152080000000000e+02
   2905     208    5 -9.000000000000000e-02 8.754600000000001e+01 4.991200000000000e+01 1.178550000000000e+02
   2906     208    1 0.000000000000000e+00 8.653100000000001e+01 4.903100000000000e+01 1.209980000000000e+02
   2907     208    2 0.000000000000000e+00 8.376700000000000e+01 4.654700000000000e+01 1.236750000000000e+02
   2908     208    1 0.000000000000000e+00 9.069199999999999e+01 4.895800000000000e+01 1.057340000000000e+02
   2909     208    1 9.000000000000000e-02 9.116000000000000e+01 4.695000000000000e+01 1.089670000000000e+02
   2910     208    5 -9.000000000000000e-02 9.194000000000000e+01 4.442600000000000e+01 1.102060000000000e+02
   2911     208    1 0.000000000000000e+00 8.909399999999999e+01 4.278000000000000e+01 1.102710000000000e+02
   2912     208    2 0.000000000000000e+00 8.528200000000000e+01 4.100400000000000e+01 1.101970000000000e+02
   2913     209    6 9.800000000000000e-01 5.325100000000000e+01 2.086700000000000e+01 5.034900000000000e+01
   2914     209    7 -1.090000000000000e+00 5.353900000000000e+01 2.147600000000000e+01 4.693000000000000e+01
   2915     209    3 1.900000000000000e-01 5.481500000000000e+01 2.382000000000000e+01 4.398800000000000e+01
   2916     209    4 -8.000000000000000e-02 5.267900000000000e+01 2.248500000000000e+01 4.285100000000000e+01
   2917     209    1 0.000000000000000e+00 5.526200000000000e+01 2.750500000000000e+01 4.292800000000000e+01
   2918     209    1 9.000000000000000e-02 5.378600000000000e+01 3.007900000000000e+01 4.089900000000000e+01
   2919     209    5 -9.000000000000000e-02 5.135900000000000e+01 3.109000000000000e+01 3.870100000000000e+01
   2920     209    1 0.000000000000000e+00 5.304300000000000e+01 3.307100000000000e+01 3.624500000000000e+01
   2921     209    2 0.000000000000000e+00 5.536000000000000e+01 3.589500000000000e+01 3.545500000000000e+01
   2922     209    1 0.000000000000000e+00 4.865500000000000e+01 2.364700000000000e+01 4.290500000000000e+01
   2923     209    1 9.000000000000000e-02 4.511400000000000e+01 2.470200000000000e+01 4.337500000000000e+01
   2924     209    5 -9.000000000000000e-02 4.359000000000000e+01 2.735300000000000e+01 4.453800000000000e+01
   2925     209    1 0.000000000000000e+00 4.193300000000000e+01 2.721900000000000e+01 4.760700000000000e+01
   2926     209    2 0.000000000000000e+00 4.349000000000000e+01 2.509200000000000e+01 5.137200000000000e+01
   2927     210    6 9.800000000000000e-01 5.045400000000000e+01 4.054000000000000e+00 7.018700000000000e+01
   2928     210    7 -1.090000000000000e+00 4.957300000000000e+01 1.603000000000000e+00 6.790300000000001e+01
   2929     210    3 1.900000000000000e-01 5.022100000000000e+01 -3.013000000000000e+00 6.706100000000001e+01
   2930     210    4 -8.000000000000000e-02 4.812700000000000e+01 -1.669000000000000e+00 6.834800000000000e+01
   2931     210    1 0.000000000000000e+00 5.096300000000000e+01 -5.187000000000000e+00 6.392300000000000e+01
   2932     210    1 9.000000000000000e-02 5.238800000000000e+01 -6.043000000000000e+00 6.090300000000000e+01
   2933     210    5 -9.000000000000000e-02 5.403400000000000e+01 -5.454000000000000e+00 5.801400000000000e+01
   2934     210    1 0.000000000000000e+00 5.415600000000000e+01 -2.116000000000000e+00 5.788700000000000e+01
   2935     210    2 0.000000000000000e+00 5.583900000000000e+01 5.410000000000000e-01 6.076500000000000e+01
   2936     210    1 0.000000000000000e+00 4.460200000000000e+01 -1.855000000000000e+00 7.063500000000001e+01
   2937     210    1 9.000000000000000e-02 4.192600000000000e+01 4.180000000000000e-01 7.053000000000000e+01
   2938     210    5 -9.000000000000000e-02 3.841700000000000e+01 1.613000000000000e+00 7.027000000000000e+01
   2939     210    1 0.000000000000000e+00 3.784300000000000e+01 4.258000000000000e+00 7.238000000000000e+01
   2940     210    2 0.000000000000000e+00 3.934700000000000e+01 7.899000000000000e+00 7.267000000000000e+01
   2941     211    6 9.800000000000000e-01 4.942400000000000e+01 4.330900000000000e+01 7.284000000000000e+01
   2942     211    7 -1.090000000000000e+00 5.018700000000000e+01 4.510100000000000e+01 7.568400000000000e+01
   2943     211    3 1.900000000000000e-01 4.633600000000000e+01 4.904100000000000e+01 7.501600000000001e+01
   2944     211    4 -8.000000000000000e-02 4.449200000000000e+01 4.459200000000000e+01 7.527200000000001e+01
   2945     211    1 0.000000000000000e+00 4.675300000000000e+01 5.180700000000000e+01 7.787600000000000e+01
   2946     211    1 9.000000000000000e-02 4.654400000000000e+01 5.449500000000000e+01 8.058900000000000e+01
   2947     211    5 -9.000000000000000e-02 4.469000000000000e+01 5.661300000000000e+01 8.237000000000000e+01
   2948     211    1 0.000000000000000e+00 4.608000000000000e+01 5.745600000000000e+01 8.552600000000000e+01
   2949     211    2 0.000000000000000e+00 4.609000000000000e+01 5.737700000000000e+01 8.884699999999999e+01
   2950     211    1 0.000000000000000e+00 4.540100000000000e+01 4.349800000000000e+01 7.139100000000001e+01
   2951     211    1 9.000000000000000e-02 4.573300000000000e+01 4.328100000000000e+01 6.755000000000000e+01
   2952     211    5 -9.000000000000000e-02 4.415500000000000e+01 4.380600000000000e+01 6.419499999999999e+01
   2953     211    1 0.000000000000000e+00 4.179900000000000e+01 4.617100000000000e+01 6.340200000000000e+01
   2954     211    2 0.000000000000000e+00 3.864600000000000e+01 4.823200000000000e+01 6.536700000000000e+01
   2955     212    6 9.800000000000000e-01 5.493200000000000e+01 1.647900000000000e+01 3.570000000000000e+00
   2956     212    7 -1.090000000000000e+00 5.634700000000000e+01 1.491500000000000e+01 5.300000000000000e-01
   2957     212    3 1.900000000000000e-01 6.041600000000000e+01 1.443500000000000e+01 -2.447000000000000e+00
   2958     212    4 -8.000000000000000e-02 5.918200000000000e+01 1.846400000000000e+01 -3.643000000000000e+00
   2959     212    1 0.000000000000000e+00 6.348400000000000e+01 1.270400000000000e+01 -4.177000000000000e+00
   2960     212    1 9.000000000000000e-02 6.626800000000000e+01 1.413000000000000e+01 -5.364000000000000e+00
   2961     212    5 -9.000000000000000e-02 6.833199999999999e+01 1.656600000000000e+01 -6.578000000000000e+00
   2962     212    1 0.000000000000000e+00 6.981399999999999e+01 1.940500000000000e+01 -5.722000000000000e+00
   2963     212    2 0.000000000000000e+00 7.341700000000000e+01 1.937000000000000e+01 -3.689000000000000e+00
   2964     212    1 0.000000000000000e+00 5.805100000000000e+01 1.916900000000000e+01 -7.163000000000000e+00
   2965     212    1 9.000000000000000e-02 5.656500000000000e+01 1.774700000000000e+01 -9.907999999999999e+00
   2966     212    5 -9.000000000000000e-02 5.617700000000000e+01 2.077300000000000e+01 -1.209000000000000e+01
   2967     212    1 0.000000000000000e+00 5.704100000000000e+01 2.186100000000000e+01 -1.531200000000000e+01
   2968     212    2 0.000000000000000e+00 5.817000000000000e+01 2.029200000000000e+01 -1.862800000000000e+01
   2969     213    6 9.800000000000000e-01 3.969600000000000e+01 5.448500000000000e+01 1.023930000000000e+02
   2970     213    7 -1.090000000000000e+00 3.817400000000000e+01 5.736400000000000e+01 1.024070000000000e+02
   2971     213    3 1.900000000000000e-01 3.441600000000000e+01 5.790900000000000e+01 9.782899999999999e+01
   2972     213    4 -8.000000000000000e-02 3.464800000000000e+01 6.199800000000000e+01 1.010210000000000e+02
   2973     213    1 0.000000000000000e+00 3.102000000000000e+01 5.788000000000000e+01 9.691300000000000e+01
   2974     213    1 9.000000000000000e-02 2.796600000000000e+01 5.693500000000000e+01 9.535599999999999e+01
   2975     213    5 -9.000000000000000e-02 2.509000000000000e+01 5.757500000000000e+01 9.358300000000000e+01
   2976     213    1 0.000000000000000e+00 2.455700000000000e+01 5.571400000000000e+01 9.080100000000000e+01
   2977     213    2 0.000000000000000e+00 2.733200000000000e+01 5.320900000000000e+01 8.876600000000001e+01
   2978     213    1 0.000000000000000e+00 3.485500000000000e+01 6.499400000000000e+01 9.831800000000000e+01
   2979     213    1 9.000000000000000e-02 3.229700000000000e+01 6.711700000000000e+01 9.716000000000000e+01
   2980     213    5 -9.000000000000000e-02 2.880200000000000e+01 6.610500000000000e+01 9.670699999999999e+01
   2981     213    1 0.000000000000000e+00 2.712900000000000e+01 6.332300000000000e+01 9.570500000000000e+01
   2982     213    2 0.000000000000000e+00 2.816300000000000e+01 6.145400000000000e+01 9.964800000000000e+01
   2983     214    6 9.800000000000000e-01 8.432100000000000e+01 1.472000000000000e+00 9.944499999999999e+01
   2984     214    7 -1.090000000000000e+00 8.443100000000000e+01 1.465000000000000e+00 9.596599999999999e+01
   2985     214    3 1.900000000000000e-01 8.127400000000000e+01 -1.379000000000000e+00 9.503800000000000e+01
   2986     214    4 -8.000000000000000e-02 7.988100000000000e+01 -8.200000000000000e-02 9.202700000000000e+01
   2987     214    1 0.000000000000000e+00 7.773600000000000e+01 -2.960000000000000e+00 9.599900000000000e+01
   2988     214    1 9.000000000000000e-02 7.545000000000000e+01 -2.723000000000000e+00 9.797600000000000e+01
   2989     214    5 -9.000000000000000e-02 7.216300000000000e+01 -1.528000000000000e+00 9.797600000000000e+01
   2990     214    1 0.000000000000000e+00 7.201500000000000e+01 4.540000000000000e-01 9.521800000000000e+01
   2991     214    2 0.000000000000000e+00 6.915400000000000e+01 1.628000000000000e+00 9.329700000000000e+01
   2992     214    1 0.000000000000000e+00 7.751000000000001e+01 2.580000000000000e+00 8.968600000000001e+01
   2993     214    1 9.000000000000000e-02 7.512300000000000e+01 5.514000000000000e+00 8.860599999999999e+01
   2994     214    5 -9.000000000000000e-02 7.391900000000000e+01 8.531000000000001e+00 8.760800000000000e+01
   2995     214    1 0.000000000000000e+00 7.173000000000000e+01 1.026700000000000e+01 8.967300000000000e+01
   2996     214    2 0.000000000000000e+00 6.952100000000000e+01 1.183100000000000e+01 9.267500000000000e+01
   2997     215    6 9.800000000000000e-01 6.783700000000000e+01 1.416700000000000e+01 1.009830000000000e+02
   2998     215    7 -1.090000000000000e+00 6.470200000000000e+01 1.243300000000000e+01 1.006590000000000e+02
   2999     215    3 1.900000000000000e-01 6.303300000000000e+01 9.278000000000000e+00 9.965900000000001e+01
   3000     215    4 -8.000000000000000e-02 6.242300000000000e+01 9.622000000000000e+00 1.031410000000000e+02
   3001     215    1 0.000000000000000e+00 6.034400000000000e+01 7.893000000000000e+00 9.688100000000000e+01
   3002     215    1 9.000000000000000e-02 5.710000000000000e+01 8.361000000000001e+00 9.668600000000001e+01
   3003     215    5 -9.000000000000000e-02 5.702500000000000e+01 1.007500000000000e+01 9.386000000000000e+01
   3004     215    1 0.000000000000000e+00 5.746700000000000e+01 1.320300000000000e+01 9.252300000000000e+01
   3005     215    2 0.000000000000000e+00 5.821500000000000e+01 1.718100000000000e+01 9.205300000000000e+01
   3006     215    1 0.000000000000000e+00 6.092300000000000e+01 7.812000000000000e+00 1.058990000000000e+02
   3007     215    1 9.000000000000000e-02 6.107700000000000e+01 8.940000000000000e+00 1.092370000000000e+02
   3008     215    5 -9.000000000000000e-02 6.272600000000000e+01 8.243000000000000e+00 1.125620000000000e+02
   3009     215    1 0.000000000000000e+00 6.407400000000000e+01 9.819000000000001e+00 1.146510000000000e+02
   3010     215    2 0.000000000000000e+00 6.836000000000000e+01 1.014000000000000e+01 1.140010000000000e+02
   3011     216    6 9.800000000000000e-01 5.171500000000000e+01 9.168899999999999e+01 5.209000000000000e+00
   3012     216    7 -1.090000000000000e+00 5.333300000000000e+01 8.897600000000000e+01 6.839000000000000e+00
   3013     216    3 1.900000000000000e-01 5.343700000000000e+01 8.749100000000000e+01 1.130300000000000e+01
   3014     216    4 -8.000000000000000e-02 5.160900000000000e+01 8.432200000000000e+01 1.012900000000000e+01
   3015     216    1 0.000000000000000e+00 5.471700000000000e+01 8.555400000000000e+01 1.439300000000000e+01
   3016     216    1 9.000000000000000e-02 5.309000000000000e+01 8.303000000000000e+01 1.633300000000000e+01
   3017     216    5 -9.000000000000000e-02 5.019000000000000e+01 8.330100000000000e+01 1.660200000000000e+01
   3018     216    1 0.000000000000000e+00 4.665300000000000e+01 8.426700000000000e+01 1.700200000000000e+01
   3019     216    2 0.000000000000000e+00 4.666200000000000e+01 8.700300000000000e+01 2.012500000000000e+01
   3020     216    1 0.000000000000000e+00 5.243200000000000e+01 8.064900000000000e+01 1.113200000000000e+01
   3021     216    1 9.000000000000000e-02 5.039800000000000e+01 7.779700000000000e+01 1.131300000000000e+01
   3022     216    5 -9.000000000000000e-02 4.720500000000000e+01 7.682800000000000e+01 1.210800000000000e+01
   3023     216    1 0.000000000000000e+00 4.618200000000000e+01 7.637100000000000e+01 1.549800000000000e+01
   3024     216    2 0.000000000000000e+00 4.310700000000000e+01 7.820600000000000e+01 1.762500000000000e+01
   3025     217    6 9.800000000000000e-01 8.245800000000000e+01 1.030950000000000e+02 1.106190000000000e+02
   3026     217    7 -1.090000000000000e+00 8.143000000000001e+01 1.007750000000000e+02 1.129320000000000e+02
   3027     217    3 1.900000000000000e-01 8.624400000000000e+01 9.745999999999999e+01 1.123400000000000e+02
   3028     217    4 -8.000000000000000e-02 8.563300000000000e+01 9.839300000000000e+01 1.154900000000000e+02
   3029     217    1 0.000000000000000e+00 8.678200000000000e+01 9.582299999999999e+01 1.086610000000000e+02
   3030     217    1 9.000000000000000e-02 8.703700000000001e+01 9.371800000000000e+01 1.056920000000000e+02
   3031     217    5 -9.000000000000000e-02 8.645800000000000e+01 9.105800000000001e+01 1.040030000000000e+02
   3032     217    1 0.000000000000000e+00 8.785800000000000e+01 9.080600000000000e+01 1.009450000000000e+02
   3033     217    2 0.000000000000000e+00 9.045200000000000e+01 8.844700000000000e+01 9.864500000000000e+01
   3034     217    1 0.000000000000000e+00 8.879900000000001e+01 1.000510000000000e+02 1.172060000000000e+02
   3035     217    1 9.000000000000000e-02 9.035200000000000e+01 1.030620000000000e+02 1.174760000000000e+02
   3036     217    5 -9.000000000000000e-02 9.125700000000001e+01 1.062780000000000e+02 1.159710000000000e+02
   3037     217    1 0.000000000000000e+00 9.301700000000000e+01 1.078260000000000e+02 1.135080000000000e+02
   3038     217    2 0.000000000000000e+00 9.218300000000001e+01 1.091650000000000e+02 1.093700000000000e+02
   3039     218    6 9.800000000000000e-01 8.153700000000001e+01 8.172499999999999e+01 9.770000000000000e+00
   3040     218    7 -1.090000000000000e+00 8.416700000000000e+01 8.036100000000000e+01 1.144400000000000e+01
   3041     218    3 1.900000000000000e-01 8.776500000000000e+01 8.038900000000000e+01 1.021800000000000e+01
   3042     218    4 -8.000000000000000e-02 8.864900000000000e+01 8.227900000000000e+01 1.439800000000000e+01
   3043     218    1 0.000000000000000e+00 9.017500000000000e+01 8.063200000000001e+01 6.727000000000000e+00
   3044     218    1 9.000000000000000e-02 9.329700000000000e+01 7.886600000000000e+01 6.288000000000000e+00
   3045     218    5 -9.000000000000000e-02 9.620300000000000e+01 7.709500000000000e+01 6.709000000000000e+00
   3046     218    1 0.000000000000000e+00 9.924500000000000e+01 7.850600000000000e+01 6.294000000000000e+00
   3047     218    2 0.000000000000000e+00 1.017540000000000e+02 7.720399999999999e+01 8.526000000000000e+00
   3048     218    1 0.000000000000000e+00 8.971400000000000e+01 8.173399999999999e+01 1.816600000000000e+01
   3049     218    1 9.000000000000000e-02 8.959800000000000e+01 8.035899999999999e+01 2.151200000000000e+01
   3050     218    5 -9.000000000000000e-02 8.818899999999999e+01 7.876600000000001e+01 2.398300000000000e+01
   3051     218    1 0.000000000000000e+00 8.915100000000000e+01 7.576200000000000e+01 2.533600000000000e+01
   3052     218    2 0.000000000000000e+00 9.301900000000001e+01 7.489200000000000e+01 2.549300000000000e+01
   3053     219    6 9.800000000000000e-01 9.187800000000000e+01 5.192300000000000e+01 9.223399999999999e+01
   3054     219    7 -1.090000000000000e+00 9.008799999999999e+01 5.452900000000000e+01 9.086499999999999e+01
   3055     219    3 1.900000000000000e-01 9.367800000000000e+01 5.660900000000000e+01 9.065900000000001e+01
   3056     219    4 -8.000000000000000e-02 9.319400000000000e+01 5.760300000000000e+01 8.746700000000000e+01
   3057     219    1 0.000000000000000e+00 9.411799999999999e+01 5.957600000000000e+01 9.127900000000000e+01
   3058     219    1 9.000000000000000e-02 9.594700000000000e+01 6.252400000000000e+01 9.094900000000000e+01
   3059     219    5 -9.000000000000000e-02 9.538800000000001e+01 6.426300000000001e+01 9.389100000000001e+01
   3060     219    1 0.000000000000000e+00 9.425700000000001e+01 6.728700000000001e+01 9.454000000000001e+01
   3061     219    2 0.000000000000000e+00 9.171700000000000e+01 7.039100000000001e+01 9.374400000000000e+01
   3062     219    1 0.000000000000000e+00 9.521500000000000e+01 5.825100000000000e+01 8.389100000000001e+01
   3063     219    1 9.000000000000000e-02 9.825300000000000e+01 5.743000000000000e+01 8.215000000000001e+01
   3064     219    5 -9.000000000000000e-02 1.007040000000000e+02 5.515300000000000e+01 8.185200000000000e+01
   3065     219    1 0.000000000000000e+00 1.026510000000000e+02 5.361300000000000e+01 8.409699999999999e+01
   3066     219    2 0.000000000000000e+00 1.061800000000000e+02 5.143200000000000e+01 8.375900000000000e+01
   3067     220    6 9.800000000000000e-01 4.916700000000000e+01 5.750400000000000e+01 8.497000000000000e+01
   3068     220    7 -1.090000000000000e+00 5.281500000000000e+01 5.766600000000000e+01 8.532500000000000e+01
   3069     220    3 1.900000000000000e-01 5.319300000000000e+01 5.628500000000000e+01 8.900700000000001e+01
   3070     220    4 -8.000000000000000e-02 5.597200000000000e+01 5.856200000000000e+01 9.016700000000000e+01
   3071     220    1 0.000000000000000e+00 5.355000000000000e+01 5.299300000000000e+01 8.801200000000000e+01
   3072     220    1 9.000000000000000e-02 5.053600000000000e+01 5.157700000000000e+01 8.710899999999999e+01
   3073     220    5 -9.000000000000000e-02 5.072900000000000e+01 5.039400000000000e+01 8.377900000000000e+01
   3074     220    1 0.000000000000000e+00 5.329300000000000e+01 4.885000000000000e+01 8.380800000000001e+01
   3075     220    2 0.000000000000000e+00 5.603300000000000e+01 4.520500000000000e+01 8.386400000000000e+01
   3076     220    1 0.000000000000000e+00 5.862800000000000e+01 5.577600000000000e+01 9.218000000000001e+01
   3077     220    1 9.000000000000000e-02 6.128700000000000e+01 5.419500000000000e+01 9.412500000000000e+01
   3078     220    5 -9.000000000000000e-02 6.074800000000000e+01 5.278100000000000e+01 9.662300000000000e+01
   3079     220    1 0.000000000000000e+00 5.876800000000000e+01 5.086100000000000e+01 9.828700000000001e+01
   3080     220    2 0.000000000000000e+00 5.556900000000000e+01 4.786900000000000e+01 9.854000000000001e+01
   3081     221    6 9.800000000000000e-01 4.560000000000000e-01 6.978700000000001e+01 6.859000000000000e+01
   3082     221    7 -1.090000000000000e+00 2.635000000000000e+00 6.691300000000000e+01 6.768899999999999e+01
   3083     221    3 1.900000000000000e-01 4.012000000000000e+00 6.665100000000000e+01 6.380100000000000e+01
   3084     221    4 -8.000000000000000e-02 5.131000000000000e+00 6.415700000000000e+01 6.542800000000000e+01
   3085     221    1 0.000000000000000e+00 7.119000000000000e+00 6.730900000000000e+01 6.343600000000000e+01
   3086     221    1 9.000000000000000e-02 1.057600000000000e+01 6.679900000000001e+01 6.400500000000000e+01
   3087     221    5 -9.000000000000000e-02 1.373000000000000e+01 6.730400000000000e+01 6.395900000000000e+01
   3088     221    1 0.000000000000000e+00 1.511400000000000e+01 7.033400000000000e+01 6.283900000000000e+01
   3089     221    2 0.000000000000000e+00 1.428700000000000e+01 7.463900000000000e+01 6.250200000000000e+01
   3090     221    1 0.000000000000000e+00 2.957000000000000e+00 6.252200000000000e+01 6.279300000000000e+01
   3091     221    1 9.000000000000000e-02 1.875000000000000e+00 6.280500000000000e+01 5.916300000000000e+01
   3092     221    5 -9.000000000000000e-02 3.785000000000000e+00 6.290900000000000e+01 5.657500000000000e+01
   3093     221    1 0.000000000000000e+00 3.833000000000000e+00 6.432100000000000e+01 5.363900000000000e+01
   3094     221    2 0.000000000000000e+00 2.457000000000000e+00 6.560400000000000e+01 4.951600000000000e+01
   3095     222    6 9.800000000000000e-01 9.267000000000000e+01 6.474800000000000e+01 2.810000000000000e+00
   3096     222    7 -1.090000000000000e+00 9.125500000000000e+01 6.716700000000000e+01 9.260000000000000e-01
   3097     222    3 1.900000000000000e-01 8.844300000000000e+01 6.412900000000000e+01 -6.080000000000000e-01
   3098     222    4 -8.000000000000000e-02 8.609399999999999e+01 6.552800000000001e+01 -3.722000000000000e+00
   3099     222    1 0.000000000000000e+00 8.841200000000001e+01 6.012800000000000e+01 -6.750000000000000e-01
   3100     222    1 9.000000000000000e-02 8.706000000000000e+01 5.746800000000000e+01 1.838000000000000e+00
   3101     222    5 -9.000000000000000e-02 8.659399999999999e+01 5.809800000000000e+01 5.142000000000000e+00
   3102     222    1 0.000000000000000e+00 8.955500000000001e+01 5.696900000000000e+01 6.052000000000000e+00
   3103     222    2 0.000000000000000e+00 9.135299999999999e+01 5.342500000000000e+01 5.770000000000000e+00
   3104     222    1 0.000000000000000e+00 8.576500000000000e+01 6.599100000000000e+01 -7.677000000000000e+00
   3105     222    1 9.000000000000000e-02 8.847199999999999e+01 6.769700000000000e+01 -9.228999999999999e+00
   3106     222    5 -9.000000000000000e-02 8.982500000000000e+01 6.527600000000000e+01 -1.002400000000000e+01
   3107     222    1 0.000000000000000e+00 8.961199999999999e+01 6.410200000000000e+01 -1.314800000000000e+01
   3108     222    2 0.000000000000000e+00 9.029700000000000e+01 6.107400000000000e+01 -1.642000000000000e+01
   3109     223    6 9.800000000000000e-01 9.477200000000001e+01 7.900200000000000e+01 7.305100000000000e+01
   3110     223    7 -1.090000000000000e+00 9.601400000000000e+01 8.196800000000000e+01 7.452200000000001e+01
   3111     223    3 1.900000000000000e-01 9.780900000000000e+01 8.331600000000000e+01 7.787800000000000e+01
   3112     223    4 -8.000000000000000e-02 9.685700000000000e+01 8.098399999999999e+01 8.017800000000000e+01
   3113     223    1 0.000000000000000e+00 9.687000000000000e+01 8.118100000000000e+01 8.129500000000000e+01
   3114     223    1 9.000000000000000e-02 9.868000000000001e+01 8.147100000000000e+01 8.473099999999999e+01
   3115     223    5 -9.000000000000000e-02 9.934000000000000e+01 8.016900000000000e+01 8.778600000000000e+01
   3116     223    1 0.000000000000000e+00 1.007270000000000e+02 7.736100000000000e+01 8.767600000000000e+01
   3117     223    2 0.000000000000000e+00 1.027930000000000e+02 7.394900000000000e+01 8.933199999999999e+01
   3118     223    1 0.000000000000000e+00 9.550700000000001e+01 7.957700000000000e+01 8.362100000000000e+01
   3119     223    1 9.000000000000000e-02 9.370099999999999e+01 7.806600000000000e+01 8.659000000000000e+01
   3120     223    5 -9.000000000000000e-02 9.322199999999999e+01 7.566100000000000e+01 8.918100000000000e+01
   3121     223    1 0.000000000000000e+00 9.104700000000000e+01 7.365800000000000e+01 8.896200000000000e+01
   3122     223    2 0.000000000000000e+00 9.008700000000000e+01 6.996400000000000e+01 9.077600000000000e+01
   3123     224    6 9.800000000000000e-01 5.008600000000000e+01 2.519200000000000e+01 1.125640000000000e+02
   3124     224    7 -1.090000000000000e+00 5.191200000000000e+01 2.752800000000000e+01 1.108530000000000e+02
   3125     224    3 1.900000000000000e-01 5.015100000000000e+01 3.120100000000000e+01 1.087470000000000e+02
   3126     224    4 -8.000000000000000e-02 5.070100000000000e+01 3.327300000000000e+01 1.122790000000000e+02
   3127     224    1 0.000000000000000e+00 5.042300000000000e+01 3.420100000000000e+01 1.057200000000000e+02
   3128     224    1 9.000000000000000e-02 4.965600000000000e+01 3.255900000000000e+01 1.023330000000000e+02
   3129     224    5 -9.000000000000000e-02 4.918200000000000e+01 2.974400000000000e+01 1.009190000000000e+02
   3130     224    1 0.000000000000000e+00 5.143200000000000e+01 2.741300000000000e+01 1.021420000000000e+02
   3131     224    2 0.000000000000000e+00 5.391000000000000e+01 2.481700000000000e+01 1.039790000000000e+02
   3132     224    1 0.000000000000000e+00 5.064900000000000e+01 3.679700000000000e+01 1.146530000000000e+02
   3133     224    1 9.000000000000000e-02 5.047200000000000e+01 3.976600000000000e+01 1.162740000000000e+02
   3134     224    5 -9.000000000000000e-02 5.132900000000000e+01 4.294500000000000e+01 1.158720000000000e+02
   3135     224    1 0.000000000000000e+00 5.129900000000000e+01 4.603700000000000e+01 1.173340000000000e+02
   3136     224    2 0.000000000000000e+00 5.297800000000000e+01 4.983300000000000e+01 1.172210000000000e+02
   3137     225    6 9.800000000000000e-01 1.066820000000000e+02 5.509900000000000e+01 3.755900000000000e+01
   3138     225    7 -1.090000000000000e+00 1.099770000000000e+02 5.658100000000000e+01 3.720100000000000e+01
   3139     225    3 1.900000000000000e-01 1.101020000000000e+02 5.338200000000000e+01 3.532600000000000e+01
   3140     225    4 -8.000000000000000e-02 1.121120000000000e+02 5.383800000000000e+01 3.530400000000000e+01
   3141     225    1 0.000000000000000e+00 1.090280000000000e+02 5.392000000000000e+01 3.145200000000000e+01
   3142     225    1 9.000000000000000e-02 1.060020000000000e+02 5.334500000000000e+01 2.964000000000000e+01
   3143     225    5 -9.000000000000000e-02 1.028820000000000e+02 5.288400000000000e+01 3.049700000000000e+01
   3144     225    1 0.000000000000000e+00 1.012090000000000e+02 5.484500000000000e+01 2.840000000000000e+01
   3145     225    2 0.000000000000000e+00 1.027380000000000e+02 5.653900000000000e+01 2.499400000000000e+01
   3146     225    1 0.000000000000000e+00 1.136660000000000e+02 5.043800000000000e+01 3.637800000000000e+01
   3147     225    1 9.000000000000000e-02 1.141580000000000e+02 4.735500000000000e+01 3.807000000000000e+01
   3148     225    5 -9.000000000000000e-02 1.129190000000000e+02 4.419300000000000e+01 3.774200000000000e+01
   3149     225    1 0.000000000000000e+00 1.109830000000000e+02 4.205200000000000e+01 3.918600000000000e+01
   3150     225    2 0.000000000000000e+00 1.095970000000000e+02 3.850600000000000e+01 3.944300000000000e+01
   3151     226    6 9.800000000000000e-01 4.630200000000000e+01 1.011850000000000e+02 3.895400000000000e+01
   3152     226    7 -1.090000000000000e+00 4.639100000000000e+01 1.035600000000000e+02 4.170900000000000e+01
   3153     226    3 1.900000000000000e-01 4.462200000000000e+01 1.040460000000000e+02 4.647700000000000e+01
   3154     226    4 -8.000000000000000e-02 4.801300000000000e+01 1.035530000000000e+02 4.585800000000000e+01
   3155     226    1 0.000000000000000e+00 4.108100000000000e+01 1.051120000000000e+02 4.835600000000000e+01
   3156     226    1 9.000000000000000e-02 3.745300000000000e+01 1.051070000000000e+02 4.681100000000000e+01
   3157     226    5 -9.000000000000000e-02 3.867900000000000e+01 1.054350000000000e+02 4.402900000000000e+01
   3158     226    1 0.000000000000000e+00 4.167500000000000e+01 1.077140000000000e+02 4.407000000000000e+01
   3159     226    2 0.000000000000000e+00 4.427100000000000e+01 1.075980000000000e+02 4.731900000000000e+01
   3160     226    1 0.000000000000000e+00 5.002900000000000e+01 1.044640000000000e+02 4.859200000000000e+01
   3161     226    1 9.000000000000000e-02 5.201800000000000e+01 1.051940000000000e+02 5.165900000000000e+01
   3162     226    5 -9.000000000000000e-02 5.575400000000000e+01 1.051230000000000e+02 5.232400000000000e+01
   3163     226    1 0.000000000000000e+00 5.712500000000000e+01 1.075060000000000e+02 5.059100000000000e+01
   3164     226    2 0.000000000000000e+00 6.049900000000000e+01 1.095850000000000e+02 4.937900000000000e+01
   3165     227    6 9.800000000000000e-01 2.001500000000000e+01 1.237100000000000e+01 6.999500000000000e+01
   3166     227    7 -1.090000000000000e+00 1.646400000000000e+01 1.236600000000000e+01 7.079200000000000e+01
   3167     227    3 1.900000000000000e-01 1.294200000000000e+01 8.433000000000000e+00 6.802000000000000e+01
   3168     227    4 -8.000000000000000e-02 1.301600000000000e+01 9.739000000000001e+00 7.221400000000000e+01
   3169     227    1 0.000000000000000e+00 1.193900000000000e+01 7.642000000000000e+00 6.467200000000000e+01
   3170     227    1 9.000000000000000e-02 1.254400000000000e+01 6.467000000000000e+00 6.104200000000000e+01
   3171     227    5 -9.000000000000000e-02 1.531200000000000e+01 5.152000000000000e+00 5.982300000000000e+01
   3172     227    1 0.000000000000000e+00 1.873000000000000e+01 5.605000000000000e+00 5.915500000000000e+01
   3173     227    2 0.000000000000000e+00 2.286600000000000e+01 5.375000000000000e+00 6.011400000000000e+01
   3174     227    1 0.000000000000000e+00 1.338400000000000e+01 5.876000000000000e+00 7.352900000000000e+01
   3175     227    1 9.000000000000000e-02 1.665100000000000e+01 4.923000000000000e+00 7.470699999999999e+01
   3176     227    5 -9.000000000000000e-02 1.852200000000000e+01 3.087000000000000e+00 7.668400000000000e+01
   3177     227    1 0.000000000000000e+00 2.028000000000000e+01 7.700000000000000e-02 7.563900000000000e+01
   3178     227    2 0.000000000000000e+00 2.235500000000000e+01 -2.519000000000000e+00 7.437800000000000e+01
   3179     228    6 9.800000000000000e-01 4.758800000000000e+01 1.045740000000000e+02 1.079980000000000e+02
   3180     228    7 -1.090000000000000e+00 4.593700000000000e+01 1.075660000000000e+02 1.093030000000000e+02
   3181     228    3 1.900000000000000e-01 4.768800000000000e+01 1.101440000000000e+02 1.127010000000000e+02
   3182     228    4 -8.000000000000000e-02 4.403200000000000e+01 1.091740000000000e+02 1.129160000000000e+02
   3183     228    1 0.000000000000000e+00 5.153300000000000e+01 1.097980000000000e+02 1.133210000000000e+02
   3184     228    1 9.000000000000000e-02 5.329500000000000e+01 1.127780000000000e+02 1.120870000000000e+02
   3185     228    5 -9.000000000000000e-02 5.470200000000000e+01 1.159930000000000e+02 1.122820000000000e+02
   3186     228    1 0.000000000000000e+00 5.580100000000000e+01 1.173010000000000e+02 1.097470000000000e+02
   3187     228    2 0.000000000000000e+00 5.671500000000000e+01 1.208760000000000e+02 1.081500000000000e+02
   3188     228    1 0.000000000000000e+00 4.061600000000000e+01 1.112520000000000e+02 1.137810000000000e+02
   3189     228    1 9.000000000000000e-02 3.910700000000000e+01 1.127100000000000e+02 1.105870000000000e+02
   3190     228    5 -9.000000000000000e-02 3.935700000000000e+01 1.117050000000000e+02 1.069940000000000e+02
   3191     228    1 0.000000000000000e+00 3.797900000000000e+01 1.091190000000000e+02 1.047670000000000e+02
   3192     228    2 0.000000000000000e+00 4.046900000000000e+01 1.062720000000000e+02 1.030690000000000e+02
   3193     229    6 9.800000000000000e-01 1.120050000000000e+02 6.809900000000000e+01 4.076800000000000e+01
   3194     229    7 -1.090000000000000e+00 1.129890000000000e+02 6.527300000000000e+01 3.908500000000000e+01
   3195     229    3 1.900000000000000e-01 1.146310000000000e+02 6.038000000000000e+01 4.149200000000000e+01
   3196     229    4 -8.000000000000000e-02 1.128070000000000e+02 5.993500000000000e+01 3.718500000000000e+01
   3197     229    1 0.000000000000000e+00 1.173380000000000e+02 5.929000000000000e+01 4.413900000000000e+01
   3198     229    1 9.000000000000000e-02 1.189300000000000e+02 6.157900000000000e+01 4.680100000000000e+01
   3199     229    5 -9.000000000000000e-02 1.186200000000000e+02 6.115800000000000e+01 5.024100000000000e+01
   3200     229    1 0.000000000000000e+00 1.192760000000000e+02 5.789600000000000e+01 5.191800000000000e+01
   3201     229    2 0.000000000000000e+00 1.176320000000000e+02 5.458700000000000e+01 5.056400000000000e+01
   3202     229    1 0.000000000000000e+00 1.142770000000000e+02 5.626900000000000e+01 3.810100000000000e+01
   3203     229    1 9.000000000000000e-02 1.161910000000000e+02 5.369100000000000e+01 3.934400000000000e+01
   3204     229    5 -9.000000000000000e-02 1.189660000000000e+02 5.179900000000000e+01 3.860300000000000e+01
   3205     229    1 0.000000000000000e+00 1.213460000000000e+02 5.368800000000000e+01 3.755700000000000e+01
   3206     229    2 0.000000000000000e+00 1.225750000000000e+02 5.704100000000000e+01 3.551300000000000e+01
   3207     230    6 9.800000000000000e-01 9.754700000000000e+01 7.562300000000000e+01 1.033030000000000e+02
   3208     230    7 -1.090000000000000e+00 9.971500000000000e+01 7.792200000000000e+01 1.035730000000000e+02
   3209     230    3 1.900000000000000e-01 9.982100000000000e+01 8.226700000000000e+01 1.002000000000000e+02
   3210     230    4 -8.000000000000000e-02 9.909200000000000e+01 8.129800000000000e+01 1.031260000000000e+02
   3211     230    1 0.000000000000000e+00 1.004640000000000e+02 8.498900000000000e+01 9.748600000000000e+01
   3212     230    1 9.000000000000000e-02 1.008720000000000e+02 8.823200000000000e+01 9.660800000000000e+01
   3213     230    5 -9.000000000000000e-02 1.027480000000000e+02 9.069799999999999e+01 9.606300000000000e+01
   3214     230    1 0.000000000000000e+00 1.042100000000000e+02 9.100500000000000e+01 9.913300000000000e+01
   3215     230    2 0.000000000000000e+00 1.055420000000000e+02 8.901500000000000e+01 1.027680000000000e+02
   3216     230    1 0.000000000000000e+00 9.899700000000000e+01 8.420900000000000e+01 1.055580000000000e+02
   3217     230    1 9.000000000000000e-02 1.009770000000000e+02 8.497100000000000e+01 1.084340000000000e+02
   3218     230    5 -9.000000000000000e-02 9.974500000000000e+01 8.652800000000001e+01 1.115480000000000e+02
   3219     230    1 0.000000000000000e+00 9.764000000000000e+01 8.837400000000000e+01 1.135570000000000e+02
   3220     230    2 0.000000000000000e+00 9.721100000000000e+01 9.237400000000000e+01 1.114680000000000e+02
   3221     231    6 9.800000000000000e-01 4.711400000000000e+01 6.258400000000000e+01 1.018240000000000e+02
   3222     231    7 -1.090000000000000e+00 4.583400000000000e+01 6.199600000000000e+01 1.052960000000000e+02
   3223     231    3 1.900000000000000e-01 4.056700000000000e+01 6.042300000000000e+01 1.085270000000000e+02
   3224     231    4 -8.000000000000000e-02 4.229700000000000e+01 6.335800000000000e+01 1.054200000000000e+02
   3225     231    1 0.000000000000000e+00 4.065200000000000e+01 5.700300000000000e+01 1.105000000000000e+02
   3226     231    1 9.000000000000000e-02 4.159800000000000e+01 5.441800000000000e+01 1.084580000000000e+02
   3227     231    5 -9.000000000000000e-02 4.074500000000000e+01 5.113300000000000e+01 1.074740000000000e+02
   3228     231    1 0.000000000000000e+00 3.918300000000000e+01 4.824400000000000e+01 1.090420000000000e+02
   3229     231    2 0.000000000000000e+00 3.547400000000000e+01 4.750600000000000e+01 1.104160000000000e+02
   3230     231    1 0.000000000000000e+00 4.213500000000000e+01 6.706399999999999e+01 1.047930000000000e+02
   3231     231    1 9.000000000000000e-02 4.381100000000000e+01 6.998399999999999e+01 1.047620000000000e+02
   3232     231    5 -9.000000000000000e-02 4.569100000000000e+01 7.231800000000000e+01 1.061740000000000e+02
   3233     231    1 0.000000000000000e+00 4.816900000000000e+01 7.275100000000000e+01 1.038950000000000e+02
   3234     231    2 0.000000000000000e+00 5.022900000000000e+01 7.505600000000000e+01 1.011900000000000e+02
   3235     232    6 9.800000000000000e-01 1.074590000000000e+02 6.744600000000000e+01 8.706900000000000e+01
   3236     232    7 -1.090000000000000e+00 1.073680000000000e+02 7.030700000000000e+01 8.889600000000000e+01
   3237     232    3 1.900000000000000e-01 1.094830000000000e+02 7.241300000000000e+01 9.425500000000000e+01
   3238     232    4 -8.000000000000000e-02 1.124900000000000e+02 7.083700000000000e+01 9.206999999999999e+01
   3239     232    1 0.000000000000000e+00 1.078990000000000e+02 7.546800000000000e+01 9.637800000000000e+01
   3240     232    1 9.000000000000000e-02 1.051670000000000e+02 7.741200000000001e+01 9.572799999999999e+01
   3241     232    5 -9.000000000000000e-02 1.020740000000000e+02 7.678700000000001e+01 9.491200000000001e+01
   3242     232    1 0.000000000000000e+00 1.008260000000000e+02 7.753200000000000e+01 9.181300000000000e+01
   3243     232    2 0.000000000000000e+00 9.778100000000001e+01 7.633700000000000e+01 8.936600000000000e+01
   3244     232    1 0.000000000000000e+00 1.158970000000000e+02 7.278700000000001e+01 9.137800000000000e+01
   3245     232    1 9.000000000000000e-02 1.185800000000000e+02 7.509600000000000e+01 9.244600000000000e+01
   3246     232    5 -9.000000000000000e-02 1.193830000000000e+02 7.875000000000000e+01 9.187000000000000e+01
   3247     232    1 0.000000000000000e+00 1.160810000000000e+02 8.079000000000001e+01 9.175900000000000e+01
   3248     232    2 0.000000000000000e+00 1.132670000000000e+02 8.445600000000000e+01 9.125200000000000e+01
   3249     233    6 9.800000000000000e-01 5.473100000000000e+01 1.928500000000000e+01 6.302000000000000e+01
   3250     233    7 -1.090000000000000e+00 5.518000000000000e+01 1.673400000000000e+01 6.046800000000000e+01
   3251     233    3 1.900000000000000e-01 5.347900000000000e+01 1.331600000000000e+01 5.814300000000000e+01
   3252     233    4 -8.000000000000000e-02 5.155800000000000e+01 1.530100000000000e+01 5.595800000000000e+01
   3253     233    1 0.000000000000000e+00 5.509500000000000e+01 9.817000000000000e+00 5.810600000000000e+01
   3254     233    1 9.000000000000000e-02 5.750400000000000e+01 7.817000000000000e+00 5.597900000000000e+01
   3255     233    5 -9.000000000000000e-02 6.097200000000000e+01 6.913000000000000e+00 5.496200000000000e+01
   3256     233    1 0.000000000000000e+00 6.327200000000000e+01 9.563000000000001e+00 5.378400000000000e+01
   3257     233    2 0.000000000000000e+00 6.414000000000000e+01 1.327800000000000e+01 5.286800000000000e+01
   3258     233    1 0.000000000000000e+00 4.813500000000000e+01 1.574500000000000e+01 5.392400000000000e+01
   3259     233    1 9.000000000000000e-02 4.559100000000000e+01 1.332800000000000e+01 5.373200000000000e+01
   3260     233    5 -9.000000000000000e-02 4.336800000000000e+01 1.198500000000000e+01 5.599800000000000e+01
   3261     233    1 0.000000000000000e+00 4.441900000000000e+01 1.129400000000000e+01 5.883600000000000e+01
   3262     233    2 0.000000000000000e+00 4.826500000000000e+01 9.824000000000000e+00 5.894700000000000e+01
   3263     234    6 9.800000000000000e-01 5.589500000000000e+01 8.220300000000000e+01 8.845000000000001e+00
   3264     234    7 -1.090000000000000e+00 5.350800000000000e+01 7.993400000000000e+01 7.262000000000000e+00
   3265     234    3 1.900000000000000e-01 5.030400000000000e+01 7.720200000000000e+01 8.208000000000000e+00
   3266     234    4 -8.000000000000000e-02 5.008300000000000e+01 8.016600000000000e+01 9.025000000000000e+00
   3267     234    1 0.000000000000000e+00 4.772700000000000e+01 7.518500000000000e+01 6.769000000000000e+00
   3268     234    1 9.000000000000000e-02 4.665500000000000e+01 7.301600000000001e+01 4.430000000000000e+00
   3269     234    5 -9.000000000000000e-02 4.468000000000000e+01 7.056900000000000e+01 3.207000000000000e+00
   3270     234    1 0.000000000000000e+00 4.177300000000000e+01 6.822499999999999e+01 2.831000000000000e+00
   3271     234    2 0.000000000000000e+00 4.039300000000000e+01 6.778200000000000e+01 5.864000000000000e+00
   3272     234    1 0.000000000000000e+00 4.636600000000000e+01 8.055000000000000e+01 9.821999999999999e+00
   3273     234    1 9.000000000000000e-02 4.419900000000000e+01 8.042900000000000e+01 7.245000000000000e+00
   3274     234    5 -9.000000000000000e-02 4.358400000000000e+01 7.788600000000000e+01 4.892000000000000e+00
   3275     234    1 0.000000000000000e+00 4.598900000000000e+01 7.604600000000001e+01 2.953000000000000e+00
   3276     234    2 0.000000000000000e+00 4.699900000000000e+01 7.180400000000000e+01 1.230000000000000e+00
   3277     235    6 9.800000000000000e-01 2.326000000000000e+01 1.067110000000000e+02 1.213000000000000e+01
   3278     235    7 -1.090000000000000e+00 2.405700000000000e+01 1.083080000000000e+02 9.113000000000000e+00
   3279     235    3 1.900000000000000e-01 2.665000000000000e+01 1.081390000000000e+02 5.642000000000000e+00
   3280     235    4 -8.000000000000000e-02 2.539900000000000e+01 1.042410000000000e+02 5.169000000000000e+00
   3281     235    1 0.000000000000000e+00 3.037400000000000e+01 1.090230000000000e+02 3.858000000000000e+00
   3282     235    1 9.000000000000000e-02 3.229700000000000e+01 1.097600000000000e+02 7.155000000000000e+00
   3283     235    5 -9.000000000000000e-02 3.555000000000000e+01 1.087720000000000e+02 8.811999999999999e+00
   3284     235    1 0.000000000000000e+00 3.781800000000000e+01 1.105420000000000e+02 1.115800000000000e+01
   3285     235    2 0.000000000000000e+00 4.098100000000000e+01 1.106150000000000e+02 1.377500000000000e+01
   3286     235    1 0.000000000000000e+00 2.705400000000000e+01 1.050280000000000e+02 1.684000000000000e+00
   3287     235    1 9.000000000000000e-02 2.902700000000000e+01 1.067300000000000e+02 -8.110000000000001e-01
   3288     235    5 -9.000000000000000e-02 3.177300000000000e+01 1.085700000000000e+02 -1.195000000000000e+00
   3289     235    1 0.000000000000000e+00 3.448700000000000e+01 1.065100000000000e+02 -7.340000000000000e-01
   3290     235    2 0.000000000000000e+00 3.762100000000000e+01 1.072700000000000e+02 -3.515000000000000e+00
   3291     236    6 9.800000000000000e-01 2.336900000000000e+01 1.021760000000000e+02 7.113200000000001e+01
   3292     236    7 -1.090000000000000e+00 2.253100000000000e+01 9.993500000000000e+01 6.876100000000000e+01
   3293     236    3 1.900000000000000e-01 2.364000000000000e+01 9.879400000000000e+01 7.205500000000001e+01
   3294     236    4 -8.000000000000000e-02 2.601600000000000e+01 9.726900000000001e+01 7.096100000000000e+01
   3295     236    1 0.000000000000000e+00 2.129400000000000e+01 9.718800000000000e+01 7.427800000000001e+01
   3296     236    1 9.000000000000000e-02 1.847400000000000e+01 9.547799999999999e+01 7.328900000000000e+01
   3297     236    5 -9.000000000000000e-02 1.605000000000000e+01 9.398099999999999e+01 7.275800000000000e+01
   3298     236    1 0.000000000000000e+00 1.569300000000000e+01 9.362600000000000e+01 7.002800000000001e+01
   3299     236    2 0.000000000000000e+00 1.516700000000000e+01 9.570200000000000e+01 6.641300000000000e+01
   3300     236    1 0.000000000000000e+00 2.726300000000000e+01 9.358600000000000e+01 7.002500000000001e+01
   3301     236    1 9.000000000000000e-02 2.494500000000000e+01 9.046800000000000e+01 6.928200000000000e+01
   3302     236    5 -9.000000000000000e-02 2.604600000000000e+01 8.728800000000000e+01 6.922799999999999e+01
   3303     236    1 0.000000000000000e+00 2.890200000000000e+01 8.729400000000000e+01 6.782200000000000e+01
   3304     236    2 0.000000000000000e+00 3.298100000000000e+01 8.703900000000000e+01 6.709200000000000e+01
   3305     237    6 9.800000000000000e-01 7.296700000000000e+01 1.569300000000000e+01 5.859500000000000e+01
   3306     237    7 -1.090000000000000e+00 7.172400000000000e+01 1.658600000000000e+01 6.196700000000000e+01
   3307     237    3 1.900000000000000e-01 6.922700000000000e+01 1.319000000000000e+01 6.198100000000000e+01
   3308     237    4 -8.000000000000000e-02 6.920600000000000e+01 1.355800000000000e+01 6.653500000000000e+01
   3309     237    1 0.000000000000000e+00 6.604000000000001e+01 1.289700000000000e+01 5.944400000000000e+01
   3310     237    1 9.000000000000000e-02 6.381600000000000e+01 1.450000000000000e+01 5.735000000000000e+01
   3311     237    5 -9.000000000000000e-02 6.135300000000000e+01 1.570000000000000e+01 5.527100000000000e+01
   3312     237    1 0.000000000000000e+00 6.083800000000000e+01 1.434000000000000e+01 5.214200000000000e+01
   3313     237    2 0.000000000000000e+00 5.695300000000000e+01 1.439300000000000e+01 5.182100000000000e+01
   3314     237    1 0.000000000000000e+00 7.044300000000000e+01 1.051800000000000e+01 6.724200000000000e+01
   3315     237    1 9.000000000000000e-02 7.351200000000000e+01 8.585000000000001e+00 6.590300000000001e+01
   3316     237    5 -9.000000000000000e-02 7.641400000000000e+01 7.135000000000000e+00 6.685100000000000e+01
   3317     237    1 0.000000000000000e+00 7.946200000000000e+01 7.601000000000000e+00 6.586100000000000e+01
   3318     237    2 0.000000000000000e+00 8.218100000000000e+01 6.307000000000000e+00 6.285300000000000e+01
   3319     238    6 9.800000000000000e-01 3.829700000000000e+01 1.044720000000000e+02 6.757299999999999e+01
   3320     238    7 -1.090000000000000e+00 3.548900000000000e+01 1.028850000000000e+02 6.934200000000000e+01
   3321     238    3 1.900000000000000e-01 3.586600000000000e+01 9.938700000000000e+01 7.408700000000000e+01
   3322     238    4 -8.000000000000000e-02 3.493900000000000e+01 9.923000000000000e+01 7.040000000000001e+01
   3323     238    1 0.000000000000000e+00 3.672000000000000e+01 9.886400000000000e+01 7.784999999999999e+01
   3324     238    1 9.000000000000000e-02 3.671700000000000e+01 9.597300000000000e+01 7.980700000000000e+01
   3325     238    5 -9.000000000000000e-02 3.347100000000000e+01 9.517700000000001e+01 8.028900000000000e+01
   3326     238    1 0.000000000000000e+00 3.195600000000000e+01 9.564100000000001e+01 8.334099999999999e+01
   3327     238    2 0.000000000000000e+00 3.014100000000000e+01 9.671200000000000e+01 8.673800000000000e+01
   3328     238    1 0.000000000000000e+00 3.165800000000000e+01 9.749700000000000e+01 7.038400000000000e+01
   3329     238    1 9.000000000000000e-02 2.889700000000000e+01 9.591000000000000e+01 6.858000000000000e+01
   3330     238    5 -9.000000000000000e-02 2.729800000000000e+01 9.362700000000000e+01 6.672300000000000e+01
   3331     238    1 0.000000000000000e+00 2.807500000000000e+01 9.068300000000001e+01 6.451100000000000e+01
   3332     238    2 0.000000000000000e+00 2.429600000000000e+01 8.839700000000001e+01 6.488200000000001e+01
   3333     239    6 9.800000000000000e-01 8.008300000000000e+01 4.284300000000000e+01 5.946600000000000e+01
   3334     239    7 -1.090000000000000e+00 7.958199999999999e+01 4.605700000000000e+01 6.003100000000000e+01
   3335     239    3 1.900000000000000e-01 8.214500000000000e+01 4.888800000000000e+01 5.876700000000000e+01
   3336     239    4 -8.000000000000000e-02 8.277000000000000e+01 5.003300000000000e+01 6.276500000000000e+01
   3337     239    1 0.000000000000000e+00 8.043700000000000e+01 5.171900000000000e+01 5.626000000000000e+01
   3338     239    1 9.000000000000000e-02 7.810599999999999e+01 5.314500000000000e+01 5.416400000000000e+01
   3339     239    5 -9.000000000000000e-02 7.777400000000000e+01 5.551500000000000e+01 5.169500000000000e+01
   3340     239    1 0.000000000000000e+00 8.050100000000000e+01 5.710300000000000e+01 5.095200000000000e+01
   3341     239    2 0.000000000000000e+00 8.373000000000000e+01 5.542100000000000e+01 4.924600000000000e+01
   3342     239    1 0.000000000000000e+00 8.655600000000000e+01 5.094800000000000e+01 6.207500000000000e+01
   3343     239    1 9.000000000000000e-02 8.970000000000000e+01 5.319700000000000e+01 6.196500000000000e+01
   3344     239    5 -9.000000000000000e-02 9.185700000000000e+01 5.558100000000000e+01 6.148500000000000e+01
   3345     239    1 0.000000000000000e+00 9.223999999999999e+01 5.901900000000000e+01 6.101000000000000e+01
   3346     239    2 0.000000000000000e+00 9.164100000000001e+01 6.041500000000000e+01 5.703400000000000e+01
   3347     240    6 9.800000000000000e-01 5.730100000000000e+01 1.025690000000000e+02 7.931200000000000e+01
   3348     240    7 -1.090000000000000e+00 5.532500000000000e+01 1.050460000000000e+02 7.745200000000000e+01
   3349     240    3 1.900000000000000e-01 5.677700000000000e+01 1.109350000000000e+02 7.763100000000000e+01
   3350     240    4 -8.000000000000000e-02 5.812900000000000e+01 1.082560000000000e+02 8.011799999999999e+01
   3351     240    1 0.000000000000000e+00 5.706700000000000e+01 1.140730000000000e+02 7.809999999999999e+01
   3352     240    1 9.000000000000000e-02 5.872000000000000e+01 1.172350000000000e+02 7.961600000000000e+01
   3353     240    5 -9.000000000000000e-02 6.072700000000000e+01 1.187180000000000e+02 8.159699999999999e+01
   3354     240    1 0.000000000000000e+00 6.107600000000000e+01 1.220580000000000e+02 8.243700000000000e+01
   3355     240    2 0.000000000000000e+00 6.113600000000000e+01 1.254330000000000e+02 8.454200000000000e+01
   3356     240    1 0.000000000000000e+00 6.001700000000000e+01 1.089080000000000e+02 8.345600000000000e+01
   3357     240    1 9.000000000000000e-02 6.253200000000000e+01 1.108990000000000e+02 8.471599999999999e+01
   3358     240    5 -9.000000000000000e-02 6.598500000000000e+01 1.114140000000000e+02 8.468800000000000e+01
   3359     240    1 0.000000000000000e+00 6.824299999999999e+01 1.130600000000000e+02 8.240300000000001e+01
   3360     240    2 0.000000000000000e+00 7.138300000000000e+01 1.121560000000000e+02 7.990500000000000e+01
   3361     241    6 9.800000000000000e-01 4.046400000000000e+01 6.968200000000000e+01 1.551100000000000e+01
   3362     241    7 -1.090000000000000e+00 4.126900000000000e+01 6.713500000000001e+01 1.375500000000000e+01
   3363     241    3 1.900000000000000e-01 4.103100000000000e+01 6.468600000000001e+01 1.710800000000000e+01
   3364     241    4 -8.000000000000000e-02 3.973800000000000e+01 6.366700000000000e+01 1.463000000000000e+01
   3365     241    1 0.000000000000000e+00 3.945800000000000e+01 6.317300000000000e+01 2.043500000000000e+01
   3366     241    1 9.000000000000000e-02 3.750500000000000e+01 6.347900000000000e+01 2.309500000000000e+01
   3367     241    5 -9.000000000000000e-02 3.665600000000000e+01 6.245200000000000e+01 2.613300000000000e+01
   3368     241    1 0.000000000000000e+00 3.981600000000000e+01 6.219200000000000e+01 2.736200000000000e+01
   3369     241    2 0.000000000000000e+00 4.313500000000000e+01 6.373500000000000e+01 2.920000000000000e+01
   3370     241    1 0.000000000000000e+00 3.723100000000000e+01 6.282800000000000e+01 1.202500000000000e+01
   3371     241    1 9.000000000000000e-02 3.502900000000000e+01 6.054800000000000e+01 1.030900000000000e+01
   3372     241    5 -9.000000000000000e-02 3.459100000000000e+01 5.694200000000000e+01 1.140500000000000e+01
   3373     241    1 0.000000000000000e+00 3.475500000000000e+01 5.326600000000000e+01 1.136900000000000e+01
   3374     241    2 0.000000000000000e+00 3.070800000000000e+01 5.162900000000000e+01 1.107700000000000e+01
   3375     242    6 9.800000000000000e-01 2.481200000000000e+01 1.030880000000000e+02 9.338000000000000e+01
   3376     242    7 -1.090000000000000e+00 2.667800000000000e+01 1.056770000000000e+02 9.523399999999999e+01
   3377     242    3 1.900000000000000e-01 2.589800000000000e+01 1.081600000000000e+02 9.991100000000000e+01
   3378     242    4 -8.000000000000000e-02 2.810100000000000e+01 1.058830000000000e+02 9.984399999999999e+01
   3379     242    1 0.000000000000000e+00 2.354100000000000e+01 1.092760000000000e+02 1.030870000000000e+02
   3380     242    1 9.000000000000000e-02 2.008900000000000e+01 1.077320000000000e+02 1.037210000000000e+02
   3381     242    5 -9.000000000000000e-02 1.746800000000000e+01 1.086650000000000e+02 1.057050000000000e+02
   3382     242    1 0.000000000000000e+00 1.644300000000000e+01 1.089560000000000e+02 1.092070000000000e+02
   3383     242    2 0.000000000000000e+00 1.221600000000000e+01 1.090520000000000e+02 1.105650000000000e+02
   3384     242    1 0.000000000000000e+00 3.079700000000000e+01 1.062040000000000e+02 1.014270000000000e+02
   3385     242    1 9.000000000000000e-02 3.362800000000000e+01 1.037260000000000e+02 1.020900000000000e+02
   3386     242    5 -9.000000000000000e-02 3.677400000000000e+01 1.040850000000000e+02 1.024240000000000e+02
   3387     242    1 0.000000000000000e+00 3.841500000000000e+01 1.045930000000000e+02 9.997700000000000e+01
   3388     242    2 0.000000000000000e+00 4.074800000000000e+01 1.047260000000000e+02 9.615800000000000e+01
   3389     243    6 9.800000000000000e-01 6.583000000000000e+01 9.603000000000000e+00 7.432299999999999e+01
   3390     243    7 -1.090000000000000e+00 6.533700000000000e+01 1.247100000000000e+01 7.676500000000000e+01
   3391     243    3 1.900000000000000e-01 6.569199999999999e+01 1.626700000000000e+01 7.608100000000000e+01
   3392     243    4 -8.000000000000000e-02 6.729500000000000e+01 1.601400000000000e+01 7.891600000000000e+01
   3393     243    1 0.000000000000000e+00 6.424600000000000e+01 2.012000000000000e+01 7.530600000000000e+01
   3394     243    1 9.000000000000000e-02 6.217800000000000e+01 2.274800000000000e+01 7.560100000000000e+01
   3395     243    5 -9.000000000000000e-02 5.924700000000000e+01 2.474300000000000e+01 7.540600000000001e+01
   3396     243    1 0.000000000000000e+00 5.725100000000000e+01 2.271500000000000e+01 7.304200000000000e+01
   3397     243    2 0.000000000000000e+00 5.775000000000000e+01 1.898400000000000e+01 7.189400000000001e+01
   3398     243    1 0.000000000000000e+00 7.118700000000000e+01 1.521400000000000e+01 7.759800000000000e+01
   3399     243    1 9.000000000000000e-02 7.387200000000000e+01 1.713100000000000e+01 7.615700000000000e+01
   3400     243    5 -9.000000000000000e-02 7.696299999999999e+01 1.702400000000000e+01 7.410700000000000e+01
   3401     243    1 0.000000000000000e+00 7.954400000000000e+01 1.516300000000000e+01 7.278100000000001e+01
   3402     243    2 0.000000000000000e+00 8.192900000000000e+01 1.307600000000000e+01 6.999299999999999e+01
   3403     244    6 9.800000000000000e-01 4.581000000000000e+01 6.502200000000001e+01 1.089490000000000e+02
   3404     244    7 -1.090000000000000e+00 4.353100000000000e+01 6.800100000000000e+01 1.072510000000000e+02
   3405     244    3 1.900000000000000e-01 3.889800000000000e+01 6.614800000000000e+01 1.054180000000000e+02
   3406     244    4 -8.000000000000000e-02 3.912400000000000e+01 6.620699999999999e+01 1.100200000000000e+02
   3407     244    1 0.000000000000000e+00 3.497300000000000e+01 6.594100000000000e+01 1.063320000000000e+02
   3408     244    1 9.000000000000000e-02 3.164400000000000e+01 6.646899999999999e+01 1.076010000000000e+02
   3409     244    5 -9.000000000000000e-02 2.960200000000000e+01 6.842400000000001e+01 1.095480000000000e+02
   3410     244    1 0.000000000000000e+00 2.798500000000000e+01 6.733799999999999e+01 1.119610000000000e+02
   3411     244    2 0.000000000000000e+00 2.907000000000000e+01 6.468600000000001e+01 1.148500000000000e+02
   3412     244    1 0.000000000000000e+00 3.758500000000000e+01 6.457599999999999e+01 1.134810000000000e+02
   3413     244    1 9.000000000000000e-02 3.537900000000000e+01 6.682100000000000e+01 1.151780000000000e+02
   3414     244    5 -9.000000000000000e-02 3.414400000000000e+01 6.982100000000000e+01 1.167970000000000e+02
   3415     244    1 0.000000000000000e+00 3.291400000000000e+01 7.199400000000000e+01 1.144740000000000e+02
   3416     244    2 0.000000000000000e+00 3.000600000000000e+01 7.338800000000001e+01 1.133010000000000e+02
   3417     245    6 9.800000000000000e-01 1.918300000000000e+01 5.443700000000000e+01 7.593600000000001e+01
   3418     245    7 -1.090000000000000e+00 2.063700000000000e+01 5.669600000000000e+01 7.788900000000000e+01
   3419     245    3 1.900000000000000e-01 2.475900000000000e+01 5.443900000000000e+01 8.159500000000000e+01
   3420     245    4 -8.000000000000000e-02 2.286100000000000e+01 5.715300000000000e+01 8.303300000000000e+01
   3421     245    1 0.000000000000000e+00 2.795700000000000e+01 5.611600000000000e+01 8.325700000000001e+01
   3422     245    1 9.000000000000000e-02 3.005000000000000e+01 5.694400000000000e+01 8.629300000000001e+01
   3423     245    5 -9.000000000000000e-02 3.095800000000000e+01 5.653200000000000e+01 8.947700000000000e+01
   3424     245    1 0.000000000000000e+00 3.118800000000000e+01 5.512700000000000e+01 9.296899999999999e+01
   3425     245    2 0.000000000000000e+00 2.963600000000000e+01 5.449600000000000e+01 9.633199999999999e+01
   3426     245    1 0.000000000000000e+00 2.109800000000000e+01 5.599700000000000e+01 8.651800000000000e+01
   3427     245    1 9.000000000000000e-02 2.126400000000000e+01 5.776300000000000e+01 8.964400000000001e+01
   3428     245    5 -9.000000000000000e-02 2.268300000000000e+01 5.911900000000000e+01 9.280200000000001e+01
   3429     245    1 0.000000000000000e+00 2.069200000000000e+01 5.892600000000000e+01 9.567400000000001e+01
   3430     245    2 0.000000000000000e+00 1.708000000000000e+01 6.090200000000000e+01 9.609300000000000e+01
   3431     246    6 9.800000000000000e-01 7.128300000000000e+01 5.717800000000000e+01 2.315300000000000e+01
   3432     246    7 -1.090000000000000e+00 7.113600000000000e+01 5.741900000000000e+01 1.958300000000000e+01
   3433     246    3 1.900000000000000e-01 7.459600000000000e+01 5.934500000000000e+01 1.878300000000000e+01
   3434     246    4 -8.000000000000000e-02 7.413600000000000e+01 5.647800000000000e+01 1.702300000000000e+01
   3435     246    1 0.000000000000000e+00 7.662100000000000e+01 6.106900000000000e+01 2.114300000000000e+01
   3436     246    1 9.000000000000000e-02 7.838000000000000e+01 6.328600000000000e+01 2.274600000000000e+01
   3437     246    5 -9.000000000000000e-02 7.981100000000001e+01 6.612800000000000e+01 2.453500000000000e+01
   3438     246    1 0.000000000000000e+00 8.243800000000000e+01 6.798800000000000e+01 2.474800000000000e+01
   3439     246    2 0.000000000000000e+00 8.554300000000001e+01 7.066700000000000e+01 2.403300000000000e+01
   3440     246    1 0.000000000000000e+00 7.442100000000001e+01 5.823100000000000e+01 1.389800000000000e+01
   3441     246    1 9.000000000000000e-02 7.539600000000000e+01 6.159400000000000e+01 1.222900000000000e+01
   3442     246    5 -9.000000000000000e-02 7.557899999999999e+01 6.346700000000000e+01 9.047000000000001e+00
   3443     246    1 0.000000000000000e+00 7.509600000000000e+01 6.604300000000001e+01 6.965000000000000e+00
   3444     246    2 0.000000000000000e+00 7.387400000000000e+01 6.960500000000000e+01 8.835000000000001e+00
   3445     247    6 9.800000000000000e-01 1.134450000000000e+02 9.483700000000000e+01 9.836499999999999e+01
   3446     247    7 -1.090000000000000e+00 1.126700000000000e+02 9.460299999999999e+01 1.019480000000000e+02
   3447     247    3 1.900000000000000e-01 1.143900000000000e+02 9.301600000000001e+01 1.074020000000000e+02
   3448     247    4 -8.000000000000000e-02 1.146820000000000e+02 9.613500000000001e+01 1.050160000000000e+02
   3449     247    1 0.000000000000000e+00 1.107620000000000e+02 9.146899999999999e+01 1.081610000000000e+02
   3450     247    1 9.000000000000000e-02 1.080560000000000e+02 9.364700000000001e+01 1.071860000000000e+02
   3451     247    5 -9.000000000000000e-02 1.065820000000000e+02 9.683499999999999e+01 1.064100000000000e+02
   3452     247    1 0.000000000000000e+00 1.061550000000000e+02 9.762300000000000e+01 1.032810000000000e+02
   3453     247    2 0.000000000000000e+00 1.051730000000000e+02 9.637700000000000e+01 9.922199999999999e+01
   3454     247    1 0.000000000000000e+00 1.172510000000000e+02 9.743700000000000e+01 1.066590000000000e+02
   3455     247    1 9.000000000000000e-02 1.202140000000000e+02 9.720600000000000e+01 1.080130000000000e+02
   3456     247    5 -9.000000000000000e-02 1.230670000000000e+02 9.893200000000000e+01 1.069030000000000e+02
   3457     247    1 0.000000000000000e+00 1.251730000000000e+02 9.769300000000000e+01 1.041030000000000e+02
   3458     247    2 0.000000000000000e+00 1.254630000000000e+02 9.455500000000001e+01 1.010650000000000e+02
   3459     248    6 9.800000000000000e-01 1.112510000000000e+02 5.401300000000000e+01 5.899000000000000e+00
   3460     248    7 -1.090000000000000e+00 1.138410000000000e+02 5.489400000000000e+01 8.302000000000000e+00
   3461     248    3 1.900000000000000e-01 1.149670000000000e+02 5.856800000000000e+01 7.775000000000000e+00
   3462     248    4 -8.000000000000000e-02 1.178770000000000e+02 5.739800000000000e+01 9.403000000000000e+00
   3463     248    1 0.000000000000000e+00 1.168280000000000e+02 6.225900000000000e+01 7.594000000000000e+00
   3464     248    1 9.000000000000000e-02 1.199990000000000e+02 6.398800000000000e+01 9.058999999999999e+00
   3465     248    5 -9.000000000000000e-02 1.233030000000000e+02 6.413400000000000e+01 1.001600000000000e+01
   3466     248    1 0.000000000000000e+00 1.237630000000000e+02 6.374600000000000e+01 1.331300000000000e+01
   3467     248    2 0.000000000000000e+00 1.253390000000000e+02 6.524800000000000e+01 1.729900000000000e+01
   3468     248    1 0.000000000000000e+00 1.188660000000000e+02 5.858100000000000e+01 1.325300000000000e+01
   3469     248    1 9.000000000000000e-02 1.181350000000000e+02 6.121100000000000e+01 1.600100000000000e+01
   3470     248    5 -9.000000000000000e-02 1.151380000000000e+02 6.259500000000000e+01 1.676000000000000e+01
   3471     248    1 0.000000000000000e+00 1.147610000000000e+02 6.081400000000000e+01 1.942600000000000e+01
   3472     248    2 0.000000000000000e+00 1.116440000000000e+02 6.009900000000000e+01 2.206100000000000e+01
   3473     249    6 9.800000000000000e-01 3.007200000000000e+01 8.740500000000000e+01 1.031600000000000e+02
   3474     249    7 -1.090000000000000e+00 3.123100000000000e+01 8.538900000000000e+01 1.056610000000000e+02
   3475     249    3 1.900000000000000e-01 3.446000000000000e+01 8.288600000000000e+01 1.090970000000000e+02
   3476     249    4 -8.000000000000000e-02 3.311000000000000e+01 7.976100000000000e+01 1.054900000000000e+02
   3477     249    1 0.000000000000000e+00 3.328000000000000e+01 8.313300000000000e+01 1.130370000000000e+02
   3478     249    1 9.000000000000000e-02 3.197900000000000e+01 8.170300000000000e+01 1.163730000000000e+02
   3479     249    5 -9.000000000000000e-02 3.479100000000000e+01 8.024700000000000e+01 1.177980000000000e+02
   3480     249    1 0.000000000000000e+00 3.736400000000000e+01 7.797900000000000e+01 1.170120000000000e+02
   3481     249    2 0.000000000000000e+00 4.027700000000000e+01 7.552400000000000e+01 1.189040000000000e+02
   3482     249    1 0.000000000000000e+00 3.446500000000000e+01 7.816300000000000e+01 1.018610000000000e+02
   3483     249    1 9.000000000000000e-02 3.565200000000000e+01 7.756399999999999e+01 9.820000000000000e+01
   3484     249    5 -9.000000000000000e-02 3.648300000000000e+01 7.903800000000000e+01 9.545800000000000e+01
   3485     249    1 0.000000000000000e+00 3.540300000000000e+01 7.757899999999999e+01 9.287400000000000e+01
   3486     249    2 0.000000000000000e+00 3.388700000000000e+01 7.388500000000001e+01 9.328800000000000e+01
   3487     250    6 9.800000000000000e-01 6.495000000000000e+01 7.103000000000000e+00 1.649500000000000e+01
   3488     250    7 -1.090000000000000e+00 6.817900000000000e+01 5.533000000000000e+00 1.616200000000000e+01
   3489     250    3 1.900000000000000e-01 7.101300000000001e+01 7.598000000000000e+00 1.536800000000000e+01
   3490     250    4 -8.000000000000000e-02 7.196899999999999e+01 6.800000000000000e+00 1.792300000000000e+01
   3491     250    1 0.000000000000000e+00 7.248300000000000e+01 7.940000000000000e+00 1.142600000000000e+01
   3492     250    1 9.000000000000000e-02 7.587400000000000e+01 6.564000000000000e+00 1.014500000000000e+01
   3493     250    5 -9.000000000000000e-02 7.717200000000000e+01 5.413000000000000e+00 7.438000000000000e+00
   3494     250    1 0.000000000000000e+00 7.618800000000000e+01 4.261000000000000e+00 4.397000000000000e+00
   3495     250    2 0.000000000000000e+00 7.833400000000000e+01 4.150000000000000e+00 8.770000000000000e-01
   3496     250    1 0.000000000000000e+00 7.298300000000000e+01 3.593000000000000e+00 1.921100000000000e+01
   3497     250    1 9.000000000000000e-02 7.399900000000000e+01 8.590000000000000e-01 2.112200000000000e+01
   3498     250    5 -9.000000000000000e-02 7.428300000000000e+01 -2.531000000000000e+00 2.213800000000000e+01
   3499     250    1 0.000000000000000e+00 7.300400000000000e+01 -5.592000000000000e+00 2.144700000000000e+01
   3500     250    2 0.000000000000000e+00 7.391600000000000e+01 -8.132999999999999e+00 1.863000000000000e+01
   3501     251    6 9.800000000000000e-01 2.572900000000000e+01 2.302400000000000e+01 8.242500000000000e+01
   3502     251    7 -1.090000000000000e+00 2.443700000000000e+01 1.970300000000000e+01 8.323200000000000e+01
   3503     251    3 1.900000000000000e-01 2.176400000000000e+01 1.894700000000000e+01 8.083900000000000e+01
   3504     251    4 -8.000000000000000e-02 2.272300000000000e+01 2.124900000000000e+01 7.829800000000000e+01
   3505     251    1 0.000000000000000e+00 1.796300000000000e+01 1.966600000000000e+01 8.020200000000000e+01
   3506     251    1 9.000000000000000e-02 1.623900000000000e+01 2.124900000000000e+01 7.755800000000001e+01
   3507     251    5 -9.000000000000000e-02 1.644800000000000e+01 2.028300000000000e+01 7.442800000000000e+01
   3508     251    1 0.000000000000000e+00 1.764900000000000e+01 2.113700000000000e+01 7.129300000000001e+01
   3509     251    2 0.000000000000000e+00 1.839800000000000e+01 2.196600000000000e+01 6.700900000000000e+01
   3510     251    1 0.000000000000000e+00 2.119600000000000e+01 2.425500000000000e+01 7.594100000000000e+01
   3511     251    1 9.000000000000000e-02 1.850400000000000e+01 2.602200000000000e+01 7.514900000000000e+01
   3512     251    5 -9.000000000000000e-02 1.881600000000000e+01 2.907500000000000e+01 7.515100000000000e+01
   3513     251    1 0.000000000000000e+00 2.036900000000000e+01 3.126500000000000e+01 7.687700000000000e+01
   3514     251    2 0.000000000000000e+00 2.365000000000000e+01 3.225300000000000e+01 7.915300000000001e+01
   3515     252    6 9.800000000000000e-01 5.059600000000000e+01 1.101980000000000e+02 9.853400000000001e+01
   3516     252    7 -1.090000000000000e+00 4.835700000000000e+01 1.101430000000000e+02 9.569400000000000e+01
   3517     252    3 1.900000000000000e-01 4.835300000000000e+01 1.112660000000000e+02 9.130800000000001e+01
   3518     252    4 -8.000000000000000e-02 4.485400000000000e+01 1.127110000000000e+02 9.225800000000000e+01
   3519     252    1 0.000000000000000e+00 4.960700000000000e+01 1.141520000000000e+02 8.914300000000000e+01
   3520     252    1 9.000000000000000e-02 5.283400000000000e+01 1.160700000000000e+02 8.951700000000000e+01
   3521     252    5 -9.000000000000000e-02 5.615100000000000e+01 1.170680000000000e+02 8.970099999999999e+01
   3522     252    1 0.000000000000000e+00 5.887800000000000e+01 1.146080000000000e+02 8.912400000000000e+01
   3523     252    2 0.000000000000000e+00 6.042800000000000e+01 1.118680000000000e+02 8.664500000000000e+01
   3524     252    1 0.000000000000000e+00 4.222100000000000e+01 1.107840000000000e+02 9.351000000000001e+01
   3525     252    1 9.000000000000000e-02 3.946500000000000e+01 1.091120000000000e+02 9.464400000000001e+01
   3526     252    5 -9.000000000000000e-02 3.659000000000000e+01 1.083160000000000e+02 9.692300000000000e+01
   3527     252    1 0.000000000000000e+00 3.462800000000000e+01 1.109560000000000e+02 9.840100000000000e+01
   3528     252    2 0.000000000000000e+00 3.577400000000000e+01 1.148770000000000e+02 9.822799999999999e+01
   3529     253    6 9.800000000000000e-01 7.172700000000000e+01 5.902600000000000e+01 3.617300000000000e+01
   3530     253    7 -1.090000000000000e+00 6.873200000000000e+01 5.868200000000000e+01 3.405200000000000e+01
   3531     253    3 1.900000000000000e-01 6.780700000000000e+01 6.295800000000000e+01 3.078900000000000e+01
   3532     253    4 -8.000000000000000e-02 7.053600000000000e+01 6.048200000000000e+01 3.179300000000000e+01
   3533     253    1 0.000000000000000e+00 6.835400000000000e+01 6.597100000000000e+01 2.933100000000000e+01
   3534     253    1 9.000000000000000e-02 6.804200000000000e+01 6.971400000000000e+01 2.857800000000000e+01
   3535     253    5 -9.000000000000000e-02 7.028600000000000e+01 7.205900000000000e+01 2.762600000000000e+01
   3536     253    1 0.000000000000000e+00 7.265000000000001e+01 7.142800000000000e+01 2.584100000000000e+01
   3537     253    2 0.000000000000000e+00 7.535100000000000e+01 6.937000000000000e+01 2.477500000000000e+01
   3538     253    1 0.000000000000000e+00 7.440400000000000e+01 6.071700000000000e+01 3.335300000000000e+01
   3539     253    1 9.000000000000000e-02 7.720800000000000e+01 6.121600000000000e+01 3.462300000000000e+01
   3540     253    5 -9.000000000000000e-02 7.874600000000000e+01 6.342800000000000e+01 3.670100000000000e+01
   3541     253    1 0.000000000000000e+00 8.196700000000000e+01 6.356800000000000e+01 3.788400000000000e+01
   3542     253    2 0.000000000000000e+00 8.470399999999999e+01 6.076700000000000e+01 3.957100000000000e+01
   3543     254    6 9.800000000000000e-01 6.781200000000000e+01 1.118100000000000e+01 8.477900000000000e+01
   3544     254    7 -1.090000000000000e+00 6.716100000000000e+01 1.329400000000000e+01 8.733000000000000e+01
   3545     254    3 1.900000000000000e-01 6.478800000000000e+01 1.346900000000000e+01 9.295800000000000e+01
   3546     254    4 -8.000000000000000e-02 6.728500000000000e+01 1.574200000000000e+01 9.223900000000000e+01
   3547     254    1 0.000000000000000e+00 6.082300000000000e+01 1.334600000000000e+01 9.419799999999999e+01
   3548     254    1 9.000000000000000e-02 5.860900000000000e+01 1.187500000000000e+01 9.637700000000000e+01
   3549     254    5 -9.000000000000000e-02 5.655000000000000e+01 1.338200000000000e+01 9.859099999999999e+01
   3550     254    1 0.000000000000000e+00 5.411200000000000e+01 1.173500000000000e+01 1.004080000000000e+02
   3551     254    2 0.000000000000000e+00 5.014000000000000e+01 1.112700000000000e+01 9.945800000000000e+01
   3552     254    1 0.000000000000000e+00 7.124600000000000e+01 1.742000000000000e+01 9.110500000000000e+01
   3553     254    1 9.000000000000000e-02 7.075900000000000e+01 2.044100000000000e+01 8.939900000000000e+01
   3554     254    5 -9.000000000000000e-02 6.831500000000000e+01 2.141200000000000e+01 8.676400000000000e+01
   3555     254    1 0.000000000000000e+00 6.774400000000000e+01 2.002100000000000e+01 8.382899999999999e+01
   3556     254    2 0.000000000000000e+00 7.153300000000000e+01 1.820900000000000e+01 8.293600000000001e+01
   3557     255    6 9.800000000000000e-01 1.002510000000000e+02 5.475700000000000e+01 2.509100000000000e+01
   3558     255    7 -1.090000000000000e+00 9.834500000000000e+01 5.221600000000000e+01 2.626900000000000e+01
   3559     255    3 1.900000000000000e-01 9.872400000000000e+01 4.800200000000000e+01 2.678200000000000e+01
   3560     255    4 -8.000000000000000e-02 9.773300000000000e+01 4.904300000000000e+01 2.962800000000000e+01
   3561     255    1 0.000000000000000e+00 9.811900000000000e+01 4.486300000000000e+01 2.506100000000000e+01
   3562     255    1 9.000000000000000e-02 9.813400000000000e+01 4.117400000000000e+01 2.391200000000000e+01
   3563     255    5 -9.000000000000000e-02 9.993899999999999e+01 3.794600000000000e+01 2.441900000000000e+01
   3564     255    1 0.000000000000000e+00 9.956600000000000e+01 3.460700000000000e+01 2.404700000000000e+01
   3565     255    2 0.000000000000000e+00 9.947700000000000e+01 3.220700000000000e+01 2.751100000000000e+01
   3566     255    1 0.000000000000000e+00 9.883900000000000e+01 4.926900000000000e+01 3.318100000000000e+01
   3567     255    1 9.000000000000000e-02 9.779900000000001e+01 4.752800000000000e+01 3.589600000000000e+01
   3568     255    5 -9.000000000000000e-02 9.844799999999999e+01 4.643200000000000e+01 3.917100000000000e+01
   3569     255    1 0.000000000000000e+00 9.849200000000000e+01 4.878500000000000e+01 4.155500000000000e+01
   3570     255    2 0.000000000000000e+00 1.000350000000000e+02 5.217400000000000e+01 4.106900000000000e+01
   3571     256    6 9.800000000000000e-01 7.183000000000000e+00 5.447000000000000e+00 1.380300000000000e+01
   3572     256    7 -1.090000000000000e+00 5.306000000000000e+00 3.242000000000000e+00 1.567700000000000e+01
   3573     256    3 1.900000000000000e-01 -9.600000000000000e-02 1.054000000000000e+00 1.742200000000000e+01
   3574     256    4 -8.000000000000000e-02 2.010000000000000e+00 2.623000000000000e+00 1.370800000000000e+01
   3575     256    1 0.000000000000000e+00 -2.746000000000000e+00 -2.760000000000000e-01 2.005600000000000e+01
   3576     256    1 9.000000000000000e-02 -5.720000000000000e+00 -2.070000000000000e-01 1.926000000000000e+01
   3577     256    5 -9.000000000000000e-02 -9.090999999999999e+00 -7.300000000000000e-01 1.947800000000000e+01
   3578     256    1 0.000000000000000e+00 -9.710000000000001e+00 -2.310000000000000e+00 2.230500000000000e+01
   3579     256    2 0.000000000000000e+00 -1.089600000000000e+01 -3.173000000000000e+00 2.650300000000000e+01
   3580     256    1 0.000000000000000e+00 -6.360000000000000e-01 3.881000000000000e+00 1.134600000000000e+01
   3581     256    1 9.000000000000000e-02 -3.142000000000000e+00 6.003000000000000e+00 9.226000000000001e+00
   3582     256    5 -9.000000000000000e-02 -6.306000000000000e+00 5.284000000000000e+00 8.336000000000000e+00
   3583     256    1 0.000000000000000e+00 -8.650000000000000e+00 3.437000000000000e+00 1.042300000000000e+01
   3584     256    2 0.000000000000000e+00 -9.616000000000000e+00 -7.330000000000000e-01 1.201000000000000e+01
   3585     257    6 9.800000000000000e-01 6.103400000000000e+01 8.904900000000001e+01 9.137000000000000e+00
   3586     257    7 -1.090000000000000e+00 5.876000000000000e+01 8.880000000000000e+01 6.693000000000000e+00
   3587     257    3 1.900000000000000e-01 6.021100000000000e+01 8.626500000000000e+01 4.275000000000000e+00
   3588     257    4 -8.000000000000000e-02 5.774100000000000e+01 8.565600000000001e+01 4.510000000000000e+00
   3589     257    1 0.000000000000000e+00 6.330200000000000e+01 8.348200000000000e+01 3.439000000000000e+00
   3590     257    1 9.000000000000000e-02 6.679600000000001e+01 8.418600000000001e+01 3.673000000000000e+00
   3591     257    5 -9.000000000000000e-02 6.966300000000000e+01 8.580400000000000e+01 3.641000000000000e+00
   3592     257    1 0.000000000000000e+00 7.150300000000000e+01 8.506100000000001e+01 5.110000000000000e-01
   3593     257    2 0.000000000000000e+00 7.239900000000000e+01 8.798999999999999e+01 -2.501000000000000e+00
   3594     257    1 0.000000000000000e+00 5.653700000000000e+01 8.176800000000000e+01 5.356000000000000e+00
   3595     257    1 9.000000000000000e-02 5.672600000000000e+01 7.880500000000001e+01 6.871000000000000e+00
   3596     257    5 -9.000000000000000e-02 5.657100000000000e+01 7.575400000000000e+01 5.646000000000000e+00
   3597     257    1 0.000000000000000e+00 5.979400000000000e+01 7.478400000000001e+01 3.988000000000000e+00
   3598     257    2 0.000000000000000e+00 6.149900000000000e+01 7.835899999999999e+01 2.356000000000000e+00
   3599     258    6 9.800000000000000e-01 9.992600000000000e+01 8.674100000000000e+01 9.216100000000000e+01
   3600     258    7 -1.090000000000000e+00 9.687700000000000e+01 8.877200000000001e+01 9.297000000000000e+01
   3601     258    3 1.900000000000000e-01 9.289400000000001e+01 8.728700000000001e+01 9.132299999999999e+01
   3602     258    4 -8.000000000000000e-02 9.268700000000000e+01 8.934999999999999e+01 9.359999999999999e+01
   3603     258    1 0.000000000000000e+00 9.167800000000000e+01 8.698800000000000e+01 8.739500000000000e+01
   3604     258    1 9.000000000000000e-02 9.022100000000000e+01 8.866000000000000e+01 8.443200000000000e+01
   3605     258    5 -9.000000000000000e-02 8.762800000000000e+01 9.010200000000000e+01 8.290900000000001e+01
   3606     258    1 0.000000000000000e+00 8.707599999999999e+01 9.270099999999999e+01 8.080900000000000e+01
   3607     258    2 0.000000000000000e+00 8.443600000000001e+01 9.590100000000000e+01 7.894700000000000e+01
   3608     258    1 0.000000000000000e+00 9.027500000000001e+01 9.150900000000000e+01 9.351800000000000e+01
   3609     258    1 9.000000000000000e-02 8.794000000000000e+01 9.124400000000000e+01 9.081000000000000e+01
   3610     258    5 -9.000000000000000e-02 8.456500000000000e+01 9.231000000000000e+01 8.952400000000000e+01
   3611     258    1 0.000000000000000e+00 8.140200000000000e+01 9.370000000000000e+01 9.046200000000000e+01
   3612     258    2 0.000000000000000e+00 7.894300000000000e+01 9.672600000000000e+01 9.217800000000000e+01
   3613     259    6 9.800000000000000e-01 8.707400000000000e+01 5.344300000000000e+01 7.039100000000001e+01
   3614     259    7 -1.090000000000000e+00 9.000000000000000e+01 5.341700000000000e+01 7.268000000000001e+01
   3615     259    3 1.900000000000000e-01 9.271800000000000e+01 4.944800000000000e+01 7.634000000000000e+01
   3616     259    4 -8.000000000000000e-02 9.359300000000000e+01 5.337700000000000e+01 7.386600000000000e+01
   3617     259    1 0.000000000000000e+00 9.390400000000000e+01 4.607800000000000e+01 7.856300000000000e+01
   3618     259    1 9.000000000000000e-02 9.652100000000000e+01 4.559300000000000e+01 8.116100000000000e+01
   3619     259    5 -9.000000000000000e-02 9.961000000000000e+01 4.674000000000000e+01 8.179300000000001e+01
   3620     259    1 0.000000000000000e+00 1.004920000000000e+02 4.402800000000000e+01 8.291100000000000e+01
   3621     259    2 0.000000000000000e+00 9.893000000000001e+01 4.017900000000000e+01 8.364200000000000e+01
   3622     259    1 0.000000000000000e+00 9.563700000000000e+01 5.251600000000000e+01 7.079800000000000e+01
   3623     259    1 9.000000000000000e-02 9.802200000000001e+01 5.257900000000000e+01 6.816900000000000e+01
   3624     259    5 -9.000000000000000e-02 9.880500000000001e+01 5.202200000000000e+01 6.526100000000000e+01
   3625     259    1 0.000000000000000e+00 9.676200000000000e+01 5.073900000000000e+01 6.275700000000000e+01
   3626     259    2 0.000000000000000e+00 9.541600000000000e+01 5.336500000000000e+01 5.967100000000000e+01
   3627     260    6 9.800000000000000e-01 8.295500000000000e+01 2.939700000000000e+01 1.000850000000000e+02
   3628     260    7 -1.090000000000000e+00 8.598000000000000e+01 2.746300000000000e+01 1.004410000000000e+02
   3629     260    3 1.900000000000000e-01 8.316800000000001e+01 2.431200000000000e+01 9.906500000000000e+01
   3630     260    4 -8.000000000000000e-02 8.597499999999999e+01 2.333000000000000e+01 1.005590000000000e+02
   3631     260    1 0.000000000000000e+00 8.035100000000000e+01 2.361600000000000e+01 1.011880000000000e+02
   3632     260    1 9.000000000000000e-02 8.061199999999999e+01 2.371000000000000e+01 1.048580000000000e+02
   3633     260    5 -9.000000000000000e-02 8.103000000000000e+01 2.685700000000000e+01 1.064910000000000e+02
   3634     260    1 0.000000000000000e+00 8.049600000000000e+01 3.040300000000000e+01 1.058570000000000e+02
   3635     260    2 0.000000000000000e+00 7.985400000000000e+01 3.451100000000000e+01 1.058350000000000e+02
   3636     260    1 0.000000000000000e+00 8.596400000000000e+01 1.982700000000000e+01 1.018240000000000e+02
   3637     260    1 9.000000000000000e-02 8.318700000000000e+01 1.861200000000000e+01 1.037140000000000e+02
   3638     260    5 -9.000000000000000e-02 8.199299999999999e+01 1.558700000000000e+01 1.042110000000000e+02
   3639     260    1 0.000000000000000e+00 8.020999999999999e+01 1.388900000000000e+01 1.020000000000000e+02
   3640     260    2 0.000000000000000e+00 7.916500000000001e+01 1.151600000000000e+01 9.842100000000001e+01
   3641     261    6 9.800000000000000e-01 8.519000000000000e+01 5.543200000000000e+01 6.192200000000000e+01
   3642     261    7 -1.090000000000000e+00 8.486900000000000e+01 5.625800000000000e+01 5.863100000000000e+01
   3643     261    3 1.900000000000000e-01 8.690900000000001e+01 6.059900000000000e+01 5.835300000000000e+01
   3644     261    4 -8.000000000000000e-02 8.322100000000000e+01 6.061500000000000e+01 5.964800000000000e+01
   3645     261    1 0.000000000000000e+00 8.885899999999999e+01 6.062300000000000e+01 6.165600000000000e+01
   3646     261    1 9.000000000000000e-02 8.797900000000000e+01 5.866300000000000e+01 6.447499999999999e+01
   3647     261    5 -9.000000000000000e-02 8.741300000000000e+01 5.825400000000000e+01 6.743500000000000e+01
   3648     261    1 0.000000000000000e+00 8.659699999999999e+01 5.981700000000000e+01 7.022900000000000e+01
   3649     261    2 0.000000000000000e+00 8.547900000000000e+01 6.241600000000000e+01 7.266500000000001e+01
   3650     261    1 0.000000000000000e+00 8.241500000000001e+01 6.205600000000000e+01 6.285200000000000e+01
   3651     261    1 9.000000000000000e-02 8.150200000000000e+01 6.161200000000000e+01 6.653500000000000e+01
   3652     261    5 -9.000000000000000e-02 8.101500000000000e+01 5.861600000000000e+01 6.853400000000001e+01
[truncated: 2,491,775 more chars]
