# Supplementary material for: Implicit solvent systematic coarse-graining of dioleoylphosphatidylethanolamine lipids: From the inverted hexagonal to the bilayer structure
Source: PLoS One. 2019 Apr 5;14(4):e0214673. doi: 10.1371/journal.pone.0214673 (PMC6450619; doi:10.1371/journal.pone.0214673)
Supplement: S1 Data — (ZIP) [file pone.0214673.s007.zip › DATA.S1/script_LAMMPS/dope1000_18wt/dope1000_18wt.tab_NB]

#################################################################
##################### NON-BONDED POTENTIALS #####################
#################################################################

Non-Bonded_C3-C3
N 4000 R 5.000000000000000e-03 2.000000000000000e+01

1 5.000000000000000e-03 1.946460194131770e+02 9.986973227579483e+01
2 1.000000000000000e-02 1.941469964211086e+02 9.973946455158966e+01
3 1.500000000000000e-02 1.936486247676611e+02 9.960919682738449e+01
4 2.000000000000000e-02 1.931509044528347e+02 9.947892910318217e+01
5 2.500000000000000e-02 1.926538354766293e+02 9.934866137897700e+01
6 3.000000000000000e-02 1.921574178390449e+02 9.921839365476899e+01
7 3.500000000000000e-02 1.916616515400816e+02 9.908812593056382e+01
8 4.000000000000000e-02 1.911665365797393e+02 9.895785820636149e+01
9 4.500000000000000e-02 1.906720729580180e+02 9.882759048215632e+01
10 5.000000000000000e-02 1.901782606749177e+02 9.869732275795116e+01
11 5.500000000000000e-02 1.896850997304385e+02 9.856705503374599e+01
12 6.000000000000000e-02 1.891925901245803e+02 9.843678730954082e+01
13 6.500000000000000e-02 1.887007318573431e+02 9.830651958533565e+01
14 7.000000000000001e-02 1.882095249287269e+02 9.817625186113048e+01
15 7.500000000000000e-02 1.877189693387318e+02 9.804598413692815e+01
16 8.000000000000000e-02 1.872290650873576e+02 9.791571641272299e+01
17 8.500000000000001e-02 1.867398121746045e+02 9.778544868851498e+01
18 9.000000000000000e-02 1.862512106004725e+02 9.765518096430981e+01
19 9.500000000000000e-02 1.857632603649614e+02 9.752491324010748e+01
20 1.000000000000000e-01 1.852759614680714e+02 9.739464551590231e+01
21 1.050000000000000e-01 1.847893139098024e+02 9.726437779169714e+01
22 1.100000000000000e-01 1.843033176901544e+02 9.713411006749197e+01
23 1.150000000000000e-01 1.838179728091275e+02 9.700384234328681e+01
24 1.200000000000000e-01 1.833332792667216e+02 9.687357461908164e+01
25 1.250000000000000e-01 1.828492370629367e+02 9.674330689487647e+01
26 1.300000000000000e-01 1.823658461977728e+02 9.661303917067130e+01
27 1.350000000000000e-01 1.818831066712300e+02 9.648277144646613e+01
28 1.400000000000000e-01 1.814010184833081e+02 9.635250372226380e+01
29 1.450000000000000e-01 1.809195816340073e+02 9.622223599805864e+01
30 1.500000000000000e-01 1.804387961233276e+02 9.609196827385063e+01
31 1.550000000000000e-01 1.799586619512688e+02 9.596170054964830e+01
32 1.600000000000000e-01 1.794791791178311e+02 9.583143282544313e+01
33 1.650000000000000e-01 1.790003476230144e+02 9.570116510123796e+01
34 1.700000000000000e-01 1.785221674668187e+02 9.557089737703279e+01
35 1.750000000000000e-01 1.780446386492441e+02 9.544062965282762e+01
36 1.800000000000000e-01 1.775677611702904e+02 9.531036192862246e+01
37 1.850000000000000e-01 1.770915350299578e+02 9.518009420441729e+01
38 1.900000000000000e-01 1.766159602282463e+02 9.504982648021496e+01
39 1.950000000000000e-01 1.761410367651557e+02 9.491955875600979e+01
40 2.000000000000000e-01 1.756667646406862e+02 9.478929103180178e+01
41 2.050000000000000e-01 1.751931438548377e+02 9.465902330759661e+01
42 2.100000000000000e-01 1.747201744076102e+02 9.452875558339429e+01
43 2.150000000000000e-01 1.742478562990037e+02 9.439848785918912e+01
44 2.200000000000000e-01 1.737761895290183e+02 9.426822013498395e+01
45 2.250000000000000e-01 1.733051740976539e+02 9.413795241077878e+01
46 2.300000000000000e-01 1.728348100049105e+02 9.400768468657361e+01
47 2.350000000000000e-01 1.723650972507882e+02 9.387741696236844e+01
48 2.400000000000000e-01 1.718960358352868e+02 9.374714923816327e+01
49 2.450000000000000e-01 1.714276257584065e+02 9.361688151395811e+01
50 2.500000000000000e-01 1.709598670201472e+02 9.348661378975578e+01
51 2.550000000000000e-01 1.704927596205090e+02 9.335634606555061e+01
52 2.600000000000000e-01 1.700263035594917e+02 9.322607834134260e+01
53 2.650000000000000e-01 1.695604988370955e+02 9.309581061714027e+01
54 2.700000000000000e-01 1.690953454533203e+02 9.296554289293510e+01
55 2.750000000000000e-01 1.686308434081662e+02 9.283527516872994e+01
56 2.800000000000000e-01 1.681669927016330e+02 9.270500744452477e+01
57 2.850000000000000e-01 1.677037933337209e+02 9.257473972031676e+01
58 2.900000000000000e-01 1.672412453044299e+02 9.244447199611443e+01
59 2.950000000000000e-01 1.667793486137598e+02 9.231420427191210e+01
60 3.000000000000000e-01 1.663181032617107e+02 9.218393654770409e+01
61 3.050000000000000e-01 1.658575092482828e+02 9.205366882349892e+01
62 3.100000000000000e-01 1.653975665734758e+02 9.192340109929660e+01
63 3.150000000000000e-01 1.649382752372898e+02 9.179313337508859e+01
64 3.200000000000000e-01 1.644796352397249e+02 9.166286565088342e+01
65 3.250000000000000e-01 1.640216465807810e+02 9.153259792668109e+01
66 3.300000000000000e-01 1.635643092604581e+02 9.140233020247592e+01
67 3.350000000000000e-01 1.631076232787562e+02 9.127206247827075e+01
68 3.400000000000000e-01 1.626515886356754e+02 9.114179475406559e+01
69 3.450000000000000e-01 1.621962053312155e+02 9.101152702986042e+01
70 3.500000000000000e-01 1.617414733653767e+02 9.088125930565525e+01
71 3.550000000000000e-01 1.612873927381590e+02 9.075099158145008e+01
72 3.600000000000000e-01 1.608339634495622e+02 9.062072385724775e+01
73 3.650000000000000e-01 1.603811854995865e+02 9.049045613304258e+01
74 3.700000000000000e-01 1.599290588882318e+02 9.036018840883742e+01
75 3.750000000000000e-01 1.594775836154981e+02 9.022992068463225e+01
76 3.800000000000000e-01 1.590267596813855e+02 9.009965296042424e+01
77 3.850000000000000e-01 1.585765870858939e+02 8.996938523621907e+01
78 3.900000000000000e-01 1.581270658290233e+02 8.983911751201674e+01
79 3.950000000000000e-01 1.576781959107737e+02 8.970884978781442e+01
80 4.000000000000000e-01 1.572299773311452e+02 8.957858206360640e+01
81 4.050000000000000e-01 1.567824100901377e+02 8.944831433940124e+01
82 4.100000000000000e-01 1.563354941877512e+02 8.931804661519607e+01
83 4.150000000000000e-01 1.558892296239857e+02 8.918777889099090e+01
84 4.200000000000000e-01 1.554436163988412e+02 8.905751116678857e+01
85 4.250000000000000e-01 1.549986545123178e+02 8.892724344258340e+01
86 4.300000000000000e-01 1.545543439644154e+02 8.879697571837539e+01
87 4.350000000000000e-01 1.541106847551341e+02 8.866670799417022e+01
88 4.400000000000000e-01 1.536676768844737e+02 8.853644026996790e+01
89 4.450000000000000e-01 1.532253203524344e+02 8.840617254576273e+01
90 4.500000000000000e-01 1.527836151590161e+02 8.827590482155756e+01
91 4.550000000000000e-01 1.523425613042188e+02 8.814563709735239e+01
92 4.600000000000000e-01 1.519021587880426e+02 8.801536937314722e+01
93 4.650000000000000e-01 1.514624076104873e+02 8.788510164894205e+01
94 4.700000000000000e-01 1.510233077715531e+02 8.775483392473689e+01
95 4.750000000000000e-01 1.505848592712400e+02 8.762456620053456e+01
96 4.800000000000000e-01 1.501470621095478e+02 8.749429847632939e+01
97 4.850000000000000e-01 1.497099162864767e+02 8.736403075212138e+01
98 4.900000000000000e-01 1.492734218020266e+02 8.723376302791905e+01
99 4.950000000000000e-01 1.488375786561975e+02 8.710349530371388e+01
100 5.000000000000000e-01 1.484023868489894e+02 8.697322757950587e+01
101 5.050000000000000e-01 1.479678463804024e+02 8.684295985530355e+01
102 5.100000000000000e-01 1.475339572504364e+02 8.671269213109838e+01
103 5.150000000000000e-01 1.471007194590914e+02 8.658242440689321e+01
104 5.200000000000000e-01 1.466681330063675e+02 8.645215668268804e+01
105 5.250000000000000e-01 1.462361978922646e+02 8.632188895848287e+01
106 5.300000000000000e-01 1.458049141167826e+02 8.619162123428055e+01
107 5.350000000000000e-01 1.453742816799218e+02 8.606135351007538e+01
108 5.400000000000000e-01 1.449443005816819e+02 8.593108578587021e+01
109 5.450000000000000e-01 1.445149708220630e+02 8.580081806166504e+01
110 5.500000000000000e-01 1.440862924010652e+02 8.567055033745703e+01
111 5.550000000000000e-01 1.436582653186885e+02 8.554028261325186e+01
112 5.600000000000001e-01 1.432308895749327e+02 8.541001488904953e+01
113 5.650000000000001e-01 1.428041651697980e+02 8.527974716484437e+01
114 5.700000000000001e-01 1.423780921032843e+02 8.514947944063920e+01
115 5.750000000000001e-01 1.419526703753916e+02 8.501921171643403e+01
116 5.800000000000000e-01 1.415278999861199e+02 8.488894399222886e+01
117 5.850000000000000e-01 1.411037809354693e+02 8.475867626802653e+01
118 5.900000000000000e-01 1.406803132234397e+02 8.462840854382137e+01
119 5.950000000000000e-01 1.402574968500311e+02 8.449814081961335e+01
120 6.000000000000000e-01 1.398353318152435e+02 8.436787309540819e+01
121 6.050000000000000e-01 1.394138181190770e+02 8.423760537120302e+01
122 6.100000000000000e-01 1.389929557615315e+02 8.410733764700069e+01
123 6.150000000000000e-01 1.385727447426070e+02 8.397706992279836e+01
124 6.200000000000000e-01 1.381531850623035e+02 8.384680219859035e+01
125 6.250000000000000e-01 1.377342767206211e+02 8.371653447438234e+01
126 6.300000000000000e-01 1.373160197175597e+02 8.358626675018002e+01
127 6.350000000000000e-01 1.368984140531193e+02 8.345599902597769e+01
128 6.400000000000000e-01 1.364814597272999e+02 8.332573130176968e+01
129 6.450000000000000e-01 1.360651567401016e+02 8.319546357756451e+01
130 6.500000000000000e-01 1.356495050915243e+02 8.306519585336218e+01
131 6.550000000000000e-01 1.352345047815680e+02 8.293492812915702e+01
132 6.600000000000000e-01 1.348201558102327e+02 8.280466040495185e+01
133 6.650000000000000e-01 1.344064581775185e+02 8.267439268074668e+01
134 6.700000000000000e-01 1.339934118834252e+02 8.254412495654151e+01
135 6.750000000000000e-01 1.335810169279530e+02 8.241385723233350e+01
136 6.800000000000000e-01 1.331692733111019e+02 8.228358950813117e+01
137 6.850000000000001e-01 1.327581810328717e+02 8.215332178392885e+01
138 6.900000000000001e-01 1.323477400932626e+02 8.202305405972083e+01
139 6.950000000000001e-01 1.319379504922745e+02 8.189278633551567e+01
140 7.000000000000001e-01 1.315288122299075e+02 8.176251861131050e+01
141 7.050000000000000e-01 1.311203253061614e+02 8.163225088710533e+01
142 7.100000000000000e-01 1.307124897210364e+02 8.150198316290016e+01
143 7.150000000000000e-01 1.303053054745324e+02 8.137171543869783e+01
144 7.200000000000000e-01 1.298987725666494e+02 8.124144771449266e+01
145 7.250000000000000e-01 1.294928909973875e+02 8.111117999028465e+01
146 7.300000000000000e-01 1.290876607667466e+02 8.098091226608233e+01
147 7.350000000000000e-01 1.286830818747267e+02 8.085064454187716e+01
148 7.400000000000000e-01 1.282791543213278e+02 8.072037681767199e+01
149 7.450000000000000e-01 1.278758781065499e+02 8.059010909346966e+01
150 7.500000000000000e-01 1.274732532303931e+02 8.045984136926307e+01
151 7.550000000000000e-01 1.270712796928573e+02 8.032957364505648e+01
152 7.600000000000000e-01 1.266699574939425e+02 8.019930592085274e+01
153 7.650000000000000e-01 1.262692866336488e+02 8.006903819664757e+01
154 7.700000000000000e-01 1.258692671119761e+02 7.993877047244240e+01
155 7.750000000000000e-01 1.254698989289244e+02 7.980850274823865e+01
156 7.800000000000000e-01 1.250711820844937e+02 7.967823502403206e+01
157 7.850000000000000e-01 1.246731165786840e+02 7.954796729982689e+01
158 7.900000000000000e-01 1.242757024114954e+02 7.941769957562315e+01
159 7.950000000000000e-01 1.238789395829278e+02 7.928743185141798e+01
160 8.000000000000000e-01 1.234828280929812e+02 7.915716412721281e+01
161 8.050000000000000e-01 1.230873679416557e+02 7.902689640300906e+01
162 8.100000000000001e-01 1.226925591289511e+02 7.889662867880389e+01
163 8.150000000000001e-01 1.222984016548676e+02 7.876636095459730e+01
164 8.200000000000001e-01 1.219048955194052e+02 7.863609323039356e+01
165 8.250000000000001e-01 1.215120407225637e+02 7.850582550618839e+01
166 8.300000000000001e-01 1.211198372643433e+02 7.837555778198180e+01
167 8.350000000000000e-01 1.207282851447439e+02 7.824529005777805e+01
168 8.400000000000000e-01 1.203373843637655e+02 7.811502233357572e+01
169 8.450000000000000e-01 1.199471349214081e+02 7.798475460937055e+01
170 8.500000000000000e-01 1.195575368176718e+02 7.785448688516396e+01
171 8.550000000000000e-01 1.191685900525565e+02 7.772421916095880e+01
172 8.600000000000000e-01 1.187802946260622e+02 7.759395143675363e+01
173 8.650000000000000e-01 1.183926505381890e+02 7.746368371254846e+01
174 8.700000000000000e-01 1.180056577889367e+02 7.733341598834471e+01
175 8.750000000000000e-01 1.176193163783055e+02 7.720314826413954e+01
176 8.800000000000000e-01 1.172336263062953e+02 7.707288053993437e+01
177 8.850000000000000e-01 1.168485875729062e+02 7.694261281572921e+01
178 8.900000000000000e-01 1.164642001781380e+02 7.681234509152404e+01
179 8.950000000000000e-01 1.160804641219909e+02 7.668207736732029e+01
180 9.000000000000000e-01 1.156973794044648e+02 7.655180964311512e+01
181 9.050000000000000e-01 1.153149460255598e+02 7.642154191890995e+01
182 9.100000000000000e-01 1.149331639852757e+02 7.629127419470478e+01
183 9.150000000000000e-01 1.145520332836127e+02 7.616100647049961e+01
184 9.200000000000000e-01 1.141715539205707e+02 7.603073874629445e+01
185 9.250000000000000e-01 1.137917258961498e+02 7.590047102209070e+01
186 9.300000000000000e-01 1.134125492103498e+02 7.577020329788553e+01
187 9.350000000000001e-01 1.130340238631709e+02 7.563993557368036e+01
188 9.400000000000001e-01 1.126561498546130e+02 7.550966784947519e+01
189 9.450000000000001e-01 1.122789271846762e+02 7.537940012527002e+01
190 9.500000000000001e-01 1.119023558533603e+02 7.524913240106628e+01
191 9.550000000000001e-01 1.115264358606655e+02 7.511886467686111e+01
192 9.600000000000000e-01 1.111511672065917e+02 7.498859695265594e+01
193 9.650000000000000e-01 1.107765498911390e+02 7.485832922845077e+01
194 9.700000000000000e-01 1.104025839143072e+02 7.472806150424560e+01
195 9.750000000000000e-01 1.100292692760965e+02 7.459779378004043e+01
196 9.800000000000000e-01 1.096566059765068e+02 7.446752605583669e+01
197 9.850000000000000e-01 1.092845940155381e+02 7.433725833163152e+01
198 9.900000000000000e-01 1.089132333931905e+02 7.420699060742635e+01
199 9.950000000000000e-01 1.085425241094639e+02 7.407672288322118e+01
200 1.000000000000000e+00 1.081724661643583e+02 7.394645515901743e+01
201 1.005000000000000e+00 1.078030595578737e+02 7.381618743481084e+01
202 1.010000000000000e+00 1.074343042900102e+02 7.368591971060567e+01
203 1.015000000000000e+00 1.070662003607676e+02 7.355565198640193e+01
204 1.020000000000000e+00 1.066987477701462e+02 7.342538426219534e+01
205 1.025000000000000e+00 1.063319465181457e+02 7.329511653799159e+01
206 1.030000000000000e+00 1.059657966047662e+02 7.316484881378784e+01
207 1.035000000000000e+00 1.056002980300078e+02 7.303458108958267e+01
208 1.040000000000000e+00 1.052354507938704e+02 7.290431336537750e+01
209 1.045000000000000e+00 1.048712548963540e+02 7.277404564117234e+01
210 1.050000000000000e+00 1.045077103374587e+02 7.264377791696575e+01
211 1.055000000000000e+00 1.041448171171844e+02 7.251351019276200e+01
212 1.060000000000000e+00 1.037825752355311e+02 7.238324246855825e+01
213 1.065000000000000e+00 1.034209846924988e+02 7.225297474435450e+01
214 1.070000000000000e+00 1.030600454880875e+02 7.212270702014791e+01
215 1.075000000000000e+00 1.026997576222973e+02 7.199243929594132e+01
216 1.080000000000000e+00 1.023401210951281e+02 7.186217157173758e+01
217 1.085000000000000e+00 1.019811359065799e+02 7.173190384753383e+01
218 1.090000000000000e+00 1.016228020566528e+02 7.160163612332724e+01
219 1.095000000000000e+00 1.012651195453467e+02 7.147136839912207e+01
220 1.100000000000000e+00 1.009080883726616e+02 7.134110067491832e+01
221 1.105000000000000e+00 1.005517085385975e+02 7.121083295071315e+01
222 1.110000000000000e+00 1.001959800431544e+02 7.108056522650799e+01
223 1.115000000000000e+00 9.984090288633240e+01 7.095029750230282e+01
224 1.120000000000000e+00 9.948647706813139e+01 7.082002977809907e+01
225 1.125000000000000e+00 9.913270258855141e+01 7.068976205389390e+01
226 1.130000000000000e+00 9.877957944759245e+01 7.055949432968731e+01
227 1.135000000000000e+00 9.842710764525454e+01 7.042922660548356e+01
228 1.140000000000000e+00 9.807528718153762e+01 7.029895888127982e+01
229 1.145000000000000e+00 9.772411805644174e+01 7.016869115707323e+01
230 1.150000000000000e+00 9.737360026996689e+01 7.003842343286806e+01
231 1.155000000000000e+00 9.702373382211306e+01 6.990815570866289e+01
232 1.160000000000000e+00 9.667451871288026e+01 6.977788798446056e+01
233 1.165000000000000e+00 9.632595494226845e+01 6.964762026025539e+01
234 1.170000000000000e+00 9.597804251027770e+01 6.951735253604880e+01
235 1.175000000000000e+00 9.563078141690796e+01 6.938708481184364e+01
236 1.180000000000000e+00 9.528417166215927e+01 6.925681708763989e+01
237 1.185000000000000e+00 9.493821324603157e+01 6.912654936343472e+01
238 1.190000000000000e+00 9.459290616852492e+01 6.899628163922955e+01
239 1.195000000000000e+00 9.424825042963927e+01 6.886601391502438e+01
240 1.200000000000000e+00 9.390424602937468e+01 6.873574619081921e+01
241 1.205000000000000e+00 9.356089296773108e+01 6.860547846661547e+01
242 1.210000000000000e+00 9.321819124470852e+01 6.847521074241030e+01
243 1.215000000000000e+00 9.287614086030698e+01 6.834494301820371e+01
244 1.220000000000000e+00 9.253474181452648e+01 6.821467529399854e+01
245 1.225000000000000e+00 9.219399410736699e+01 6.808440756979621e+01
246 1.230000000000000e+00 9.185389773882852e+01 6.795413984559104e+01
247 1.235000000000000e+00 9.151445270891108e+01 6.782387212138445e+01
248 1.240000000000000e+00 9.117565901761468e+01 6.769360439718071e+01
249 1.245000000000000e+00 9.083751666493927e+01 6.756333667297554e+01
250 1.250000000000000e+00 9.050002565088492e+01 6.743306894877037e+01
251 1.255000000000000e+00 9.016318597545157e+01 6.730280122456662e+01
252 1.260000000000000e+00 8.982699763863926e+01 6.717253350036003e+01
253 1.265000000000000e+00 8.949146064044797e+01 6.704226577615628e+01
254 1.270000000000000e+00 8.915657498087769e+01 6.691199805195112e+01
255 1.275000000000000e+00 8.882234065992846e+01 6.678173032774453e+01
256 1.280000000000000e+00 8.848875767760025e+01 6.665146260354078e+01
257 1.285000000000000e+00 8.815582603389305e+01 6.652119487933561e+01
258 1.290000000000000e+00 8.782354572880689e+01 6.639092715513044e+01
259 1.295000000000000e+00 8.749191676234175e+01 6.626065943092669e+01
260 1.300000000000000e+00 8.716093913449762e+01 6.613039170672153e+01
261 1.305000000000000e+00 8.683061284527453e+01 6.600012398251636e+01
262 1.310000000000000e+00 8.650093789467246e+01 6.586985625831119e+01
263 1.315000000000000e+00 8.617191428269142e+01 6.573958853410886e+01
264 1.320000000000000e+00 8.584354200933137e+01 6.560932080990227e+01
265 1.325000000000000e+00 8.551582107459240e+01 6.547905308569710e+01
266 1.330000000000000e+00 8.518875147847440e+01 6.534878536149051e+01
267 1.335000000000000e+00 8.486233322097749e+01 6.521851763728677e+01
268 1.340000000000000e+00 8.453656630210153e+01 6.508824991308302e+01
269 1.345000000000000e+00 8.421145072184666e+01 6.495798218887643e+01
270 1.350000000000000e+00 8.388698648021277e+01 6.482771446467126e+01
271 1.355000000000000e+00 8.356317357719995e+01 6.469744674046751e+01
272 1.360000000000000e+00 8.324001201280809e+01 6.456717901626234e+01
273 1.365000000000000e+00 8.291750178703732e+01 6.443691129205718e+01
274 1.370000000000000e+00 8.259564289988752e+01 6.430664356785343e+01
275 1.375000000000000e+00 8.227443535135879e+01 6.417637584364826e+01
276 1.380000000000000e+00 8.195387914145104e+01 6.404610811944167e+01
277 1.385000000000000e+00 8.163397427016437e+01 6.391584039523650e+01
278 1.390000000000000e+00 8.131472073749867e+01 6.378557267103275e+01
279 1.395000000000000e+00 8.099611854345405e+01 6.365530494682758e+01
280 1.400000000000000e+00 8.067816768803040e+01 6.352503722262242e+01
281 1.405000000000000e+00 8.036086817122782e+01 6.339476949841725e+01
282 1.410000000000000e+00 8.004421999304623e+01 6.326450177421634e+01
283 1.415000000000000e+00 7.972822315348566e+01 6.313423405000691e+01
284 1.420000000000000e+00 7.941287765254616e+01 6.300396632580316e+01
285 1.425000000000000e+00 7.909818349022763e+01 6.287369860159941e+01
286 1.430000000000000e+00 7.878414066653016e+01 6.274343087739283e+01
287 1.435000000000000e+00 7.847074918145370e+01 6.261316315318766e+01
288 1.440000000000000e+00 7.815800903499829e+01 6.248289542898533e+01
289 1.445000000000000e+00 7.784592022716384e+01 6.235262770477874e+01
290 1.450000000000000e+00 7.753448275795050e+01 6.222235998057215e+01
291 1.455000000000000e+00 7.722369662735812e+01 6.209209225636840e+01
292 1.460000000000000e+00 7.691356183538682e+01 6.196182453216466e+01
293 1.465000000000000e+00 7.660407838203648e+01 6.183155680795949e+01
294 1.470000000000000e+00 7.629524626730722e+01 6.170128908375432e+01
295 1.475000000000000e+00 7.598706549119893e+01 6.157102135954915e+01
296 1.480000000000000e+00 7.567953605371173e+01 6.144075363534398e+01
297 1.485000000000000e+00 7.537265795484549e+01 6.131048591113881e+01
298 1.490000000000000e+00 7.506643119460034e+01 6.118021818693364e+01
299 1.495000000000000e+00 7.476085577297616e+01 6.104995046273274e+01
300 1.500000000000000e+00 7.445593168997301e+01 6.091968273852473e+01
301 1.505000000000000e+00 7.415165894559091e+01 6.078941501431956e+01
302 1.510000000000000e+00 7.384803753982982e+01 6.065914729011439e+01
303 1.515000000000000e+00 7.354506747268977e+01 6.052887956591064e+01
304 1.520000000000000e+00 7.324274874417071e+01 6.039861184170547e+01
305 1.525000000000000e+00 7.294108135427271e+01 6.026834411749888e+01
306 1.530000000000000e+00 7.264006530299572e+01 6.013807639329514e+01
307 1.535000000000000e+00 7.233970059033976e+01 6.000780866909139e+01
308 1.540000000000000e+00 7.203998721630481e+01 5.987754094488338e+01
309 1.545000000000000e+00 7.174092518089093e+01 5.974727322067963e+01
310 1.550000000000000e+00 7.144251448409801e+01 5.961700549647588e+01
311 1.555000000000000e+00 7.114475512592617e+01 5.948673777226929e+01
312 1.560000000000000e+00 7.084764710637532e+01 5.935647004806412e+01
313 1.565000000000000e+00 7.055119042544553e+01 5.922620232386180e+01
314 1.570000000000000e+00 7.025538508313670e+01 5.909593459965663e+01
315 1.575000000000000e+00 6.996023107944896e+01 5.896566687545004e+01
316 1.580000000000000e+00 6.966572841438220e+01 5.883539915124629e+01
317 1.585000000000000e+00 6.937187708793650e+01 5.870513142704112e+01
318 1.590000000000000e+00 6.907867710011179e+01 5.857486370283880e+01
319 1.595000000000000e+00 6.878612845090811e+01 5.844459597863079e+01
320 1.600000000000000e+00 6.849423114032548e+01 5.831432825442562e+01
321 1.605000000000000e+00 6.820298516836385e+01 5.818406053022187e+01
322 1.610000000000000e+00 6.791239053502326e+01 5.805379280601528e+01
323 1.615000000000000e+00 6.762244724030370e+01 5.792352508181011e+01
324 1.620000000000000e+00 6.733315528420516e+01 5.779325735760779e+01
325 1.625000000000000e+00 6.704451466672762e+01 5.766298963340262e+01
326 1.630000000000000e+00 6.675652538787114e+01 5.753272190919745e+01
327 1.635000000000000e+00 6.646918744763565e+01 5.740245418499228e+01
328 1.640000000000000e+00 6.618250084602121e+01 5.727218646078427e+01
329 1.645000000000000e+00 6.589646558302780e+01 5.714191873658194e+01
330 1.650000000000000e+00 6.561108165865539e+01 5.701165101237962e+01
331 1.655000000000000e+00 6.532634907290401e+01 5.688138328817161e+01
332 1.660000000000000e+00 6.504226782577368e+01 5.675111556396644e+01
333 1.665000000000000e+00 6.475883791726434e+01 5.662084783976127e+01
334 1.670000000000000e+00 6.447605934737607e+01 5.649058011555610e+01
335 1.675000000000000e+00 6.419393211610878e+01 5.636031239135093e+01
336 1.680000000000000e+00 6.391245622346256e+01 5.623004466714860e+01
337 1.685000000000000e+00 6.363163166943730e+01 5.609977694294628e+01
338 1.690000000000000e+00 6.335145845403309e+01 5.596950921873827e+01
339 1.695000000000000e+00 6.307193657724991e+01 5.583924149453310e+01
340 1.700000000000000e+00 6.279306603908776e+01 5.570897377032793e+01
341 1.705000000000000e+00 6.251484683954664e+01 5.557870604612276e+01
342 1.710000000000000e+00 6.223727897862653e+01 5.544843832191759e+01
343 1.715000000000000e+00 6.196036245632746e+01 5.531817059771242e+01
344 1.720000000000000e+00 6.168409727264941e+01 5.518790287350726e+01
345 1.725000000000000e+00 6.140848342759239e+01 5.505763514930209e+01
346 1.730000000000000e+00 6.113352092115639e+01 5.492736742509976e+01
347 1.735000000000000e+00 6.085920975334139e+01 5.479709970089459e+01
348 1.740000000000000e+00 6.058554992414744e+01 5.466683197668658e+01
349 1.745000000000000e+00 6.031254143357452e+01 5.453656425248425e+01
350 1.750000000000000e+00 6.004018428162260e+01 5.440629652827909e+01
351 1.755000000000000e+00 5.976847846829173e+01 5.427602880407392e+01
352 1.760000000000000e+00 5.949742399358186e+01 5.414576107986875e+01
353 1.765000000000000e+00 5.922702085749305e+01 5.401549335566358e+01
354 1.770000000000000e+00 5.895726906002523e+01 5.388522563145841e+01
355 1.775000000000000e+00 5.868816860117846e+01 5.375495790725324e+01
356 1.780000000000000e+00 5.841971948095269e+01 5.362469018305092e+01
357 1.785000000000000e+00 5.815192169934795e+01 5.349442245884575e+01
358 1.790000000000000e+00 5.788477525636424e+01 5.336415473464058e+01
359 1.795000000000000e+00 5.761828015200155e+01 5.323388701043257e+01
360 1.800000000000000e+00 5.735243638625991e+01 5.310361928622740e+01
361 1.805000000000000e+00 5.708724395913927e+01 5.297335156202507e+01
362 1.810000000000000e+00 5.682270287063966e+01 5.284308383781990e+01
363 1.815000000000000e+00 5.655881312076107e+01 5.271281611361474e+01
364 1.820000000000000e+00 5.629557470950351e+01 5.258254838940957e+01
365 1.825000000000000e+00 5.603298763686698e+01 5.245228066520440e+01
366 1.830000000000000e+00 5.577105190285147e+01 5.232201294100207e+01
367 1.835000000000000e+00 5.550976750745696e+01 5.219174521679406e+01
368 1.840000000000000e+00 5.524913445068353e+01 5.206147749258889e+01
369 1.845000000000000e+00 5.498915273253107e+01 5.193120976838657e+01
370 1.850000000000000e+00 5.472982235299966e+01 5.180094204417856e+01
371 1.855000000000000e+00 5.447114331208928e+01 5.167067431997623e+01
372 1.860000000000000e+00 5.421311560979990e+01 5.154040659577106e+01
373 1.865000000000000e+00 5.395573924613157e+01 5.141013887156305e+01
374 1.870000000000000e+00 5.369901422108427e+01 5.127987114736072e+01
375 1.875000000000000e+00 5.344294053465796e+01 5.114960342315840e+01
376 1.880000000000000e+00 5.318751818685269e+01 5.101933569895323e+01
377 1.885000000000000e+00 5.293274717766843e+01 5.088906797474522e+01
378 1.890000000000000e+00 5.267862750710523e+01 5.075880025054005e+01
379 1.895000000000000e+00 5.242515917516303e+01 5.062853252633488e+01
380 1.900000000000000e+00 5.217234218184188e+01 5.049826480212971e+01
381 1.905000000000000e+00 5.192017652714173e+01 5.036799707792738e+01
382 1.910000000000000e+00 5.166866221106261e+01 5.023772935372222e+01
383 1.915000000000000e+00 5.141779923360451e+01 5.010746162951705e+01
384 1.920000000000000e+00 5.116758759476744e+01 4.997719390531188e+01
385 1.925000000000000e+00 5.091802729455139e+01 4.984692618110671e+01
386 1.930000000000000e+00 5.066911833295637e+01 4.971665845690154e+01
387 1.935000000000000e+00 5.042086070998238e+01 4.958639073269637e+01
388 1.940000000000000e+00 5.017325442562941e+01 4.945612300849120e+01
389 1.945000000000000e+00 4.992629947989747e+01 4.932585528428604e+01
390 1.950000000000000e+00 4.967999587278655e+01 4.919558756008087e+01
391 1.955000000000000e+00 4.943434360429666e+01 4.906531983587854e+01
392 1.960000000000000e+00 4.918934267442776e+01 4.893505211167337e+01
393 1.965000000000000e+00 4.894499308317992e+01 4.880478438746536e+01
394 1.970000000000000e+00 4.870129483055311e+01 4.867451666326303e+01
395 1.975000000000000e+00 4.845824791654729e+01 4.854424893905787e+01
396 1.980000000000000e+00 4.821585234116253e+01 4.841398121484985e+01
397 1.985000000000000e+00 4.797410810439879e+01 4.828371349064753e+01
398 1.990000000000000e+00 4.773301520625606e+01 4.815344576644520e+01
399 1.995000000000000e+00 4.749257364673434e+01 4.802317804223719e+01
400 2.000000000000000e+00 4.725278342583368e+01 4.789291031803202e+01
401 2.005000000000000e+00 4.701364454355402e+01 4.776264259382970e+01
402 2.010000000000000e+00 4.677515699989539e+01 4.763237486962169e+01
403 2.015000000000000e+00 4.653732079485781e+01 4.750210714541652e+01
404 2.020000000000000e+00 4.630013592844122e+01 4.737183942121419e+01
405 2.025000000000000e+00 4.606360240064566e+01 4.724157169701186e+01
406 2.030000000000000e+00 4.582772021147110e+01 4.711130397280385e+01
407 2.035000000000000e+00 4.559248936091763e+01 4.698103624859584e+01
408 2.040000000000000e+00 4.535790984898514e+01 4.685076852439352e+01
409 2.045000000000000e+00 4.512398167567369e+01 4.672050080018550e+01
410 2.050000000000000e+00 4.489070484098329e+01 4.659023307598318e+01
411 2.055000000000000e+00 4.465807934491386e+01 4.645996535178085e+01
412 2.060000000000000e+00 4.442610518746548e+01 4.632969762757284e+01
413 2.065000000000000e+00 4.419478236863813e+01 4.619942990337051e+01
414 2.070000000000000e+00 4.396411088843178e+01 4.606916217916535e+01
415 2.075000000000000e+00 4.373409074684648e+01 4.593889445495734e+01
416 2.080000000000000e+00 4.350472194388220e+01 4.580862673075501e+01
417 2.085000000000000e+00 4.327600447953893e+01 4.567835900654984e+01
418 2.090000000000000e+00 4.304793835381670e+01 4.554809128234467e+01
419 2.095000000000000e+00 4.282052356671548e+01 4.541782355813950e+01
420 2.100000000000000e+00 4.259376011823531e+01 4.528755583393149e+01
421 2.105000000000000e+00 4.236764800837616e+01 4.515728810972917e+01
422 2.110000000000000e+00 4.214218723713802e+01 4.502702038552684e+01
423 2.115000000000000e+00 4.191737780452090e+01 4.489675266131883e+01
424 2.120000000000000e+00 4.169321971052483e+01 4.476648493711366e+01
425 2.125000000000000e+00 4.146971295514976e+01 4.463621721291133e+01
426 2.130000000000000e+00 4.124685753839572e+01 4.450594948870616e+01
427 2.135000000000000e+00 4.102465346026270e+01 4.437568176450100e+01
428 2.140000000000000e+00 4.080310072075071e+01 4.424541404029299e+01
429 2.145000000000000e+00 4.058219931985977e+01 4.411514631608782e+01
430 2.150000000000000e+00 4.036194925758983e+01 4.398487859188833e+01
431 2.155000000000000e+00 4.014235053394088e+01 4.385461086768316e+01
432 2.160000000000000e+00 3.992340314891300e+01 4.372434314347231e+01
433 2.165000000000000e+00 3.970510710250616e+01 4.359407541926714e+01
434 2.170000000000000e+00 3.948746239472032e+01 4.346380769506766e+01
435 2.175000000000000e+00 3.927046902555549e+01 4.333353997086249e+01
436 2.180000000000000e+00 3.905412699501170e+01 4.320327224665448e+01
437 2.185000000000000e+00 3.883843630308894e+01 4.307300452244931e+01
438 2.190000000000000e+00 3.862339694978721e+01 4.294273679824414e+01
439 2.195000000000000e+00 3.840900893510650e+01 4.281246907404466e+01
440 2.200000000000000e+00 3.819527225904676e+01 4.268220134983665e+01
441 2.205000000000000e+00 3.798218692160813e+01 4.255193362562864e+01
442 2.210000000000000e+00 3.776975292279047e+01 4.242166590142631e+01
443 2.215000000000000e+00 3.755797026259387e+01 4.229139817722398e+01
444 2.220000000000000e+00 3.734683894101823e+01 4.216113045301881e+01
445 2.225000000000000e+00 3.713635895806368e+01 4.203086272880796e+01
446 2.230000000000000e+00 3.692653031373015e+01 4.190059500460563e+01
447 2.235000000000000e+00 3.671735300801762e+01 4.177032728040331e+01
448 2.240000000000000e+00 3.650882704092612e+01 4.164005955619530e+01
449 2.245000000000000e+00 3.630095241245567e+01 4.150979183199013e+01
450 2.250000000000000e+00 3.609372912260622e+01 4.137952410778780e+01
451 2.255000000000000e+00 3.588715717137779e+01 4.124925638358263e+01
452 2.260000000000000e+00 3.568123655877039e+01 4.111898865937746e+01
453 2.265000000000000e+00 3.547596728478402e+01 4.098872093516945e+01
454 2.270000000000000e+00 3.527134934941870e+01 4.085845321096713e+01
455 2.275000000000000e+00 3.506738275267435e+01 4.072818548676480e+01
456 2.280000000000000e+00 3.486406749455105e+01 4.059791776255679e+01
457 2.285000000000000e+00 3.466140357504878e+01 4.046765003835162e+01
458 2.290000000000000e+00 3.445939099416753e+01 4.033738231414645e+01
459 2.295000000000000e+00 3.425802975190732e+01 4.020711458994413e+01
460 2.300000000000000e+00 3.405731984826809e+01 4.007684686574180e+01
461 2.305000000000000e+00 3.385726128324990e+01 3.994657914153095e+01
462 2.310000000000000e+00 3.365785405685278e+01 3.981631141732578e+01
463 2.315000000000000e+00 3.345909816907664e+01 3.968604369312345e+01
464 2.320000000000000e+00 3.326099361992155e+01 3.955577596891828e+01
465 2.325000000000000e+00 3.306354040938746e+01 3.942550824471311e+01
466 2.330000000000000e+00 3.286673853747442e+01 3.929524052050795e+01
467 2.335000000000000e+00 3.267058800418238e+01 3.916497279630562e+01
468 2.340000000000000e+00 3.247508880951136e+01 3.903470507210045e+01
469 2.345000000000000e+00 3.228024095346137e+01 3.890443734789244e+01
470 2.350000000000000e+00 3.208604443603244e+01 3.877416962368443e+01
471 2.355000000000000e+00 3.189249925722453e+01 3.864390189948210e+01
472 2.360000000000000e+00 3.169960541703762e+01 3.851363417527978e+01
473 2.365000000000000e+00 3.150736291547173e+01 3.838336645107461e+01
474 2.370000000000000e+00 3.131577175252687e+01 3.825309872686944e+01
475 2.375000000000000e+00 3.112483192820304e+01 3.812283100266427e+01
476 2.380000000000000e+00 3.093454344250023e+01 3.799256327845910e+01
477 2.385000000000000e+00 3.074490629541845e+01 3.786229555425393e+01
478 2.390000000000000e+00 3.055592048695769e+01 3.773202783004876e+01
479 2.395000000000000e+00 3.036758601711796e+01 3.760176010584360e+01
480 2.400000000000000e+00 3.017990288589925e+01 3.747149238163843e+01
481 2.405000000000000e+00 2.999287109330157e+01 3.734122465743610e+01
482 2.410000000000000e+00 2.980649063932489e+01 3.721095693323377e+01
483 2.415000000000000e+00 2.962076152396924e+01 3.708068920902292e+01
484 2.420000000000000e+00 2.943568374723466e+01 3.695042148481775e+01
485 2.425000000000000e+00 2.925125730912106e+01 3.682015376061543e+01
486 2.430000000000000e+00 2.906748220962851e+01 3.668988603640742e+01
487 2.435000000000000e+00 2.888435844875698e+01 3.655961831220225e+01
488 2.440000000000000e+00 2.870188602650649e+01 3.642935058800276e+01
489 2.445000000000000e+00 2.852006494287696e+01 3.629908286379759e+01
490 2.450000000000000e+00 2.833889519786851e+01 3.616881513958958e+01
491 2.455000000000000e+00 2.815837679148106e+01 3.603854741538441e+01
492 2.460000000000000e+00 2.797850972371467e+01 3.590827969117925e+01
493 2.465000000000000e+00 2.779929399456927e+01 3.577801196697692e+01
494 2.470000000000000e+00 2.762072960404490e+01 3.564774424277175e+01
495 2.475000000000000e+00 2.744281655214155e+01 3.551747651856374e+01
496 2.480000000000000e+00 2.726555483885926e+01 3.538720879435857e+01
497 2.485000000000000e+00 2.708894446419797e+01 3.525694107015624e+01
498 2.490000000000000e+00 2.691298542815770e+01 3.512667334595392e+01
499 2.495000000000000e+00 2.673767773073843e+01 3.499640562174591e+01
500 2.500000000000000e+00 2.656302137194024e+01 3.486613789753790e+01
501 2.505000000000000e+00 2.638901635176305e+01 3.473587017333557e+01
502 2.510000000000000e+00 2.621566267020688e+01 3.460560244913324e+01
503 2.515000000000000e+00 2.604296032727171e+01 3.447533472492808e+01
504 2.520000000000000e+00 2.587090932295760e+01 3.434506700072006e+01
505 2.525000000000000e+00 2.569950965726451e+01 3.421479927651774e+01
506 2.530000000000000e+00 2.552876133019242e+01 3.408453155231257e+01
507 2.535000000000000e+00 2.535866434174139e+01 3.395426382810456e+01
508 2.540000000000000e+00 2.518921869191138e+01 3.382399610389939e+01
509 2.545000000000000e+00 2.502042438070239e+01 3.369372837969706e+01
510 2.550000000000000e+00 2.485228140811441e+01 3.356346065549189e+01
511 2.555000000000000e+00 2.468478977414748e+01 3.343319293128673e+01
512 2.560000000000000e+00 2.451794947880154e+01 3.330292520708156e+01
513 2.565000000000000e+00 2.435176052207666e+01 3.317265748287639e+01
514 2.570000000000000e+00 2.418622290397278e+01 3.304238975867690e+01
515 2.575000000000000e+00 2.402133662448989e+01 3.291212203446605e+01
516 2.580000000000000e+00 2.385710168362812e+01 3.278185431025804e+01
517 2.585000000000000e+00 2.369351808138731e+01 3.265158658605856e+01
518 2.590000000000000e+00 2.353058581776753e+01 3.252131886185623e+01
519 2.595000000000000e+00 2.336830489276875e+01 3.239105113764538e+01
520 2.600000000000000e+00 2.320667530639108e+01 3.226078341344021e+01
521 2.605000000000000e+00 2.304569705863435e+01 3.213051568924072e+01
522 2.610000000000000e+00 2.288537014949867e+01 3.200024796503271e+01
523 2.615000000000000e+00 2.272569457898402e+01 3.186998024082470e+01
524 2.620000000000000e+00 2.256667034709042e+01 3.173971251662238e+01
525 2.625000000000000e+00 2.240829745381780e+01 3.160944479242005e+01
526 2.630000000000000e+00 2.225057589916622e+01 3.147917706821772e+01
527 2.635000000000000e+00 2.209350568313562e+01 3.134890934401255e+01
528 2.640000000000000e+00 2.193708680572610e+01 3.121864161979602e+01
529 2.645000000000000e+00 2.178131926693766e+01 3.108837389559369e+01
530 2.650000000000000e+00 2.162620306677016e+01 3.095810617139705e+01
531 2.655000000000000e+00 2.147173820522369e+01 3.082783844719472e+01
532 2.660000000000000e+00 2.131792468229821e+01 3.069757072298103e+01
533 2.665000000000000e+00 2.116476249799388e+01 3.056730299877017e+01
534 2.670000000000000e+00 2.101225165231051e+01 3.043703527457637e+01
535 2.675000000000000e+00 2.086039214524811e+01 3.030676755037405e+01
536 2.680000000000000e+00 2.070918397680677e+01 3.017649982616035e+01
537 2.685000000000000e+00 2.055862714698651e+01 3.004623210195803e+01
538 2.690000000000000e+00 2.040872165578719e+01 2.991596437775570e+01
539 2.695000000000000e+00 2.025946750320895e+01 2.978569665355053e+01
540 2.700000000000000e+00 2.011086468925168e+01 2.965542892934536e+01
541 2.705000000000000e+00 1.996291321391550e+01 2.952516120513451e+01
542 2.710000000000000e+00 1.981561307720034e+01 2.939489348093502e+01
543 2.715000000000000e+00 1.966896427910615e+01 2.926462575673554e+01
544 2.720000000000000e+00 1.952296681963298e+01 2.913435803252753e+01
545 2.725000000000000e+00 1.937762069878087e+01 2.900409030831383e+01
546 2.730000000000000e+00 1.923292591654985e+01 2.887382258411151e+01
547 2.735000000000000e+00 1.908888247293976e+01 2.874355485991487e+01
548 2.740000000000000e+00 1.894549036795070e+01 2.861328713570686e+01
549 2.745000000000000e+00 1.880274960158269e+01 2.848301941149600e+01
550 2.750000000000000e+00 1.866066017383574e+01 2.835275168729083e+01
551 2.755000000000000e+00 1.851922208470978e+01 2.822248396309419e+01
552 2.760000000000000e+00 1.837843533420480e+01 2.809221623888902e+01
553 2.765000000000000e+00 1.823829992232089e+01 2.796194851467533e+01
554 2.770000000000000e+00 1.809881584905804e+01 2.783168079047300e+01
555 2.775000000000000e+00 1.795998311441616e+01 2.770141306627352e+01
556 2.780000000000000e+00 1.782180171839531e+01 2.757114534206835e+01
557 2.785000000000000e+00 1.768427166099548e+01 2.744087761785750e+01
558 2.790000000000000e+00 1.754739294221673e+01 2.731060989365233e+01
559 2.795000000000000e+00 1.741116556205895e+01 2.718034216945284e+01
560 2.800000000000000e+00 1.727558952052220e+01 2.705007444524767e+01
561 2.805000000000000e+00 1.714066481760648e+01 2.691980672103682e+01
562 2.810000000000000e+00 1.700639145331183e+01 2.678953899683449e+01
563 2.815000000000000e+00 1.687276942763813e+01 2.665927127263501e+01
564 2.820000000000000e+00 1.673979874058548e+01 2.652900354842984e+01
565 2.825000000000000e+00 1.660747939215383e+01 2.639873582422467e+01
566 2.830000000000000e+00 1.647581138234324e+01 2.626846810001098e+01
567 2.835000000000000e+00 1.634479471115372e+01 2.613820037580581e+01
568 2.840000000000000e+00 1.621442937858518e+01 2.600793265161201e+01
569 2.845000000000000e+00 1.608471538463760e+01 2.587766492740684e+01
570 2.850000000000000e+00 1.595565272931111e+01 2.574739720319030e+01
571 2.855000000000000e+00 1.582724141260570e+01 2.561712947899082e+01
572 2.860000000000000e+00 1.569948143452120e+01 2.548686175479418e+01
573 2.865000000000000e+00 1.557237279505776e+01 2.535659403058332e+01
574 2.870000000000000e+00 1.544591549421537e+01 2.522632630637247e+01
575 2.875000000000000e+00 1.532010953199404e+01 2.509605858216730e+01
576 2.880000000000000e+00 1.519495490839370e+01 2.496579085797066e+01
577 2.885000000000000e+00 1.507045162341433e+01 2.483552313376833e+01
578 2.890000000000000e+00 1.494659967705601e+01 2.470525540955464e+01
579 2.895000000000000e+00 1.482339906931878e+01 2.457498768534663e+01
580 2.900000000000000e+00 1.470084980020255e+01 2.444471996114999e+01
581 2.905000000000000e+00 1.457895186970728e+01 2.431445223694482e+01
582 2.910000000000000e+00 1.445770527783310e+01 2.418418451273965e+01
583 2.915000000000000e+00 1.433711002457989e+01 2.405391678853164e+01
584 2.920000000000000e+00 1.421716610994778e+01 2.392364906432647e+01
585 2.925000000000000e+00 1.409787353393662e+01 2.379338134012698e+01
586 2.930000000000000e+00 1.397923229654651e+01 2.366311361591613e+01
587 2.935000000000000e+00 1.386124239777746e+01 2.353284589170812e+01
588 2.940000000000000e+00 1.374390383762943e+01 2.340257816750579e+01
589 2.945000000000000e+00 1.362721661610240e+01 2.327231044330915e+01
590 2.950000000000000e+00 1.351118073319634e+01 2.314204271910398e+01
591 2.955000000000000e+00 1.339579618891136e+01 2.301177499488745e+01
592 2.960000000000000e+00 1.328106298324747e+01 2.288150727068512e+01
593 2.965000000000000e+00 1.316698111620451e+01 2.275123954648848e+01
594 2.970000000000000e+00 1.305355058778258e+01 2.262097182228047e+01
595 2.975000000000000e+00 1.294077139798171e+01 2.249070409806677e+01
596 2.980000000000000e+00 1.282864354680191e+01 2.236043637386445e+01
597 2.985000000000000e+00 1.271716703424306e+01 2.223016864967065e+01
598 2.990000000000000e+00 1.260634186030521e+01 2.209990092546263e+01
599 2.995000000000000e+00 1.249616802498844e+01 2.196963320125462e+01
600 3.000000000000000e+00 1.238664552829266e+01 2.183936547704661e+01
601 3.005000000000000e+00 1.227777437021797e+01 2.170909775284144e+01
602 3.010000000000000e+00 1.216955455076425e+01 2.157883002864196e+01
603 3.015000000000000e+00 1.206198606993155e+01 2.144856230443679e+01
604 3.020000000000000e+00 1.195506892771988e+01 2.131829458022594e+01
605 3.025000000000000e+00 1.184880312412929e+01 2.118802685602361e+01
606 3.030000000000000e+00 1.174318865915964e+01 2.105775913182413e+01
607 3.035000000000000e+00 1.163822553281105e+01 2.092749140761612e+01
608 3.040000000000000e+00 1.153391374508348e+01 2.079722368340526e+01
609 3.045000000000000e+00 1.143025329597700e+01 2.066695595920294e+01
610 3.050000000000000e+00 1.132724418549145e+01 2.053668823500345e+01
611 3.055000000000000e+00 1.122488641362696e+01 2.040642051079544e+01
612 3.060000000000000e+00 1.112317998038350e+01 2.027615278658459e+01
613 3.065000000000000e+00 1.102212488576112e+01 2.014588506238510e+01
614 3.070000000000000e+00 1.092172112975965e+01 2.001561733818562e+01
615 3.075000000000000e+00 1.082196871237926e+01 1.988534961397761e+01
616 3.080000000000000e+00 1.072286763361987e+01 1.975508188976676e+01
617 3.085000000000000e+00 1.062441789348159e+01 1.962481416556159e+01
618 3.090000000000000e+00 1.052661949196425e+01 1.949454644136495e+01
619 3.095000000000000e+00 1.042947242906794e+01 1.936427871715978e+01
620 3.100000000000000e+00 1.033297670479266e+01 1.923401099295177e+01
621 3.105000000000000e+00 1.023713231913842e+01 1.910374326874091e+01
622 3.110000000000000e+00 1.014193927210525e+01 1.897347554453859e+01
623 3.115000000000000e+00 1.004739756369304e+01 1.884320782033910e+01
624 3.120000000000000e+00 9.953507193901856e+00 1.871294009613393e+01
625 3.125000000000000e+00 9.860268162731700e+00 1.858267237192308e+01
626 3.130000000000000e+00 9.767680470182626e+00 1.845240464771791e+01
627 3.135000000000000e+00 9.675744116254521e+00 1.832213692352127e+01
628 3.140000000000000e+00 9.584459100947413e+00 1.819186919931326e+01
629 3.145000000000000e+00 9.493825424261388e+00 1.806160147510241e+01
630 3.150000000000000e+00 9.403843086196389e+00 1.793133375090008e+01
631 3.155000000000000e+00 9.314512086752387e+00 1.780106602669775e+01
632 3.160000000000000e+00 9.225832425929411e+00 1.767079830249543e+01
633 3.165000000000000e+00 9.137804103727433e+00 1.754053057828457e+01
634 3.170000000000000e+00 9.050427120146566e+00 1.741026285407941e+01
635 3.175000000000000e+00 8.963701475186639e+00 1.727999512987992e+01
636 3.180000000000000e+00 8.877627168847766e+00 1.714972740567475e+01
637 3.185000000000000e+00 8.792204201129891e+00 1.701945968146958e+01
638 3.190000000000000e+00 8.707432572033071e+00 1.688919195726157e+01
639 3.195000000000000e+00 8.623312281557276e+00 1.675892423305356e+01
640 3.200000000000000e+00 8.539843329702535e+00 1.662865650885124e+01
641 3.205000000000000e+00 8.457025716468763e+00 1.649838878465175e+01
642 3.210000000000000e+00 8.374859441856017e+00 1.636812106044090e+01
643 3.215000000000000e+00 8.293344505864354e+00 1.623785333623573e+01
644 3.220000000000000e+00 8.212480908493660e+00 1.610758561203625e+01
645 3.225000000000000e+00 8.132268649743992e+00 1.597731788782824e+01
646 3.230000000000000e+00 8.052707729615378e+00 1.584705016361738e+01
647 3.235000000000000e+00 7.973798148107818e+00 1.571678243941506e+01
648 3.240000000000000e+00 7.895539905221227e+00 1.558651471521841e+01
649 3.245000000000000e+00 7.817933000955634e+00 1.545624699101324e+01
650 3.250000000000000e+00 7.740977435311095e+00 1.532597926679671e+01
651 3.255000000000000e+00 7.664673208287667e+00 1.519571154259438e+01
652 3.260000000000000e+00 7.589020319885151e+00 1.506544381839774e+01
653 3.265000000000000e+00 7.514018770103689e+00 1.493517609419257e+01
654 3.270000000000000e+00 7.439668558943225e+00 1.480490836998172e+01
655 3.275000000000000e+00 7.365969686403872e+00 1.467464064577371e+01
656 3.280000000000000e+00 7.292922152485488e+00 1.454437292157706e+01
657 3.285000000000000e+00 7.220525957188102e+00 1.441410519737190e+01
658 3.290000000000000e+00 7.148781100511769e+00 1.428383747316389e+01
659 3.295000000000000e+00 7.077687582456463e+00 1.415356974895587e+01
660 3.300000000000000e+00 7.007245403022210e+00 1.402330202475355e+01
661 3.305000000000000e+00 6.937454562208927e+00 1.389303430055122e+01
662 3.310000000000000e+00 6.868315060016698e+00 1.376276657634605e+01
663 3.315000000000000e+00 6.799826896445467e+00 1.363249885213804e+01
664 3.320000000000000e+00 6.731990071495318e+00 1.350223112793287e+01
665 3.325000000000000e+00 6.664804585166138e+00 1.337196340373055e+01
666 3.330000000000000e+00 6.598270437458012e+00 1.324169567952538e+01
667 3.335000000000000e+00 6.532387628370884e+00 1.311142795531453e+01
668 3.340000000000000e+00 6.467156157904867e+00 1.298116023111220e+01
669 3.345000000000000e+00 6.402576026059762e+00 1.285089250691556e+01
670 3.350000000000000e+00 6.338647232835712e+00 1.272062478270755e+01
671 3.355000000000000e+00 6.275369778232687e+00 1.259035705849669e+01
672 3.360000000000000e+00 6.212743662250745e+00 1.246008933429437e+01
673 3.365000000000000e+00 6.150768884889743e+00 1.232982161009204e+01
674 3.370000000000000e+00 6.089445446149824e+00 1.219955388588687e+01
675 3.375000000000000e+00 6.028773346030874e+00 1.206928616168454e+01
676 3.380000000000000e+00 5.968752584532979e+00 1.193901843747085e+01
677 3.385000000000000e+00 5.909383161656166e+00 1.180875071326852e+01
678 3.390000000000000e+00 5.850665077400294e+00 1.167848298906904e+01
679 3.395000000000000e+00 5.792598331765475e+00 1.154821526486103e+01
680 3.400000000000000e+00 5.735182924751683e+00 1.141794754065302e+01
681 3.405000000000000e+00 5.678418856358945e+00 1.128767981644785e+01
682 3.410000000000000e+00 5.622306126587205e+00 1.115741209224836e+01
683 3.415000000000000e+00 5.566844735436462e+00 1.102714436804604e+01
684 3.420000000000000e+00 5.512034682906744e+00 1.089687664383518e+01
685 3.425000000000000e+00 5.457875968998110e+00 1.076660891962717e+01
686 3.430000000000000e+00 5.404368593710473e+00 1.063634119542769e+01
687 3.435000000000000e+00 5.351512557043833e+00 1.050607347122536e+01
688 3.440000000000000e+00 5.299307858998219e+00 1.037580574701451e+01
689 3.445000000000000e+00 5.247754499573688e+00 1.024553802280650e+01
690 3.450000000000000e+00 5.196852478770154e+00 1.011527029860702e+01
691 3.455000000000000e+00 5.146601796587618e+00 9.985002574404689e+00
692 3.460000000000000e+00 5.097002453026107e+00 9.854734850193836e+00
693 3.465000000000000e+00 5.048054448085679e+00 9.724467125991509e+00
694 3.470000000000000e+00 4.999757781766192e+00 9.594199401789183e+00
695 3.475000000000000e+00 4.952112454067787e+00 9.463931677581172e+00
696 3.480000000000000e+00 4.905118464990380e+00 9.333663953378846e+00
697 3.485000000000000e+00 4.858775814533999e+00 9.203396229170835e+00
698 3.490000000000000e+00 4.813084502698672e+00 9.073128504965666e+00
699 3.495000000000000e+00 4.768044529484342e+00 8.942860780763340e+00
700 3.500000000000000e+00 4.723655894891039e+00 8.812593056558171e+00
701 3.505000000000000e+00 4.679918598918761e+00 8.682325332353891e+00
702 3.510000000000000e+00 4.636832641567500e+00 8.586294815519935e+00
703 3.515000000000000e+00 4.594055650763561e+00 8.558109739882269e+00
704 3.520000000000000e+00 4.551251544168677e+00 8.562859995625693e+00
705 3.525000000000000e+00 4.508427050807304e+00 8.566221177771549e+00
706 3.530000000000000e+00 4.465589332390961e+00 8.568107698468808e+00
707 3.535000000000000e+00 4.422745973822616e+00 8.568436147505398e+00
708 3.540000000000000e+00 4.379904970915907e+00 8.567125835788048e+00
709 3.545000000000000e+00 4.337074715464736e+00 8.564099309977724e+00
710 3.550000000000000e+00 4.294263977816130e+00 8.559282835741655e+00
711 3.555000000000000e+00 4.251481887107319e+00 8.552606848878330e+00
712 3.560000000000000e+00 4.208737909327347e+00 8.544006375223212e+00
713 3.565000000000000e+00 4.166041823355087e+00 8.533421421641041e+00
714 3.570000000000000e+00 4.123403695110937e+00 8.520797341434871e+00
715 3.575000000000000e+00 4.080833849940738e+00 8.506085178169709e+00
716 3.580000000000000e+00 4.038342843329239e+00 8.489241992107388e+00
717 3.585000000000000e+00 3.995941430019665e+00 8.470231173233778e+00
718 3.590000000000000e+00 3.953640531596902e+00 8.449022744218482e+00
719 3.595000000000000e+00 3.911451202577480e+00 8.425593655594099e+00
720 3.600000000000000e+00 3.869384595040961e+00 8.399928074071994e+00
721 3.605000000000000e+00 3.827451921836760e+00 8.372017663231812e+00
722 3.610000000000000e+00 3.785664418408643e+00 8.341861853987531e+00
723 3.615000000000000e+00 3.744033303296884e+00 8.309468100265338e+00
724 3.620000000000000e+00 3.702569737405989e+00 8.274852113382103e+00
725 3.625000000000000e+00 3.661284782163063e+00 8.238038066765885e+00
726 3.630000000000000e+00 3.620189356738330e+00 8.199058761047162e+00
727 3.635000000000000e+00 3.579294194552592e+00 8.157955738257261e+00
728 3.640000000000000e+00 3.538609799355758e+00 8.114779333056887e+00
729 3.645000000000000e+00 3.498146401222023e+00 8.069588648605830e+00
730 3.650000000000000e+00 3.457913912869699e+00 8.022451445010503e+00
731 3.655000000000000e+00 3.417921886771918e+00 7.973443929337876e+00
732 3.660000000000000e+00 3.378179473576321e+00 7.922650437844325e+00
733 3.665000000000000e+00 3.338695382393475e+00 7.870163003501851e+00
734 3.670000000000000e+00 3.299477843541302e+00 7.816080804927239e+00
735 3.675000000000000e+00 3.260534574344202e+00 7.760509496395862e+00
736 3.680000000000000e+00 3.221872748577344e+00 7.703560422566369e+00
737 3.685000000000000e+00 3.183498970118539e+00 7.645349725709139e+00
738 3.690000000000000e+00 3.145419251320252e+00 7.585997357420915e+00
739 3.695000000000000e+00 3.107638996544329e+00 7.525626010725261e+00
740 3.700000000000000e+00 3.070162991213000e+00 7.464359991995906e+00
741 3.705000000000000e+00 3.032995396624370e+00 7.402324054974763e+00
742 3.710000000000000e+00 2.996139750663252e+00 7.339642221205267e+00
743 3.715000000000000e+00 2.959598974412318e+00 7.276436612290738e+00
744 3.720000000000000e+00 2.923375384540345e+00 7.212826319453569e+00
745 3.725000000000000e+00 2.887470711217782e+00 7.148926334943440e+00
746 3.730000000000000e+00 2.851886121190910e+00 7.084846567923897e+00
747 3.735000000000000e+00 2.816622245538543e+00 7.020690964729326e+00
748 3.740000000000000e+00 2.781679211543617e+00 6.956556749945797e+00
749 3.745000000000000e+00 2.747056678039085e+00 6.892533800862566e+00
750 3.750000000000000e+00 2.712753873534991e+00 6.828704163643451e+00
751 3.755000000000000e+00 2.678769636402651e+00 6.765141715318990e+00
752 3.760000000000000e+00 2.645102456381801e+00 6.701911971582319e+00
753 3.765000000000000e+00 2.611750516686827e+00 6.639072036564642e+00
754 3.770000000000000e+00 2.578711736016155e+00 6.576670687370800e+00
755 3.775000000000000e+00 2.545983809813119e+00 6.514748583325947e+00
756 3.780000000000000e+00 2.513564250182895e+00 6.453338587616742e+00
757 3.785000000000000e+00 2.481450423936952e+00 6.392466187297963e+00
758 3.790000000000000e+00 2.449639588309916e+00 6.332149996547898e+00
759 3.795000000000000e+00 2.418128923971473e+00 6.272402327456739e+00
760 3.800000000000000e+00 2.386915565035348e+00 6.213229812468057e+00
761 3.805000000000000e+00 2.355996625846792e+00 6.154634062851727e+00
762 3.810000000000000e+00 2.325369224406831e+00 6.096612348089714e+00
763 3.815000000000000e+00 2.295030502365895e+00 6.039158281834212e+00
764 3.820000000000000e+00 2.264977641588489e+00 5.982262501030533e+00
765 3.825000000000000e+00 2.235207877355590e+00 5.925913325816445e+00
766 3.830000000000000e+00 2.205718508330325e+00 5.870097388956630e+00
767 3.835000000000000e+00 2.176506903466024e+00 5.814800224728067e+00
768 3.840000000000000e+00 2.147570506083044e+00 5.760006808431228e+00
769 3.845000000000000e+00 2.118906835381711e+00 5.705702038967431e+00
770 3.850000000000000e+00 2.090513485693370e+00 5.651871158269373e+00
771 3.855000000000000e+00 2.062388123799018e+00 5.598500102777670e+00
772 3.860000000000000e+00 2.034528484665593e+00 5.545575783638235e+00
773 3.865000000000000e+00 2.006932365962635e+00 5.493086293849103e+00
774 3.870000000000000e+00 1.979597621727102e+00 5.441021042201655e+00
775 3.875000000000000e+00 1.952522155540619e+00 5.389370815513672e+00
776 3.880000000000000e+00 1.925703913571965e+00 5.338127772342993e+00
777 3.885000000000000e+00 1.899140877817189e+00 5.287285372989281e+00
778 3.890000000000000e+00 1.872831059842072e+00 5.236838252164233e+00
779 3.895000000000000e+00 1.846772495295546e+00 5.186782042106941e+00
780 3.900000000000000e+00 1.820963239421003e+00 5.137113155127082e+00
781 3.905000000000000e+00 1.795401363744276e+00 5.087828535527983e+00
782 3.910000000000000e+00 1.770084954065723e+00 5.038925391463067e+00
783 3.915000000000000e+00 1.745012109829645e+00 4.990400917615467e+00
784 3.920000000000000e+00 1.720180944889568e+00 4.942252019504778e+00
785 3.925000000000000e+00 1.695589589634597e+00 4.894475049852609e+00
786 3.930000000000000e+00 1.671236194391042e+00 4.847065566673514e+00
787 3.935000000000000e+00 1.647118933967862e+00 4.800018121734695e+00
788 3.940000000000000e+00 1.623236013173695e+00 4.753326086811605e+00
789 3.945000000000000e+00 1.599585673099746e+00 4.706981523657916e+00
790 3.950000000000000e+00 1.576166197937116e+00 4.660975102138565e+00
791 3.955000000000000e+00 1.552975922078360e+00 4.615296069376029e+00
792 3.960000000000000e+00 1.530013237243356e+00 4.569932271184030e+00
793 3.965000000000000e+00 1.507276599366520e+00 4.524870225631084e+00
794 3.970000000000000e+00 1.484764534987045e+00 4.480095247181914e+00
795 3.975000000000000e+00 1.462475646894701e+00 4.435591618640267e+00
796 3.980000000000000e+00 1.440408618800642e+00 4.391342807082843e+00
797 3.985000000000000e+00 1.418562218823872e+00 4.347331719037406e+00
798 3.990000000000000e+00 1.396935301610268e+00 4.303540989392296e+00
799 3.995000000000000e+00 1.375526808929949e+00 4.259953297934693e+00
800 4.000000000000000e+00 1.354335768630921e+00 4.216551706877958e+00
801 4.005000000000000e+00 1.333361291861170e+00 4.173320012352910e+00
802 4.010000000000000e+00 1.312602568507392e+00 4.130243102517994e+00
803 4.015000000000000e+00 1.292058860835990e+00 4.087307314720867e+00
804 4.020000000000000e+00 1.271729495360184e+00 4.044500783985683e+00
805 4.025000000000000e+00 1.251613852996133e+00 4.001813775023777e+00
806 4.030000000000000e+00 1.231711357609946e+00 3.959238990037051e+00
807 4.035000000000000e+00 1.212021463095763e+00 3.916771844689748e+00
808 4.040000000000000e+00 1.192543639163048e+00 3.874410704953668e+00
809 4.045000000000000e+00 1.173277356046226e+00 3.832157078017495e+00
810 4.050000000000000e+00 1.154222068382873e+00 3.790015751073206e+00
811 4.055000000000000e+00 1.135377198535494e+00 3.747994872719218e+00
812 4.060000000000000e+00 1.116742119655681e+00 3.706105972800522e+00
813 4.065000000000000e+00 1.098316138807489e+00 3.664363917842195e+00
814 4.070000000000000e+00 1.080098480477259e+00 3.622786800745637e+00
815 4.075000000000000e+00 1.062088270800032e+00 3.581395765115047e+00
816 4.080000000000000e+00 1.044284522826109e+00 3.540214766377758e+00
817 4.085000000000000e+00 1.026686123136255e+00 3.499270273693256e+00
818 4.090000000000000e+00 1.009291820089176e+00 3.458590918457816e+00
819 4.095000000000000e+00 9.921002139516766e-01 3.418207096878234e+00
820 4.100000000000000e+00 9.751097491203939e-01 3.378150535553104e+00
821 4.105000000000000e+00 9.583187085961455e-01 3.338453830169286e+00
822 4.110000000000000e+00 9.417252108187011e-01 3.299149968227866e+00
823 4.115000000000000e+00 9.253272089138669e-01 3.260271847121921e+00
824 4.120000000000000e+00 9.091224923474819e-01 3.221851798847197e+00
825 4.125000000000000e+00 8.931086909253949e-01 3.183921132173850e+00
826 4.130000000000000e+00 8.772832810257434e-01 3.146509702236955e+00
827 4.135000000000000e+00 8.616435939030254e-01 3.109645516295245e+00
828 4.140000000000000e+00 8.461868258627909e-01 3.073354382913962e+00
829 4.145000000000000e+00 8.309100500738857e-01 3.037659610116350e+00
830 4.150000000000000e+00 8.158102297616274e-01 3.002581756300771e+00
831 4.155000000000000e+00 8.008842325108780e-01 2.968138435874756e+00
832 4.160000000000000e+00 7.861288454028799e-01 2.934344179829651e+00
833 4.165000000000000e+00 7.715407907125815e-01 2.901210349921257e+00
834 4.170000000000000e+00 7.571167419036673e-01 2.868745103697279e+00
835 4.175000000000000e+00 7.428533396756087e-01 2.836953406504250e+00
836 4.180000000000000e+00 7.287472078386248e-01 2.805837085697505e+00
837 4.185000000000000e+00 7.147949688186337e-01 2.775394921692431e+00
838 4.190000000000000e+00 7.009932586217005e-01 2.745622770141232e+00
839 4.195000000000000e+00 6.873387411172214e-01 2.716513709400559e+00
840 4.200000000000000e+00 6.738281215276949e-01 2.688058207557553e+00
841 4.205000000000000e+00 6.604581590416458e-01 2.660244303556425e+00
842 4.210000000000000e+00 6.472256784921306e-01 2.633057797369354e+00
843 4.215000000000000e+00 6.341275810679523e-01 2.606482444650027e+00
844 4.220000000000000e+00 6.211608540456304e-01 2.580500151899479e+00
845 4.225000000000000e+00 6.083225795489575e-01 2.555091168730605e+00
846 4.230000000000000e+00 5.956099423583243e-01 2.530234274448517e+00
847 4.235000000000000e+00 5.830202368044723e-01 2.505906956753101e+00
848 4.240000000000000e+00 5.705508727907933e-01 2.482085580889759e+00
849 4.245000000000000e+00 5.581993809955748e-01 2.458745548107011e+00
850 4.250000000000000e+00 5.459634173097232e-01 2.435861442737242e+00
851 4.255000000000000e+00 5.338407665682023e-01 2.413407167594173e+00
852 4.260000000000000e+00 5.218293456337815e-01 2.391356067747452e+00
853 4.265000000000000e+00 5.099272058907278e-01 2.369681043010985e+00
854 4.270000000000000e+00 4.981325352036716e-01 2.348354649737239e+00
855 4.275000000000000e+00 4.864436593933554e-01 2.327349192672656e+00
856 4.280000000000000e+00 4.748590432769451e-01 2.306636807816531e+00
857 4.285000000000000e+00 4.633772913151901e-01 2.286189537334060e+00
858 4.290000000000000e+00 4.519971479036045e-01 2.265979397630247e+00
859 4.295000000000000e+00 4.407174973388877e-01 2.245978441810337e+00
860 4.300000000000000e+00 4.295373634855011e-01 2.226158817757629e+00
861 4.305000000000000e+00 4.184559091613114e-01 2.206492823080453e+00
862 4.310000000000000e+00 4.074724352546966e-01 2.186952958232879e+00
863 4.315000000000000e+00 3.965863795789826e-01 2.167511979088310e+00
864 4.320000000000000e+00 3.857973154638135e-01 2.148142950235510e+00
865 4.325000000000000e+00 3.751049500766275e-01 2.128819300276419e+00
866 4.330000000000000e+00 3.645091224610493e-01 2.109514880364749e+00
867 4.335000000000000e+00 3.540098012729800e-01 2.090204027182985e+00
868 4.340000000000000e+00 3.436070821892194e-01 2.070861631523790e+00
869 4.345000000000000e+00 3.333011849577421e-01 2.051463213566151e+00
870 4.350000000000001e+00 3.230924500535579e-01 2.031985005838877e+00
871 4.355000000000000e+00 3.129813348993533e-01 2.012404044777227e+00
872 4.360000000000000e+00 3.029684096057856e-01 1.992698271615723e+00
873 4.365000000000000e+00 2.930543521831961e-01 1.972846643183779e+00
874 4.370000000000000e+00 2.832399431739479e-01 1.952829252968691e+00
875 4.375000000000000e+00 2.735260596535092e-01 1.932627462546144e+00
876 4.380000000000000e+00 2.639136685484864e-01 1.912224043164734e+00
877 4.385000000000000e+00 2.544038192218618e-01 1.891603326915892e+00
878 4.390000000000000e+00 2.449976352793275e-01 1.870751366542400e+00
879 4.395000000000000e+00 2.356963055564378e-01 1.849656102461950e+00
880 4.400000000000000e+00 2.265010742547080e-01 1.828307535120288e+00
881 4.405000000000000e+00 2.174132302052350e-01 1.806697900259557e+00
882 4.410000000000000e+00 2.084340952521124e-01 1.784821844164597e+00
883 4.415000000000000e+00 1.995650117635890e-01 1.762676595434876e+00
884 4.420000000000000e+00 1.908073292977637e-01 1.740262129305137e+00
885 4.425000000000000e+00 1.821623904705376e-01 1.717581320108685e+00
886 4.430000000000000e+00 1.736315160966768e-01 1.694640077122322e+00
887 4.435000000000000e+00 1.652159896993144e-01 1.671447458739195e+00
888 4.440000000000000e+00 1.569170415092849e-01 1.648015759859689e+00
889 4.445000000000000e+00 1.487358321007175e-01 1.624360567447880e+00
890 4.450000000000000e+00 1.406734358348061e-01 1.600500779438008e+00
891 4.455000000000000e+00 1.327308243063374e-01 1.576458582736073e+00
892 4.460000000000000e+00 1.249088500074453e-01 1.552259386738442e+00
893 4.465000000000000e+00 1.172082304389530e-01 1.527931709751051e+00
894 4.470000000000000e+00 1.096295329099348e-01 1.503507016862926e+00
895 4.475000000000001e+00 1.021731602703237e-01 1.479019509116775e+00
896 4.480000000000000e+00 9.483933781876708e-02 1.454505865306999e+00
897 4.485000000000000e+00 8.762810161725376e-02 1.430004939236262e+00
898 4.490000000000000e+00 8.053928842640445e-02 1.405557416718040e+00
899 4.495000000000000e+00 7.357252745007337e-02 1.381205438066502e+00
900 4.500000000000000e+00 6.672723404573944e-02 1.356992193016282e+00
901 4.505000000000000e+00 6.000260551991055e-02 1.332961496030549e+00
902 4.510000000000000e+00 5.339761908543394e-02 1.309157350633328e+00
903 4.515000000000000e+00 4.691103201357727e-02 1.285623511762779e+00
904 4.520000000000000e+00 4.054138396780615e-02 1.262403055132921e+00
905 4.525000000000000e+00 3.428700146224806e-02 1.239537962197801e+00
906 4.530000000000000e+00 2.814600434582815e-02 1.217068728617576e+00
907 4.535000000000000e+00 2.211631417607229e-02 1.195034003084849e+00
908 4.540000000000000e+00 1.619566431497965e-02 1.173470262144072e+00
909 4.545000000000000e+00 1.038161155463158e-02 1.152411525221275e+00
910 4.550000000000000e+00 4.671549062766900e-03 1.131889112584084e+00
911 4.555000000000000e+00 -9.372795712092596e-04 1.111931447452008e+00
912 4.560000000000000e+00 -6.447765411753181e-03 1.092563902093779e+00
913 4.565000000000000e+00 -1.186291859214705e-02 1.073808686423483e+00
914 4.570000000000000e+00 -1.718585227598801e-02 1.055684776529731e+00
915 4.575000000000000e+00 -2.241976635744436e-02 1.038207879727793e+00
916 4.580000000000000e+00 -2.756793107326594e-02 1.021390432044456e+00
917 4.585000000000000e+00 -3.263367067788892e-02 1.005241623716557e+00
918 4.590000000000000e+00 -3.762034731043151e-02 9.897674481257113e-01
919 4.595000000000000e+00 -4.253134515914603e-02 9.749707696872889e-01
920 4.600000000000001e+00 -4.737005500730440e-02 9.608514064725071e-01
921 4.605000000000000e+00 -5.213985922387110e-02 9.474062237869063e-01
922 4.610000000000000e+00 -5.684411724517346e-02 9.346292355001395e-01
923 4.615000000000000e+00 -6.148615157887249e-02 9.225117105334135e-01
924 4.620000000000000e+00 -6.606923435050760e-02 9.110422825997944e-01
925 4.625000000000000e+00 -7.059657440487044e-02 9.002070619921199e-01
926 4.630000000000000e+00 -7.507130497042880e-02 8.899897488523933e-01
927 4.635000000000000e+00 -7.949647189339437e-02 8.803717479407780e-01
928 4.640000000000000e+00 -8.387502244983658e-02 8.713322854736916e-01
929 4.645000000000000e+00 -8.820979474813129e-02 8.628485289467136e-01
930 4.650000000000000e+00 -9.250350773930371e-02 8.548957111575106e-01
931 4.655000000000000e+00 -9.675875185970639e-02 8.474472597875149e-01
932 4.660000000000000e+00 -1.009779803371789e-01 8.404749338840389e-01
933 4.665000000000000e+00 -1.051635011985468e-01 8.339489684473733e-01
934 4.670000000000000e+00 -1.093174700216526e-01 8.278382280582974e-01
935 4.675000000000000e+00 -1.134418834791298e-01 8.221103701410826e-01
936 4.680000000000000e+00 -1.175385737230634e-01 8.167320179516935e-01
937 4.685000000000000e+00 -1.216092036586467e-01 8.116689428858237e-01
938 4.690000000000000e+00 -1.256552631519217e-01 8.068862552075728e-01
939 4.695000000000000e+00 -1.296780662107224e-01 8.023486017078696e-01
940 4.700000000000000e+00 -1.336787491690004e-01 7.980203683823461e-01
941 4.705000000000000e+00 -1.376582698945459e-01 7.938658858314795e-01
942 4.710000000000000e+00 -1.416174080273152e-01 7.898496347603867e-01
943 4.715000000000000e+00 -1.455567662421497e-01 7.859364488451703e-01
944 4.720000000000000e+00 -1.494767725157669e-01 7.820917122060678e-01
945 4.725000000000001e+00 -1.533776833642104e-01 7.782815488129202e-01
946 4.730000000000000e+00 -1.572595880038961e-01 7.744730014740853e-01
947 4.735000000000000e+00 -1.611224133789513e-01 7.706341983586995e-01
948 4.740000000000000e+00 -1.649659299874831e-01 7.667345054775510e-01
949 4.745000000000000e+00 -1.687897584337268e-01 7.627446640832147e-01
950 4.750000000000000e+00 -1.725933766283152e-01 7.586369124608083e-01
951 4.755000000000000e+00 -1.763761275583349e-01 7.543850921303275e-01
952 4.760000000000000e+00 -1.801372275496185e-01 7.499647389458630e-01
953 4.765000000000000e+00 -1.838757749477935e-01 7.453531600518204e-01
954 4.770000000000000e+00 -1.875907591501367e-01 7.405294979680122e-01
955 4.775000000000000e+00 -1.912810699274736e-01 7.354747833010933e-01
956 4.780000000000000e+00 -1.949455069831476e-01 7.301719777432325e-01
957 4.785000000000000e+00 -1.985827897049059e-01 7.246060090126960e-01
958 4.790000000000000e+00 -2.021915670732746e-01 7.187637992716489e-01
959 4.795000000000000e+00 -2.057704276976224e-01 7.126342884031800e-01
960 4.800000000000000e+00 -2.093179099573064e-01 7.062084532025281e-01
961 4.805000000000000e+00 -2.128325122296477e-01 6.994793231907437e-01
962 4.810000000000000e+00 -2.163127031892138e-01 6.924419933419301e-01
963 4.815000000000000e+00 -2.197569321630670e-01 6.850936335785818e-01
964 4.820000000000000e+00 -2.231636395249996e-01 6.774334944415372e-01
965 4.825000000000000e+00 -2.265312671074824e-01 6.694629078916492e-01
966 4.830000000000000e+00 -2.298582686039161e-01 6.611852818362962e-01
967 4.835000000000000e+00 -2.331431199258454e-01 6.526060866356431e-01
968 4.840000000000000e+00 -2.363843294702725e-01 6.437328316057034e-01
969 4.845000000000000e+00 -2.395804482419024e-01 6.345750294109109e-01
970 4.850000000000001e+00 -2.427300797643817e-01 6.251441462305607e-01
971 4.855000000000000e+00 -2.458318897042080e-01 6.154535357115520e-01
972 4.860000000000000e+00 -2.488846151214972e-01 6.055183549694476e-01
973 4.865000000000000e+00 -2.518870732539025e-01 5.953554613228107e-01
974 4.870000000000000e+00 -2.548381697347253e-01 5.849832889506246e-01
975 4.875000000000000e+00 -2.577369061434087e-01 5.744217052725986e-01
976 4.880000000000000e+00 -2.605823867874513e-01 5.636918476024988e-01
977 4.885000000000000e+00 -2.633738246194337e-01 5.528159413181299e-01
978 4.890000000000000e+00 -2.661105462006326e-01 5.418171015802997e-01
979 4.895000000000000e+00 -2.687919956352367e-01 5.307191213363538e-01
980 4.900000000000000e+00 -2.714177374139961e-01 5.195462489707481e-01
981 4.905000000000000e+00 -2.739874581249442e-01 5.083229594978533e-01
982 4.910000000000000e+00 -2.765009670089746e-01 4.970737235584721e-01
983 4.915000000000000e+00 -2.789581953605289e-01 4.858227786879610e-01
984 4.920000000000000e+00 -2.813591947958543e-01 4.745939072829941e-01
985 4.925000000000000e+00 -2.837041344333588e-01 4.634102256298789e-01
986 4.930000000000000e+00 -2.859932970521530e-01 4.522939878951249e-01
987 4.935000000000000e+00 -2.882270743123101e-01 4.412664085327478e-01
988 4.940000000000000e+00 -2.904059611374805e-01 4.303475059607820e-01
989 4.945000000000000e+00 -2.925305493719179e-01 4.195559695805429e-01
990 4.950000000000000e+00 -2.946015208332859e-01 4.089090515309479e-01
991 4.955000000000000e+00 -2.966196398872274e-01 3.984224837571659e-01
992 4.960000000000000e+00 -2.985857456708576e-01 3.881104202637431e-01
993 4.965000000000000e+00 -3.005007440898648e-01 3.779854037318842e-01
994 4.970000000000000e+00 -3.023655997081764e-01 3.680583551348704e-01
995 4.975000000000001e+00 -3.041813276412135e-01 3.583385844752485e-01
996 4.980000000000000e+00 -3.059489855529289e-01 3.488338204093111e-01
997 4.985000000000000e+00 -3.076696658453066e-01 3.395502563119379e-01
998 4.990000000000000e+00 -3.093444881160483e-01 3.304926101566963e-01
999 4.995000000000000e+00 -3.109745919468736e-01 3.216641956077737e-01
1000 5.000000000000000e+00 -3.125611300721260e-01 3.130670017476689e-01
1001 5.005000000000000e+00 -3.141052619643503e-01 3.047017790192896e-01
1002 5.010000000000000e+00 -3.156081478623189e-01 2.965681291421163e-01
1003 5.015000000000000e+00 -3.170709432557715e-01 2.886645970450630e-01
1004 5.020000000000000e+00 -3.184947938327696e-01 2.809887630670360e-01
1005 5.025000000000000e+00 -3.198808308864418e-01 2.735373339573854e-01
1006 5.030000000000000e+00 -3.212301671723434e-01 2.663062315345854e-01
1007 5.035000000000000e+00 -3.225438932017877e-01 2.592906780609638e-01
1008 5.040000000000000e+00 -3.238230739529531e-01 2.524852776717879e-01
1009 5.045000000000000e+00 -3.250687459785055e-01 2.458840934027151e-01
1010 5.050000000000000e+00 -3.262819148869802e-01 2.394807195509330e-01
1011 5.055000000000000e+00 -3.274635531740149e-01 2.332683492722865e-01
1012 5.060000000000000e+00 -3.286145983797031e-01 2.272398374447704e-01
1013 5.065000000000000e+00 -3.297359515484626e-01 2.213877589209545e-01
1014 5.070000000000000e+00 -3.308284759689126e-01 2.157044623828597e-01
1015 5.075000000000000e+00 -3.318929961722912e-01 2.101821200387377e-01
1016 5.080000000000000e+00 -3.329302971693000e-01 2.048127734418870e-01
1017 5.085000000000000e+00 -3.339411239067100e-01 1.995883757331285e-01
1018 5.090000000000000e+00 -3.349261809266313e-01 1.945008305673568e-01
1019 5.095000000000000e+00 -3.358861322123836e-01 1.895420279973692e-01
1020 5.100000000000001e+00 -3.368216012066050e-01 1.847038775800058e-01
1021 5.105000000000000e+00 -3.377331709881837e-01 1.799783389135001e-01
1022 5.110000000000000e+00 -3.386213845957400e-01 1.753574498200905e-01
1023 5.115000000000000e+00 -3.394867454863846e-01 1.708333523509964e-01
1024 5.120000000000000e+00 -3.403297181192499e-01 1.663983168084471e-01
1025 5.125000000000000e+00 -3.411507286544690e-01 1.620447639442801e-01
1026 5.130000000000000e+00 -3.419501657586927e-01 1.577652854809486e-01
1027 5.135000000000000e+00 -3.427283815092785e-01 1.535526631665007e-01
1028 5.140000000000000e+00 -3.434856923903578e-01 1.493998865010226e-01
1029 5.145000000000000e+00 -3.442223803742888e-01 1.453001693311862e-01
1030 5.150000000000000e+00 -3.449386940836696e-01 1.412469655260651e-01
1031 5.155000000000000e+00 -3.456348500295494e-01 1.372339839067038e-01
1032 5.160000000000000e+00 -3.463110339227367e-01 1.332552026527267e-01
1033 5.165000000000000e+00 -3.469674020560767e-01 1.293048833716171e-01
1034 5.170000000000000e+00 -3.476040827564528e-01 1.253775850315719e-01
1035 5.175000000000000e+00 -3.482211779063924e-01 1.214681779163840e-01
1036 5.180000000000000e+00 -3.488187645356167e-01 1.175718577322016e-01
1037 5.185000000000000e+00 -3.493968964837144e-01 1.136841599812755e-01
1038 5.190000000000000e+00 -3.499556061354294e-01 1.098009746199224e-01
1039 5.195000000000000e+00 -3.504949062299136e-01 1.059185609987523e-01
1040 5.200000000000000e+00 -3.510147917454169e-01 1.020335629929647e-01
1041 5.205000000000000e+00 -3.515152418598433e-01 9.814302416426557e-02
1042 5.210000000000000e+00 -3.519962219870596e-01 9.424440270660028e-02
1043 5.215000000000000e+00 -3.524576858869093e-01 9.033558585311852e-02
1044 5.220000000000000e+00 -3.528995778455908e-01 8.641490336032120e-02
1045 5.225000000000001e+00 -3.533218349205125e-01 8.248113958035930e-02
1046 5.230000000000000e+00 -3.537243892413944e-01 7.853354360296549e-02
1047 5.235000000000000e+00 -3.541071703565422e-01 7.457183689361102e-02
1048 5.240000000000000e+00 -3.544701076103305e-01 7.059621782126158e-02
1049 5.245000000000000e+00 -3.548131325347548e-01 6.660736248615962e-02
1050 5.250000000000000e+00 -3.551361812351921e-01 6.260642126054705e-02
1051 5.255000000000000e+00 -3.554391967473602e-01 5.859501053393501e-02
1052 5.260000000000000e+00 -3.557221313405314e-01 5.457519920888387e-02
1053 5.265000000000000e+00 -3.559849487394491e-01 5.054948964655637e-02
1054 5.270000000000000e+00 -3.562276262369970e-01 4.652079288032240e-02
1055 5.275000000000000e+00 -3.564501566682523e-01 4.249239805638183e-02
1056 5.280000000000000e+00 -3.566525502175608e-01 3.846793631776535e-02
1057 5.285000000000000e+00 -3.568348360314300e-01 3.445133943138501e-02
1058 5.290000000000000e+00 -3.569970636118747e-01 3.044679374788473e-02
1059 5.295000000000000e+00 -3.571393039689088e-01 2.645869020305724e-02
1060 5.300000000000000e+00 -3.572616505139052e-01 2.249157121969603e-02
1061 5.305000000000000e+00 -3.573642196811058e-01 1.855007556308408e-02
1062 5.310000000000000e+00 -3.574471512695361e-01 1.463888219408460e-02
1063 5.315000000000000e+00 -3.575106085030466e-01 1.076265430697276e-02
1064 5.320000000000000e+00 -3.575547778126058e-01 6.925984671291019e-03
1065 5.325000000000000e+00 -3.575798683497595e-01 3.133343384220666e-03
1066 5.330000000000000e+00 -3.575861112464480e-01 -6.109709570267796e-04
1067 5.335000000000000e+00 -3.575737586401893e-01 -4.302875790784810e-03
1068 5.340000000000000e+00 -3.575430824885402e-01 -7.938544086982802e-03
1069 5.345000000000000e+00 -3.574943731993194e-01 -1.151443828177889e-02
1070 5.350000000000001e+00 -3.574279381057224e-01 -1.502733827116742e-02
1071 5.355000000000000e+00 -3.573440998166078e-01 -1.847436331665619e-02
1072 5.360000000000000e+00 -3.572431944725558e-01 -2.185298785839507e-02
1073 5.365000000000000e+00 -3.571255699380238e-01 -2.516105142511549e-02
1074 5.370000000000000e+00 -3.569915839583047e-01 -2.839676298371785e-02
1075 5.375000000000000e+00 -3.568416023081866e-01 -3.155870014488471e-02
1076 5.380000000000000e+00 -3.566759969568558e-01 -3.464580377503523e-02
1077 5.385000000000000e+00 -3.564951442704363e-01 -3.765736862284541e-02
1078 5.390000000000000e+00 -3.562994232706274e-01 -4.059303057424302e-02
1079 5.395000000000000e+00 -3.560892139646938e-01 -4.345275115582581e-02
1080 5.400000000000000e+00 -3.558648957590691e-01 -4.623679992512564e-02
1081 5.405000000000000e+00 -3.556268459654426e-01 -4.894573534031110e-02
1082 5.410000000000000e+00 -3.553754384056660e-01 -5.158038460209013e-02
1083 5.415000000000000e+00 -3.551110421194217e-01 -5.414182296696879e-02
1084 5.420000000000000e+00 -3.548340201759963e-01 -5.663135294504684e-02
1085 5.425000000000000e+00 -3.545447285899712e-01 -5.905048368433086e-02
1086 5.430000000000000e+00 -3.542435153391530e-01 -6.140091083786103e-02
1087 5.435000000000000e+00 -3.539307194815926e-01 -6.368449711864343e-02
1088 5.440000000000000e+00 -3.536066703679666e-01 -6.590325365323224e-02
1089 5.445000000000000e+00 -3.532716869450603e-01 -6.805932224551725e-02
1090 5.450000000000000e+00 -3.529260771455114e-01 -7.015495859583609e-02
1091 5.455000000000000e+00 -3.525701373591019e-01 -7.219251645196323e-02
1092 5.460000000000000e+00 -3.522041519809918e-01 -7.417443269623902e-02
1093 5.465000000000000e+00 -3.518283930321395e-01 -7.610321330986380e-02
1094 5.470000000000000e+00 -3.514431198478931e-01 -7.798142012838127e-02
1095 5.475000000000001e+00 -3.510485788308557e-01 -7.981165837165349e-02
1096 5.480000000000000e+00 -3.506450032641766e-01 -8.159656483961442e-02
1097 5.485000000000000e+00 -3.502326131824596e-01 -8.333879670772149e-02
1098 5.490000000000000e+00 -3.498116152970994e-01 -8.504102088764398e-02
1099 5.495000000000000e+00 -3.493822029735831e-01 -8.670590388000221e-02
1100 5.500000000000000e+00 -3.489445562582993e-01 -8.833610208576204e-02
1101 5.505000000000000e+00 -3.484988419527255e-01 -8.993425254111287e-02
1102 5.510000000000000e+00 -3.480452137328882e-01 -9.150296404634162e-02
1103 5.515000000000000e+00 -3.475838123122621e-01 -9.304480868266296e-02
1104 5.520000000000000e+00 -3.471147656460616e-01 -9.456231366904433e-02
1105 5.525000000000000e+00 -3.466381891755717e-01 -9.605795357003899e-02
1106 5.530000000000000e+00 -3.461541861103612e-01 -9.753414281554740e-02
1107 5.535000000000000e+00 -3.456628477474162e-01 -9.899322850657200e-02
1108 5.540000000000000e+00 -3.451642538252955e-01 -1.004374834742805e-01
1109 5.545000000000000e+00 -3.446584729126734e-01 -1.018690995540084e-01
1110 5.550000000000000e+00 -3.441455628297554e-01 -1.032901810312126e-01
1111 5.555000000000000e+00 -3.436255711023612e-01 -1.047027381687826e-01
1112 5.560000000000000e+00 -3.430985354480676e-01 -1.061086808174849e-01
1113 5.565000000000000e+00 -3.425644842941864e-01 -1.075098119915907e-01
1114 5.570000000000000e+00 -3.420234373281517e-01 -1.089078213766470e-01
1115 5.575000000000000e+00 -3.414754060804199e-01 -1.103042787345743e-01
1116 5.580000000000000e+00 -3.409203945408059e-01 -1.117006271265097e-01
1117 5.585000000000000e+00 -3.403583998091548e-01 -1.130981759519756e-01
1118 5.590000000000000e+00 -3.397894127812862e-01 -1.144980938150297e-01
1119 5.595000000000000e+00 -3.392134188710045e-01 -1.159014012092285e-01
1120 5.600000000000001e+00 -3.386303987691939e-01 -1.173089630775337e-01
1121 5.605000000000000e+00 -3.380403292402292e-01 -1.187214813441528e-01
1122 5.610000000000000e+00 -3.374431839557523e-01 -1.201394875145922e-01
1123 5.615000000000000e+00 -3.368389343650833e-01 -1.215633354910040e-01
1124 5.620000000000000e+00 -3.362275506008423e-01 -1.229931947957397e-01
1125 5.625000000000000e+00 -3.356090024171259e-01 -1.244290444006424e-01
1126 5.630000000000000e+00 -3.349832601568359e-01 -1.258706673944232e-01
1127 5.635000000000000e+00 -3.343502957431816e-01 -1.273176467588399e-01
1128 5.640000000000000e+00 -3.337100836892475e-01 -1.287693624949071e-01
1129 5.645000000000000e+00 -3.330626021182326e-01 -1.302249903869068e-01
1130 5.650000000000000e+00 -3.324078337853784e-01 -1.316835026436536e-01
1131 5.655000000000000e+00 -3.317457670917960e-01 -1.331436706596634e-01
1132 5.660000000000000e+00 -3.310763970787818e-01 -1.346040700756390e-01
1133 5.665000000000000e+00 -3.303997263910396e-01 -1.360630883066705e-01
1134 5.670000000000000e+00 -3.297157661957151e-01 -1.375189346202177e-01
1135 5.675000000000000e+00 -3.290245370448375e-01 -1.389696527503759e-01
1136 5.680000000000000e+00 -3.283260696682113e-01 -1.404131360370542e-01
1137 5.685000000000000e+00 -3.276204056844669e-01 -1.418471449216696e-01
1138 5.690000000000000e+00 -3.269075982189946e-01 -1.432693265769558e-01
1139 5.695000000000000e+00 -3.261877124186974e-01 -1.446772363792093e-01
1140 5.700000000000000e+00 -3.254608258552025e-01 -1.460683608716096e-01
1141 5.705000000000000e+00 -3.247270288099813e-01 -1.474401418022353e-01
1142 5.710000000000000e+00 -3.239864244371802e-01 -1.487900007628440e-01
1143 5.715000000000000e+00 -3.232391288023528e-01 -1.501153639726027e-01
1144 5.720000000000000e+00 -3.224852707974541e-01 -1.514136867658777e-01
1145 5.725000000000001e+00 -3.217249919346941e-01 -1.526824772721369e-01
1146 5.730000000000000e+00 -3.209584460247328e-01 -1.539193189273647e-01
1147 5.735000000000000e+00 -3.201857987454204e-01 -1.551218914602970e-01
1148 5.740000000000000e+00 -3.194072271101298e-01 -1.562879900291136e-01
1149 5.745000000000000e+00 -3.186229188451293e-01 -1.574155423369916e-01
1150 5.750000000000000e+00 -3.178330716867599e-01 -1.585026235748188e-01
1151 5.755000000000000e+00 -3.170378926093811e-01 -1.595474691409748e-01
1152 5.760000000000000e+00 -3.162375969953501e-01 -1.605484851431527e-01
1153 5.765000000000000e+00 -3.154324077579496e-01 -1.615042568108294e-01
1154 5.770000000000000e+00 -3.146225544272419e-01 -1.624135549356254e-01
1155 5.775000000000000e+00 -3.138082722085933e-01 -1.632753404969378e-01
1156 5.780000000000000e+00 -3.129898010222725e-01 -1.640887677510250e-01
1157 5.785000000000000e+00 -3.121673845310831e-01 -1.648531859768099e-01
1158 5.790000000000000e+00 -3.113412691625044e-01 -1.655681400848152e-01
1159 5.795000000000000e+00 -3.105117031302349e-01 -1.662333703521313e-01
1160 5.800000000000000e+00 -3.096789354589831e-01 -1.668488114471955e-01
1161 5.805000000000000e+00 -3.088432150157630e-01 -1.674145909010605e-01
1162 5.810000000000000e+00 -3.080047895499725e-01 -1.679310271491374e-01
1163 5.815000000000000e+00 -3.071639047442716e-01 -1.683986272198013e-01
1164 5.820000000000000e+00 -3.063208032777744e-01 -1.688180841036058e-01
1165 5.825000000000000e+00 -3.054757239032355e-01 -1.691902737537276e-01
1166 5.830000000000000e+00 -3.046289005402372e-01 -1.695162516867299e-01
1167 5.835000000000000e+00 -3.037805613863682e-01 -1.697972490941169e-01
1168 5.840000000000000e+00 -3.029309280492960e-01 -1.700346682952159e-01
1169 5.845000000000000e+00 -3.020802147034161e-01 -1.702300774255150e-01
1170 5.850000000000001e+00 -3.012286272750409e-01 -1.703852041828213e-01
1171 5.855000000000000e+00 -3.003763626615878e-01 -1.705019284933940e-01
1172 5.860000000000000e+00 -2.995236079901069e-01 -1.705822739410223e-01
1173 5.865000000000000e+00 -2.986705399221776e-01 -1.706283978609946e-01
1174 5.870000000000000e+00 -2.978173240114970e-01 -1.706425800207967e-01
1175 5.875000000000000e+00 -2.969641141219697e-01 -1.706272098456196e-01
1176 5.880000000000000e+00 -2.961110519130408e-01 -1.705847722409004e-01
1177 5.885000000000000e+00 -2.952582663995607e-01 -1.705178320637657e-01
1178 5.890000000000000e+00 -2.944058735924031e-01 -1.704290174000533e-01
1179 5.895000000000000e+00 -2.935539762255601e-01 -1.703210018394685e-01
1180 5.900000000000000e+00 -2.927026635740084e-01 -1.701964860153282e-01
1181 5.905000000000000e+00 -2.918520113654068e-01 -1.700581786348465e-01
1182 5.910000000000000e+00 -2.910020817876600e-01 -1.699087773936014e-01
1183 5.915000000000000e+00 -2.901529235914708e-01 -1.697509500775851e-01
1184 5.920000000000000e+00 -2.893045722868841e-01 -1.695873161448702e-01
1185 5.925000000000000e+00 -2.884570504300221e-01 -1.694204291677437e-01
1186 5.930000000000000e+00 -2.876103679952067e-01 -1.692527604092220e-01
1187 5.935000000000000e+00 -2.867645228259299e-01 -1.690866837662952e-01
1188 5.940000000000000e+00 -2.859195011575437e-01 -1.689244622955499e-01
1189 5.945000000000000e+00 -2.850752782029744e-01 -1.687682364973853e-01
1190 5.950000000000000e+00 -2.842318187925699e-01 -1.686200143993233e-01
1191 5.955000000000000e+00 -2.833890780589812e-01 -1.684816635115993e-01
1192 5.960000000000000e+00 -2.825470021574539e-01 -1.683549046195054e-01
1193 5.965000000000000e+00 -2.817055290127861e-01 -1.682413073055500e-01
1194 5.970000000000000e+00 -2.808645890843984e-01 -1.681422871403271e-01
1195 5.975000000000001e+00 -2.800241061413828e-01 -1.680591043562885e-01
1196 5.980000000000000e+00 -2.791839980408355e-01 -1.679928638253614e-01
1197 5.985000000000000e+00 -2.783441775031292e-01 -1.679445161723692e-01
1198 5.990000000000000e+00 -2.775045528791118e-01 -1.679148598313418e-01
1199 5.995000000000000e+00 -2.766650289048158e-01 -1.679045438606863e-01
1200 6.000000000000000e+00 -2.758255074405049e-01 -1.679140713193306e-01
1201 6.005000000000000e+00 -2.749858881916225e-01 -1.679438031146674e-01
1202 6.010000000000000e+00 -2.741460694093583e-01 -1.679939621489268e-01
1203 6.015000000000001e+00 -2.733059485701332e-01 -1.680646376744477e-01
1204 6.020000000000000e+00 -2.724654230326138e-01 -1.681557898166375e-01
1205 6.025000000000000e+00 -2.716243906719669e-01 -1.682672542301589e-01
1206 6.030000000000000e+00 -2.707827504903122e-01 -1.683987468418024e-01
1207 6.035000000000000e+00 -2.699404032035488e-01 -1.685498687393761e-01
1208 6.040000000000000e+00 -2.690972518029184e-01 -1.687201112673620e-01
1209 6.045000000000000e+00 -2.682532020908752e-01 -1.689088613058942e-01
1210 6.050000000000000e+00 -2.674081631898595e-01 -1.691154068797829e-01
1211 6.055000000000000e+00 -2.665620480220774e-01 -1.693389431494552e-01
1212 6.060000000000000e+00 -2.657147737583649e-01 -1.695785788214721e-01
1213 6.065000000000000e+00 -2.648662622338627e-01 -1.698333430550036e-01
1214 6.070000000000000e+00 -2.640164403278149e-01 -1.701021929175539e-01
1215 6.075000000000000e+00 -2.631652403046871e-01 -1.703840214030805e-01
1216 6.080000000000000e+00 -2.623126001137841e-01 -1.706776659862186e-01
1217 6.085000000000000e+00 -2.614584636448249e-01 -1.709819177026617e-01
1218 6.090000000000000e+00 -2.606027809367575e-01 -1.712955307002773e-01
1219 6.095000000000000e+00 -2.597455083378222e-01 -1.716172321458487e-01
1220 6.100000000000001e+00 -2.588866086152990e-01 -1.719457324004026e-01
1221 6.105000000000000e+00 -2.580260510138181e-01 -1.722797353075123e-01
1222 6.110000000000000e+00 -2.571638112622239e-01 -1.726179484471402e-01
1223 6.115000000000000e+00 -2.562998715293467e-01 -1.729590932232128e-01
1224 6.120000000000000e+00 -2.554342203299917e-01 -1.733019145977011e-01
1225 6.125000000000000e+00 -2.545668523833697e-01 -1.736451903120440e-01
1226 6.130000000000000e+00 -2.536977684268713e-01 -1.739877394872025e-01
1227 6.135000000000000e+00 -2.528269749884977e-01 -1.743284304652093e-01
1228 6.140000000000001e+00 -2.519544841222192e-01 -1.746661877959355e-01
1229 6.145000000000000e+00 -2.510803131105384e-01 -1.749999982788353e-01
1230 6.150000000000000e+00 -2.502044841394309e-01 -1.753289160625116e-01
1231 6.155000000000000e+00 -2.493270239499132e-01 -1.756520667743899e-01
1232 6.160000000000000e+00 -2.484479634716870e-01 -1.759686506510150e-01
1233 6.165000000000000e+00 -2.475673374434031e-01 -1.762779447947338e-01
1234 6.170000000000000e+00 -2.466851840237396e-01 -1.765793045418462e-01
1235 6.175000000000000e+00 -2.458015443979846e-01 -1.768721640498683e-01
1236 6.180000000000000e+00 -2.449164623832409e-01 -1.771560362332281e-01
1237 6.185000000000000e+00 -2.440299840356523e-01 -1.774305120598285e-01
1238 6.190000000000000e+00 -2.431421572626427e-01 -1.776952593782966e-01
1239 6.195000000000000e+00 -2.422530314418694e-01 -1.779500213533680e-01
1240 6.200000000000000e+00 -2.413626570491090e-01 -1.781946145687385e-01
1241 6.205000000000000e+00 -2.404710852961820e-01 -1.784289269270545e-01
1242 6.210000000000000e+00 -2.395783677798384e-01 -1.786529153683603e-01
1243 6.215000000000000e+00 -2.386845561424984e-01 -1.788666034840958e-01
1244 6.220000000000000e+00 -2.377897017449975e-01 -1.790700790660793e-01
1245 6.225000000000001e+00 -2.368938553518376e-01 -1.792634915968705e-01
1246 6.230000000000000e+00 -2.359970668290288e-01 -1.794470497095801e-01
1247 6.235000000000000e+00 -2.350993848547418e-01 -1.796210185958103e-01
1248 6.240000000000000e+00 -2.342008566430707e-01 -1.797857173748696e-01
1249 6.245000000000000e+00 -2.333015276809931e-01 -1.799415163706186e-01
1250 6.250000000000000e+00 -2.324014414793645e-01 -1.800888342753382e-01
1251 6.255000000000000e+00 -2.315006393382397e-01 -1.802281351963586e-01
1252 6.260000000000000e+00 -2.305991601274009e-01 -1.803599255183030e-01
1253 6.265000000000001e+00 -2.296970400830567e-01 -1.804847505614049e-01
1254 6.270000000000000e+00 -2.287943126217868e-01 -1.806031910462025e-01
1255 6.275000000000000e+00 -2.278910081725947e-01 -1.807158592960434e-01
1256 6.280000000000000e+00 -2.269871540288264e-01 -1.808233952093730e-01
1257 6.285000000000000e+00 -2.260827742205009e-01 -1.809264620209916e-01
1258 6.290000000000000e+00 -2.251778894086165e-01 -1.810257418178196e-01
1259 6.295000000000000e+00 -2.242725168023227e-01 -1.811219308919476e-01
1260 6.300000000000000e+00 -2.233666700996970e-01 -1.812157349466048e-01
1261 6.305000000000000e+00 -2.224603594528567e-01 -1.813078641948351e-01
1262 6.310000000000000e+00 -2.215535914577487e-01 -1.813990284286859e-01
1263 6.315000000000000e+00 -2.206463691685698e-01 -1.814899320944363e-01
1264 6.320000000000000e+00 -2.197386921368043e-01 -1.815812694346164e-01
1265 6.325000000000000e+00 -2.188305564742237e-01 -1.816737197543716e-01
1266 6.330000000000000e+00 -2.179219549392606e-01 -1.817679428651076e-01
1267 6.335000000000000e+00 -2.170128770455726e-01 -1.818645747373893e-01
1268 6.340000000000000e+00 -2.161033091918867e-01 -1.819642233868990e-01
1269 6.345000000000000e+00 -2.151932348117036e-01 -1.820674650218734e-01
1270 6.350000000000001e+00 -2.142826345416680e-01 -1.821748404683632e-01
1271 6.355000000000000e+00 -2.133714864070200e-01 -1.822868518498666e-01
1272 6.360000000000000e+00 -2.124597660231693e-01 -1.824039595089033e-01
1273 6.365000000000000e+00 -2.115474468119309e-01 -1.825265791666197e-01
1274 6.370000000000000e+00 -2.106345002315031e-01 -1.826550792753068e-01
1275 6.375000000000000e+00 -2.097208960191779e-01 -1.827897785453558e-01
1276 6.380000000000000e+00 -2.088066024460495e-01 -1.829309435862569e-01
1277 6.385000000000000e+00 -2.078915865833153e-01 -1.830787866637706e-01
1278 6.390000000000001e+00 -2.069758145794118e-01 -1.832334635434307e-01
1279 6.395000000000000e+00 -2.060592519478810e-01 -1.833950713677979e-01
1280 6.400000000000000e+00 -2.051418638657339e-01 -1.835636466068991e-01
1281 6.405000000000000e+00 -2.042236154818120e-01 -1.837391630537866e-01
1282 6.410000000000000e+00 -2.033044722351960e-01 -1.839215298868879e-01
1283 6.415000000000000e+00 -2.023844001829431e-01 -1.841105898414241e-01
1284 6.420000000000000e+00 -2.014633663367817e-01 -1.843061175097915e-01
1285 6.425000000000000e+00 -2.005413390078452e-01 -1.845078178657644e-01
1286 6.430000000000000e+00 -1.996182881581241e-01 -1.847153250299272e-01
1287 6.435000000000000e+00 -1.986941857575459e-01 -1.849282013832720e-01
1288 6.440000000000000e+00 -1.977690061442914e-01 -1.851459371362552e-01
1289 6.445000000000000e+00 -1.968427263861834e-01 -1.853679503753369e-01
1290 6.450000000000000e+00 -1.959153266405380e-01 -1.855935877262738e-01
1291 6.455000000000000e+00 -1.949867905089206e-01 -1.858221256988202e-01
1292 6.460000000000000e+00 -1.940571053835498e-01 -1.860527727536976e-01
1293 6.465000000000000e+00 -1.931262627813837e-01 -1.862846722101352e-01
1294 6.470000000000000e+00 -1.921942586614485e-01 -1.865169059549032e-01
1295 6.475000000000001e+00 -1.912610937218346e-01 -1.867484990125234e-01
1296 6.480000000000000e+00 -1.903267736713232e-01 -1.869784249599604e-01
1297 6.485000000000000e+00 -1.893913094722350e-01 -1.872056121300147e-01
1298 6.490000000000000e+00 -1.884547175500231e-01 -1.874289505654048e-01
1299 6.495000000000000e+00 -1.875170199665810e-01 -1.876472996020340e-01
1300 6.500000000000000e+00 -1.865782445540027e-01 -1.878594960139424e-01
1301 6.505000000000000e+00 -1.856384250064416e-01 -1.880643625607803e-01
1302 6.510000000000000e+00 -1.846976009283949e-01 -1.882607167988937e-01
1303 6.515000000000001e+00 -1.837558178384526e-01 -1.884473800362940e-01
1304 6.520000000000000e+00 -1.828131271280320e-01 -1.886231862741283e-01
1305 6.525000000000000e+00 -1.818695859757113e-01 -1.887869909889872e-01
1306 6.530000000000000e+00 -1.809252572181421e-01 -1.889376796366804e-01
1307 6.535000000000000e+00 -1.799802091793445e-01 -1.890741757932801e-01
1308 6.540000000000000e+00 -1.790345154602093e-01 -1.891954488304037e-01
1309 6.545000000000000e+00 -1.780882546910405e-01 -1.893005210582999e-01
1310 6.550000000000000e+00 -1.771415102496263e-01 -1.893884743331853e-01
1311 6.555000000000000e+00 -1.761943699477087e-01 -1.894584561028978e-01
1312 6.560000000000000e+00 -1.752469256885973e-01 -1.895096849118261e-01
1313 6.565000000000000e+00 -1.742992730985904e-01 -1.895414554038410e-01
1314 6.570000000000000e+00 -1.733515111345589e-01 -1.895531428612429e-01
1315 6.575000000000000e+00 -1.724037416699780e-01 -1.895442073511333e-01
1316 6.580000000000000e+00 -1.714560690610476e-01 -1.895141975580827e-01
1317 6.585000000000000e+00 -1.705085996943971e-01 -1.894627543428840e-01
1318 6.590000000000000e+00 -1.695614415176188e-01 -1.893896140845897e-01
1319 6.595000000000000e+00 -1.686147035535512e-01 -1.892946118729810e-01
1320 6.600000000000001e+00 -1.676684953988890e-01 -1.891776845511117e-01
1321 6.605000000000000e+00 -1.667229267080401e-01 -1.890388736438098e-01
1322 6.610000000000000e+00 -1.657781066624509e-01 -1.888783281401629e-01
1323 6.615000000000000e+00 -1.648341434266385e-01 -1.886963070617753e-01
1324 6.620000000000000e+00 -1.638911435918331e-01 -1.884931818231905e-01
1325 6.625000000000000e+00 -1.629492116084066e-01 -1.882694382253192e-01
1326 6.630000000000000e+00 -1.620084492095799e-01 -1.880256780051326e-01
1327 6.635000000000000e+00 -1.610689548283553e-01 -1.877626198194093e-01
1328 6.640000000000001e+00 -1.601308230113858e-01 -1.874810995015963e-01
1329 6.645000000000000e+00 -1.591941438333393e-01 -1.871820694709925e-01
1330 6.650000000000000e+00 -1.582590023166759e-01 -1.868665971365147e-01
1331 6.655000000000000e+00 -1.573254778619742e-01 -1.865358621653712e-01
1332 6.660000000000000e+00 -1.563936436950222e-01 -1.861911525050886e-01
1333 6.665000000000000e+00 -1.554635663369233e-01 -1.858338590682962e-01
1334 6.670000000000000e+00 -1.545353051043392e-01 -1.854654690173874e-01
1335 6.675000000000000e+00 -1.536089116467494e-01 -1.850875576380417e-01
1336 6.680000000000000e+00 -1.526844295279588e-01 -1.847017788147554e-01
1337 6.685000000000000e+00 -1.517618938586018e-01 -1.843098542138932e-01
1338 6.690000000000000e+00 -1.508413309858199e-01 -1.839135612410558e-01
1339 6.695000000000000e+00 -1.499227582461913e-01 -1.835147199720666e-01
1340 6.700000000000000e+00 -1.490061837860992e-01 -1.831151792586638e-01
1341 6.705000000000000e+00 -1.480916064536046e-01 -1.827168022021652e-01
1342 6.710000000000000e+00 -1.471790157640775e-01 -1.823214512981508e-01
1343 6.715000000000000e+00 -1.462683919406231e-01 -1.819309734774066e-01
1344 6.720000000000000e+00 -1.453597060293035e-01 -1.815471853202411e-01
1345 6.725000000000001e+00 -1.444529200874207e-01 -1.811718586996136e-01
1346 6.730000000000000e+00 -1.435479874423073e-01 -1.808067070815156e-01
1347 6.735000000000000e+00 -1.426448530166056e-01 -1.804533726627255e-01
1348 6.740000000000000e+00 -1.417434537156801e-01 -1.801134145122063e-01
1349 6.745000000000000e+00 -1.408437188714835e-01 -1.797882978667786e-01
1350 6.750000000000000e+00 -1.399455707370123e-01 -1.794793845824927e-01
1351 6.755000000000000e+00 -1.390489250256586e-01 -1.791879248024486e-01
1352 6.760000000000000e+00 -1.381536914889878e-01 -1.789150498407110e-01
1353 6.765000000000001e+00 -1.372597745272515e-01 -1.786617661764467e-01
1354 6.770000000000000e+00 -1.363670738272234e-01 -1.784289505195602e-01
1355 6.775000000000000e+00 -1.354754850220559e-01 -1.782173457883118e-01
1356 6.780000000000000e+00 -1.345849003693402e-01 -1.780275579235990e-01
1357 6.785000000000000e+00 -1.336952094428199e-01 -1.778600533910435e-01
1358 6.790000000000000e+00 -1.328062998354298e-01 -1.777151572188274e-01
1359 6.795000000000000e+00 -1.319180578706316e-01 -1.775930515126589e-01
1360 6.800000000000000e+00 -1.310303693203032e-01 -1.774937743039828e-01
1361 6.805000000000000e+00 -1.301431201275918e-01 -1.774172186916445e-01
1362 6.810000000000000e+00 -1.292561971333868e-01 -1.773631322230074e-01
1363 6.815000000000000e+00 -1.283694888053617e-01 -1.773311165077729e-01
1364 6.820000000000000e+00 -1.274828859683090e-01 -1.773206270843986e-01
1365 6.825000000000000e+00 -1.265962825345177e-01 -1.773309735899176e-01
1366 6.830000000000000e+00 -1.257095762324099e-01 -1.773613203244651e-01
1367 6.835000000000000e+00 -1.248226693312731e-01 -1.774106873007497e-01
1368 6.840000000000000e+00 -1.239354693594024e-01 -1.774779519212899e-01
1369 6.845000000000000e+00 -1.230478898120602e-01 -1.775618513924826e-01
1370 6.850000000000001e+00 -1.221598508454775e-01 -1.776609860552725e-01
1371 6.855000000000000e+00 -1.212712799515074e-01 -1.777738237237259e-01
1372 6.860000000000000e+00 -1.203821126082403e-01 -1.778987051810788e-01
1373 6.865000000000000e+00 -1.194922928996967e-01 -1.780338509195900e-01
1374 6.870000000000000e+00 -1.186017740990444e-01 -1.781773691817534e-01
1375 6.875000000000000e+00 -1.177105192078791e-01 -1.783272653593571e-01
1376 6.880000000000000e+00 -1.168185014454508e-01 -1.784814526992307e-01
1377 6.885000000000000e+00 -1.159257046808868e-01 -1.786377642787329e-01
1378 6.890000000000001e+00 -1.150321238026635e-01 -1.787939661291205e-01
1379 6.895000000000000e+00 -1.141377650195956e-01 -1.789477713771248e-01
1380 6.900000000000000e+00 -1.132426460888922e-01 -1.790968551688366e-01
1381 6.905000000000000e+00 -1.123467964679072e-01 -1.792388702142489e-01
1382 6.910000000000000e+00 -1.114502573867497e-01 -1.793714626654008e-01
1383 6.915000000000000e+00 -1.105530818412532e-01 -1.794922880623773e-01
1384 6.920000000000000e+00 -1.096553345061260e-01 -1.795990271421744e-01
1385 6.925000000000000e+00 -1.087570915698315e-01 -1.796894012311867e-01
1386 6.930000000000000e+00 -1.078584404938141e-01 -1.797611869907456e-01
1387 6.935000000000000e+00 -1.069594796999240e-01 -1.798122303533489e-01
1388 6.940000000000000e+00 -1.060603181902806e-01 -1.798404595184877e-01
1389 6.945000000000000e+00 -1.051610751047392e-01 -1.798438968396709e-01
1390 6.950000000000000e+00 -1.042618792218839e-01 -1.798206696083327e-01
1391 6.955000000000000e+00 -1.033628684086558e-01 -1.797690197058444e-01
1392 6.960000000000000e+00 -1.024641890248255e-01 -1.796873121367781e-01
1393 6.965000000000000e+00 -1.015659952872880e-01 -1.795740425190928e-01
1394 6.970000000000000e+00 -1.006684485996345e-01 -1.794278436346275e-01
1395 6.975000000000001e+00 -9.977171685094177e-02 -1.792474911592734e-01
1396 6.980000000000000e+00 -9.887597368804180e-02 -1.790319086474312e-01
1397 6.985000000000000e+00 -9.798139776446746e-02 -1.787801719878246e-01
1398 6.990000000000000e+00 -9.708817196816355e-02 -1.784915133463016e-01
1399 6.995000000000000e+00 -9.619648263100444e-02 -1.781653247459047e-01
1400 7.000000000000000e+00 -9.530651872070450e-02 -1.778011613751573e-01
1401 7.005000000000000e+00 -9.441847101725287e-02 -1.773987445893965e-01
1402 7.010000000000000e+00 -9.353253127481054e-02 -1.769579646751396e-01
1403 7.015000000000001e+00 -9.264889137050147e-02 -1.764788833174435e-01
1404 7.020000000000000e+00 -9.176774244163610e-02 -1.759617356711374e-01
1405 7.025000000000000e+00 -9.088927401379010e-02 -1.754069319396478e-01
1406 7.030000000000000e+00 -9.001367312223962e-02 -1.748150583107844e-01
1407 7.035000000000000e+00 -8.914112343068226e-02 -1.741868770750443e-01
1408 7.040000000000000e+00 -8.827180435148918e-02 -1.735233257132762e-01
1409 7.045000000000000e+00 -8.740589017354949e-02 -1.728255147344981e-01
1410 7.050000000000000e+00 -8.654354920414420e-02 -1.720947241022230e-01
1411 7.055000000000000e+00 -8.568494293252726e-02 -1.713323980144565e-01
1412 7.060000000000000e+00 -8.483022522399963e-02 -1.705401378760740e-01
1413 7.065000000000000e+00 -8.397954155376652e-02 -1.697196933587719e-01
1414 7.070000000000000e+00 -8.313302829041191e-02 -1.688729514448539e-01
1415 7.075000000000000e+00 -8.229081203931798e-02 -1.680019234569841e-01
1416 7.080000000000000e+00 -8.145300905584207e-02 -1.671087301193808e-01
1417 7.085000000000000e+00 -8.061972473812418e-02 -1.661955847652052e-01
1418 7.090000000000000e+00 -7.979105320819002e-02 -1.652647749025959e-01
1419 7.095000000000000e+00 -7.896707698909822e-02 -1.643186423983423e-01
1420 7.100000000000001e+00 -7.814786678420660e-02 -1.633595625850859e-01
1421 7.105000000000000e+00 -7.733348136324736e-02 -1.623899226878223e-01
1422 7.110000000000000e+00 -7.652396755732838e-02 -1.614120999839486e-01
1423 7.115000000000000e+00 -7.571936036340787e-02 -1.604284400826828e-01
1424 7.120000000000000e+00 -7.491968315650155e-02 -1.594412358098651e-01
1425 7.125000000000000e+00 -7.412494800530922e-02 -1.584527070715325e-01
1426 7.130000000000000e+00 -7.333515608578622e-02 -1.574649820828000e-01
1427 7.135000000000000e+00 -7.255029818448122e-02 -1.564800802917432e-01
1428 7.140000000000001e+00 -7.177035528286879e-02 -1.554998972753907e-01
1429 7.145000000000000e+00 -7.099529921172731e-02 -1.545261918312946e-01
1430 7.150000000000000e+00 -7.022509336455585e-02 -1.535605753026914e-01
1431 7.155000000000000e+00 -6.945969345870040e-02 -1.526045033386936e-01
1432 7.160000000000000e+00 -6.869904833116891e-02 -1.516592699630337e-01
1433 7.165000000000000e+00 -6.794310075907006e-02 -1.507260039069536e-01
1434 7.170000000000000e+00 -6.719178829209937e-02 -1.498056670996561e-01
1435 7.175000000000000e+00 -6.644504408807350e-02 -1.488990551088420e-01
1436 7.180000000000000e+00 -6.570279774101095e-02 -1.480067993526291e-01
1437 7.185000000000000e+00 -6.496497609454721e-02 -1.471293707933086e-01
1438 7.190000000000000e+00 -6.423150403307787e-02 -1.462670849651460e-01
1439 7.195000000000000e+00 -6.350230524489575e-02 -1.454201079777562e-01
1440 7.200000000000000e+00 -6.277730295330031e-02 -1.445884633461958e-01
1441 7.205000000000000e+00 -6.205642061143379e-02 -1.437720394001474e-01
1442 7.210000000000000e+00 -6.133958255929883e-02 -1.429705970259931e-01
1443 7.215000000000000e+00 -6.062671464117386e-02 -1.421837776369728e-01
1444 7.220000000000000e+00 -5.991774478292911e-02 -1.414111111646577e-01
1445 7.225000000000001e+00 -5.921260352952729e-02 -1.406520239722653e-01
1446 7.230000000000000e+00 -5.851122454320645e-02 -1.399058465882064e-01
1447 7.235000000000000e+00 -5.781354506364522e-02 -1.391718211895210e-01
1448 7.240000000000000e+00 -5.711950633131124e-02 -1.384491087861761e-01
1449 7.245000000000000e+00 -5.642905397578346e-02 -1.377367961126197e-01
1450 7.250000000000000e+00 -5.574213837018505e-02 -1.370339021566025e-01
1451 7.255000000000000e+00 -5.505871495421744e-02 -1.363393843959670e-01
1452 7.260000000000000e+00 -5.437874452622538e-02 -1.356521447494430e-01
1453 7.265000000000001e+00 -5.370219350672301e-02 -1.349710352336331e-01
1454 7.270000000000000e+00 -5.302903417388904e-02 -1.342948634295738e-01
1455 7.275000000000000e+00 -5.235924487242727e-02 -1.336223977080664e-01
1456 7.280000000000000e+00 -5.169281019680838e-02 -1.329523723320847e-01
1457 7.285000000000000e+00 -5.102972114910642e-02 -1.322834924309291e-01
1458 7.290000000000000e+00 -5.036997527249909e-02 -1.316144388599838e-01
1459 7.295000000000000e+00 -4.971357676050658e-02 -1.309438730249468e-01
1460 7.300000000000000e+00 -4.906053654224962e-02 -1.302704416588085e-01
1461 7.305000000000000e+00 -4.841087234391850e-02 -1.295927815682774e-01
1462 7.310000000000000e+00 -4.776460872656685e-02 -1.289095244047189e-01
1463 7.315000000000000e+00 -4.712177709987131e-02 -1.282193014631616e-01
1464 7.320000000000000e+00 -4.648241571193523e-02 -1.275207484791707e-01
1465 7.325000000000000e+00 -4.584656961507960e-02 -1.268125105465145e-01
1466 7.330000000000000e+00 -4.521429060647009e-02 -1.260932470785292e-01
1467 7.335000000000000e+00 -4.458563714429431e-02 -1.253616368877886e-01
1468 7.340000000000000e+00 -4.396067423759220e-02 -1.246163834284886e-01
1469 7.345000000000000e+00 -4.333947331000942e-02 -1.238562201738347e-01
1470 7.350000000000001e+00 -4.272211203585385e-02 -1.230799162531326e-01
1471 7.355000000000000e+00 -4.210867414747810e-02 -1.222862822906734e-01
1472 7.360000000000000e+00 -4.149924921294712e-02 -1.214741765561911e-01
1473 7.365000000000000e+00 -4.089393238191619e-02 -1.206425114308018e-01
1474 7.370000000000000e+00 -4.029282409863910e-02 -1.197902602264378e-01
1475 7.375000000000000e+00 -3.969602977965181e-02 -1.189164643580654e-01
1476 7.380000000000000e+00 -3.910365945505845e-02 -1.180202408946229e-01
1477 7.385000000000000e+00 -3.851582737070558e-02 -1.171007904915200e-01
1478 7.390000000000001e+00 -3.793265155014325e-02 -1.161574056290249e-01
1479 7.395000000000000e+00 -3.735425331441533e-02 -1.151894791565411e-01
1480 7.400000000000000e+00 -3.678075675857784e-02 -1.141965130070588e-01
1481 7.405000000000000e+00 -3.621228818434474e-02 -1.131781270341747e-01
1482 7.410000000000000e+00 -3.564897548823609e-02 -1.121340677762817e-01
1483 7.415000000000000e+00 -3.509094750658193e-02 -1.110642170118581e-01
1484 7.420000000000000e+00 -3.453833331811751e-02 -1.099685998873667e-01
1485 7.425000000000000e+00 -3.399126150770826e-02 -1.088473924259148e-01
1486 7.430000000000000e+00 -3.344985939385836e-02 -1.077009281345909e-01
1487 7.435000000000000e+00 -3.291425222636235e-02 -1.065297034397616e-01
1488 7.440000000000000e+00 -3.238456235946074e-02 -1.053343817435604e-01
1489 7.445000000000000e+00 -3.186090840892675e-02 -1.041157957644145e-01
1490 7.450000000000000e+00 -3.134340440181660e-02 -1.028749479413449e-01
1491 7.455000000000000e+00 -3.083215892951330e-02 -1.016130086686218e-01
1492 7.460000000000000e+00 -3.032727431513038e-02 -1.003313121980653e-01
1493 7.465000000000000e+00 -2.982884580753264e-02 -9.903135000541852e-02
1494 7.470000000000000e+00 -2.933696081507620e-02 -9.771476161830606e-02
1495 7.475000000000001e+00 -2.885169819134958e-02 -9.638332286492357e-02
1496 7.480000000000000e+00 -2.837312758642696e-02 -9.503893162339239e-02
1497 7.485000000000000e+00 -2.790130887511566e-02 -9.368359126291637e-02
1498 7.490000000000000e+00 -2.743629167379780e-02 -9.231939194371819e-02
1499 7.495000000000000e+00 -2.697811495567848e-02 -9.094849019746221e-02
1500 7.500000000000000e+00 -2.652680677182317e-02 -8.957308709121037e-02
1501 7.505000000000000e+00 -2.608238408476637e-02 -8.819540544138249e-02
1502 7.510000000000000e+00 -2.564485271740935e-02 -8.681766659535128e-02
1503 7.515000000000001e+00 -2.521420741881286e-02 -8.544206722405079e-02
1504 7.520000000000000e+00 -2.479043204516884e-02 -8.407075668372954e-02
1505 7.525000000000000e+00 -2.437349985197557e-02 -8.270581536464761e-02
1506 7.530000000000000e+00 -2.396337389152237e-02 -8.134923452907117e-02
1507 7.535000000000000e+00 -2.356000750668485e-02 -8.000289802616578e-02
1508 7.540000000000000e+00 -2.316334491126071e-02 -7.866856613318873e-02
1509 7.545000000000000e+00 -2.277332184535297e-02 -7.734786184272480e-02
1510 7.550000000000000e+00 -2.238986629283346e-02 -7.604225975903489e-02
1511 7.555000000000000e+00 -2.201289924776262e-02 -7.475307759392535e-02
1512 7.560000000000000e+00 -2.164233551689421e-02 -7.348147035877162e-02
1513 7.565000000000000e+00 -2.127808454417490e-02 -7.222842716352318e-02
1514 7.570000000000000e+00 -2.092005124525897e-02 -7.099477037648683e-02
1515 7.575000000000000e+00 -2.056813684041003e-02 -6.978115714204591e-02
1516 7.580000000000000e+00 -2.022223967383852e-02 -6.858808285166162e-02
1517 7.585000000000000e+00 -1.988225601189342e-02 -6.741588638199403e-02
1518 7.590000000000000e+00 -1.954808081001858e-02 -6.626475686353217e-02
1519 7.595000000000000e+00 -1.921960844325810e-02 -6.513474159923760e-02
1520 7.600000000000001e+00 -1.889673339402620e-02 -6.402575493886786e-02
1521 7.605000000000000e+00 -1.857935089386942e-02 -6.293758781517056e-02
1522 7.610000000000000e+00 -1.826735751587449e-02 -6.186991768295513e-02
1523 7.615000000000000e+00 -1.796065171703987e-02 -6.082231864645848e-02
1524 7.620000000000000e+00 -1.765913432940991e-02 -5.979427159985562e-02
1525 7.625000000000000e+00 -1.736270900104131e-02 -5.878517415780493e-02
1526 7.630000000000000e+00 -1.707128258783186e-02 -5.779435026838087e-02
1527 7.635000000000000e+00 -1.678476549835750e-02 -5.682105940145732e-02
1528 7.640000000000001e+00 -1.650307199381729e-02 -5.586450518144659e-02
1529 7.645000000000000e+00 -1.622612044654304e-02 -5.492384344165657e-02
1530 7.650000000000000e+00 -1.595383355940072e-02 -5.399818959297420e-02
1531 7.655000000000000e+00 -1.568613855061329e-02 -5.308662537650832e-02
1532 7.660000000000000e+00 -1.542296730563564e-02 -5.218820489290010e-02
1533 7.665000000000000e+00 -1.516425650168429e-02 -5.130195995235454e-02
1534 7.670000000000000e+00 -1.490994770611209e-02 -5.042690482923717e-02
1535 7.675000000000000e+00 -1.465998745339192e-02 -4.956204034485268e-02
1536 7.680000000000000e+00 -1.441432730266357e-02 -4.870635739528950e-02
1537 7.685000000000000e+00 -1.417292387943903e-02 -4.785883996056839e-02
1538 7.690000000000000e+00 -1.393573890305788e-02 -4.701846766330675e-02
1539 7.695000000000000e+00 -1.370273920280596e-02 -4.618421789999161e-02
1540 7.700000000000000e+00 -1.347389672405797e-02 -4.535506769762776e-02
1541 7.705000000000000e+00 -1.324918852582968e-02 -4.452999526876056e-02
1542 7.710000000000000e+00 -1.302859677137036e-02 -4.370798143149557e-02
1543 7.715000000000000e+00 -1.281210871151472e-02 -4.288801091227867e-02
1544 7.720000000000000e+00 -1.259971666224757e-02 -4.206907363624168e-02
1545 7.725000000000001e+00 -1.239141797515231e-02 -4.125016606479903e-02
1546 7.730000000000000e+00 -1.218721500159958e-02 -4.043029263947062e-02
1547 7.735000000000000e+00 -1.198711504875760e-02 -3.960846748789493e-02
1548 7.740000000000000e+00 -1.179113032672063e-02 -3.878371627727972e-02
1549 7.745000000000000e+00 -1.159927788598480e-02 -3.795507845119062e-02
1550 7.750000000000000e+00 -1.141157954220873e-02 -3.712160982161095e-02
1551 7.755000000000000e+00 -1.122806178776870e-02 -3.628238551875995e-02
1552 7.760000000000000e+00 -1.104875568702113e-02 -3.543650339814519e-02
1553 7.765000000000001e+00 -1.087369675378724e-02 -3.458308789667797e-02
1554 7.770000000000000e+00 -1.070292480805435e-02 -3.372129435241789e-02
1555 7.775000000000000e+00 -1.053648381026306e-02 -3.285031376236702e-02
1556 7.780000000000000e+00 -1.037442167043068e-02 -3.196937802165678e-02
1557 7.785000000000000e+00 -1.021679003004650e-02 -3.107776553150643e-02
1558 7.790000000000000e+00 -1.006364401511561e-02 -3.017480722071753e-02
1559 7.795000000000000e+00 -9.915041957839321e-03 -2.925989284499053e-02
1560 7.800000000000000e+00 -9.771045086665708e-03 -2.833247751254930e-02
1561 7.805000000000001e+00 -9.631717182713828e-03 -2.739208837461149e-02
1562 7.810000000000000e+00 -9.497124202919593e-03 -2.643833125475226e-02
1563 7.815000000000000e+00 -9.367333870166306e-03 -2.547089721289808e-02
1564 7.820000000000000e+00 -9.242415230790613e-03 -2.448956881266895e-02
1565 7.825000000000000e+00 -9.122438182039616e-03 -2.349422590945949e-02
1566 7.830000000000000e+00 -9.007472971696018e-03 -2.248485084166418e-02
1567 7.835000000000000e+00 -8.897589673622974e-03 -2.146153277458041e-02
1568 7.840000000000000e+00 -8.792857643950214e-03 -2.042447104599887e-02
1569 7.845000000000000e+00 -8.693344963162986e-03 -1.937397731026635e-02
1570 7.850000000000001e+00 -8.599117870847550e-03 -1.831047628613192e-02
1571 7.855000000000000e+00 -8.510240200301666e-03 -1.723450498580803e-02
1572 7.860000000000000e+00 -8.426772820989470e-03 -1.614671029592785e-02
1573 7.865000000000000e+00 -8.348773097342388e-03 -1.504784477397436e-02
1574 7.870000000000000e+00 -8.276294373249726e-03 -1.393876067616873e-02
1575 7.875000000000000e+00 -8.209385490580701e-03 -1.282040217951419e-02
1576 7.880000000000000e+00 -8.148090351454584e-03 -1.169379587580011e-02
1577 7.885000000000000e+00 -8.092447531822700e-03 -1.056003965658192e-02
1578 7.890000000000001e+00 -8.042489954888765e-03 -9.420290134798393e-03
1579 7.895000000000000e+00 -7.998244630474716e-03 -8.275748907493607e-03
1580 7.900000000000000e+00 -7.959732465813829e-03 -7.127647840121654e-03
1581 7.905000000000000e+00 -7.926968152073499e-03 -5.977233746534694e-03
1582 7.910000000000000e+00 -7.899960128348482e-03 -4.825752811754569e-03
1583 7.915000000000000e+00 -7.878710623955953e-03 -3.674435080469607e-03
1584 7.920000000000000e+00 -7.863215777543786e-03 -2.524479390686452e-03
1585 7.925000000000000e+00 -7.853465830049089e-03 -1.377039105321387e-03
1586 7.930000000000001e+00 -7.849445386490572e-03 -2.332089255929759e-04
1587 7.935000000000000e+00 -7.851133740793159e-03 9.059869139349530e-04
1588 7.940000000000000e+00 -7.858505255629922e-03 2.039604810022411e-03
1589 7.945000000000000e+00 -7.871529788893383e-03 3.166790175868073e-03
1590 7.950000000000000e+00 -7.890173157388602e-03 4.286783924811743e-03
1591 7.955000000000000e+00 -7.914397628141501e-03 5.398926961319717e-03
1592 7.960000000000000e+00 -7.944162427001800e-03 6.502662672858150e-03
1593 7.965000000000000e+00 -7.979424254870082e-03 7.597537510406482e-03
1594 7.970000000000000e+00 -8.020137802105864e-03 8.683199701664535e-03
1595 7.975000000000001e+00 -8.066256251886728e-03 9.759396250075270e-03
1596 7.980000000000000e+00 -8.117731764606617e-03 1.082596840547012e-02
1597 7.985000000000000e+00 -8.174515935941429e-03 1.188284574134002e-02
1598 7.990000000000000e+00 -8.236560222020017e-03 1.293003910305401e-02
1599 7.995000000000000e+00 -8.303816326971969e-03 1.396763259648992e-02
1600 8.000000000000000e+00 -8.376236547984917e-03 1.499577487606985e-02
1601 8.005000000000001e+00 -8.453774075732667e-03 1.601466992546818e-02
1602 8.010000000000000e+00 -8.536383247239598e-03 1.702456752781245e-02
1603 8.015000000000001e+00 -8.624019751010792e-03 1.802575370462023e-02
1604 8.020000000000000e+00 -8.716640784285801e-03 1.901854122579039e-02
1605 8.025000000000000e+00 -8.814205163268696e-03 2.000326041908806e-02
1606 8.029999999999999e+00 -8.916673388476681e-03 2.098025047025942e-02
1607 8.035000000000000e+00 -9.024007667971290e-03 2.194985132852878e-02
1608 8.040000000000001e+00 -9.136171901761969e-03 2.291239635923148e-02
1609 8.045000000000000e+00 -9.253131631563605e-03 2.386820588000660e-02
1610 8.050000000000001e+00 -9.374853960562035e-03 2.481758168890735e-02
1611 8.055000000000000e+00 -9.501307448452678e-03 2.576080262848279e-02
1612 8.060000000000000e+00 -9.632461986846863e-03 2.669812126647741e-02
1613 8.065000000000000e+00 -9.768288661117452e-03 2.762976173364962e-02
1614 8.070000000000000e+00 -9.908759604183359e-03 2.855591869064256e-02
1615 8.074999999999999e+00 -1.005384784802388e-02 2.947675743278921e-02
1616 8.080000000000000e+00 -1.020352717851125e-02 3.039241507032386e-02
1617 8.085000000000001e+00 -1.035777199872712e-02 3.130300268772146e-02
1618 8.090000000000000e+00 -1.051655720538847e-02 3.220860840293938e-02
1619 8.095000000000001e+00 -1.067985808275651e-02 3.310930118232136e-02
1620 8.100000000000000e+00 -1.084765021721168e-02 3.400513522855420e-02
1621 8.105000000000000e+00 -1.101990943504205e-02 3.489615481093722e-02
1622 8.109999999999999e+00 -1.119661176532105e-02 3.578239936992134e-02
1623 8.115000000000000e+00 -1.137773342874127e-02 3.666390862377966e-02
1624 8.120000000000001e+00 -1.156325085155885e-02 3.754072757082838e-02
1625 8.125000000000000e+00 -1.175314070444955e-02 3.841291118931167e-02
1626 8.130000000000001e+00 -1.194737996345197e-02 3.928052861468245e-02
1627 8.135000000000000e+00 -1.214594599059637e-02 4.014366671150071e-02
1628 8.140000000000001e+00 -1.234881663056697e-02 4.100243288043259e-02
1629 8.145000000000000e+00 -1.255597031940070e-02 4.185695696392600e-02
1630 8.150000000000000e+00 -1.276738620020623e-02 4.270739223173337e-02
1631 8.154999999999999e+00 -1.298304424171803e-02 4.355391535248998e-02
1632 8.160000000000000e+00 -1.320292535373113e-02 4.439672535454520e-02
1633 8.165000000000001e+00 -1.342701149526349e-02 4.523604157178340e-02
1634 8.170000000000000e+00 -1.365528576944897e-02 4.607210058011901e-02
1635 8.175000000000001e+00 -1.388773250106468e-02 4.690515224545777e-02
1636 8.180000000000000e+00 -1.412433729190354e-02 4.773545486216335e-02
1637 8.185000000000000e+00 -1.436508704968631e-02 4.856326955255952e-02
1638 8.190000000000000e+00 -1.460996998742914e-02 4.938885401202242e-02
1639 8.195000000000000e+00 -1.485897558980653e-02 5.021245567427002e-02
1640 8.199999999999999e+00 -1.511209454417184e-02 5.103430449651114e-02
1641 8.205000000000000e+00 -1.536931863477164e-02 5.185460546783816e-02
1642 8.210000000000001e+00 -1.563064059885022e-02 5.267353099114302e-02
1643 8.215000000000000e+00 -1.589605394468308e-02 5.349121330233686e-02
1644 8.220000000000001e+00 -1.616555273187359e-02 5.430773708319236e-02
1645 8.225000000000000e+00 -1.643913131551500e-02 5.512313246107681e-02
1646 8.230000000000000e+00 -1.671678405648436e-02 5.593736851778885e-02
1647 8.234999999999999e+00 -1.699850500069289e-02 5.675034751178032e-02
1648 8.240000000000000e+00 -1.728428753160216e-02 5.756189994450267e-02
1649 8.245000000000001e+00 -1.757412400013791e-02 5.837178066272486e-02
1650 8.250000000000000e+00 -1.786800533822941e-02 5.917966610731185e-02
1651 8.255000000000001e+00 -1.816592066121103e-02 5.998515282357175e-02
1652 8.260000000000000e+00 -1.846785686646513e-02 6.078775736995112e-02
1653 8.265000000000001e+00 -1.877379823491054e-02 6.158691763467061e-02
1654 8.270000000000000e+00 -1.908372604281183e-02 6.238199566865887e-02
1655 8.275000000000000e+00 -1.939761819159713e-02 6.317228195271696e-02
1656 8.279999999999999e+00 -1.971544886233900e-02 6.395700113728253e-02
1657 8.285000000000000e+00 -2.003718820296996e-02 6.473531909847452e-02
1658 8.290000000000001e+00 -2.036280205332375e-02 6.550635122373194e-02
1659 8.295000000000000e+00 -2.069225171520728e-02 6.626917177747771e-02
1660 8.300000000000001e+00 -2.102549377109852e-02 6.702282411090721e-02
1661 8.305000000000000e+00 -2.136247995631635e-02 6.776633155460843e-02
1662 8.310000000000000e+00 -2.170315708664461e-02 6.849870866467711e-02
1663 8.315000000000000e+00 -2.204746704296312e-02 6.921897268625798e-02
1664 8.320000000000000e+00 -2.239534681350719e-02 6.992615490339915e-02
1665 8.324999999999999e+00 -2.274672859199711e-02 7.061931166028046e-02
1666 8.330000000000000e+00 -2.310153993010999e-02 7.129753487973289e-02
1667 8.335000000000001e+00 -2.345970394079444e-02 7.195996181437181e-02
1668 8.340000000000000e+00 -2.382113954825371e-02 7.260578394223671e-02
1669 8.345000000000001e+00 -2.418576178021681e-02 7.323425488081625e-02
1670 8.350000000000000e+00 -2.455348209706187e-02 7.384469718942910e-02
1671 8.355000000000000e+00 -2.492420875211110e-02 7.443650808625080e-02
1672 8.359999999999999e+00 -2.529784717792438e-02 7.500916405902558e-02
1673 8.365000000000000e+00 -2.567430039270135e-02 7.556222440889826e-02
1674 8.370000000000001e+00 -2.605346942201336e-02 7.609533376466970e-02
1675 8.375000000000000e+00 -2.643525373034805e-02 7.660822368968923e-02
1676 8.380000000000001e+00 -2.681955165891026e-02 7.710071348832059e-02
1677 8.385000000000000e+00 -2.720626086523126e-02 7.757271028232537e-02
1678 8.390000000000001e+00 -2.759527876173351e-02 7.802420850673286e-02
1679 8.395000000000000e+00 -2.798650295029859e-02 7.845528894705467e-02
1680 8.400000000000000e+00 -2.837983165120406e-02 7.886611738818772e-02
1681 8.404999999999999e+00 -2.877516412418046e-02 7.925694297732377e-02
1682 8.410000000000000e+00 -2.917240108097729e-02 7.962809638861756e-02
1683 8.415000000000001e+00 -2.957144508806664e-02 7.997998783899618e-02
1684 8.420000000000000e+00 -2.997220095936726e-02 8.031310497891297e-02
1685 8.425000000000001e+00 -3.037457613785577e-02 8.062801069357306e-02
1686 8.430000000000000e+00 -3.077848106630299e-02 8.092534079580105e-02
1687 8.435000000000000e+00 -3.118382954581378e-02 8.120580159101110e-02
1688 8.440000000000000e+00 -3.159053908221310e-02 8.147016731747669e-02
1689 8.445000000000000e+00 -3.199853121898855e-02 8.171927735638462e-02
1690 8.449999999999999e+00 -3.240773185577694e-02 8.195403321167305e-02
1691 8.455000000000000e+00 -3.281807155110528e-02 8.217539518966532e-02
1692 8.460000000000001e+00 -3.322948580767360e-02 8.238437873053783e-02
1693 8.465000000000000e+00 -3.364191533841066e-02 8.258205033513377e-02
1694 8.470000000000001e+00 -3.405530631102494e-02 8.276952304555607e-02
1695 8.475000000000000e+00 -3.446961056886622e-02 8.294795151755352e-02
1696 8.480000000000000e+00 -3.488478582620047e-02 8.311852659161900e-02
1697 8.484999999999999e+00 -3.530079583478241e-02 8.328246941395889e-02
1698 8.490000000000000e+00 -3.571761052034006e-02 8.344102518123009e-02
1699 8.495000000000001e+00 -3.613520608659471e-02 8.359545646001720e-02
1700 8.500000000000000e+00 -3.655356508494023e-02 8.374703622102686e-02
1701 8.505000000000001e+00 -3.697267644880498e-02 8.389704064519776e-02
1702 8.510000000000000e+00 -3.739253549139221e-02 8.404674173050353e-02
1703 8.515000000000001e+00 -3.781314386611001e-02 8.419739988632102e-02
1704 8.520000000000000e+00 -3.823450949025542e-02 8.435025653277251e-02
1705 8.525000000000000e+00 -3.865664643143774e-02 8.450652674980574e-02
1706 8.529999999999999e+00 -3.907957475775348e-02 8.466739216537178e-02
1707 8.535000000000000e+00 -3.950332035309145e-02 8.483399405712078e-02
1708 8.540000000000001e+00 -3.992791469832468e-02 8.500742669852457e-02
1709 8.545000000000000e+00 -4.035339462007670e-02 8.518873105280989e-02
1710 8.550000000000001e+00 -4.077980200885278e-02 8.537888877206967e-02
1711 8.555000000000000e+00 -4.120718350779740e-02 8.557881645678833e-02
1712 8.560000000000000e+00 -4.163559017342067e-02 8.578936024719042e-02
1713 8.565000000000000e+00 -4.206507711026930e-02 8.601129065368696e-02
1714 8.570000000000000e+00 -4.249570307995754e-02 8.624529754932553e-02
1715 8.575000000000001e+00 -4.292753008576256e-02 8.649198537575842e-02
1716 8.580000000000000e+00 -4.336062293371512e-02 8.675186841564653e-02
1717 8.585000000000001e+00 -4.379504876991902e-02 8.702536614286771e-02
1718 8.590000000000000e+00 -4.423087659514380e-02 8.731279862246311e-02
1719 8.595000000000001e+00 -4.466817675614365e-02 8.761438191058346e-02
1720 8.600000000000000e+00 -4.510702041424963e-02 8.793022351483160e-02
1721 8.605000000000000e+00 -4.554747899129197e-02 8.826031787023680e-02
1722 8.609999999999999e+00 -4.598962359295200e-02 8.860454192749501e-02
1723 8.615000000000000e+00 -4.643352441056692e-02 8.896265091991040e-02
1724 8.620000000000001e+00 -4.687925010215110e-02 8.933427439323793e-02
1725 8.625000000000000e+00 -4.732686715449930e-02 8.971891265439069e-02
1726 8.630000000000001e+00 -4.777643922869501e-02 9.011593372285631e-02
1727 8.635000000000000e+00 -4.822802649172786e-02 9.052457098022160e-02
1728 8.640000000000001e+00 -4.868168493849723e-02 9.094392171888899e-02
1729 8.645000000000000e+00 -4.913746570891675e-02 9.137294670047424e-02
1730 8.650000000000000e+00 -4.959541440550197e-02 9.181047090187633e-02
1731 8.654999999999999e+00 -5.005557041793551e-02 9.225518565258994e-02
1732 8.660000000000000e+00 -5.051796626202787e-02 9.270565225705241e-02
1733 8.665000000000001e+00 -5.098262694050604e-02 9.316030717414492e-02
1734 8.670000000000000e+00 -5.144956933376932e-02 9.361746890732547e-02
1735 8.675000000000001e+00 -5.191880162957929e-02 9.407534653185223e-02
1736 8.680000000000000e+00 -5.239032279908784e-02 9.453204987579511e-02
1737 8.685000000000000e+00 -5.286412212833724e-02 9.498560126921518e-02
1738 8.690000000000000e+00 -5.334017881177999e-02 9.543394868316568e-02
1739 8.695000000000000e+00 -5.381846161516890e-02 9.587498013274853e-02
1740 8.700000000000001e+00 -5.429892861310748e-02 9.630653908168085e-02
1741 8.705000000000000e+00 -5.478152700598571e-02 9.672644055704893e-02
1742 8.710000000000001e+00 -5.526619301867797e-02 9.713248772200700e-02
1743 8.715000000000000e+00 -5.575285188320578e-02 9.752248862433532e-02
1744 8.720000000000001e+00 -5.624141790492132e-02 9.789427273076967e-02
1745 8.725000000000000e+00 -5.673179461051348e-02 9.824570704992652e-02
1746 8.730000000000000e+00 -5.722387497542059e-02 9.857471156138331e-02
1747 8.734999999999999e+00 -5.771754172612731e-02 9.887927367664417e-02
1748 8.740000000000000e+00 -5.821266771218703e-02 9.915746160693573e-02
1749 8.745000000000001e+00 -5.870911634219667e-02 9.940743651171147e-02
1750 8.750000000000000e+00 -5.920674207730414e-02 9.962746328397998e-02
1751 8.755000000000001e+00 -5.970539097503647e-02 9.981592001722106e-02
1752 8.760000000000000e+00 -6.020490127747635e-02 9.997130613328409e-02
1753 8.765000000000001e+00 -6.070510403636931e-02 1.000922492774947e-01
1754 8.770000000000000e+00 -6.120582377025130e-02 1.001775110214709e-01
1755 8.775000000000000e+00 -6.170687914658401e-02 1.002259915306780e-01
1756 8.779999999999999e+00 -6.220808368555808e-02 1.002367333651222e-01
1757 8.785000000000000e+00 -6.270924648023524e-02 1.002089244721560e-01
1758 8.790000000000001e+00 -6.321017293027964e-02 1.001419006147586e-01
1759 8.795000000000000e+00 -6.371066548638282e-02 1.000351472626448e-01
1760 8.800000000000001e+00 -6.421052440290609e-02 9.988830110039260e-02
1761 8.805000000000000e+00 -6.470954849738675e-02 9.970115122470702e-02
1762 8.810000000000000e+00 -6.520753591515316e-02 9.947364004752046e-02
1763 8.815000000000000e+00 -6.570428489786195e-02 9.920586389462471e-02
1764 8.820000000000000e+00 -6.619959455409941e-02 9.889807329734879e-02
1765 8.825000000000001e+00 -6.669326563083544e-02 9.855067290232000e-02
1766 8.830000000000000e+00 -6.718510128312261e-02 9.816422083019916e-02
1767 8.835000000000001e+00 -6.767490783913743e-02 9.773942744288888e-02
1768 8.840000000000000e+00 -6.816249555755149e-02 9.727715328899933e-02
1769 8.845000000000001e+00 -6.864767937202743e-02 9.677840611566069e-02
1770 8.850000000000000e+00 -6.913027961870810e-02 9.624433672499322e-02
1771 8.855000000000000e+00 -6.961012273927736e-02 9.567623355088983e-02
1772 8.859999999999999e+00 -7.008704195421700e-02 9.507551584029272e-02
1773 8.865000000000000e+00 -7.056087789768029e-02 9.444372527731559e-02
1774 8.870000000000001e+00 -7.103147920699016e-02 9.378251603315846e-02
1775 8.875000000000000e+00 -7.149870305801187e-02 9.309364319527447e-02
1776 8.880000000000001e+00 -7.196241563894290e-02 9.237894968272542e-02
1777 8.885000000000000e+00 -7.242249255483912e-02 9.164035165305506e-02
1778 8.890000000000001e+00 -7.287881915547345e-02 9.087982268489725e-02
1779 8.895000000000000e+00 -7.333129078168810e-02 9.009937687380898e-02
1780 8.900000000000000e+00 -7.377981292421154e-02 8.930105113904574e-02
1781 8.904999999999999e+00 -7.422430129307855e-02 8.848688714664377e-02
1782 8.910000000000000e+00 -7.466468179567798e-02 8.765891305699824e-02
1783 8.915000000000001e+00 -7.510089042364854e-02 8.681912558081706e-02
1784 8.920000000000000e+00 -7.553287305148615e-02 8.596947269481348e-02
1785 8.925000000000001e+00 -7.596058515059667e-02 8.511183732125005e-02
1786 8.930000000000000e+00 -7.638399142469865e-02 8.424802236781659e-02
1787 8.935000000000000e+00 -7.680306537427484e-02 8.337973739251936e-02
1788 8.940000000000000e+00 -7.721778879862384e-02 8.250858710674436e-02
1789 8.945000000000000e+00 -7.762815124534228e-02 8.163606194386830e-02
1790 8.950000000000001e+00 -7.803414941806253e-02 8.076353078756426e-02
1791 8.955000000000000e+00 -7.843578655321792e-02 7.989223590278982e-02
1792 8.960000000000001e+00 -7.883307177709042e-02 7.902329010178732e-02
1793 8.965000000000000e+00 -7.922601945423580e-02 7.815767604775203e-02
1794 8.970000000000001e+00 -7.961464853756794e-02 7.729624759811315e-02
1795 8.975000000000000e+00 -7.999898193021693e-02 7.643973304070073e-02
1796 8.980000000000000e+00 -8.037904586797495e-02 7.558874001318827e-02
1797 8.984999999999999e+00 -8.075486933034881e-02 7.474376191716203e-02
1798 8.990000000000000e+00 -8.112648348714657e-02 7.390518559553527e-02
1799 8.995000000000001e+00 -8.149392118630416e-02 7.307330002142010e-02
1800 9.000000000000000e+00 -8.185721648736077e-02 7.224830573484553e-02
1801 9.005000000000001e+00 -8.221640424365262e-02 7.143032487419987e-02
1802 9.010000000000000e+00 -8.257151973610277e-02 7.061941149437700e-02
1803 9.015000000000001e+00 -8.292259835859639e-02 6.981556198049077e-02
1804 9.020000000000000e+00 -8.326967535590768e-02 6.901872537206089e-02
1805 9.025000000000000e+00 -8.361278561231700e-02 6.822881338592879e-02
1806 9.029999999999999e+00 -8.395196348976697e-02 6.744570998726829e-02
1807 9.035000000000000e+00 -8.428724271218968e-02 6.666928034384512e-02
1808 9.040000000000001e+00 -8.461865629320542e-02 6.589937906120724e-02
1809 9.045000000000000e+00 -8.494623650280175e-02 6.513585752863094e-02
1810 9.050000000000001e+00 -8.527001486849173e-02 6.437857033105843e-02
1811 9.055000000000000e+00 -8.559002220611234e-02 6.362738064780160e-02
1812 9.060000000000000e+00 -8.590628867496974e-02 6.288216455843099e-02
1813 9.065000000000000e+00 -8.621884385169665e-02 6.214281425833690e-02
1814 9.070000000000000e+00 -8.652771681755311e-02 6.140924018396277e-02
1815 9.075000000000001e+00 -8.683293625353627e-02 6.068137203101287e-02
1816 9.080000000000000e+00 -8.713453053786324e-02 5.995915873420188e-02
1817 9.085000000000001e+00 -8.743252784087829e-02 5.924256751477230e-02
1818 9.090000000000000e+00 -8.772695621301096e-02 5.853158203095177e-02
1819 9.095000000000001e+00 -8.801784366118781e-02 5.782619975391867e-02
1820 9.100000000000000e+00 -8.830521821055015e-02 5.712642874264873e-02
1821 9.105000000000000e+00 -8.858910794861430e-02 5.643228393452659e-02
1822 9.109999999999999e+00 -8.886954104989542e-02 5.574378309241013e-02
1823 9.115000000000000e+00 -8.914654577953840e-02 5.506094259928318e-02
1824 9.120000000000001e+00 -8.942015047588825e-02 5.438377323265797e-02
1825 9.125000000000000e+00 -8.969038351186498e-02 5.371227610559970e-02
1826 9.130000000000001e+00 -8.995727323694425e-02 5.304643885040150e-02
1827 9.135000000000000e+00 -9.022084790036899e-02 5.238623224528283e-02
1828 9.140000000000001e+00 -9.048113555939707e-02 5.173160736866578e-02
1829 9.145000000000000e+00 -9.073816397405565e-02 5.108249330127990e-02
1830 9.150000000000000e+00 -9.099196049240987e-02 5.043879556723141e-02
1831 9.154999999999999e+00 -9.124255192972797e-02 4.980039522237689e-02
1832 9.160000000000000e+00 -9.148996444463364e-02 4.916714869018790e-02
1833 9.165000000000001e+00 -9.173422341662985e-02 4.853888834226439e-02
1834 9.170000000000000e+00 -9.197535332805629e-02 4.791542371975765e-02
1835 9.175000000000001e+00 -9.221337765382742e-02 4.729654346036227e-02
1836 9.180000000000000e+00 -9.244831876265991e-02 4.668201781576897e-02
1837 9.185000000000000e+00 -9.268019783198511e-02 4.607160168141888e-02
1838 9.190000000000000e+00 -9.290903477947410e-02 4.546503812328240e-02
1839 9.195000000000000e+00 -9.313484821321794e-02 4.486206223397460e-02
1840 9.200000000000001e+00 -9.335765540181384e-02 4.426240531891779e-02
1841 9.205000000000000e+00 -9.357747226640711e-02 4.366579923775760e-02
1842 9.210000000000001e+00 -9.379431339419142e-02 4.307198084845254e-02
1843 9.215000000000000e+00 -9.400819207489164e-02 4.248069647871944e-02
1844 9.220000000000001e+00 -9.421912035897861e-02 4.189170625856775e-02
1845 9.225000000000000e+00 -9.442710913747732e-02 4.130478828869855e-02
1846 9.230000000000000e+00 -9.463216824186560e-02 4.071974249022503e-02
1847 9.234999999999999e+00 -9.483430656237957e-02 4.013639410800351e-02
1848 9.240000000000000e+00 -9.503353218294563e-02 3.955459673079531e-02
1849 9.245000000000001e+00 -9.522985252968752e-02 3.897423477106088e-02
1850 9.250000000000000e+00 -9.542327453065624e-02 3.839522533972684e-02
1851 9.255000000000001e+00 -9.561380478308479e-02 3.781751941964728e-02
1852 9.260000000000000e+00 -9.580144972485272e-02 3.724110236440481e-02
1853 9.265000000000001e+00 -9.598621580672884e-02 3.666599361231704e-02
1854 9.270000000000000e+00 -9.616810966097589e-02 3.609224564549152e-02
1855 9.275000000000000e+00 -9.634713826318375e-02 3.551994222696919e-02
1856 9.279999999999999e+00 -9.652330908324558e-02 3.494919586302103e-02
1857 9.285000000000000e+00 -9.669663022181396e-02 3.438014461565331e-02
1858 9.290000000000001e+00 -9.686711052940211e-02 3.381294830120396e-02
1859 9.295000000000000e+00 -9.703475970482600e-02 3.324778416242680e-02
1860 9.300000000000001e+00 -9.719958837102638e-02 3.268484212703981e-02
1861 9.305000000000000e+00 -9.736160812609640e-02 3.212431977281938e-02
1862 9.310000000000000e+00 -9.752083156875457e-02 3.156641709374242e-02
1863 9.315000000000000e+00 -9.767727229703382e-02 3.101133124765454e-02
1864 9.320000000000000e+00 -9.783094488123112e-02 3.045925138884797e-02
1865 9.325000000000001e+00 -9.798186481092230e-02 2.991035369568351e-02
1866 9.330000000000000e+00 -9.813004841818795e-02 2.936479674460202e-02
1867 9.335000000000001e+00 -9.827551277836832e-02 2.882271731117214e-02
1868 9.340000000000000e+00 -9.841827559129968e-02 2.828422669090003e-02
1869 9.345000000000001e+00 -9.855835504527732e-02 2.774940759913136e-02
1870 9.350000000000000e+00 -9.869576966729099e-02 2.721831169942845e-02
1871 9.355000000000000e+00 -9.883053816227161e-02 2.669095779275210e-02
1872 9.359999999999999e+00 -9.896267924521851e-02 2.616733066602706e-02
1873 9.365000000000000e+00 -9.909221146893188e-02 2.564738059369631e-02
1874 9.370000000000001e+00 -9.921915305115547e-02 2.513102346242135e-02
1875 9.375000000000000e+00 -9.934352170355609e-02 2.461814145000574e-02
1876 9.380000000000001e+00 -9.946533446565553e-02 2.410858425392348e-02
1877 9.385000000000000e+00 -9.958460754609533e-02 2.360217076358140e-02
1878 9.390000000000001e+00 -9.970135617329134e-02 2.309869112728791e-02
1879 9.395000000000000e+00 -9.981559445736821e-02 2.259790914820314e-02
1880 9.400000000000000e+00 -9.992733526477338e-02 2.209956488954390e-02
1881 9.404999999999999e+00 -1.000365901062636e-01 2.160337749046448e-02
1882 9.410000000000000e+00 -1.001433690396780e-01 2.110904807395286e-02
1883 9.415000000000001e+00 -1.002476805870032e-01 2.061626263660798e-02
1884 9.420000000000000e+00 -1.003495316660441e-01 2.012469498318126e-02
1885 9.425000000000001e+00 -1.004489275368350e-01 1.963400950089067e-02
1886 9.430000000000000e+00 -1.005458717610530e-01 1.914386380050814e-02
1887 9.435000000000000e+00 -1.006403661748401e-01 1.865391119402204e-02
1888 9.440000000000000e+00 -1.007324108729932e-01 1.816380286783215e-02
1889 9.445000000000000e+00 -1.008220042035184e-01 1.767318981009680e-02
1890 9.450000000000001e+00 -1.009091427710942e-01 1.718172443041510e-02
1891 9.455000000000000e+00 -1.009938214478225e-01 1.668906182743513e-02
1892 9.460000000000001e+00 -1.010760333893685e-01 1.619486070971732e-02
1893 9.465000000000000e+00 -1.011557700549197e-01 1.569878397766900e-02
1894 9.470000000000001e+00 -1.012330212291452e-01 1.520049895873399e-02
1895 9.475000000000000e+00 -1.013077750445071e-01 1.469967727665278e-02
1896 9.480000000000000e+00 -1.013800180019118e-01 1.419599445178221e-02
1897 9.484999999999999e+00 -1.014497349890249e-01 1.368912921577703e-02
1898 9.490000000000000e+00 -1.015169092940695e-01 1.317876259037121e-02
1899 9.495000000000001e+00 -1.015815226149286e-01 1.266457683080091e-02
1900 9.500000000000000e+00 -1.016435550623775e-01 1.214625422178983e-02
1901 9.505000000000001e+00 -1.017029851571465e-01 1.162347586110002e-02
1902 9.510000000000000e+00 -1.017597898209885e-01 1.109592050632102e-02
1903 9.515000000000001e+00 -1.018139443622097e-01 1.056326351296377e-02
1904 9.520000000000000e+00 -1.018654224561182e-01 1.002517597328278e-02
1905 9.525000000000000e+00 -1.019141961219425e-01 9.481324162763372e-03
1906 9.529999999999999e+00 -1.019602356977458e-01 8.931369314524318e-03
1907 9.535000000000000e+00 -1.020035098150878e-01 8.374967832125435e-03
1908 9.540000000000001e+00 -1.020439853760671e-01 7.811771972754400e-03
1909 9.545000000000000e+00 -1.020816275348153e-01 7.241431070781346e-03
1910 9.550000000000001e+00 -1.021163996867749e-01 6.663593358879893e-03
1911 9.555000000000000e+00 -1.021482634684041e-01 6.077908349411132e-03
1912 9.560000000000000e+00 -1.021771787702690e-01 5.484029885494124e-03
1913 9.565000000000000e+00 -1.022031037672591e-01 4.881619809893323e-03
1914 9.570000000000000e+00 -1.022259949683679e-01 4.270352223656460e-03
1915 9.575000000000001e+00 -1.022458072894956e-01 3.649918399162289e-03
1916 9.580000000000000e+00 -1.022624941523596e-01 3.020032221812130e-03
1917 9.585000000000001e+00 -1.022760076117137e-01 2.380436153615051e-03
1918 9.590000000000000e+00 -1.022862985138957e-01 1.730907649744040e-03
1919 9.595000000000001e+00 -1.022933166882112e-01 1.071265954166734e-03
1920 9.600000000000000e+00 -1.022970111734374e-01 4.013791734536198e-04
1921 9.605000000000000e+00 -1.022973304799457e-01 -2.788285137000912e-04
1922 9.609999999999999e+00 -1.022942228883004e-01 -9.693695602663865e-04
1923 9.615000000000000e+00 -1.022876367843431e-01 -1.670185882574060e-03
1924 9.620000000000001e+00 -1.022775210294746e-01 -2.381141950635879e-03
1925 9.625000000000000e+00 -1.022638253648367e-01 -3.102018289524722e-03
1926 9.630000000000001e+00 -1.022465008465794e-01 -3.832505595369184e-03
1927 9.635000000000000e+00 -1.022255003088830e-01 -4.572199620511697e-03
1928 9.640000000000001e+00 -1.022007788503743e-01 -5.320597031754914e-03
1929 9.645000000000000e+00 -1.021722943385655e-01 -6.077092416489904e-03
1930 9.650000000000000e+00 -1.021400079262094e-01 -6.840976601552029e-03
1931 9.654999999999999e+00 -1.021038845725499e-01 -7.611436416965489e-03
1932 9.660000000000000e+00 -1.020638935620397e-01 -8.387556056277390e-03
1933 9.665000000000001e+00 -1.020200090119872e-01 -9.168320099561811e-03
1934 9.670000000000000e+00 -1.019722103610441e-01 -9.952618246700240e-03
1935 9.675000000000001e+00 -1.019204828295202e-01 -1.073925180179458e-02
1936 9.680000000000000e+00 -1.018648178430261e-01 -1.152694177974922e-02
1937 9.685000000000000e+00 -1.018052134117227e-01 -1.231433862400877e-02
1938 9.690000000000000e+00 -1.017416744567861e-01 -1.310003333188092e-02
1939 9.695000000000000e+00 -1.016742130784039e-01 -1.388256981798008e-02
1940 9.700000000000001e+00 -1.016028487586063e-01 -1.466045824969342e-02
1941 9.705000000000000e+00 -1.015276084959069e-01 -1.543218909070276e-02
1942 9.710000000000001e+00 -1.014485268676992e-01 -1.619624759108262e-02
1943 9.715000000000000e+00 -1.013656460199961e-01 -1.695112834561030e-02
1944 9.720000000000001e+00 -1.012790155842431e-01 -1.769534968367736e-02
1945 9.725000000000000e+00 -1.011886925231593e-01 -1.842746754547875e-02
1946 9.730000000000000e+00 -1.010947409087883e-01 -1.914608860076328e-02
1947 9.734999999999999e+00 -1.009972316371517e-01 -1.984988237175855e-02
1948 9.740000000000000e+00 -1.008962420850708e-01 -2.053759215208117e-02
1949 9.745000000000001e+00 -1.007918557156309e-01 -2.120804458449754e-02
1950 9.750000000000000e+00 -1.006841616392258e-01 -2.186015783749440e-02
1951 9.755000000000001e+00 -1.005732541372559e-01 -2.249294827514348e-02
1952 9.760000000000000e+00 -1.004592321564743e-01 -2.310553564619511e-02
1953 9.765000000000001e+00 -1.003421987807940e-01 -2.369714688619240e-02
1954 9.770000000000000e+00 -1.002222606876124e-01 -2.426711857523856e-02
1955 9.775000000000000e+00 -1.000995275950416e-01 -2.481489814591953e-02
1956 9.779999999999999e+00 -9.997411170615322e-02 -2.534004402861001e-02
1957 9.785000000000000e+00 -9.984612715475549e-02 -2.584222485744192e-02
1958 9.790000000000001e+00 -9.971568945757880e-02 -2.632121788757047e-02
1959 9.795000000000000e+00 -9.958291497587979e-02 -2.677690679142586e-02
1960 9.800000000000001e+00 -9.944792038966455e-02 -2.720927894586112e-02
1961 9.805000000000000e+00 -9.931082218642118e-02 -2.761842236544965e-02
1962 9.810000000000000e+00 -9.917173616601005e-02 -2.800452236400020e-02
1963 9.815000000000000e+00 -9.903077696278118e-02 -2.836785805442332e-02
1964 9.820000000000000e+00 -9.888805758546582e-02 -2.870879873420051e-02
1965 9.825000000000001e+00 -9.874368897543917e-02 -2.902780017990381e-02
1966 9.830000000000000e+00 -9.859777958366678e-02 -2.932540090228031e-02
1967 9.835000000000001e+00 -9.845043496641637e-02 -2.960221832317700e-02
1968 9.840000000000000e+00 -9.830175740043501e-02 -2.985894487714802e-02
1969 9.845000000000001e+00 -9.815184551764489e-02 -3.009634397130867e-02
1970 9.850000000000000e+00 -9.800079396072192e-02 -3.031524581373901e-02
1971 9.855000000000000e+00 -9.784869305950750e-02 -3.051654301486906e-02
1972 9.859999999999999e+00 -9.769562853057323e-02 -3.070118589185711e-02
1973 9.865000000000000e+00 -9.754168120058893e-02 -3.087017753777843e-02
1974 9.870000000000001e+00 -9.738692675519545e-02 -3.102456851138413e-02
1975 9.875000000000000e+00 -9.723143551547508e-02 -3.116545117798353e-02
1976 9.880000000000001e+00 -9.707527224341561e-02 -3.129395370997656e-02
1977 9.885000000000000e+00 -9.691849597837532e-02 -3.141123374312826e-02
1978 9.890000000000001e+00 -9.676115990598433e-02 -3.151847172695454e-02
1979 9.895000000000000e+00 -9.660331126110577e-02 -3.161686403103658e-02
1980 9.900000000000000e+00 -9.644499126567396e-02 -3.170761589643689e-02
1981 9.904999999999999e+00 -9.628623510214140e-02 -3.179193426134930e-02
1982 9.910000000000000e+00 -9.612707192306047e-02 -3.187102062689462e-02
1983 9.915000000000001e+00 -9.596752489587246e-02 -3.194606401670796e-02
1984 9.920000000000000e+00 -9.580761128289339e-02 -3.201823415608374e-02
1985 9.925000000000001e+00 -9.564734255431162e-02 -3.208867495345658e-02
1986 9.930000000000000e+00 -9.548672453335882e-02 -3.215849840003671e-02
1987 9.935000000000000e+00 -9.532575757031125e-02 -3.222877891815301e-02
1988 9.940000000000000e+00 -9.516443674417729e-02 -3.230054825991147e-02
1989 9.945000000000000e+00 -9.500275208771214e-02 -3.237479099666984e-02
1990 9.950000000000001e+00 -9.484068883421060e-02 -3.245244057481500e-02
1991 9.955000000000000e+00 -9.467822768196399e-02 -3.253437600285736e-02
1992 9.960000000000001e+00 -9.451534507418202e-02 -3.262141911370975e-02
1993 9.965000000000000e+00 -9.435201349082689e-02 -3.271433237017618e-02
1994 9.970000000000001e+00 -9.418820175048026e-02 -3.281381718451826e-02
1995 9.975000000000000e+00 -9.402387531898171e-02 -3.292051271266416e-02
1996 9.980000000000000e+00 -9.385899662335362e-02 -3.303499502500529e-02
1997 9.984999999999999e+00 -9.369352536873166e-02 -3.315777659089747e-02
1998 9.990000000000000e+00 -9.352741885744464e-02 -3.328930607899849e-02
1999 9.995000000000001e+00 -9.336063230794167e-02 -3.342996834021505e-02
2000 1.000000000000000e+01 -9.319311917404249e-02 -3.358008456260109e-02
2001 1.000500000000000e+01 -9.302483146231566e-02 -3.373991259891795e-02
2002 1.001000000000000e+01 -9.285572004805331e-02 -3.390964733362978e-02
2003 1.001500000000000e+01 -9.268573498897936e-02 -3.408942119946801e-02
2004 1.002000000000000e+01 -9.251482583605863e-02 -3.427930479311669e-02
2005 1.002500000000000e+01 -9.234294194104820e-02 -3.447930759392648e-02
2006 1.003000000000000e+01 -9.217003276011937e-02 -3.468937882509238e-02
2007 1.003500000000000e+01 -9.199604815279727e-02 -3.490940851804680e-02
2008 1.004000000000000e+01 -9.182093867493890e-02 -3.513922879214704e-02
2009 1.004500000000000e+01 -9.164465586487580e-02 -3.537861543456700e-02
2010 1.005000000000000e+01 -9.146715252059323e-02 -3.562728981201246e-02
2011 1.005500000000000e+01 -9.128838296675568e-02 -3.588492116328723e-02
2012 1.006000000000000e+01 -9.110830330896036e-02 -3.615112932777720e-02
2013 1.006500000000000e+01 -9.092687167347790e-02 -3.642548795745881e-02
2014 1.007000000000000e+01 -9.074404842938577e-02 -3.670752819395773e-02
2015 1.007500000000000e+01 -9.055979639153833e-02 -3.699674283588195e-02
2016 1.008000000000000e+01 -9.037408100102695e-02 -3.729259102094318e-02
2017 1.008500000000000e+01 -9.018687048132890e-02 -3.759450329141600e-02
2018 1.009000000000000e+01 -8.999813596811279e-02 -3.790188709089648e-02
2019 1.009500000000000e+01 -8.980785161041993e-02 -3.821413255309380e-02
2020 1.010000000000000e+01 -8.961599464258185e-02 -3.853061851053496e-02
2021 1.010500000000000e+01 -8.942254542531458e-02 -3.885071861873257e-02
2022 1.011000000000000e+01 -8.922748745639453e-02 -3.917380745086518e-02
2023 1.011500000000000e+01 -8.903080735080593e-02 -3.949926651003466e-02
2024 1.012000000000000e+01 -8.883249479129418e-02 -3.982648992852944e-02
2025 1.012500000000000e+01 -8.863254245152064e-02 -4.015488984236981e-02
2026 1.013000000000000e+01 -8.843094589287048e-02 -4.048390126634160e-02
2027 1.013500000000000e+01 -8.822770343885722e-02 -4.081298636116060e-02
2028 1.014000000000000e+01 -8.802281602925888e-02 -4.114163807464877e-02
2029 1.014500000000000e+01 -8.781628705811073e-02 -4.146938305247261e-02
2030 1.015000000000000e+01 -8.760812219873415e-02 -4.179578378149529e-02
2031 1.015500000000000e+01 -8.739832922029578e-02 -4.212043992595227e-02
2032 1.016000000000000e+01 -8.718691779947463e-02 -4.244298893425480e-02
2033 1.016500000000000e+01 -8.697389933095323e-02 -4.276310583861687e-02
2034 1.017000000000000e+01 -8.675928674108846e-02 -4.308050235621863e-02
2035 1.017500000000000e+01 -8.654309430739104e-02 -4.339492530789357e-02
2036 1.018000000000000e+01 -8.632533748800952e-02 -4.370615442255144e-02
2037 1.018500000000000e+01 -8.610603276316553e-02 -4.401399964386599e-02
2038 1.019000000000000e+01 -8.588519749157086e-02 -4.431829794597775e-02
2039 1.019500000000000e+01 -8.566284978370575e-02 -4.461890978575411e-02
2040 1.020000000000000e+01 -8.543900839371332e-02 -4.491571529712246e-02
2041 1.020500000000000e+01 -8.521369263073453e-02 -4.520861025554268e-02
2042 1.021000000000000e+01 -8.498692229115790e-02 -4.549750196751745e-02
2043 1.021500000000000e+01 -8.475871761105935e-02 -4.578230511924630e-02
2044 1.022000000000000e+01 -8.452909923996543e-02 -4.606293766045155e-02
2045 1.022500000000000e+01 -8.429808823445484e-02 -4.633931686157666e-02
2046 1.023000000000000e+01 -8.406570607134967e-02 -4.661135553796214e-02
2047 1.023500000000000e+01 -8.383197467907522e-02 -4.687895855148838e-02
2048 1.024000000000000e+01 -8.359691648583478e-02 -4.714201967814802e-02
2049 1.024500000000000e+01 -8.336055448229374e-02 -4.740041883799506e-02
2050 1.025000000000000e+01 -8.312291229745483e-02 -4.765401974040628e-02
2051 1.025500000000000e+01 -8.288401428488967e-02 -4.790266805407839e-02
2052 1.026000000000000e+01 -8.264388561691405e-02 -4.814619006552334e-02
2053 1.026500000000000e+01 -8.240255238423444e-02 -4.838439184879917e-02
2054 1.027000000000000e+01 -8.216004169842606e-02 -4.861705900367497e-02
2055 1.027500000000000e+01 -8.191638179419769e-02 -4.884395691888699e-02
2056 1.028000000000000e+01 -8.167160212923719e-02 -4.906483153526153e-02
2057 1.028500000000000e+01 -8.142573347884507e-02 -4.927941063606056e-02
2058 1.029000000000000e+01 -8.117880802287658e-02 -4.948740557573217e-02
2059 1.029500000000000e+01 -8.093085942308775e-02 -4.968851340372282e-02
2060 1.030000000000000e+01 -8.068192288883935e-02 -4.988241937482485e-02
2061 1.030500000000000e+01 -8.043203522933950e-02 -5.006879969506883e-02
2062 1.031000000000000e+01 -8.018123489188866e-02 -5.024732449072644e-02
2063 1.031500000000000e+01 -7.992956198443224e-02 -5.041766095992273e-02
2064 1.032000000000000e+01 -7.967705828228944e-02 -5.057947652211681e-02
2065 1.032500000000000e+01 -7.942376721921107e-02 -5.073244200843874e-02
2066 1.033000000000000e+01 -7.916973386220505e-02 -5.087623479624881e-02
2067 1.033500000000000e+01 -7.891500487124858e-02 -5.101054179839082e-02
2068 1.034000000000000e+01 -7.865962844422114e-02 -5.113506231282372e-02
2069 1.034500000000000e+01 -7.840365424812035e-02 -5.124951068289363e-02
2070 1.035000000000000e+01 -7.814713333739221e-02 -5.135361873911393e-02
2071 1.035500000000000e+01 -7.789011806072921e-02 -5.144713800397938e-02
2072 1.036000000000000e+01 -7.763266195735241e-02 -5.152984170706532e-02
2073 1.036500000000000e+01 -7.737481964365855e-02 -5.160152656600303e-02
2074 1.037000000000000e+01 -7.711664669169238e-02 -5.166201438058238e-02
2075 1.037500000000000e+01 -7.685819949985273e-02 -5.171115345241617e-02
2076 1.038000000000000e+01 -7.659953515716822e-02 -5.174881986391711e-02
2077 1.038500000000000e+01 -7.634071130121356e-02 -5.177491862013994e-02
2078 1.039000000000000e+01 -7.608178597096682e-02 -5.178938470429273e-02
2079 1.039500000000000e+01 -7.582281745417063e-02 -5.179218407036501e-02
2080 1.040000000000000e+01 -7.556386413026317e-02 -5.178331452775353e-02
2081 1.040500000000000e+01 -7.530498430889310e-02 -5.176280661700616e-02
2082 1.041000000000000e+01 -7.504623606409311e-02 -5.173072440882720e-02
2083 1.041500000000000e+01 -7.478767706480483e-02 -5.168716620858049e-02
2084 1.042000000000000e+01 -7.452936440200730e-02 -5.163226522100217e-02
2085 1.042500000000000e+01 -7.427135441259480e-02 -5.156619008488406e-02
2086 1.043000000000000e+01 -7.401370250115846e-02 -5.148914524042425e-02
2087 1.043500000000000e+01 -7.375646296019056e-02 -5.140137111254717e-02
2088 1.044000000000000e+01 -7.349968879003299e-02 -5.130314409456105e-02
2089 1.044500000000000e+01 -7.324343151924495e-02 -5.119477621597923e-02
2090 1.045000000000000e+01 -7.298774102787320e-02 -5.107661446004386e-02
2091 1.045500000000000e+01 -7.273266537464451e-02 -5.094903976328169e-02
2092 1.046000000000000e+01 -7.247825063024038e-02 -5.081246558624741e-02
2093 1.046500000000000e+01 -7.222454071878204e-02 -5.066733601744033e-02
2094 1.047000000000000e+01 -7.197157727006598e-02 -5.051412345657980e-02
2095 1.047500000000000e+01 -7.171939948421624e-02 -5.035332584739649e-02
2096 1.048000000000000e+01 -7.146804401159201e-02 -5.018546343578123e-02
2097 1.048500000000000e+01 -7.121754484985843e-02 -5.001107516342529e-02
2098 1.049000000000000e+01 -7.096793325995776e-02 -4.983071468309674e-02
2099 1.049500000000000e+01 -7.071923770302746e-02 -4.964494607335723e-02
2100 1.050000000000000e+01 -7.047148379922419e-02 -4.945433935326093e-02
2101 1.050500000000000e+01 -7.022469430949485e-02 -4.925946586453733e-02
2102 1.051000000000000e+01 -6.997888914057881e-02 -4.906089363920785e-02
2103 1.051500000000000e+01 -6.973408537310277e-02 -4.885918282973023e-02
2104 1.052000000000000e+01 -6.949029731228151e-02 -4.865488133596330e-02
2105 1.052500000000000e+01 -6.924753655974314e-02 -4.844852074086248e-02
2106 1.053000000000000e+01 -6.900581210487289e-02 -4.824061256769596e-02
2107 1.053500000000000e+01 -6.876513043406618e-02 -4.803164504849633e-02
2108 1.054000000000000e+01 -6.852549565438792e-02 -4.782208040552405e-02
2109 1.054500000000000e+01 -6.828690963001094e-02 -4.761235270933639e-02
2110 1.055000000000000e+01 -6.804937212729456e-02 -4.740286636248925e-02
2111 1.055500000000000e+01 -6.781288096638605e-02 -4.719399520745071e-02
2112 1.056000000000000e+01 -6.757743217522005e-02 -4.698608227435841e-02
2113 1.056500000000000e+01 -6.734302014364246e-02 -4.677944016364677e-02
2114 1.057000000000000e+01 -6.710963777358359e-02 -4.657435199995064e-02
2115 1.057500000000000e+01 -6.687727662364296e-02 -4.637107292424503e-02
2116 1.058000000000000e+01 -6.664592704434114e-02 -4.616983212315517e-02
2117 1.058500000000000e+01 -6.641557830241140e-02 -4.597083526078904e-02
2118 1.059000000000000e+01 -6.618621869173325e-02 -4.577426728502587e-02
2119 1.059500000000000e+01 -6.595783562956115e-02 -4.558029554218024e-02
2120 1.060000000000000e+01 -6.573041573631144e-02 -4.538907313786922e-02
2121 1.060500000000000e+01 -6.550394489818245e-02 -4.520074242790884e-02
2122 1.061000000000000e+01 -6.527840831203235e-02 -4.501543858701496e-02
2123 1.061500000000000e+01 -6.505379051231230e-02 -4.483329323257124e-02
2124 1.062000000000000e+01 -6.483007537970664e-02 -4.465443797201374e-02
2125 1.062500000000000e+01 -6.460724613259217e-02 -4.447900781805458e-02
2126 1.063000000000000e+01 -6.438528530152610e-02 -4.430714443266481e-02
2127 1.063500000000000e+01 -6.416417468826552e-02 -4.413899914261776e-02
2128 1.064000000000000e+01 -6.394389531009992e-02 -4.397473563670928e-02
2129 1.064500000000000e+01 -6.372442733189843e-02 -4.381453231943055e-02
2130 1.065000000000000e+01 -6.350574998690561e-02 -4.365858429622449e-02
2131 1.065500000000000e+01 -6.328784148893618e-02 -4.350710490257370e-02
2132 1.066000000000000e+01 -6.307067893787988e-02 -4.336032679077562e-02
2133 1.066500000000000e+01 -6.285423822102842e-02 -4.321850255131210e-02
2134 1.067000000000000e+01 -6.263849391236676e-02 -4.308190482582575e-02
2135 1.067500000000000e+01 -6.242341917277017e-02 -4.295082592804533e-02
2136 1.068000000000000e+01 -6.220898565308630e-02 -4.282557701138501e-02
2137 1.068500000000000e+01 -6.199516340265632e-02 -4.270648676367728e-02
2138 1.069000000000000e+01 -6.178192078544953e-02 -4.259389966918548e-02
2139 1.069500000000000e+01 -6.156922440596446e-02 -4.248817386063308e-02
2140 1.070000000000000e+01 -6.135703904684320e-02 -4.238967867280508e-02
2141 1.070500000000000e+01 -6.114532761923641e-02 -4.229879190162933e-02
2142 1.071000000000000e+01 -6.093405112782690e-02 -4.221589676731696e-02
2143 1.071500000000000e+01 -6.072316865156324e-02 -4.214137879579027e-02
2144 1.072000000000000e+01 -6.051263733986900e-02 -4.207562252318553e-02
2145 1.072500000000000e+01 -6.030241242633139e-02 -4.201900813036730e-02
2146 1.073000000000000e+01 -6.009244725856533e-02 -4.197190813428620e-02
2147 1.073500000000000e+01 -5.988269334498852e-02 -4.193468402320377e-02
2148 1.074000000000000e+01 -5.967310041833329e-02 -4.190768300702530e-02
2149 1.074500000000000e+01 -5.946361651491827e-02 -4.189123482305490e-02
2150 1.075000000000000e+01 -5.925418807010274e-02 -4.188564863305544e-02
2151 1.075500000000000e+01 -5.904476002858772e-02 -4.189121005637730e-02
2152 1.076000000000000e+01 -5.883527596953897e-02 -4.190817824039073e-02
2153 1.076500000000000e+01 -5.862567824618381e-02 -4.193678304638127e-02
2154 1.077000000000000e+01 -5.841590813907516e-02 -4.197722229939416e-02
2155 1.077500000000000e+01 -5.820590602318987e-02 -4.202965907218470e-02
2156 1.078000000000000e+01 -5.799561154835331e-02 -4.209421899794563e-02
2157 1.078500000000000e+01 -5.778496383321041e-02 -4.217098760541660e-02
2158 1.079000000000000e+01 -5.757390167229914e-02 -4.226000764937510e-02
2159 1.079500000000000e+01 -5.736236375671666e-02 -4.236127643189036e-02
2160 1.080000000000000e+01 -5.715028890798024e-02 -4.247474313423538e-02
2161 1.080500000000000e+01 -5.693761632537431e-02 -4.260030618254973e-02
2162 1.081000000000000e+01 -5.672428584615474e-02 -4.273781063979243e-02
2163 1.081500000000000e+01 -5.651023821897638e-02 -4.288704569148649e-02
2164 1.082000000000000e+01 -5.629541538923988e-02 -4.304774232934960e-02
2165 1.082500000000000e+01 -5.607976079568289e-02 -4.321957117561226e-02
2166 1.083000000000000e+01 -5.586321967748376e-02 -4.340214065159387e-02
2167 1.083500000000000e+01 -5.564573938916695e-02 -4.359499552109014e-02
2168 1.084000000000000e+01 -5.542726972227285e-02 -4.379761585440178e-02
2169 1.084500000000000e+01 -5.520776323062293e-02 -4.400941662687785e-02
2170 1.085000000000000e+01 -5.498717555600408e-02 -4.422974789441980e-02
2171 1.085500000000000e+01 -5.476546575167873e-02 -4.445789574170078e-02
2172 1.086000000000000e+01 -5.454259659858707e-02 -4.469308402086369e-02
2173 1.086500000000000e+01 -5.431853491147010e-02 -4.493447691729102e-02
2174 1.087000000000000e+01 -5.409325182941416e-02 -4.518118243730385e-02
2175 1.087500000000000e+01 -5.386672308709706e-02 -4.543225675490703e-02
2176 1.088000000000000e+01 -5.363892926186509e-02 -4.568670944244957e-02
2177 1.088500000000000e+01 -5.340985599267256e-02 -4.594350951130366e-02
2178 1.089000000000000e+01 -5.317949416675205e-02 -4.620159222135101e-02
2179 1.089500000000000e+01 -5.294784007045905e-02 -4.645986648270650e-02
2180 1.090000000000000e+01 -5.271489550192499e-02 -4.671722281912594e-02
2181 1.090500000000000e+01 -5.248066784226779e-02 -4.697254167140841e-02
2182 1.091000000000000e+01 -5.224517008521090e-02 -4.722470191076411e-02
2183 1.091500000000000e+01 -5.200842082316015e-02 -4.747258938557763e-02
2184 1.092000000000000e+01 -5.177044419135512e-02 -4.771510534560264e-02
2185 1.092500000000000e+01 -5.153126976970412e-02 -4.795117459188702e-02
2186 1.093000000000000e+01 -5.129093244543625e-02 -4.817975315525302e-02
2187 1.093500000000000e+01 -5.104947223815159e-02 -4.839983547100246e-02
2188 1.094000000000000e+01 -5.080693409072623e-02 -4.861046083703968e-02
2189 1.094500000000000e+01 -5.056336762978120e-02 -4.881071916322810e-02
2190 1.095000000000000e+01 -5.031882689909395e-02 -4.899975595691330e-02
2191 1.095500000000000e+01 -5.007337007021206e-02 -4.917677645046581e-02
2192 1.096000000000000e+01 -4.982705913458929e-02 -4.934104898204339e-02
2193 1.096500000000000e+01 -4.957995958039163e-02 -4.949190760861200e-02
2194 1.097000000000000e+01 -4.933214005850317e-02 -4.962875398319966e-02
2195 1.097500000000000e+01 -4.908367204055963e-02 -4.975105860260953e-02
2196 1.098000000000000e+01 -4.883462947247708e-02 -4.985836148634348e-02
2197 1.098500000000000e+01 -4.858508842569620e-02 -4.995027237839622e-02
2198 1.099000000000000e+01 -4.833512674869311e-02 -5.002647052627651e-02
2199 1.099500000000000e+01 -4.808482372043343e-02 -5.008670417012695e-02
2200 1.100000000000000e+01 -4.783425970699184e-02 -5.013078973661322e-02
2201 1.100500000000000e+01 -4.758351582306730e-02 -5.015861087009910e-02
2202 1.101000000000000e+01 -4.733267359829085e-02 -5.017011732526555e-02
2203 1.101500000000000e+01 -4.708181464981465e-02 -5.016532368884441e-02
2204 1.102000000000000e+01 -4.683102036140241e-02 -5.014430805019288e-02
2205 1.102500000000000e+01 -4.658037156931272e-02 -5.010721055107581e-02
2206 1.103000000000000e+01 -4.632994825589165e-02 -5.005423179653690e-02
2207 1.103500000000000e+01 -4.607982925134735e-02 -4.998563114604337e-02
2208 1.104000000000000e+01 -4.583009194443122e-02 -4.990172477370436e-02
2209 1.104500000000000e+01 -4.558081200361030e-02 -4.980288352207651e-02
2210 1.105000000000000e+01 -4.533206310921045e-02 -4.968953049129254e-02
2211 1.105500000000000e+01 -4.508391669869738e-02 -4.956213823739120e-02
2212 1.106000000000000e+01 -4.483644172683654e-02 -4.942122562745510e-02
2213 1.106500000000000e+01 -4.458970444242283e-02 -4.926735430998974e-02
2214 1.107000000000000e+01 -4.434376818373664e-02 -4.910112470781769e-02
2215 1.107500000000000e+01 -4.409869319534465e-02 -4.892317160347659e-02
2216 1.108000000000000e+01 -4.385453646770188e-02 -4.873415928585700e-02
2217 1.108500000000000e+01 -4.361135160248608e-02 -4.853477630355485e-02
2218 1.109000000000000e+01 -4.336918870466633e-02 -4.832572991304573e-02
2219 1.109500000000000e+01 -4.312809430335562e-02 -4.810774020320707e-02
2220 1.110000000000000e+01 -4.288811130263426e-02 -4.788153408341600e-02
2221 1.110500000000000e+01 -4.264927896252146e-02 -4.764783920521154e-02
2222 1.111000000000000e+01 -4.241163291058214e-02 -4.740737788999638e-02
2223 1.111500000000000e+01 -4.217520518362150e-02 -4.716086123330854e-02
2224 1.112000000000000e+01 -4.194002429824906e-02 -4.690898351569217e-02
2225 1.112500000000000e+01 -4.170611534846458e-02 -4.665241698553757e-02
2226 1.113000000000000e+01 -4.147350012839368e-02 -4.639180715209079e-02
2227 1.113500000000000e+01 -4.124219727694367e-02 -4.612776871617541e-02
2228 1.114000000000000e+01 -4.101222244123193e-02 -4.586088213791584e-02
2229 1.114500000000000e+01 -4.078358845556451e-02 -4.559169097575477e-02
2230 1.115000000000000e+01 -4.055630553147438e-02 -4.532070000919930e-02
2231 1.115500000000000e+01 -4.033038145547252e-02 -4.504837416199337e-02
2232 1.116000000000000e+01 -4.010582178985445e-02 -4.477513822465085e-02
2233 1.116500000000000e+01 -3.988263007322601e-02 -4.450137733620352e-02
2234 1.117000000000000e+01 -3.966080801649241e-02 -4.422743823866426e-02
2235 1.117500000000000e+01 -3.944035569083937e-02 -4.395363121538765e-02
2236 1.118000000000000e+01 -3.922127170433853e-02 -4.368023262131260e-02
2237 1.118500000000000e+01 -3.900355336462624e-02 -4.340748798590255e-02
2238 1.119000000000000e+01 -3.878719682447951e-02 -4.313561559783352e-02
2239 1.119500000000000e+01 -3.857219720864791e-02 -4.286481041013701e-02
2240 1.120000000000000e+01 -3.835854872037814e-02 -4.259524828569283e-02
2241 1.120500000000000e+01 -3.814624472579098e-02 -4.232709042284455e-02
2242 1.121000000000000e+01 -3.793527781614969e-02 -4.206048787978034e-02
2243 1.121500000000000e+01 -3.772563984699318e-02 -4.179558612058543e-02
2244 1.122000000000000e+01 -3.751732195494384e-02 -4.153252947745045e-02
2245 1.122500000000000e+01 -3.731031455221867e-02 -4.127146547219240e-02
2246 1.123000000000000e+01 -3.710460730022191e-02 -4.101254889015138e-02
2247 1.123500000000000e+01 -3.690018906331716e-02 -4.075594553896167e-02
2248 1.124000000000000e+01 -3.669704784483230e-02 -4.050183563322207e-02
2249 1.124500000000000e+01 -3.649517070698494e-02 -4.025041671660290e-02
2250 1.125000000000000e+01 -3.629454367766627e-02 -4.000190606241461e-02
2251 1.125500000000000e+01 -3.609515164636079e-02 -3.975654256151984e-02
2252 1.126000000000000e+01 -3.589697825205107e-02 -3.951458798603369e-02
2253 1.126500000000000e+01 -3.570000576650045e-02 -3.927632762952271e-02
2254 1.127000000000000e+01 -3.550421497575584e-02 -3.904207034715057e-02
2255 1.127500000000000e+01 -3.530958506302895e-02 -3.881214793395316e-02
2256 1.128000000000000e+01 -3.511609349641631e-02 -3.858691389417856e-02
2257 1.128500000000000e+01 -3.492371592408716e-02 -3.836674165285103e-02
2258 1.129000000000000e+01 -3.473242607988780e-02 -3.815202219925595e-02
2259 1.129500000000000e+01 -3.454219570209460e-02 -3.794316126572994e-02
2260 1.130000000000000e+01 -3.435299446723050e-02 -3.774057607621728e-02
2261 1.130500000000000e+01 -3.416478994133243e-02 -3.754469177970066e-02
2262 1.131000000000000e+01 -3.397754754943350e-02 -3.735593763565248e-02
2263 1.131500000000000e+01 -3.379123056497590e-02 -3.717474298881029e-02
2264 1.132000000000000e+01 -3.360580011954539e-02 -3.700153322547806e-02
2265 1.132500000000000e+01 -3.342121523272112e-02 -3.683672569501084e-02
2266 1.133000000000000e+01 -3.323743286259528e-02 -3.668072568778769e-02
2267 1.133500000000000e+01 -3.305440797584325e-02 -3.653392258051724e-02
2268 1.134000000000000e+01 -3.287209363679011e-02 -3.639668615420533e-02
2269 1.134500000000000e+01 -3.269044111430119e-02 -3.626936312741691e-02
2270 1.135000000000000e+01 -3.250940000551594e-02 -3.615227394391241e-02
2271 1.135500000000000e+01 -3.232891837486207e-02 -3.604570981288191e-02
2272 1.136000000000000e+01 -3.214894290738712e-02 -3.594993000923807e-02
2273 1.136500000000000e+01 -3.196941907476969e-02 -3.586515941549351e-02
2274 1.137000000000000e+01 -3.179029131323219e-02 -3.579158625406365e-02
2275 1.137500000000000e+01 -3.161150321222905e-02 -3.572936005511451e-02
2276 1.138000000000000e+01 -3.143299771268104e-02 -3.567858976722960e-02
2277 1.138500000000000e+01 -3.125471731455676e-02 -3.563934199100061e-02
2278 1.139000000000000e+01 -3.107660429277104e-02 -3.561163931635747e-02
2279 1.139500000000000e+01 -3.089860092139318e-02 -3.559545876612447e-02
2280 1.140000000000000e+01 -3.072064970510979e-02 -3.559073027581405e-02
2281 1.140500000000000e+01 -3.054269361863504e-02 -3.559733524980402e-02
2282 1.141000000000000e+01 -3.036467635261175e-02 -3.561510519674016e-02
2283 1.141500000000000e+01 -3.018654256666764e-02 -3.564382043776959e-02
2284 1.142000000000000e+01 -3.000823814823406e-02 -3.568320893450050e-02
2285 1.142500000000000e+01 -2.982971047732264e-02 -3.573294526475479e-02
2286 1.143000000000000e+01 -2.965090869558651e-02 -3.579264983031294e-02
2287 1.143500000000000e+01 -2.947178397901951e-02 -3.586188830944081e-02
2288 1.144000000000000e+01 -2.929228981249210e-02 -3.594017146326678e-02
2289 1.144500000000000e+01 -2.911238226438684e-02 -3.602695532656242e-02
2290 1.145000000000000e+01 -2.893202025922648e-02 -3.612164184580990e-02
2291 1.145500000000000e+01 -2.875116584592874e-02 -3.622358011305948e-02
2292 1.146000000000000e+01 -2.856978445809588e-02 -3.633206813837830e-02
2293 1.146500000000000e+01 -2.838784516454496e-02 -3.644635522945805e-02
2294 1.147000000000000e+01 -2.820532090580130e-02 -3.656564508034421e-02
2295 1.147500000000000e+01 -2.802218871374151e-02 -3.668909948721932e-02
2296 1.148000000000000e+01 -2.783842991092911e-02 -3.681584274985994e-02
2297 1.148500000000000e+01 -2.765403028624291e-02 -3.694496664152780e-02
2298 1.149000000000000e+01 -2.746898024451383e-02 -3.707553596079549e-02
2299 1.149500000000000e+01 -2.728327492663496e-02 -3.720659460206832e-02
2300 1.150000000000000e+01 -2.709691429849315e-02 -3.733717195757436e-02
2301 1.150500000000000e+01 -2.690990320705922e-02 -3.746628964620413e-02
2302 1.151000000000000e+01 -2.672225140203111e-02 -3.759296836314263e-02
2303 1.151500000000000e+01 -2.653397352342779e-02 -3.771623477852870e-02
2304 1.152000000000000e+01 -2.634508905424582e-02 -3.783512837429726e-02
2305 1.152500000000000e+01 -2.615562223968482e-02 -3.794870800639671e-02
2306 1.153000000000000e+01 -2.596560197418185e-02 -3.805605819735547e-02
2307 1.153500000000000e+01 -2.577506165771126e-02 -3.815629498582496e-02
2308 1.154000000000000e+01 -2.558403902432360e-02 -3.824857130894088e-02
2309 1.154500000000000e+01 -2.539257594462185e-02 -3.833208180807901e-02
2310 1.155000000000000e+01 -2.520071820624281e-02 -3.840606708997996e-02
2311 1.155500000000000e+01 -2.500851527372205e-02 -3.846981738746535e-02
2312 1.156000000000000e+01 -2.481602003236816e-02 -3.852267560446876e-02
2313 1.156500000000000e+01 -2.462328851767737e-02 -3.856403987363421e-02
2314 1.157000000000000e+01 -2.443037963363182e-02 -3.859336556146786e-02
2315 1.157500000000000e+01 -2.423735486206269e-02 -3.861016681163676e-02
2316 1.158000000000000e+01 -2.404427796551545e-02 -3.861401770244299e-02
2317 1.158500000000000e+01 -2.385121468503826e-02 -3.860455306785582e-02
2318 1.159000000000000e+01 -2.365823243483689e-02 -3.858146902580017e-02
2319 1.159500000000000e+01 -2.346539999478026e-02 -3.854452331530922e-02
2320 1.160000000000000e+01 -2.327278720168380e-02 -3.849353542477729e-02
2321 1.160500000000000e+01 -2.308046464053248e-02 -3.842838660119696e-02
2322 1.161000000000000e+01 -2.288850333567183e-02 -3.834901974570926e-02
2323 1.161500000000000e+01 -2.269697444307539e-02 -3.825543918196672e-02
2324 1.162000000000000e+01 -2.250594894385216e-02 -3.814771033354702e-02
2325 1.162500000000000e+01 -2.231549733973992e-02 -3.802595925002095e-02
2326 1.163000000000000e+01 -2.212568935135195e-02 -3.789037199801726e-02
2327 1.163500000000000e+01 -2.193659361975975e-02 -3.774119378334717e-02
2328 1.164000000000000e+01 -2.174827741351848e-02 -3.757872785676852e-02
2329 1.164500000000000e+01 -2.156080634119206e-02 -3.740333410249264e-02
2330 1.165000000000000e+01 -2.137424407249355e-02 -3.721542720782622e-02
2331 1.165500000000000e+01 -2.118865206911380e-02 -3.701547442673814e-02
2332 1.166000000000000e+01 -2.100408932822617e-02 -3.680399284817781e-02
2333 1.166500000000000e+01 -2.082061214063202e-02 -3.658154615564513e-02
2334 1.167000000000000e+01 -2.063827386666972e-02 -3.634874081441808e-02
2335 1.167500000000000e+01 -2.045712473248784e-02 -3.610622172658395e-02
2336 1.168000000000000e+01 -2.027721164940388e-02 -3.585466737057175e-02
2337 1.168500000000000e+01 -2.009857805878212e-02 -3.559478441808039e-02
2338 1.169000000000000e+01 -1.992126380522308e-02 -3.532730191473377e-02
2339 1.169500000000000e+01 -1.974530503963479e-02 -3.505296512749112e-02
2340 1.170000000000000e+01 -1.957073415394817e-02 -3.477252914052542e-02
2341 1.170500000000000e+01 -1.939757974822953e-02 -3.448675230686149e-02
2342 1.171000000000000e+01 -1.922586663087955e-02 -3.419638969113237e-02
2343 1.171500000000000e+01 -1.905561585131821e-02 -3.390218665089151e-02
2344 1.172000000000000e+01 -1.888684476437064e-02 -3.360487267336509e-02
2345 1.172500000000000e+01 -1.871956712458456e-02 -3.330515561650316e-02
2346 1.173000000000000e+01 -1.855379320820560e-02 -3.300371644776590e-02
2347 1.173500000000000e+01 -1.838952996010690e-02 -3.270120460250325e-02
2348 1.174000000000000e+01 -1.822678116218057e-02 -3.239823407632514e-02
2349 1.174500000000000e+01 -1.806554761934365e-02 -3.209538026069936e-02
2350 1.175000000000000e+01 -1.790582735957358e-02 -3.179317758785771e-02
2351 1.175500000000000e+01 -1.774761584346507e-02 -3.149211806174890e-02
2352 1.176000000000000e+01 -1.759090617895609e-02 -3.119265056881204e-02
2353 1.176500000000000e+01 -1.743568933777695e-02 -3.089518102825650e-02
2354 1.177000000000000e+01 -1.728195436867352e-02 -3.060007333424153e-02
2355 1.177500000000000e+01 -1.712968860443453e-02 -3.030765096525556e-02
2356 1.178000000000000e+01 -1.697887785902097e-02 -3.001819926957694e-02
2357 1.178500000000000e+01 -1.682950661173876e-02 -2.973196833728764e-02
2358 1.179000000000000e+01 -1.668155817564809e-02 -2.944917630891553e-02
2359 1.179500000000000e+01 -1.653501484864961e-02 -2.917001309903355e-02
2360 1.180000000000000e+01 -1.638985804465776e-02 -2.889464441651057e-02
2361 1.180500000000000e+01 -1.624606840448450e-02 -2.862321597341122e-02
2362 1.181000000000000e+01 -1.610362588492364e-02 -2.835585785270212e-02
2363 1.181500000000000e+01 -1.596250982595748e-02 -2.809268884185201e-02
2364 1.182000000000000e+01 -1.582269899650512e-02 -2.783382074973417e-02
2365 1.182500000000000e+01 -1.568417161846014e-02 -2.757936261019722e-02
2366 1.183000000000000e+01 -1.554690537040315e-02 -2.732942460674792e-02
2367 1.183500000000000e+01 -1.541087737239266e-02 -2.708412176524178e-02
2368 1.184000000000000e+01 -1.527606415275073e-02 -2.684357733144793e-02
2369 1.184500000000000e+01 -1.514244159907818e-02 -2.660792569280090e-02
2370 1.185000000000000e+01 -1.500998489582273e-02 -2.637731488661643e-02
2371 1.185500000000000e+01 -1.487866845021202e-02 -2.615190863402006e-02
2372 1.186000000000000e+01 -1.474846580948252e-02 -2.593188783173161e-02
2373 1.186500000000000e+01 -1.461934957189470e-02 -2.571745153474581e-02
2374 1.187000000000000e+01 -1.449129129413507e-02 -2.550881737732880e-02
2375 1.187500000000000e+01 -1.436426139812141e-02 -2.530622143517292e-02
2376 1.188000000000000e+01 -1.423822907978334e-02 -2.510991759763215e-02
2377 1.188500000000000e+01 -1.411316222214509e-02 -2.492017637969468e-02
2378 1.189000000000000e+01 -1.398902731598639e-02 -2.473728328666880e-02
2379 1.189500000000000e+01 -1.386578938927840e-02 -2.456153676426709e-02
2380 1.190000000000000e+01 -1.374341194834372e-02 -2.439324571916757e-02
2381 1.190500000000000e+01 -1.362185693208673e-02 -2.423272677241073e-02
2382 1.191000000000000e+01 -1.350108468061961e-02 -2.408030122751370e-02
2383 1.191500000000000e+01 -1.338105391981159e-02 -2.393629187054103e-02
2384 1.192000000000000e+01 -1.326172176191420e-02 -2.380101961456660e-02
2385 1.192500000000000e+01 -1.314304372366593e-02 -2.367480009830558e-02
2386 1.193000000000000e+01 -1.302497376093115e-02 -2.355794026236424e-02
2387 1.193500000000000e+01 -1.290746432104228e-02 -2.345073496492489e-02
2388 1.194000000000000e+01 -1.279046641128190e-02 -2.335346365924806e-02
2389 1.194500000000000e+01 -1.267392968444980e-02 -2.326638715786089e-02
2390 1.195000000000000e+01 -1.255780253970329e-02 -2.318974454311729e-02
2391 1.195500000000000e+01 -1.244203223901863e-02 -2.312375013922008e-02
2392 1.196000000000000e+01 -1.232656503831109e-02 -2.306859063736511e-02
2393 1.196500000000000e+01 -1.221134633264498e-02 -2.302442231858493e-02
2394 1.197000000000000e+01 -1.209632081512524e-02 -2.299136836292348e-02
2395 1.197500000000000e+01 -1.198143264901574e-02 -2.296951620159859e-02
2396 1.198000000000000e+01 -1.186662565310925e-02 -2.295891493950819e-02
2397 1.198500000000000e+01 -1.175184349962066e-02 -2.295957281788219e-02
2398 1.199000000000000e+01 -1.163702992493043e-02 -2.297145467693440e-02
2399 1.199500000000000e+01 -1.152212895285132e-02 -2.299447940963262e-02
2400 1.200000000000000e+01 -1.140708513083410e-02 -2.302851748119394e-02
2401 1.200500000000000e+01 -1.129184377803938e-02 -2.307338844254048e-02
2402 1.201000000000000e+01 -1.117635124640870e-02 -2.312885848496649e-02
2403 1.201500000000000e+01 -1.106055519318971e-02 -2.319463812163747e-02
2404 1.202000000000000e+01 -1.094440486519233e-02 -2.327037998668402e-02
2405 1.202500000000000e+01 -1.082785139332287e-02 -2.335567682720807e-02
2406 1.203000000000000e+01 -1.071084809692024e-02 -2.345005978661163e-02
2407 1.203500000000000e+01 -1.059335079545676e-02 -2.355299703538094e-02
2408 1.204000000000000e+01 -1.047531812656644e-02 -2.366389284418347e-02
2409 1.204500000000000e+01 -1.035671186701492e-02 -2.378208717601638e-02
2410 1.205000000000000e+01 -1.023749725480627e-02 -2.390685587094765e-02
2411 1.205500000000000e+01 -1.011764330830545e-02 -2.403741155454497e-02
2412 1.206000000000000e+01 -9.997123139260822e-03 -2.417290528526905e-02
2413 1.206500000000000e+01 -9.875914255452756e-03 -2.431242898524033e-02
2414 1.207000000000000e+01 -9.753998849408418e-03 -2.445501874781542e-02
2415 1.207500000000000e+01 -9.631364067974602e-03 -2.459965899994643e-02
2416 1.208000000000000e+01 -9.508002259408954e-03 -2.474528747065108e-02
2417 1.208500000000000e+01 -9.383911193268091e-03 -2.489080096914620e-02
2418 1.209000000000000e+01 -9.259094249717492e-03 -2.503506192184091e-02
2419 1.209500000000000e+01 -9.133560574049682e-03 -2.517690552004126e-02
2420 1.210000000000000e+01 -9.007325194517080e-03 -2.531514740518048e-02
2421 1.210500000000000e+01 -8.880409099997877e-03 -2.544859177682213e-02
2422 1.211000000000000e+01 -8.752839276748858e-03 -2.557603971808931e-02
2423 1.211500000000000e+01 -8.624648702816984e-03 -2.569629768736093e-02
2424 1.212000000000000e+01 -8.495876299875249e-03 -2.580818593820311e-02
2425 1.212500000000000e+01 -8.366566843434953e-03 -2.591054675882276e-02
2426 1.213000000000000e+01 -8.236770832287021e-03 -2.600225246567334e-02
2427 1.213500000000000e+01 -8.106544318778219e-03 -2.608221293378676e-02
2428 1.214000000000000e+01 -7.975948702949154e-03 -2.614938266169986e-02
2429 1.214500000000000e+01 -7.845050492161221e-03 -2.620276728784177e-02
2430 1.215000000000000e+01 -7.713921030070736e-03 -2.624142949976260e-02
2431 1.215500000000000e+01 -7.582636197163595e-03 -2.626449436391454e-02
2432 1.216000000000000e+01 -7.451276086431591e-03 -2.627115405857694e-02
2433 1.216500000000000e+01 -7.319924656577825e-03 -2.626067206819016e-02
2434 1.217000000000000e+01 -7.188669365749689e-03 -2.623238686005891e-02
2435 1.217500000000000e+01 -7.057600787977236e-03 -2.618571513330892e-02
2436 1.218000000000000e+01 -6.926812214416600e-03 -2.612015468557161e-02
2437 1.218500000000000e+01 -6.796399241121520e-03 -2.603528699829383e-02
2438 1.219000000000000e+01 -6.666459344433662e-03 -2.593077951651424e-02
2439 1.219500000000000e+01 -6.537091445956378e-03 -2.580638779221545e-02
2440 1.220000000000000e+01 -6.408395466511507e-03 -2.566195747206734e-02
2441 1.220500000000000e+01 -6.280471871235704e-03 -2.549742607946826e-02
2442 1.221000000000000e+01 -6.153421205716825e-03 -2.531282472979512e-02
2443 1.221500000000000e+01 -6.027343623937753e-03 -2.510827966020202e-02
2444 1.222000000000000e+01 -5.902338409114805e-03 -2.488401354163727e-02
2445 1.222500000000000e+01 -5.778503488521380e-03 -2.464034654394709e-02
2446 1.223000000000000e+01 -5.655934943675334e-03 -2.437769702616777e-02
2447 1.223500000000000e+01 -5.534726518259703e-03 -2.409658179800545e-02
2448 1.224000000000000e+01 -5.414969125695279e-03 -2.379761579796025e-02
2449 1.224500000000000e+01 -5.296750360280100e-03 -2.348151109252683e-02
2450 1.225000000000000e+01 -5.180154014770011e-03 -2.314907510942987e-02
2451 1.225500000000000e+01 -5.065259609185802e-03 -2.280120795568052e-02
2452 1.226000000000000e+01 -4.952141935213206e-03 -2.243889871991200e-02
2453 1.226500000000000e+01 -4.840870621986681e-03 -2.206322075331002e-02
2454 1.227000000000000e+01 -4.731509727680105e-03 -2.167532583428056e-02
2455 1.227500000000000e+01 -4.624117363643876e-03 -2.127643718310424e-02
2456 1.228000000000000e+01 -4.518745355849063e-03 -2.086784144061937e-02
2457 1.228500000000000e+01 -4.415438949237682e-03 -2.045087960169667e-02
2458 1.229000000000000e+01 -4.314236559832096e-03 -2.002693703033742e-02
2459 1.229500000000000e+01 -4.215169578934308e-03 -1.959743271271464e-02
2460 1.230000000000000e+01 -4.118262232704950e-03 -1.916380792472694e-02
2461 1.230500000000000e+01 -4.023531499687039e-03 -1.872751450804344e-02
2462 1.231000000000000e+01 -3.930987087624516e-03 -1.829000299871097e-02
2463 1.231500000000000e+01 -3.840631469699929e-03 -1.785271077778816e-02
2464 1.232000000000000e+01 -3.752459979846634e-03 -1.741705058080356e-02
2465 1.232500000000000e+01 -3.666460963891893e-03 -1.698439954616049e-02
2466 1.233000000000000e+01 -3.582615984385029e-03 -1.655608895276828e-02
2467 1.233500000000000e+01 -3.500900074364210e-03 -1.613339489878740e-02
2468 1.234000000000000e+01 -3.421282035397155e-03 -1.571753004974141e-02
2469 1.234500000000000e+01 -3.343724773866796e-03 -1.530963658069595e-02
2470 1.235000000000000e+01 -3.268185669590196e-03 -1.491078033488691e-02
2471 1.235500000000000e+01 -3.194616970517927e-03 -1.452194624818048e-02
2472 1.236000000000000e+01 -3.122966207108391e-03 -1.414403509230056e-02
2473 1.236500000000000e+01 -3.053176619594922e-03 -1.377786139862280e-02
2474 1.237000000000000e+01 -2.985187593122163e-03 -1.342415254121931e-02
2475 1.237500000000000e+01 -2.918935094182729e-03 -1.308354890632302e-02
2476 1.238000000000000e+01 -2.854352104058933e-03 -1.275660496169451e-02
2477 1.238500000000000e+01 -2.791369044565783e-03 -1.244379115341587e-02
2478 1.239000000000000e+01 -2.729914192524774e-03 -1.214549651500363e-02
2479 1.239500000000000e+01 -2.669914079415747e-03 -1.186203178562550e-02
2480 1.240000000000000e+01 -2.611293874668519e-03 -1.159363299443328e-02
2481 1.240500000000000e+01 -2.553977749471414e-03 -1.134046531205968e-02
2482 1.241000000000000e+01 -2.497889221547922e-03 -1.110262713979182e-02
2483 1.241500000000000e+01 -2.442951478073496e-03 -1.088015433445833e-02
2484 1.242000000000000e+01 -2.389087678203339e-03 -1.067302440063145e-02
2485 1.242500000000000e+01 -2.336221234067182e-03 -1.048116074535699e-02
2486 1.243000000000000e+01 -2.284276070749769e-03 -1.030443684868487e-02
2487 1.243500000000000e+01 -2.233176865580333e-03 -1.014268033721066e-02
2488 1.244000000000000e+01 -2.182849267377662e-03 -9.995676974128287e-03
2489 1.244500000000000e+01 -2.133220095839050e-03 -9.863174541990816e-03
2490 1.245000000000000e+01 -2.084217521957754e-03 -9.744886640561390e-03
2491 1.245500000000000e+01 -2.035771229433436e-03 -9.640496364937690e-03
2492 1.246000000000000e+01 -1.987812558308377e-03 -9.549659951701983e-03
2493 1.246500000000000e+01 -1.940274629916416e-03 -9.472010325595193e-03
2494 1.247000000000000e+01 -1.893092455052425e-03 -9.407160628427391e-03
2495 1.247500000000000e+01 -1.846203023632143e-03 -9.354707691144881e-03
2496 1.248000000000000e+01 -1.799545378140976e-03 -9.314235437329899e-03
2497 1.248500000000000e+01 -1.753060669258844e-03 -9.285318303042800e-03
2498 1.249000000000000e+01 -1.706692195110548e-03 -9.267524529121829e-03
2499 1.249500000000000e+01 -1.660385423967625e-03 -9.260419411205589e-03
2500 1.250000000000000e+01 -1.614088000998493e-03 -9.263568404804801e-03
2501 1.250500000000000e+01 -1.567749739919577e-03 -9.276540108160702e-03
2502 1.251000000000000e+01 -1.521322599916886e-03 -9.298909024835211e-03
2503 1.251500000000000e+01 -1.474760649671225e-03 -9.330258102480116e-03
2504 1.252000000000000e+01 -1.428020018892084e-03 -9.370180995915689e-03
2505 1.252500000000000e+01 -1.381058839712068e-03 -9.418283976003750e-03
2506 1.253000000000000e+01 -1.333837179132047e-03 -9.474187470104312e-03
2507 1.253500000000000e+01 -1.286316965011025e-03 -9.537527187220007e-03
2508 1.254000000000000e+01 -1.238461907259847e-03 -9.607954833512622e-03
2509 1.254500000000000e+01 -1.190237416675899e-03 -9.685138300952190e-03
2510 1.255000000000000e+01 -1.141610524250325e-03 -9.768761402284554e-03
2511 1.255500000000000e+01 -1.092549802653053e-03 -9.858523117500795e-03
2512 1.256000000000000e+01 -1.043025293075317e-03 -9.954136312373407e-03
2513 1.256500000000000e+01 -9.930084395293193e-04 -1.005532602427195e-02
2514 1.257000000000000e+01 -9.424720328325975e-04 -1.016182724846715e-02
2515 1.257500000000000e+01 -8.913901670446478e-04 -1.027338231196495e-02
2516 1.258000000000000e+01 -8.397382097129480e-04 -1.038973783096253e-02
2517 1.258500000000000e+01 -7.874927887350225e-04 -1.051064132049362e-02
2518 1.259000000000000e+01 -7.346317965080118e-04 -1.063583752483055e-02
2519 1.259500000000000e+01 -6.811344134867170e-04 -1.076506445336634e-02
2520 1.260000000000000e+01 -6.269811519743484e-04 -1.089804926195370e-02
2521 1.260500000000000e+01 -5.721539208671800e-04 -1.103450398538541e-02
2522 1.261000000000000e+01 -5.166361121204943e-04 -1.117412126632189e-02
2523 1.261500000000000e+01 -4.604127082039611e-04 -1.131657010731146e-02
2524 1.262000000000000e+01 -4.034704110473797e-04 -1.146149167752242e-02
2525 1.262500000000000e+01 -3.457977914287369e-04 -1.160849539836306e-02
2526 1.263000000000000e+01 -2.873854570637491e-04 -1.175715529413424e-02
2527 1.263500000000000e+01 -2.282262384873945e-04 -1.190700669795319e-02
2528 1.264000000000000e+01 -1.683153900842171e-04 -1.205754344191234e-02
2529 1.264500000000000e+01 -1.076508040682711e-04 -1.220821561318530e-02
2530 1.265000000000000e+01 -4.623323395236412e-05 -1.235842792723929e-02
2531 1.265500000000000e+01 1.593347520412181e-05 -1.250753879524780e-02
2532 1.266000000000000e+01 7.884215400011385e-05 -1.265486018056095e-02
2533 1.266500000000000e+01 1.424820770097313e-04 -1.279965823854923e-02
2534 1.267000000000000e+01 2.068387363856061e-04 -1.294115480625635e-02
2535 1.267500000000000e+01 2.718936250722948e-04 -1.307852971059731e-02
2536 1.268000000000000e+01 3.376240334915792e-04 -1.321092396331380e-02
2537 1.268500000000000e+01 4.040028647054328e-04 -1.333744369986789e-02
2538 1.269000000000000e+01 4.709984704902581e-04 -1.345716484948412e-02
2539 1.269500000000000e+01 5.385745132002739e-04 -1.356913853172159e-02
2540 1.270000000000000e+01 6.066898558074740e-04 -1.367239702290135e-02
2541 1.270500000000000e+01 6.752984834292874e-04 -1.376596011688491e-02
2542 1.271000000000000e+01 7.443494569763232e-04 -1.384884191821811e-02
2543 1.271500000000000e+01 8.137869026114686e-04 -1.392005789888628e-02
2544 1.272000000000000e+01 8.835500359651860e-04 -1.397863200693905e-02
2545 1.272500000000000e+01 9.535732226808591e-04 -1.402360383728762e-02
2546 1.273000000000000e+01 1.023786074338062e-03 -1.405403571297370e-02
2547 1.273500000000000e+01 1.094113579810596e-03 -1.406901961296114e-02
2548 1.274000000000000e+01 1.164476270467674e-03 -1.406768388392265e-02
2549 1.274500000000000e+01 1.234790418649823e-03 -1.404919963690077e-02
2550 1.275000000000000e+01 1.304968266836681e-03 -1.401278689812102e-02
2551 1.275500000000000e+01 1.374918287631033e-03 -1.395772044396892e-02
2552 1.276000000000000e+01 1.444545471276371e-03 -1.388333534464437e-02
2553 1.276500000000000e+01 1.513751641077477e-03 -1.378903226054717e-02
2554 1.277000000000000e+01 1.582435793881842e-03 -1.367428251910496e-02
2555 1.277500000000000e+01 1.650494466268526e-03 -1.353863301929437e-02
2556 1.278000000000000e+01 1.717822124074786e-03 -1.338171100222496e-02
2557 1.278500000000000e+01 1.784311576290776e-03 -1.320322874640567e-02
2558 1.279000000000000e+01 1.849854411538843e-03 -1.300298818343038e-02
2559 1.279500000000000e+01 1.914341458125079e-03 -1.278088550655809e-02
2560 1.280000000000000e+01 1.977663266604424e-03 -1.253691570184401e-02
2561 1.280500000000000e+01 2.039710615143520e-03 -1.227117703805902e-02
2562 1.281000000000000e+01 2.100375036985014e-03 -1.198387544185664e-02
2563 1.281500000000000e+01 2.159549369562086e-03 -1.167532868180388e-02
2564 1.282000000000000e+01 2.217128323803053e-03 -1.134597030265638e-02
2565 1.282500000000000e+01 2.273009072588650e-03 -1.099635309635971e-02
2566 1.283000000000000e+01 2.327091854766650e-03 -1.062715210657927e-02
2567 1.283500000000000e+01 2.379280593654443e-03 -1.023916691877957e-02
2568 1.284000000000000e+01 2.429483523954445e-03 -9.833323037256037e-03
2569 1.284500000000000e+01 2.477613824027003e-03 -9.410672302578860e-03
2570 1.285000000000000e+01 2.523590246980234e-03 -8.972392075179414e-03
2571 1.285500000000000e+01 2.567337744778797e-03 -8.519783063576369e-03
2572 1.286000000000000e+01 2.608788077615998e-03 -8.054265677870376e-03
2573 1.286500000000000e+01 2.647880401557501e-03 -7.577374811873483e-03
2574 1.287000000000000e+01 2.684561825734733e-03 -7.090752974647785e-03
2575 1.287500000000000e+01 2.718787931303979e-03 -6.596141752979179e-03
2576 1.288000000000000e+01 2.750523243264524e-03 -6.095371666603455e-03
2577 1.288500000000000e+01 2.779741647970013e-03 -5.590350494344420e-03
2578 1.289000000000000e+01 2.806426748207969e-03 -5.083050172771664e-03
2579 1.289500000000000e+01 2.830572149697730e-03 -4.575492548752891e-03
2580 1.290000000000000e+01 2.852181673695497e-03 -4.069734109179990e-03
2581 1.290500000000000e+01 2.871269490789530e-03 -3.567850046692911e-03
2582 1.291000000000000e+01 2.887860174162427e-03 -3.071917942776281e-03
2583 1.291500000000000e+01 2.901988670217293e-03 -2.584001306615846e-03
2584 1.292000000000000e+01 2.913700187228585e-03 -2.106133374724095e-03
2585 1.292500000000000e+01 2.923050003964534e-03 -1.640301438499137e-03
2586 1.293000000000000e+01 2.930103201613576e-03 -1.188431883036856e-03
2587 1.293500000000000e+01 2.934934322794902e-03 -7.523763038363995e-04
2588 1.294000000000000e+01 2.937626964651940e-03 -3.338988399548271e-04
2589 1.294500000000000e+01 2.938273311194450e-03 6.533525294116771e-05
2590 1.295000000000000e+01 2.936973612122529e-03 4.437695118042484e-04
2591 1.295500000000000e+01 2.933835616076408e-03 7.999647429812740e-04
2592 1.296000000000000e+01 2.928973964692716e-03 1.132606089981891e-03
2593 1.296500000000000e+01 2.922509555176589e-03 1.440508690819797e-03
2594 1.297000000000000e+01 2.914568877784518e-03 1.722622081956615e-03
2595 1.297500000000000e+01 2.905283334357023e-03 1.978033419192116e-03
2596 1.298000000000000e+01 2.894788543592597e-03 2.205969718005463e-03
2597 1.298500000000000e+01 2.883223637176968e-03 2.405799229165950e-03
2598 1.299000000000000e+01 2.870730551300937e-03 2.577032070405494e-03
2599 1.299500000000000e+01 2.857453316472913e-03 2.719320340105469e-03
2600 1.300000000000000e+01 2.843537347899883e-03 2.832457743551231e-03
2601 1.300500000000000e+01 2.829128739037401e-03 2.916378888073723e-03
2602 1.301000000000000e+01 2.814373559019145e-03 2.971158293973986e-03
2603 1.301500000000000e+01 2.799417156097661e-03 2.997009180916166e-03
2604 1.302000000000000e+01 2.784403467209984e-03 2.994281993551340e-03
2605 1.302500000000000e+01 2.769474336162148e-03 2.963462679161921e-03
2606 1.303000000000000e+01 2.754768840418365e-03 2.905170665457035e-03
2607 1.303500000000000e+01 2.740422629507577e-03 2.820156434779619e-03
2608 1.304000000000000e+01 2.726567276070568e-03 2.709298590986009e-03
2609 1.304500000000000e+01 2.713329643597717e-03 2.573600322364200e-03
2610 1.305000000000000e+01 2.700831272846926e-03 2.414185173904571e-03
2611 1.305500000000000e+01 2.689187791858672e-03 2.232291923576213e-03
2612 1.306000000000000e+01 2.678508353611164e-03 2.029268536318796e-03
2613 1.306500000000000e+01 2.668895106495484e-03 1.806565113326997e-03
2614 1.307000000000000e+01 2.660442702477894e-03 1.565725730046097e-03
2615 1.307500000000000e+01 2.653237849195023e-03 1.308379143694083e-03
2616 1.308000000000000e+01 2.647358911040953e-03 1.036228501050118e-03
2617 1.308500000000000e+01 2.642875564184521e-03 7.510399520072042e-04
2618 1.309000000000000e+01 2.639848511520881e-03 4.546303401298246e-04
2619 1.309500000000000e+01 2.638329260783223e-03 1.488541983007963e-04
2620 1.310000000000000e+01 2.638359969537873e-03 -1.644098894360013e-04
2621 1.310500000000000e+01 2.639973359677583e-03 -4.832733104365161e-04
2622 1.311000000000000e+01 2.643192702642239e-03 -8.058515234665720e-04
2623 1.311500000000000e+01 2.648031874912249e-03 -1.130278084815473e-03
2624 1.312000000000000e+01 2.654495483490393e-03 -1.454718297821955e-03
2625 1.312500000000000e+01 2.662579057890468e-03 -1.777382245649051e-03
2626 1.313000000000000e+01 2.672269305946884e-03 -2.096537000539911e-03
2627 1.313500000000000e+01 2.683544427895868e-03 -2.410517831918924e-03
2628 1.314000000000000e+01 2.696374484266073e-03 -2.717738272650649e-03
2629 1.314500000000000e+01 2.710721810622374e-03 -3.016698849478416e-03
2630 1.315000000000000e+01 2.726541472760857e-03 -3.305994515301336e-03
2631 1.315500000000000e+01 2.743781755775387e-03 -3.584320705840582e-03
2632 1.316000000000000e+01 2.762384679819263e-03 -3.850478027800364e-03
2633 1.316500000000000e+01 2.782286536053391e-03 -4.103375670894138e-03
2634 1.317000000000000e+01 2.803418436528204e-03 -4.342033616211438e-03
2635 1.317500000000000e+01 2.825706872215505e-03 -4.565583717663912e-03
2636 1.318000000000000e+01 2.849074273704844e-03 -4.773269812829994e-03
2637 1.318500000000000e+01 2.873439570343805e-03 -4.964447046518217e-03
2638 1.319000000000000e+01 2.898718744170026e-03 -5.138580467445308e-03
2639 1.319500000000000e+01 2.924825375018258e-03 -5.295243035163821e-03
2640 1.320000000000000e+01 2.951671174521664e-03 -5.434113268165675e-03
2641 1.320500000000000e+01 2.979166507699915e-03 -5.554972509003164e-03
2642 1.321000000000000e+01 3.007220899611696e-03 -5.657701965589013e-03
2643 1.321500000000000e+01 3.035743527355805e-03 -5.742279633835778e-03
2644 1.322000000000000e+01 3.064643695950053e-03 -5.808777027027645e-03
2645 1.322500000000000e+01 3.093831297626082e-03 -5.857355879612669e-03
2646 1.323000000000000e+01 3.123217254746180e-03 -5.888264714570823e-03
2647 1.323500000000000e+01 3.152713944771790e-03 -5.901835334043426e-03
2648 1.324000000000000e+01 3.182235608086614e-03 -5.898479189170303e-03
2649 1.324500000000000e+01 3.211698736663493e-03 -5.878683494131565e-03
2650 1.325000000000000e+01 3.241022443027930e-03 -5.843007201633554e-03
2651 1.325500000000000e+01 3.270128808679829e-03 -5.792076647281874e-03
2652 1.326000000000000e+01 3.298943209500749e-03 -5.726580854314989e-03
2653 1.326500000000000e+01 3.327394617222978e-03 -5.647266510777627e-03
2654 1.327000000000000e+01 3.355415874608525e-03 -5.554932514684197e-03
2655 1.327500000000000e+01 3.382943942369820e-03 -5.450424077224625e-03
2656 1.328000000000000e+01 3.409920115380771e-03 -5.334626472119908e-03
2657 1.328500000000000e+01 3.436290207091020e-03 -5.208458412653272e-03
2658 1.329000000000000e+01 3.462004699507304e-03 -5.072865007349492e-03
2659 1.329500000000000e+01 3.487018857164514e-03 -4.928810543702866e-03
2660 1.330000000000000e+01 3.511292804944333e-03 -4.777271104927650e-03
2661 1.330500000000000e+01 3.534791568213791e-03 -4.619227057389708e-03
2662 1.331000000000000e+01 3.557485075518230e-03 -4.455655669488578e-03
2663 1.331500000000000e+01 3.579348124908677e-03 -4.287523866963738e-03
2664 1.332000000000000e+01 3.600360314187867e-03 -4.115781266733620e-03
2665 1.332500000000000e+01 3.620505937576013e-03 -3.941353742220599e-03
2666 1.333000000000000e+01 3.639773851610073e-03 -3.765137423528131e-03
2667 1.333500000000000e+01 3.658157311811294e-03 -3.587993344211782e-03
2668 1.334000000000000e+01 3.675653785052191e-03 -3.410742886700291e-03
2669 1.334500000000000e+01 3.692264740678297e-03 -3.234163903442777e-03
2670 1.335000000000000e+01 3.707995424086619e-03 -3.058987671522573e-03
2671 1.335500000000000e+01 3.722854617393523e-03 -2.885896697790713e-03
2672 1.336000000000000e+01 3.736854391064526e-03 -2.715523306306977e-03
2673 1.336500000000000e+01 3.750009850456593e-03 -2.548449017325538e-03
2674 1.337000000000000e+01 3.762338881237781e-03 -2.385204645349859e-03
2675 1.337500000000000e+01 3.773861896910091e-03 -2.226271108440869e-03
2676 1.338000000000000e+01 3.784601592322190e-03 -2.072080805248788e-03
2677 1.338500000000000e+01 3.794582704962579e-03 -1.923019518557112e-03
2678 1.339000000000000e+01 3.803831787507761e-03 -1.779428817627604e-03
2679 1.339500000000000e+01 3.812376993138855e-03 -1.641608728419897e-03
2680 1.340000000000000e+01 3.820247874791960e-03 -1.509820732792377e-03
2681 1.340500000000000e+01 3.827475200466779e-03 -1.384290973049929e-03
2682 1.341000000000000e+01 3.834090784522459e-03 -1.265213551704392e-03
2683 1.341500000000000e+01 3.840127335983823e-03 -1.152753887367908e-03
2684 1.342000000000000e+01 3.845618323396138e-03 -1.047052099778512e-03
2685 1.342500000000000e+01 3.850597856981608e-03 -9.482262811388864e-04
2686 1.343000000000000e+01 3.855100586207527e-03 -8.563757091906155e-04
2687 1.343500000000000e+01 3.859161614073514e-03 -7.715839295485694e-04
2688 1.344000000000000e+01 3.862816425503013e-03 -6.939216433465845e-04
2689 1.344500000000000e+01 3.866100830506980e-03 -6.234494030366022e-04
2690 1.345000000000000e+01 3.869050919533379e-03 -5.602201298415821e-04
2691 1.345500000000000e+01 3.871703031805396e-03 -5.042813882027986e-04
2692 1.346000000000000e+01 3.874093733415407e-03 -4.556774229058647e-04
2693 1.346500000000000e+01 3.876259806034454e-03 -4.144509986758749e-04
2694 1.347000000000000e+01 3.878238243402166e-03 -3.806449619503383e-04
2695 1.347500000000000e+01 3.880066255653958e-03 -3.543036143582867e-04
2696 1.348000000000000e+01 3.881781279545748e-03 -3.354738225880283e-04
2697 1.348500000000000e+01 3.883420993879838e-03 -3.242059321451052e-04
2698 1.349000000000000e+01 3.885023338867200e-03 -3.205544274464955e-04
2699 1.349500000000000e+01 3.886626538154303e-03 -3.245784270689001e-04
2700 1.350000000000000e+01 3.888269123137889e-03 -3.363419658342082e-04
2701 1.350500000000000e+01 3.889989957812645e-03 -3.559140260733784e-04
2702 1.351000000000000e+01 3.891828263398622e-03 -3.833684480980537e-04
2703 1.351500000000000e+01 3.893823642293626e-03 -4.187836410096679e-04
2704 1.352000000000000e+01 3.896016099808719e-03 -4.622420640032487e-04
2705 1.352500000000000e+01 3.898446062933658e-03 -5.138295961160111e-04
2706 1.353000000000000e+01 3.901154395769879e-03 -5.736346871287878e-04
2707 1.353500000000000e+01 3.904182409804946e-03 -6.417473379372041e-04
2708 1.354000000000000e+01 3.907571869149251e-03 -7.182579331299621e-04
2709 1.354500000000000e+01 3.911364989136246e-03 -8.032558426407377e-04
2710 1.355000000000000e+01 3.915604427575659e-03 -8.968278962129261e-04
2711 1.355500000000000e+01 3.920333268098375e-03 -9.990566354645125e-04
2712 1.356000000000000e+01 3.925594993930304e-03 -1.110018398264856e-03
2713 1.356500000000000e+01 3.931433452081023e-03 -1.229781216238734e-03
2714 1.357000000000000e+01 3.937892806092691e-03 -1.358402492712685e-03
2715 1.357500000000000e+01 3.945017477008150e-03 -1.495926548500393e-03
2716 1.358000000000000e+01 3.952852071577695e-03 -1.642381954525263e-03
2717 1.358500000000000e+01 3.961441296553403e-03 -1.797778720913357e-03
2718 1.359000000000000e+01 3.970829858786828e-03 -1.962105305608475e-03
2719 1.359500000000000e+01 3.981062349609488e-03 -2.135325542695909e-03
2720 1.360000000000000e+01 3.992183114213788e-03 -2.317375497540297e-03
2721 1.360500000000000e+01 4.004236104584891e-03 -2.508160174130580e-03
2722 1.361000000000000e+01 4.017264715955093e-03 -2.707550359559718e-03
2723 1.361500000000000e+01 4.031311608180488e-03 -2.915379453583000e-03
2724 1.362000000000000e+01 4.046418510490923e-03 -3.131440412573738e-03
2725 1.362500000000000e+01 4.062626012306225e-03 -3.355482950695432e-03
2726 1.363000000000000e+01 4.079973339997878e-03 -3.587210976263577e-03
2727 1.363500000000000e+01 4.098498122068861e-03 -3.826280434537921e-03
2728 1.364000000000000e+01 4.118236144343257e-03 -4.072297557655702e-03
2729 1.364500000000000e+01 4.139221097645418e-03 -4.324817691525595e-03
2730 1.365000000000000e+01 4.161484321258513e-03 -4.583344734498951e-03
2731 1.365500000000000e+01 4.185054544990408e-03 -4.847331248925002e-03
2732 1.366000000000000e+01 4.209957633747763e-03 -5.116179352171457e-03
2733 1.366500000000000e+01 4.236216338512122e-03 -5.389242394215898e-03
2734 1.367000000000000e+01 4.263850057689922e-03 -5.665827445966443e-03
2735 1.367500000000000e+01 4.292874612971787e-03 -5.945198616075231e-03
2736 1.368000000000000e+01 4.323302043850674e-03 -6.226581217561034e-03
2737 1.368500000000000e+01 4.355140425147397e-03 -6.509166625789931e-03
2738 1.369000000000000e+01 4.388393710108573e-03 -6.792117870446646e-03
2739 1.369500000000000e+01 4.423061603851863e-03 -7.074575810861461e-03
2740 1.370000000000000e+01 4.459139468217188e-03 -7.355665766084485e-03
2741 1.370500000000000e+01 4.496618261512708e-03 -7.634504556364163e-03
2742 1.371000000000000e+01 4.535484513780830e-03 -7.910207667549685e-03
2743 1.371500000000000e+01 4.575720338188205e-03 -8.181896514258824e-03
2744 1.372000000000000e+01 4.617303478923418e-03 -8.448705636254772e-03
2745 1.372500000000000e+01 4.660207394550753e-03 -8.709789594973927e-03
2746 1.373000000000000e+01 4.704401374873157e-03 -8.964329517624492e-03
2747 1.373500000000000e+01 4.749850689726998e-03 -9.211539241960054e-03
2748 1.374000000000000e+01 4.796516767292758e-03 -9.450670780353221e-03
2749 1.374500000000000e+01 4.844357397530530e-03 -9.681019187723905e-03
2750 1.375000000000000e+01 4.893326959169997e-03 -9.901926777899916e-03
2751 1.375500000000000e+01 4.943376665309529e-03 -1.011278657330195e-02
2752 1.376000000000000e+01 4.994454824903016e-03 -1.031304513432474e-02
2753 1.376500000000000e+01 5.046507116652776e-03 -1.050220461777940e-02
2754 1.377000000000000e+01 5.099476871080810e-03 -1.067982429319159e-02
2755 1.377500000000000e+01 5.153305359584692e-03 -1.084552146579654e-02
2756 1.378000000000000e+01 5.207932085738776e-03 -1.099897182896825e-02
2757 1.378500000000000e+01 5.263295077874375e-03 -1.113990948198307e-02
2758 1.379000000000000e+01 5.319331180558606e-03 -1.126812652714193e-02
2759 1.379500000000000e+01 5.375976343145794e-03 -1.138347237699122e-02
2760 1.380000000000000e+01 5.433165904328519e-03 -1.148585284838077e-02
2761 1.380500000000000e+01 5.490834871629602e-03 -1.157522909238651e-02
2762 1.381000000000000e+01 5.548918195252384e-03 -1.165161637430856e-02
2763 1.381500000000000e+01 5.607351035372687e-03 -1.171508276129885e-02
2764 1.382000000000000e+01 5.666069022865372e-03 -1.176574777730366e-02
2765 1.382500000000000e+01 5.725008513145724e-03 -1.180378090808176e-02
2766 1.383000000000000e+01 5.784106831946190e-03 -1.182940005506339e-02
2767 1.383500000000000e+01 5.843302513696358e-03 -1.184286996149808e-02
2768 1.384000000000000e+01 5.902535531561171e-03 -1.184450042401863e-02
2769 1.384500000000000e+01 5.961747517936544e-03 -1.183464438909709e-02
2770 1.385000000000000e+01 6.020881975452141e-03 -1.181369587186509e-02
2771 1.385500000000000e+01 6.079884476655195e-03 -1.178208762340205e-02
2772 1.386000000000000e+01 6.138702851686162e-03 -1.174028858201837e-02
2773 1.386500000000000e+01 6.197287362475379e-03 -1.168880100337333e-02
2774 1.387000000000000e+01 6.255590861719895e-03 -1.162815728434907e-02
2775 1.387500000000000e+01 6.313568935318870e-03 -1.155891652118157e-02
2776 1.388000000000000e+01 6.371180026931711e-03 -1.148166072866275e-02
2777 1.388500000000000e+01 6.428385542605497e-03 -1.139699076944112e-02
2778 1.389000000000000e+01 6.485149934626122e-03 -1.130552208081781e-02
2779 1.389500000000000e+01 6.541440763413675e-03 -1.120788014574714e-02
2780 1.390000000000000e+01 6.597228736083594e-03 -1.110469586862450e-02
2781 1.390500000000000e+01 6.652487722099920e-03 -1.099660087291454e-02
2782 1.391000000000000e+01 6.707194744812739e-03 -1.088422278243684e-02
2783 1.391500000000000e+01 6.761329949924288e-03 -1.076818065186558e-02
2784 1.392000000000000e+01 6.814876551331395e-03 -1.064908054928537e-02
2785 1.392500000000000e+01 6.867820755417142e-03 -1.052751140022679e-02
2786 1.393000000000000e+01 6.920151665333663e-03 -1.040404114789339e-02
2787 1.393500000000000e+01 6.971861166896076e-03 -1.027921336458348e-02
2788 1.394000000000000e+01 7.022943798979497e-03 -1.015354428872683e-02
2789 1.394500000000000e+01 7.073396609783345e-03 -1.002752033087972e-02
2790 1.395000000000000e+01 7.123219002288295e-03 -9.901596167338766e-03
2791 1.395500000000000e+01 7.172412571456732e-03 -9.776193276422873e-03
2792 1.396000000000000e+01 7.220980935052523e-03 -9.651699046742124e-03
2793 1.396500000000000e+01 7.268929561924153e-03 -9.528466418373682e-03
2794 1.397000000000000e+01 7.316265599236260e-03 -9.406813918388934e-03
2795 1.397500000000000e+01 7.362997701108043e-03 -9.287026200865967e-03
2796 1.398000000000000e+01 7.409135861244920e-03 -9.169354957805353e-03
2797 1.398500000000000e+01 7.454691250686096e-03 -9.054020157606146e-03
2798 1.399000000000000e+01 7.499676062820981e-03 -8.941211599022836e-03
2799 1.399500000000000e+01 7.544103366676325e-03 -8.831090662653196e-03
2800 1.400000000000000e+01 7.587986969447513e-03 -8.723792256404295e-03
2801 1.400500000000000e+01 7.631341289240368e-03 -8.619426886014026e-03
2802 1.401000000000000e+01 7.674181238307654e-03 -8.518082803732341e-03
2803 1.401500000000000e+01 7.716522117277691e-03 -8.419828201056134e-03
2804 1.402000000000000e+01 7.758379520318215e-03 -8.324713358831559e-03
2805 1.402500000000000e+01 7.799769250866007e-03 -8.232772800198518e-03
2806 1.403000000000000e+01 7.840707248320200e-03 -8.144027351875138e-03
2807 1.403500000000000e+01 7.881209524384758e-03 -8.058486116624408e-03
2808 1.404000000000000e+01 7.921292109486444e-03 -7.976148344823741e-03
2809 1.404500000000000e+01 7.960971007832995e-03 -7.897005143320257e-03
2810 1.405000000000000e+01 8.000262160919647e-03 -7.821041069888679e-03
2811 1.405500000000000e+01 8.039181418531882e-03 -7.748235604054798e-03
2812 1.406000000000000e+01 8.077744516960195e-03 -7.678564431046198e-03
2813 1.406500000000000e+01 8.115967062842344e-03 -7.612000541001862e-03
2814 1.407000000000000e+01 8.153864522370213e-03 -7.548515284838686e-03
2815 1.407500000000000e+01 8.191452215690731e-03 -7.488079175033135e-03
2816 1.408000000000000e+01 8.228745314120545e-03 -7.430662564900103e-03
2817 1.408500000000000e+01 8.265758841339732e-03 -7.376236274581061e-03
2818 1.409000000000000e+01 8.302507676866355e-03 -7.324771957684106e-03
2819 1.409500000000000e+01 8.339006560916573e-03 -7.276242447318282e-03
2820 1.410000000000000e+01 8.375270101339538e-03 -7.230621977072360e-03
2821 1.410500000000000e+01 8.411312780687297e-03 -7.187886253490205e-03
2822 1.411000000000000e+01 8.447148963874440e-03 -7.148012512203650e-03
2823 1.411500000000000e+01 8.482792905809333e-03 -7.110979438351706e-03
2824 1.412000000000000e+01 8.518258758257957e-03 -7.076767045077759e-03
2825 1.412500000000000e+01 8.553560576260111e-03 -7.045356523605051e-03
2826 1.413000000000000e+01 8.588712323494008e-03 -7.016729982467496e-03
2827 1.413500000000000e+01 8.623727876084786e-03 -6.990870179635067e-03
2828 1.414000000000000e+01 8.658621025290358e-03 -6.967760215559338e-03
2829 1.414500000000000e+01 8.693405478240379e-03 -6.947383214850333e-03
2830 1.415000000000000e+01 8.728094857438862e-03 -6.929721939741285e-03
2831 1.415500000000000e+01 8.762702697637792e-03 -6.914758395737408e-03
2832 1.416000000000000e+01 8.797242441396236e-03 -6.902473451475544e-03
2833 1.416500000000000e+01 8.831727432152547e-03 -6.892846344186410e-03
2834 1.417000000000000e+01 8.866170904838100e-03 -6.885854296712068e-03
2835 1.417500000000000e+01 8.900585975119668e-03 -6.881471991704302e-03
2836 1.418000000000000e+01 8.934985624755143e-03 -6.879671067849813e-03
2837 1.418500000000000e+01 8.969382685798166e-03 -6.880419645938218e-03
2838 1.419000000000000e+01 9.003789821214525e-03 -6.883681754743520e-03
2839 1.419500000000000e+01 9.038219503345601e-03 -6.889416822986050e-03
2840 1.420000000000000e+01 9.072683989444386e-03 -6.897579073239513e-03
2841 1.420500000000000e+01 9.107195294077997e-03 -6.908116989734481e-03
2842 1.421000000000000e+01 9.141765159341730e-03 -6.920972766266686e-03
2843 1.421500000000000e+01 9.176405021740663e-03 -6.936081743447176e-03
2844 1.422000000000000e+01 9.211125976776202e-03 -6.953371894269367e-03
2845 1.422500000000000e+01 9.245938740683357e-03 -6.972763334545107e-03
2846 1.423000000000000e+01 9.280853610121653e-03 -6.994167903684456e-03
2847 1.423500000000000e+01 9.315880419720202e-03 -7.017488771765557e-03
2848 1.424000000000000e+01 9.351028497839309e-03 -7.042620176633818e-03
2849 1.424500000000000e+01 9.386306621486540e-03 -7.069447208607471e-03
2850 1.425000000000000e+01 9.421722969925383e-03 -7.097845742265463e-03
2851 1.425500000000000e+01 9.457285078909194e-03 -7.127682522423129e-03
2852 1.426000000000000e+01 9.492999795149615e-03 -7.158815262187090e-03
2853 1.426500000000000e+01 9.528873231531065e-03 -7.191093040148644e-03
2854 1.427000000000000e+01 9.564910725551101e-03 -7.224356788526620e-03
2855 1.427500000000000e+01 9.601116799416332e-03 -7.258439863022659e-03
2856 1.428000000000000e+01 9.637495124181328e-03 -7.293168868471867e-03
2857 1.428500000000000e+01 9.674048488101050e-03 -7.328364597469772e-03
2858 1.429000000000000e+01 9.710778770156026e-03 -7.363843046448437e-03
2859 1.429500000000000e+01 9.747686918565535e-03 -7.399416598730113e-03
2860 1.430000000000000e+01 9.784772936143327e-03 -7.434895290003851e-03
2861 1.430500000000000e+01 9.822035871465573e-03 -7.470088101513284e-03
2862 1.431000000000000e+01 9.859473817158459e-03 -7.504804403879461e-03
2863 1.431500000000000e+01 9.897083915504368e-03 -7.538855280131429e-03
2864 1.432000000000000e+01 9.934862369959774e-03 -7.572054902027503e-03
2865 1.432500000000000e+01 9.972804464524643e-03 -7.604221935508804e-03
2866 1.433000000000000e+01 1.001090458931486e-02 -7.635180791254470e-03
2867 1.433500000000000e+01 1.004915627243719e-02 -7.664762835446481e-03
2868 1.434000000000000e+01 1.008755221766933e-02 -7.692807506032295e-03
2869 1.434500000000000e+01 1.012608434749751e-02 -7.719163362907011e-03
2870 1.435000000000000e+01 1.016474385129840e-02 -7.743688968275819e-03
2871 1.435500000000000e+01 1.020352123718027e-02 -7.766253675356438e-03
2872 1.436000000000000e+01 1.024240638805196e-02 -7.786738296999829e-03
2873 1.436500000000000e+01 1.028138862015027e-02 -7.805035711783148e-03
2874 1.437000000000000e+01 1.032045674516979e-02 -7.821051330836326e-03
2875 1.437500000000000e+01 1.035959913345863e-02 -7.834703443165836e-03
2876 1.438000000000000e+01 1.039880377960145e-02 -7.845923583005288e-03
2877 1.438500000000000e+01 1.043805836928868e-02 -7.854656728056852e-03
2878 1.439000000000000e+01 1.047735034688202e-02 -7.860861513364625e-03
2879 1.439500000000000e+01 1.051666698442233e-02 -7.864510379818057e-03
2880 1.440000000000000e+01 1.055599545068020e-02 -7.865589689970420e-03
2881 1.440500000000000e+01 1.059532288132203e-02 -7.864099818988279e-03
2882 1.441000000000000e+01 1.063463644887008e-02 -7.860055229969021e-03
2883 1.441500000000000e+01 1.067392343362172e-02 -7.853484510178532e-03
2884 1.442000000000000e+01 1.071317129397187e-02 -7.844430382419887e-03
2885 1.442500000000000e+01 1.075236773744592e-02 -7.832949717112569e-03
2886 1.443000000000000e+01 1.079150079114299e-02 -7.819113471185801e-03
2887 1.443500000000000e+01 1.083055887215778e-02 -7.803006597839612e-03
2888 1.444000000000000e+01 1.086953085712139e-02 -7.784727867488073e-03
2889 1.444500000000000e+01 1.090840615083266e-02 -7.764389609832278e-03
2890 1.445000000000000e+01 1.094717475321971e-02 -7.742117431774886e-03
2891 1.445500000000000e+01 1.098582732515041e-02 -7.718049781146874e-03
2892 1.446000000000000e+01 1.102435525103118e-02 -7.692337315035047e-03
2893 1.446500000000000e+01 1.106275069830076e-02 -7.665142300794514e-03
2894 1.447000000000000e+01 1.110100667403913e-02 -7.636637795371826e-03
2895 1.447500000000000e+01 1.113911707625448e-02 -7.607006669729799e-03
2896 1.448000000000000e+01 1.117707674073642e-02 -7.576440548007213e-03
2897 1.448500000000000e+01 1.121488148173455e-02 -7.545138615938640e-03
2898 1.449000000000000e+01 1.125252812689581e-02 -7.513306302087130e-03
2899 1.449500000000000e+01 1.129001454475542e-02 -7.481153843258426e-03
2900 1.450000000000000e+01 1.132733966532840e-02 -7.448894837125408e-03
2901 1.450500000000000e+01 1.136450349312668e-02 -7.416744644217488e-03
2902 1.451000000000000e+01 1.140150711177057e-02 -7.384918868780233e-03
2903 1.451500000000000e+01 1.143835268181448e-02 -7.353631782081038e-03
2904 1.452000000000000e+01 1.147504342959138e-02 -7.323094750688597e-03
2905 1.452500000000000e+01 1.151158362932136e-02 -7.293514786255173e-03
2906 1.453000000000000e+01 1.154797857745393e-02 -7.265093104535936e-03
2907 1.453500000000000e+01 1.158423456036672e-02 -7.238023841438235e-03
2908 1.454000000000000e+01 1.162035881586831e-02 -7.212492819519412e-03
2909 1.454500000000000e+01 1.165635948856192e-02 -7.188676504910063e-03
2910 1.455000000000000e+01 1.169224558091742e-02 -7.166741060871118e-03
2911 1.455500000000000e+01 1.172802689917063e-02 -7.146841517169378e-03
2912 1.456000000000000e+01 1.176371399608911e-02 -7.129121114246573e-03
2913 1.456500000000000e+01 1.179931811031310e-02 -7.113710794470762e-03
2914 1.457000000000000e+01 1.183485110403382e-02 -7.100728680597967e-03
2915 1.457500000000000e+01 1.187032539711907e-02 -7.090279808608102e-03
2916 1.458000000000000e+01 1.190575390211990e-02 -7.082455913831609e-03
2917 1.458500000000000e+01 1.194114995625739e-02 -7.077335217786640e-03
2918 1.459000000000000e+01 1.197652725429776e-02 -7.074982372046179e-03
2919 1.459500000000000e+01 1.201189977997785e-02 -7.075448383631056e-03
2920 1.460000000000000e+01 1.204728173813407e-02 -7.078770650537081e-03
2921 1.460500000000000e+01 1.208268748648322e-02 -7.084972943971479e-03
2922 1.461000000000000e+01 1.211813146757379e-02 -7.094065502144531e-03
2923 1.461500000000000e+01 1.215362814150467e-02 -7.106045073612677e-03
2924 1.462000000000000e+01 1.218919191830992e-02 -7.120895016043960e-03
2925 1.462500000000000e+01 1.222483709166511e-02 -7.138585451116342e-03
2926 1.463000000000000e+01 1.226057777282108e-02 -7.159073406626248e-03
2927 1.463500000000000e+01 1.229642782573137e-02 -7.182303006914026e-03
2928 1.464000000000000e+01 1.233240080289022e-02 -7.208205712316840e-03
2929 1.464500000000000e+01 1.236850988285454e-02 -7.236700674440044e-03
2930 1.465000000000000e+01 1.240476780963462e-02 -7.267695117008088e-03
2931 1.465500000000000e+01 1.244118683402462e-02 -7.301084794875123e-03
2932 1.466000000000000e+01 1.247777865758337e-02 -7.336754575959503e-03
2933 1.466500000000000e+01 1.251455437978422e-02 -7.374579151075977e-03
2934 1.467000000000000e+01 1.255152444909413e-02 -7.414423799190217e-03
2935 1.467500000000000e+01 1.258869861777612e-02 -7.456145291229177e-03
2936 1.468000000000000e+01 1.262608590200642e-02 -7.499592922499687e-03
2937 1.468500000000000e+01 1.266369454700111e-02 -7.544609590581786e-03
2938 1.469000000000000e+01 1.270153199791224e-02 -7.591033006804082e-03
2939 1.469500000000000e+01 1.273960487706916e-02 -7.638696972378511e-03
2940 1.470000000000000e+01 1.277791896763603e-02 -7.687432650271830e-03
2941 1.470500000000000e+01 1.281647920357187e-02 -7.737069915236816e-03
2942 1.471000000000000e+01 1.285528966678839e-02 -7.787438684658810e-03
2943 1.471500000000000e+01 1.289435359041846e-02 -7.838370193979927e-03
2944 1.472000000000000e+01 1.293367336872819e-02 -7.889698238017218e-03
2945 1.472500000000000e+01 1.297325057279863e-02 -7.941260303567788e-03
2946 1.473000000000000e+01 1.301308597176387e-02 -7.992898584774366e-03
2947 1.473500000000000e+01 1.305317955864638e-02 -8.044460872014270e-03
2948 1.474000000000000e+01 1.309353058048401e-02 -8.095801273810821e-03
2949 1.474500000000000e+01 1.313413757138449e-02 -8.146780763240713e-03
2950 1.475000000000000e+01 1.317499838811642e-02 -8.197267571574685e-03
2951 1.475500000000000e+01 1.321611024710023e-02 -8.247137326833354e-03
2952 1.476000000000000e+01 1.325746976138475e-02 -8.296273108499008e-03
2953 1.476500000000000e+01 1.329907297818522e-02 -8.344565242879298e-03
2954 1.477000000000000e+01 1.334091541381355e-02 -8.391910894545163e-03
2955 1.477500000000000e+01 1.338299208713067e-02 -8.438213626504876e-03
2956 1.478000000000000e+01 1.342529755007860e-02 -8.483382711688137e-03
2957 1.478500000000000e+01 1.346782591424756e-02 -8.527332317243008e-03
2958 1.479000000000000e+01 1.351057087325103e-02 -8.569980626305096e-03
2959 1.479500000000000e+01 1.355352572051061e-02 -8.611248831869034e-03
2960 1.480000000000000e+01 1.359668336156972e-02 -8.651060084474693e-03
2961 1.480500000000000e+01 1.364003632135535e-02 -8.689338399392454e-03
2962 1.481000000000000e+01 1.368357674556364e-02 -8.726007508386147e-03
2963 1.481500000000000e+01 1.372729639643921e-02 -8.760989740608238e-03
2964 1.482000000000000e+01 1.377118664296972e-02 -8.794204885020918e-03
2965 1.482500000000000e+01 1.381523844528942e-02 -8.825569150872070e-03
2966 1.483000000000000e+01 1.385944233447844e-02 -8.854994126750171e-03
2967 1.483500000000000e+01 1.390378838655693e-02 -8.882385843378415e-03
2968 1.484000000000000e+01 1.394826619291223e-02 -8.907643936595377e-03
2969 1.484500000000000e+01 1.399286482592288e-02 -8.930660906258936e-03
2970 1.485000000000000e+01 1.403757280197482e-02 -8.951321534311774e-03
2971 1.485500000000000e+01 1.408237804126600e-02 -8.969502400901774e-03
2972 1.486000000000000e+01 1.412726782598384e-02 -8.985071618639040e-03
2973 1.486500000000000e+01 1.417222875745239e-02 -8.997888627249040e-03
2974 1.487000000000000e+01 1.421724671225633e-02 -9.007804242600059e-03
2975 1.487500000000000e+01 1.426230679987839e-02 -9.014660871997648e-03
2976 1.488000000000000e+01 1.430739332097630e-02 -9.018292838192110e-03
2977 1.488500000000000e+01 1.435248972826031e-02 -9.018526929338577e-03
2978 1.489000000000000e+01 1.439757859026969e-02 -9.015183047011988e-03
2979 1.489500000000000e+01 1.444264155873043e-02 -9.008075068095422e-03
2980 1.490000000000000e+01 1.448765934095064e-02 -8.997011819644740e-03
2981 1.490500000000000e+01 1.453261167692688e-02 -8.981798134755081e-03
2982 1.491000000000000e+01 1.457747732229819e-02 -8.962236105958254e-03
2983 1.491500000000000e+01 1.462223403798646e-02 -8.938126329383067e-03
2984 1.492000000000000e+01 1.466685858559202e-02 -8.909269313051027e-03
2985 1.492500000000000e+01 1.471132673111697e-02 -8.875466940594379e-03
2986 1.493000000000000e+01 1.475561325499797e-02 -8.836523900868087e-03
2987 1.493500000000000e+01 1.479969197012565e-02 -8.792249293776422e-03
2988 1.494000000000000e+01 1.484353574793573e-02 -8.742458236099537e-03
2989 1.494500000000000e+01 1.488711655248665e-02 -8.686973436056178e-03
2990 1.495000000000000e+01 1.493040548229629e-02 -8.625626882974302e-03
2991 1.495500000000000e+01 1.497337282131639e-02 -8.558261590962957e-03
2992 1.496000000000000e+01 1.501598809820592e-02 -8.484733328373295e-03
2993 1.496500000000000e+01 1.505822015460012e-02 -8.404912433235268e-03
2994 1.497000000000000e+01 1.510003722253828e-02 -8.318685718222696e-03
2995 1.497500000000000e+01 1.514140701178235e-02 -8.225958370644548e-03
2996 1.498000000000000e+01 1.518229680624472e-02 -8.126655973939023e-03
2997 1.498500000000000e+01 1.522267357152174e-02 -8.020726605195705e-03
2998 1.499000000000000e+01 1.526250407229668e-02 -7.908142948309660e-03
2999 1.499500000000000e+01 1.530175500100484e-02 -7.788904495953375e-03
3000 1.500000000000000e+01 1.534039311725621e-02 -7.663039776417691e-03
3001 1.500500000000000e+01 1.537838539876901e-02 -7.530608604611189e-03
3002 1.501000000000000e+01 1.541569920330232e-02 -7.391704311743297e-03
3003 1.501500000000000e+01 1.545230244188645e-02 -7.246455901110949e-03
3004 1.502000000000000e+01 1.548816376231343e-02 -7.095030119330659e-03
3005 1.502500000000000e+01 1.552325274307975e-02 -6.937633389725306e-03
3006 1.503000000000000e+01 1.555754009621069e-02 -6.774513466467624e-03
3007 1.503500000000000e+01 1.559099787774443e-02 -6.605960874139782e-03
3008 1.504000000000000e+01 1.562359970495208e-02 -6.432309957205007e-03
3009 1.504500000000000e+01 1.565532097731648e-02 -6.253939530864727e-03
3010 1.505000000000000e+01 1.568613910026073e-02 -6.071273062246973e-03
3011 1.505500000000000e+01 1.571603370793895e-02 -5.884778278186786e-03
3012 1.506000000000000e+01 1.574498688304260e-02 -5.694966246494459e-03
3013 1.506500000000000e+01 1.577298337040389e-02 -5.502389768707872e-03
3014 1.507000000000000e+01 1.580001078072968e-02 -5.307641160356980e-03
3015 1.507500000000000e+01 1.582605978200746e-02 -5.111349410213961e-03
3016 1.508000000000000e+01 1.585112427483182e-02 -4.914176637527135e-03
3017 1.508500000000000e+01 1.587520154838273e-02 -4.716813980110146e-03
3018 1.509000000000000e+01 1.589829241463292e-02 -4.519976957340077e-03
3019 1.509500000000000e+01 1.592040131795613e-02 -4.324400320854238e-03
3020 1.510000000000000e+01 1.594153641784146e-02 -4.130832503790316e-03
3021 1.510500000000000e+01 1.596170964299404e-02 -3.940029827020908e-03
3022 1.511000000000000e+01 1.598093671611167e-02 -3.752750492935775e-03
3023 1.511500000000000e+01 1.599923714792340e-02 -3.569748520249050e-03
3024 1.512000000000000e+01 1.601663420131416e-02 -3.391767727123352e-03
3025 1.512500000000000e+01 1.603315482519463e-02 -3.219535894061210e-03
3026 1.513000000000000e+01 1.604882956025477e-02 -3.053759161275593e-03
3027 1.513500000000000e+01 1.606369241680738e-02 -2.895116757173355e-03
3028 1.514000000000000e+01 1.607778072782651e-02 -2.744256175901683e-03
3029 1.514500000000000e+01 1.609113497856640e-02 -2.601788794009963e-03
3030 1.515000000000000e+01 1.610379861576661e-02 -2.468286006518383e-03
3031 1.515500000000000e+01 1.611581783863159e-02 -2.344275805654661e-03
3032 1.516000000000000e+01 1.612724137382315e-02 -2.230239935840928e-03
3033 1.516500000000000e+01 1.613812023798999e-02 -2.126611487085484e-03
3034 1.517000000000000e+01 1.614850748869401e-02 -2.033772903331510e-03
3035 1.517500000000000e+01 1.615845796702331e-02 -1.952054461895614e-03
3036 1.518000000000000e+01 1.616802803331296e-02 -1.881733012965014e-03
3037 1.518500000000000e+01 1.617727529715296e-02 -1.823031038128420e-03
3038 1.519000000000000e+01 1.618625834369425e-02 -1.776116010177020e-03
3039 1.519500000000000e+01 1.619503645725473e-02 -1.741099839591698e-03
3040 1.520000000000000e+01 1.620366934209017e-02 -1.718038533482513e-03
3041 1.520500000000000e+01 1.621221684258956e-02 -1.706931981715343e-03
3042 1.521000000000000e+01 1.622073866190732e-02 -1.707723787802706e-03
3043 1.521500000000000e+01 1.622929408046758e-02 -1.720301274588110e-03
3044 1.522000000000000e+01 1.623794167465320e-02 -1.744495534694579e-03
3045 1.522500000000000e+01 1.624673903581453e-02 -1.780081619529028e-03
3046 1.523000000000000e+01 1.625574249084849e-02 -1.826778898106340e-03
3047 1.523500000000000e+01 1.626500682479559e-02 -1.884251584982621e-03
3048 1.524000000000000e+01 1.627458500669832e-02 -1.952109553116088e-03
3049 1.524500000000000e+01 1.628452792032675e-02 -2.029909404654973e-03
3050 1.525000000000000e+01 1.629488410074487e-02 -2.117155931813386e-03
3051 1.525500000000000e+01 1.630569947964489e-02 -2.213303967835145e-03
3052 1.526000000000000e+01 1.631701714042322e-02 -2.317760687020609e-03
3053 1.526500000000000e+01 1.632887708651509e-02 -2.429888409238856e-03
3054 1.527000000000000e+01 1.634131602451561e-02 -2.549007913188461e-03
3055 1.527500000000000e+01 1.635436716564698e-02 -2.674402284696953e-03
3056 1.528000000000000e+01 1.636806004736258e-02 -2.805321245347159e-03
3057 1.528500000000000e+01 1.638242037810045e-02 -2.940985982746724e-03
3058 1.529000000000000e+01 1.639746990719004e-02 -3.080594433413353e-03
3059 1.529500000000000e+01 1.641322632243458e-02 -3.223326859824738e-03
3060 1.530000000000000e+01 1.642970317578829e-02 -3.368351774923894e-03
3061 1.530500000000000e+01 1.644690984018382e-02 -3.514832042128546e-03
3062 1.531000000000000e+01 1.646485149620958e-02 -3.661930967524540e-03
3063 1.531500000000000e+01 1.648352914985907e-02 -3.808818430428573e-03
3064 1.532000000000000e+01 1.650293968051386e-02 -3.954676827788717e-03
3065 1.532500000000000e+01 1.652307591813695e-02 -4.098706743604907e-03
3066 1.533000000000000e+01 1.654392674794991e-02 -4.240132249577755e-03
3067 1.533500000000000e+01 1.656547724063273e-02 -4.378205752431086e-03
3068 1.534000000000000e+01 1.658770880547422e-02 -4.512212332485888e-03
3069 1.534500000000000e+01 1.661059936395759e-02 -4.641473509536809e-03
3070 1.535000000000000e+01 1.663412354056959e-02 -4.765350336555230e-03
3071 1.535500000000000e+01 1.665825286732314e-02 -4.883245954090398e-03
3072 1.536000000000000e+01 1.668295600011049e-02 -4.994607500208303e-03
3073 1.536500000000000e+01 1.670819894232523e-02 -5.098927368152317e-03
3074 1.537000000000000e+01 1.673394527379202e-02 -5.195744034125482e-03
3075 1.537500000000000e+01 1.676015638266648e-02 -5.284642287506358e-03
3076 1.538000000000000e+01 1.678679169666708e-02 -5.365253009870230e-03
3077 1.538500000000000e+01 1.681380891276518e-02 -5.437252646345314e-03
3078 1.539000000000000e+01 1.684116422313053e-02 -5.500362269827974e-03
3079 1.539500000000000e+01 1.686881253546346e-02 -5.554346434877289e-03
3080 1.540000000000000e+01 1.689670768747931e-02 -5.599011844736879e-03
3081 1.540500000000000e+01 1.692480265391083e-02 -5.634205805193915e-03
3082 1.541000000000000e+01 1.695304974553125e-02 -5.659814652858586e-03
3083 1.541500000000000e+01 1.698140080043942e-02 -5.675762051282618e-03
3084 1.542000000000000e+01 1.700980736604407e-02 -5.682007246576859e-03
3085 1.542500000000000e+01 1.703822087290519e-02 -5.678543377740652e-03
3086 1.543000000000000e+01 1.706659279982148e-02 -5.665395664777861e-03
3087 1.543500000000000e+01 1.709487482955296e-02 -5.642619600365606e-03
3088 1.544000000000000e+01 1.712301899582513e-02 -5.610299170655253e-03
3089 1.544500000000000e+01 1.715097782125952e-02 -5.568544975176337e-03
3090 1.545000000000000e+01 1.717870444557690e-02 -5.517492319029316e-03
3091 1.545500000000000e+01 1.720615274444981e-02 -5.457299222655365e-03
3092 1.546000000000000e+01 1.723327743780345e-02 -5.388144360551905e-03
3093 1.546500000000000e+01 1.726003418805533e-02 -5.310224876353686e-03
3094 1.547000000000000e+01 1.728637968656699e-02 -5.223754127570146e-03
3095 1.547500000000000e+01 1.731227172933103e-02 -5.128959290345847e-03
3096 1.548000000000000e+01 1.733766927947045e-02 -5.026078847691906e-03
3097 1.548500000000000e+01 1.736253251780795e-02 -4.915360039348116e-03
3098 1.549000000000000e+01 1.738682287986393e-02 -4.797056238459163e-03
3099 1.549500000000000e+01 1.741050308019254e-02 -4.671424245117350e-03
3100 1.550000000000000e+01 1.743353712231510e-02 -4.538721630353848e-03
3101 1.550500000000000e+01 1.745589029649608e-02 -4.399204186000816e-03
3102 1.551000000000000e+01 1.747752916417511e-02 -4.253123356079413e-03
3103 1.551500000000000e+01 1.749842153005687e-02 -4.100723936062423e-03
3104 1.552000000000000e+01 1.751853640353573e-02 -3.942241980325889e-03
3105 1.552500000000000e+01 1.753784394986013e-02 -3.777902941948241e-03
3106 1.553000000000000e+01 1.755631543295522e-02 -3.607920158543720e-03
3107 1.553500000000000e+01 1.757392315144557e-02 -3.432493731736486e-03
3108 1.554000000000000e+01 1.759064037027258e-02 -3.251809798854310e-03
3109 1.554500000000000e+01 1.760644124943411e-02 -3.066040235211176e-03
3110 1.555000000000000e+01 1.762130077262469e-02 -2.875342840980011e-03
3111 1.555500000000000e+01 1.763519467784391e-02 -2.679862004839606e-03
3112 1.556000000000000e+01 1.764809939267309e-02 -2.479729848658963e-03
3113 1.556500000000000e+01 1.765999197633050e-02 -2.275067812007592e-03
3114 1.557000000000000e+01 1.767085007079316e-02 -2.065988754651471e-03
3115 1.557500000000000e+01 1.768065186387702e-02 -1.852599402951682e-03
3116 1.558000000000000e+01 1.768937606482268e-02 -1.635003265221258e-03
3117 1.558500000000000e+01 1.769700189652923e-02 -1.413303882458194e-03
3118 1.559000000000000e+01 1.770350910364726e-02 -1.187608355479597e-03
3119 1.559500000000000e+01 1.770887798008403e-02 -9.580311605361658e-04
3120 1.560000000000000e+01 1.771308941525263e-02 -7.246981155617505e-04
3121 1.560500000000000e+01 1.771612496123964e-02 -4.877505098477286e-04
3122 1.561000000000000e+01 1.771796692035110e-02 -2.473492152432755e-04
3123 1.561500000000000e+01 1.771859845339208e-02 -3.678856330679992e-06
3124 1.562000000000000e+01 1.771800370891441e-02 2.430482197723904e-04
3125 1.562500000000000e+01 1.771616797119435e-02 4.925881377459973e-04
3126 1.563000000000000e+01 1.771307782753695e-02 7.446619420647949e-04
3127 1.563500000000000e+01 1.770872135177370e-02 9.989525011633305e-04
3128 1.564000000000000e+01 1.770308830252532e-02 1.255101832953187e-03
3129 1.564500000000000e+01 1.769617033344417e-02 1.512708954720665e-03
3130 1.565000000000000e+01 1.768796121297811e-02 1.771328405908434e-03
3131 1.565500000000000e+01 1.767845704938509e-02 2.030469504177290e-03
3132 1.566000000000000e+01 1.766765651793634e-02 2.289596253035597e-03
3133 1.566500000000000e+01 1.765556108685473e-02 2.548128103541103e-03
3134 1.567000000000000e+01 1.764217523690093e-02 2.805441591391400e-03
3135 1.567500000000000e+01 1.762750667094082e-02 3.060872708005036e-03
3136 1.568000000000000e+01 1.761156650982088e-02 3.313720115016849e-03
3137 1.568500000000000e+01 1.759436946979065e-02 3.563249103422095e-03
3138 1.569000000000000e+01 1.757593401878665e-02 3.808696296658809e-03
3139 1.569500000000000e+01 1.755628250682406e-02 4.049274950546078e-03
3140 1.570000000000000e+01 1.753544126928119e-02 4.284180685942829e-03
3141 1.570500000000000e+01 1.751344069996463e-02 4.512597740813362e-03
3142 1.571000000000000e+01 1.749031529187306e-02 4.733705390691512e-03
3143 1.571500000000000e+01 1.746610364605772e-02 4.946684564544057e-03
3144 1.572000000000000e+01 1.744084844622762e-02 5.150724442160026e-03
3145 1.572500000000000e+01 1.741459640163612e-02 5.345028895220594e-03
3146 1.573000000000000e+01 1.738739815727541e-02 5.528822770628494e-03
3147 1.573500000000000e+01 1.735930817392983e-02 5.701357777354588e-03
3148 1.574000000000000e+01 1.733038457950187e-02 5.861917992433519e-03
3149 1.574500000000000e+01 1.730068899400550e-02 6.009824864605662e-03
3150 1.575000000000000e+01 1.727028633085581e-02 6.144441796607225e-03
3151 1.575500000000000e+01 1.723924457603943e-02 6.265178079445377e-03
3152 1.576000000000000e+01 1.720763455006136e-02 6.371492408163704e-03
3153 1.576500000000000e+01 1.717552965195779e-02 6.462895934333801e-03
3154 1.577000000000000e+01 1.714300559071802e-02 6.538954742296710e-03
3155 1.577500000000000e+01 1.711014010453482e-02 6.599292024134229e-03
3156 1.578000000000000e+01 1.707701267047668e-02 6.643589897237234e-03
3157 1.578500000000000e+01 1.704370420556245e-02 6.671590906393021e-03
3158 1.579000000000000e+01 1.701029676141275e-02 6.683099255866409e-03
3159 1.579500000000000e+01 1.697687321300378e-02 6.677981942004863e-03
3160 1.580000000000000e+01 1.694351694199270e-02 6.656169664154277e-03
3161 1.580500000000000e+01 1.691031151636224e-02 6.617657599150562e-03
3162 1.581000000000000e+01 1.687734036600119e-02 6.562506123231060e-03
3163 1.581500000000000e+01 1.684468645512993e-02 6.490841395390134e-03
3164 1.582000000000000e+01 1.681243195204729e-02 6.402855751019843e-03
3165 1.582500000000000e+01 1.678065789761973e-02 6.298807969784548e-03
3166 1.583000000000000e+01 1.674944387234945e-02 6.179023344543566e-03
3167 1.583500000000000e+01 1.671886766417430e-02 6.043893395002442e-03
3168 1.584000000000000e+01 1.668900493839942e-02 5.893875306384189e-03
3169 1.584500000000000e+01 1.665992891111046e-02 5.729490875694410e-03
3170 1.585000000000000e+01 1.663171002964248e-02 5.551324991159845e-03
3171 1.585500000000000e+01 1.660441566119886e-02 5.360023548206527e-03
3172 1.586000000000000e+01 1.657810979416041e-02 5.156290708185907e-03
3173 1.586500000000000e+01 1.655285275411700e-02 4.940885505533288e-03
3174 1.587000000000000e+01 1.652870093910508e-02 4.714617701750967e-03
3175 1.587500000000000e+01 1.650570657709949e-02 4.478343009139962e-03
3176 1.588000000000000e+01 1.648391750901368e-02 4.232957557093187e-03
3177 1.588500000000000e+01 1.646337700152856e-02 3.979391689057366e-03
3178 1.589000000000000e+01 1.644412359212311e-02 3.718603287694577e-03
3179 1.589500000000000e+01 1.642619096865161e-02 3.451570538004489e-03
3180 1.590000000000000e+01 1.640960788674306e-02 3.179284295384832e-03
3181 1.590500000000000e+01 1.639439812569776e-02 2.902740416033112e-03
3182 1.591000000000000e+01 1.638058048258273e-02 2.622931835816189e-03
3183 1.591500000000000e+01 1.636816880733960e-02 2.340840785564069e-03
3184 1.592000000000000e+01 1.635717207472709e-02 2.057431365187767e-03
3185 1.592500000000000e+01 1.634759449368772e-02 1.773642409830245e-03
3186 1.593000000000000e+01 1.633943565062879e-02 1.490380985558204e-03
3187 1.593500000000000e+01 1.633269068383214e-02 1.208516476935984e-03
3188 1.594000000000000e+01 1.632735048585943e-02 9.288755421721362e-04
3189 1.594500000000000e+01 1.632340192841042e-02 6.522378996010048e-04
3190 1.595000000000000e+01 1.632082810686342e-02 3.793329440782145e-04
3191 1.595500000000000e+01 1.631960859896964e-02 1.108374227953846e-04
3192 1.596000000000000e+01 1.631971973263546e-02 -1.526260646755873e-04
3193 1.596500000000000e+01 1.632113485961639e-02 -4.104896866863328e-04
3194 1.597000000000000e+01 1.632382462950233e-02 -6.622400526623551e-04
3195 1.597500000000000e+01 1.632775726014302e-02 -9.074171551048948e-04
3196 1.598000000000000e+01 1.633289880105337e-02 -1.145612673525420e-03
3197 1.598500000000000e+01 1.633921338687827e-02 -1.376467581337693e-03
3198 1.599000000000000e+01 1.634666347686675e-02 -1.599669246132862e-03
3199 1.599500000000000e+01 1.635521007933960e-02 -1.814948198131106e-03
3200 1.600000000000000e+01 1.636481295884806e-02 -2.022074458807310e-03
3201 1.600500000000000e+01 1.637543082392767e-02 -2.220853699697045e-03
3202 1.601000000000000e+01 1.638702149584503e-02 -2.411123330148257e-03
3203 1.601500000000000e+01 1.639954205722916e-02 -2.592748390384259e-03
3204 1.602000000000000e+01 1.641294897974888e-02 -2.765617549016497e-03
3205 1.602500000000000e+01 1.642719823271932e-02 -2.929639167348341e-03
3206 1.603000000000000e+01 1.644224537142236e-02 -3.084737497260903e-03
3207 1.603500000000000e+01 1.645804560769193e-02 -3.230849068103225e-03
3208 1.604000000000000e+01 1.647455386210339e-02 -3.367919256902496e-03
3209 1.604500000000000e+01 1.649172480026095e-02 -3.495899212424547e-03
3210 1.605000000000000e+01 1.650951285422764e-02 -3.614742975344143e-03
3211 1.605500000000000e+01 1.652787223001440e-02 -3.724404894001054e-03
3212 1.606000000000000e+01 1.654675690316765e-02 -3.824837472876652e-03
3213 1.606500000000000e+01 1.656612060474316e-02 -3.915989418601384e-03
3214 1.607000000000000e+01 1.658591679735366e-02 -3.997804063260446e-03
3215 1.607500000000000e+01 1.660609864537577e-02 -4.070218150076244e-03
3216 1.608000000000000e+01 1.662661897885442e-02 -4.133160858543761e-03
3217 1.608500000000000e+01 1.664743025396120e-02 -4.186553228180401e-03
3218 1.609000000000000e+01 1.666848451113623e-02 -4.230307823149815e-03
3219 1.609500000000000e+01 1.668973333219270e-02 -4.264328695313679e-03
3220 1.610000000000000e+01 1.671112779808936e-02 -4.288511652816851e-03
3221 1.610500000000000e+01 1.673261844872087e-02 -4.302744724071772e-03
3222 1.611000000000000e+01 1.675415524533008e-02 -4.306908921591912e-03
3223 1.611500000000000e+01 1.677568753793679e-02 -4.300879165697324e-03
3224 1.612000000000000e+01 1.679716403698706e-02 -4.284525471121015e-03
3225 1.612500000000000e+01 1.681853279264800e-02 -4.257714301303395e-03
3226 1.613000000000000e+01 1.683974118000009e-02 -4.220310076874512e-03
3227 1.613500000000000e+01 1.686073589341675e-02 -4.172176942063288e-03
3228 1.614000000000000e+01 1.688146294942072e-02 -4.113180605003208e-03
3229 1.614500000000000e+01 1.690186769946678e-02 -4.043190444491529e-03
3230 1.615000000000000e+01 1.692189485386564e-02 -3.962081697750364e-03
3231 1.615500000000000e+01 1.694148851644428e-02 -3.869737841455390e-03
3232 1.616000000000000e+01 1.696059223228019e-02 -3.766053253428936e-03
3233 1.616500000000000e+01 1.697914904897857e-02 -3.650935934729205e-03
3234 1.617000000000000e+01 1.699710159162748e-02 -3.524310390190522e-03
3235 1.617500000000000e+01 1.701439215288048e-02 -3.386120812365334e-03
3236 1.618000000000000e+01 1.703096279975114e-02 -3.236334396916618e-03
3237 1.618500000000000e+01 1.704675549684964e-02 -3.074944778092004e-03
3238 1.619000000000000e+01 1.706171224753206e-02 -2.901975629043818e-03
3239 1.619500000000000e+01 1.707577525314008e-02 -2.717484459680009e-03
3240 1.620000000000000e+01 1.708888709212886e-02 -2.521566434410261e-03
3241 1.620500000000000e+01 1.710099091748418e-02 -2.314358196997546e-03
3242 1.621000000000000e+01 1.711203067409883e-02 -2.096041814780847e-03
3243 1.621500000000000e+01 1.712195133563199e-02 -1.866848516129949e-03
3244 1.622000000000000e+01 1.713069915926013e-02 -1.627062297160364e-03
3245 1.622500000000000e+01 1.713822195860359e-02 -1.377023328785754e-03
3246 1.623000000000000e+01 1.714446939254799e-02 -1.117130950234468e-03
3247 1.623500000000000e+01 1.714939326810594e-02 -8.478462589778246e-04
3248 1.624000000000000e+01 1.715294785513777e-02 -5.696941023813906e-04
3249 1.624500000000000e+01 1.715509020912975e-02 -2.832643858141637e-04
3250 1.625000000000000e+01 1.715578049899591e-02 1.078728217862590e-05
3251 1.625500000000000e+01 1.715498233630797e-02 3.117399046459468e-04
3252 1.626000000000000e+01 1.715266309994945e-02 6.188083339964123e-04
3253 1.626500000000000e+01 1.714879425296800e-02 9.311454626015347e-04
3254 1.627000000000000e+01 1.714335164532343e-02 1.247845428054006e-03
3255 1.627500000000000e+01 1.713631579868746e-02 1.567947906266909e-03
3256 1.628000000000000e+01 1.712767216626077e-02 1.890443365937244e-03
3257 1.628500000000000e+01 1.711741136502809e-02 2.214279250978279e-03
3258 1.629000000000000e+01 1.710552937375098e-02 2.538367104421013e-03
3259 1.629500000000000e+01 1.709202769398388e-02 2.861590343883336e-03
3260 1.630000000000000e+01 1.707691347031215e-02 3.182812705659899e-03
3261 1.630500000000000e+01 1.706019956692728e-02 3.500887104479489e-03
3262 1.631000000000000e+01 1.704190459926735e-02 3.814664744083984e-03
3263 1.631500000000000e+01 1.702205291948644e-02 4.123004362810434e-03
3264 1.632000000000000e+01 1.700067455563925e-02 4.424781322853732e-03
3265 1.632500000000000e+01 1.697780510625790e-02 4.718896433075770e-03
3266 1.633000000000000e+01 1.695348559130849e-02 5.004284331988629e-03
3267 1.633500000000000e+01 1.692776226293802e-02 5.279921332146387e-03
3268 1.634000000000000e+01 1.690068637798703e-02 5.544832531967359e-03
3269 1.634500000000000e+01 1.687231393761834e-02 5.798098149512043e-03
3270 1.635000000000000e+01 1.684270539649191e-02 6.038859078216774e-03
3271 1.635500000000000e+01 1.681192534683618e-02 6.266321548054066e-03
3272 1.636000000000000e+01 1.678004218101137e-02 6.479760964595016e-03
3273 1.636500000000000e+01 1.674712773719023e-02 6.678524955816556e-03
3274 1.637000000000000e+01 1.671325693145320e-02 6.862035646548748e-03
3275 1.637500000000000e+01 1.667850738072474e-02 7.029791238011285e-03
3276 1.638000000000000e+01 1.664295901907309e-02 7.181367050890231e-03
3277 1.638500000000000e+01 1.660669371021584e-02 7.316415968006140e-03
3278 1.639000000000000e+01 1.656979485939303e-02 7.434668550843071e-03
3279 1.639500000000000e+01 1.653234702470741e-02 7.535932731173034e-03
3280 1.640000000000000e+01 1.649443553208130e-02 7.620093273885686e-03
3281 1.640500000000000e+01 1.645614609196855e-02 7.687111065735053e-03
3282 1.641000000000000e+01 1.641756442142395e-02 7.737022161791174e-03
3283 1.641500000000000e+01 1.637877587035064e-02 7.769936793522447e-03
3284 1.642000000000000e+01 1.633986505348872e-02 7.786038204216084e-03
3285 1.642500000000000e+01 1.630091548830848e-02 7.785581340158387e-03
3286 1.643000000000000e+01 1.626200924008714e-02 7.768891430970370e-03
3287 1.643500000000000e+01 1.622322657399877e-02 7.736362370991401e-03
3288 1.644000000000000e+01 1.618464561637722e-02 7.688454849841264e-03
3289 1.644500000000000e+01 1.614634202550036e-02 7.625694215107615e-03
3290 1.645000000000000e+01 1.610838867422615e-02 7.548667936418951e-03
3291 1.645500000000000e+01 1.607085534613617e-02 7.458022713535684e-03
3292 1.646000000000000e+01 1.603380844709079e-02 7.354461079955854e-03
3293 1.646500000000000e+01 1.599731073533661e-02 7.238737519088545e-03
3294 1.647000000000000e+01 1.596142107189991e-02 7.111654058178374e-03
3295 1.647500000000000e+01 1.592619419475483e-02 6.974055271058432e-03
3296 1.648000000000000e+01 1.589168051918932e-02 6.826822812655564e-03
3297 1.648500000000000e+01 1.585792596662827e-02 6.670869387193079e-03
3298 1.649000000000000e+01 1.582497182531739e-02 6.507132341226907e-03
3299 1.649500000000000e+01 1.579285464321600e-02 6.336566852382930e-03
3300 1.650000000000000e+01 1.576160615679356e-02 6.160138799060633e-03
3301 1.650500000000000e+01 1.573125325522540e-02 5.978817592477981e-03
3302 1.651000000000000e+01 1.570181798086878e-02 5.793568918477376e-03
3303 1.651500000000000e+01 1.567331756604062e-02 5.605347530490690e-03
3304 1.652000000000000e+01 1.564576450556387e-02 5.415090341642781e-03
3305 1.652500000000000e+01 1.561916666262420e-02 5.223709881363447e-03
3306 1.653000000000000e+01 1.559352740675024e-02 5.032088197509665e-03
3307 1.653500000000000e+01 1.556884578064910e-02 4.841071307737366e-03
3308 1.654000000000000e+01 1.554511669367287e-02 4.651464378468972e-03
3309 1.654500000000000e+01 1.552233113686441e-02 4.464027625061817e-03
3310 1.655000000000000e+01 1.550047641742225e-02 4.279472862833700e-03
3311 1.655500000000000e+01 1.547953640823607e-02 4.098460950530125e-03
3312 1.656000000000000e+01 1.545949180791695e-02 3.921599978440327e-03
3313 1.656500000000000e+01 1.544032040845167e-02 3.749444094580667e-03
3314 1.657000000000000e+01 1.542199736697114e-02 3.582493170029011e-03
3315 1.657500000000000e+01 1.540449547675138e-02 3.421193004271572e-03
3316 1.658000000000000e+01 1.538778543692843e-02 3.265936096141786e-03
3317 1.658500000000000e+01 1.537183611578996e-02 3.117062979640650e-03
3318 1.659000000000000e+01 1.535661480713202e-02 2.974863841131992e-03
3319 1.659500000000000e+01 1.534208747737864e-02 2.839580599811597e-03
3320 1.660000000000000e+01 1.532821900113390e-02 2.711409178601798e-03
3321 1.660500000000000e+01 1.531497338559262e-02 2.590501937760337e-03
3322 1.661000000000000e+01 1.530231398175630e-02 2.476970288967095e-03
3323 1.661500000000000e+01 1.529020368270295e-02 2.370887315805703e-03
3324 1.662000000000000e+01 1.527860510859824e-02 2.272290473825933e-03
3325 1.662500000000000e+01 1.526748077796469e-02 2.181184248684076e-03
3326 1.663000000000000e+01 1.525679326611140e-02 2.097542754597725e-03
3327 1.663500000000000e+01 1.524650535041872e-02 2.021312297983968e-03
3328 1.664000000000000e+01 1.523658014313156e-02 1.952413875017101e-03
3329 1.664500000000000e+01 1.522698121166854e-02 1.890745568289276e-03
3330 1.665000000000000e+01 1.521767268744867e-02 1.836184901549132e-03
3331 1.665500000000000e+01 1.520861936265305e-02 1.788591107754200e-03
3332 1.666000000000000e+01 1.519978677637113e-02 1.747807326779593e-03
3333 1.666500000000000e+01 1.519114128938526e-02 1.713662770441715e-03
3334 1.667000000000000e+01 1.518265014866671e-02 1.685974797993595e-03
3335 1.667500000000000e+01 1.517428154140532e-02 1.664551027857897e-03
3336 1.668000000000000e+01 1.516600463838813e-02 1.649191316488441e-03
3337 1.668500000000000e+01 1.515778962824044e-02 1.639689750021489e-03
3338 1.669000000000000e+01 1.514960774088792e-02 1.635836611768582e-03
3339 1.669500000000000e+01 1.514143126212275e-02 1.637420193389971e-03
3340 1.670000000000000e+01 1.513323353895402e-02 1.644228658648217e-03
3341 1.670500000000000e+01 1.512498897553627e-02 1.656051762211064e-03
3342 1.671000000000000e+01 1.511667302133191e-02 1.672682468267794e-03
3343 1.671500000000000e+01 1.510826215085359e-02 1.693918464695798e-03
3344 1.672000000000000e+01 1.509973383668495e-02 1.719563532986967e-03
3345 1.672500000000000e+01 1.509106651552372e-02 1.749428727038094e-03
3346 1.673000000000000e+01 1.508223954941457e-02 1.783333395621867e-03
3347 1.673500000000000e+01 1.507323318156750e-02 1.821106057775523e-03
3348 1.674000000000000e+01 1.506402848883681e-02 1.862584948497670e-03
3349 1.674500000000000e+01 1.505460733208253e-02 1.907618419494383e-03
3350 1.675000000000000e+01 1.504495230464187e-02 1.956065126762496e-03
3351 1.675500000000000e+01 1.503504668081490e-02 2.007793953140435e-03
3352 1.676000000000000e+01 1.502487436511046e-02 2.062683680037480e-03
3353 1.676500000000000e+01 1.501441984401453e-02 2.120622493606561e-03
3354 1.677000000000000e+01 1.500366814017440e-02 2.181507262122295e-03
3355 1.677500000000000e+01 1.499260477139330e-02 2.245242579590467e-03
3356 1.678000000000000e+01 1.498121571437849e-02 2.311739701355009e-03
3357 1.678500000000000e+01 1.496948737437975e-02 2.380915265831618e-03
3358 1.679000000000000e+01 1.495740656172018e-02 2.452689872001201e-03
3359 1.679500000000000e+01 1.494496047565974e-02 2.526986577322532e-03
3360 1.680000000000000e+01 1.493213669594695e-02 2.603729338090943e-03
3361 1.680500000000000e+01 1.491892318227883e-02 2.682841356005383e-03
3362 1.681000000000000e+01 1.490530828238690e-02 2.764243351549567e-03
3363 1.681500000000000e+01 1.489128074876334e-02 2.847851960297021e-03
3364 1.682000000000000e+01 1.487682976278393e-02 2.933578112873647e-03
3365 1.682500000000000e+01 1.486194496763460e-02 3.021325421315169e-03
3366 1.683000000000000e+01 1.484661650857078e-02 3.110988789956082e-03
3367 1.683500000000000e+01 1.483083507973504e-02 3.202453120820792e-03
3368 1.684000000000000e+01 1.481459197736257e-02 3.295592139096470e-03
3369 1.684500000000000e+01 1.479787915834407e-02 3.390267509217892e-03
3370 1.685000000000000e+01 1.478068930227039e-02 3.486328134272298e-03
3371 1.685500000000000e+01 1.476301587700135e-02 3.583609687751732e-03
3372 1.686000000000000e+01 1.474485320539287e-02 3.681934492050232e-03
3373 1.686500000000000e+01 1.472619653208085e-02 3.781111661993464e-03
3374 1.687000000000000e+01 1.470704208877294e-02 3.880937450873034e-03
3375 1.687500000000000e+01 1.468738715757212e-02 3.981196045543811e-03
3376 1.688000000000000e+01 1.466723012831750e-02 4.081660588894920e-03
3377 1.688500000000000e+01 1.464657055168317e-02 4.182094350113630e-03
3378 1.689000000000000e+01 1.462540918481636e-02 4.282252362486361e-03
3379 1.689500000000000e+01 1.460374802805831e-02 4.381883099568995e-03
3380 1.690000000000000e+01 1.458159035382067e-02 4.480730360967300e-03
3381 1.690500000000000e+01 1.455894072444863e-02 4.578535335042488e-03
3382 1.691000000000000e+01 1.453580500047025e-02 4.675038680090893e-03
3383 1.691500000000000e+01 1.451219033764772e-02 4.769982661656513e-03
3384 1.692000000000000e+01 1.448810517385368e-02 4.863113237263406e-03
3385 1.692500000000000e+01 1.446355920527509e-02 4.954182118410699e-03
3386 1.693000000000000e+01 1.443856335266958e-02 5.042948633615651e-03
3387 1.693500000000000e+01 1.441312971893893e-02 5.129181499086144e-03
3388 1.694000000000000e+01 1.438727153767871e-02 5.212660402520441e-03
3389 1.694500000000000e+01 1.436100311491373e-02 5.293177321874509e-03
3390 1.695000000000000e+01 1.433433976445997e-02 5.370537650861706e-03
3391 1.695500000000000e+01 1.430729773840511e-02 5.444561058709496e-03
3392 1.696000000000000e+01 1.427989415387287e-02 5.515082161622331e-03
3393 1.696500000000000e+01 1.425214691678889e-02 5.581950910737987e-03
3394 1.697000000000000e+01 1.422407464476549e-02 5.645032737788824e-03
3395 1.697500000000000e+01 1.419569658941100e-02 5.704208609813577e-03
3396 1.698000000000000e+01 1.416703255866736e-02 5.759374816705076e-03
3397 1.698500000000000e+01 1.413810284124395e-02 5.810442553411121e-03
3398 1.699000000000000e+01 1.410892813313325e-02 5.857337512082950e-03
3399 1.699500000000000e+01 1.407952946612312e-02 5.899999271719025e-03
3400 1.700000000000000e+01 1.404992814041606e-02 5.938380601122617e-03
3401 1.700500000000000e+01 1.402014566011189e-02 5.972446771096429e-03
3402 1.701000000000000e+01 1.399020367270509e-02 6.002174773556135e-03
3403 1.701500000000000e+01 1.396012391237633e-02 6.027552483089949e-03
3404 1.702000000000000e+01 1.392992814787419e-02 6.048577910888753e-03
3405 1.702500000000000e+01 1.389963813326744e-02 6.065258391174666e-03
3406 1.703000000000000e+01 1.386927556396245e-02 6.077609741339529e-03
3407 1.703500000000000e+01 1.383886203585405e-02 6.085655548559998e-03
3408 1.704000000000000e+01 1.380841900847685e-02 6.089426342015258e-03
3409 1.704500000000000e+01 1.377796777243390e-02 6.088958876659945e-03
3410 1.705000000000000e+01 1.374752941971025e-02 6.084295376496129e-03
3411 1.705500000000000e+01 1.371712481866894e-02 6.075482792766707e-03
3412 1.706000000000000e+01 1.368677459178258e-02 6.062572115439480e-03
3413 1.706500000000000e+01 1.365649909751454e-02 6.045617612926435e-03
3414 1.707000000000000e+01 1.362631841565332e-02 6.024676155647057e-03
3415 1.707500000000000e+01 1.359625233595807e-02 5.999806474932257e-03
3416 1.708000000000000e+01 1.356632035090399e-02 5.971068478061170e-03
3417 1.708500000000000e+01 1.353654165117746e-02 5.938522588877504e-03
3418 1.709000000000000e+01 1.350693512501522e-02 5.902228995324776e-03
3419 1.709500000000000e+01 1.347751936122421e-02 5.862247068222359e-03
3420 1.710000000000000e+01 1.344831265433299e-02 5.818634748067097e-03
3421 1.710500000000000e+01 1.341933301374354e-02 5.771447941782526e-03
3422 1.711000000000000e+01 1.339059817491517e-02 5.720740040260353e-03
3423 1.711500000000000e+01 1.336212561334094e-02 5.666561510508927e-03
3424 1.712000000000000e+01 1.333393255981008e-02 5.608959565961413e-03
3425 1.712500000000000e+01 1.330603601768132e-02 5.547977897180090e-03
3426 1.713000000000000e+01 1.327845278083828e-02 5.483656658356040e-03
3427 1.713500000000000e+01 1.325119945109776e-02 5.416032444571783e-03
3428 1.714000000000000e+01 1.322429245639256e-02 5.345138479384559e-03
3429 1.714500000000000e+01 1.319774806630392e-02 5.271004990703432e-03
3430 1.715000000000000e+01 1.317158240648553e-02 5.193659697511066e-03
3431 1.715500000000000e+01 1.314581146932881e-02 5.113128524669719e-03
3432 1.716000000000000e+01 1.312045112123883e-02 5.029436415071586e-03
3433 1.716500000000000e+01 1.309551710517809e-02 4.942608382663138e-03
3434 1.717000000000000e+01 1.307102503741220e-02 4.852670705446371e-03
3435 1.717500000000000e+01 1.304699039812363e-02 4.759652282615434e-03
3436 1.718000000000000e+01 1.302342851458604e-02 4.663586117459317e-03
3437 1.718500000000000e+01 1.300035453694903e-02 4.564510976479141e-03
3438 1.719000000000000e+01 1.297778340482125e-02 4.462473166455538e-03
3439 1.719500000000000e+01 1.295572980528448e-02 4.357528334963945e-03
3440 1.720000000000000e+01 1.293420812147161e-02 4.249743451367749e-03
3441 1.720500000000000e+01 1.291323237077080e-02 4.139198753705386e-03
3442 1.721000000000000e+01 1.289281613393456e-02 4.025989733946744e-03
3443 1.721500000000000e+01 1.287297247343133e-02 3.910229104775453e-03
3444 1.722000000000000e+01 1.285371384288680e-02 3.792048671868997e-03
3445 1.722500000000000e+01 1.283505198671264e-02 3.671601161414628e-03
3446 1.723000000000000e+01 1.281699783127266e-02 3.549061801777498e-03
3447 1.723500000000000e+01 1.279956136869487e-02 3.424629785087063e-03
3448 1.724000000000000e+01 1.278275153342179e-02 3.298529495765479e-03
3449 1.724500000000000e+01 1.276657607373721e-02 3.171011339730967e-03
3450 1.725000000000000e+01 1.275104142002448e-02 3.042352370385970e-03
3451 1.725500000000000e+01 1.273615255003335e-02 2.912856490411286e-03
3452 1.726000000000000e+01 1.272191285512037e-02 2.782854204497198e-03
3453 1.726500000000000e+01 1.270832400798838e-02 2.652702041672228e-03
3454 1.727000000000000e+01 1.269538583470364e-02 2.522781468883295e-03
3455 1.727500000000000e+01 1.268309619329955e-02 2.393497367592090e-03
3456 1.728000000000000e+01 1.267145086102772e-02 2.265276140178685e-03
3457 1.728500000000000e+01 1.266044343189776e-02 2.138563312570341e-03
3458 1.729000000000000e+01 1.265006522790202e-02 2.013820797941435e-03
3459 1.729500000000000e+01 1.264030522391835e-02 1.891523914565596e-03
3460 1.730000000000000e+01 1.263114998875636e-02 1.772157956736464e-03
3461 1.730500000000000e+01 1.262258364435098e-02 1.656214671896805e-03
3462 1.731000000000000e+01 1.261458784203739e-02 1.544188617685904e-03
3463 1.731500000000000e+01 1.260714175817412e-02 1.436573327140422e-03
3464 1.732000000000000e+01 1.260022210876599e-02 1.333857566265806e-03
3465 1.732500000000000e+01 1.259380318251146e-02 1.236521671188484e-03
3466 1.733000000000000e+01 1.258785689205411e-02 1.145033935756601e-03
3467 1.733500000000000e+01 1.258235284315390e-02 1.059847195961083e-03
3468 1.734000000000000e+01 1.257725842009449e-02 9.813957177584598e-04
3469 1.734500000000000e+01 1.257253888597631e-02 9.100922568450187e-04
3470 1.735000000000000e+01 1.256815749752604e-02 8.463254111745755e-04
3471 1.735500000000000e+01 1.256407563186457e-02 7.904572605355042e-04
3472 1.736000000000000e+01 1.256025292492069e-02 7.428212747129237e-04
3473 1.736500000000000e+01 1.255664741911744e-02 7.037204795778962e-04
3474 1.737000000000000e+01 1.255321572012491e-02 6.734258739982124e-04
3475 1.737500000000000e+01 1.254991316037746e-02 6.521750478327704e-04
3476 1.738000000000000e+01 1.254669396964658e-02 6.401709640613262e-04
3477 1.738500000000000e+01 1.254351145073684e-02 6.375809277869848e-04
3478 1.739000000000000e+01 1.254031816036871e-02 6.445356625306431e-04
3479 1.739500000000000e+01 1.253706609411154e-02 6.611284455004807e-04
3480 1.740000000000000e+01 1.253370687591371e-02 6.874143892332540e-04
3481 1.740500000000000e+01 1.253019195021920e-02 7.234097260777617e-04
3482 1.741000000000000e+01 1.252647277865293e-02 7.690911921542920e-04
3483 1.741500000000000e+01 1.252250103829766e-02 8.243954923159436e-04
3484 1.742000000000000e+01 1.251822882372977e-02 8.892187899789405e-04
3485 1.742500000000000e+01 1.251360885039787e-02 9.634164008787138e-04
3486 1.743000000000000e+01 1.250859465972098e-02 1.046802569959482e-03
3487 1.743500000000000e+01 1.250314082469828e-02 1.139150455031768e-03
3488 1.744000000000000e+01 1.249720315517067e-02 1.240192333540335e-03
3489 1.744500000000000e+01 1.249073890136287e-02 1.349620139734498e-03
3490 1.745000000000000e+01 1.248370695377332e-02 1.467086269002493e-03
3491 1.745500000000000e+01 1.247606803867285e-02 1.592204787925766e-03
3492 1.746000000000000e+01 1.246778490589406e-02 1.724553085580283e-03
3493 1.746500000000000e+01 1.245882250781705e-02 1.863673886504102e-03
3494 1.747000000000000e+01 1.244914816702902e-02 2.009077841336193e-03
3495 1.747500000000000e+01 1.243873172940368e-02 2.160246490490181e-03
3496 1.748000000000000e+01 1.242754570212412e-02 2.316635687549251e-03
3497 1.748500000000000e+01 1.241556537252819e-02 2.477679528567478e-03
3498 1.749000000000000e+01 1.240276890683845e-02 2.642794564877704e-03
3499 1.749500000000000e+01 1.238913742687942e-02 2.811384320722254e-03
3500 1.750000000000000e+01 1.237465506363122e-02 2.982844148391450e-03
3501 1.750500000000000e+01 1.235930898539550e-02 3.156566170758879e-03
3502 1.751000000000000e+01 1.234308940192363e-02 3.331944219553407e-03
3503 1.751500000000000e+01 1.232598954319997e-02 3.508378783578792e-03
3504 1.752000000000000e+01 1.230800561408785e-02 3.685281835430487e-03
3505 1.752500000000000e+01 1.228913672484566e-02 3.862081327810074e-03
3506 1.753000000000000e+01 1.226938480080975e-02 4.038225365121662e-03
3507 1.753500000000000e+01 1.224875447119445e-02 4.213185980717071e-03
3508 1.754000000000000e+01 1.222725294100258e-02 4.386462401839708e-03
3509 1.754500000000000e+01 1.220488984717605e-02 4.557583815767430e-03
3510 1.755000000000000e+01 1.218167710284490e-02 4.726111472308503e-03
3511 1.755500000000000e+01 1.215762873245296e-02 4.891640314497181e-03
3512 1.756000000000000e+01 1.213276069969993e-02 5.053799969090278e-03
3513 1.756500000000000e+01 1.210709073276206e-02 5.212255169340096e-03
3514 1.757000000000000e+01 1.208063814800653e-02 5.366705653386816e-03
3515 1.757500000000000e+01 1.205342367622819e-02 5.516885617140588e-03
3516 1.758000000000000e+01 1.202546929183512e-02 5.662562615782463e-03
3517 1.758500000000000e+01 1.199679805007037e-02 5.803536182469315e-03
3518 1.759000000000000e+01 1.196743393001043e-02 5.939636128005077e-03
3519 1.759500000000000e+01 1.193740168879032e-02 6.070720468187574e-03
3520 1.760000000000000e+01 1.190672672532855e-02 6.196673287917065e-03
3521 1.760500000000000e+01 1.187543495591115e-02 6.317402366562419e-03
3522 1.761000000000000e+01 1.184355270166293e-02 6.432836755720928e-03
3523 1.761500000000000e+01 1.181110658835394e-02 6.542924316477183e-03
3524 1.762000000000000e+01 1.177812345849816e-02 6.647629277267697e-03
3525 1.762500000000000e+01 1.174463029558126e-02 6.746929831535908e-03
3526 1.763000000000000e+01 1.171065416018280e-02 6.840815790098986e-03
3527 1.763500000000000e+01 1.167622213768027e-02 6.929286445256366e-03
3528 1.764000000000000e+01 1.164136129573023e-02 7.012348449819683e-03
3529 1.764500000000000e+01 1.160609865318207e-02 7.090013950517005e-03
3530 1.765000000000000e+01 1.157046115622506e-02 7.162298877005924e-03
3531 1.765500000000000e+01 1.153447566441201e-02 7.229221365179228e-03
3532 1.766000000000000e+01 1.149816894257327e-02 7.290800484582860e-03
3533 1.766500000000000e+01 1.146156765956619e-02 7.347055021966753e-03
3534 1.767000000000000e+01 1.142469839235360e-02 7.398002600922382e-03
3535 1.767500000000000e+01 1.138758763355696e-02 7.443658937233977e-03
3536 1.768000000000000e+01 1.135026180298127e-02 7.484037261917820e-03
3537 1.768500000000000e+01 1.131274726093778e-02 7.519148016399413e-03
3538 1.769000000000000e+01 1.127507032281727e-02 7.548998671325080e-03
3539 1.769500000000000e+01 1.123725727422453e-02 7.573593699561343e-03
3540 1.770000000000000e+01 1.119933438582166e-02 7.592934818489994e-03
3541 1.770500000000000e+01 1.116132792603963e-02 7.607021289857130e-03
3542 1.771000000000000e+01 1.112326417292309e-02 7.615850383757561e-03
3543 1.771500000000000e+01 1.108516942220206e-02 7.619418045123894e-03
3544 1.772000000000000e+01 1.104706999247185e-02 7.617719605690354e-03
3545 1.772500000000000e+01 1.100899222614515e-02 7.610750659381438e-03
3546 1.773000000000000e+01 1.097096248587803e-02 7.598508095441048e-03
3547 1.773500000000000e+01 1.093300714519074e-02 7.580991171352025e-03
3548 1.774000000000000e+01 1.089515257416451e-02 7.558202684521120e-03
3549 1.774500000000000e+01 1.085742511834553e-02 7.530150374890354e-03
3550 1.775000000000000e+01 1.081985107041561e-02 7.496848321864036e-03
3551 1.775500000000000e+01 1.078245663512689e-02 7.458318464159674e-03
3552 1.776000000000000e+01 1.074526788577401e-02 7.414592281662635e-03
3553 1.776500000000000e+01 1.070831071231026e-02 7.365712544071812e-03
3554 1.777000000000000e+01 1.067161076033329e-02 7.311735207338188e-03
3555 1.777500000000000e+01 1.063519336023688e-02 7.252731382578759e-03
3556 1.778000000000000e+01 1.059908344650751e-02 7.188789459178224e-03
3557 1.778500000000000e+01 1.056330546564510e-02 7.120017301787129e-03
3558 1.779000000000000e+01 1.052788327348964e-02 7.046544533295673e-03
3559 1.779500000000000e+01 1.049284002031214e-02 6.968524908756990e-03
3560 1.780000000000000e+01 1.045819802440207e-02 6.886138736916791e-03
3561 1.780500000000000e+01 1.042397863294298e-02 6.799595352191545e-03
3562 1.781000000000000e+01 1.039020207088015e-02 6.709135497828811e-03
3563 1.781500000000000e+01 1.035688727796469e-02 6.615033756673938e-03
3564 1.782000000000000e+01 1.032405173331341e-02 6.517600814959223e-03
3565 1.782500000000000e+01 1.029171126981510e-02 6.417185580431806e-03
3566 1.783000000000000e+01 1.025987987750909e-02 6.314177131372389e-03
3567 1.783500000000000e+01 1.022856949850137e-02 6.209006316737486e-03
3568 1.784000000000000e+01 1.019778981434172e-02 6.102147065689678e-03
3569 1.784500000000000e+01 1.016754802784448e-02 5.994117255880838e-03
3570 1.785000000000000e+01 1.013784864178291e-02 5.885479149014827e-03
3571 1.785500000000000e+01 1.010869323635433e-02 5.776839230264841e-03
3572 1.786000000000000e+01 1.008008024948026e-02 5.668847493467410e-03
3573 1.786500000000000e+01 1.005200476141965e-02 5.562196156461141e-03
3574 1.787000000000000e+01 1.002445828791565e-02 5.457617591986264e-03
3575 1.787500000000000e+01 9.997428585499790e-03 5.355881735624735e-03
3576 1.788000000000000e+01 9.970899470559402e-03 5.257792710722242e-03
3577 1.788500000000000e+01 9.944850658392568e-03 5.164184793926552e-03
3578 1.789000000000000e+01 9.919257622620137e-03 5.075917914609818e-03
3579 1.789500000000000e+01 9.894091479246470e-03 4.993872442327074e-03
3580 1.790000000000000e+01 9.869318898196866e-03 4.918943450604729e-03
3581 1.790500000000000e+01 9.844902044740422e-03 4.852034668090255e-03
3582 1.791000000000000e+01 9.820798551515963e-03 4.794052008350036e-03
3583 1.791500000000000e+01 9.796961524656922e-03 4.745896782765158e-03
3584 1.792000000000000e+01 9.773339583688312e-03 4.708458821056638e-03
3585 1.792500000000000e+01 9.749876936446356e-03 4.682609375805669e-03
3586 1.793000000000000e+01 9.726513489930255e-03 4.669194053974479e-03
3587 1.793500000000000e+01 9.703184995906611e-03 4.669025707926266e-03
3588 1.794000000000000e+01 9.679823232850993e-03 4.682877337103264e-03
3589 1.794500000000000e+01 9.656356222535578e-03 4.711475148866384e-03
3590 1.795000000000000e+01 9.632708481362329e-03 4.755491575991755e-03
3591 1.795500000000000e+01 9.608801306775661e-03 4.815538409275177e-03
3592 1.796000000000000e+01 9.584553097269577e-03 4.892160032454740e-03
3593 1.796500000000000e+01 9.559879706451113e-03 4.985826534920079e-03
3594 1.797000000000000e+01 9.534694831920376e-03 5.096926887659947e-03
3595 1.797500000000000e+01 9.508910437574514e-03 5.225762122762490e-03
3596 1.798000000000000e+01 9.482437210692751e-03 5.372538282699679e-03
3597 1.798500000000000e+01 9.455185054747517e-03 5.537359390928032e-03
3598 1.799000000000000e+01 9.427063616783471e-03 5.720220276828059e-03
3599 1.799500000000000e+01 9.397982851979236e-03 5.920999254271919e-03
3600 1.800000000000000e+01 9.367853624240752e-03 8.959336702973886e-03
3601 1.800500000000000e+01 9.308389484949497e-03 1.186895237594854e-02
3602 1.801000000000000e+01 9.249164100481266e-03 1.182124126324346e-02
3603 1.801500000000000e+01 9.190177072317063e-03 1.177360989297327e-02
3604 1.802000000000000e+01 9.131428001551534e-03 1.172605834280915e-02
3605 1.802500000000000e+01 9.072916488888971e-03 1.167858669042232e-02
3606 1.803000000000000e+01 9.014642134647310e-03 1.163119501299548e-02
3607 1.803500000000000e+01 8.956604538759017e-03 1.158388338815541e-02
3608 1.804000000000000e+01 8.898803300765756e-03 1.153665189366215e-02
3609 1.804500000000000e+01 8.841238019822395e-03 1.148950060683163e-02
3610 1.805000000000000e+01 8.783908294697440e-03 1.144242960529063e-02
3611 1.805500000000000e+01 8.726813723769489e-03 1.139543896657713e-02
3612 1.806000000000000e+01 8.669953905031669e-03 1.134852876849557e-02
3613 1.806500000000000e+01 8.613328436084533e-03 1.130169908858392e-02
3614 1.807000000000000e+01 8.556936914145830e-03 1.125495000433574e-02
3615 1.807500000000000e+01 8.500778936041176e-03 1.120828159377751e-02
3616 1.808000000000000e+01 8.444854098208054e-03 1.116169393440281e-02
3617 1.808500000000000e+01 8.389161996697148e-03 1.111518710388282e-02
3618 1.809000000000000e+01 8.333702227169226e-03 1.106876118006639e-02
3619 1.809500000000000e+01 8.278474384896484e-03 1.102241624080236e-02
3620 1.810000000000000e+01 8.223478064761203e-03 1.097615236380634e-02
3621 1.810500000000000e+01 8.168712861258420e-03 1.092996962679393e-02
3622 1.811000000000000e+01 8.114178368493263e-03 1.088386810783604e-02
3623 1.811500000000000e+01 8.059874180180060e-03 1.083784788455944e-02
3624 1.812000000000000e+01 8.005799889647669e-03 1.079190903481297e-02
3625 1.812500000000000e+01 7.951955089831930e-03 1.074605163684517e-02
3626 1.813000000000000e+01 7.898339373279217e-03 1.070027576823840e-02
3627 1.813500000000000e+01 7.844952332149546e-03 1.065458150693033e-02
3628 1.814000000000000e+01 7.791793558209914e-03 1.060896893108065e-02
3629 1.814500000000000e+01 7.738862642838740e-03 1.056343811876026e-02
3630 1.815000000000000e+01 7.686159177022311e-03 1.051798914772917e-02
3631 1.815500000000000e+01 7.633682751361448e-03 1.047262209588062e-02
3632 1.816000000000000e+01 7.581432956063505e-03 1.042733704172960e-02
3633 1.816500000000000e+01 7.529409380944152e-03 1.038213406308053e-02
3634 1.817000000000000e+01 7.477611615432700e-03 1.033701323791547e-02
3635 1.817500000000000e+01 7.426039248564997e-03 1.029197464461618e-02
3636 1.818000000000000e+01 7.374691868986538e-03 1.024701836112030e-02
3637 1.818500000000000e+01 7.323569064953794e-03 1.020214446558754e-02
3638 1.819000000000000e+01 7.272670424330663e-03 1.015735303635523e-02
3639 1.819500000000000e+01 7.221995534590242e-03 1.011264415162749e-02
3640 1.820000000000000e+01 7.171543982814388e-03 1.006801788943079e-02
3641 1.820500000000000e+01 7.121315355695934e-03 1.002347432801365e-02
3642 1.821000000000000e+01 7.071309239534251e-03 9.979013545891036e-03
3643 1.821500000000000e+01 7.021525220237024e-03 9.934635621178245e-03
3644 1.822000000000000e+01 6.971962883322469e-03 9.890340632079386e-03
3645 1.822500000000000e+01 6.922621813916230e-03 9.846128657198250e-03
3646 1.823000000000000e+01 6.873501596750486e-03 9.801999774694536e-03
3647 1.823500000000000e+01 6.824601816169285e-03 9.757954062905583e-03
3648 1.824000000000000e+01 6.775922056121431e-03 9.713991600390770e-03
3649 1.824500000000000e+01 6.727461900165377e-03 9.670112465531844e-03
3650 1.825000000000000e+01 6.679220931466112e-03 9.626316736577323e-03
3651 1.825500000000000e+01 6.631198732799604e-03 9.582604492130997e-03
3652 1.826000000000000e+01 6.583394886544802e-03 9.538975810841066e-03
3653 1.826500000000000e+01 6.535808974691193e-03 9.495430770911639e-03
3654 1.827000000000000e+01 6.488440578835686e-03 9.451969451035325e-03
3655 1.827500000000000e+01 6.441289280180840e-03 9.408591929727095e-03
3656 1.828000000000000e+01 6.394354659538415e-03 9.365298285413104e-03
3657 1.828500000000000e+01 6.347636297326709e-03 9.322088596830369e-03
3658 1.829000000000000e+01 6.301133773570111e-03 9.278962942671498e-03
3659 1.829500000000000e+01 6.254846667899994e-03 9.235921401540281e-03
3660 1.830000000000000e+01 6.208774559554708e-03 9.192964051907282e-03
3661 1.830500000000000e+01 6.162917027380921e-03 9.150090972420699e-03
3662 1.831000000000000e+01 6.117273649830501e-03 9.107302242128412e-03
3663 1.831500000000000e+01 6.071844004959637e-03 9.064597939500985e-03
3664 1.832000000000000e+01 6.026627670435492e-03 9.021978143097797e-03
3665 1.832500000000000e+01 5.981624223528659e-03 8.979442932055548e-03
3666 1.833000000000000e+01 5.936833241114936e-03 8.936992385022435e-03
3667 1.833500000000000e+01 5.892254299678434e-03 8.894626580602250e-03
3668 1.834000000000000e+01 5.847886975308914e-03 8.852345597842870e-03
3669 1.834500000000000e+01 5.803730843700006e-03 8.810149515658949e-03
3670 1.835000000000000e+01 5.759785480152324e-03 8.768038412698687e-03
3671 1.835500000000000e+01 5.716050459573019e-03 8.726012367921143e-03
3672 1.836000000000000e+01 5.672525356473113e-03 8.684071460329790e-03
3673 1.836500000000000e+01 5.629209744969721e-03 8.642215768706052e-03
3674 1.837000000000000e+01 5.586103198786052e-03 8.600445372053400e-03
3675 1.837500000000000e+01 5.543205291249187e-03 8.558760349464123e-03
3676 1.838000000000000e+01 5.500515595291411e-03 8.517160779852873e-03
3677 1.838500000000000e+01 5.458033683450658e-03 8.475646742089893e-03
3678 1.839000000000000e+01 5.415759127870512e-03 8.434218315445108e-03
3679 1.839500000000000e+01 5.373691500296207e-03 8.392875579055215e-03
3680 1.840000000000000e+01 5.331830372079960e-03 8.351618611657230e-03
3681 1.840500000000000e+01 5.290175314179635e-03 8.310447492476669e-03
3682 1.841000000000000e+01 5.248725897155193e-03 8.269362300872274e-03
3683 1.841500000000000e+01 5.207481691170912e-03 8.228363115803106e-03
3684 1.842000000000000e+01 5.166442265997162e-03 8.187450016317044e-03
3685 1.842500000000000e+01 5.125607191007742e-03 8.146623081772830e-03
3686 1.843000000000000e+01 5.084976035179434e-03 8.105882391529207e-03
3687 1.843500000000000e+01 5.044548367092450e-03 8.065228024500826e-03
3688 1.844000000000000e+01 5.004323754934425e-03 8.024660059957611e-03
3689 1.844500000000000e+01 4.964301766492873e-03 7.984178577569168e-03
3690 1.845000000000000e+01 4.924481969158734e-03 7.943783656294556e-03
3691 1.845500000000000e+01 4.884863929929928e-03 7.903475375314883e-03
3692 1.846000000000000e+01 4.845447215405585e-03 7.863253814388571e-03
3693 1.846500000000000e+01 4.806231391786042e-03 7.823119052652316e-03
3694 1.847000000000000e+01 4.767216024879062e-03 7.783071169376043e-03
3695 1.847500000000000e+01 4.728400680092282e-03 7.743110244184948e-03
3696 1.848000000000000e+01 4.689784922437212e-03 7.703236356570997e-03
3697 1.848500000000000e+01 4.651368316526572e-03 7.663449585626481e-03
3698 1.849000000000000e+01 4.613150426580948e-03 7.623750010932184e-03
3699 1.849500000000000e+01 4.575130816417250e-03 7.584137712379757e-03
3700 1.850000000000000e+01 4.537309049457150e-03 7.544612769017078e-03
3701 1.850500000000000e+01 4.499684688727079e-03 7.505175260336117e-03
3702 1.851000000000000e+01 4.462257296853789e-03 7.465825266361747e-03
3703 1.851500000000000e+01 4.425026436063462e-03 7.426562866408304e-03
3704 1.852000000000000e+01 4.387991668189706e-03 7.387388139834528e-03
3705 1.852500000000000e+01 4.351152554665116e-03 7.348301166576476e-03
3706 1.853000000000000e+01 4.314508656523941e-03 7.309302026303754e-03
3707 1.853500000000000e+01 4.278059534402079e-03 7.270390798552739e-03
3708 1.854000000000000e+01 4.241804748538414e-03 7.231567562904218e-03
3709 1.854500000000000e+01 4.205743858773037e-03 7.192832399294247e-03
3710 1.855000000000000e+01 4.169876424545471e-03 7.154185387348022e-03
3711 1.855500000000000e+01 4.134202004899556e-03 7.115626606646330e-03
3712 1.856000000000000e+01 4.098720158479008e-03 7.077156137302865e-03
3713 1.856500000000000e+01 4.063430443526528e-03 7.038774058854003e-03
3714 1.857000000000000e+01 4.028332417890468e-03 7.000480451058166e-03
3715 1.857500000000000e+01 3.993425639015946e-03 6.962275394029049e-03
3716 1.858000000000000e+01 3.958709663950177e-03 6.924158967525074e-03
3717 1.858500000000000e+01 3.924184049340695e-03 6.886131251260252e-03
3718 1.859000000000000e+01 3.889848351437575e-03 6.848192325170643e-03
3719 1.859500000000000e+01 3.855702126088989e-03 6.810342269503167e-03
3720 1.860000000000000e+01 3.821744928742543e-03 6.772581163794200e-03
3721 1.860500000000000e+01 3.787976314451047e-03 6.734909088024210e-03
3722 1.861000000000000e+01 3.754395837862301e-03 6.697326122617753e-03
3723 1.861500000000000e+01 3.721003053224869e-03 6.659832347155614e-03
3724 1.862000000000000e+01 3.687797514390745e-03 6.622427841662670e-03
3725 1.862500000000000e+01 3.654778774808243e-03 6.585112686385841e-03
3726 1.863000000000000e+01 3.621946387526886e-03 6.547886961438820e-03
3727 1.863500000000000e+01 3.589299905193855e-03 6.510750746802074e-03
3728 1.864000000000000e+01 3.556838880058866e-03 6.473704122456070e-03
3729 1.864500000000000e+01 3.524562863969294e-03 6.436747168780954e-03
3730 1.865000000000000e+01 3.492471408371056e-03 6.399879965801603e-03
3731 1.865500000000000e+01 3.460564064311278e-03 6.363102593631709e-03
3732 1.866000000000000e+01 3.428840382434739e-03 6.326415132784646e-03
3733 1.866500000000000e+01 3.397299912983431e-03 6.289817663152064e-03
3734 1.867000000000000e+01 3.365942205803218e-03 6.253310264936474e-03
3735 1.867500000000000e+01 3.334766810334067e-03 6.216893018740066e-03
3736 1.868000000000000e+01 3.303773275615818e-03 6.180566004676535e-03
3737 1.868500000000000e+01 3.272961150287301e-03 6.144329302948393e-03
3738 1.869000000000000e+01 3.242329982586334e-03 6.108182993980193e-03
3739 1.869500000000000e+01 3.211879320347499e-03 6.072127158240903e-03
3740 1.870000000000000e+01 3.181608711003925e-03 6.036161875933033e-03
3741 1.870500000000000e+01 3.151517701588169e-03 6.000287227347911e-03
3742 1.871000000000000e+01 3.121605838730446e-03 5.964503293220957e-03
3743 1.871500000000000e+01 3.091872668655959e-03 5.928810153843500e-03
3744 1.872000000000000e+01 3.062317737192011e-03 5.893207889506868e-03
3745 1.872500000000000e+01 3.032940589760891e-03 5.857696580902072e-03
3746 1.873000000000000e+01 3.003740771382990e-03 5.822276308542484e-03
3747 1.873500000000000e+01 2.974717826675466e-03 5.786947152852662e-03
3748 1.874000000000000e+01 2.945871299854463e-03 5.751709194301569e-03
3749 1.874500000000000e+01 2.917200734732450e-03 5.716562513713441e-03
3750 1.875000000000000e+01 2.888705674717329e-03 5.681507191424018e-03
3751 1.875500000000000e+01 2.860385662818210e-03 5.646543308035490e-03
3752 1.876000000000000e+01 2.832240241636974e-03 5.611670944549729e-03
3753 1.876500000000000e+01 2.804268953372713e-03 5.576890181169247e-03
3754 1.877000000000000e+01 2.776471339825282e-03 5.542201098629462e-03
3755 1.877500000000000e+01 2.748846942386418e-03 5.507603777887837e-03
3756 1.878000000000000e+01 2.721395302046403e-03 5.473098299590973e-03
3757 1.878500000000000e+01 2.694115959390508e-03 5.438684744341060e-03
3758 1.879000000000000e+01 2.667008454602993e-03 5.404363192829109e-03
3759 1.879500000000000e+01 2.640072327462217e-03 5.370133726145809e-03
3760 1.880000000000000e+01 2.613307117341535e-03 5.335996424893352e-03
3761 1.880500000000000e+01 2.586712363213284e-03 5.301951369718338e-03
3762 1.881000000000000e+01 2.560287603644351e-03 5.267998641889093e-03
3763 1.881500000000000e+01 2.534032376794393e-03 5.234138322007809e-03
3764 1.882000000000000e+01 2.507946220424273e-03 5.200370490854311e-03
3765 1.882500000000000e+01 2.482028671885850e-03 5.166695229608109e-03
3766 1.883000000000000e+01 2.456279268128192e-03 5.133112619182256e-03
3767 1.883500000000000e+01 2.430697545694027e-03 5.099622740312171e-03
3768 1.884000000000000e+01 2.405283040725070e-03 5.066225673999725e-03
3769 1.884500000000000e+01 2.380035288954030e-03 5.032921501557652e-03
3770 1.885000000000000e+01 2.354953825709494e-03 4.999710303588145e-03
3771 1.885500000000000e+01 2.330038185918148e-03 4.966592161226302e-03
3772 1.886000000000000e+01 2.305287904097231e-03 4.933567155918084e-03
3773 1.886500000000000e+01 2.280702514358968e-03 4.900635368310091e-03
3774 1.887000000000000e+01 2.256281550414130e-03 4.867796879581832e-03
3775 1.887500000000000e+01 2.232024545563149e-03 4.835051770957222e-03
3776 1.888000000000000e+01 2.207931032704558e-03 4.802400123660178e-03
3777 1.888500000000000e+01 2.184000544326548e-03 4.769842018692572e-03
3778 1.889000000000000e+01 2.160232612517632e-03 4.737377537100684e-03
3779 1.889500000000000e+01 2.136626768955541e-03 4.705006760641339e-03
3780 1.890000000000000e+01 2.113182544911218e-03 4.672729770049955e-03
3781 1.890500000000000e+01 2.089899471255041e-03 4.640546646594856e-03
3782 1.891000000000000e+01 2.066777078445270e-03 4.608457471899641e-03
3783 1.891500000000000e+01 2.043814896536045e-03 4.576462326966180e-03
3784 1.892000000000000e+01 2.021012455175608e-03 4.544561293107208e-03
3785 1.892500000000000e+01 1.998369283604973e-03 4.512754451768686e-03
3786 1.893000000000000e+01 1.975884910657921e-03 4.481041884485393e-03
3787 1.893500000000000e+01 1.953558864760119e-03 4.449423672392427e-03
3788 1.894000000000000e+01 1.931390673933997e-03 4.417899896802524e-03
3789 1.894500000000000e+01 1.909379865792094e-03 4.386470639428097e-03
3790 1.895000000000000e+01 1.887525967539716e-03 4.355135981493063e-03
3791 1.895500000000000e+01 1.865828505977163e-03 4.323896004532202e-03
3792 1.896000000000000e+01 1.844287007494394e-03 4.292750790257926e-03
3793 1.896500000000000e+01 1.822900998074584e-03 4.261700419849745e-03
3794 1.897000000000000e+01 1.801670003295897e-03 4.230744974842438e-03
3795 1.897500000000000e+01 1.780593548326159e-03 4.199884537037235e-03
3796 1.898000000000000e+01 1.759671157925524e-03 4.169119188057735e-03
3797 1.898500000000000e+01 1.738902356445582e-03 4.138449009172263e-03
3798 1.899000000000000e+01 1.718286667833802e-03 4.107874082093232e-03
3799 1.899500000000000e+01 1.697823615624650e-03 4.077394488843922e-03
3800 1.900000000000000e+01 1.677512722945362e-03 4.047010310559429e-03
3801 1.900500000000000e+01 1.657353512519055e-03 4.016721628996578e-03
3802 1.901000000000000e+01 1.637345506655397e-03 3.986528526267463e-03
3803 1.901500000000000e+01 1.617488227256381e-03 3.956431083818046e-03
3804 1.902000000000000e+01 1.597781195817216e-03 3.926429383271923e-03
3805 1.902500000000000e+01 1.578223933423661e-03 3.896523506563554e-03
3806 1.903000000000000e+01 1.558815960751581e-03 3.866713535671806e-03
3807 1.903500000000000e+01 1.539556798066943e-03 3.836999552042641e-03
3808 1.904000000000000e+01 1.520445965231154e-03 3.807381637610519e-03
3809 1.904500000000000e+01 1.501482981690838e-03 3.777859874531941e-03
3810 1.905000000000000e+01 1.482667366485835e-03 3.748434344297280e-03
3811 1.905500000000000e+01 1.463998638247865e-03 3.719105128885403e-03
3812 1.906000000000000e+01 1.445476315196981e-03 3.689872310452813e-03
3813 1.906500000000000e+01 1.427099915143337e-03 3.660735970711926e-03
3814 1.907000000000000e+01 1.408868955489861e-03 3.631696191597200e-03
3815 1.907500000000000e+01 1.390782953227365e-03 3.602753055220731e-03
3816 1.908000000000000e+01 1.372841424937654e-03 3.573906643650204e-03
3817 1.908500000000000e+01 1.355043886790863e-03 3.545157038820079e-03
3818 1.909000000000000e+01 1.337389854549453e-03 3.516504322620406e-03
3819 1.909500000000000e+01 1.319878843564659e-03 3.487948577474143e-03
3820 1.910000000000000e+01 1.302510368774712e-03 3.459489885226930e-03
3821 1.910500000000000e+01 1.285283944712390e-03 3.431128327946453e-03
3822 1.911000000000000e+01 1.268199085495247e-03 3.402863988055671e-03
3823 1.911500000000000e+01 1.251255304831833e-03 3.374696947355815e-03
3824 1.912000000000000e+01 1.234452116021689e-03 3.346627288136617e-03
3825 1.912500000000000e+01 1.217789031950467e-03 3.318655092821032e-03
3826 1.913000000000000e+01 1.201265565093479e-03 3.290780443521157e-03
3827 1.913500000000000e+01 1.184881227515255e-03 3.263003422304678e-03
3828 1.914000000000000e+01 1.168635530870432e-03 3.235324111505733e-03
3829 1.914500000000000e+01 1.152527986400198e-03 3.207742593591689e-03
3830 1.915000000000000e+01 1.136558104934515e-03 3.180258950585824e-03
3831 1.915500000000000e+01 1.120725396894340e-03 3.152873264955502e-03
3832 1.916000000000000e+01 1.105029372284960e-03 3.125585619345728e-03
3833 1.916500000000000e+01 1.089469540700883e-03 3.098396095690958e-03
3834 1.917000000000000e+01 1.074045411328051e-03 3.071304776414152e-03
3835 1.917500000000000e+01 1.058756492936741e-03 3.044311744160311e-03
3836 1.918000000000000e+01 1.043602293886448e-03 3.017417081396800e-03
3837 1.918500000000000e+01 1.028582322122773e-03 2.990620870280125e-03
3838 1.919000000000000e+01 1.013696085183646e-03 2.963923193366469e-03
3839 1.919500000000000e+01 9.989430901891083e-04 2.937324133567287e-03
3840 1.920000000000000e+01 9.843228438479734e-04 2.910823772905857e-03
3841 1.920500000000000e+01 9.698348524600497e-04 2.884422193938363e-03
3842 1.921000000000000e+01 9.554786219085898e-04 2.858119479620669e-03
3843 1.921500000000000e+01 9.412536576638431e-04 2.831915712420141e-03
3844 1.922000000000000e+01 9.271594647843884e-04 2.805810974582101e-03
3845 1.922500000000000e+01 9.131955479180220e-04 2.779805349106823e-03
3846 1.923000000000000e+01 8.993614112933201e-04 2.753898918639308e-03
3847 1.923500000000000e+01 8.856565587316290e-04 2.728091765558105e-03
3848 1.924000000000000e+01 8.720804936377391e-04 2.702383972819078e-03
3849 1.924500000000000e+01 8.586327190034382e-04 2.676775623200456e-03
3850 1.925000000000000e+01 8.453127374057345e-04 2.651266799258423e-03
3851 1.925500000000000e+01 8.321200510108540e-04 2.625857583637980e-03
3852 1.926000000000000e+01 8.190541615693547e-04 2.600548059383812e-03
3853 1.926500000000000e+01 8.061145704170158e-04 2.575338309274144e-03
3854 1.927000000000000e+01 7.933007784766133e-04 2.550228415953981e-03
3855 1.927500000000000e+01 7.806122862574760e-04 2.525218462334777e-03
3856 1.928000000000000e+01 7.680485938532655e-04 2.500308531550033e-03
3857 1.928500000000000e+01 7.556092009419757e-04 2.475498706111523e-03
3858 1.929000000000000e+01 7.432936067921503e-04 2.450789068975112e-03
3859 1.929500000000000e+01 7.311013102522246e-04 2.426179703363118e-03
3860 1.930000000000000e+01 7.190318097585191e-04 2.401670691920543e-03
3861 1.930500000000000e+01 7.070846033330191e-04 2.377262117647660e-03
3862 1.931000000000000e+01 6.952591885820425e-04 2.352954063722379e-03
3863 1.931500000000000e+01 6.835550626957954e-04 2.328746613233790e-03
3864 1.932000000000000e+01 6.719717224497046e-04 2.304639848915713e-03
3865 1.932500000000000e+01 6.605086642066382e-04 2.280633853857239e-03
3866 1.933000000000000e+01 6.491653839111322e-04 2.256728711413913e-03
3867 1.933500000000000e+01 6.379413770924991e-04 2.232924504452782e-03
3868 1.934000000000000e+01 6.268361388666044e-04 2.209221316151755e-03
3869 1.934500000000000e+01 6.158491639309815e-04 2.185619229821967e-03
3870 1.935000000000000e+01 6.049799465683847e-04 2.162118328286056e-03
3871 1.935500000000000e+01 5.942279806481210e-04 2.138718694899566e-03
3872 1.936000000000000e+01 5.835927596193891e-04 2.115420413106861e-03
3873 1.936500000000000e+01 5.730737765170524e-04 2.092223565952622e-03
3874 1.937000000000000e+01 5.626705239598628e-04 2.069128236525941e-03
3875 1.937500000000000e+01 5.523824941517930e-04 2.046134508182362e-03
3876 1.938000000000000e+01 5.422091788780392e-04 2.023242464543884e-03
3877 1.938500000000000e+01 5.321500695063541e-04 2.000452188610780e-03
3878 1.939000000000000e+01 5.222046569919314e-04 1.977763763560958e-03
3879 1.939500000000000e+01 5.123724318707445e-04 1.955177273149644e-03
3880 1.940000000000000e+01 5.026528842604350e-04 1.932692800643565e-03
3881 1.940500000000000e+01 4.930455038643089e-04 1.910310429265039e-03
3882 1.941000000000000e+01 4.835497799677846e-04 1.888030242547245e-03
3883 1.941500000000000e+01 4.741652014388364e-04 1.865852324112183e-03
3884 1.942000000000000e+01 4.648912567266628e-04 1.843776757226578e-03
3885 1.942500000000000e+01 4.557274338665707e-04 1.821803625334795e-03
3886 1.943000000000000e+01 4.466732204733148e-04 1.799933012147648e-03
3887 1.943500000000000e+01 4.377281037450942e-04 1.778165001020682e-03
3888 1.944000000000000e+01 4.288915704631080e-04 1.756499675531487e-03
3889 1.944500000000000e+01 4.201631069897793e-04 1.734937119479696e-03
3890 1.945000000000000e+01 4.115421992683110e-04 1.713477416132037e-03
3891 1.945500000000000e+01 4.030283328284590e-04 1.692120649199325e-03
3892 1.946000000000000e+01 3.946209927763178e-04 1.670866902481194e-03
3893 1.946500000000000e+01 3.863196638036470e-04 1.649716259644052e-03
3894 1.947000000000000e+01 3.781238301798773e-04 1.628668804221078e-03
3895 1.947500000000000e+01 3.700329757614362e-04 1.607724619789863e-03
3896 1.948000000000000e+01 3.620465839819786e-04 1.586883790460902e-03
3897 1.948500000000000e+01 3.541641378568272e-04 1.566146399678559e-03
3898 1.949000000000000e+01 3.463851199851931e-04 1.545512531198057e-03
3899 1.949500000000000e+01 3.387090125448466e-04 1.524982269174302e-03
3900 1.950000000000000e+01 3.311352972934500e-04 1.504555697096066e-03
3901 1.950500000000000e+01 3.236634555738860e-04 1.484232898718574e-03
3902 1.951000000000000e+01 3.162929683062643e-04 1.464013958063504e-03
3903 1.951500000000000e+01 3.090233159932509e-04 1.443898959108125e-03
3904 1.952000000000000e+01 3.018539787151830e-04 1.423887985652073e-03
3905 1.952500000000000e+01 2.947844361367302e-04 1.403981121450570e-03
3906 1.953000000000000e+01 2.878141675006773e-04 1.384178450791751e-03
3907 1.953500000000000e+01 2.809426516288127e-04 1.364480057297612e-03
3908 1.954000000000000e+01 2.741693669277012e-04 1.344886024945424e-03
3909 1.954500000000000e+01 2.674937913793585e-04 1.325396438156545e-03
3910 1.955000000000000e+01 2.609154025461358e-04 1.306011380597383e-03
3911 1.955500000000000e+01 2.544336775733846e-04 1.286730936289615e-03
3912 1.956000000000000e+01 2.480480931832396e-04 1.267555189565783e-03
3913 1.956500000000000e+01 2.417581256777268e-04 1.248484224403157e-03
3914 1.957000000000000e+01 2.355632509392080e-04 1.229518124823414e-03
3915 1.957500000000000e+01 2.294629444294927e-04 1.210656974981461e-03
3916 1.958000000000000e+01 2.234566811893934e-04 1.191900859165429e-03
3917 1.958500000000000e+01 2.175439358378384e-04 1.173249861396997e-03
3918 1.959000000000000e+01 2.117241825754235e-04 1.154704065919887e-03
3919 1.959500000000000e+01 2.059968951786395e-04 1.136263557111050e-03
3920 1.960000000000000e+01 2.003615470043130e-04 1.117928418992165e-03
3921 1.960500000000000e+01 1.948176109887179e-04 1.099698735851362e-03
3922 1.961000000000000e+01 1.893645596457993e-04 1.081574592065593e-03
3923 1.961500000000000e+01 1.840018650680619e-04 1.063556072056215e-03
3924 1.962000000000000e+01 1.787289989252372e-04 1.045643259978135e-03
3925 1.962500000000000e+01 1.735454324682806e-04 1.027836240030666e-03
3926 1.963000000000000e+01 1.684506365249305e-04 1.010135096946030e-03
3927 1.963500000000000e+01 1.634440814988203e-04 9.925399149235403e-04
3928 1.964000000000000e+01 1.585252373756951e-04 9.750507782513296e-04
3929 1.964500000000000e+01 1.536935737163070e-04 9.576677717060278e-04
3930 1.965000000000000e+01 1.489485596586348e-04 9.403909793981313e-04
3931 1.965500000000000e+01 1.442896639223257e-04 9.232204859266346e-04
3932 1.966000000000000e+01 1.397163547993685e-04 9.061563759349411e-04
3933 1.966500000000000e+01 1.352281001629763e-04 8.891987338888185e-04
3934 1.967000000000000e+01 1.308243674604803e-04 8.723476441652167e-04
3935 1.967500000000000e+01 1.265046237213241e-04 8.556031913631301e-04
3936 1.968000000000000e+01 1.222683355468490e-04 8.389654603480068e-04
3937 1.968500000000000e+01 1.181149691178440e-04 8.224345353191609e-04
3938 1.969000000000000e+01 1.140439901936574e-04 8.060105011420404e-04
3939 1.969500000000000e+01 1.100548641064236e-04 7.896934425932756e-04
3940 1.970000000000000e+01 1.061470557677247e-04 7.734834440498162e-04
3941 1.970500000000000e+01 1.023200296659255e-04 7.573805903327013e-04
3942 1.971000000000000e+01 9.857324986439764e-05 7.413849662185612e-04
3943 1.971500000000000e+01 9.490618000373985e-05 7.254966564396170e-04
3944 1.972000000000000e+01 9.131828330000147e-05 7.097157456392722e-04
3945 1.972500000000000e+01 8.780902254734713e-05 6.940423186385658e-04
3946 1.973000000000000e+01 8.437786011361581e-05 6.784764604361726e-04
3947 1.973500000000000e+01 8.102425794298540e-05 6.630182555422692e-04
3948 1.974000000000000e+01 7.774767755819312e-05 6.476677888223037e-04
3949 1.974500000000000e+01 7.454758005476236e-05 6.324251454525864e-04
3950 1.975000000000000e+01 7.142342610366725e-05 6.172904100765209e-04
3951 1.975500000000000e+01 6.837467595399715e-05 6.022636676483728e-04
3952 1.976000000000000e+01 6.540078942718353e-05 5.873450031224081e-04
3953 1.976500000000000e+01 6.250122592277307e-05 5.725345014528926e-04
3954 1.977000000000000e+01 5.967544441265460e-05 5.578322475940922e-04
3955 1.977500000000000e+01 5.692290344683215e-05 5.432383265002727e-04
3956 1.978000000000000e+01 5.424306114765187e-05 5.287528233033356e-04
3957 1.978500000000000e+01 5.163537521379880e-05 5.143758229575468e-04
3958 1.979000000000000e+01 4.909930291807640e-05 5.001074104171721e-04
3959 1.979500000000000e+01 4.663430110962707e-05 4.859476709917487e-04
3960 1.980000000000000e+01 4.423982620815892e-05 4.718966897243604e-04
3961 1.980500000000000e+01 4.191533421238347e-05 4.579545515248640e-04
3962 1.981000000000000e+01 3.966028069291028e-05 4.441213417472056e-04
3963 1.981500000000000e+01 3.747412079491141e-05 4.303971456121047e-04
3964 1.982000000000000e+01 3.535630923678923e-05 4.167820481626450e-04
3965 1.982500000000000e+01 3.330630031328496e-05 4.032761345307279e-04
3966 1.983000000000000e+01 3.132354789148195e-05 3.898794902923441e-04
3967 1.983500000000000e+01 2.940750541036152e-05 3.765922004017597e-04
3968 1.984000000000000e+01 2.755762588746435e-05 3.634143499908760e-04
3969 1.984500000000000e+01 2.577336191045276e-05 3.503460248577284e-04
3970 1.985000000000000e+01 2.405416563888707e-05 3.373873100009916e-04
3971 1.985500000000000e+01 2.239948881044285e-05 3.245382906413852e-04
3972 1.986000000000000e+01 2.080878273247322e-05 3.117990523548997e-04
3973 1.986500000000000e+01 1.928149828689385e-05 2.991696804954813e-04
3974 1.987000000000000e+01 1.781708592751841e-05 2.866502604170762e-04
3975 1.987500000000000e+01 1.641499568272309e-05 2.742408775180394e-04
3976 1.988000000000000e+01 1.507467715233801e-05 2.619416174187705e-04
3977 1.988500000000000e+01 1.379557950853538e-05 2.497525653843979e-04
3978 1.989000000000000e+01 1.257715149849403e-05 2.376738068576856e-04
3979 1.989500000000000e+01 1.141884143995853e-05 2.257054276366688e-04
3980 1.990000000000000e+01 1.032009722212734e-05 2.138475130308848e-04
3981 1.990500000000000e+01 9.280366309649679e-06 2.021001484830975e-04
3982 1.991000000000000e+01 8.299095737296369e-06 1.904634199245692e-04
3983 1.991500000000000e+01 7.375732110403987e-06 1.789374128424726e-04
3984 1.992000000000000e+01 6.509721608871644e-06 1.675222126351628e-04
3985 1.992500000000000e+01 5.700509984052360e-06 1.562179049674484e-04
3986 1.993000000000000e+01 4.947542559197160e-06 1.450245757705915e-04
3987 1.993500000000000e+01 4.250264226346445e-06 1.339423105761739e-04
3988 1.994000000000000e+01 3.608119453435421e-06 1.229711949601864e-04
3989 1.994500000000000e+01 3.020552276744581e-06 1.121113149427089e-04
3990 1.995000000000000e+01 2.487006304008332e-06 1.013627560109143e-04
3991 1.995500000000000e+01 2.006924716635439e-06 9.072560391842899e-05
3992 1.996000000000000e+01 1.579750264824042e-06 8.019994468533298e-05
3993 1.996500000000000e+01 1.204925269782109e-06 6.978586402084375e-05
3994 1.997000000000000e+01 8.818916246156050e-07 5.948344767858771e-05
3995 1.997500000000000e+01 6.100907929962318e-07 4.929278150100913e-05
3996 1.998000000000000e+01 3.889638096055137e-07 3.921395164141472e-05
3997 1.998500000000000e+01 2.179512765820846e-07 2.924704363138630e-05
3998 1.999000000000000e+01 9.649337329165064e-08 1.939214340218598e-05
3999 1.999500000000000e+01 2.402984256022478e-08 9.649337329165064e-06
4000 2.000000000000000e+01 0.000000000000000e+00 0.000000000000000e+00

################################################

Non-Bonded_C3-C4
N 4000 R 5.000000000000000e-03 2.000000000000000e+01

1 5.000000000000000e-03 1.951238500938270e+02 9.986971830701634e+01
2 1.000000000000000e-02 1.946248272065243e+02 9.973943661403553e+01
3 1.500000000000000e-02 1.941264557276866e+02 9.960915492105471e+01
4 2.000000000000000e-02 1.936287356573138e+02 9.947887322807105e+01
5 2.500000000000000e-02 1.931316669954059e+02 9.934859153508739e+01
6 3.000000000000000e-02 1.926352497419629e+02 9.921830984210658e+01
7 3.500000000000000e-02 1.921394838969848e+02 9.908802814912292e+01
8 4.000000000000000e-02 1.916443694604717e+02 9.895774645613926e+01
9 4.500000000000000e-02 1.911499064324234e+02 9.882746476315845e+01
10 5.000000000000000e-02 1.906560948128401e+02 9.869718307017479e+01
11 5.500000000000000e-02 1.901629346017217e+02 9.856690137719397e+01
12 6.000000000000000e-02 1.896704257990682e+02 9.843661968421316e+01
13 6.500000000000000e-02 1.891785684048796e+02 9.830633799122666e+01
14 7.000000000000001e-02 1.886873624191559e+02 9.817605629824584e+01
15 7.500000000000000e-02 1.881968078418971e+02 9.804577460526502e+01
16 8.000000000000000e-02 1.877069046731033e+02 9.791549291228137e+01
17 8.500000000000001e-02 1.872176529127743e+02 9.778521121929771e+01
18 9.000000000000000e-02 1.867290525609103e+02 9.765492952631405e+01
19 9.500000000000000e-02 1.862411036175112e+02 9.752464783333323e+01
20 1.000000000000000e-01 1.857538060825769e+02 9.739436614035242e+01
21 1.050000000000000e-01 1.852671599561076e+02 9.726408444737160e+01
22 1.100000000000000e-01 1.847811652381032e+02 9.713380275438794e+01
23 1.150000000000000e-01 1.842958219285638e+02 9.700352106140429e+01
24 1.200000000000000e-01 1.838111300274892e+02 9.687323936842063e+01
25 1.250000000000000e-01 1.833270895348795e+02 9.674295767543697e+01
26 1.300000000000000e-01 1.828437004507348e+02 9.661267598245615e+01
27 1.350000000000000e-01 1.823609627750550e+02 9.648239428947534e+01
28 1.400000000000000e-01 1.818788765078401e+02 9.635211259649168e+01
29 1.450000000000000e-01 1.813974416490901e+02 9.622183090351086e+01
30 1.500000000000000e-01 1.809166581988050e+02 9.609154921053005e+01
31 1.550000000000000e-01 1.804365261569848e+02 9.596126751754355e+01
32 1.600000000000000e-01 1.799570455236295e+02 9.583098582456273e+01
33 1.650000000000000e-01 1.794782162987391e+02 9.570070413158192e+01
34 1.700000000000000e-01 1.790000384823137e+02 9.557042243859541e+01
35 1.750000000000000e-01 1.785225120743532e+02 9.544014074561460e+01
36 1.800000000000000e-01 1.780456370748576e+02 9.530985905263378e+01
37 1.850000000000000e-01 1.775694134838268e+02 9.517957735965012e+01
38 1.900000000000000e-01 1.770938413012611e+02 9.504929566666647e+01
39 1.950000000000000e-01 1.766189205271602e+02 9.491901397368565e+01
40 2.000000000000000e-01 1.761446511615242e+02 9.478873228070483e+01
41 2.050000000000000e-01 1.756710332043531e+02 9.465845058771833e+01
42 2.100000000000000e-01 1.751980666556470e+02 9.452816889473752e+01
43 2.150000000000000e-01 1.747257515154058e+02 9.439788720175670e+01
44 2.200000000000000e-01 1.742540877836294e+02 9.426760550877304e+01
45 2.250000000000000e-01 1.737830754603180e+02 9.413732381579223e+01
46 2.300000000000000e-01 1.733127145454715e+02 9.400704212280857e+01
47 2.350000000000000e-01 1.728430050390899e+02 9.387676042982491e+01
48 2.400000000000000e-01 1.723739469411733e+02 9.374647873684410e+01
49 2.450000000000000e-01 1.719055402517215e+02 9.361619704386044e+01
50 2.500000000000000e-01 1.714377849707347e+02 9.348591535087678e+01
51 2.550000000000000e-01 1.709706810982127e+02 9.335563365789596e+01
52 2.600000000000000e-01 1.705042286341557e+02 9.322535196491515e+01
53 2.650000000000000e-01 1.700384275785636e+02 9.309507027193149e+01
54 2.700000000000000e-01 1.695732779314364e+02 9.296478857894783e+01
55 2.750000000000000e-01 1.691087796927741e+02 9.283450688596702e+01
56 2.800000000000000e-01 1.686449328625767e+02 9.270422519298620e+01
57 2.850000000000000e-01 1.681817374408442e+02 9.257394350000254e+01
58 2.900000000000000e-01 1.677191934275767e+02 9.244366180701888e+01
59 2.950000000000000e-01 1.672573008227741e+02 9.231338011403523e+01
60 3.000000000000000e-01 1.667960596264363e+02 9.218309842105441e+01
61 3.050000000000000e-01 1.663354698385635e+02 9.205281672807359e+01
62 3.100000000000000e-01 1.658755314591556e+02 9.192253503508994e+01
63 3.150000000000000e-01 1.654162444882126e+02 9.179225334210628e+01
64 3.200000000000000e-01 1.649576089257345e+02 9.166197164912262e+01
65 3.250000000000000e-01 1.644996247717214e+02 9.153168995614180e+01
66 3.300000000000000e-01 1.640422920261731e+02 9.140140826316099e+01
67 3.350000000000000e-01 1.635856106890898e+02 9.127112657017733e+01
68 3.400000000000000e-01 1.631295807604714e+02 9.114084487719651e+01
69 3.450000000000000e-01 1.626742022403178e+02 9.101056318421570e+01
70 3.500000000000000e-01 1.622194751286292e+02 9.088028149122920e+01
71 3.550000000000000e-01 1.617653994254055e+02 9.074999979824554e+01
72 3.600000000000000e-01 1.613119751306467e+02 9.061971810526472e+01
73 3.650000000000000e-01 1.608592022443529e+02 9.048943641228391e+01
74 3.700000000000000e-01 1.604070807665239e+02 9.035915471930025e+01
75 3.750000000000000e-01 1.599556106971599e+02 9.022887302631943e+01
76 3.800000000000000e-01 1.595047920362607e+02 9.009859133333578e+01
77 3.850000000000000e-01 1.590546247838265e+02 8.996830964035212e+01
78 3.900000000000000e-01 1.586051089398572e+02 8.983802794737130e+01
79 3.950000000000000e-01 1.581562445043528e+02 8.970774625438764e+01
80 4.000000000000000e-01 1.577080314773133e+02 8.957746456140683e+01
81 4.050000000000000e-01 1.572604698587387e+02 8.944718286842317e+01
82 4.100000000000000e-01 1.568135596486291e+02 8.931690117543951e+01
83 4.150000000000000e-01 1.563673008469843e+02 8.918661948245870e+01
84 4.200000000000000e-01 1.559216934538045e+02 8.905633778947788e+01
85 4.250000000000000e-01 1.554767374690896e+02 8.892605609649422e+01
86 4.300000000000000e-01 1.550324328928396e+02 8.879577440351056e+01
87 4.350000000000000e-01 1.545887797250545e+02 8.866549271052975e+01
88 4.400000000000000e-01 1.541457779657343e+02 8.853521101754609e+01
89 4.450000000000000e-01 1.537034276148790e+02 8.840492932456243e+01
90 4.500000000000000e-01 1.532617286724886e+02 8.827464763158162e+01
91 4.550000000000000e-01 1.528206811385632e+02 8.814436593860080e+01
92 4.600000000000000e-01 1.523802850131026e+02 8.801408424561714e+01
93 4.650000000000000e-01 1.519405402961070e+02 8.788380255263348e+01
94 4.700000000000000e-01 1.515014469875763e+02 8.775352085965267e+01
95 4.750000000000000e-01 1.510630050875105e+02 8.762323916666901e+01
96 4.800000000000000e-01 1.506252145959096e+02 8.749295747368535e+01
97 4.850000000000000e-01 1.501880755127736e+02 8.736267578070454e+01
98 4.900000000000000e-01 1.497515878381026e+02 8.723239408772372e+01
99 4.950000000000000e-01 1.493157515718964e+02 8.710211239474006e+01
100 5.000000000000000e-01 1.488805667141552e+02 8.697183070175640e+01
101 5.050000000000000e-01 1.484460332648788e+02 8.684154900877559e+01
102 5.100000000000000e-01 1.480121512240674e+02 8.671126731579477e+01
103 5.150000000000000e-01 1.475789205917209e+02 8.658098562281111e+01
104 5.200000000000000e-01 1.471463413678393e+02 8.645070392982461e+01
105 5.250000000000000e-01 1.467144135524226e+02 8.632042223684380e+01
106 5.300000000000000e-01 1.462831371454708e+02 8.619014054386582e+01
107 5.350000000000000e-01 1.458525121469840e+02 8.605985885088216e+01
108 5.400000000000000e-01 1.454225385569620e+02 8.592957715789851e+01
109 5.450000000000000e-01 1.449932163754050e+02 8.579929546491485e+01
110 5.500000000000000e-01 1.445645456023129e+02 8.566901377193119e+01
111 5.550000000000000e-01 1.441365262376857e+02 8.553873207895037e+01
112 5.600000000000001e-01 1.437091582815234e+02 8.540845038596956e+01
113 5.650000000000001e-01 1.432824417338260e+02 8.527816869298590e+01
114 5.700000000000001e-01 1.428563765945935e+02 8.514788700000224e+01
115 5.750000000000001e-01 1.424309628638260e+02 8.501760530702143e+01
116 5.800000000000000e-01 1.420062005415233e+02 8.488732361403777e+01
117 5.850000000000000e-01 1.415820896276856e+02 8.475704192105695e+01
118 5.900000000000000e-01 1.411586301223127e+02 8.462676022807329e+01
119 5.950000000000000e-01 1.407358220254048e+02 8.449647853508964e+01
120 6.000000000000000e-01 1.403136653369618e+02 8.436619684210882e+01
121 6.050000000000000e-01 1.398921600569838e+02 8.423591514912800e+01
122 6.100000000000000e-01 1.394713061854706e+02 8.410563345614435e+01
123 6.150000000000000e-01 1.390511037224223e+02 8.397535176316069e+01
124 6.200000000000000e-01 1.386315526678389e+02 8.384507007017987e+01
125 6.250000000000000e-01 1.382126530217205e+02 8.371478837719621e+01
126 6.300000000000000e-01 1.377944047840670e+02 8.358450668421540e+01
127 6.350000000000000e-01 1.373768079548784e+02 8.345422499123174e+01
128 6.400000000000000e-01 1.369598625341547e+02 8.332394329824808e+01
129 6.450000000000000e-01 1.365435685218959e+02 8.319366160526727e+01
130 6.500000000000000e-01 1.361279259181020e+02 8.306337991228645e+01
131 6.550000000000000e-01 1.357129347227730e+02 8.293309821930279e+01
132 6.600000000000000e-01 1.352985949359090e+02 8.280281652631913e+01
133 6.650000000000000e-01 1.348849065575098e+02 8.267253483333832e+01
134 6.700000000000000e-01 1.344718695875756e+02 8.254225314035466e+01
135 6.750000000000000e-01 1.340594840261063e+02 8.241197144737100e+01
136 6.800000000000000e-01 1.336477498731019e+02 8.228168975439019e+01
137 6.850000000000001e-01 1.332366671285624e+02 8.215140806140937e+01
138 6.900000000000001e-01 1.328262357924878e+02 8.202112636842571e+01
139 6.950000000000001e-01 1.324164558648781e+02 8.189084467544205e+01
140 7.000000000000001e-01 1.320073273457334e+02 8.176056298245840e+01
141 7.050000000000000e-01 1.315988502350535e+02 8.163028128947758e+01
142 7.100000000000000e-01 1.311910245328386e+02 8.149999959649676e+01
143 7.150000000000000e-01 1.307838502390886e+02 8.136971790351026e+01
144 7.200000000000000e-01 1.303773273538035e+02 8.123943621052945e+01
145 7.250000000000000e-01 1.299714558769833e+02 8.110915451754863e+01
146 7.300000000000000e-01 1.295662358086280e+02 8.097887282456782e+01
147 7.350000000000000e-01 1.291616671487376e+02 8.084859113158416e+01
148 7.400000000000000e-01 1.287577498973122e+02 8.071830943860050e+01
149 7.450000000000000e-01 1.283544840543516e+02 8.058802774561968e+01
150 7.500000000000000e-01 1.279518696198560e+02 8.045774605263603e+01
151 7.550000000000000e-01 1.275499065938252e+02 8.032746435965379e+01
152 7.600000000000000e-01 1.271485949762594e+02 8.019718266667155e+01
153 7.650000000000000e-01 1.267479347671585e+02 8.006690097368931e+01
154 7.700000000000000e-01 1.263479259665225e+02 7.993661928070566e+01
155 7.750000000000000e-01 1.259485685743515e+02 7.980633758772342e+01
156 7.800000000000000e-01 1.255498625906453e+02 7.967605589474260e+01
157 7.850000000000000e-01 1.251518080154040e+02 7.954577420175895e+01
158 7.900000000000000e-01 1.247544048486277e+02 7.941549250877671e+01
159 7.950000000000000e-01 1.243576530903163e+02 7.928521081579447e+01
160 8.000000000000000e-01 1.239615527404698e+02 7.915492912281081e+01
161 8.050000000000000e-01 1.235661037990882e+02 7.902464742983000e+01
162 8.100000000000001e-01 1.231713062661715e+02 7.889436573684776e+01
163 8.150000000000001e-01 1.227771601417197e+02 7.876408404386410e+01
164 8.200000000000001e-01 1.223836654257328e+02 7.863380235088187e+01
165 8.250000000000001e-01 1.219908221182109e+02 7.850352065789963e+01
166 8.300000000000001e-01 1.215986302191538e+02 7.837323896491597e+01
167 8.350000000000000e-01 1.212070897285617e+02 7.824295727193373e+01
168 8.400000000000000e-01 1.208162006464345e+02 7.811267557895434e+01
169 8.450000000000000e-01 1.204259629727722e+02 7.798239388597210e+01
170 8.500000000000000e-01 1.200363767075748e+02 7.785211219298702e+01
171 8.550000000000000e-01 1.196474418508423e+02 7.772183050000478e+01
172 8.600000000000000e-01 1.192591584025747e+02 7.759154880702255e+01
173 8.650000000000000e-01 1.188715263627721e+02 7.746126711404031e+01
174 8.700000000000000e-01 1.184845457314343e+02 7.733098542105807e+01
175 8.750000000000000e-01 1.180982165085615e+02 7.720070372807584e+01
176 8.800000000000000e-01 1.177125386941536e+02 7.707042203509218e+01
177 8.850000000000000e-01 1.173275122882106e+02 7.694014034210994e+01
178 8.900000000000000e-01 1.169431372907325e+02 7.680985864912913e+01
179 8.950000000000000e-01 1.165594137017193e+02 7.667957695614547e+01
180 9.000000000000000e-01 1.161763415211710e+02 7.654929526316323e+01
181 9.050000000000000e-01 1.157939207490876e+02 7.641901357018099e+01
182 9.100000000000000e-01 1.154121513854692e+02 7.628873187719734e+01
183 9.150000000000000e-01 1.150310334303157e+02 7.615845018421652e+01
184 9.200000000000000e-01 1.146505668836270e+02 7.602816849123428e+01
185 9.250000000000000e-01 1.142707517454033e+02 7.589788679825062e+01
186 9.300000000000000e-01 1.138915880156445e+02 7.576760510526839e+01
187 9.350000000000001e-01 1.135130756943506e+02 7.563732341228615e+01
188 9.400000000000001e-01 1.131352147815217e+02 7.550704171930391e+01
189 9.450000000000001e-01 1.127580052771576e+02 7.537676002632168e+01
190 9.500000000000001e-01 1.123814471812584e+02 7.524647833333944e+01
191 9.550000000000001e-01 1.120055404938242e+02 7.511619664035720e+01
192 9.600000000000000e-01 1.116302852148549e+02 7.498591494737497e+01
193 9.650000000000000e-01 1.112556813443504e+02 7.485563325439131e+01
194 9.700000000000000e-01 1.108817288823110e+02 7.472535156140907e+01
195 9.750000000000000e-01 1.105084278287364e+02 7.459506986842683e+01
196 9.800000000000000e-01 1.101357781836267e+02 7.446478817544460e+01
197 9.850000000000000e-01 1.097637799469819e+02 7.433450648246236e+01
198 9.900000000000000e-01 1.093924331188021e+02 7.420422478947870e+01
199 9.950000000000000e-01 1.090217376990871e+02 7.407394309649646e+01
200 1.000000000000000e+00 1.086516936878371e+02 7.394366140351707e+01
201 1.005000000000000e+00 1.082823010850520e+02 7.381337971053341e+01
202 1.010000000000000e+00 1.079135598907318e+02 7.368309801754975e+01
203 1.015000000000000e+00 1.075454701048765e+02 7.355281632456752e+01
204 1.020000000000000e+00 1.071780317274861e+02 7.342253463158244e+01
205 1.025000000000000e+00 1.068112447585606e+02 7.329225293860162e+01
206 1.030000000000000e+00 1.064451091981001e+02 7.316197124562080e+01
207 1.035000000000000e+00 1.060796250461044e+02 7.303168955263715e+01
208 1.040000000000000e+00 1.057147923025737e+02 7.290140785965633e+01
209 1.045000000000000e+00 1.053506109675079e+02 7.277112616667409e+01
210 1.050000000000000e+00 1.049870810409070e+02 7.264084447369044e+01
211 1.055000000000000e+00 1.046242025227710e+02 7.251056278070820e+01
212 1.060000000000000e+00 1.042619754130999e+02 7.238028108772596e+01
213 1.065000000000000e+00 1.039003997118937e+02 7.224999939474372e+01
214 1.070000000000000e+00 1.035394754191524e+02 7.211971770176007e+01
215 1.075000000000000e+00 1.031792025348761e+02 7.198943600877925e+01
216 1.080000000000000e+00 1.028195810590646e+02 7.185915431579559e+01
217 1.085000000000000e+00 1.024606109917181e+02 7.172887262281336e+01
218 1.090000000000000e+00 1.021022923328365e+02 7.159859092983112e+01
219 1.095000000000000e+00 1.017446250824198e+02 7.146830923684888e+01
220 1.100000000000000e+00 1.013876092404680e+02 7.133802754386664e+01
221 1.105000000000000e+00 1.010312448069812e+02 7.120774585088299e+01
222 1.110000000000000e+00 1.006755317819592e+02 7.107746415790075e+01
223 1.115000000000000e+00 1.003204701654022e+02 7.094718246491993e+01
224 1.120000000000000e+00 9.996605995730999e+01 7.081690077193628e+01
225 1.125000000000000e+00 9.961230115768279e+01 7.068661907895262e+01
226 1.130000000000000e+00 9.925919376652047e+01 7.055633738597180e+01
227 1.135000000000000e+00 9.890673778382308e+01 7.042605569298956e+01
228 1.140000000000000e+00 9.855493320959057e+01 7.029577400000733e+01
229 1.145000000000000e+00 9.820378004382300e+01 7.016549230702509e+01
230 1.150000000000000e+00 9.785327828652032e+01 7.003521061404285e+01
231 1.155000000000000e+00 9.750342793768257e+01 6.990492892105920e+01
232 1.160000000000000e+00 9.715422899730973e+01 6.977464722807838e+01
233 1.165000000000000e+00 9.680568146540179e+01 6.964436553509472e+01
234 1.170000000000000e+00 9.645778534195878e+01 6.951408384211106e+01
235 1.175000000000000e+00 9.611054062698068e+01 6.938380214912883e+01
236 1.180000000000000e+00 9.576394732046749e+01 6.925352045614801e+01
237 1.185000000000000e+00 9.541800542241920e+01 6.912323876316435e+01
238 1.190000000000000e+00 9.507271493283585e+01 6.899295707018211e+01
239 1.195000000000000e+00 9.472807585171738e+01 6.886267537720130e+01
240 1.200000000000000e+00 9.438408817906384e+01 6.873239368421764e+01
241 1.205000000000000e+00 9.404075191487520e+01 6.860211199123540e+01
242 1.210000000000000e+00 9.369806705915148e+01 6.847183029825317e+01
243 1.215000000000000e+00 9.335603361189267e+01 6.834154860526951e+01
244 1.220000000000000e+00 9.301465157309879e+01 6.821126691228727e+01
245 1.225000000000000e+00 9.267392094276980e+01 6.808098521930646e+01
246 1.230000000000000e+00 9.233384172090572e+01 6.795070352632422e+01
247 1.235000000000000e+00 9.199441390750656e+01 6.782042183334056e+01
248 1.240000000000000e+00 9.165563750257232e+01 6.769014014035832e+01
249 1.245000000000000e+00 9.131751250610297e+01 6.755985844737609e+01
250 1.250000000000000e+00 9.098003891809856e+01 6.742957675439385e+01
251 1.255000000000000e+00 9.064321673855903e+01 6.729929506141161e+01
252 1.260000000000000e+00 9.030704596748444e+01 6.716901336842795e+01
253 1.265000000000000e+00 8.997152660487475e+01 6.703873167544714e+01
254 1.270000000000000e+00 8.963665865072997e+01 6.690844998246348e+01
255 1.275000000000000e+00 8.930244210505012e+01 6.677816828947982e+01
256 1.280000000000000e+00 8.896887696783517e+01 6.664788659649901e+01
257 1.285000000000000e+00 8.863596323908513e+01 6.651760490351535e+01
258 1.290000000000000e+00 8.830370091880002e+01 6.638732321053311e+01
259 1.295000000000000e+00 8.797209000697980e+01 6.625704151755230e+01
260 1.300000000000000e+00 8.764113050362450e+01 6.612675982457006e+01
261 1.305000000000000e+00 8.731082240873410e+01 6.599647813158640e+01
262 1.310000000000000e+00 8.698116572230863e+01 6.586619643860416e+01
263 1.315000000000000e+00 8.665216044434806e+01 6.573591474562477e+01
264 1.320000000000000e+00 8.632380657485238e+01 6.560563305263827e+01
265 1.325000000000000e+00 8.599610411382167e+01 6.547535135965745e+01
266 1.330000000000000e+00 8.566905306125581e+01 6.534506966667522e+01
267 1.335000000000000e+00 8.534265341715492e+01 6.521478797369156e+01
268 1.340000000000000e+00 8.501690518151889e+01 6.508450628071074e+01
269 1.345000000000000e+00 8.469180835434781e+01 6.495422458772850e+01
270 1.350000000000000e+00 8.436736293564161e+01 6.482394289474485e+01
271 1.355000000000000e+00 8.404356892540036e+01 6.469366120176119e+01
272 1.360000000000000e+00 8.372042632362400e+01 6.456337950877895e+01
273 1.365000000000000e+00 8.339793513031258e+01 6.443309781579813e+01
274 1.370000000000000e+00 8.307609534546602e+01 6.430281612281590e+01
275 1.375000000000000e+00 8.275490696908442e+01 6.417253442983366e+01
276 1.380000000000000e+00 8.243437000116768e+01 6.404225273685000e+01
277 1.385000000000000e+00 8.211448444171592e+01 6.391197104386777e+01
278 1.390000000000000e+00 8.179525029072900e+01 6.378168935088553e+01
279 1.395000000000000e+00 8.147666754820706e+01 6.365140765790187e+01
280 1.400000000000000e+00 8.115873621414998e+01 6.352112596492105e+01
281 1.405000000000000e+00 8.084145628855785e+01 6.339084427193740e+01
282 1.410000000000000e+00 8.052482777143061e+01 6.326056257895800e+01
283 1.415000000000000e+00 8.020885066276827e+01 6.313028088597292e+01
284 1.420000000000000e+00 7.989352496257088e+01 6.299999919299069e+01
285 1.425000000000000e+00 7.957885067083836e+01 6.286971750000845e+01
286 1.430000000000000e+00 7.926482778757079e+01 6.273943580702621e+01
287 1.435000000000000e+00 7.895145631276810e+01 6.260915411404397e+01
288 1.440000000000000e+00 7.863873624643035e+01 6.247887242106174e+01
289 1.445000000000000e+00 7.832666758855748e+01 6.234859072807808e+01
290 1.450000000000000e+00 7.801525033914957e+01 6.221830903509584e+01
291 1.455000000000000e+00 7.770448449820653e+01 6.208802734211503e+01
292 1.460000000000000e+00 7.739437006572842e+01 6.195774564913137e+01
293 1.465000000000000e+00 7.708490704171521e+01 6.182746395614913e+01
294 1.470000000000000e+00 7.677609542616693e+01 6.169718226316832e+01
295 1.475000000000000e+00 7.646793521908353e+01 6.156690057018324e+01
296 1.480000000000000e+00 7.616042642046510e+01 6.143661887720100e+01
297 1.485000000000000e+00 7.585356903031152e+01 6.130633718422018e+01
298 1.490000000000000e+00 7.554736304862290e+01 6.117605549123653e+01
299 1.495000000000000e+00 7.524180847539915e+01 6.104577379825713e+01
300 1.500000000000000e+00 7.493690531064033e+01 6.091549210527205e+01
301 1.505000000000000e+00 7.463265355434643e+01 6.078521041228981e+01
302 1.510000000000000e+00 7.432905320651743e+01 6.065492871930758e+01
303 1.515000000000000e+00 7.402610426715336e+01 6.052464702632534e+01
304 1.520000000000000e+00 7.372380673625418e+01 6.039436533334310e+01
305 1.525000000000000e+00 7.342216061381993e+01 6.026408364035944e+01
306 1.530000000000000e+00 7.312116589985058e+01 6.013380194737721e+01
307 1.535000000000000e+00 7.282082259434615e+01 6.000352025439497e+01
308 1.540000000000000e+00 7.252113069730663e+01 5.987323856140989e+01
309 1.545000000000000e+00 7.222209020873206e+01 5.974295686843050e+01
310 1.550000000000000e+00 7.192370112862233e+01 5.961267517544826e+01
311 1.555000000000000e+00 7.162596345697757e+01 5.948239348246460e+01
312 1.560000000000000e+00 7.132887719379768e+01 5.935211178948379e+01
313 1.565000000000000e+00 7.103244233908273e+01 5.922183009650155e+01
314 1.570000000000000e+00 7.073665889283266e+01 5.909154840351789e+01
315 1.575000000000000e+00 7.044152685504756e+01 5.896126671053565e+01
316 1.580000000000000e+00 7.014704622572731e+01 5.883098501755342e+01
317 1.585000000000000e+00 6.985321700487202e+01 5.870070332456976e+01
318 1.590000000000000e+00 6.956003919248161e+01 5.857042163159178e+01
319 1.595000000000000e+00 6.926751278855610e+01 5.844013993860671e+01
320 1.600000000000000e+00 6.897563779309554e+01 5.830985824562163e+01
321 1.605000000000000e+00 6.868441420609989e+01 5.817957655264223e+01
322 1.610000000000000e+00 6.839384202756912e+01 5.804929485965999e+01
323 1.615000000000000e+00 6.810392125750329e+01 5.791901316667492e+01
324 1.620000000000000e+00 6.781465189590237e+01 5.778873147369268e+01
325 1.625000000000000e+00 6.752603394276636e+01 5.765844978071328e+01
326 1.630000000000000e+00 6.723806739809524e+01 5.752816808773105e+01
327 1.635000000000000e+00 6.695075226188905e+01 5.739788639474455e+01
328 1.640000000000000e+00 6.666408853414779e+01 5.726760470176373e+01
329 1.645000000000000e+00 6.637807621487141e+01 5.713732300878291e+01
330 1.650000000000000e+00 6.609271530405996e+01 5.700704131579926e+01
331 1.655000000000000e+00 6.580800580171342e+01 5.687675962281560e+01
332 1.660000000000000e+00 6.552394770783181e+01 5.674647792983478e+01
333 1.665000000000000e+00 6.524054102241507e+01 5.661619623685112e+01
334 1.670000000000000e+00 6.495778574546330e+01 5.648591454387031e+01
335 1.675000000000000e+00 6.467568187697637e+01 5.635563285088665e+01
336 1.680000000000000e+00 6.439422941695443e+01 5.622535115790299e+01
337 1.685000000000000e+00 6.411342836539734e+01 5.609506946492502e+01
338 1.690000000000000e+00 6.383327872230518e+01 5.596478777194136e+01
339 1.695000000000000e+00 6.355378048767793e+01 5.583450607895770e+01
340 1.700000000000000e+00 6.327493366151560e+01 5.570422438597404e+01
341 1.705000000000000e+00 6.299673824381819e+01 5.557394269299323e+01
342 1.710000000000000e+00 6.271919423458567e+01 5.544366100000957e+01
343 1.715000000000000e+00 6.244230163381809e+01 5.531337930702875e+01
344 1.720000000000000e+00 6.216606044151538e+01 5.518309761404510e+01
345 1.725000000000000e+00 6.189047065767764e+01 5.505281592106144e+01
346 1.730000000000000e+00 6.161553228230477e+01 5.492253422808062e+01
347 1.735000000000000e+00 6.134124531539683e+01 5.479225253509981e+01
348 1.740000000000000e+00 6.106760975695377e+01 5.466197084211615e+01
349 1.745000000000000e+00 6.079462560697567e+01 5.453168914913249e+01
350 1.750000000000000e+00 6.052229286546245e+01 5.440140745615167e+01
351 1.755000000000000e+00 6.025061153241415e+01 5.427112576316802e+01
352 1.760000000000000e+00 5.997958160783077e+01 5.414084407018436e+01
353 1.765000000000000e+00 5.970920309171231e+01 5.401056237720354e+01
354 1.770000000000000e+00 5.943947598405873e+01 5.388028068422273e+01
355 1.775000000000000e+00 5.917040028487008e+01 5.374999899123907e+01
356 1.780000000000000e+00 5.890197599414634e+01 5.361971729825541e+01
357 1.785000000000000e+00 5.863420311188753e+01 5.348943560527459e+01
358 1.790000000000000e+00 5.836708163809359e+01 5.335915391229094e+01
359 1.795000000000000e+00 5.810061157276462e+01 5.322887221930728e+01
360 1.800000000000000e+00 5.783479291590052e+01 5.309859052632646e+01
361 1.805000000000000e+00 5.756962566750136e+01 5.296830883334565e+01
362 1.810000000000000e+00 5.730510982756707e+01 5.283802714036483e+01
363 1.815000000000000e+00 5.704124539609771e+01 5.270774544737833e+01
364 1.820000000000000e+00 5.677803237309328e+01 5.257746375439467e+01
365 1.825000000000000e+00 5.651547075855376e+01 5.244718206141386e+01
366 1.830000000000000e+00 5.625356055247914e+01 5.231690036843304e+01
367 1.835000000000000e+00 5.599230175486943e+01 5.218661867544938e+01
368 1.840000000000000e+00 5.573169436572465e+01 5.205633698246857e+01
369 1.845000000000000e+00 5.547173838504474e+01 5.192605528948491e+01
370 1.850000000000000e+00 5.521243381282980e+01 5.179577359650125e+01
371 1.855000000000000e+00 5.495378064907973e+01 5.166549190352043e+01
372 1.860000000000000e+00 5.469577889379460e+01 5.153521021053677e+01
373 1.865000000000000e+00 5.443842854697436e+01 5.140492851755312e+01
374 1.870000000000000e+00 5.418172960861907e+01 5.127464682457230e+01
375 1.875000000000000e+00 5.392568207872864e+01 5.114436513159148e+01
376 1.880000000000000e+00 5.367028595730315e+01 5.101408343860783e+01
377 1.885000000000000e+00 5.341554124434256e+01 5.088380174562417e+01
378 1.890000000000000e+00 5.316144793984691e+01 5.075352005264335e+01
379 1.895000000000000e+00 5.290800604381613e+01 5.062323835966254e+01
380 1.900000000000000e+00 5.265521555625028e+01 5.049295666667888e+01
381 1.905000000000000e+00 5.240307647714934e+01 5.036267497369522e+01
382 1.910000000000000e+00 5.215158880651333e+01 5.023239328071156e+01
383 1.915000000000000e+00 5.190075254434223e+01 5.010211158773075e+01
384 1.920000000000000e+00 5.165056769063602e+01 4.997182989474709e+01
385 1.925000000000000e+00 5.140103424539475e+01 4.984154820176627e+01
386 1.930000000000000e+00 5.115215220861836e+01 4.971126650878546e+01
387 1.935000000000000e+00 5.090392158030690e+01 4.958098481580180e+01
388 1.940000000000000e+00 5.065634236046034e+01 4.945070312281814e+01
389 1.945000000000000e+00 5.040941454907872e+01 4.932042142983732e+01
390 1.950000000000000e+00 5.016313814616197e+01 4.919013973685367e+01
391 1.955000000000000e+00 4.991751315171018e+01 4.905985804387001e+01
392 1.960000000000000e+00 4.967253956572327e+01 4.892957635088919e+01
393 1.965000000000000e+00 4.942821738820129e+01 4.879929465790553e+01
394 1.970000000000000e+00 4.918454661914421e+01 4.866901296492472e+01
395 1.975000000000000e+00 4.894152725855204e+01 4.853873127194390e+01
396 1.980000000000000e+00 4.869915930642478e+01 4.840844957896024e+01
397 1.985000000000000e+00 4.845744276276244e+01 4.827816788597374e+01
398 1.990000000000000e+00 4.821637762756504e+01 4.814788619299293e+01
399 1.995000000000000e+00 4.797596390083251e+01 4.801760450001211e+01
400 2.000000000000000e+00 4.773620158256492e+01 4.788732280703130e+01
401 2.005000000000000e+00 4.749709067276220e+01 4.775704111405048e+01
402 2.010000000000000e+00 4.725863117142441e+01 4.762675942106398e+01
403 2.015000000000000e+00 4.702082307855156e+01 4.749647772808032e+01
404 2.020000000000000e+00 4.678366639414361e+01 4.736619603509951e+01
405 2.025000000000000e+00 4.654716111820056e+01 4.723591434211869e+01
406 2.030000000000000e+00 4.631130725072242e+01 4.710563264913787e+01
407 2.035000000000000e+00 4.607610479170918e+01 4.697535095615137e+01
408 2.040000000000000e+00 4.584155374116091e+01 4.684506926316772e+01
409 2.045000000000000e+00 4.560765409907751e+01 4.671478757018406e+01
410 2.050000000000000e+00 4.537440586545907e+01 4.658450587720608e+01
411 2.055000000000000e+00 4.514180904030545e+01 4.645422418422527e+01
412 2.060000000000000e+00 4.490986362361681e+01 4.632394249123877e+01
413 2.065000000000000e+00 4.467856961539306e+01 4.619366079826079e+01
414 2.070000000000000e+00 4.444792701563421e+01 4.606337910527714e+01
415 2.075000000000000e+00 4.421793582434029e+01 4.593309741229064e+01
416 2.080000000000000e+00 4.398859604151130e+01 4.580281571930982e+01
417 2.085000000000000e+00 4.375990766714719e+01 4.567253402633185e+01
418 2.090000000000000e+00 4.353187070124798e+01 4.554225233334819e+01
419 2.095000000000000e+00 4.330448514381371e+01 4.541197064036169e+01
420 2.100000000000000e+00 4.307775099484437e+01 4.528168894737803e+01
421 2.105000000000000e+00 4.285166825433993e+01 4.515140725439721e+01
422 2.110000000000000e+00 4.262623692230039e+01 4.502112556141640e+01
423 2.115000000000000e+00 4.240145699872576e+01 4.489084386843274e+01
424 2.120000000000000e+00 4.217732848361607e+01 4.476056217545192e+01
425 2.125000000000000e+00 4.195385137697124e+01 4.463028048247111e+01
426 2.130000000000000e+00 4.173102567879135e+01 4.449999878948745e+01
427 2.135000000000000e+00 4.150885138907637e+01 4.436971709650663e+01
428 2.140000000000000e+00 4.128732850782629e+01 4.423943540352013e+01
429 2.145000000000000e+00 4.106645703504117e+01 4.410915371053648e+01
430 2.150000000000000e+00 4.084623697072092e+01 4.397887201755850e+01
431 2.155000000000000e+00 4.062666831486558e+01 4.384859032457484e+01
432 2.160000000000000e+00 4.040775106747517e+01 4.371830863159119e+01
433 2.165000000000000e+00 4.018948522854967e+01 4.358802693860753e+01
434 2.170000000000000e+00 3.997187079808910e+01 4.345774524562671e+01
435 2.175000000000000e+00 3.975490777609340e+01 4.332746355264590e+01
436 2.180000000000000e+00 3.953859616256264e+01 4.319718185965939e+01
437 2.185000000000000e+00 3.932293595749681e+01 4.306690016667858e+01
438 2.190000000000000e+00 3.910792716089585e+01 4.293661847370061e+01
439 2.195000000000000e+00 3.889356977275980e+01 4.280633678071695e+01
440 2.200000000000000e+00 3.867986379308869e+01 4.267605508773045e+01
441 2.205000000000000e+00 3.846680922188250e+01 4.254577339474963e+01
442 2.210000000000000e+00 3.825440605914119e+01 4.241549170176881e+01
443 2.215000000000000e+00 3.804265430486481e+01 4.228521000878800e+01
444 2.220000000000000e+00 3.783155395905331e+01 4.215492831580434e+01
445 2.225000000000000e+00 3.762110502170677e+01 4.202464662281500e+01
446 2.230000000000000e+00 3.741130749282516e+01 4.189436492983702e+01
447 2.235000000000000e+00 3.720216137240840e+01 4.176408323685905e+01
448 2.240000000000000e+00 3.699366666045657e+01 4.163380154387539e+01
449 2.245000000000000e+00 3.678582335696964e+01 4.150351985088889e+01
450 2.250000000000000e+00 3.657863146194768e+01 4.137323815790523e+01
451 2.255000000000000e+00 3.637209097539059e+01 4.124295646492726e+01
452 2.260000000000000e+00 3.616620189729841e+01 4.111267477194360e+01
453 2.265000000000000e+00 3.596096422767116e+01 4.098239307895994e+01
454 2.270000000000000e+00 3.575637796650881e+01 4.085211138597913e+01
455 2.275000000000000e+00 3.555244311381136e+01 4.072182969299831e+01
456 2.280000000000000e+00 3.534915966957882e+01 4.059154800001465e+01
457 2.285000000000000e+00 3.514652763381122e+01 4.046126630702815e+01
458 2.290000000000000e+00 3.494454700650854e+01 4.033098461404734e+01
459 2.295000000000000e+00 3.474321778767074e+01 4.020070292106652e+01
460 2.300000000000000e+00 3.454253997729788e+01 4.007042122808571e+01
461 2.305000000000000e+00 3.434251357538989e+01 3.994013953510205e+01
462 2.310000000000000e+00 3.414313858194686e+01 3.980985784211555e+01
463 2.315000000000000e+00 3.394441499696873e+01 3.967957614913757e+01
464 2.320000000000000e+00 3.374634282045548e+01 3.954929445615676e+01
465 2.325000000000000e+00 3.354892205240716e+01 3.941901276317310e+01
466 2.330000000000000e+00 3.335215269282375e+01 3.928873107018944e+01
467 2.335000000000000e+00 3.315603474170527e+01 3.915844937720578e+01
468 2.340000000000000e+00 3.296056819905169e+01 3.902816768422497e+01
469 2.345000000000000e+00 3.276575306486302e+01 3.889788599124415e+01
470 2.350000000000000e+00 3.257158933913925e+01 3.876760429825765e+01
471 2.355000000000000e+00 3.237807702188044e+01 3.863732260527399e+01
472 2.360000000000000e+00 3.218521611308651e+01 3.850704091229602e+01
473 2.365000000000000e+00 3.199300661275748e+01 3.837675921931520e+01
474 2.370000000000000e+00 3.180144852089336e+01 3.824647752632870e+01
475 2.375000000000000e+00 3.161054183749420e+01 3.811619583334505e+01
476 2.380000000000000e+00 3.142028656255991e+01 3.798591414036707e+01
477 2.385000000000000e+00 3.123068269609053e+01 3.785563244738626e+01
478 2.390000000000000e+00 3.104173023808605e+01 3.772535075439976e+01
479 2.395000000000000e+00 3.085342918854653e+01 3.759506906141610e+01
480 2.400000000000000e+00 3.066577954747189e+01 3.746478736843528e+01
481 2.405000000000000e+00 3.047878131486218e+01 3.733450567545447e+01
482 2.410000000000000e+00 3.029243449071734e+01 3.720422398247365e+01
483 2.415000000000000e+00 3.010673907503744e+01 3.707394228948715e+01
484 2.420000000000000e+00 2.992169506782247e+01 3.694366059650349e+01
485 2.425000000000000e+00 2.973730246907240e+01 3.681337890352552e+01
486 2.430000000000000e+00 2.955356127878721e+01 3.668309721054186e+01
487 2.435000000000000e+00 2.937047149696699e+01 3.655281551755252e+01
488 2.440000000000000e+00 2.918803312361169e+01 3.642253382457739e+01
489 2.445000000000000e+00 2.900624615872121e+01 3.629225213159657e+01
490 2.450000000000000e+00 2.882511060229572e+01 3.616197043861007e+01
491 2.455000000000000e+00 2.864462645433511e+01 3.603168874562925e+01
492 2.460000000000000e+00 2.846479371483943e+01 3.590140705264560e+01
493 2.465000000000000e+00 2.828561238380865e+01 3.577112535966194e+01
494 2.470000000000000e+00 2.810708246124281e+01 3.564084366668396e+01
495 2.475000000000000e+00 2.792920394714181e+01 3.551056197370031e+01
496 2.480000000000000e+00 2.775197684150581e+01 3.538028028071381e+01
497 2.485000000000000e+00 2.757540114433468e+01 3.524999858773299e+01
498 2.490000000000000e+00 2.739947685562848e+01 3.511971689475217e+01
499 2.495000000000000e+00 2.722420397538716e+01 3.498943520177136e+01
500 2.500000000000000e+00 2.704958250361076e+01 3.485915350878486e+01
501 2.505000000000000e+00 2.687561244029931e+01 3.472887181580404e+01
502 2.510000000000000e+00 2.670229378545272e+01 3.459859012282323e+01
503 2.515000000000000e+00 2.652962653907107e+01 3.446830842984241e+01
504 2.520000000000000e+00 2.635761070115430e+01 3.433802673685591e+01
505 2.525000000000000e+00 2.618624627170252e+01 3.420774504387225e+01
506 2.530000000000000e+00 2.601553325071558e+01 3.407746335089428e+01
507 2.535000000000000e+00 2.584547163819357e+01 3.394718165791062e+01
508 2.540000000000000e+00 2.567606143413647e+01 3.381689996492696e+01
509 2.545000000000000e+00 2.550730263854430e+01 3.368661827194614e+01
510 2.550000000000000e+00 2.533919525141701e+01 3.355633657896533e+01
511 2.555000000000000e+00 2.517173927275465e+01 3.342605488597883e+01
512 2.560000000000000e+00 2.500493470255722e+01 3.329577319299233e+01
513 2.565000000000000e+00 2.483878154082473e+01 3.316549150001720e+01
514 2.570000000000000e+00 2.467327978755705e+01 3.303520980703922e+01
515 2.575000000000000e+00 2.450842944275433e+01 3.290492811404704e+01
516 2.580000000000000e+00 2.434423050641658e+01 3.277464642106622e+01
517 2.585000000000000e+00 2.418068297854367e+01 3.264436472808541e+01
518 2.590000000000000e+00 2.401778685913573e+01 3.251408303510743e+01
519 2.595000000000000e+00 2.385554214819260e+01 3.238380134212093e+01
520 2.600000000000000e+00 2.369394884571452e+01 3.225351964913443e+01
521 2.605000000000000e+00 2.353300695170125e+01 3.212323795615930e+01
522 2.610000000000000e+00 2.337271646615292e+01 3.199295626317564e+01
523 2.615000000000000e+00 2.321307738906950e+01 3.186267457018630e+01
524 2.620000000000000e+00 2.305408972045106e+01 3.173239287720264e+01
525 2.625000000000000e+00 2.289575346029747e+01 3.160211118423035e+01
526 2.630000000000000e+00 2.273806860860876e+01 3.147182949124954e+01
527 2.635000000000000e+00 2.258103516538498e+01 3.134154779826304e+01
528 2.640000000000000e+00 2.242465313062613e+01 3.121126610527369e+01
529 2.645000000000000e+00 2.226892250433224e+01 3.108098441229288e+01
530 2.650000000000000e+00 2.211384328650320e+01 3.095070271931775e+01
531 2.655000000000000e+00 2.195941547713906e+01 3.082042102633693e+01
532 2.660000000000000e+00 2.180563907623983e+01 3.069013933334759e+01
533 2.665000000000000e+00 2.165251408380558e+01 3.055985764036109e+01
534 2.670000000000000e+00 2.150004049983622e+01 3.042957594738596e+01
535 2.675000000000000e+00 2.134821832433173e+01 3.029929425440514e+01
536 2.680000000000000e+00 2.119704755729217e+01 3.016901256141864e+01
537 2.685000000000000e+00 2.104652819871754e+01 3.003873086843498e+01
538 2.690000000000000e+00 2.089666024860782e+01 2.990844917545417e+01
539 2.695000000000000e+00 2.074744370696300e+01 2.977816748247619e+01
540 2.700000000000000e+00 2.059887857378305e+01 2.964788578948969e+01
541 2.705000000000000e+00 2.045096484906810e+01 2.951760409650319e+01
542 2.710000000000000e+00 2.030370253281802e+01 2.938732240352522e+01
543 2.715000000000000e+00 2.015709162503285e+01 2.925704071054440e+01
544 2.720000000000000e+00 2.001113212571258e+01 2.912675901756643e+01
545 2.725000000000000e+00 1.986582403485718e+01 2.899647732457424e+01
546 2.730000000000000e+00 1.972116735246684e+01 2.886619563158774e+01
547 2.735000000000000e+00 1.957716207854131e+01 2.873591393861830e+01
548 2.740000000000000e+00 1.943380821308065e+01 2.860563224563748e+01
549 2.745000000000000e+00 1.929110575608493e+01 2.847535055264530e+01
550 2.750000000000000e+00 1.914905470755420e+01 2.834506885965880e+01
551 2.755000000000000e+00 1.900765506748834e+01 2.821478716668651e+01
552 2.760000000000000e+00 1.886690683588733e+01 2.808450547370569e+01
553 2.765000000000000e+00 1.872681001275129e+01 2.795422378071351e+01
554 2.770000000000000e+00 1.858736459808020e+01 2.782394208773269e+01
555 2.775000000000000e+00 1.844857059187396e+01 2.769366039475756e+01
556 2.780000000000000e+00 1.831042799413262e+01 2.756337870177390e+01
557 2.785000000000000e+00 1.817293680485622e+01 2.743309700878456e+01
558 2.790000000000000e+00 1.803609702404478e+01 2.730281531580374e+01
559 2.795000000000000e+00 1.789990865169818e+01 2.717253362282577e+01
560 2.800000000000000e+00 1.776437168781652e+01 2.704225192984211e+01
561 2.805000000000000e+00 1.762948613239976e+01 2.691197023685845e+01
562 2.810000000000000e+00 1.749525198544794e+01 2.678168854387479e+01
563 2.815000000000000e+00 1.736166924696101e+01 2.665140685089398e+01
564 2.820000000000000e+00 1.722873791693900e+01 2.652112515791600e+01
565 2.825000000000000e+00 1.709645799538185e+01 2.639084346493235e+01
566 2.830000000000000e+00 1.696482948228967e+01 2.626056177194300e+01
567 2.835000000000000e+00 1.683385237766242e+01 2.613028007896219e+01
568 2.840000000000000e+00 1.670352668150005e+01 2.599999838598421e+01
569 2.845000000000000e+00 1.657385239380258e+01 2.586971669300340e+01
570 2.850000000000000e+00 1.644482951457002e+01 2.573943500001405e+01
571 2.855000000000000e+00 1.631645804380244e+01 2.560915330703040e+01
572 2.860000000000000e+00 1.618873798149971e+01 2.547887161405811e+01
573 2.865000000000000e+00 1.606166932766186e+01 2.534858992107161e+01
574 2.870000000000000e+00 1.593525208228900e+01 2.521830822807942e+01
575 2.875000000000000e+00 1.580948624538107e+01 2.508802653510429e+01
576 2.880000000000000e+00 1.568437181693795e+01 2.495774484212916e+01
577 2.885000000000000e+00 1.555990879695977e+01 2.482746314914266e+01
578 2.890000000000000e+00 1.543609718544653e+01 2.469718145615332e+01
579 2.895000000000000e+00 1.531293698239824e+01 2.456689976316966e+01
580 2.900000000000000e+00 1.519042818781483e+01 2.443661807019737e+01
581 2.905000000000000e+00 1.506857080169627e+01 2.430633637721371e+01
582 2.910000000000000e+00 1.494736482404269e+01 2.417605468422721e+01
583 2.915000000000000e+00 1.482681025485400e+01 2.404577299124639e+01
584 2.920000000000000e+00 1.470690709413023e+01 2.391549129826558e+01
585 2.925000000000000e+00 1.458765534187134e+01 2.378520960528192e+01
586 2.930000000000000e+00 1.446905499807741e+01 2.365492791229542e+01
587 2.935000000000000e+00 1.435110606274839e+01 2.352464621931176e+01
588 2.940000000000000e+00 1.423380853588429e+01 2.339436452633095e+01
589 2.945000000000000e+00 1.411716241748508e+01 2.326408283335581e+01
590 2.950000000000000e+00 1.400116770755074e+01 2.313380114037216e+01
591 2.955000000000000e+00 1.388582440608135e+01 2.300351944737997e+01
592 2.960000000000000e+00 1.377113251307694e+01 2.287323775440200e+01
593 2.965000000000000e+00 1.365709202853733e+01 2.274295606142687e+01
594 2.970000000000000e+00 1.354370295246267e+01 2.261267436844037e+01
595 2.975000000000000e+00 1.343096528485293e+01 2.248239267545387e+01
596 2.980000000000000e+00 1.331887902570813e+01 2.235211098247305e+01
597 2.985000000000000e+00 1.320744417502820e+01 2.222182928949223e+01
598 2.990000000000000e+00 1.309666073281321e+01 2.209154759651142e+01
599 2.995000000000000e+00 1.298652869906309e+01 2.196126590353060e+01
600 3.000000000000000e+00 1.287704807377790e+01 2.183098421053842e+01
601 3.005000000000000e+00 1.276821885695770e+01 2.170070251755760e+01
602 3.010000000000000e+00 1.266004104860232e+01 2.157042082458531e+01
603 3.015000000000000e+00 1.255251464871185e+01 2.144013913160165e+01
604 3.020000000000000e+00 1.244563965728631e+01 2.130985743860947e+01
605 3.025000000000000e+00 1.233941607432575e+01 2.117957574562865e+01
606 3.030000000000000e+00 1.223384389983002e+01 2.104929405265352e+01
607 3.035000000000000e+00 1.212892313379922e+01 2.091901235966986e+01
608 3.040000000000000e+00 1.202465377623332e+01 2.078873066668336e+01
609 3.045000000000000e+00 1.192103582713239e+01 2.065844897369971e+01
610 3.050000000000000e+00 1.181806928649632e+01 2.052816728072173e+01
611 3.055000000000000e+00 1.171575415432517e+01 2.039788558774092e+01
612 3.060000000000000e+00 1.161409043061892e+01 2.026760389474873e+01
613 3.065000000000000e+00 1.151307811537768e+01 2.013732220177076e+01
614 3.070000000000000e+00 1.141271720860121e+01 2.000704050879563e+01
615 3.075000000000000e+00 1.131300771028972e+01 1.987675881580913e+01
616 3.080000000000000e+00 1.121394962044312e+01 1.974647712282263e+01
617 3.085000000000000e+00 1.111554293906150e+01 1.961619542983613e+01
618 3.090000000000000e+00 1.101778766614476e+01 1.948591373686384e+01
619 3.095000000000000e+00 1.092068380169286e+01 1.935563204388302e+01
620 3.100000000000000e+00 1.082423134570593e+01 1.922535035089936e+01
621 3.105000000000000e+00 1.072843029818387e+01 1.909506865791002e+01
622 3.110000000000000e+00 1.063328065912683e+01 1.896478696492920e+01
623 3.115000000000000e+00 1.053878242853457e+01 1.883450527195123e+01
624 3.120000000000000e+00 1.044493560640731e+01 1.870422357896473e+01
625 3.125000000000000e+00 1.035174019274493e+01 1.857394188598391e+01
626 3.130000000000000e+00 1.025919618754747e+01 1.844366019300026e+01
627 3.135000000000000e+00 1.016730359081492e+01 1.831337850002228e+01
628 3.140000000000000e+00 1.007606240254725e+01 1.818309680703862e+01
629 3.145000000000000e+00 9.985472622744538e+00 1.805281511404928e+01
630 3.150000000000000e+00 9.895534251406758e+00 1.792253342107131e+01
631 3.155000000000000e+00 9.806247288533825e+00 1.779225172809049e+01
632 3.160000000000000e+00 9.717611734125853e+00 1.766197003510683e+01
633 3.165000000000000e+00 9.629627588182757e+00 1.753168834212033e+01
634 3.170000000000000e+00 9.542294850704650e+00 1.740140664913952e+01
635 3.175000000000000e+00 9.455613521691362e+00 1.727112495616439e+01
636 3.180000000000000e+00 9.369583601143006e+00 1.714084326317789e+01
637 3.185000000000000e+00 9.284205089059583e+00 1.701056157019707e+01
638 3.190000000000000e+00 9.199477985441035e+00 1.688027987721341e+01
639 3.195000000000000e+00 9.115402290287449e+00 1.674999818422691e+01
640 3.200000000000000e+00 9.031978003598766e+00 1.661971649124609e+01
641 3.205000000000000e+00 8.949205125374988e+00 1.648943479826528e+01
642 3.210000000000000e+00 8.867083655616113e+00 1.635915310527878e+01
643 3.215000000000000e+00 8.785613594322200e+00 1.622887141230080e+01
644 3.220000000000000e+00 8.704794941493105e+00 1.609858971932283e+01
645 3.225000000000000e+00 8.624627697128972e+00 1.596830802633633e+01
646 3.230000000000000e+00 8.545111861229742e+00 1.583802633334983e+01
647 3.235000000000000e+00 8.466247433795473e+00 1.570774464036617e+01
648 3.240000000000000e+00 8.388034414826080e+00 1.557746294739104e+01
649 3.245000000000000e+00 8.310472804321563e+00 1.544718125440738e+01
650 3.250000000000000e+00 8.233562602282007e+00 1.531689956141804e+01
651 3.255000000000000e+00 8.157303808707383e+00 1.518661786844007e+01
652 3.260000000000000e+00 8.081696423597606e+00 1.505633617546209e+01
653 3.265000000000000e+00 8.006740446952762e+00 1.492605448247843e+01
654 3.270000000000000e+00 7.932435878772822e+00 1.479577278948909e+01
655 3.275000000000000e+00 7.858782719057871e+00 1.466549109650828e+01
656 3.280000000000000e+00 7.785780967807739e+00 1.453520940353314e+01
657 3.285000000000000e+00 7.713430625022539e+00 1.440492771054949e+01
658 3.290000000000000e+00 7.641731690702244e+00 1.427464601756299e+01
659 3.295000000000000e+00 7.570684164846909e+00 1.414436432457649e+01
660 3.300000000000000e+00 7.500288047456479e+00 1.401408263159851e+01
661 3.305000000000000e+00 7.430543338530924e+00 1.388380093861770e+01
662 3.310000000000000e+00 7.361450038070302e+00 1.375351924563688e+01
663 3.315000000000000e+00 7.293008146074555e+00 1.362323755265038e+01
664 3.320000000000000e+00 7.225217662543798e+00 1.349295585966672e+01
665 3.325000000000000e+00 7.158078587477888e+00 1.336267416668875e+01
666 3.330000000000000e+00 7.091590920876911e+00 1.323239247370509e+01
667 3.335000000000000e+00 7.025754662740837e+00 1.310211078071575e+01
668 3.340000000000000e+00 6.960569813069753e+00 1.297182908773777e+01
669 3.345000000000000e+00 6.896036371863460e+00 1.284154739476264e+01
670 3.350000000000000e+00 6.832154339122127e+00 1.271126570177614e+01
671 3.355000000000000e+00 6.768923714845698e+00 1.258098400878964e+01
672 3.360000000000000e+00 6.706344499034230e+00 1.245070231580883e+01
673 3.365000000000000e+00 6.644416691687610e+00 1.232042062282801e+01
674 3.370000000000000e+00 6.583140292805950e+00 1.219013892984435e+01
675 3.375000000000000e+00 6.522515302389166e+00 1.205985723686638e+01
676 3.380000000000000e+00 6.462541720437287e+00 1.192957554387704e+01
677 3.385000000000000e+00 6.403219546950396e+00 1.179929385089622e+01
678 3.390000000000000e+00 6.344548781928324e+00 1.166901215791825e+01
679 3.395000000000000e+00 6.286529425371214e+00 1.153873046493459e+01
680 3.400000000000000e+00 6.229161477278979e+00 1.140844877194809e+01
681 3.405000000000000e+00 6.172444937651733e+00 1.127816707896443e+01
682 3.410000000000000e+00 6.116379806489334e+00 1.114788538598930e+01
683 3.415000000000000e+00 6.060966083791840e+00 1.101760369300564e+01
684 3.420000000000000e+00 6.006203769559278e+00 1.088732200001630e+01
685 3.425000000000000e+00 5.952092863791677e+00 1.075704030703548e+01
686 3.430000000000000e+00 5.898633366488923e+00 1.062675861406035e+01
687 3.435000000000000e+00 5.845825277651073e+00 1.049647692107669e+01
688 3.440000000000000e+00 5.793668597278156e+00 1.036619522808735e+01
689 3.445000000000000e+00 5.742163325370200e+00 1.023591353510369e+01
690 3.450000000000000e+00 5.691309461927119e+00 1.010563184212856e+01
691 3.455000000000000e+00 5.641107006948914e+00 9.975350149144901e+00
692 3.460000000000000e+00 5.591555960435670e+00 9.845068456155559e+00
693 3.465000000000000e+00 5.542656322387359e+00 9.714786763180427e+00
694 3.470000000000000e+00 5.494408092803866e+00 9.584505070199612e+00
695 3.475000000000000e+00 5.446811271685362e+00 9.454223377213111e+00
696 3.480000000000000e+00 5.399865859031735e+00 9.323941684232295e+00
697 3.485000000000000e+00 5.353571854843040e+00 9.193659991248637e+00
698 3.490000000000000e+00 5.307929259119248e+00 9.063378298264979e+00
699 3.495000000000000e+00 5.262938071860390e+00 8.933096605284163e+00
700 3.500000000000000e+00 5.218598293066407e+00 8.802814912306189e+00
701 3.505000000000000e+00 5.174909922737328e+00 8.672533219318801e+00
702 3.510000000000000e+00 5.131872960873219e+00 8.575759319229626e+00
703 3.515000000000000e+00 5.089152329545032e+00 8.545535819077976e+00
704 3.520000000000000e+00 5.046417602682439e+00 8.547863642291986e+00
705 3.525000000000000e+00 5.003673693122112e+00 8.549183093645496e+00
706 3.530000000000000e+00 4.960925771745984e+00 8.549443022822167e+00
707 3.535000000000000e+00 4.918179262893890e+00 8.548593356960055e+00
708 3.540000000000000e+00 4.875439838176383e+00 8.546585413443619e+00
709 3.545000000000000e+00 4.832713408759454e+00 8.543372197227317e+00
710 3.550000000000000e+00 4.790006116204110e+00 8.538908681006507e+00
711 3.555000000000000e+00 4.747324321949389e+00 8.533152067624972e+00
712 3.560000000000000e+00 4.704674595527861e+00 8.526062035114990e+00
713 3.565000000000000e+00 4.662063701598239e+00 8.517600965619110e+00
714 3.570000000000000e+00 4.619498585871670e+00 8.507734160036673e+00
715 3.575000000000000e+00 4.576986359997872e+00 8.496430040661274e+00
716 3.580000000000000e+00 4.534534285465057e+00 8.483660344190724e+00
717 3.585000000000000e+00 4.492149756555965e+00 8.469400307359365e+00
718 3.590000000000000e+00 4.449840282391463e+00 8.453628847069883e+00
719 3.595000000000000e+00 4.407613468085266e+00 8.436328736265430e+00
720 3.600000000000000e+00 4.365476995028809e+00 8.417486775964456e+00
721 3.605000000000000e+00 4.323438600325622e+00 8.397093962871338e+00
722 3.610000000000000e+00 4.281506055400095e+00 8.375145650888705e+00
723 3.615000000000000e+00 4.239687143816735e+00 8.351641703669266e+00
724 3.620000000000000e+00 4.197989638363403e+00 8.326586634188615e+00
725 3.625000000000000e+00 4.156421277474848e+00 8.299989726221746e+00
726 3.630000000000000e+00 4.114989741101185e+00 8.271865131640155e+00
727 3.635000000000000e+00 4.073702626158447e+00 8.242231936703703e+00
728 3.640000000000000e+00 4.032567421734148e+00 8.211114190042323e+00
729 3.645000000000000e+00 3.991591484258024e+00 8.178540884854613e+00
730 3.650000000000000e+00 3.950782012885602e+00 8.144545888111665e+00
731 3.655000000000000e+00 3.910146025376907e+00 8.109167810193441e+00
732 3.660000000000000e+00 3.869690334783668e+00 8.072449809445814e+00
733 3.665000000000000e+00 3.829421527282449e+00 8.034439327686549e+00
734 3.670000000000000e+00 3.789345941506802e+00 7.995187754526079e+00
735 3.675000000000000e+00 3.749469649737188e+00 7.954750020628687e+00
736 3.680000000000000e+00 3.709798441300515e+00 7.913184122472039e+00
737 3.685000000000000e+00 3.670337808512468e+00 7.870550583736069e+00
738 3.690000000000000e+00 3.631092935463155e+00 7.826911861071828e+00
739 3.695000000000000e+00 3.592068689901749e+00 7.782331704415668e+00
740 3.700000000000000e+00 3.553269618418998e+00 7.736874484228373e+00
741 3.705000000000000e+00 3.514699945059466e+00 7.690604499807741e+00
742 3.710000000000000e+00 3.476363573420921e+00 7.643585284115595e+00
743 3.715000000000000e+00 3.438264092218310e+00 7.595878921257437e+00
744 3.720000000000000e+00 3.400404784208346e+00 7.547545392844945e+00
745 3.725000000000000e+00 3.362788638289860e+00 7.498641968915720e+00
746 3.730000000000000e+00 3.325418364519189e+00 7.449222657936438e+00
747 3.735000000000000e+00 3.288296411710496e+00 7.399337728765687e+00
748 3.740000000000000e+00 3.251424987231532e+00 7.349033315319708e+00
749 3.745000000000000e+00 3.214806078557299e+00 7.298351112303081e+00
750 3.750000000000000e+00 3.178441476108501e+00 7.247328167728817e+00
751 3.755000000000000e+00 3.142332796880011e+00 7.195996775284819e+00
752 3.760000000000000e+00 3.106481508355653e+00 7.144384466990950e+00
753 3.765000000000000e+00 3.070888952210101e+00 7.092514104103032e+00
754 3.770000000000000e+00 3.035556367314623e+00 7.040404061952188e+00
755 3.775000000000000e+00 3.000484911590579e+00 6.988068502458411e+00
756 3.780000000000000e+00 2.965675682290039e+00 6.935517726363116e+00
757 3.785000000000000e+00 2.931129734326948e+00 6.882758595853744e+00
758 3.790000000000000e+00 2.896848096331501e+00 6.829795017203644e+00
759 3.795000000000000e+00 2.862831784154912e+00 6.776628472217894e+00
760 3.800000000000000e+00 2.829081811609322e+00 6.723258586734815e+00
761 3.805000000000000e+00 2.795599198287563e+00 6.669683724056519e+00
762 3.810000000000000e+00 2.762384974368757e+00 6.615901590962814e+00
763 3.815000000000000e+00 2.729440182377935e+00 6.561909843930458e+00
764 3.820000000000000e+00 2.696765875929453e+00 6.507706683225756e+00
765 3.825000000000000e+00 2.664363115545678e+00 6.453291422746155e+00
766 3.830000000000000e+00 2.632232961701991e+00 6.398665023804817e+00
767 3.835000000000000e+00 2.600376465307630e+00 6.343830581529808e+00
768 3.840000000000000e+00 2.568794655886693e+00 6.288793753221533e+00
769 3.845000000000000e+00 2.537488527775414e+00 6.233563118887986e+00
770 3.850000000000000e+00 2.506459024697813e+00 6.178150465297882e+00
771 3.855000000000000e+00 2.475707023122435e+00 6.122570986275733e+00
772 3.860000000000000e+00 2.445233314835056e+00 6.066843393663390e+00
773 3.865000000000000e+00 2.415038589185801e+00 6.010989935291811e+00
774 3.870000000000000e+00 2.385123415482138e+00 5.955036318541218e+00
775 3.875000000000000e+00 2.355488226000389e+00 5.899011540456556e+00
776 3.880000000000000e+00 2.326133300077572e+00 5.842947627944817e+00
777 3.885000000000000e+00 2.297058749720941e+00 5.786879294162439e+00
778 3.890000000000000e+00 2.268264507135948e+00 5.730843519722661e+00
779 3.895000000000000e+00 2.239750314523715e+00 5.674879069695038e+00
780 3.900000000000000e+00 2.211515716438997e+00 5.619025959413371e+00
781 3.905000000000000e+00 2.183560054929581e+00 5.563324883745757e+00
782 3.910000000000000e+00 2.155882467601540e+00 5.507816625606132e+00
783 3.915000000000000e+00 2.128481888673520e+00 5.452541460063109e+00
784 3.920000000000000e+00 2.101357053000909e+00 5.397538570387539e+00
785 3.925000000000000e+00 2.074506502969644e+00 5.342845491743020e+00
786 3.930000000000000e+00 2.047928598083478e+00 5.288497597043218e+00
787 3.935000000000000e+00 2.021621526999212e+00 5.234527637839825e+00
788 3.940000000000000e+00 1.995583321705080e+00 5.180965351031830e+00
789 3.945000000000000e+00 1.969811873488894e+00 5.127837139826674e+00
790 3.950000000000000e+00 1.944304950306813e+00 5.075165834875506e+00
791 3.955000000000000e+00 1.919060215140139e+00 5.022970538961147e+00
792 3.960000000000000e+00 1.894075244917202e+00 4.971266556094989e+00
793 3.965000000000000e+00 1.869347549579189e+00 4.920065403593021e+00
794 3.970000000000000e+00 1.844874590881272e+00 4.869374903593027e+00
795 3.975000000000000e+00 1.820653800543258e+00 4.819199348683512e+00
796 3.980000000000000e+00 1.796682597394437e+00 4.769539734835071e+00
797 3.985000000000000e+00 1.772958403194908e+00 4.720394053677346e+00
798 3.990000000000000e+00 1.749478656857663e+00 4.671757635302676e+00
799 3.995000000000000e+00 1.726240826841881e+00 4.623623532205734e+00
800 4.000000000000000e+00 1.703242421535606e+00 4.575982934684220e+00
801 4.005000000000000e+00 1.680480997495039e+00 4.528825607859943e+00
802 4.010000000000000e+00 1.657954165457006e+00 4.482140340580898e+00
803 4.015000000000000e+00 1.635659594089230e+00 4.435915396639700e+00
804 4.020000000000000e+00 1.613595011490609e+00 4.390138959021073e+00
805 4.025000000000000e+00 1.591758204499019e+00 4.344799558325541e+00
806 4.030000000000000e+00 1.570147015907354e+00 4.299886476945325e+00
807 4.035000000000000e+00 1.548759339729566e+00 4.255390121135072e+00
808 4.040000000000000e+00 1.527593114696003e+00 4.211302353774116e+00
809 4.045000000000000e+00 1.506646316191825e+00 4.167616781353445e+00
810 4.050000000000000e+00 1.485916946882469e+00 4.124328989586168e+00
811 4.055000000000000e+00 1.465403026295963e+00 4.081436723031828e+00
812 4.060000000000000e+00 1.445102579652151e+00 4.038940005267477e+00
813 4.065000000000000e+00 1.425013626243288e+00 3.996841197394474e+00
814 4.070000000000000e+00 1.405134167678206e+00 3.955144994051807e+00
815 4.075000000000000e+00 1.385462176302770e+00 3.913858357611488e+00
816 4.080000000000000e+00 1.365995584102091e+00 3.872990392754794e+00
817 4.085000000000000e+00 1.346732272375222e+00 3.832552165165737e+00
818 4.090000000000000e+00 1.327670062450434e+00 3.792556469601749e+00
819 4.095000000000000e+00 1.308806707679205e+00 3.753017553943572e+00
820 4.100000000000000e+00 1.290139886910998e+00 3.713950807006228e+00
821 4.105000000000000e+00 1.271667199609142e+00 3.675372418854472e+00
822 4.110000000000000e+00 1.253386162722453e+00 3.637299022992302e+00
823 4.115000000000000e+00 1.235294209379219e+00 3.599747330067693e+00
824 4.120000000000000e+00 1.217388689421776e+00 3.562733762720605e+00
825 4.125000000000000e+00 1.199666871752013e+00 3.526274100781457e+00
826 4.130000000000000e+00 1.182125948413962e+00 3.490383145288511e+00
827 4.135000000000000e+00 1.164763040299128e+00 3.455074408814873e+00
828 4.140000000000000e+00 1.147575204325813e+00 3.420359838310461e+00
829 4.145000000000000e+00 1.130559441916024e+00 3.386249575312839e+00
830 4.150000000000000e+00 1.113712708572685e+00 3.352751756892758e+00
831 4.155000000000000e+00 1.097031924347096e+00 3.319872359205966e+00
832 4.160000000000000e+00 1.080513984980625e+00 3.287615084104623e+00
833 4.165000000000000e+00 1.064155773506050e+00 3.255981287952281e+00
834 4.170000000000000e+00 1.047954172101102e+00 3.224969950645473e+00
835 4.175000000000000e+00 1.031906073999595e+00 3.194577681893840e+00
836 4.180000000000000e+00 1.016008395282164e+00 3.164798761074117e+00
837 4.185000000000000e+00 1.000258086388854e+00 3.135625206447479e+00
838 4.190000000000000e+00 9.846521432176889e-01 3.107046869247476e+00
839 4.195000000000000e+00 9.691876176963792e-01 3.079051548001743e+00
840 4.200000000000000e+00 9.538616277376715e-01 3.051625118504830e+00
841 4.205000000000000e+00 9.386713665113309e-01 3.024751675074100e+00
842 4.210000000000000e+00 9.236141109869305e-01 2.998413679001644e+00
843 4.215000000000000e+00 9.086872297213144e-01 2.972592110487504e+00
844 4.220000000000000e+00 8.938881898820554e-01 2.947266620810218e+00
845 4.225000000000000e+00 8.792145635132123e-01 2.922415681911161e+00
846 4.230000000000000e+00 8.646640330629438e-01 2.898016731053765e+00
847 4.235000000000000e+00 8.502343962026746e-01 2.874046308717837e+00
848 4.240000000000000e+00 8.359235699757654e-01 2.850480188257443e+00
849 4.245000000000000e+00 8.217295943201002e-01 2.827293496321914e+00
850 4.250000000000000e+00 8.076506350125463e-01 2.804460823408483e+00
851 4.255000000000000e+00 7.936849860860153e-01 2.781956324236923e+00
852 4.260000000000000e+00 7.798310717701771e-01 2.759753807972665e+00
853 4.265000000000000e+00 7.660874480062887e-01 2.737826818561295e+00
854 4.270000000000000e+00 7.524528035845641e-01 2.716148705714083e+00
855 4.275000000000000e+00 7.389259609491479e-01 2.694692687278177e+00
856 4.280000000000000e+00 7.255058767117823e-01 2.673431903886581e+00
857 4.285000000000000e+00 7.121916419102821e-01 2.652339466979470e+00
858 4.290000000000000e+00 6.989824820419877e-01 2.631388501387910e+00
859 4.295000000000000e+00 6.858777568964030e-01 2.610552183789139e+00
860 4.300000000000000e+00 6.728769602040963e-01 2.589803778456634e+00
861 4.305000000000000e+00 6.599797191118366e-01 2.569116671755012e+00
862 4.310000000000000e+00 6.471857934865461e-01 2.548464406918427e+00
863 4.315000000000000e+00 6.344950750426523e-01 2.527820720662355e+00
864 4.320000000000000e+00 6.219075862799226e-01 2.507159583182883e+00
865 4.325000000000000e+00 6.094234792108235e-01 2.486455243096053e+00
866 4.330000000000000e+00 5.970430338489621e-01 2.465682278828041e+00
867 4.335000000000000e+00 5.847666564225431e-01 2.444815657908173e+00
868 4.340000000000000e+00 5.725948772698803e-01 2.423830805537008e+00
869 4.345000000000000e+00 5.605283483671730e-01 2.402703683691598e+00
870 4.350000000000001e+00 5.485678404329644e-01 2.381410881888435e+00
871 4.355000000000000e+00 5.367142395482887e-01 2.359929720575060e+00
872 4.360000000000000e+00 5.249685432272138e-01 2.338238367888046e+00
873 4.365000000000000e+00 5.133318558694082e-01 2.316315970312033e+00
874 4.370000000000000e+00 5.018053835240934e-01 2.294142797451570e+00
875 4.375000000000000e+00 4.903904278948925e-01 2.271700400844345e+00
876 4.380000000000000e+00 4.790883795156500e-01 2.248971786339382e+00
877 4.385000000000000e+00 4.679007100314987e-01 2.225941599137471e+00
878 4.390000000000000e+00 4.568289635242753e-01 2.202596320153916e+00
879 4.395000000000000e+00 4.458747468299595e-01 2.178924471777322e+00
880 4.400000000000000e+00 4.350397188065021e-01 2.154916830606091e+00
881 4.405000000000000e+00 4.243255785238986e-01 2.130566644099119e+00
882 4.410000000000000e+00 4.137340523655109e-01 2.105869847487973e+00
883 4.415000000000000e+00 4.032668800490189e-01 2.080825276720155e+00
884 4.420000000000000e+00 3.929257995983093e-01 2.055434872586126e+00
885 4.425000000000000e+00 3.827125313231576e-01 2.029703870710620e+00
886 4.430000000000000e+00 3.726287608912031e-01 2.003640971673093e+00
887 4.435000000000000e+00 3.626761216064267e-01 1.977258485232447e+00
888 4.440000000000000e+00 3.528561760388786e-01 1.950572442541798e+00
889 4.445000000000000e+00 3.431703971810087e-01 1.923602670323454e+00
890 4.450000000000000e+00 3.336201493356441e-01 1.896372821326864e+00
891 4.455000000000000e+00 3.242066689677401e-01 1.868910355992170e+00
892 4.460000000000000e+00 3.149310457757224e-01 1.841246471093960e+00
893 4.465000000000000e+00 3.057942042568005e-01 1.813415972273091e+00
894 4.470000000000000e+00 2.967968860529915e-01 1.785457088750064e+00
895 4.475000000000001e+00 2.879396333692998e-01 1.757411230063610e+00
896 4.480000000000000e+00 2.792227737523554e-01 1.729322686402490e+00
897 4.485000000000000e+00 2.706464065052749e-01 1.701238275877870e+00
898 4.490000000000000e+00 2.622103909935767e-01 1.673206943857153e+00
899 4.495000000000000e+00 2.539143370667034e-01 1.645279321117599e+00
900 4.500000000000000e+00 2.457575977824007e-01 1.617507249065753e+00
901 4.505000000000000e+00 2.377392645760459e-01 1.589943281419437e+00
902 4.510000000000000e+00 2.298581649682063e-01 1.562640172571861e+00
903 4.515000000000000e+00 2.221128628503273e-01 1.535650363291907e+00
904 4.520000000000000e+00 2.145016613352873e-01 1.509025474353365e+00
905 4.525000000000000e+00 2.070226081067936e-01 1.482815818296856e+00
906 4.530000000000000e+00 1.996735031523187e-01 1.457069938628131e+00
907 4.535000000000000e+00 1.924519087205123e-01 1.431834184578484e+00
908 4.540000000000000e+00 1.853551613065338e-01 1.407152328088479e+00
909 4.545000000000000e+00 1.783803854396275e-01 1.383065227982527e+00
910 4.550000000000000e+00 1.715245090267086e-01 1.359610544576029e+00
911 4.555000000000000e+00 1.647842799938672e-01 1.336822506159230e+00
912 4.560000000000000e+00 1.581562839651163e-01 1.314731727149621e+00
913 4.565000000000000e+00 1.516369627223710e-01 1.293365076189268e+00
914 4.570000000000000e+00 1.452226332032236e-01 1.272745591158575e+00
915 4.575000000000000e+00 1.389095068107853e-01 1.252892437082487e+00
916 4.580000000000000e+00 1.326937088323987e-01 1.233820902118232e+00
917 4.585000000000000e+00 1.265712977896030e-01 1.215542426432492e+00
918 4.590000000000000e+00 1.205382845680738e-01 1.198064658588827e+00
919 4.595000000000000e+00 1.145906512037147e-01 1.181391534143472e+00
920 4.600000000000001e+00 1.087243692266391e-01 1.165523371541788e+00
921 4.605000000000000e+00 1.029354174882968e-01 1.150456980889913e+00
922 4.610000000000000e+00 9.721979941773995e-02 1.136185781822618e+00
923 4.615000000000000e+00 9.157355967007064e-02 1.122699927511839e+00
924 4.620000000000000e+00 8.599280014262156e-02 1.109986432579468e+00
925 4.625000000000000e+00 8.047369534427595e-02 1.098029303567039e+00
926 4.630000000000000e+00 7.501250710695118e-02 1.086809671389588e+00
927 4.635000000000000e+00 6.960559863038007e-02 1.076305925813514e+00
928 4.640000000000000e+00 6.424944784881603e-02 1.066493852733785e+00
929 4.645000000000000e+00 5.894066010304222e-02 1.057346775389512e+00
930 4.650000000000000e+00 5.367598009492092e-02 1.048835701021034e+00
931 4.655000000000000e+00 4.845230309283188e-02 1.040929474613783e+00
932 4.660000000000000e+00 4.326668534878308e-02 1.033594941355176e+00
933 4.665000000000000e+00 3.811635367928012e-02 1.026797119264877e+00
934 4.670000000000000e+00 3.299871415613431e-02 1.020499383109730e+00
935 4.675000000000000e+00 2.791135984818283e-02 1.014663660278536e+00
936 4.680000000000000e+00 2.285207755334895e-02 1.009250638693260e+00
937 4.685000000000000e+00 1.781885346125023e-02 1.004219986240074e+00
938 4.690000000000000e+00 1.280987769094821e-02 9.995305805453825e-01
939 4.695000000000000e+00 7.823547655796403e-03 9.951407472556184e-01
940 4.700000000000000e+00 2.858470218392029e-03 9.910085044289474e-01
941 4.705000000000000e+00 -2.086537388493070e-03 9.870918101999138e-01
942 4.710000000000000e+00 -7.012447883607109e-03 9.833488104497690e-01
943 4.715000000000000e+00 -1.192002549299076e-02 9.797380831148672e-01
944 4.720000000000000e+00 -1.680982871475578e-02 9.762188757058254e-01
945 4.725000000000001e+00 -2.168221425004901e-02 9.727513327241866e-01
946 4.730000000000000e+00 -2.653734204199765e-02 9.692967100534133e-01
947 4.735000000000000e+00 -3.137518135058315e-02 9.658175737687458e-01
948 4.740000000000000e+00 -3.619551777968510e-02 9.622779814080218e-01
949 4.745000000000000e+00 -4.099796116466337e-02 9.586436443523638e-01
950 4.750000000000000e+00 -4.578195422320874e-02 9.548820706520189e-01
951 4.755000000000000e+00 -5.054678187118355e-02 9.509626882504563e-01
952 4.760000000000000e+00 -5.529158110571331e-02 9.468569491801304e-01
953 4.765000000000000e+00 -6.001535136298486e-02 9.425384158731731e-01
954 4.770000000000000e+00 -6.471696526444504e-02 9.379828310830618e-01
955 4.775000000000000e+00 -6.939517967381548e-02 9.331681732934527e-01
956 4.780000000000000e+00 -7.404864699737956e-02 9.280746996168432e-01
957 4.785000000000000e+00 -7.867592666998391e-02 9.226849782510982e-01
958 4.790000000000000e+00 -8.327549677989055e-02 9.169839124410828e-01
959 4.795000000000000e+00 -8.784576579439474e-02 9.109587577025735e-01
960 4.800000000000000e+00 -9.238508435691628e-02 9.045991337369941e-01
961 4.805000000000000e+00 -9.689175713176468e-02 8.978970320463020e-01
962 4.810000000000000e+00 -1.013640546773793e-01 8.908468198018937e-01
963 4.815000000000000e+00 -1.058002253297836e-01 8.834452400257931e-01
964 4.820000000000000e+00 -1.101985070776372e-01 8.756914076055722e-01
965 4.825000000000000e+00 -1.145571394058393e-01 8.675868001656539e-01
966 4.830000000000000e+00 -1.188743750792938e-01 8.591352424158316e-01
967 4.835000000000000e+00 -1.231484918299977e-01 8.503428821413195e-01
968 4.840000000000000e+00 -1.273778039007070e-01 8.412181557890364e-01
969 4.845000000000000e+00 -1.315606733878880e-01 8.317717413969916e-01
970 4.850000000000001e+00 -1.356955213146769e-01 8.220164965962340e-01
971 4.855000000000000e+00 -1.397808383538504e-01 8.119673795501825e-01
972 4.860000000000000e+00 -1.438151951101787e-01 8.016413509455589e-01
973 4.865000000000000e+00 -1.477972518633059e-01 7.910572555843487e-01
974 4.870000000000000e+00 -1.517257676660222e-01 7.802356826697832e-01
975 4.875000000000000e+00 -1.555996086900038e-01 7.691988045795739e-01
976 4.880000000000000e+00 -1.594177557118179e-01 7.579701946426098e-01
977 4.885000000000000e+00 -1.631793106364299e-01 7.465746252684369e-01
978 4.890000000000000e+00 -1.668835019645023e-01 7.350378485909914e-01
979 4.895000000000000e+00 -1.705296891223398e-01 7.233863625604187e-01
980 4.900000000000000e+00 -1.741173655901065e-01 7.116471661024804e-01
981 4.905000000000000e+00 -1.776461607833646e-01 6.998475075437938e-01
982 4.910000000000000e+00 -1.811158406655444e-01 6.880146308922974e-01
983 4.915000000000000e+00 -1.845263070922876e-01 6.761755247783441e-01
984 4.920000000000000e+00 -1.878775959133279e-01 6.643566788895328e-01
985 4.925000000000000e+00 -1.911698738811829e-01 6.525838525323735e-01
986 4.930000000000000e+00 -1.944034344386516e-01 6.408818595819099e-01
987 4.935000000000000e+00 -1.975786924770020e-01 6.292743735205164e-01
988 4.940000000000000e+00 -2.006961781738568e-01 6.177837556432308e-01
989 4.945000000000000e+00 -2.037565300334343e-01 6.064309086571740e-01
990 4.950000000000000e+00 -2.067604872604285e-01 5.952351571451686e-01
991 4.955000000000000e+00 -2.097088816048860e-01 5.842141555238101e-01
992 4.960000000000000e+00 -2.126026288156666e-01 5.733838232963251e-01
993 4.965000000000000e+00 -2.154427198378492e-01 5.627583067361996e-01
994 4.970000000000000e+00 -2.182302118830286e-01 5.523499654522368e-01
995 4.975000000000001e+00 -2.209662194923716e-01 5.421693818114193e-01
996 4.980000000000000e+00 -2.236519057011428e-01 5.322253907930730e-01
997 4.985000000000000e+00 -2.262884734003023e-01 5.225251275671638e-01
998 4.990000000000000e+00 -2.288771569768144e-01 5.130740900305852e-01
999 4.995000000000000e+00 -2.314192143006082e-01 5.038762134120134e-01
1000 5.000000000000000e+00 -2.339159191109346e-01 4.949339541923337e-01
1001 5.005000000000000e+00 -2.363685538425315e-01 4.862483807773543e-01
1002 5.010000000000000e+00 -2.387784029187081e-01 4.778192684998572e-01
1003 5.015000000000000e+00 -2.411467465275301e-01 4.696451968701609e-01
1004 5.020000000000000e+00 -2.434748548874097e-01 4.617236472540753e-01
1005 5.025000000000000e+00 -2.457639830000709e-01 4.540510994637259e-01
1006 5.030000000000000e+00 -2.480153658820470e-01 4.466231260732201e-01
1007 5.035000000000000e+00 -2.502302142608031e-01 4.394344835404240e-01
1008 5.040000000000000e+00 -2.524097107174512e-01 4.324791994772426e-01
1009 5.045000000000000e+00 -2.545550062555755e-01 4.257506556918145e-01
1010 5.050000000000000e+00 -2.566672172743694e-01 4.192416667631704e-01
1011 5.055000000000000e+00 -2.587474229232072e-01 4.129445541117605e-01
1012 5.060000000000000e+00 -2.607966628154870e-01 4.068512156955251e-01
1013 5.065000000000000e+00 -2.628159350801624e-01 4.009531914704212e-01
1014 5.070000000000000e+00 -2.648061947301912e-01 3.952417248680007e-01
1015 5.075000000000000e+00 -2.667683523288424e-01 3.897078205728377e-01
1016 5.080000000000000e+00 -2.687032729359196e-01 3.843422988715872e-01
1017 5.085000000000000e+00 -2.706117753175583e-01 3.791358468159700e-01
1018 5.090000000000000e+00 -2.724946314040793e-01 3.740790664387816e-01
1019 5.095000000000000e+00 -2.743525659819461e-01 3.691625202122850e-01
1020 5.100000000000001e+00 -2.761862566062021e-01 3.643767738825687e-01
1021 5.105000000000000e+00 -2.779963337207718e-01 3.597124367836102e-01
1022 5.110000000000000e+00 -2.797833809740382e-01 3.551601996935716e-01
1023 5.115000000000000e+00 -2.815479357177075e-01 3.507108702777373e-01
1024 5.120000000000000e+00 -2.832904896768156e-01 3.463554061443830e-01
1025 5.125000000000000e+00 -2.850114897791514e-01 3.420849455384456e-01
1026 5.130000000000000e+00 -2.867113391322000e-01 3.378908356932442e-01
1027 5.135000000000000e+00 -2.883903981360838e-01 3.337646589049115e-01
1028 5.140000000000000e+00 -2.900489857212492e-01 3.296982564229722e-01
1029 5.145000000000000e+00 -2.916873807003135e-01 3.256837502647159e-01
1030 5.150000000000000e+00 -2.933058232238963e-01 3.217135631032875e-01
1031 5.155000000000000e+00 -2.949045163313464e-01 3.177804364284498e-01
1032 5.160000000000000e+00 -2.964836275881808e-01 3.138774472088102e-01
1033 5.165000000000000e+00 -2.980432908034345e-01 3.099980232637023e-01
1034 5.170000000000000e+00 -2.995836078208178e-01 3.061359576189915e-01
1035 5.175000000000000e+00 -3.011046503796244e-01 3.022854220930071e-01
1036 5.180000000000000e+00 -3.026064620417479e-01 2.984409803012511e-01
1037 5.185000000000000e+00 -3.040890601826369e-01 2.945976003125850e-01
1038 5.190000000000000e+00 -3.055524380448738e-01 2.907506670865700e-01
1039 5.195000000000000e+00 -3.069965668535026e-01 2.868959947566196e-01
1040 5.200000000000000e+00 -3.084213979924399e-01 2.830298387813457e-01
1041 5.205000000000000e+00 -3.098268652413161e-01 2.791489079037035e-01
1042 5.210000000000000e+00 -3.112128870714770e-01 2.752503757257330e-01
1043 5.215000000000000e+00 -3.125793689985734e-01 2.713318916633511e-01
1044 5.220000000000000e+00 -3.139262059881105e-01 2.673915909458202e-01
1045 5.225000000000001e+00 -3.152532849080316e-01 2.634281032285912e-01
1046 5.230000000000000e+00 -3.165604870203964e-01 2.594405593196569e-01
1047 5.235000000000000e+00 -3.178476905012282e-01 2.554285954715851e-01
1048 5.240000000000000e+00 -3.191147729751123e-01 2.513923546711538e-01
1049 5.245000000000000e+00 -3.203616140479397e-01 2.473324843073499e-01
1050 5.250000000000000e+00 -3.215880978181858e-01 2.432501296674161e-01
1051 5.255000000000000e+00 -3.227941153446139e-01 2.391469227170262e-01
1052 5.260000000000000e+00 -3.239795670453560e-01 2.350249657315118e-01
1053 5.265000000000000e+00 -3.251443650019290e-01 2.308868094601735e-01
1054 5.270000000000000e+00 -3.262884351399578e-01 2.267354256296983e-01
1055 5.275000000000000e+00 -3.274117192582260e-01 2.225741737603926e-01
1056 5.280000000000000e+00 -3.285141768775617e-01 2.184067624853014e-01
1057 5.285000000000000e+00 -3.295957868830790e-01 2.142372057257091e-01
1058 5.290000000000000e+00 -3.306565489348188e-01 2.100697742640989e-01
1059 5.295000000000000e+00 -3.316964846257200e-01 2.059089434883532e-01
1060 5.300000000000000e+00 -3.327156383697023e-01 2.017593381701488e-01
1061 5.305000000000000e+00 -3.337140780074215e-01 1.976256753415839e-01
1062 5.310000000000000e+00 -3.346918951231181e-01 1.935127063841691e-01
1063 5.315000000000000e+00 -3.356492050712632e-01 1.894251595103924e-01
1064 5.320000000000000e+00 -3.365861467182221e-01 1.853676838106111e-01
1065 5.325000000000000e+00 -3.375028819093693e-01 1.813447960152814e-01
1066 5.330000000000000e+00 -3.383995946783749e-01 1.773608309743935e-01
1067 5.335000000000000e+00 -3.392764902191132e-01 1.734198968200928e-01
1068 5.340000000000000e+00 -3.401337936465758e-01 1.695258355340457e-01
1069 5.345000000000000e+00 -3.409717485744537e-01 1.656821894627569e-01
1070 5.350000000000001e+00 -3.417906155412034e-01 1.618921742284840e-01
1071 5.355000000000000e+00 -3.425906703167385e-01 1.581586581270500e-01
1072 5.360000000000000e+00 -3.433722021224739e-01 1.544841480573211e-01
1073 5.365000000000000e+00 -3.441355117973117e-01 1.508707817798438e-01
1074 5.370000000000000e+00 -3.448809099402723e-01 1.473203261504352e-01
1075 5.375000000000000e+00 -3.456087150588161e-01 1.438341808860599e-01
1076 5.380000000000000e+00 -3.463192517491329e-01 1.404133872863866e-01
1077 5.385000000000000e+00 -3.470128489316799e-01 1.370586412789976e-01
1078 5.390000000000000e+00 -3.476898381619229e-01 1.337703101221166e-01
1079 5.395000000000000e+00 -3.483505520329011e-01 1.305484520777611e-01
1080 5.400000000000000e+00 -3.489953226827005e-01 1.273928383785261e-01
1081 5.405000000000000e+00 -3.496244804166864e-01 1.243029768311033e-01
1082 5.410000000000000e+00 -3.502383524510115e-01 1.212781364497317e-01
1083 5.415000000000000e+00 -3.508372617811837e-01 1.183173725699760e-01
1084 5.420000000000000e+00 -3.514215261767113e-01 1.154195519195156e-01
1085 5.425000000000000e+00 -3.519914573003788e-01 1.125833772416485e-01
1086 5.430000000000000e+00 -3.525473599491278e-01 1.098074110743141e-01
1087 5.435000000000000e+00 -3.530895314111220e-01 1.070900983734191e-01
1088 5.440000000000000e+00 -3.536182609328620e-01 1.044297877527356e-01
1089 5.445000000000000e+00 -3.541338292886493e-01 1.018247511197501e-01
1090 5.450000000000000e+00 -3.546365084440595e-01 9.927320158453767e-02
1091 5.455000000000000e+00 -3.551265613044947e-01 9.677330953508090e-02
1092 5.460000000000000e+00 -3.556042415394103e-01 9.432321685665102e-02
1093 5.465000000000000e+00 -3.560697934730612e-01 9.192104926363243e-02
1094 5.470000000000000e+00 -3.565234520320466e-01 8.956492676794880e-02
1095 5.475000000000001e+00 -3.569654427407407e-01 8.725297239102758e-02
1096 5.480000000000000e+00 -3.573959817559569e-01 8.498331916726443e-02
1097 5.485000000000000e+00 -3.578152759324134e-01 8.275411557789880e-02
1098 5.490000000000000e+00 -3.582235229117359e-01 8.056352955350121e-02
1099 5.495000000000000e+00 -3.586209112279484e-01 7.840975121631288e-02
1100 5.500000000000000e+00 -3.590076204238990e-01 7.629099453190236e-02
1101 5.505000000000000e+00 -3.593838211732674e-01 7.420549804457721e-02
1102 5.510000000000000e+00 -3.597496754043448e-01 7.215152491042431e-02
1103 5.515000000000000e+00 -3.601053364223716e-01 7.012736241129858e-02
1104 5.520000000000000e+00 -3.604509490284578e-01 6.813132114515952e-02
1105 5.525000000000000e+00 -3.607866496338232e-01 6.616173405937786e-02
1106 5.530000000000000e+00 -3.611125663690515e-01 6.421695553768814e-02
1107 5.535000000000000e+00 -3.614288191892001e-01 6.229536065625041e-02
1108 5.540000000000000e+00 -3.617355199756140e-01 6.039534475732466e-02
1109 5.545000000000000e+00 -3.620327726367734e-01 5.851532348835065e-02
1110 5.550000000000000e+00 -3.623206732104975e-01 5.665373337713220e-02
1111 5.555000000000000e+00 -3.625993099705447e-01 5.480903301773310e-02
1112 5.560000000000000e+00 -3.628687635406749e-01 5.297970492499360e-02
1113 5.565000000000000e+00 -3.631291070197946e-01 5.116425809461589e-02
1114 5.570000000000000e+00 -3.633804061216210e-01 4.936123127485814e-02
1115 5.575000000000000e+00 -3.636227193325432e-01 4.756919692603390e-02
1116 5.580000000000000e+00 -3.638560980908814e-01 4.578676583122387e-02
1117 5.585000000000000e+00 -3.640805869908554e-01 4.401259233368648e-02
1118 5.590000000000000e+00 -3.642962240142182e-01 4.224538009900414e-02
1119 5.595000000000000e+00 -3.645030407918455e-01 4.048388831279226e-02
1120 5.600000000000001e+00 -3.647010628973462e-01 3.872693823367968e-02
1121 5.605000000000000e+00 -3.648903101741823e-01 3.697341994097769e-02
1122 5.610000000000000e+00 -3.650707970967559e-01 3.522229915517983e-02
1123 5.615000000000000e+00 -3.652425331657341e-01 3.347262397568329e-02
1124 5.620000000000000e+00 -3.654055233365128e-01 3.172353135951766e-02
1125 5.625000000000000e+00 -3.655597684793293e-01 2.997425315420799e-02
1126 5.630000000000000e+00 -3.657052658680549e-01 2.822412150997877e-02
1127 5.635000000000000e+00 -3.658420096944290e-01 2.647257347376808e-02
1128 5.640000000000000e+00 -3.659699916027925e-01 2.471915455402041e-02
1129 5.645000000000000e+00 -3.660892012399692e-01 2.296352110207067e-02
1130 5.650000000000000e+00 -3.661996268138132e-01 2.120544132537816e-02
1131 5.655000000000000e+00 -3.663012556532230e-01 1.944479477415939e-02
1132 5.660000000000000e+00 -3.663940747615548e-01 1.768157020194394e-02
1133 5.665000000000000e+00 -3.664780713552425e-01 1.591586171336701e-02
1134 5.670000000000000e+00 -3.665532333786885e-01 1.414786315407923e-02
1135 5.675000000000000e+00 -3.666195499867833e-01 1.237786076622172e-02
1136 5.680000000000000e+00 -3.666770119863507e-01 1.060622419437607e-02
1137 5.685000000000000e+00 -3.667256122287270e-01 8.833395939333855e-03
1138 5.690000000000000e+00 -3.667653459457441e-01 7.059879449755613e-03
1139 5.695000000000000e+00 -3.667962110232246e-01 5.286226124923132e-03
1140 5.700000000000000e+00 -3.668182082069933e-01 3.513021464129906e-03
1141 5.705000000000000e+00 -3.668313412378659e-01 1.740870694888486e-03
1142 5.710000000000000e+00 -3.668356169139422e-01 -2.961574594451122e-05
1143 5.715000000000000e+00 -3.668310450804064e-01 -1.797836531736152e-03
1144 5.720000000000000e+00 -3.668176385486248e-01 -3.563213235580065e-03
1145 5.725000000000001e+00 -3.667954129480506e-01 -5.325203163408787e-03
1146 5.730000000000000e+00 -3.667643865169907e-01 -7.083310982736180e-03
1147 5.735000000000000e+00 -3.667245798382233e-01 -8.837098815206446e-03
1148 5.740000000000000e+00 -3.666760155288387e-01 -1.058619454390453e-02
1149 5.745000000000000e+00 -3.666187178927842e-01 -1.233029818088482e-02
1150 5.750000000000000e+00 -3.665527125470298e-01 -1.406918611870367e-02
1151 5.755000000000000e+00 -3.664780260315972e-01 -1.580271322687565e-02
1152 5.760000000000000e+00 -3.663946854147611e-01 -1.753081272930501e-02
1153 5.765000000000000e+00 -3.663027179043041e-01 -1.925349396394438e-02
1154 5.770000000000000e+00 -3.662021504751216e-01 -2.097083804244448e-02
1155 5.775000000000000e+00 -3.660930095238797e-01 -2.268299157570652e-02
1156 5.780000000000000e+00 -3.659753205593645e-01 -2.439015863551219e-02
1157 5.785000000000000e+00 -3.658491079375246e-01 -2.609259114514373e-02
1158 5.790000000000000e+00 -3.657143946479131e-01 -2.779057791677531e-02
1159 5.795000000000000e+00 -3.655712021583568e-01 -2.948443258610212e-02
1160 5.800000000000000e+00 -3.654195503220521e-01 -3.117448073766127e-02
1161 5.805000000000000e+00 -3.652594573509802e-01 -3.286104643080989e-02
1162 5.810000000000000e+00 -3.650909398577440e-01 -3.454443848625033e-02
1163 5.815000000000000e+00 -3.649140129661177e-01 -3.622493674839689e-02
1164 5.820000000000000e+00 -3.647286904902600e-01 -3.790277866855263e-02
1165 5.825000000000000e+00 -3.645349851794322e-01 -3.957814647463920e-02
1166 5.830000000000000e+00 -3.643329090255136e-01 -4.125115520352551e-02
1167 5.835000000000000e+00 -3.641224736273969e-01 -4.292184191108106e-02
1168 5.840000000000000e+00 -3.639036906064028e-01 -4.459015626601115e-02
1169 5.845000000000000e+00 -3.636765720647368e-01 -4.625595284259987e-02
1170 5.850000000000001e+00 -3.634411310779768e-01 -4.791898526796956e-02
1171 5.855000000000000e+00 -3.631973822120571e-01 -4.957890245620433e-02
1172 5.860000000000000e+00 -3.629453420534148e-01 -5.123524705545890e-02
1173 5.865000000000000e+00 -3.626850297415025e-01 -5.288745620610769e-02
1174 5.870000000000000e+00 -3.624164674913537e-01 -5.453486468063318e-02
1175 5.875000000000000e+00 -3.621396810946962e-01 -5.617671034876537e-02
1176 5.880000000000000e+00 -3.618547003878660e-01 -5.781214192239759e-02
1177 5.885000000000000e+00 -3.615615596754722e-01 -5.944022882786726e-02
1178 5.890000000000000e+00 -3.612602980995874e-01 -6.105997298462285e-02
1179 5.895000000000000e+00 -3.609509599456260e-01 -6.267032224869240e-02
1180 5.900000000000000e+00 -3.606335948771004e-01 -6.427018518415650e-02
1181 5.905000000000000e+00 -3.603082580937844e-01 -6.585844679811714e-02
1182 5.910000000000000e+00 -3.599750104091193e-01 -6.743398488282537e-02
1183 5.915000000000000e+00 -3.596339182449562e-01 -6.899568652443122e-02
1184 5.920000000000000e+00 -3.592850535438750e-01 -7.054246440745260e-02
1185 5.925000000000000e+00 -3.589284936008816e-01 -7.207327252025664e-02
1186 5.930000000000000e+00 -3.585643208186724e-01 -7.358712089668984e-02
1187 5.935000000000000e+00 -3.581926223919147e-01 -7.508308909969230e-02
1188 5.940000000000000e+00 -3.578134899276755e-01 -7.656033818825847e-02
1189 5.945000000000000e+00 -3.574270190100322e-01 -7.801812095600269e-02
1190 5.950000000000000e+00 -3.570333087181154e-01 -7.945579030064209e-02
1191 5.955000000000000e+00 -3.566324611070257e-01 -8.087280568602750e-02
1192 5.960000000000000e+00 -3.562245806612552e-01 -8.226873763916842e-02
1193 5.965000000000000e+00 -3.558097737306340e-01 -8.364327037284625e-02
1194 5.970000000000000e+00 -3.553881479575267e-01 -8.499620258568541e-02
1195 5.975000000000001e+00 -3.549598117047772e-01 -8.632744659387015e-02
1196 5.980000000000000e+00 -3.545248734915880e-01 -8.763702599594581e-02
1197 5.985000000000000e+00 -3.540834414448177e-01 -8.892507198368094e-02
1198 5.990000000000000e+00 -3.536356227717512e-01 -9.019181856757541e-02
1199 5.995000000000000e+00 -3.531815232591420e-01 -9.143759690779518e-02
1200 6.000000000000000e+00 -3.527212468026732e-01 -9.266282892497202e-02
1201 6.005000000000000e+00 -3.522548949698923e-01 -9.386802043991338e-02
1202 6.010000000000000e+00 -3.517825665982741e-01 -9.505375400280514e-02
1203 6.015000000000001e+00 -3.513043574298642e-01 -9.622068156502905e-02
1204 6.020000000000000e+00 -3.508203597826238e-01 -9.736951716625697e-02
1205 6.025000000000000e+00 -3.503306622582016e-01 -9.850102976649566e-02
1206 6.030000000000000e+00 -3.498353494849589e-01 -9.961603633499294e-02
1207 6.035000000000000e+00 -3.493345018948517e-01 -1.007153952812700e-01
1208 6.040000000000000e+00 -3.488281955321462e-01 -1.018000002822816e-01
1209 6.045000000000000e+00 -3.483165018920289e-01 -1.028707745970081e-01
1210 6.050000000000000e+00 -3.477994877861761e-01 -1.039286658915728e-01
1211 6.055000000000000e+00 -3.472772152331132e-01 -1.049746415695552e-01
1212 6.060000000000000e+00 -3.467497413704805e-01 -1.060096846497771e-01
1213 6.065000000000000e+00 -3.462171183866154e-01 -1.070347901453772e-01
1214 6.070000000000000e+00 -3.456793934690268e-01 -1.080509619622916e-01
1215 6.075000000000000e+00 -3.451366087669925e-01 -1.090592102677590e-01
1216 6.080000000000000e+00 -3.445888013663492e-01 -1.100605492524664e-01
1217 6.085000000000000e+00 -3.440360032744678e-01 -1.110559952934409e-01
1218 6.090000000000000e+00 -3.434782414134148e-01 -1.120465654217639e-01
1219 6.095000000000000e+00 -3.429155376202502e-01 -1.130332760009622e-01
1220 6.100000000000001e+00 -3.423479086534051e-01 -1.140171415993763e-01
1221 6.105000000000000e+00 -3.417753662042564e-01 -1.149991739282541e-01
1222 6.110000000000000e+00 -3.411979169141226e-01 -1.159803807830428e-01
1223 6.115000000000000e+00 -3.406155623964260e-01 -1.169617648834276e-01
1224 6.120000000000000e+00 -3.400282992652883e-01 -1.179443225510113e-01
1225 6.125000000000000e+00 -3.394361191709159e-01 -1.189290421155675e-01
1226 6.130000000000000e+00 -3.388390088441326e-01 -1.199169019709956e-01
1227 6.135000000000000e+00 -3.382369501512059e-01 -1.209088682198711e-01
1228 6.140000000000001e+00 -3.376299201619339e-01 -1.219058918028537e-01
1229 6.145000000000000e+00 -3.370178912331774e-01 -1.229089050905685e-01
1230 6.150000000000000e+00 -3.364008311110283e-01 -1.239188178164596e-01
1231 6.155000000000000e+00 -3.357787030550128e-01 -1.249365123889845e-01
1232 6.160000000000000e+00 -3.351514659871384e-01 -1.259628384744360e-01
1233 6.165000000000000e+00 -3.345190746702684e-01 -1.269986068543005e-01
1234 6.170000000000000e+00 -3.338814799185954e-01 -1.280445825813104e-01
1235 6.175000000000000e+00 -3.332386288444553e-01 -1.291014773869392e-01
1236 6.180000000000000e+00 -3.325904651447260e-01 -1.301699414330670e-01
1237 6.185000000000000e+00 -3.319369294301246e-01 -1.312505543900500e-01
1238 6.190000000000000e+00 -3.312779596008255e-01 -1.323438159786861e-01
1239 6.195000000000000e+00 -3.306134912703378e-01 -1.334501360311435e-01
1240 6.200000000000000e+00 -3.299434582405141e-01 -1.345698241781434e-01
1241 6.205000000000000e+00 -3.292677930285564e-01 -1.357030793826652e-01
1242 6.210000000000000e+00 -3.285864274466874e-01 -1.368499794139666e-01
1243 6.215000000000000e+00 -3.278992932344167e-01 -1.380104705148710e-01
1244 6.220000000000000e+00 -3.272063227415387e-01 -1.391843574733542e-01
1245 6.225000000000001e+00 -3.265074496596831e-01 -1.403712943421453e-01
1246 6.230000000000000e+00 -3.258026097981173e-01 -1.415707761196927e-01
1247 6.235000000000000e+00 -3.250917418984862e-01 -1.427821316060118e-01
1248 6.240000000000000e+00 -3.243747884820571e-01 -1.440045177577787e-01
1249 6.245000000000000e+00 -3.236516967209084e-01 -1.452369158478461e-01
1250 6.250000000000000e+00 -3.229224193235787e-01 -1.464781296270701e-01
1251 6.255000000000000e+00 -3.221869154246377e-01 -1.477267857875830e-01
1252 6.260000000000000e+00 -3.214451514657028e-01 -1.489813368884541e-01
1253 6.265000000000001e+00 -3.206971020557532e-01 -1.502400668943693e-01
1254 6.270000000000000e+00 -3.199427507967592e-01 -1.515010994200594e-01
1255 6.275000000000000e+00 -3.191820910615526e-01 -1.527624086730128e-01
1256 6.280000000000000e+00 -3.184151267100290e-01 -1.540218330347898e-01
1257 6.285000000000000e+00 -3.176418727312047e-01 -1.552770911274592e-01
1258 6.290000000000000e+00 -3.168623557987544e-01 -1.565258001228642e-01
1259 6.295000000000000e+00 -3.160766147299761e-01 -1.577654959948660e-01
1260 6.300000000000000e+00 -3.152847008388058e-01 -1.589936553568094e-01
1261 6.305000000000000e+00 -3.144866781764080e-01 -1.602077183942896e-01
1262 6.310000000000000e+00 -3.136826236548629e-01 -1.614051124999349e-01
1263 6.315000000000000e+00 -3.128726270514086e-01 -1.625832760915102e-01
1264 6.320000000000000e+00 -3.120567908939478e-01 -1.637396821038806e-01
1265 6.325000000000000e+00 -3.112352302303698e-01 -1.648718607277999e-01
1266 6.330000000000000e+00 -3.104080722866698e-01 -1.659774209770148e-01
1267 6.335000000000000e+00 -3.095754560205997e-01 -1.670540706829371e-01
1268 6.340000000000000e+00 -3.087375315798404e-01 -1.680996346177466e-01
1269 6.345000000000000e+00 -3.078944596744222e-01 -1.691120705611837e-01
1270 6.350000000000001e+00 -3.070464108742286e-01 -1.700894831341060e-01
1271 6.355000000000000e+00 -3.061935648430811e-01 -1.710301353259780e-01
1272 6.360000000000000e+00 -3.053361095209688e-01 -1.719324577621251e-01
1273 6.365000000000000e+00 -3.044742402654599e-01 -1.727950557885549e-01
1274 6.370000000000000e+00 -3.036081589630832e-01 -1.736167144748890e-01
1275 6.375000000000000e+00 -3.027380731207110e-01 -1.743964017528299e-01
1276 6.380000000000000e+00 -3.018641949455549e-01 -1.751332699200248e-01
1277 6.385000000000000e+00 -3.009867404215107e-01 -1.758266557008170e-01
1278 6.390000000000001e+00 -3.001059283885468e-01 -1.764760791317599e-01
1279 6.395000000000000e+00 -2.992219796301931e-01 -1.770812414847001e-01
1280 6.400000000000000e+00 -2.983351159736998e-01 -1.776420224427255e-01
1281 6.405000000000000e+00 -2.974455594057659e-01 -1.781584767162059e-01
1282 6.410000000000000e+00 -2.965535312065377e-01 -1.786308302083484e-01
1283 6.415000000000000e+00 -2.956592511036824e-01 -1.790594758880104e-01
1284 6.420000000000000e+00 -2.947629364476576e-01 -1.794449693999667e-01
1285 6.425000000000000e+00 -2.938648014096827e-01 -1.797880244332362e-01
1286 6.430000000000000e+00 -2.929650562033252e-01 -1.800895078250875e-01
1287 6.435000000000000e+00 -2.920639063314319e-01 -1.803504343932616e-01
1288 6.440000000000000e+00 -2.911615518593926e-01 -1.805719613603429e-01
1289 6.445000000000000e+00 -2.902581867178284e-01 -1.807553822846586e-01
1290 6.450000000000000e+00 -2.893539980365460e-01 -1.809021204287831e-01
1291 6.455000000000000e+00 -2.884491655135406e-01 -1.810137213698937e-01
1292 6.460000000000000e+00 -2.875438608228471e-01 -1.810918448253318e-01
1293 6.465000000000000e+00 -2.866382470652873e-01 -1.811382555629848e-01
1294 6.470000000000000e+00 -2.857324782672173e-01 -1.811548133211716e-01
1295 6.475000000000001e+00 -2.848266989320756e-01 -1.811434617447816e-01
1296 6.480000000000000e+00 -2.839210436497694e-01 -1.811062163394439e-01
1297 6.485000000000000e+00 -2.830156367686811e-01 -1.810451514735689e-01
1298 6.490000000000000e+00 -2.821105921350338e-01 -1.809623865511867e-01
1299 6.495000000000000e+00 -2.812060129031693e-01 -1.808600715019537e-01
1300 6.500000000000000e+00 -2.803019914200142e-01 -1.807403717482003e-01
1301 6.505000000000000e+00 -2.793986091856873e-01 -1.806054528753265e-01
1302 6.510000000000000e+00 -2.784959368912610e-01 -1.804574652442881e-01
1303 6.515000000000001e+00 -2.775940345332444e-01 -1.802985287802983e-01
1304 6.520000000000000e+00 -2.766929516034580e-01 -1.801307182141443e-01
1305 6.525000000000000e+00 -2.757927273511029e-01 -1.799560489743612e-01
1306 6.530000000000000e+00 -2.748933911137144e-01 -1.797764639690058e-01
1307 6.535000000000000e+00 -2.739949627114129e-01 -1.795938214847581e-01
1308 6.540000000000000e+00 -2.730974528988668e-01 -1.794098842754721e-01
1309 6.545000000000000e+00 -2.722008638686582e-01 -1.792263100131919e-01
1310 6.550000000000000e+00 -2.713051897987349e-01 -1.790446431336079e-01
1311 6.555000000000000e+00 -2.704104174373221e-01 -1.788663081153885e-01
1312 6.560000000000000e+00 -2.695165267175810e-01 -1.786926041493331e-01
1313 6.565000000000000e+00 -2.686234913958288e-01 -1.785247011437008e-01
1314 6.570000000000000e+00 -2.677312797061440e-01 -1.783636369925290e-01
1315 6.575000000000000e+00 -2.668398550259035e-01 -1.782103159392534e-01
1316 6.580000000000000e+00 -2.659491765467514e-01 -1.780655079453908e-01
1317 6.585000000000000e+00 -2.650591999464496e-01 -1.779298489275050e-01
1318 6.590000000000000e+00 -2.641698780574764e-01 -1.778038416581751e-01
1319 6.595000000000000e+00 -2.632811615298678e-01 -1.776878572449903e-01
1320 6.600000000000001e+00 -2.623929994850265e-01 -1.775821370571862e-01
1321 6.605000000000000e+00 -2.615053401592959e-01 -1.774867949624337e-01
1322 6.610000000000000e+00 -2.606181315354021e-01 -1.774018198275940e-01
1323 6.615000000000000e+00 -2.597313219610200e-01 -1.773270781647796e-01
1324 6.620000000000000e+00 -2.588448607537543e-01 -1.772623169536303e-01
1325 6.625000000000000e+00 -2.579586987914837e-01 -1.772071665786967e-01
1326 6.630000000000000e+00 -2.570727890879674e-01 -1.771611438996956e-01
1327 6.635000000000000e+00 -2.561870873524867e-01 -1.771236554994005e-01
1328 6.640000000000001e+00 -2.553015525329734e-01 -1.770940011613931e-01
1329 6.645000000000000e+00 -2.544161473408728e-01 -1.770713776370059e-01
1330 6.650000000000000e+00 -2.535308387566033e-01 -1.770548827472851e-01
1331 6.655000000000000e+00 -2.526455985134000e-01 -1.770435199464515e-01
1332 6.660000000000000e+00 -2.517604035571388e-01 -1.770362033685302e-01
1333 6.665000000000000e+00 -2.508752364797147e-01 -1.770317634495200e-01
1334 6.670000000000000e+00 -2.499900859226436e-01 -1.770289531485503e-01
1335 6.675000000000000e+00 -2.491049469482292e-01 -1.770264548323297e-01
1336 6.680000000000000e+00 -2.482198213743203e-01 -1.770228878100966e-01
1337 6.685000000000000e+00 -2.473347180701282e-01 -1.770168164828334e-01
1338 6.690000000000000e+00 -2.464496532094920e-01 -1.770067591259306e-01
1339 6.695000000000000e+00 -2.455646504788689e-01 -1.769911971894800e-01
1340 6.700000000000000e+00 -2.446797412375972e-01 -1.769685850600666e-01
1341 6.705000000000000e+00 -2.437949646282682e-01 -1.769373601955948e-01
1342 6.710000000000000e+00 -2.429103676356412e-01 -1.768959534956593e-01
1343 6.715000000000000e+00 -2.420260050933116e-01 -1.768427998008804e-01
1344 6.720000000000000e+00 -2.411419396376324e-01 -1.767763484494367e-01
1345 6.725000000000001e+00 -2.402582416088173e-01 -1.766950737014383e-01
1346 6.730000000000000e+00 -2.393749889006180e-01 -1.765974850219010e-01
1347 6.735000000000000e+00 -2.384922667585982e-01 -1.764821370908720e-01
1348 6.740000000000000e+00 -2.376101675297093e-01 -1.763476394877728e-01
1349 6.745000000000000e+00 -2.367287903637205e-01 -1.761926660815760e-01
1350 6.750000000000000e+00 -2.358482408688936e-01 -1.760159640099346e-01
1351 6.755000000000000e+00 -2.349686307236212e-01 -1.758163623566844e-01
1352 6.760000000000000e+00 -2.340900772453267e-01 -1.755927805326962e-01
1353 6.765000000000001e+00 -2.332127029182942e-01 -1.753442363597202e-01
1354 6.770000000000000e+00 -2.323366348817295e-01 -1.750698540053719e-01
1355 6.775000000000000e+00 -2.314620043782405e-01 -1.747688717504303e-01
1356 6.780000000000000e+00 -2.305889461642252e-01 -1.744406496957396e-01
1357 6.785000000000000e+00 -2.297175978812831e-01 -1.740846774488602e-01
1358 6.790000000000000e+00 -2.288480993897366e-01 -1.737005817844306e-01
1359 6.795000000000000e+00 -2.279805920634388e-01 -1.732881343599502e-01
1360 6.800000000000000e+00 -2.271152180461371e-01 -1.728472593878649e-01
1361 6.805000000000000e+00 -2.262521194695601e-01 -1.723780412756781e-01
1362 6.810000000000000e+00 -2.253914376333803e-01 -1.718807320937543e-01
1363 6.815000000000000e+00 -2.245333121486226e-01 -1.713557587784464e-01
1364 6.820000000000000e+00 -2.236778800455959e-01 -1.708037299035681e-01
1365 6.825000000000000e+00 -2.228252748495869e-01 -1.702254417853766e-01
1366 6.830000000000000e+00 -2.219756256277421e-01 -1.696218837437868e-01
1367 6.835000000000000e+00 -2.211290560121491e-01 -1.689942422345325e-01
1368 6.840000000000000e+00 -2.202856832053968e-01 -1.683439035886636e-01
1369 6.845000000000000e+00 -2.194456169762624e-01 -1.676724551028741e-01
1370 6.850000000000001e+00 -2.186089586543680e-01 -1.669816841971539e-01
1371 6.855000000000000e+00 -2.177758001342909e-01 -1.662735754049294e-01
1372 6.860000000000000e+00 -2.169462229003187e-01 -1.655503049910578e-01
1373 6.865000000000000e+00 -2.161202970843803e-01 -1.648142330555658e-01
1374 6.870000000000000e+00 -2.152980805697631e-01 -1.640678929756945e-01
1375 6.875000000000000e+00 -2.144796181546234e-01 -1.633139781962001e-01
1376 6.880000000000000e+00 -2.136649407878011e-01 -1.625553264126722e-01
1377 6.885000000000000e+00 -2.128540648904966e-01 -1.617949012796771e-01
1378 6.890000000000001e+00 -2.120469917750043e-01 -1.610357718401900e-01
1379 6.895000000000000e+00 -2.112437071720947e-01 -1.602810899900220e-01
1380 6.900000000000000e+00 -2.104441808751041e-01 -1.595340663243405e-01
1381 6.905000000000000e+00 -2.096483665088513e-01 -1.587979447581489e-01
1382 6.910000000000000e+00 -2.088562014275226e-01 -1.580759764340911e-01
1383 6.915000000000000e+00 -2.080676067445104e-01 -1.573713933076704e-01
1384 6.920000000000000e+00 -2.072824874944459e-01 -1.566873819218273e-01
1385 6.925000000000000e+00 -2.065007329252921e-01 -1.560270578270462e-01
1386 6.930000000000000e+00 -2.057222169161754e-01 -1.553934410104318e-01
1387 6.935000000000000e+00 -2.049467985151878e-01 -1.547894327103450e-01
1388 6.940000000000000e+00 -2.041743225890720e-01 -1.542177938993916e-01
1389 6.945000000000000e+00 -2.034046205761939e-01 -1.536811256119819e-01
1390 6.950000000000000e+00 -2.026375113329522e-01 -1.531818512621186e-01
1391 6.955000000000000e+00 -2.018728020635727e-01 -1.527222009602980e-01
1392 6.960000000000000e+00 -2.011102893233492e-01 -1.523041978391149e-01
1393 6.965000000000000e+00 -2.003497600851816e-01 -1.519296462515030e-01
1394 6.970000000000000e+00 -1.995909928608341e-01 -1.516001216824492e-01
1395 6.975000000000001e+00 -1.988337588683571e-01 -1.513169622256783e-01
1396 6.980000000000000e+00 -1.980778232385774e-01 -1.510812613854995e-01
1397 6.985000000000000e+00 -1.973229462545021e-01 -1.508938619799949e-01
1398 6.990000000000000e+00 -1.965688846187774e-01 -1.507553509373594e-01
1399 6.995000000000000e+00 -1.958153927451285e-01 -1.506660548404426e-01
1400 7.000000000000000e+00 -1.950622240703730e-01 -1.506260360180534e-01
1401 7.005000000000000e+00 -1.943091323849480e-01 -1.506350891265384e-01
1402 7.010000000000000e+00 -1.935558731791076e-01 -1.506927381658585e-01
1403 7.015000000000001e+00 -1.928022050032894e-01 -1.507982339273184e-01
1404 7.020000000000000e+00 -1.920478908398344e-01 -1.509505519930343e-01
1405 7.025000000000000e+00 -1.912926994833590e-01 -1.511483913930078e-01
1406 7.030000000000000e+00 -1.905364069259043e-01 -1.513901741169832e-01
1407 7.035000000000000e+00 -1.897787977421892e-01 -1.516740457233823e-01
1408 7.040000000000000e+00 -1.890196664686705e-01 -1.519978773036001e-01
1409 7.045000000000000e+00 -1.882588189691532e-01 -1.523592691132336e-01
1410 7.050000000000000e+00 -1.874960737775382e-01 -1.527555561548155e-01
1411 7.055000000000000e+00 -1.867312634076050e-01 -1.531838159596788e-01
1412 7.060000000000000e+00 -1.859642356179414e-01 -1.536408788592070e-01
1413 7.065000000000000e+00 -1.851948546190130e-01 -1.541233409344756e-01
1414 7.070000000000000e+00 -1.844230022085966e-01 -1.546275797338126e-01
1415 7.075000000000000e+00 -1.836485788216748e-01 -1.551497728616624e-01
1416 7.080000000000000e+00 -1.828715044799800e-01 -1.556859193449611e-01
1417 7.085000000000000e+00 -1.820917196282252e-01 -1.562318636818105e-01
1418 7.090000000000000e+00 -1.813091858431619e-01 -1.567833223255377e-01
1419 7.095000000000000e+00 -1.805238864049699e-01 -1.573359122129858e-01
1420 7.100000000000001e+00 -1.797358267210321e-01 -1.578851810513981e-01
1421 7.105000000000000e+00 -1.789450345944559e-01 -1.584266387652633e-01
1422 7.110000000000000e+00 -1.781515603333794e-01 -1.589557896519267e-01
1423 7.115000000000000e+00 -1.773554766979366e-01 -1.594681646906793e-01
1424 7.120000000000000e+00 -1.765568786864726e-01 -1.599593534280075e-01
1425 7.125000000000000e+00 -1.757558831636565e-01 -1.604250349558356e-01
1426 7.130000000000000e+00 -1.749526283369143e-01 -1.608610074871564e-01
1427 7.135000000000000e+00 -1.741472730887850e-01 -1.612632161435812e-01
1428 7.140000000000001e+00 -1.733399961754785e-01 -1.616277786169462e-01
1429 7.145000000000000e+00 -1.725309953026155e-01 -1.619510084857723e-01
1430 7.150000000000000e+00 -1.717204860906207e-01 -1.622294360299037e-01
1431 7.155000000000000e+00 -1.709087009423165e-01 -1.624598265514976e-01
1432 7.160000000000000e+00 -1.700958878251058e-01 -1.626391962062712e-01
1433 7.165000000000000e+00 -1.692823089802538e-01 -1.627648254995506e-01
1434 7.170000000000000e+00 -1.684682395701103e-01 -1.628342706428754e-01
1435 7.175000000000000e+00 -1.676539662738250e-01 -1.628453729935586e-01
1436 7.180000000000000e+00 -1.668397858401747e-01 -1.627962668337091e-01
1437 7.185000000000000e+00 -1.660260036054879e-01 -1.626853857818134e-01
1438 7.190000000000000e+00 -1.652129319823565e-01 -1.625114681100825e-01
1439 7.195000000000000e+00 -1.644008889243871e-01 -1.622735611153558e-01
1440 7.200000000000000e+00 -1.635901963712030e-01 -1.619710247961592e-01
1441 7.205000000000000e+00 -1.627811786764255e-01 -1.616035349655931e-01
1442 7.210000000000000e+00 -1.619741610215470e-01 -1.611710858156812e-01
1443 7.215000000000000e+00 -1.611694678182687e-01 -1.606739919093769e-01
1444 7.220000000000000e+00 -1.603674211024533e-01 -1.601128895817538e-01
1445 7.225000000000001e+00 -1.595683389224511e-01 -1.594887375329535e-01
1446 7.230000000000000e+00 -1.587725337271237e-01 -1.588028163759247e-01
1447 7.235000000000000e+00 -1.579803107586919e-01 -1.580567269392930e-01
1448 7.240000000000000e+00 -1.571919664577308e-01 -1.572523869263875e-01
1449 7.245000000000000e+00 -1.564077868894280e-01 -1.563920256398177e-01
1450 7.250000000000000e+00 -1.556280462013326e-01 -1.554781763967839e-01
1451 7.255000000000000e+00 -1.548530051254602e-01 -1.545136663466451e-01
1452 7.260000000000000e+00 -1.540829095378662e-01 -1.535016033834324e-01
1453 7.265000000000001e+00 -1.533179890916259e-01 -1.524453599284215e-01
1454 7.270000000000000e+00 -1.525584559385820e-01 -1.513485534612613e-01
1455 7.275000000000000e+00 -1.518045035570132e-01 -1.502150237502775e-01
1456 7.280000000000000e+00 -1.510563057010792e-01 -1.490488068444762e-01
1457 7.285000000000000e+00 -1.503140154885685e-01 -1.478541060134120e-01
1458 7.290000000000000e+00 -1.495777646409451e-01 -1.466352600029808e-01
1459 7.295000000000000e+00 -1.488476628885387e-01 -1.453967089343422e-01
1460 7.300000000000000e+00 -1.481237975516017e-01 -1.441429584300380e-01
1461 7.305000000000000e+00 -1.474062333042383e-01 -1.428785425584778e-01
1462 7.310000000000000e+00 -1.466950121260169e-01 -1.416079862639918e-01
1463 7.315000000000000e+00 -1.459901534415984e-01 -1.403357679897965e-01
1464 7.320000000000000e+00 -1.452916544461189e-01 -1.390662831013856e-01
1465 7.325000000000000e+00 -1.445994906105845e-01 -1.378038089494993e-01
1466 7.330000000000000e+00 -1.439136163566239e-01 -1.365524719940225e-01
1467 7.335000000000000e+00 -1.432339658906443e-01 -1.353162176332745e-01
1468 7.340000000000000e+00 -1.425604541802912e-01 -1.340987831621732e-01
1469 7.345000000000000e+00 -1.418929780590226e-01 -1.329036741065437e-01
1470 7.350000000000001e+00 -1.412314174392257e-01 -1.317341442184983e-01
1471 7.355000000000000e+00 -1.405756366168376e-01 -1.305931791424797e-01
1472 7.360000000000000e+00 -1.399254856478009e-01 -1.294834837633374e-01
1473 7.365000000000000e+00 -1.392808017792042e-01 -1.284074730484974e-01
1474 7.370000000000000e+00 -1.386414109173160e-01 -1.273672662346570e-01
1475 7.375000000000000e+00 -1.380071291168576e-01 -1.263646839642973e-01
1476 7.380000000000000e+00 -1.373777640776730e-01 -1.254012481066269e-01
1477 7.385000000000000e+00 -1.367531166357914e-01 -1.244781838668274e-01
1478 7.390000000000001e+00 -1.361329822390047e-01 -1.235964238031073e-01
1479 7.395000000000000e+00 -1.355171523977603e-01 -1.227566133856328e-01
1480 7.400000000000000e+00 -1.349054161051484e-01 -1.219591176951695e-01
1481 7.405000000000000e+00 -1.342975612208086e-01 -1.212040290976546e-01
1482 7.410000000000000e+00 -1.336933758141718e-01 -1.204911754641103e-01
1483 7.415000000000000e+00 -1.330926494661675e-01 -1.198201288431733e-01
1484 7.420000000000000e+00 -1.324951745257401e-01 -1.191902144419998e-01
1485 7.425000000000000e+00 -1.319007473217475e-01 -1.186005197315154e-01
1486 7.430000000000000e+00 -1.313091693284250e-01 -1.180499037602090e-01
1487 7.435000000000000e+00 -1.307202482841454e-01 -1.175370066277992e-01
1488 7.440000000000000e+00 -1.301337992621470e-01 -1.170602592246439e-01
1489 7.445000000000000e+00 -1.295496456918990e-01 -1.166178932635376e-01
1490 7.450000000000000e+00 -1.289676203295116e-01 -1.162079517712300e-01
1491 7.455000000000000e+00 -1.283875661741867e-01 -1.158283001913674e-01
1492 7.460000000000000e+00 -1.278093373275979e-01 -1.154766381731065e-01
1493 7.465000000000000e+00 -1.272327997924556e-01 -1.151505121455898e-01
1494 7.470000000000000e+00 -1.266578322061420e-01 -1.148473288196783e-01
1495 7.475000000000001e+00 -1.260843265042588e-01 -1.145643696418119e-01
1496 7.480000000000000e+00 -1.255121885097239e-01 -1.142988061882733e-01
1497 7.485000000000000e+00 -1.249413384423761e-01 -1.140477164991438e-01
1498 7.490000000000000e+00 -1.243717113447325e-01 -1.138081022290294e-01
1499 7.495000000000000e+00 -1.238032574200858e-01 -1.135769065328418e-01
1500 7.500000000000000e+00 -1.232359422794040e-01 -1.133510324606846e-01
1501 7.505000000000000e+00 -1.226697470954790e-01 -1.131273616756800e-01
1502 7.510000000000000e+00 -1.221046686626472e-01 -1.129027732577725e-01
1503 7.515000000000001e+00 -1.215407193629012e-01 -1.126741623835414e-01
1504 7.520000000000000e+00 -1.209779270388118e-01 -1.124384585672544e-01
1505 7.525000000000000e+00 -1.204163347772287e-01 -1.121926432421816e-01
1506 7.530000000000000e+00 -1.198560006063900e-01 -1.119337665627995e-01
1507 7.535000000000000e+00 -1.192969971116007e-01 -1.116589630928644e-01
1508 7.540000000000000e+00 -1.187394109754614e-01 -1.113654663708274e-01
1509 7.545000000000000e+00 -1.181833424478924e-01 -1.110506221952079e-01
1510 7.550000000000000e+00 -1.176289047535093e-01 -1.107119006196200e-01
1511 7.555000000000000e+00 -1.170762234416962e-01 -1.103469066450202e-01
1512 7.560000000000000e+00 -1.165254356870591e-01 -1.099533896308458e-01
1513 7.565000000000000e+00 -1.159766895453878e-01 -1.095292516087198e-01
1514 7.570000000000000e+00 -1.154301431709719e-01 -1.090725544568016e-01
1515 7.575000000000000e+00 -1.148859640008197e-01 -1.085815262424461e-01
1516 7.580000000000000e+00 -1.143443279085474e-01 -1.080545667509369e-01
1517 7.585000000000000e+00 -1.138054183333104e-01 -1.074902523800603e-01
1518 7.590000000000000e+00 -1.132694253847468e-01 -1.068873405603910e-01
1519 7.595000000000000e+00 -1.127365449277065e-01 -1.062447737357530e-01
1520 7.600000000000001e+00 -1.122069776473893e-01 -1.055616830683448e-01
1521 7.605000000000000e+00 -1.116809280970230e-01 -1.048373918322909e-01
1522 7.610000000000000e+00 -1.111586037290664e-01 -1.040714185457148e-01
1523 7.615000000000000e+00 -1.106402139115659e-01 -1.032634797223153e-01
1524 7.620000000000000e+00 -1.101259689318432e-01 -1.024134922353426e-01
1525 7.625000000000000e+00 -1.096160789892124e-01 -1.015215750800991e-01
1526 7.630000000000000e+00 -1.091107531810422e-01 -1.005880504155954e-01
1527 7.635000000000000e+00 -1.086101984850565e-01 -9.961344362743318e-02
1528 7.640000000000001e+00 -1.081146187447679e-01 -9.859848220052925e-02
1529 7.645000000000000e+00 -1.076242136630512e-01 -9.754409321054425e-02
1530 7.650000000000000e+00 -1.071391778126625e-01 -9.645139909864042e-02
1531 7.655000000000000e+00 -1.066596996720648e-01 -9.532171160770986e-02
1532 7.660000000000000e+00 -1.061859606965854e-01 -9.415652362783078e-02
1533 7.665000000000000e+00 -1.057181344357865e-01 -9.295749886781834e-02
1534 7.670000000000000e+00 -1.052563857079072e-01 -9.172645919726108e-02
1535 7.675000000000000e+00 -1.048008698438139e-01 -9.046536975390040e-02
1536 7.680000000000000e+00 -1.043517320103682e-01 -8.917632181351109e-02
1537 7.685000000000000e+00 -1.039091066256788e-01 -8.786151360098415e-02
1538 7.690000000000000e+00 -1.034731168743583e-01 -8.652322934317169e-02
1539 7.695000000000000e+00 -1.030438743322470e-01 -8.516381677630136e-02
1540 7.700000000000000e+00 -1.026214787065953e-01 -8.378566363873574e-02
1541 7.705000000000000e+00 -1.022060176958597e-01 -8.239117354627012e-02
1542 7.710000000000000e+00 -1.017975669711326e-01 -8.098274171643993e-02
1543 7.715000000000000e+00 -1.013961902786953e-01 -7.956273113514101e-02
1544 7.720000000000000e+00 -1.010019396597812e-01 -7.813344969100910e-02
1545 7.725000000000001e+00 -1.006148557817852e-01 -7.669712872164780e-02
1546 7.730000000000000e+00 -1.002349683725647e-01 -7.525590349715117e-02
1547 7.735000000000000e+00 -9.986229674681368e-02 -7.381179606689159e-02
1548 7.740000000000000e+00 -9.949685041189582e-02 -7.236670076764540e-02
1549 7.745000000000000e+00 -9.913862973913723e-02 -7.092237270533985e-02
1550 7.750000000000000e+00 -9.878762668484242e-02 -6.948041934080607e-02
1551 7.755000000000000e+00 -9.844382554572917e-02 -6.804229531383044e-02
1552 7.760000000000000e+00 -9.810720373170412e-02 -6.660930049235958e-02
1553 7.765000000000001e+00 -9.777773254080557e-02 -6.518258114525111e-02
1554 7.770000000000000e+00 -9.745537792025161e-02 -6.376313413554158e-02
1555 7.775000000000000e+00 -9.714010119945016e-02 -6.235181387168609e-02
1556 7.780000000000000e+00 -9.683185978153475e-02 -6.094934181994915e-02
1557 7.785000000000000e+00 -9.653060778125067e-02 -5.955631818252982e-02
1558 7.790000000000000e+00 -9.623629659970945e-02 -5.817323549024422e-02
1559 7.795000000000000e+00 -9.594887542634822e-02 -5.680049372855933e-02
1560 7.800000000000000e+00 -9.566829166242385e-02 -5.543841661932447e-02
1561 7.805000000000001e+00 -9.539449126015498e-02 -5.408726870790304e-02
1562 7.810000000000000e+00 -9.512741897534482e-02 -5.274727286703751e-02
1563 7.815000000000000e+00 -9.486701853148460e-02 -5.141862791795404e-02
1564 7.820000000000000e+00 -9.461323269616528e-02 -5.010152593598605e-02
1565 7.825000000000000e+00 -9.436600327212474e-02 -4.879616895614447e-02
1566 7.830000000000000e+00 -9.412527100660384e-02 -4.750278474823233e-02
1567 7.835000000000000e+00 -9.389097542464242e-02 -4.622164140499763e-02
1568 7.840000000000000e+00 -9.366305459255386e-02 -4.495306034790758e-02
1569 7.845000000000000e+00 -9.344144482116334e-02 -4.369742762442286e-02
1570 7.850000000000001e+00 -9.322608031630963e-02 -4.245520324808183e-02
1571 7.855000000000000e+00 -9.301689278868253e-02 -4.122692830179631e-02
1572 7.860000000000000e+00 -9.281381103329167e-02 -4.001322982034594e-02
1573 7.865000000000000e+00 -9.261676049047907e-02 -3.881482323286889e-02
1574 7.870000000000000e+00 -9.242566280096298e-02 -3.763251236357235e-02
1575 7.875000000000000e+00 -9.224043536684334e-02 -3.646718698178120e-02
1576 7.880000000000000e+00 -9.206099093114517e-02 -3.531981803135409e-02
1577 7.885000000000000e+00 -9.188723718652980e-02 -3.419145055651995e-02
1578 7.890000000000001e+00 -9.171907642557997e-02 -3.308319456571951e-02
1579 7.895000000000000e+00 -9.155640524087261e-02 -3.199621411056341e-02
1580 7.900000000000000e+00 -9.139911428447434e-02 -3.093171471206801e-02
1581 7.905000000000000e+00 -9.124708809375193e-02 -2.989092955480999e-02
1582 7.910000000000000e+00 -9.110020498892624e-02 -2.887510473996713e-02
1583 7.915000000000000e+00 -9.095833704635226e-02 -2.788548394470070e-02
1584 7.920000000000000e+00 -9.082135014947923e-02 -2.692329276534622e-02
1585 7.925000000000000e+00 -9.068910411869879e-02 -2.598972313734293e-02
1586 7.930000000000001e+00 -9.056145291810580e-02 -2.508591806709148e-02
1587 7.935000000000000e+00 -9.043824493802788e-02 -2.421295694574610e-02
1588 7.940000000000000e+00 -9.031932334864834e-02 -2.337184166165684e-02
1589 7.945000000000000e+00 -9.020452652141131e-02 -2.256348359246374e-02
1590 7.950000000000000e+00 -9.009368851272370e-02 -2.178869169142672e-02
1591 7.955000000000000e+00 -8.998663960449704e-02 -2.104816158698952e-02
1592 7.960000000000000e+00 -8.988320689685381e-02 -2.034246578723753e-02
1593 7.965000000000000e+00 -8.978321494662467e-02 -1.967204490753716e-02
1594 7.970000000000000e+00 -8.968648644777844e-02 -1.903719980909102e-02
1595 7.975000000000001e+00 -8.959284294853376e-02 -1.843808461536867e-02
1596 7.980000000000000e+00 -8.950210560162475e-02 -1.787470042486916e-02
[truncated: 5,753,841 more chars]
