# Supplementary material for: Implicit solvent systematic coarse-graining of dioleoylphosphatidylethanolamine lipids: From the inverted hexagonal to the bilayer structure
Source: PLoS One. 2019 Apr 5;14(4):e0214673. doi: 10.1371/journal.pone.0214673 (PMC6450619; doi:10.1371/journal.pone.0214673)
Supplement: S1 Data — (ZIP) [file pone.0214673.s007.zip › DATA.S1/script_LAMMPS/dope1000_32wt/dope1000_32wt.data.in]

LAMMPS Description

       14000  atoms
       13000  bonds
       13000  angles
       12000  dihedrals
           0  impropers

           7  atom types
           6  bond types
           7  angle types
           6  dihedral types
           0  improper types

0.000000000000000e+00 1.217840000000000e+02 xlo xhi
0.000000000000000e+00 1.217840000000000e+02 ylo yhi
0.000000000000000e+00 1.217840000000000e+02 zlo zhi

Masses

    1  42.0810       # C3
    2  57.1160       # C4
    3  71.0558       # CO
    4  72.0638       # CO
    5  40.0650       # CdB
    6  45.0850       # N
    7  108.9986      # P

Atoms

      1       1    6 9.800000000000000e-01 9.766900000000000e+01 2.462800000000000e+01 8.269100000000000e+01
      2       1    7 -1.090000000000000e+00 9.721200000000000e+01 2.127200000000000e+01 8.369000000000000e+01
      3       1    3 1.900000000000000e-01 9.508900000000000e+01 1.804700000000000e+01 8.198099999999999e+01
      4       1    4 -8.000000000000000e-02 9.715300000000001e+01 1.723300000000000e+01 8.356200000000000e+01
      5       1    1 0.000000000000000e+00 9.221500000000000e+01 1.600600000000000e+01 8.132800000000000e+01
      6       1    1 9.000000000000000e-02 8.917800000000000e+01 1.765100000000000e+01 8.035200000000000e+01
      7       1    5 -9.000000000000000e-02 8.590500000000000e+01 1.782500000000000e+01 8.124200000000000e+01
      8       1    1 0.000000000000000e+00 8.314800000000000e+01 1.874700000000000e+01 8.313900000000000e+01
      9       1    2 0.000000000000000e+00 8.119199999999999e+01 1.704400000000000e+01 8.653700000000001e+01
     10       1    1 0.000000000000000e+00 9.476800000000000e+01 1.778700000000000e+01 8.666600000000000e+01
     11       1    1 9.000000000000000e-02 9.354900000000001e+01 2.068200000000000e+01 8.889300000000000e+01
     12       1    5 -9.000000000000000e-02 9.417700000000001e+01 2.340000000000000e+01 9.040100000000000e+01
     13       1    1 0.000000000000000e+00 9.637800000000000e+01 2.532000000000000e+01 9.274200000000000e+01
     14       1    2 0.000000000000000e+00 9.987600000000000e+01 2.643500000000000e+01 9.273900000000000e+01
     15       2    6 9.800000000000000e-01 3.571200000000000e+01 1.199700000000000e+01 6.932000000000000e+00
     16       2    7 -1.090000000000000e+00 3.394400000000000e+01 1.176100000000000e+01 1.011100000000000e+01
     17       2    3 1.900000000000000e-01 2.992800000000000e+01 8.436000000000000e+00 1.252300000000000e+01
     18       2    4 -8.000000000000000e-02 2.844500000000000e+01 9.538000000000000e+00 9.577999999999999e+00
     19       2    1 0.000000000000000e+00 2.796400000000000e+01 4.700000000000000e+00 1.345500000000000e+01
     20       2    1 9.000000000000000e-02 2.692500000000000e+01 1.260000000000000e+00 1.295100000000000e+01
     21       2    5 -9.000000000000000e-02 2.820400000000000e+01 -1.697000000000000e+00 1.302200000000000e+01
     22       2    1 0.000000000000000e+00 2.837100000000000e+01 -4.051000000000000e+00 1.100200000000000e+01
     23       2    2 0.000000000000000e+00 2.604900000000000e+01 -6.767000000000000e+00 8.440000000000000e+00
     24       2    1 0.000000000000000e+00 2.571900000000000e+01 1.160000000000000e+01 8.464000000000000e+00
     25       2    1 9.000000000000000e-02 2.473100000000000e+01 1.152800000000000e+01 4.762000000000000e+00
     26       2    5 -9.000000000000000e-02 2.218100000000000e+01 1.273300000000000e+01 2.721000000000000e+00
     27       2    1 0.000000000000000e+00 2.040000000000000e+01 1.213900000000000e+01 3.800000000000000e-02
     28       2    2 0.000000000000000e+00 1.907000000000000e+01 9.419000000000000e+00 -3.405000000000000e+00
     29       3    6 9.800000000000000e-01 9.865600000000001e+01 1.010040000000000e+02 7.954000000000001e+01
     30       3    7 -1.090000000000000e+00 9.988200000000001e+01 1.003230000000000e+02 7.635500000000000e+01
     31       3    3 1.900000000000000e-01 9.891000000000000e+01 9.589600000000000e+01 7.320000000000000e+01
     32       3    4 -8.000000000000000e-02 1.030360000000000e+02 9.606200000000000e+01 7.407299999999999e+01
     33       3    1 0.000000000000000e+00 1.001790000000000e+02 9.276500000000000e+01 7.115400000000000e+01
     34       3    1 9.000000000000000e-02 1.032100000000000e+02 9.317700000000001e+01 6.946899999999999e+01
     35       3    5 -9.000000000000000e-02 1.055220000000000e+02 9.191600000000000e+01 6.711799999999999e+01
     36       3    1 0.000000000000000e+00 1.057820000000000e+02 9.245300000000000e+01 6.378200000000000e+01
     37       3    2 0.000000000000000e+00 1.044900000000000e+02 9.386499999999999e+01 6.065200000000000e+01
     38       3    1 0.000000000000000e+00 1.048870000000000e+02 9.379300000000001e+01 7.648000000000000e+01
     39       3    1 9.000000000000000e-02 1.034590000000000e+02 9.301800000000000e+01 8.009600000000000e+01
     40       3    5 -9.000000000000000e-02 1.034180000000000e+02 9.010100000000000e+01 8.172100000000000e+01
     41       3    1 0.000000000000000e+00 1.014350000000000e+02 8.787900000000000e+01 7.987800000000000e+01
     42       3    2 0.000000000000000e+00 1.009230000000000e+02 8.798300000000000e+01 7.580200000000001e+01
     43       4    6 9.800000000000000e-01 5.895300000000000e+01 7.455600000000000e+01 1.027010000000000e+02
     44       4    7 -1.090000000000000e+00 5.980800000000000e+01 7.749600000000000e+01 1.047700000000000e+02
     45       4    3 1.900000000000000e-01 6.276700000000000e+01 7.553700000000001e+01 1.087900000000000e+02
     46       4    4 -8.000000000000000e-02 6.265000000000000e+01 7.916000000000000e+01 1.069520000000000e+02
     47       4    1 0.000000000000000e+00 6.386800000000000e+01 7.432200000000000e+01 1.126870000000000e+02
     48       4    1 9.000000000000000e-02 6.564500000000000e+01 7.178900000000000e+01 1.152590000000000e+02
     49       4    5 -9.000000000000000e-02 6.884099999999999e+01 7.144199999999999e+01 1.164780000000000e+02
     50       4    1 0.000000000000000e+00 7.119799999999999e+01 7.364400000000001e+01 1.170240000000000e+02
     51       4    2 0.000000000000000e+00 7.519499999999999e+01 7.419700000000000e+01 1.176090000000000e+02
     52       4    1 0.000000000000000e+00 6.579400000000000e+01 8.200100000000000e+01 1.065560000000000e+02
     53       4    1 9.000000000000000e-02 6.551500000000000e+01 8.411799999999999e+01 1.037670000000000e+02
     54       4    5 -9.000000000000000e-02 6.511400000000000e+01 8.410800000000000e+01 1.003590000000000e+02
     55       4    1 0.000000000000000e+00 6.194100000000000e+01 8.479300000000001e+01 9.952600000000000e+01
     56       4    2 0.000000000000000e+00 5.849800000000000e+01 8.240600000000001e+01 9.945999999999999e+01
     57       5    6 9.800000000000000e-01 6.742000000000000e+00 9.858300000000000e+01 3.888200000000000e+01
     58       5    7 -1.090000000000000e+00 8.385000000000000e+00 9.583499999999999e+01 3.989900000000000e+01
     59       5    3 1.900000000000000e-01 1.049800000000000e+01 9.229900000000001e+01 3.564000000000000e+01
     60       5    4 -8.000000000000000e-02 1.147500000000000e+01 9.442600000000000e+01 3.876100000000000e+01
     61       5    1 0.000000000000000e+00 8.677000000000000e+00 9.434800000000000e+01 3.304800000000000e+01
     62       5    1 9.000000000000000e-02 4.998000000000000e+00 9.553800000000000e+01 3.384000000000000e+01
     63       5    5 -9.000000000000000e-02 1.877000000000000e+00 9.455400000000000e+01 3.375200000000000e+01
     64       5    1 0.000000000000000e+00 -1.075000000000000e+00 9.277700000000000e+01 3.323900000000000e+01
     65       5    2 0.000000000000000e+00 -2.682000000000000e+00 8.973300000000000e+01 3.249100000000000e+01
     66       5    1 0.000000000000000e+00 1.403200000000000e+01 9.112100000000000e+01 3.958100000000000e+01
     67       5    1 9.000000000000000e-02 1.511300000000000e+01 9.063300000000000e+01 4.320700000000000e+01
     68       5    5 -9.000000000000000e-02 1.824500000000000e+01 9.113600000000000e+01 4.447800000000000e+01
     69       5    1 0.000000000000000e+00 2.043400000000000e+01 8.950300000000000e+01 4.653000000000000e+01
     70       5    2 0.000000000000000e+00 2.226300000000000e+01 8.651000000000001e+01 4.926600000000000e+01
     71       6    6 9.800000000000000e-01 9.571000000000000e+00 6.062300000000000e+01 1.549700000000000e+01
     72       6    7 -1.090000000000000e+00 7.360000000000000e+00 6.098600000000000e+01 1.815100000000000e+01
     73       6    3 1.900000000000000e-01 6.193000000000000e+00 6.035200000000000e+01 2.284600000000000e+01
     74       6    4 -8.000000000000000e-02 6.597000000000000e+00 5.725700000000000e+01 2.245000000000000e+01
     75       6    1 0.000000000000000e+00 8.314000000000000e+00 6.045200000000000e+01 2.625300000000000e+01
     76       6    1 9.000000000000000e-02 1.099500000000000e+01 5.906200000000000e+01 2.811800000000000e+01
     77       6    5 -9.000000000000000e-02 1.204700000000000e+01 6.008000000000000e+01 3.117700000000000e+01
     78       6    1 0.000000000000000e+00 1.004600000000000e+01 5.905700000000000e+01 3.407600000000000e+01
     79       6    2 0.000000000000000e+00 8.153000000000000e+00 5.903200000000000e+01 3.809700000000000e+01
     80       6    1 0.000000000000000e+00 3.784000000000000e+00 5.406900000000000e+01 2.298900000000000e+01
     81       6    1 9.000000000000000e-02 1.090000000000000e-01 5.264500000000000e+01 2.366900000000000e+01
     82       6    5 -9.000000000000000e-02 -2.775000000000000e+00 5.156600000000000e+01 2.573600000000000e+01
     83       6    1 0.000000000000000e+00 -1.739000000000000e+00 4.960700000000000e+01 2.844100000000000e+01
     84       6    2 0.000000000000000e+00 -1.812000000000000e+00 4.581500000000000e+01 2.992800000000000e+01
     85       7    6 9.800000000000000e-01 1.015020000000000e+02 9.627700000000000e+01 3.849000000000000e+01
     86       7    7 -1.090000000000000e+00 9.871599999999999e+01 9.407599999999999e+01 3.858000000000000e+01
     87       7    3 1.900000000000000e-01 9.450600000000000e+01 9.021500000000000e+01 3.588700000000000e+01
     88       7    4 -8.000000000000000e-02 9.305500000000001e+01 9.310500000000000e+01 3.832500000000000e+01
     89       7    1 0.000000000000000e+00 9.487200000000000e+01 8.904400000000000e+01 3.216700000000000e+01
     90       7    1 9.000000000000000e-02 9.804600000000001e+01 9.016600000000000e+01 3.132300000000000e+01
     91       7    5 -9.000000000000000e-02 1.012870000000000e+02 8.952800000000001e+01 3.046400000000000e+01
     92       7    1 0.000000000000000e+00 1.035130000000000e+02 8.883300000000000e+01 3.318600000000000e+01
     93       7    2 0.000000000000000e+00 1.069410000000000e+02 8.748000000000000e+01 3.520800000000000e+01
     94       7    1 0.000000000000000e+00 8.972900000000000e+01 9.509099999999999e+01 3.748200000000000e+01
     95       7    1 9.000000000000000e-02 8.606500000000000e+01 9.523500000000000e+01 3.854400000000000e+01
     96       7    5 -9.000000000000000e-02 8.425500000000000e+01 9.768300000000001e+01 3.972400000000000e+01
     97       7    1 0.000000000000000e+00 8.114500000000000e+01 9.650500000000000e+01 4.028800000000000e+01
     98       7    2 0.000000000000000e+00 7.803300000000000e+01 9.905500000000001e+01 4.112700000000000e+01
     99       8    6 9.800000000000000e-01 3.829000000000000e+01 9.662000000000001e+00 9.175400000000000e+01
    100       8    7 -1.090000000000000e+00 3.631800000000000e+01 9.811000000000000e+00 9.494499999999999e+01
    101       8    3 1.900000000000000e-01 3.575300000000000e+01 4.909000000000000e+00 9.318100000000000e+01
    102       8    4 -8.000000000000000e-02 3.737000000000000e+01 6.611000000000000e+00 9.505600000000000e+01
    103       8    1 0.000000000000000e+00 3.464500000000000e+01 1.147000000000000e+00 9.175400000000000e+01
    104       8    1 9.000000000000000e-02 3.365700000000000e+01 -1.366000000000000e+00 8.951000000000001e+01
    105       8    5 -9.000000000000000e-02 3.314400000000000e+01 -4.518000000000000e+00 8.791400000000000e+01
    106       8    1 0.000000000000000e+00 2.974400000000000e+01 -5.852000000000000e+00 8.897100000000000e+01
    107       8    2 0.000000000000000e+00 2.606600000000000e+01 -5.213000000000000e+00 8.942000000000000e+01
    108       8    1 0.000000000000000e+00 4.009200000000000e+01 4.237000000000000e+00 9.451500000000000e+01
    109       8    1 9.000000000000000e-02 4.284700000000000e+01 6.074000000000000e+00 9.407700000000000e+01
    110       8    5 -9.000000000000000e-02 4.309100000000000e+01 9.122999999999999e+00 9.256100000000001e+01
    111       8    1 0.000000000000000e+00 4.237000000000000e+01 8.803000000000001e+00 8.961199999999999e+01
    112       8    2 0.000000000000000e+00 4.063100000000000e+01 8.034000000000001e+00 8.581300000000000e+01
    113       9    6 9.800000000000000e-01 5.366000000000000e+00 9.863000000000000e+01 1.132800000000000e+01
    114       9    7 -1.090000000000000e+00 6.605000000000000e+00 9.823800000000000e+01 8.068000000000000e+00
    115       9    3 1.900000000000000e-01 2.109000000000000e+00 9.656699999999999e+01 4.772000000000000e+00
    116       9    4 -8.000000000000000e-02 5.432000000000000e+00 9.500900000000000e+01 3.512000000000000e+00
    117       9    1 0.000000000000000e+00 1.295000000000000e+00 9.248500000000000e+01 5.518000000000000e+00
    118       9    1 9.000000000000000e-02 2.025000000000000e+00 8.921800000000000e+01 6.989000000000000e+00
    119       9    5 -9.000000000000000e-02 2.567000000000000e+00 9.082100000000000e+01 1.003600000000000e+01
    120       9    1 0.000000000000000e+00 3.579000000000000e+00 9.147799999999999e+01 1.332700000000000e+01
    121       9    2 0.000000000000000e+00 7.143000000000000e+00 9.303400000000001e+01 1.332800000000000e+01
    122       9    1 0.000000000000000e+00 7.806000000000000e+00 9.459300000000000e+01 4.760000000000000e-01
    123       9    1 9.000000000000000e-02 1.005100000000000e+01 9.482200000000000e+01 -9.710000000000000e-01
    124       9    5 -9.000000000000000e-02 1.188700000000000e+01 9.744700000000000e+01 -2.847000000000000e+00
    125       9    1 0.000000000000000e+00 1.072600000000000e+01 9.617900000000000e+01 -5.793000000000000e+00
    126       9    2 0.000000000000000e+00 1.393500000000000e+01 9.615000000000001e+01 -8.390000000000001e+00
    127      10    6 9.800000000000000e-01 1.192060000000000e+02 1.606000000000000e+00 1.053420000000000e+02
    128      10    7 -1.090000000000000e+00 1.223330000000000e+02 9.700000000000000e-01 1.039860000000000e+02
    129      10    3 1.900000000000000e-01 1.264650000000000e+02 2.146000000000000e+00 9.952000000000000e+01
    130      10    4 -8.000000000000000e-02 1.232910000000000e+02 4.860000000000000e-01 9.810299999999999e+01
    131      10    1 0.000000000000000e+00 1.291030000000000e+02 1.355000000000000e+00 1.020170000000000e+02
    132      10    1 9.000000000000000e-02 1.322800000000000e+02 1.202000000000000e+00 1.037710000000000e+02
    133      10    5 -9.000000000000000e-02 1.350690000000000e+02 2.180000000000000e+00 1.055650000000000e+02
    134      10    1 0.000000000000000e+00 1.352620000000000e+02 5.404000000000000e+00 1.053610000000000e+02
    135      10    2 0.000000000000000e+00 1.327250000000000e+02 8.445000000000000e+00 1.037540000000000e+02
    136      10    1 0.000000000000000e+00 1.203870000000000e+02 2.870000000000000e-01 9.565400000000000e+01
    137      10    1 9.000000000000000e-02 1.172670000000000e+02 1.374000000000000e+00 9.463300000000000e+01
    138      10    5 -9.000000000000000e-02 1.147190000000000e+02 3.017000000000000e+00 9.302000000000000e+01
    139      10    1 0.000000000000000e+00 1.138530000000000e+02 6.232000000000000e+00 9.345999999999999e+01
    140      10    2 0.000000000000000e+00 1.122640000000000e+02 9.907000000000000e+00 9.139900000000000e+01
    141      11    6 9.800000000000000e-01 8.710000000000000e-01 5.393400000000000e+01 9.465700000000000e+01
    142      11    7 -1.090000000000000e+00 8.080000000000001e-01 5.559800000000000e+01 9.150500000000000e+01
    143      11    3 1.900000000000000e-01 1.604000000000000e+00 5.357400000000000e+01 8.863900000000000e+01
    144      11    4 -8.000000000000000e-02 2.430000000000000e+00 5.215300000000000e+01 9.075000000000000e+01
    145      11    1 0.000000000000000e+00 1.637000000000000e+00 5.569700000000000e+01 8.559500000000000e+01
    146      11    1 9.000000000000000e-02 -1.020000000000000e+00 5.406400000000000e+01 8.372600000000000e+01
    147      11    5 -9.000000000000000e-02 -3.948000000000000e+00 5.409900000000000e+01 8.547900000000000e+01
    148      11    1 0.000000000000000e+00 -4.497000000000000e+00 5.389700000000000e+01 8.890500000000000e+01
    149      11    2 0.000000000000000e+00 -1.522000000000000e+00 5.175000000000000e+01 8.998000000000000e+01
    150      11    1 0.000000000000000e+00 5.614000000000000e+00 5.214400000000000e+01 9.307100000000000e+01
    151      11    1 9.000000000000000e-02 7.942000000000000e+00 5.423000000000000e+01 9.444400000000000e+01
    152      11    5 -9.000000000000000e-02 5.477000000000000e+00 5.575700000000000e+01 9.620999999999999e+01
    153      11    1 0.000000000000000e+00 6.263000000000000e+00 5.700200000000000e+01 9.926300000000001e+01
    154      11    2 0.000000000000000e+00 9.401999999999999e+00 5.904300000000000e+01 1.013250000000000e+02
    155      12    6 9.800000000000000e-01 2.919800000000000e+01 1.159100000000000e+02 7.628900000000000e+01
    156      12    7 -1.090000000000000e+00 2.781000000000000e+01 1.183620000000000e+02 7.422600000000000e+01
    157      12    3 1.900000000000000e-01 2.209700000000000e+01 1.200420000000000e+02 7.614000000000000e+01
    158      12    4 -8.000000000000000e-02 2.399600000000000e+01 1.218600000000000e+02 7.225600000000000e+01
    159      12    1 0.000000000000000e+00 2.139800000000000e+01 1.222640000000000e+02 7.903800000000000e+01
    160      12    1 9.000000000000000e-02 2.131300000000000e+01 1.250730000000000e+02 8.124400000000000e+01
    161      12    5 -9.000000000000000e-02 1.962900000000000e+01 1.275720000000000e+02 8.277800000000001e+01
    162      12    1 0.000000000000000e+00 1.729100000000000e+01 1.290630000000000e+02 8.079600000000001e+01
    163      12    2 0.000000000000000e+00 1.683500000000000e+01 1.313270000000000e+02 7.746599999999999e+01
    164      12    1 0.000000000000000e+00 2.257300000000000e+01 1.252430000000000e+02 7.010299999999999e+01
    165      12    1 9.000000000000000e-02 2.112800000000000e+01 1.275900000000000e+02 6.783400000000000e+01
    166      12    5 -9.000000000000000e-02 1.902200000000000e+01 1.274820000000000e+02 6.469799999999999e+01
    167      12    1 0.000000000000000e+00 1.900400000000000e+01 1.242950000000000e+02 6.353500000000000e+01
    168      12    2 0.000000000000000e+00 1.978200000000000e+01 1.210390000000000e+02 6.462800000000000e+01
    169      13    6 9.800000000000000e-01 1.274700000000000e+01 4.888900000000000e+01 6.395000000000000e+00
    170      13    7 -1.090000000000000e+00 1.187900000000000e+01 4.562900000000000e+01 4.756000000000000e+00
    171      13    3 1.900000000000000e-01 1.689200000000000e+01 4.303700000000000e+01 6.562000000000000e+00
    172      13    4 -8.000000000000000e-02 1.320000000000000e+01 4.311000000000000e+01 8.459000000000000e+00
    173      13    1 0.000000000000000e+00 1.936500000000000e+01 4.591600000000000e+01 7.625000000000000e+00
    174      13    1 9.000000000000000e-02 2.123000000000000e+01 4.817800000000000e+01 9.513999999999999e+00
    175      13    5 -9.000000000000000e-02 2.234800000000000e+01 5.107300000000000e+01 1.069400000000000e+01
    176      13    1 0.000000000000000e+00 2.481200000000000e+01 5.379700000000000e+01 9.788000000000000e+00
    177      13    2 0.000000000000000e+00 2.522600000000000e+01 5.771700000000000e+01 9.845000000000001e+00
    178      13    1 0.000000000000000e+00 1.382900000000000e+01 3.926500000000000e+01 7.349000000000000e+00
    179      13    1 9.000000000000000e-02 1.740500000000000e+01 3.785800000000000e+01 7.720000000000000e+00
    180      13    5 -9.000000000000000e-02 1.922800000000000e+01 3.504900000000000e+01 8.180000000000000e+00
    181      13    1 0.000000000000000e+00 2.148400000000000e+01 3.520900000000000e+01 1.013500000000000e+01
    182      13    2 0.000000000000000e+00 2.425200000000000e+01 3.436500000000000e+01 1.278000000000000e+01
    183      14    6 9.800000000000000e-01 8.041700000000000e+01 1.149100000000000e+02 5.054800000000000e+01
    184      14    7 -1.090000000000000e+00 7.811700000000000e+01 1.175490000000000e+02 5.059300000000000e+01
    185      14    3 1.900000000000000e-01 8.076500000000000e+01 1.189440000000000e+02 5.585100000000000e+01
    186      14    4 -8.000000000000000e-02 7.670600000000000e+01 1.198570000000000e+02 5.506300000000000e+01
    187      14    1 0.000000000000000e+00 8.293800000000000e+01 1.190900000000000e+02 5.897600000000000e+01
    188      14    1 9.000000000000000e-02 8.487600000000000e+01 1.181400000000000e+02 6.200200000000000e+01
    189      14    5 -9.000000000000000e-02 8.756900000000000e+01 1.179920000000000e+02 6.428600000000000e+01
    190      14    1 0.000000000000000e+00 9.049700000000000e+01 1.200150000000000e+02 6.503500000000000e+01
    191      14    2 0.000000000000000e+00 9.284099999999999e+01 1.224130000000000e+02 6.256100000000000e+01
    192      14    1 0.000000000000000e+00 7.977200000000001e+01 1.210440000000000e+02 5.765700000000000e+01
    193      14    1 9.000000000000000e-02 7.981999999999999e+01 1.231050000000000e+02 6.097100000000000e+01
    194      14    5 -9.000000000000000e-02 7.810500000000000e+01 1.248020000000000e+02 6.322100000000000e+01
    195      14    1 0.000000000000000e+00 7.820000000000000e+01 1.258380000000000e+02 6.635899999999999e+01
    196      14    2 0.000000000000000e+00 7.808199999999999e+01 1.273730000000000e+02 6.989400000000001e+01
    197      15    6 9.800000000000000e-01 3.381900000000000e+01 2.633500000000000e+01 7.317100000000001e+01
    198      15    7 -1.090000000000000e+00 3.075400000000000e+01 2.794100000000000e+01 7.412900000000000e+01
    199      15    3 1.900000000000000e-01 2.706500000000000e+01 3.034000000000000e+01 7.153600000000000e+01
    200      15    4 -8.000000000000000e-02 2.933100000000000e+01 3.230300000000000e+01 7.152100000000000e+01
    201      15    1 0.000000000000000e+00 2.398200000000000e+01 2.960400000000000e+01 6.939700000000001e+01
    202      15    1 9.000000000000000e-02 2.066300000000000e+01 2.799700000000000e+01 6.831900000000000e+01
    203      15    5 -9.000000000000000e-02 1.834000000000000e+01 3.015400000000000e+01 6.817400000000001e+01
    204      15    1 0.000000000000000e+00 1.700500000000000e+01 3.175200000000000e+01 6.543500000000000e+01
    205      15    2 0.000000000000000e+00 1.649600000000000e+01 3.129600000000000e+01 6.163000000000000e+01
    206      15    1 0.000000000000000e+00 3.196600000000000e+01 3.385700000000000e+01 6.855200000000001e+01
    207      15    1 9.000000000000000e-02 3.497200000000000e+01 3.541100000000000e+01 6.670200000000000e+01
    208      15    5 -9.000000000000000e-02 3.668200000000000e+01 3.747800000000000e+01 6.391800000000000e+01
    209      15    1 0.000000000000000e+00 3.774300000000000e+01 3.639600000000000e+01 6.075600000000000e+01
    210      15    2 0.000000000000000e+00 4.019600000000000e+01 3.466200000000000e+01 5.725100000000000e+01
    211      16    6 9.800000000000000e-01 4.787800000000000e+01 1.041550000000000e+02 1.093600000000000e+02
    212      16    7 -1.090000000000000e+00 4.704300000000000e+01 1.076660000000000e+02 1.101910000000000e+02
    213      16    3 1.900000000000000e-01 5.067800000000000e+01 1.081360000000000e+02 1.103810000000000e+02
    214      16    4 -8.000000000000000e-02 5.072700000000000e+01 1.095710000000000e+02 1.081750000000000e+02
    215      16    1 0.000000000000000e+00 5.340000000000000e+01 1.098440000000000e+02 1.085690000000000e+02
    216      16    1 9.000000000000000e-02 5.411300000000000e+01 1.129890000000000e+02 1.064270000000000e+02
    217      16    5 -9.000000000000000e-02 5.588200000000000e+01 1.154180000000000e+02 1.042930000000000e+02
    218      16    1 0.000000000000000e+00 5.536000000000000e+01 1.168000000000000e+02 1.012530000000000e+02
    219      16    2 0.000000000000000e+00 5.278300000000000e+01 1.198910000000000e+02 1.023020000000000e+02
    220      16    1 0.000000000000000e+00 5.211600000000000e+01 1.069480000000000e+02 1.055680000000000e+02
    221      16    1 9.000000000000000e-02 5.155700000000000e+01 1.043000000000000e+02 1.027510000000000e+02
    222      16    5 -9.000000000000000e-02 5.084900000000000e+01 1.009470000000000e+02 1.026180000000000e+02
    223      16    1 0.000000000000000e+00 5.421800000000000e+01 9.933900000000000e+01 1.024830000000000e+02
    224      16    2 0.000000000000000e+00 5.769200000000000e+01 9.708199999999999e+01 1.034120000000000e+02
    225      17    6 9.800000000000000e-01 5.575100000000000e+01 6.088800000000000e+01 4.963400000000000e+01
    226      17    7 -1.090000000000000e+00 5.260900000000000e+01 6.150000000000000e+01 4.817900000000000e+01
    227      17    3 1.900000000000000e-01 5.272800000000000e+01 6.699299999999999e+01 4.558400000000000e+01
    228      17    4 -8.000000000000000e-02 5.067400000000000e+01 6.579100000000000e+01 4.939600000000000e+01
    229      17    1 0.000000000000000e+00 5.257900000000000e+01 7.009900000000000e+01 4.379000000000000e+01
    230      17    1 9.000000000000000e-02 5.406400000000000e+01 7.282400000000000e+01 4.217500000000000e+01
    231      17    5 -9.000000000000000e-02 5.623100000000000e+01 7.578800000000000e+01 4.254100000000000e+01
    232      17    1 0.000000000000000e+00 5.720800000000000e+01 7.655500000000001e+01 4.538200000000000e+01
    233      17    2 0.000000000000000e+00 5.394100000000000e+01 7.774600000000000e+01 4.756200000000000e+01
    234      17    1 0.000000000000000e+00 4.770400000000000e+01 6.625500000000000e+01 4.685200000000000e+01
    235      17    1 9.000000000000000e-02 4.648000000000000e+01 6.577100000000000e+01 4.386300000000000e+01
    236      17    5 -9.000000000000000e-02 4.833100000000000e+01 6.615600000000001e+01 4.061900000000000e+01
    237      17    1 0.000000000000000e+00 4.941000000000000e+01 6.957200000000000e+01 3.967200000000000e+01
    238      17    2 0.000000000000000e+00 5.309400000000000e+01 7.198099999999999e+01 3.886700000000000e+01
    239      18    6 9.800000000000000e-01 1.201070000000000e+02 5.365600000000000e+01 3.973200000000000e+01
    240      18    7 -1.090000000000000e+00 1.229200000000000e+02 5.148600000000000e+01 4.059900000000000e+01
    241      18    3 1.900000000000000e-01 1.285220000000000e+02 5.285200000000000e+01 4.158300000000000e+01
    242      18    4 -8.000000000000000e-02 1.270280000000000e+02 5.021800000000000e+01 3.677300000000000e+01
    243      18    1 0.000000000000000e+00 1.304350000000000e+02 5.653500000000000e+01 4.189800000000000e+01
    244      18    1 9.000000000000000e-02 1.325530000000000e+02 5.964800000000000e+01 4.270200000000000e+01
    245      18    5 -9.000000000000000e-02 1.354400000000000e+02 6.146400000000000e+01 4.203100000000000e+01
    246      18    1 0.000000000000000e+00 1.355020000000000e+02 6.302000000000000e+01 3.961300000000000e+01
    247      18    2 0.000000000000000e+00 1.335870000000000e+02 6.577500000000001e+01 3.805800000000000e+01
    248      18    1 0.000000000000000e+00 1.286020000000000e+02 4.718600000000000e+01 3.502900000000000e+01
    249      18    1 9.000000000000000e-02 1.281520000000000e+02 4.543700000000000e+01 3.164400000000000e+01
    250      18    5 -9.000000000000000e-02 1.281040000000000e+02 4.657400000000000e+01 2.839100000000000e+01
    251      18    1 0.000000000000000e+00 1.259800000000000e+02 4.531200000000000e+01 2.605700000000000e+01
    252      18    2 0.000000000000000e+00 1.234050000000000e+02 4.272300000000000e+01 2.332800000000000e+01
    253      19    6 9.800000000000000e-01 7.143200000000000e+01 2.543700000000000e+01 8.255800000000001e+01
    254      19    7 -1.090000000000000e+00 7.090800000000000e+01 2.520000000000000e+01 7.923300000000000e+01
    255      19    3 1.900000000000000e-01 7.146800000000000e+01 2.253100000000000e+01 7.617700000000001e+01
    256      19    4 -8.000000000000000e-02 7.437300000000000e+01 2.409100000000000e+01 7.450600000000000e+01
    257      19    1 0.000000000000000e+00 7.238000000000000e+01 1.913500000000000e+01 7.454400000000000e+01
    258      19    1 9.000000000000000e-02 7.541700000000000e+01 1.814900000000000e+01 7.678100000000001e+01
    259      19    5 -9.000000000000000e-02 7.752400000000000e+01 1.961000000000000e+01 7.836000000000000e+01
    260      19    1 0.000000000000000e+00 7.828200000000000e+01 1.979300000000000e+01 8.207899999999999e+01
    261      19    2 0.000000000000000e+00 7.995300000000000e+01 2.059400000000000e+01 8.535700000000000e+01
    262      19    1 0.000000000000000e+00 7.774400000000000e+01 2.267600000000000e+01 7.341500000000001e+01
    263      19    1 9.000000000000000e-02 7.788800000000001e+01 1.930000000000000e+01 7.211700000000000e+01
    264      19    5 -9.000000000000000e-02 7.633100000000000e+01 1.660100000000000e+01 7.036199999999999e+01
    265      19    1 0.000000000000000e+00 7.714900000000000e+01 1.537000000000000e+01 6.685100000000000e+01
    266      19    2 0.000000000000000e+00 7.513600000000000e+01 1.732400000000000e+01 6.377000000000000e+01
    267      20    6 9.800000000000000e-01 8.847799999999999e+01 1.054350000000000e+02 4.138100000000000e+01
    268      20    7 -1.090000000000000e+00 8.735800000000000e+01 1.020810000000000e+02 4.020200000000000e+01
    269      20    3 1.900000000000000e-01 8.740100000000000e+01 9.844000000000000e+01 4.476800000000000e+01
    270      20    4 -8.000000000000000e-02 9.094199999999999e+01 1.012490000000000e+02 4.503600000000000e+01
    271      20    1 0.000000000000000e+00 8.405000000000000e+01 9.641400000000000e+01 4.558900000000000e+01
    272      20    1 9.000000000000000e-02 8.423300000000000e+01 9.300500000000000e+01 4.428900000000000e+01
    273      20    5 -9.000000000000000e-02 8.685599999999999e+01 9.383499999999999e+01 4.282100000000000e+01
    274      20    1 0.000000000000000e+00 8.987700000000000e+01 9.442600000000000e+01 4.496700000000000e+01
    275      20    2 0.000000000000000e+00 9.331300000000000e+01 9.296700000000000e+01 4.733400000000000e+01
    276      20    1 0.000000000000000e+00 9.388700000000000e+01 9.994300000000000e+01 4.746800000000000e+01
    277      20    1 9.000000000000000e-02 9.748699999999999e+01 1.009900000000000e+02 4.787900000000000e+01
    278      20    5 -9.000000000000000e-02 9.904900000000001e+01 1.009110000000000e+02 5.089900000000000e+01
    279      20    1 0.000000000000000e+00 1.017600000000000e+02 1.028360000000000e+02 5.196600000000000e+01
    280      20    2 0.000000000000000e+00 1.047380000000000e+02 1.055800000000000e+02 5.300900000000000e+01
    281      21    6 9.800000000000000e-01 5.082000000000000e+01 3.804300000000000e+01 5.292700000000000e+01
    282      21    7 -1.090000000000000e+00 5.375500000000000e+01 3.657500000000000e+01 5.459700000000000e+01
    283      21    3 1.900000000000000e-01 5.532900000000000e+01 3.576300000000000e+01 5.085000000000000e+01
    284      21    4 -8.000000000000000e-02 5.312300000000000e+01 3.496400000000000e+01 5.064600000000000e+01
    285      21    1 0.000000000000000e+00 5.837500000000000e+01 3.860200000000000e+01 5.079300000000000e+01
    286      21    1 9.000000000000000e-02 5.857200000000000e+01 3.940300000000000e+01 5.417200000000000e+01
    287      21    5 -9.000000000000000e-02 5.772000000000000e+01 3.608300000000000e+01 5.532800000000000e+01
    288      21    1 0.000000000000000e+00 5.789800000000000e+01 3.698800000000000e+01 5.821500000000000e+01
    289      21    2 0.000000000000000e+00 5.504000000000000e+01 3.639500000000000e+01 6.128900000000000e+01
    290      21    1 0.000000000000000e+00 5.068100000000000e+01 3.609600000000000e+01 4.808100000000000e+01
    291      21    1 9.000000000000000e-02 4.772100000000000e+01 3.452000000000000e+01 4.897700000000000e+01
    292      21    5 -9.000000000000000e-02 4.689100000000000e+01 3.124300000000000e+01 4.899300000000000e+01
    293      21    1 0.000000000000000e+00 4.970400000000000e+01 2.985200000000000e+01 4.895900000000000e+01
    294      21    2 0.000000000000000e+00 5.196300000000000e+01 2.720400000000000e+01 4.730700000000000e+01
    295      22    6 9.800000000000000e-01 3.199700000000000e+01 5.760100000000000e+01 3.935900000000000e+01
    296      22    7 -1.090000000000000e+00 2.859000000000000e+01 5.709300000000000e+01 4.024500000000000e+01
    297      22    3 1.900000000000000e-01 2.560100000000000e+01 5.496200000000000e+01 3.836500000000000e+01
    298      22    4 -8.000000000000000e-02 2.753600000000000e+01 5.367700000000000e+01 3.833300000000000e+01
    299      22    1 0.000000000000000e+00 2.499100000000000e+01 5.089900000000000e+01 3.741000000000000e+01
    300      22    1 9.000000000000000e-02 2.307200000000000e+01 4.782400000000000e+01 3.736300000000000e+01
    301      22    5 -9.000000000000000e-02 2.549200000000000e+01 4.571300000000000e+01 3.808300000000000e+01
    302      22    1 0.000000000000000e+00 2.630100000000000e+01 4.307300000000000e+01 3.649300000000000e+01
    303      22    2 0.000000000000000e+00 2.696300000000000e+01 4.065800000000000e+01 4.035300000000000e+01
    304      22    1 0.000000000000000e+00 2.823300000000000e+01 4.995900000000000e+01 3.912000000000000e+01
    305      22    1 9.000000000000000e-02 3.056800000000000e+01 4.807500000000000e+01 3.812400000000000e+01
    306      22    5 -9.000000000000000e-02 3.368600000000000e+01 4.657200000000000e+01 3.876100000000000e+01
    307      22    1 0.000000000000000e+00 3.464900000000000e+01 4.894900000000000e+01 4.157800000000000e+01
    308      22    2 0.000000000000000e+00 3.757600000000000e+01 5.033800000000000e+01 4.441100000000000e+01
    309      23    6 9.800000000000000e-01 2.902500000000000e+01 9.100700000000001e+01 8.953300000000000e+01
    310      23    7 -1.090000000000000e+00 2.661700000000000e+01 8.881500000000000e+01 8.842300000000000e+01
    311      23    3 1.900000000000000e-01 2.150900000000000e+01 8.707200000000000e+01 9.155900000000000e+01
    312      23    4 -8.000000000000000e-02 2.477300000000000e+01 8.879800000000000e+01 9.392500000000000e+01
    313      23    1 0.000000000000000e+00 1.969300000000000e+01 9.011100000000000e+01 9.175000000000000e+01
    314      23    1 9.000000000000000e-02 2.064900000000000e+01 9.352400000000000e+01 9.267700000000001e+01
    315      23    5 -9.000000000000000e-02 2.212000000000000e+01 9.595099999999999e+01 9.207100000000000e+01
    316      23    1 0.000000000000000e+00 2.473900000000000e+01 9.551300000000001e+01 8.960599999999999e+01
    317      23    2 0.000000000000000e+00 2.620100000000000e+01 9.524700000000000e+01 8.588400000000000e+01
    318      23    1 0.000000000000000e+00 2.635900000000000e+01 8.674200000000000e+01 9.709399999999999e+01
    319      23    1 9.000000000000000e-02 2.696900000000000e+01 8.902800000000001e+01 1.002800000000000e+02
    320      23    5 -9.000000000000000e-02 2.804600000000000e+01 8.932700000000000e+01 1.037880000000000e+02
    321      23    1 0.000000000000000e+00 2.994700000000000e+01 9.209500000000000e+01 1.051090000000000e+02
    322      23    2 0.000000000000000e+00 3.012700000000000e+01 9.398399999999999e+01 1.092720000000000e+02
    323      24    6 9.800000000000000e-01 7.180900000000000e+01 3.660800000000000e+01 6.188600000000000e+01
    324      24    7 -1.090000000000000e+00 7.492300000000000e+01 3.857400000000000e+01 6.074000000000000e+01
    325      24    3 1.900000000000000e-01 7.258799999999999e+01 4.217200000000000e+01 5.934000000000000e+01
    326      24    4 -8.000000000000000e-02 7.415700000000000e+01 4.036600000000000e+01 5.747300000000000e+01
    327      24    1 0.000000000000000e+00 6.855400000000000e+01 4.111400000000000e+01 5.793400000000000e+01
    328      24    1 9.000000000000000e-02 6.525400000000000e+01 3.936700000000000e+01 5.846800000000000e+01
    329      24    5 -9.000000000000000e-02 6.360300000000000e+01 3.621500000000000e+01 5.957200000000000e+01
    330      24    1 0.000000000000000e+00 6.364800000000000e+01 3.496500000000000e+01 5.658600000000000e+01
    331      24    2 0.000000000000000e+00 6.177800000000000e+01 3.485200000000000e+01 5.304900000000000e+01
    332      24    1 0.000000000000000e+00 7.641600000000000e+01 4.100200000000000e+01 5.398900000000000e+01
    333      24    1 9.000000000000000e-02 7.891300000000000e+01 3.943400000000000e+01 5.205300000000000e+01
    334      24    5 -9.000000000000000e-02 8.031600000000000e+01 3.634800000000000e+01 5.238900000000000e+01
    335      24    1 0.000000000000000e+00 8.170399999999999e+01 3.599600000000000e+01 5.540400000000000e+01
    336      24    2 0.000000000000000e+00 7.949600000000000e+01 3.742500000000000e+01 5.870600000000000e+01
    337      25    6 9.800000000000000e-01 3.320900000000000e+01 8.759900000000000e+01 1.045630000000000e+02
    338      25    7 -1.090000000000000e+00 3.110000000000000e+01 8.955400000000000e+01 1.022240000000000e+02
    339      25    3 1.900000000000000e-01 3.278300000000000e+01 9.500300000000000e+01 1.037250000000000e+02
    340      25    4 -8.000000000000000e-02 2.958400000000000e+01 9.411600000000000e+01 1.024570000000000e+02
    341      25    1 0.000000000000000e+00 3.573800000000000e+01 9.719000000000000e+01 1.050360000000000e+02
    342      25    1 9.000000000000000e-02 3.400300000000000e+01 1.007230000000000e+02 1.051030000000000e+02
    343      25    5 -9.000000000000000e-02 3.167900000000000e+01 1.037110000000000e+02 1.044330000000000e+02
    344      25    1 0.000000000000000e+00 3.182300000000000e+01 1.056900000000000e+02 1.069960000000000e+02
    345      25    2 0.000000000000000e+00 3.402100000000000e+01 1.083510000000000e+02 1.093590000000000e+02
    346      25    1 0.000000000000000e+00 2.912800000000000e+01 9.729200000000000e+01 1.003440000000000e+02
    347      25    1 9.000000000000000e-02 2.839900000000000e+01 1.001250000000000e+02 9.823300000000000e+01
    348      25    5 -9.000000000000000e-02 2.917600000000000e+01 1.020030000000000e+02 9.544900000000000e+01
    349      25    1 0.000000000000000e+00 3.168300000000000e+01 1.041560000000000e+02 9.601300000000001e+01
    350      25    2 0.000000000000000e+00 3.251100000000000e+01 1.063320000000000e+02 9.209800000000000e+01
    351      26    6 9.800000000000000e-01 9.041300000000000e+01 5.051000000000000e+00 9.315200000000000e+01
    352      26    7 -1.090000000000000e+00 9.320900000000000e+01 4.496000000000000e+00 9.545999999999999e+01
    353      26    3 1.900000000000000e-01 9.579800000000000e+01 6.329000000000000e+00 9.353200000000000e+01
    354      26    4 -8.000000000000000e-02 9.773699999999999e+01 5.208000000000000e+00 9.469400000000000e+01
    355      26    1 0.000000000000000e+00 9.798300000000000e+01 5.944000000000000e+00 9.021299999999999e+01
    356      26    1 9.000000000000000e-02 9.621700000000000e+01 6.433000000000000e+00 8.715100000000000e+01
    357      26    5 -9.000000000000000e-02 9.476600000000001e+01 8.146000000000001e+00 8.495099999999999e+01
    358      26    1 0.000000000000000e+00 9.645699999999999e+01 1.116100000000000e+01 8.441300000000000e+01
    359      26    2 0.000000000000000e+00 9.723000000000000e+01 1.400600000000000e+01 8.722100000000000e+01
    360      26    1 0.000000000000000e+00 1.012400000000000e+02 4.474000000000000e+00 9.555800000000001e+01
    361      26    1 9.000000000000000e-02 1.046200000000000e+02 4.162000000000000e+00 9.593400000000000e+01
    362      26    5 -9.000000000000000e-02 1.061580000000000e+02 2.094000000000000e+00 9.495099999999999e+01
    363      26    1 0.000000000000000e+00 1.083570000000000e+02 4.320000000000000e-01 9.751700000000000e+01
    364      26    2 0.000000000000000e+00 1.112960000000000e+02 -2.508000000000000e+00 9.755100000000000e+01
    365      27    6 9.800000000000000e-01 8.140700000000000e+01 1.102110000000000e+02 1.099180000000000e+02
    366      27    7 -1.090000000000000e+00 7.849700000000000e+01 1.108250000000000e+02 1.123430000000000e+02
    367      27    3 1.900000000000000e-01 7.729200000000000e+01 1.140870000000000e+02 1.145330000000000e+02
    368      27    4 -8.000000000000000e-02 7.308300000000000e+01 1.140800000000000e+02 1.118000000000000e+02
    369      27    1 0.000000000000000e+00 7.713300000000000e+01 1.147790000000000e+02 1.182980000000000e+02
    370      27    1 9.000000000000000e-02 7.626800000000000e+01 1.128930000000000e+02 1.215930000000000e+02
    371      27    5 -9.000000000000000e-02 7.702000000000000e+01 1.098730000000000e+02 1.228250000000000e+02
    372      27    1 0.000000000000000e+00 7.479100000000000e+01 1.075940000000000e+02 1.228420000000000e+02
    373      27    2 0.000000000000000e+00 7.132400000000000e+01 1.100520000000000e+02 1.214700000000000e+02
    374      27    1 0.000000000000000e+00 7.096599999999999e+01 1.158530000000000e+02 1.086740000000000e+02
    375      27    1 9.000000000000000e-02 7.264900000000000e+01 1.165910000000000e+02 1.053310000000000e+02
    376      27    5 -9.000000000000000e-02 7.599500000000000e+01 1.157120000000000e+02 1.051650000000000e+02
    377      27    1 0.000000000000000e+00 7.878500000000000e+01 1.145700000000000e+02 1.030070000000000e+02
    378      27    2 0.000000000000000e+00 7.986100000000000e+01 1.142710000000000e+02 9.868700000000000e+01
    379      28    6 9.800000000000000e-01 1.025400000000000e+02 1.997300000000000e+01 2.721800000000000e+01
    380      28    7 -1.090000000000000e+00 1.001890000000000e+02 1.962700000000000e+01 2.489800000000000e+01
    381      28    3 1.900000000000000e-01 9.663400000000000e+01 1.528700000000000e+01 2.520700000000000e+01
    382      28    4 -8.000000000000000e-02 9.980500000000001e+01 1.588200000000000e+01 2.287200000000000e+01
    383      28    1 0.000000000000000e+00 9.707299999999999e+01 1.260900000000000e+01 2.813200000000000e+01
    384      28    1 9.000000000000000e-02 9.917400000000001e+01 1.095500000000000e+01 3.055200000000000e+01
    385      28    5 -9.000000000000000e-02 1.018260000000000e+02 1.104500000000000e+01 3.212200000000000e+01
    386      28    1 0.000000000000000e+00 1.028560000000000e+02 1.386400000000000e+01 3.350800000000000e+01
    387      28    2 0.000000000000000e+00 1.065420000000000e+02 1.562700000000000e+01 3.283900000000000e+01
    388      28    1 0.000000000000000e+00 1.009510000000000e+02 1.477100000000000e+01 1.900100000000000e+01
    389      28    1 9.000000000000000e-02 1.047060000000000e+02 1.516600000000000e+01 1.834000000000000e+01
    390      28    5 -9.000000000000000e-02 1.079160000000000e+02 1.522100000000000e+01 1.858100000000000e+01
    391      28    1 0.000000000000000e+00 1.106140000000000e+02 1.664000000000000e+01 1.828400000000000e+01
    392      28    2 0.000000000000000e+00 1.135850000000000e+02 1.341400000000000e+01 1.914100000000000e+01
    393      29    6 9.800000000000000e-01 2.385900000000000e+01 8.607599999999999e+01 4.400400000000000e+01
    394      29    7 -1.090000000000000e+00 2.238100000000000e+01 8.283100000000000e+01 4.385300000000000e+01
    395      29    3 1.900000000000000e-01 2.273500000000000e+01 8.002600000000000e+01 4.892000000000000e+01
    396      29    4 -8.000000000000000e-02 2.519400000000000e+01 7.978200000000000e+01 4.505800000000000e+01
    397      29    1 0.000000000000000e+00 2.206800000000000e+01 7.999900000000000e+01 5.285700000000000e+01
    398      29    1 9.000000000000000e-02 1.905400000000000e+01 7.965000000000001e+01 5.530400000000000e+01
    399      29    5 -9.000000000000000e-02 1.836600000000000e+01 7.699400000000000e+01 5.735900000000000e+01
    400      29    1 0.000000000000000e+00 1.603300000000000e+01 7.449800000000000e+01 5.686600000000000e+01
    401      29    2 0.000000000000000e+00 1.177600000000000e+01 7.501800000000000e+01 5.730900000000000e+01
    402      29    1 0.000000000000000e+00 2.889700000000000e+01 7.907200000000000e+01 4.554600000000000e+01
    403      29    1 9.000000000000000e-02 3.170900000000000e+01 8.108400000000000e+01 4.718800000000000e+01
    404      29    5 -9.000000000000000e-02 3.537300000000000e+01 8.157100000000000e+01 4.627900000000000e+01
    405      29    1 0.000000000000000e+00 3.828900000000000e+01 8.289200000000000e+01 4.530100000000000e+01
    406      29    2 0.000000000000000e+00 4.148600000000000e+01 8.550200000000000e+01 4.486300000000000e+01
    407      30    6 9.800000000000000e-01 1.203910000000000e+02 1.011750000000000e+02 8.879700000000000e+01
    408      30    7 -1.090000000000000e+00 1.195810000000000e+02 1.004680000000000e+02 8.529100000000000e+01
    409      30    3 1.900000000000000e-01 1.233930000000000e+02 9.938700000000000e+01 8.428900000000000e+01
    410      30    4 -8.000000000000000e-02 1.229760000000000e+02 1.024290000000000e+02 8.559500000000000e+01
    411      30    1 0.000000000000000e+00 1.253930000000000e+02 9.888100000000000e+01 8.059000000000000e+01
    412      30    1 9.000000000000000e-02 1.242920000000000e+02 9.793800000000000e+01 7.738400000000000e+01
    413      30    5 -9.000000000000000e-02 1.245050000000000e+02 9.857200000000000e+01 7.364400000000001e+01
    414      30    1 0.000000000000000e+00 1.217550000000000e+02 1.004790000000000e+02 7.207400000000000e+01
    415      30    2 0.000000000000000e+00 1.190660000000000e+02 1.034720000000000e+02 7.184600000000000e+01
    416      30    1 0.000000000000000e+00 1.241370000000000e+02 1.024910000000000e+02 8.900700000000001e+01
    417      30    1 9.000000000000000e-02 1.232450000000000e+02 1.033540000000000e+02 9.201500000000000e+01
    418      30    5 -9.000000000000000e-02 1.205390000000000e+02 1.059890000000000e+02 9.133600000000000e+01
    419      30    1 0.000000000000000e+00 1.175620000000000e+02 1.064850000000000e+02 8.991700000000000e+01
    420      30    2 0.000000000000000e+00 1.135040000000000e+02 1.064900000000000e+02 9.117400000000001e+01
    421      31    6 9.800000000000000e-01 3.962200000000000e+01 1.141900000000000e+01 1.128100000000000e+02
    422      31    7 -1.090000000000000e+00 4.014300000000000e+01 1.458000000000000e+01 1.141490000000000e+02
    423      31    3 1.900000000000000e-01 4.041600000000000e+01 1.542300000000000e+01 1.183640000000000e+02
    424      31    4 -8.000000000000000e-02 4.200800000000000e+01 1.757900000000000e+01 1.169360000000000e+02
    425      31    1 0.000000000000000e+00 3.838000000000000e+01 1.737200000000000e+01 1.210370000000000e+02
    426      31    1 9.000000000000000e-02 3.785600000000000e+01 2.084000000000000e+01 1.226490000000000e+02
    427      31    5 -9.000000000000000e-02 3.678900000000000e+01 2.333300000000000e+01 1.211950000000000e+02
    428      31    1 0.000000000000000e+00 3.446500000000000e+01 2.413200000000000e+01 1.228760000000000e+02
    429      31    2 0.000000000000000e+00 3.112000000000000e+01 2.584300000000000e+01 1.230620000000000e+02
    430      31    1 0.000000000000000e+00 4.257300000000000e+01 2.160500000000000e+01 1.176260000000000e+02
    431      31    1 9.000000000000000e-02 4.128200000000000e+01 2.369600000000000e+01 1.198740000000000e+02
    432      31    5 -9.000000000000000e-02 4.156400000000000e+01 2.687700000000000e+01 1.202020000000000e+02
    433      31    1 0.000000000000000e+00 4.519400000000000e+01 2.668400000000000e+01 1.206690000000000e+02
    434      31    2 0.000000000000000e+00 4.792700000000000e+01 2.517300000000000e+01 1.230530000000000e+02
    435      32    6 9.800000000000000e-01 8.490400000000000e+01 5.677100000000000e+01 7.964000000000000e+01
    436      32    7 -1.090000000000000e+00 8.681999999999999e+01 5.437700000000000e+01 8.141800000000001e+01
    437      32    3 1.900000000000000e-01 8.307400000000000e+01 5.005200000000000e+01 8.062000000000000e+01
    438      32    4 -8.000000000000000e-02 8.567300000000000e+01 4.891900000000000e+01 8.359600000000000e+01
    439      32    1 0.000000000000000e+00 8.195800000000000e+01 5.063700000000000e+01 7.673999999999999e+01
    440      32    1 9.000000000000000e-02 8.074100000000000e+01 5.356600000000000e+01 7.520900000000000e+01
    441      32    5 -9.000000000000000e-02 8.346200000000000e+01 5.573100000000000e+01 7.540000000000001e+01
    442      32    1 0.000000000000000e+00 8.436100000000000e+01 5.790400000000000e+01 7.267300000000000e+01
    443      32    2 0.000000000000000e+00 8.547700000000000e+01 5.909700000000000e+01 6.905000000000000e+01
    444      32    1 0.000000000000000e+00 8.393800000000000e+01 4.776900000000000e+01 8.679400000000000e+01
    445      32    1 9.000000000000000e-02 8.258799999999999e+01 4.833800000000000e+01 9.002100000000000e+01
    446      32    5 -9.000000000000000e-02 8.066300000000000e+01 4.876900000000000e+01 9.301700000000000e+01
    447      32    1 0.000000000000000e+00 8.025400000000000e+01 4.667000000000000e+01 9.571899999999999e+01
    448      32    2 0.000000000000000e+00 8.034600000000000e+01 4.594700000000000e+01 9.910800000000000e+01
    449      33    6 9.800000000000000e-01 5.933900000000000e+01 2.240800000000000e+01 8.583799999999999e+01
    450      33    7 -1.090000000000000e+00 5.671100000000000e+01 2.106200000000000e+01 8.392000000000000e+01
    451      33    3 1.900000000000000e-01 5.297800000000000e+01 1.982100000000000e+01 8.486300000000000e+01
    452      33    4 -8.000000000000000e-02 5.297700000000000e+01 2.273800000000000e+01 8.498600000000000e+01
    453      33    1 0.000000000000000e+00 5.257900000000000e+01 1.680600000000000e+01 8.242600000000000e+01
    454      33    1 9.000000000000000e-02 5.125800000000000e+01 1.735400000000000e+01 7.935500000000000e+01
    455      33    5 -9.000000000000000e-02 4.970100000000000e+01 1.927300000000000e+01 7.765300000000001e+01
    456      33    1 0.000000000000000e+00 5.021300000000000e+01 1.961100000000000e+01 7.401300000000001e+01
    457      33    2 0.000000000000000e+00 5.221400000000000e+01 1.666800000000000e+01 7.115800000000000e+01
    458      33    1 0.000000000000000e+00 5.029800000000000e+01 2.088500000000000e+01 8.304500000000000e+01
    459      33    1 9.000000000000000e-02 4.776400000000000e+01 1.948900000000000e+01 8.102900000000000e+01
    460      33    5 -9.000000000000000e-02 4.574100000000000e+01 1.853900000000000e+01 7.870699999999999e+01
    461      33    1 0.000000000000000e+00 4.562000000000000e+01 1.949600000000000e+01 7.563400000000000e+01
    462      33    2 0.000000000000000e+00 4.681000000000000e+01 2.319400000000000e+01 7.405700000000000e+01
    463      34    6 9.800000000000000e-01 4.467400000000000e+01 4.594100000000000e+01 5.036600000000000e+01
    464      34    7 -1.090000000000000e+00 4.409200000000000e+01 4.312700000000000e+01 5.228500000000000e+01
    465      34    3 1.900000000000000e-01 4.086600000000000e+01 4.129900000000000e+01 5.611400000000000e+01
    466      34    4 -8.000000000000000e-02 4.332300000000000e+01 4.503900000000000e+01 5.791300000000000e+01
    467      34    1 0.000000000000000e+00 3.731000000000000e+01 4.050700000000000e+01 5.624100000000000e+01
    468      34    1 9.000000000000000e-02 3.618600000000000e+01 3.809600000000000e+01 5.655600000000000e+01
    469      34    5 -9.000000000000000e-02 3.415400000000000e+01 3.559900000000000e+01 5.539700000000000e+01
    470      34    1 0.000000000000000e+00 3.395700000000000e+01 3.689200000000000e+01 5.233100000000000e+01
    471      34    2 0.000000000000000e+00 3.404600000000000e+01 3.904500000000000e+01 4.939100000000000e+01
    472      34    1 0.000000000000000e+00 4.198500000000000e+01 4.699400000000000e+01 6.036200000000000e+01
    473      34    1 9.000000000000000e-02 3.954800000000000e+01 4.894200000000000e+01 6.198400000000000e+01
    474      34    5 -9.000000000000000e-02 3.716700000000000e+01 5.123800000000000e+01 6.325900000000000e+01
    475      34    1 0.000000000000000e+00 3.788800000000000e+01 5.240900000000000e+01 6.642300000000000e+01
    476      34    2 0.000000000000000e+00 3.748100000000000e+01 5.550800000000000e+01 6.870099999999999e+01
    477      35    6 9.800000000000000e-01 8.453400000000001e+01 1.014170000000000e+02 1.194180000000000e+02
    478      35    7 -1.090000000000000e+00 8.279700000000000e+01 1.030130000000000e+02 1.218630000000000e+02
    479      35    3 1.900000000000000e-01 8.373800000000000e+01 1.076380000000000e+02 1.252530000000000e+02
    480      35    4 -8.000000000000000e-02 8.475500000000000e+01 1.080500000000000e+02 1.216610000000000e+02
    481      35    1 0.000000000000000e+00 8.191300000000000e+01 1.109780000000000e+02 1.263880000000000e+02
    482      35    1 9.000000000000000e-02 8.298999999999999e+01 1.146700000000000e+02 1.264010000000000e+02
    483      35    5 -9.000000000000000e-02 8.544900000000000e+01 1.168030000000000e+02 1.263320000000000e+02
    484      35    1 0.000000000000000e+00 8.641200000000001e+01 1.191210000000000e+02 1.286810000000000e+02
    485      35    2 0.000000000000000e+00 8.892800000000000e+01 1.219340000000000e+02 1.302400000000000e+02
    486      35    1 0.000000000000000e+00 8.609600000000000e+01 1.099320000000000e+02 1.185470000000000e+02
    487      35    1 9.000000000000000e-02 8.646400000000000e+01 1.119820000000000e+02 1.153990000000000e+02
    488      35    5 -9.000000000000000e-02 8.648099999999999e+01 1.145590000000000e+02 1.133200000000000e+02
    489      35    1 0.000000000000000e+00 8.857800000000000e+01 1.150120000000000e+02 1.104800000000000e+02
    490      35    2 0.000000000000000e+00 9.150500000000000e+01 1.123600000000000e+02 1.087900000000000e+02
    491      36    6 9.800000000000000e-01 1.060370000000000e+02 8.983300000000000e+01 8.439600000000000e+01
    492      36    7 -1.090000000000000e+00 1.083820000000000e+02 8.759800000000000e+01 8.271599999999999e+01
    493      36    3 1.900000000000000e-01 1.105630000000000e+02 8.526300000000001e+01 7.753200000000000e+01
    494      36    4 -8.000000000000000e-02 1.117910000000000e+02 8.789700000000001e+01 7.974500000000000e+01
    495      36    1 0.000000000000000e+00 1.131770000000000e+02 8.268700000000000e+01 7.538100000000000e+01
    496      36    1 9.000000000000000e-02 1.142750000000000e+02 8.335200000000000e+01 7.201800000000000e+01
    497      36    5 -9.000000000000000e-02 1.157070000000000e+02 8.480900000000000e+01 6.959399999999999e+01
    498      36    1 0.000000000000000e+00 1.180150000000000e+02 8.397000000000000e+01 6.711600000000000e+01
    499      36    2 0.000000000000000e+00 1.192730000000000e+02 8.233700000000000e+01 6.374600000000000e+01
    500      36    1 0.000000000000000e+00 1.150560000000000e+02 8.673099999999999e+01 7.818899999999999e+01
    501      36    1 9.000000000000000e-02 1.184040000000000e+02 8.560700000000000e+01 7.935800000000000e+01
    502      36    5 -9.000000000000000e-02 1.220110000000000e+02 8.566100000000000e+01 7.820600000000000e+01
    503      36    1 0.000000000000000e+00 1.238090000000000e+02 8.315900000000001e+01 7.932899999999999e+01
    504      36    2 0.000000000000000e+00 1.249740000000000e+02 7.971500000000000e+01 8.030900000000000e+01
    505      37    6 9.800000000000000e-01 2.184800000000000e+01 4.739100000000000e+01 8.866200000000001e+01
    506      37    7 -1.090000000000000e+00 2.387900000000000e+01 4.902400000000000e+01 8.636400000000000e+01
    507      37    3 1.900000000000000e-01 2.548000000000000e+01 5.234800000000000e+01 8.848099999999999e+01
    508      37    4 -8.000000000000000e-02 2.556300000000000e+01 5.278300000000000e+01 8.499900000000000e+01
    509      37    1 0.000000000000000e+00 2.879800000000000e+01 5.017200000000000e+01 8.878600000000000e+01
    510      37    1 9.000000000000000e-02 2.991500000000000e+01 4.652000000000000e+01 8.963500000000001e+01
    511      37    5 -9.000000000000000e-02 3.198200000000000e+01 4.552100000000000e+01 9.225200000000000e+01
    512      37    1 0.000000000000000e+00 2.960800000000000e+01 4.512400000000000e+01 9.509699999999999e+01
    513      37    2 0.000000000000000e+00 2.597800000000000e+01 4.300900000000000e+01 9.556900000000000e+01
    514      37    1 0.000000000000000e+00 2.735900000000000e+01 5.442000000000000e+01 8.163900000000000e+01
    515      37    1 9.000000000000000e-02 2.846000000000000e+01 5.627600000000000e+01 7.879200000000000e+01
    516      37    5 -9.000000000000000e-02 2.827700000000000e+01 5.798100000000000e+01 7.585899999999999e+01
    517      37    1 0.000000000000000e+00 3.041700000000000e+01 6.060000000000000e+01 7.703300000000000e+01
    518      37    2 0.000000000000000e+00 3.125300000000000e+01 6.500400000000000e+01 7.746400000000000e+01
    519      38    6 9.800000000000000e-01 6.281400000000000e+01 4.758600000000000e+01 2.644800000000000e+01
    520      38    7 -1.090000000000000e+00 6.171400000000000e+01 5.075300000000000e+01 2.570500000000000e+01
    521      38    3 1.900000000000000e-01 5.970500000000000e+01 5.441600000000000e+01 2.608600000000000e+01
    522      38    4 -8.000000000000000e-02 5.885700000000000e+01 5.353300000000000e+01 2.278000000000000e+01
    523      38    1 0.000000000000000e+00 5.736500000000000e+01 5.387900000000000e+01 2.934700000000000e+01
    524      38    1 9.000000000000000e-02 5.472700000000000e+01 5.335900000000000e+01 3.178500000000000e+01
    525      38    5 -9.000000000000000e-02 5.170900000000000e+01 5.482200000000000e+01 3.287600000000000e+01
    526      38    1 0.000000000000000e+00 4.855500000000000e+01 5.358300000000000e+01 3.124800000000000e+01
    527      38    2 0.000000000000000e+00 4.683800000000000e+01 5.141300000000000e+01 2.814500000000000e+01
    528      38    1 0.000000000000000e+00 6.067900000000000e+01 5.503700000000000e+01 2.059800000000000e+01
    529      38    1 9.000000000000000e-02 6.127400000000000e+01 5.400600000000000e+01 1.688600000000000e+01
    530      38    5 -9.000000000000000e-02 6.010400000000000e+01 5.195400000000000e+01 1.464400000000000e+01
    531      38    1 0.000000000000000e+00 6.242800000000000e+01 4.995500000000000e+01 1.263900000000000e+01
    532      38    2 0.000000000000000e+00 6.475600000000000e+01 5.041100000000000e+01 8.858000000000001e+00
    533      39    6 9.800000000000000e-01 1.195500000000000e+02 8.541300000000000e+01 9.044000000000000e+01
    534      39    7 -1.090000000000000e+00 1.184990000000000e+02 8.577500000000001e+01 8.693700000000000e+01
    535      39    3 1.900000000000000e-01 1.200180000000000e+02 8.175300000000000e+01 8.786600000000000e+01
    536      39    4 -8.000000000000000e-02 1.227260000000000e+02 8.362600000000000e+01 8.710500000000000e+01
    537      39    1 0.000000000000000e+00 1.193820000000000e+02 7.865700000000000e+01 8.536600000000000e+01
    538      39    1 9.000000000000000e-02 1.191650000000000e+02 7.499400000000000e+01 8.556300000000000e+01
    539      39    5 -9.000000000000000e-02 1.186860000000000e+02 7.152400000000000e+01 8.442900000000000e+01
    540      39    1 0.000000000000000e+00 1.185940000000000e+02 6.903100000000001e+01 8.250400000000000e+01
    541      39    2 0.000000000000000e+00 1.184820000000000e+02 6.542700000000001e+01 8.466700000000000e+01
    542      39    1 0.000000000000000e+00 1.255650000000000e+02 8.626900000000001e+01 8.529600000000001e+01
    543      39    1 9.000000000000000e-02 1.287010000000000e+02 8.751100000000000e+01 8.351000000000001e+01
    544      39    5 -9.000000000000000e-02 1.311120000000000e+02 8.625500000000000e+01 8.100600000000000e+01
    545      39    1 0.000000000000000e+00 1.341060000000000e+02 8.429200000000000e+01 8.109699999999999e+01
    546      39    2 0.000000000000000e+00 1.386560000000000e+02 8.370300000000000e+01 8.112000000000000e+01
    547      40    6 9.800000000000000e-01 7.866000000000000e+00 9.953700000000001e+01 6.454200000000000e+01
    548      40    7 -1.090000000000000e+00 9.740000000000000e+00 9.852100000000000e+01 6.143600000000000e+01
    549      40    3 1.900000000000000e-01 9.930000000000000e+00 1.008140000000000e+02 5.813300000000000e+01
    550      40    4 -8.000000000000000e-02 6.857000000000000e+00 1.018510000000000e+02 5.728300000000000e+01
    551      40    1 0.000000000000000e+00 1.236100000000000e+01 1.037970000000000e+02 5.819500000000000e+01
    552      40    1 9.000000000000000e-02 1.285700000000000e+01 1.041190000000000e+02 6.143000000000000e+01
    553      40    5 -9.000000000000000e-02 1.364300000000000e+01 1.071410000000000e+02 6.147900000000000e+01
    554      40    1 0.000000000000000e+00 1.441700000000000e+01 1.094770000000000e+02 5.917800000000000e+01
    555      40    2 0.000000000000000e+00 1.422500000000000e+01 1.104710000000000e+02 5.521400000000000e+01
    556      40    1 0.000000000000000e+00 5.244000000000000e+00 1.048170000000000e+02 5.589700000000000e+01
    557      40    1 9.000000000000000e-02 3.673000000000000e+00 1.048380000000000e+02 5.356400000000000e+01
    558      40    5 -9.000000000000000e-02 1.046000000000000e+00 1.047620000000000e+02 5.143400000000000e+01
    559      40    1 0.000000000000000e+00 1.013000000000000e+00 1.027780000000000e+02 4.963600000000000e+01
    560      40    2 0.000000000000000e+00 3.499000000000000e+00 1.000660000000000e+02 4.810500000000000e+01
    561      41    6 9.800000000000000e-01 5.723500000000000e+01 1.125210000000000e+02 7.395399999999999e+01
    562      41    7 -1.090000000000000e+00 5.842700000000000e+01 1.098630000000000e+02 7.572700000000000e+01
    563      41    3 1.900000000000000e-01 6.322700000000000e+01 1.072070000000000e+02 7.310800000000000e+01
    564      41    4 -8.000000000000000e-02 6.338300000000000e+01 1.100960000000000e+02 7.345500000000000e+01
    565      41    1 0.000000000000000e+00 6.486300000000000e+01 1.044290000000000e+02 7.431900000000000e+01
    566      41    1 9.000000000000000e-02 6.705400000000000e+01 1.023190000000000e+02 7.580100000000000e+01
    567      41    5 -9.000000000000000e-02 7.001200000000000e+01 1.016470000000000e+02 7.750600000000000e+01
    568      41    1 0.000000000000000e+00 7.262700000000000e+01 1.005780000000000e+02 7.553100000000001e+01
    569      41    2 0.000000000000000e+00 7.373300000000000e+01 9.678000000000000e+01 7.407200000000000e+01
    570      41    1 0.000000000000000e+00 6.696299999999999e+01 1.107900000000000e+02 7.141700000000000e+01
    571      41    1 9.000000000000000e-02 6.754600000000001e+01 1.122010000000000e+02 6.786400000000000e+01
    572      41    5 -9.000000000000000e-02 6.736700000000000e+01 1.153180000000000e+02 6.733300000000000e+01
    573      41    1 0.000000000000000e+00 6.708600000000000e+01 1.174290000000000e+02 6.420600000000000e+01
    574      41    2 0.000000000000000e+00 6.639500000000000e+01 1.194920000000000e+02 6.022600000000000e+01
    575      42    6 9.800000000000000e-01 6.951900000000001e+01 8.283400000000000e+01 5.351500000000000e+01
    576      42    7 -1.090000000000000e+00 7.216300000000000e+01 8.118000000000001e+01 5.530000000000000e+01
    577      42    3 1.900000000000000e-01 7.659699999999999e+01 8.122700000000000e+01 5.477300000000000e+01
    578      42    4 -8.000000000000000e-02 7.554400000000000e+01 8.623999999999999e+01 5.570800000000000e+01
    579      42    1 0.000000000000000e+00 7.912600000000000e+01 7.798399999999999e+01 5.508200000000000e+01
    580      42    1 9.000000000000000e-02 8.272400000000000e+01 7.849900000000000e+01 5.601100000000000e+01
    581      42    5 -9.000000000000000e-02 8.580300000000000e+01 7.930600000000000e+01 5.403500000000000e+01
    582      42    1 0.000000000000000e+00 8.762100000000000e+01 8.178300000000000e+01 5.549300000000000e+01
    583      42    2 0.000000000000000e+00 9.151900000000001e+01 8.238500000000001e+01 5.496700000000000e+01
    584      42    1 0.000000000000000e+00 7.477000000000000e+01 8.735599999999999e+01 5.968300000000000e+01
    585      42    1 9.000000000000000e-02 7.378200000000000e+01 9.049100000000000e+01 6.186400000000000e+01
    586      42    5 -9.000000000000000e-02 7.386700000000000e+01 9.295900000000000e+01 6.373200000000000e+01
    587      42    1 0.000000000000000e+00 7.648399999999999e+01 9.550300000000000e+01 6.284400000000000e+01
    588      42    2 0.000000000000000e+00 7.768600000000001e+01 9.892300000000000e+01 5.999800000000000e+01
    589      43    6 9.800000000000000e-01 1.020570000000000e+02 6.574800000000000e+01 2.335100000000000e+01
    590      43    7 -1.090000000000000e+00 1.007250000000000e+02 6.279700000000000e+01 2.186900000000000e+01
    591      43    3 1.900000000000000e-01 1.005550000000000e+02 5.814900000000000e+01 2.148900000000000e+01
    592      43    4 -8.000000000000000e-02 9.847600000000000e+01 5.793300000000000e+01 2.466200000000000e+01
    593      43    1 0.000000000000000e+00 1.009700000000000e+02 5.659900000000000e+01 1.779600000000000e+01
    594      43    1 9.000000000000000e-02 9.959399999999999e+01 5.766100000000000e+01 1.479100000000000e+01
    595      43    5 -9.000000000000000e-02 9.762100000000000e+01 5.923700000000000e+01 1.233500000000000e+01
    596      43    1 0.000000000000000e+00 9.693700000000000e+01 6.220300000000000e+01 1.138500000000000e+01
    597      43    2 0.000000000000000e+00 9.558100000000000e+01 6.611300000000000e+01 9.805999999999999e+00
    598      43    1 0.000000000000000e+00 9.770699999999999e+01 5.832200000000000e+01 2.863500000000000e+01
    599      43    1 9.000000000000000e-02 9.640400000000000e+01 5.730000000000000e+01 3.159100000000000e+01
    600      43    5 -9.000000000000000e-02 9.423399999999999e+01 5.582500000000000e+01 3.425300000000000e+01
    601      43    1 0.000000000000000e+00 9.429200000000000e+01 5.305700000000000e+01 3.607600000000000e+01
    602      43    2 0.000000000000000e+00 9.302800000000001e+01 4.933200000000000e+01 3.660300000000000e+01
    603      44    6 9.800000000000000e-01 3.303300000000000e+01 1.209330000000000e+02 7.432400000000000e+01
    604      44    7 -1.090000000000000e+00 3.226000000000000e+01 1.244430000000000e+02 7.389300000000000e+01
    605      44    3 1.900000000000000e-01 3.616800000000000e+01 1.270150000000000e+02 7.711400000000000e+01
    606      44    4 -8.000000000000000e-02 3.360300000000000e+01 1.264970000000000e+02 7.920500000000000e+01
    607      44    1 0.000000000000000e+00 3.418000000000000e+01 1.301500000000000e+02 7.906000000000000e+01
    608      44    1 9.000000000000000e-02 3.181300000000000e+01 1.327840000000000e+02 7.973200000000000e+01
    609      44    5 -9.000000000000000e-02 3.193800000000000e+01 1.360460000000000e+02 7.864600000000000e+01
    610      44    1 0.000000000000000e+00 3.521500000000000e+01 1.372640000000000e+02 7.828400000000001e+01
    611      44    2 0.000000000000000e+00 3.822500000000000e+01 1.355260000000000e+02 7.599900000000000e+01
    612      44    1 0.000000000000000e+00 3.084400000000000e+01 1.275150000000000e+02 8.205300000000000e+01
    613      44    1 9.000000000000000e-02 2.759600000000000e+01 1.288090000000000e+02 8.171400000000000e+01
    614      44    5 -9.000000000000000e-02 2.563100000000000e+01 1.310270000000000e+02 8.395600000000000e+01
    615      44    1 0.000000000000000e+00 2.579600000000000e+01 1.339620000000000e+02 8.566300000000000e+01
    616      44    2 0.000000000000000e+00 2.380300000000000e+01 1.370480000000000e+02 8.799299999999999e+01
    617      45    6 9.800000000000000e-01 3.421300000000000e+01 8.872600000000000e+01 1.143630000000000e+02
    618      45    7 -1.090000000000000e+00 3.417400000000000e+01 9.117800000000000e+01 1.171790000000000e+02
    619      45    3 1.900000000000000e-01 3.982000000000000e+01 9.349200000000000e+01 1.170120000000000e+02
    620      45    4 -8.000000000000000e-02 3.738200000000000e+01 9.198900000000000e+01 1.194700000000000e+02
    621      45    1 0.000000000000000e+00 4.227700000000000e+01 9.364100000000001e+01 1.136840000000000e+02
    622      45    1 9.000000000000000e-02 4.385400000000000e+01 9.386000000000000e+01 1.105400000000000e+02
    623      45    5 -9.000000000000000e-02 4.547900000000000e+01 9.672499999999999e+01 1.108570000000000e+02
    624      45    1 0.000000000000000e+00 4.860700000000000e+01 9.733600000000000e+01 1.129280000000000e+02
    625      45    2 0.000000000000000e+00 5.258800000000000e+01 9.700200000000000e+01 1.137430000000000e+02
    626      45    1 0.000000000000000e+00 3.963500000000000e+01 9.323099999999999e+01 1.227780000000000e+02
    627      45    1 9.000000000000000e-02 4.203400000000000e+01 9.037500000000000e+01 1.238310000000000e+02
    628      45    5 -9.000000000000000e-02 4.386600000000000e+01 8.912700000000000e+01 1.268590000000000e+02
    629      45    1 0.000000000000000e+00 4.515200000000000e+01 9.233499999999999e+01 1.275390000000000e+02
    630      45    2 0.000000000000000e+00 4.641200000000000e+01 9.596400000000000e+01 1.296450000000000e+02
    631      46    6 9.800000000000000e-01 1.047450000000000e+02 8.075500000000000e+01 8.869100000000000e+01
    632      46    7 -1.090000000000000e+00 1.079860000000000e+02 8.034800000000000e+01 9.031200000000000e+01
    633      46    3 1.900000000000000e-01 1.136390000000000e+02 8.183799999999999e+01 8.925000000000000e+01
    634      46    4 -8.000000000000000e-02 1.111820000000000e+02 7.805500000000001e+01 8.836499999999999e+01
    635      46    1 0.000000000000000e+00 1.163110000000000e+02 8.500700000000001e+01 8.894199999999999e+01
    636      46    1 9.000000000000000e-02 1.156270000000000e+02 8.782400000000000e+01 8.746599999999999e+01
    637      46    5 -9.000000000000000e-02 1.152150000000000e+02 9.112400000000000e+01 8.730100000000000e+01
    638      46    1 0.000000000000000e+00 1.173160000000000e+02 9.365400000000000e+01 8.918100000000000e+01
    639      46    2 0.000000000000000e+00 1.174760000000000e+02 9.368200000000000e+01 9.341500000000001e+01
    640      46    1 0.000000000000000e+00 1.121200000000000e+02 7.455700000000000e+01 9.013700000000000e+01
    641      46    1 9.000000000000000e-02 1.114430000000000e+02 7.149600000000000e+01 8.903000000000000e+01
    642      46    5 -9.000000000000000e-02 1.126040000000000e+02 6.923200000000000e+01 8.680700000000000e+01
    643      46    1 0.000000000000000e+00 1.117650000000000e+02 6.899600000000000e+01 8.318100000000000e+01
    644      46    2 0.000000000000000e+00 1.131920000000000e+02 6.898099999999999e+01 7.934800000000000e+01
    645      47    6 9.800000000000000e-01 1.059830000000000e+02 3.781900000000000e+01 2.142900000000000e+01
    646      47    7 -1.090000000000000e+00 1.031960000000000e+02 3.577700000000000e+01 2.065400000000000e+01
    647      47    3 1.900000000000000e-01 1.037080000000000e+02 3.521800000000000e+01 1.716400000000000e+01
    648      47    4 -8.000000000000000e-02 1.006150000000000e+02 3.681700000000000e+01 1.761400000000000e+01
    649      47    1 0.000000000000000e+00 1.031640000000000e+02 3.242100000000000e+01 1.429100000000000e+01
    650      47    1 9.000000000000000e-02 1.032280000000000e+02 2.907100000000000e+01 1.231900000000000e+01
    651      47    5 -9.000000000000000e-02 1.045060000000000e+02 2.615300000000000e+01 1.071200000000000e+01
    652      47    1 0.000000000000000e+00 1.062880000000000e+02 2.404300000000000e+01 1.280000000000000e+01
    653      47    2 0.000000000000000e+00 1.039860000000000e+02 2.314700000000000e+01 1.557600000000000e+01
    654      47    1 0.000000000000000e+00 9.782599999999999e+01 3.428200000000000e+01 1.827600000000000e+01
    655      47    1 9.000000000000000e-02 9.545500000000000e+01 3.130400000000000e+01 1.891100000000000e+01
    656      47    5 -9.000000000000000e-02 9.409699999999999e+01 2.842600000000000e+01 1.835400000000000e+01
    657      47    1 0.000000000000000e+00 9.643400000000000e+01 2.724000000000000e+01 1.585600000000000e+01
    658      47    2 0.000000000000000e+00 9.895399999999999e+01 2.554500000000000e+01 1.298700000000000e+01
    659      48    6 9.800000000000000e-01 6.419499999999999e+01 1.063650000000000e+02 9.294400000000000e+01
    660      48    7 -1.090000000000000e+00 6.509900000000000e+01 1.053380000000000e+02 8.948099999999999e+01
    661      48    3 1.900000000000000e-01 6.477500000000001e+01 1.109340000000000e+02 8.790000000000001e+01
    662      48    4 -8.000000000000000e-02 6.667400000000001e+01 1.095630000000000e+02 8.977000000000000e+01
    663      48    1 0.000000000000000e+00 6.325800000000000e+01 1.138630000000000e+02 8.689300000000000e+01
    664      48    1 9.000000000000000e-02 6.012400000000000e+01 1.147090000000000e+02 8.533199999999999e+01
    665      48    5 -9.000000000000000e-02 5.773000000000000e+01 1.153990000000000e+02 8.291400000000000e+01
    666      48    1 0.000000000000000e+00 5.906200000000000e+01 1.177520000000000e+02 8.100900000000000e+01
    667      48    2 0.000000000000000e+00 5.788000000000000e+01 1.213990000000000e+02 8.105300000000000e+01
    668      48    1 0.000000000000000e+00 7.041900000000000e+01 1.096940000000000e+02 9.015800000000000e+01
    669      48    1 9.000000000000000e-02 7.257200000000000e+01 1.122890000000000e+02 8.933799999999999e+01
    670      48    5 -9.000000000000000e-02 7.412400000000000e+01 1.153340000000000e+02 8.831999999999999e+01
    671      48    1 0.000000000000000e+00 7.708900000000000e+01 1.172510000000000e+02 8.884800000000000e+01
    672      48    2 0.000000000000000e+00 8.039600000000000e+01 1.152820000000000e+02 9.066400000000000e+01
    673      49    6 9.800000000000000e-01 1.126260000000000e+02 1.071100000000000e+02 1.423400000000000e+01
    674      49    7 -1.090000000000000e+00 1.155700000000000e+02 1.088370000000000e+02 1.308800000000000e+01
    675      49    3 1.900000000000000e-01 1.152570000000000e+02 1.090290000000000e+02 6.982000000000000e+00
    676      49    4 -8.000000000000000e-02 1.176790000000000e+02 1.087510000000000e+02 9.461000000000000e+00
    677      49    1 0.000000000000000e+00 1.137020000000000e+02 1.066730000000000e+02 3.978000000000000e+00
    678      49    1 9.000000000000000e-02 1.130310000000000e+02 1.035960000000000e+02 2.984000000000000e+00
    679      49    5 -9.000000000000000e-02 1.122100000000000e+02 1.018800000000000e+02 -2.930000000000000e-01
    680      49    1 0.000000000000000e+00 1.102820000000000e+02 1.044640000000000e+02 -1.480000000000000e+00
    681      49    2 0.000000000000000e+00 1.084540000000000e+02 1.079450000000000e+02 -8.840000000000000e-01
    682      49    1 0.000000000000000e+00 1.210150000000000e+02 1.077830000000000e+02 7.064000000000000e+00
    683      49    1 9.000000000000000e-02 1.234450000000000e+02 1.084780000000000e+02 4.506000000000000e+00
    684      49    5 -9.000000000000000e-02 1.244060000000000e+02 1.104210000000000e+02 1.448000000000000e+00
    685      49    1 0.000000000000000e+00 1.271570000000000e+02 1.112770000000000e+02 6.030000000000000e-01
    686      49    2 0.000000000000000e+00 1.296450000000000e+02 1.119140000000000e+02 -2.867000000000000e+00
    687      50    6 9.800000000000000e-01 3.154200000000000e+01 6.884600000000000e+01 1.894000000000000e+01
    688      50    7 -1.090000000000000e+00 3.063000000000000e+01 6.911199999999999e+01 1.540700000000000e+01
    689      50    3 1.900000000000000e-01 2.903300000000000e+01 6.608499999999999e+01 1.060500000000000e+01
    690      50    4 -8.000000000000000e-02 3.208500000000000e+01 6.369000000000000e+01 1.353200000000000e+01
    691      50    1 0.000000000000000e+00 2.749000000000000e+01 6.682899999999999e+01 6.791000000000000e+00
    692      50    1 9.000000000000000e-02 2.770700000000000e+01 6.801200000000000e+01 3.204000000000000e+00
    693      50    5 -9.000000000000000e-02 2.820500000000000e+01 6.807299999999999e+01 -1.990000000000000e-01
    694      50    1 0.000000000000000e+00 2.961700000000000e+01 6.832200000000000e+01 -3.061000000000000e+00
    695      50    2 0.000000000000000e+00 3.165700000000000e+01 7.202400000000000e+01 -3.598000000000000e+00
    696      50    1 0.000000000000000e+00 3.276600000000000e+01 5.994400000000000e+01 1.263400000000000e+01
    697      50    1 9.000000000000000e-02 3.455200000000000e+01 5.740500000000000e+01 1.441700000000000e+01
    698      50    5 -9.000000000000000e-02 3.201800000000000e+01 5.668200000000000e+01 1.643200000000000e+01
    699      50    1 0.000000000000000e+00 2.972000000000000e+01 5.909400000000000e+01 1.648600000000000e+01
    700      50    2 0.000000000000000e+00 2.697100000000000e+01 6.050200000000000e+01 1.939900000000000e+01
    701      51    6 9.800000000000000e-01 5.348700000000000e+01 3.882400000000000e+01 5.130600000000000e+01
    702      51    7 -1.090000000000000e+00 5.450200000000000e+01 4.172400000000000e+01 4.956700000000000e+01
    703      51    3 1.900000000000000e-01 5.736500000000000e+01 4.345500000000000e+01 5.379600000000000e+01
    704      51    4 -8.000000000000000e-02 5.871300000000000e+01 4.389600000000000e+01 4.998700000000000e+01
    705      51    1 0.000000000000000e+00 5.776900000000000e+01 4.509400000000000e+01 5.752000000000000e+01
    706      51    1 9.000000000000000e-02 5.911100000000000e+01 4.733100000000000e+01 5.940800000000000e+01
    707      51    5 -9.000000000000000e-02 6.235700000000000e+01 4.732200000000000e+01 6.059500000000000e+01
    708      51    1 0.000000000000000e+00 6.458499999999999e+01 4.610200000000000e+01 5.832400000000000e+01
    709      51    2 0.000000000000000e+00 6.759500000000000e+01 4.565100000000000e+01 5.555600000000000e+01
    710      51    1 0.000000000000000e+00 5.828800000000000e+01 4.779800000000000e+01 4.944200000000000e+01
    711      51    1 9.000000000000000e-02 5.899800000000000e+01 5.035200000000000e+01 5.208700000000000e+01
    712      51    5 -9.000000000000000e-02 6.235300000000000e+01 5.058200000000000e+01 5.300000000000000e+01
    713      51    1 0.000000000000000e+00 6.365500000000000e+01 5.355500000000000e+01 5.320700000000000e+01
    714      51    2 0.000000000000000e+00 6.559399999999999e+01 5.575100000000000e+01 5.072800000000000e+01
    715      52    6 9.800000000000000e-01 1.149900000000000e+01 9.348999999999999e+01 9.796800000000000e+01
    716      52    7 -1.090000000000000e+00 1.456600000000000e+01 9.480200000000001e+01 9.909300000000000e+01
    717      52    3 1.900000000000000e-01 1.841200000000000e+01 9.413500000000001e+01 9.893700000000000e+01
    718      52    4 -8.000000000000000e-02 1.826300000000000e+01 9.490200000000000e+01 1.018730000000000e+02
    719      52    1 0.000000000000000e+00 2.189300000000000e+01 9.561199999999999e+01 1.006360000000000e+02
    720      52    1 9.000000000000000e-02 2.541300000000000e+01 9.551500000000000e+01 1.002490000000000e+02
    721      52    5 -9.000000000000000e-02 2.767800000000000e+01 9.541700000000000e+01 9.770099999999999e+01
    722      52    1 0.000000000000000e+00 2.774400000000000e+01 9.275400000000000e+01 9.610700000000000e+01
    723      52    2 0.000000000000000e+00 2.869700000000000e+01 9.056300000000000e+01 9.275900000000000e+01
    724      52    1 0.000000000000000e+00 2.043100000000000e+01 9.836499999999999e+01 1.027200000000000e+02
    725      52    1 9.000000000000000e-02 2.426500000000000e+01 9.916700000000000e+01 1.028740000000000e+02
    726      52    5 -9.000000000000000e-02 2.727300000000000e+01 9.755000000000000e+01 1.027900000000000e+02
    727      52    1 0.000000000000000e+00 2.708400000000000e+01 9.470999999999999e+01 1.043670000000000e+02
    728      52    2 0.000000000000000e+00 2.618600000000000e+01 9.059399999999999e+01 1.060390000000000e+02
    729      53    6 9.800000000000000e-01 4.424400000000000e+01 4.216000000000000e+01 8.118700000000000e+01
    730      53    7 -1.090000000000000e+00 4.265300000000000e+01 4.252900000000000e+01 7.786600000000000e+01
    731      53    3 1.900000000000000e-01 3.932500000000000e+01 3.971300000000000e+01 7.686000000000000e+01
    732      53    4 -8.000000000000000e-02 3.893900000000000e+01 3.892300000000000e+01 8.071400000000000e+01
    733      53    1 0.000000000000000e+00 3.734600000000000e+01 4.001700000000000e+01 7.383400000000000e+01
    734      53    1 9.000000000000000e-02 3.636600000000000e+01 3.734500000000000e+01 7.122400000000000e+01
    735      53    5 -9.000000000000000e-02 3.316200000000000e+01 3.630400000000000e+01 7.066000000000000e+01
    736      53    1 0.000000000000000e+00 3.205100000000000e+01 3.737000000000000e+01 6.786199999999999e+01
    737      53    2 0.000000000000000e+00 3.101500000000000e+01 3.529900000000000e+01 6.416700000000000e+01
    738      53    1 0.000000000000000e+00 3.515600000000000e+01 3.910100000000000e+01 8.255500000000001e+01
    739      53    1 9.000000000000000e-02 3.226900000000000e+01 4.006500000000000e+01 8.419700000000000e+01
    740      53    5 -9.000000000000000e-02 2.990300000000000e+01 3.804200000000000e+01 8.576500000000000e+01
    741      53    1 0.000000000000000e+00 3.152800000000000e+01 3.549800000000000e+01 8.484099999999999e+01
    742      53    2 0.000000000000000e+00 3.481900000000000e+01 3.372300000000000e+01 8.479400000000000e+01
    743      54    6 9.800000000000000e-01 6.693000000000000e+00 7.340100000000000e+01 5.435900000000000e+01
    744      54    7 -1.090000000000000e+00 5.427000000000000e+00 7.085100000000000e+01 5.646600000000000e+01
    745      54    3 1.900000000000000e-01 3.121000000000000e+00 7.436799999999999e+01 6.114200000000000e+01
    746      54    4 -8.000000000000000e-02 1.954000000000000e+00 6.951400000000000e+01 6.080000000000000e+01
    747      54    1 0.000000000000000e+00 4.686000000000000e+00 7.690100000000000e+01 6.402300000000000e+01
    748      54    1 9.000000000000000e-02 3.353000000000000e+00 7.777300000000000e+01 6.761799999999999e+01
    749      54    5 -9.000000000000000e-02 3.207000000000000e+00 7.538800000000001e+01 6.968800000000000e+01
    750      54    1 0.000000000000000e+00 4.840000000000000e-01 7.337900000000000e+01 7.009000000000000e+01
    751      54    2 0.000000000000000e+00 -2.811000000000000e+00 7.566300000000000e+01 7.006999999999999e+01
    752      54    1 0.000000000000000e+00 5.514000000000000e+00 6.888100000000000e+01 6.287400000000000e+01
    753      54    1 9.000000000000000e-02 8.927000000000000e+00 7.044100000000000e+01 6.273700000000000e+01
    754      54    5 -9.000000000000000e-02 8.972000000000000e+00 7.374800000000000e+01 6.238000000000000e+01
    755      54    1 0.000000000000000e+00 1.033800000000000e+01 7.526400000000000e+01 6.492200000000000e+01
    756      54    2 0.000000000000000e+00 9.507999999999999e+00 7.516400000000000e+01 6.892100000000001e+01
    757      55    6 9.800000000000000e-01 9.919900000000000e+01 9.687200000000000e+01 8.936600000000000e+01
    758      55    7 -1.090000000000000e+00 9.714000000000000e+01 9.885700000000000e+01 9.178800000000000e+01
    759      55    3 1.900000000000000e-01 9.427100000000000e+01 9.471100000000000e+01 9.480600000000000e+01
    760      55    4 -8.000000000000000e-02 9.378800000000000e+01 9.778200000000000e+01 9.475000000000000e+01
    761      55    1 0.000000000000000e+00 9.433000000000000e+01 9.161400000000000e+01 9.729400000000000e+01
    762      55    1 9.000000000000000e-02 9.433700000000000e+01 8.825200000000000e+01 9.914500000000000e+01
    763      55    5 -9.000000000000000e-02 9.584300000000000e+01 8.720600000000000e+01 1.017770000000000e+02
    764      55    1 0.000000000000000e+00 9.900000000000000e+01 8.596700000000000e+01 1.028320000000000e+02
    765      55    2 0.000000000000000e+00 1.032010000000000e+02 8.598699999999999e+01 1.027130000000000e+02
    766      55    1 0.000000000000000e+00 9.108799999999999e+01 1.008010000000000e+02 9.527800000000001e+01
    767      55    1 9.000000000000000e-02 9.007200000000000e+01 1.043430000000000e+02 9.567900000000000e+01
    768      55    5 -9.000000000000000e-02 8.893700000000000e+01 1.074620000000000e+02 9.438000000000000e+01
    769      55    1 0.000000000000000e+00 8.757500000000000e+01 1.097580000000000e+02 9.342200000000000e+01
    770      55    2 0.000000000000000e+00 8.481200000000000e+01 1.122160000000000e+02 9.080400000000000e+01
    771      56    6 9.800000000000000e-01 9.972400000000000e+01 6.606000000000000e+01 8.218999999999999e+00
    772      56    7 -1.090000000000000e+00 9.973200000000000e+01 6.741600000000000e+01 1.166700000000000e+01
    773      56    3 1.900000000000000e-01 9.723399999999999e+01 6.637600000000000e+01 1.475900000000000e+01
    774      56    4 -8.000000000000000e-02 9.657299999999999e+01 6.862300000000000e+01 1.351900000000000e+01
    775      56    1 0.000000000000000e+00 9.973500000000000e+01 6.749900000000000e+01 1.714200000000000e+01
    776      56    1 9.000000000000000e-02 9.995500000000000e+01 6.799100000000000e+01 2.065600000000000e+01
    777      56    5 -9.000000000000000e-02 1.015800000000000e+02 6.914500000000000e+01 2.354300000000000e+01
    778      56    1 0.000000000000000e+00 1.045320000000000e+02 7.045999999999999e+01 2.381900000000000e+01
    779      56    2 0.000000000000000e+00 1.080950000000000e+02 7.228100000000001e+01 2.303000000000000e+01
    780      56    1 0.000000000000000e+00 9.260200000000000e+01 6.759600000000000e+01 1.321700000000000e+01
    781      56    1 9.000000000000000e-02 8.930100000000000e+01 6.752800000000001e+01 1.125700000000000e+01
    782      56    5 -9.000000000000000e-02 8.807700000000000e+01 6.921200000000000e+01 8.148000000000000e+00
    783      56    1 0.000000000000000e+00 8.587500000000000e+01 6.920900000000000e+01 5.130000000000000e+00
    784      56    2 0.000000000000000e+00 8.623500000000000e+01 7.058100000000000e+01 1.234000000000000e+00
    785      57    6 9.800000000000000e-01 3.980200000000000e+01 1.081640000000000e+02 5.693000000000000e+00
    786      57    7 -1.090000000000000e+00 3.722800000000000e+01 1.064000000000000e+02 5.505000000000000e+00
    787      57    3 1.900000000000000e-01 3.378100000000000e+01 1.038240000000000e+02 1.886000000000000e+00
    788      57    4 -8.000000000000000e-02 3.310500000000000e+01 1.078770000000000e+02 1.302000000000000e+00
    789      57    1 0.000000000000000e+00 3.197600000000000e+01 1.032100000000000e+02 -1.941000000000000e+00
    790      57    1 9.000000000000000e-02 2.902000000000000e+01 1.022910000000000e+02 -2.951000000000000e+00
    791      57    5 -9.000000000000000e-02 2.706700000000000e+01 1.008870000000000e+02 -5.064000000000000e+00
    792      57    1 0.000000000000000e+00 2.706200000000000e+01 9.833000000000000e+01 -7.156000000000000e+00
    793      57    2 0.000000000000000e+00 2.821600000000000e+01 9.617200000000000e+01 -1.096100000000000e+01
    794      57    1 0.000000000000000e+00 3.363200000000000e+01 1.102530000000000e+02 -1.580000000000000e+00
    795      57    1 9.000000000000000e-02 3.557200000000000e+01 1.107740000000000e+02 -4.552000000000000e+00
    796      57    5 -9.000000000000000e-02 3.614100000000000e+01 1.116600000000000e+02 -7.593000000000000e+00
    797      57    1 0.000000000000000e+00 3.722600000000000e+01 1.137090000000000e+02 -1.015300000000000e+01
    798      57    2 0.000000000000000e+00 3.432900000000000e+01 1.138060000000000e+02 -1.313300000000000e+01
    799      58    6 9.800000000000000e-01 6.467600000000000e+01 1.080590000000000e+02 1.053630000000000e+02
    800      58    7 -1.090000000000000e+00 6.370700000000000e+01 1.083740000000000e+02 1.086550000000000e+02
    801      58    3 1.900000000000000e-01 5.850400000000000e+01 1.087060000000000e+02 1.103520000000000e+02
    802      58    4 -8.000000000000000e-02 5.953200000000000e+01 1.059920000000000e+02 1.118500000000000e+02
    803      58    1 0.000000000000000e+00 5.559700000000000e+01 1.106800000000000e+02 1.124350000000000e+02
    804      58    1 9.000000000000000e-02 5.589400000000000e+01 1.128480000000000e+02 1.151220000000000e+02
    805      58    5 -9.000000000000000e-02 5.764400000000000e+01 1.134120000000000e+02 1.180890000000000e+02
    806      58    1 0.000000000000000e+00 5.859700000000000e+01 1.104670000000000e+02 1.203010000000000e+02
    807      58    2 0.000000000000000e+00 6.034600000000000e+01 1.081860000000000e+02 1.227640000000000e+02
    808      58    1 0.000000000000000e+00 5.776300000000000e+01 1.035220000000000e+02 1.140710000000000e+02
    809      58    1 9.000000000000000e-02 5.766200000000000e+01 1.003100000000000e+02 1.155170000000000e+02
    810      58    5 -9.000000000000000e-02 5.745700000000000e+01 9.748000000000000e+01 1.143240000000000e+02
    811      58    1 0.000000000000000e+00 5.912000000000000e+01 9.469499999999999e+01 1.131360000000000e+02
    812      58    2 0.000000000000000e+00 5.962300000000000e+01 9.064300000000000e+01 1.120780000000000e+02
    813      59    6 9.800000000000000e-01 1.006970000000000e+02 2.934700000000000e+01 3.284300000000000e+01
    814      59    7 -1.090000000000000e+00 1.021780000000000e+02 2.865000000000000e+01 2.985000000000000e+01
    815      59    3 1.900000000000000e-01 1.013070000000000e+02 2.653500000000000e+01 2.546000000000000e+01
    816      59    4 -8.000000000000000e-02 9.901700000000000e+01 2.467300000000000e+01 2.694100000000000e+01
    817      59    1 0.000000000000000e+00 1.036260000000000e+02 2.783300000000000e+01 2.240100000000000e+01
    818      59    1 9.000000000000000e-02 1.043500000000000e+02 3.024800000000000e+01 2.022400000000000e+01
    819      59    5 -9.000000000000000e-02 1.052930000000000e+02 3.251600000000000e+01 1.750400000000000e+01
    820      59    1 0.000000000000000e+00 1.086750000000000e+02 3.293200000000000e+01 1.734000000000000e+01
    821      59    2 0.000000000000000e+00 1.122060000000000e+02 3.040800000000000e+01 1.825500000000000e+01
    822      59    1 0.000000000000000e+00 9.618899999999999e+01 2.494700000000000e+01 2.374600000000000e+01
    823      59    1 9.000000000000000e-02 9.267100000000001e+01 2.364600000000000e+01 2.268500000000000e+01
    824      59    5 -9.000000000000000e-02 8.940700000000000e+01 2.479900000000000e+01 2.102700000000000e+01
    825      59    1 0.000000000000000e+00 8.720900000000000e+01 2.263100000000000e+01 2.251600000000000e+01
    826      59    2 0.000000000000000e+00 8.401500000000000e+01 2.309500000000000e+01 2.493400000000000e+01
    827      60    6 9.800000000000000e-01 8.910000000000000e+00 4.985700000000000e+01 9.080200000000001e+01
    828      60    7 -1.090000000000000e+00 8.289000000000000e+00 4.645600000000000e+01 9.168899999999999e+01
    829      60    3 1.900000000000000e-01 1.147900000000000e+01 4.665700000000000e+01 9.487500000000000e+01
    830      60    4 -8.000000000000000e-02 1.139200000000000e+01 4.339600000000000e+01 9.228500000000000e+01
    831      60    1 0.000000000000000e+00 1.300600000000000e+01 4.908900000000000e+01 9.745699999999999e+01
    832      60    1 9.000000000000000e-02 1.501900000000000e+01 4.901800000000000e+01 1.003940000000000e+02
    833      60    5 -9.000000000000000e-02 1.737700000000000e+01 5.018000000000000e+01 1.026290000000000e+02
    834      60    1 0.000000000000000e+00 1.940300000000000e+01 4.989200000000000e+01 1.046940000000000e+02
    835      60    2 0.000000000000000e+00 2.343800000000000e+01 4.877300000000000e+01 1.057060000000000e+02
    836      60    1 0.000000000000000e+00 1.375300000000000e+01 4.300300000000000e+01 8.879100000000000e+01
    837      60    1 9.000000000000000e-02 1.188400000000000e+01 4.199800000000000e+01 8.640500000000000e+01
    838      60    5 -9.000000000000000e-02 1.000200000000000e+01 4.079000000000000e+01 8.434999999999999e+01
    839      60    1 0.000000000000000e+00 6.727000000000000e+00 4.098100000000000e+01 8.332899999999999e+01
    840      60    2 0.000000000000000e+00 5.420000000000000e+00 4.481900000000000e+01 8.203800000000000e+01
    841      61    6 9.800000000000000e-01 8.583700000000000e+01 1.161600000000000e+01 5.031700000000000e+01
    842      61    7 -1.090000000000000e+00 8.915500000000000e+01 1.058500000000000e+01 5.032000000000000e+01
    843      61    3 1.900000000000000e-01 8.917000000000000e+01 7.693000000000000e+00 4.545200000000000e+01
    844      61    4 -8.000000000000000e-02 8.647300000000000e+01 8.150000000000000e+00 4.841200000000000e+01
    845      61    1 0.000000000000000e+00 9.135500000000000e+01 6.374000000000000e+00 4.232300000000000e+01
    846      61    1 9.000000000000000e-02 9.317100000000001e+01 7.356000000000000e+00 3.939900000000000e+01
    847      61    5 -9.000000000000000e-02 9.120600000000000e+01 8.379000000000000e+00 3.653100000000000e+01
    848      61    1 0.000000000000000e+00 8.833900000000000e+01 7.827000000000000e+00 3.482000000000000e+01
    849      61    2 0.000000000000000e+00 8.737300000000000e+01 6.510000000000000e+00 3.065600000000000e+01
    850      61    1 0.000000000000000e+00 8.325800000000000e+01 6.181000000000000e+00 4.884500000000000e+01
    851      61    1 9.000000000000000e-02 8.095300000000000e+01 4.563000000000000e+00 4.978500000000000e+01
    852      61    5 -9.000000000000000e-02 7.817900000000000e+01 5.252000000000000e+00 5.175800000000000e+01
    853      61    1 0.000000000000000e+00 7.808600000000000e+01 4.598000000000000e+00 5.528500000000000e+01
    854      61    2 0.000000000000000e+00 7.834300000000000e+01 3.761000000000000e+00 5.887100000000000e+01
    855      62    6 9.800000000000000e-01 8.137400000000000e+01 8.080400000000000e+01 2.317900000000000e+01
    856      62    7 -1.090000000000000e+00 8.465300000000001e+01 7.969400000000000e+01 2.350000000000000e+01
    857      62    3 1.900000000000000e-01 8.758300000000000e+01 7.491400000000000e+01 2.606900000000000e+01
    858      62    4 -8.000000000000000e-02 8.862500000000000e+01 7.910899999999999e+01 2.578600000000000e+01
    859      62    1 0.000000000000000e+00 8.495399999999999e+01 7.248999999999999e+01 2.779500000000000e+01
    860      62    1 9.000000000000000e-02 8.281399999999999e+01 6.976100000000000e+01 2.958000000000000e+01
    861      62    5 -9.000000000000000e-02 8.114400000000001e+01 6.894600000000000e+01 3.278200000000000e+01
    862      62    1 0.000000000000000e+00 8.116400000000000e+01 6.546200000000000e+01 3.407700000000000e+01
    863      62    2 0.000000000000000e+00 7.952700000000000e+01 6.147300000000000e+01 3.429400000000000e+01
    864      62    1 0.000000000000000e+00 9.223300000000000e+01 8.065600000000001e+01 2.722300000000000e+01
    865      62    1 9.000000000000000e-02 9.545399999999999e+01 7.905200000000001e+01 2.861200000000000e+01
    866      62    5 -9.000000000000000e-02 9.582599999999999e+01 7.551900000000001e+01 2.967300000000000e+01
    867      62    1 0.000000000000000e+00 9.558700000000000e+01 7.220200000000000e+01 2.864000000000000e+01
    868      62    2 0.000000000000000e+00 9.314000000000000e+01 6.905400000000000e+01 2.952900000000000e+01
    869      63    6 9.800000000000000e-01 4.612300000000000e+01 1.136040000000000e+02 9.438500000000001e+01
    870      63    7 -1.090000000000000e+00 4.596500000000000e+01 1.162770000000000e+02 9.649500000000000e+01
    871      63    3 1.900000000000000e-01 4.151500000000000e+01 1.174230000000000e+02 9.746200000000000e+01
    872      63    4 -8.000000000000000e-02 4.338700000000000e+01 1.191460000000000e+02 9.828600000000000e+01
    873      63    1 0.000000000000000e+00 3.935900000000000e+01 1.196710000000000e+02 9.612200000000000e+01
    874      63    1 9.000000000000000e-02 3.909800000000000e+01 1.209180000000000e+02 9.250500000000000e+01
    875      63    5 -9.000000000000000e-02 3.644800000000000e+01 1.191530000000000e+02 9.113700000000000e+01
    876      63    1 0.000000000000000e+00 3.306200000000000e+01 1.193720000000000e+02 9.262400000000000e+01
    877      63    2 0.000000000000000e+00 2.923900000000000e+01 1.213200000000000e+02 9.267000000000000e+01
    878      63    1 0.000000000000000e+00 4.580700000000000e+01 1.206630000000000e+02 1.013800000000000e+02
    879      63    1 9.000000000000000e-02 4.795800000000000e+01 1.229240000000000e+02 1.035600000000000e+02
    880      63    5 -9.000000000000000e-02 5.102500000000000e+01 1.226860000000000e+02 1.044090000000000e+02
    881      63    1 0.000000000000000e+00 5.236200000000000e+01 1.228040000000000e+02 1.078080000000000e+02
    882      63    2 0.000000000000000e+00 5.248000000000000e+01 1.221550000000000e+02 1.120780000000000e+02
    883      64    6 9.800000000000000e-01 1.170020000000000e+02 3.498100000000000e+01 9.033499999999999e+01
    884      64    7 -1.090000000000000e+00 1.194370000000000e+02 3.747000000000000e+01 8.950400000000000e+01
    885      64    3 1.900000000000000e-01 1.192720000000000e+02 4.099800000000000e+01 8.651400000000000e+01
    886      64    4 -8.000000000000000e-02 1.207640000000000e+02 3.946100000000000e+01 8.669100000000000e+01
    887      64    1 0.000000000000000e+00 1.159270000000000e+02 4.196800000000000e+01 8.549200000000000e+01
    888      64    1 9.000000000000000e-02 1.125640000000000e+02 4.261100000000000e+01 8.500900000000000e+01
    889      64    5 -9.000000000000000e-02 1.099980000000000e+02 4.461300000000000e+01 8.470399999999999e+01
    890      64    1 0.000000000000000e+00 1.071820000000000e+02 4.590400000000000e+01 8.334399999999999e+01
    891      64    2 0.000000000000000e+00 1.068210000000000e+02 4.954100000000000e+01 8.356500000000000e+01
    892      64    1 0.000000000000000e+00 1.235000000000000e+02 3.848200000000000e+01 8.361499999999999e+01
    893      64    1 9.000000000000000e-02 1.260610000000000e+02 3.569900000000000e+01 8.459500000000000e+01
    894      64    5 -9.000000000000000e-02 1.285110000000000e+02 3.327200000000000e+01 8.452300000000000e+01
    895      64    1 0.000000000000000e+00 1.298580000000000e+02 3.252200000000000e+01 8.806100000000001e+01
    896      64    2 0.000000000000000e+00 1.272810000000000e+02 3.081900000000000e+01 9.092600000000000e+01
    897      65    6 9.800000000000000e-01 9.180000000000000e-01 7.928900000000000e+01 3.428300000000000e+01
    898      65    7 -1.090000000000000e+00 4.081000000000000e+00 7.750600000000000e+01 3.398900000000000e+01
    899      65    3 1.900000000000000e-01 5.683000000000000e+00 7.288500000000001e+01 3.066900000000000e+01
    900      65    4 -8.000000000000000e-02 5.144000000000000e+00 7.276200000000000e+01 3.486100000000000e+01
    901      65    1 0.000000000000000e+00 4.091000000000000e+00 7.353700000000001e+01 2.682000000000000e+01
    902      65    1 9.000000000000000e-02 3.694000000000000e+00 7.569600000000000e+01 2.405800000000000e+01
    903      65    5 -9.000000000000000e-02 4.210000000000000e-01 7.668400000000000e+01 2.475200000000000e+01
    904      65    1 0.000000000000000e+00 -2.213000000000000e+00 7.464300000000000e+01 2.450600000000000e+01
    905      65    2 0.000000000000000e+00 -5.390000000000000e+00 7.405400000000000e+01 2.718200000000000e+01
    906      65    1 0.000000000000000e+00 6.239000000000000e+00 7.003400000000001e+01 3.708400000000000e+01
    907      65    1 9.000000000000000e-02 7.057000000000000e+00 6.782700000000000e+01 3.925300000000000e+01
    908      65    5 -9.000000000000000e-02 7.937000000000000e+00 6.554800000000000e+01 4.209800000000000e+01
    909      65    1 0.000000000000000e+00 1.050700000000000e+01 6.444900000000000e+01 4.287200000000000e+01
    910      65    2 0.000000000000000e+00 1.481400000000000e+01 6.454800000000000e+01 4.338700000000000e+01
    911      66    6 9.800000000000000e-01 3.241000000000000e+01 8.076700000000000e+01 5.660900000000000e+01
    912      66    7 -1.090000000000000e+00 3.136700000000000e+01 8.416000000000000e+01 5.649200000000000e+01
    913      66    3 1.900000000000000e-01 3.268700000000000e+01 8.631300000000000e+01 5.944900000000000e+01
    914      66    4 -8.000000000000000e-02 3.292300000000000e+01 8.905000000000000e+01 5.793300000000000e+01
    915      66    1 0.000000000000000e+00 3.610500000000000e+01 8.801000000000001e+01 6.151400000000000e+01
    916      66    1 9.000000000000000e-02 3.896700000000000e+01 8.941300000000000e+01 6.005200000000000e+01
    917      66    5 -9.000000000000000e-02 4.052200000000000e+01 8.831399999999999e+01 5.691100000000000e+01
    918      66    1 0.000000000000000e+00 4.163800000000000e+01 8.981800000000000e+01 5.410900000000000e+01
    919      66    2 0.000000000000000e+00 4.111900000000000e+01 9.326600000000001e+01 5.145300000000000e+01
    920      66    1 0.000000000000000e+00 3.564500000000000e+01 9.133199999999999e+01 5.948900000000000e+01
    921      66    1 9.000000000000000e-02 3.749600000000000e+01 9.128500000000000e+01 6.247900000000000e+01
    922      66    5 -9.000000000000000e-02 4.058300000000000e+01 9.182500000000000e+01 6.237200000000000e+01
    923      66    1 0.000000000000000e+00 3.979300000000000e+01 9.484300000000000e+01 6.075100000000000e+01
    924      66    2 0.000000000000000e+00 4.230700000000000e+01 9.619799999999999e+01 5.815100000000000e+01
    925      67    6 9.800000000000000e-01 9.489000000000001e+00 3.831100000000000e+01 7.276900000000001e+01
    926      67    7 -1.090000000000000e+00 7.554000000000000e+00 4.107700000000000e+01 7.262600000000000e+01
    927      67    3 1.900000000000000e-01 5.947000000000000e+00 4.101900000000000e+01 6.895800000000000e+01
    928      67    4 -8.000000000000000e-02 5.165000000000000e+00 4.511100000000000e+01 6.880200000000001e+01
    929      67    1 0.000000000000000e+00 6.051000000000000e+00 3.966900000000000e+01 6.482899999999999e+01
    930      67    1 9.000000000000000e-02 7.280000000000000e+00 3.929200000000000e+01 6.108900000000000e+01
    931      67    5 -9.000000000000000e-02 6.823000000000000e+00 3.829300000000000e+01 5.786500000000000e+01
    932      67    1 0.000000000000000e+00 6.352000000000000e+00 3.518000000000000e+01 5.636000000000000e+01
    933      67    2 0.000000000000000e+00 8.478000000000000e+00 3.235800000000000e+01 5.536900000000000e+01
    934      67    1 0.000000000000000e+00 4.185000000000000e+00 4.789500000000000e+01 6.598300000000000e+01
    935      67    1 9.000000000000000e-02 1.996000000000000e+00 5.095200000000000e+01 6.586900000000000e+01
    936      67    5 -9.000000000000000e-02 1.449000000000000e+00 5.455100000000000e+01 6.627300000000000e+01
    937      67    1 0.000000000000000e+00 3.755000000000000e+00 5.616100000000000e+01 6.593600000000001e+01
    938      67    2 0.000000000000000e+00 7.435000000000000e+00 5.425600000000000e+01 6.531300000000000e+01
    939      68    6 9.800000000000000e-01 1.888500000000000e+01 6.992300000000000e+01 9.908799999999999e+01
    940      68    7 -1.090000000000000e+00 1.533300000000000e+01 6.966200000000001e+01 9.842400000000001e+01
    941      68    3 1.900000000000000e-01 1.514000000000000e+01 6.614700000000001e+01 9.598800000000000e+01
    942      68    4 -8.000000000000000e-02 1.187200000000000e+01 6.634399999999999e+01 9.572100000000000e+01
    943      68    1 0.000000000000000e+00 1.607800000000000e+01 6.251400000000000e+01 9.393000000000001e+01
    944      68    1 9.000000000000000e-02 1.845100000000000e+01 5.973500000000000e+01 9.338900000000000e+01
    945      68    5 -9.000000000000000e-02 1.965200000000000e+01 5.781400000000000e+01 9.105500000000001e+01
    946      68    1 0.000000000000000e+00 1.873200000000000e+01 5.443300000000000e+01 8.966600000000000e+01
    947      68    2 0.000000000000000e+00 1.836500000000000e+01 5.099700000000000e+01 8.732100000000000e+01
    948      68    1 0.000000000000000e+00 1.214600000000000e+01 6.351400000000000e+01 9.756900000000000e+01
    949      68    1 9.000000000000000e-02 9.798999999999999e+00 6.047200000000000e+01 9.815900000000001e+01
    950      68    5 -9.000000000000000e-02 1.179700000000000e+01 5.984900000000000e+01 9.490100000000000e+01
    951      68    1 0.000000000000000e+00 9.792000000000000e+00 5.979900000000000e+01 9.174600000000000e+01
    952      68    2 0.000000000000000e+00 7.635000000000000e+00 6.213400000000000e+01 8.904200000000000e+01
    953      69    6 9.800000000000000e-01 7.845699999999999e+01 4.047300000000000e+01 1.027520000000000e+02
    954      69    7 -1.090000000000000e+00 8.148600000000000e+01 4.002100000000000e+01 1.035810000000000e+02
    955      69    3 1.900000000000000e-01 8.465200000000000e+01 3.648200000000000e+01 1.072130000000000e+02
    956      69    4 -8.000000000000000e-02 8.496400000000000e+01 3.808200000000000e+01 1.033270000000000e+02
    957      69    1 0.000000000000000e+00 8.535400000000000e+01 3.628000000000000e+01 1.110490000000000e+02
    958      69    1 9.000000000000000e-02 8.694900000000000e+01 3.348400000000000e+01 1.128690000000000e+02
    959      69    5 -9.000000000000000e-02 8.631300000000000e+01 3.027800000000000e+01 1.132950000000000e+02
    960      69    1 0.000000000000000e+00 8.848000000000000e+01 2.720400000000000e+01 1.129020000000000e+02
    961      69    2 0.000000000000000e+00 9.157899999999999e+01 2.619100000000000e+01 1.111010000000000e+02
    962      69    1 0.000000000000000e+00 8.652000000000000e+01 3.528200000000000e+01 1.011030000000000e+02
    963      69    1 9.000000000000000e-02 8.506300000000000e+01 3.284400000000000e+01 9.904500000000000e+01
    964      69    5 -9.000000000000000e-02 8.588600000000000e+01 3.368300000000000e+01 9.550900000000000e+01
    965      69    1 0.000000000000000e+00 8.576500000000000e+01 3.197200000000000e+01 9.337400000000000e+01
    966      69    2 0.000000000000000e+00 8.525400000000000e+01 2.783000000000000e+01 9.160599999999999e+01
    967      70    6 9.800000000000000e-01 4.063000000000000e+00 1.127220000000000e+02 9.226100000000000e+01
    968      70    7 -1.090000000000000e+00 4.081000000000000e+00 1.164380000000000e+02 9.324200000000000e+01
    969      70    3 1.900000000000000e-01 6.993000000000000e+00 1.178590000000000e+02 9.592500000000000e+01
    970      70    4 -8.000000000000000e-02 6.699000000000000e+00 1.152800000000000e+02 9.811900000000000e+01
    971      70    1 0.000000000000000e+00 8.792000000000000e+00 1.209220000000000e+02 9.825900000000000e+01
    972      70    1 9.000000000000000e-02 1.202800000000000e+01 1.217920000000000e+02 9.970800000000000e+01
    973      70    5 -9.000000000000000e-02 1.388800000000000e+01 1.239100000000000e+02 1.001940000000000e+02
    974      70    1 0.000000000000000e+00 1.518900000000000e+01 1.270570000000000e+02 1.010910000000000e+02
    975      70    2 0.000000000000000e+00 1.431600000000000e+01 1.310100000000000e+02 1.019470000000000e+02
    976      70    1 0.000000000000000e+00 1.046200000000000e+01 1.138600000000000e+02 9.940000000000001e+01
    977      70    1 9.000000000000000e-02 1.122500000000000e+01 1.147970000000000e+02 1.027470000000000e+02
    978      70    5 -9.000000000000000e-02 1.299800000000000e+01 1.163470000000000e+02 1.053110000000000e+02
    979      70    1 0.000000000000000e+00 1.569400000000000e+01 1.144760000000000e+02 1.061680000000000e+02
    980      70    2 0.000000000000000e+00 1.775500000000000e+01 1.106250000000000e+02 1.054610000000000e+02
    981      71    6 9.800000000000000e-01 4.827600000000000e+01 8.637400000000000e+01 1.171190000000000e+02
    982      71    7 -1.090000000000000e+00 5.056300000000000e+01 8.470200000000000e+01 1.189580000000000e+02
    983      71    3 1.900000000000000e-01 5.227000000000000e+01 8.444900000000000e+01 1.224430000000000e+02
    984      71    4 -8.000000000000000e-02 4.970500000000000e+01 8.536400000000000e+01 1.230660000000000e+02
    985      71    1 0.000000000000000e+00 5.386900000000000e+01 8.160299999999999e+01 1.250600000000000e+02
    986      71    1 9.000000000000000e-02 5.682700000000000e+01 7.990300000000001e+01 1.240350000000000e+02
    987      71    5 -9.000000000000000e-02 5.748100000000000e+01 8.149500000000000e+01 1.213640000000000e+02
    988      71    1 0.000000000000000e+00 5.605400000000000e+01 8.459900000000000e+01 1.218840000000000e+02
    989      71    2 0.000000000000000e+00 5.418300000000000e+01 8.850700000000001e+01 1.229380000000000e+02
    990      71    1 0.000000000000000e+00 4.722000000000000e+01 8.851000000000001e+01 1.243400000000000e+02
    991      71    1 9.000000000000000e-02 4.591400000000000e+01 9.120399999999999e+01 1.223500000000000e+02
    992      71    5 -9.000000000000000e-02 4.476700000000000e+01 9.397300000000000e+01 1.208500000000000e+02
    993      71    1 0.000000000000000e+00 4.658400000000000e+01 9.659999999999999e+01 1.196800000000000e+02
    994      71    2 0.000000000000000e+00 4.768400000000000e+01 9.980000000000000e+01 1.203570000000000e+02
    995      72    6 9.800000000000000e-01 6.254600000000000e+01 3.316600000000000e+01 1.204230000000000e+02
    996      72    7 -1.090000000000000e+00 6.583000000000000e+01 3.490600000000000e+01 1.204790000000000e+02
    997      72    3 1.900000000000000e-01 6.541900000000000e+01 4.090300000000000e+01 1.212480000000000e+02
    998      72    4 -8.000000000000000e-02 6.366500000000000e+01 4.012800000000000e+01 1.181220000000000e+02
    999      72    1 0.000000000000000e+00 6.839700000000001e+01 4.403300000000000e+01 1.211570000000000e+02
   1000      72    1 9.000000000000000e-02 7.075400000000000e+01 4.602200000000000e+01 1.217670000000000e+02
   1001      72    5 -9.000000000000000e-02 7.110100000000000e+01 4.903000000000000e+01 1.229290000000000e+02
   1002      72    1 0.000000000000000e+00 7.365400000000000e+01 5.099600000000000e+01 1.217380000000000e+02
   1003      72    2 0.000000000000000e+00 7.678600000000000e+01 5.361400000000000e+01 1.198300000000000e+02
   1004      72    1 0.000000000000000e+00 6.295400000000000e+01 4.274100000000000e+01 1.148620000000000e+02
   1005      72    1 9.000000000000000e-02 6.228100000000000e+01 4.653500000000000e+01 1.141940000000000e+02
   1006      72    5 -9.000000000000000e-02 6.068000000000000e+01 4.913100000000000e+01 1.123070000000000e+02
   1007      72    1 0.000000000000000e+00 5.737000000000000e+01 5.019200000000000e+01 1.121700000000000e+02
   1008      72    2 0.000000000000000e+00 5.661400000000000e+01 5.423500000000000e+01 1.135710000000000e+02
   1009      73    6 9.800000000000000e-01 1.099450000000000e+02 9.518300000000001e+01 1.149360000000000e+02
   1010      73    7 -1.090000000000000e+00 1.125990000000000e+02 9.798999999999999e+01 1.144930000000000e+02
   1011      73    3 1.900000000000000e-01 1.112730000000000e+02 9.974700000000000e+01 1.175570000000000e+02
   1012      73    4 -8.000000000000000e-02 1.128180000000000e+02 1.025050000000000e+02 1.161320000000000e+02
   1013      73    1 0.000000000000000e+00 1.082840000000000e+02 9.923399999999999e+01 1.204790000000000e+02
   1014      73    1 9.000000000000000e-02 1.061430000000000e+02 9.864900000000000e+01 1.232800000000000e+02
   1015      73    5 -9.000000000000000e-02 1.049140000000000e+02 9.794100000000000e+01 1.261210000000000e+02
   1016      73    1 0.000000000000000e+00 1.058320000000000e+02 1.007500000000000e+02 1.284010000000000e+02
   1017      73    2 0.000000000000000e+00 1.052970000000000e+02 1.043420000000000e+02 1.310430000000000e+02
   1018      73    1 0.000000000000000e+00 1.160280000000000e+02 1.030260000000000e+02 1.187940000000000e+02
   1019      73    1 9.000000000000000e-02 1.187310000000000e+02 1.007860000000000e+02 1.196320000000000e+02
   1020      73    5 -9.000000000000000e-02 1.185790000000000e+02 9.844499999999999e+01 1.219430000000000e+02
   1021      73    1 0.000000000000000e+00 1.188480000000000e+02 9.837100000000000e+01 1.250650000000000e+02
   1022      73    2 0.000000000000000e+00 1.173900000000000e+02 9.939100000000001e+01 1.287260000000000e+02
   1023      74    6 9.800000000000000e-01 3.559900000000000e+01 1.154040000000000e+02 2.635800000000000e+01
   1024      74    7 -1.090000000000000e+00 3.497000000000000e+01 1.126100000000000e+02 2.435700000000000e+01
   1025      74    3 1.900000000000000e-01 3.546100000000000e+01 1.095610000000000e+02 2.181600000000000e+01
   1026      74    4 -8.000000000000000e-02 3.427400000000000e+01 1.070840000000000e+02 2.404200000000000e+01
   1027      74    1 0.000000000000000e+00 3.556900000000000e+01 1.098330000000000e+02 1.768000000000000e+01
   1028      74    1 9.000000000000000e-02 3.622000000000000e+01 1.100460000000000e+02 1.425800000000000e+01
   1029      74    5 -9.000000000000000e-02 3.620900000000000e+01 1.088860000000000e+02 1.072100000000000e+01
   1030      74    1 0.000000000000000e+00 3.362800000000000e+01 1.062900000000000e+02 1.025500000000000e+01
   1031      74    2 0.000000000000000e+00 3.037900000000000e+01 1.039080000000000e+02 1.235900000000000e+01
   1032      74    1 0.000000000000000e+00 3.803300000000000e+01 1.052610000000000e+02 2.416900000000000e+01
   1033      74    1 9.000000000000000e-02 4.045600000000000e+01 1.058050000000000e+02 2.576600000000000e+01
   1034      74    5 -9.000000000000000e-02 4.268700000000000e+01 1.073510000000000e+02 2.756500000000000e+01
   1035      74    1 0.000000000000000e+00 4.485500000000000e+01 1.092710000000000e+02 2.897200000000000e+01
   1036      74    2 0.000000000000000e+00 4.719000000000000e+01 1.114100000000000e+02 3.202400000000000e+01
   1037      75    6 9.800000000000000e-01 1.127020000000000e+02 4.853200000000000e+01 6.241300000000000e+01
   1038      75    7 -1.090000000000000e+00 1.156260000000000e+02 4.885900000000000e+01 6.414500000000000e+01
   1039      75    3 1.900000000000000e-01 1.180820000000000e+02 5.071700000000000e+01 6.633400000000000e+01
   1040      75    4 -8.000000000000000e-02 1.179080000000000e+02 5.385700000000000e+01 6.626300000000001e+01
   1041      75    1 0.000000000000000e+00 1.200330000000000e+02 5.090800000000000e+01 6.982700000000000e+01
   1042      75    1 9.000000000000000e-02 1.211050000000000e+02 5.249200000000000e+01 7.313300000000000e+01
   1043      75    5 -9.000000000000000e-02 1.228960000000000e+02 5.186800000000000e+01 7.592400000000001e+01
   1044      75    1 0.000000000000000e+00 1.218920000000000e+02 5.069600000000000e+01 7.853200000000000e+01
   1045      75    2 0.000000000000000e+00 1.224850000000000e+02 5.337100000000000e+01 8.135100000000000e+01
   1046      75    1 0.000000000000000e+00 1.190660000000000e+02 5.790700000000000e+01 6.699100000000000e+01
   1047      75    1 9.000000000000000e-02 1.200310000000000e+02 6.083500000000000e+01 6.785200000000000e+01
   1048      75    5 -9.000000000000000e-02 1.206300000000000e+02 6.411400000000000e+01 6.788900000000000e+01
   1049      75    1 0.000000000000000e+00 1.237510000000000e+02 6.579900000000001e+01 6.715200000000000e+01
   1050      75    2 0.000000000000000e+00 1.266030000000000e+02 6.427400000000000e+01 6.452200000000001e+01
   1051      76    6 9.800000000000000e-01 4.002200000000000e+01 1.142820000000000e+02 8.846100000000000e+01
   1052      76    7 -1.090000000000000e+00 4.015300000000000e+01 1.172940000000000e+02 8.674299999999999e+01
   1053      76    3 1.900000000000000e-01 4.543500000000000e+01 1.191380000000000e+02 8.813400000000000e+01
   1054      76    4 -8.000000000000000e-02 4.269900000000000e+01 1.209300000000000e+02 8.993400000000000e+01
   1055      76    1 0.000000000000000e+00 4.822700000000000e+01 1.211700000000000e+02 8.707400000000000e+01
   1056      76    1 9.000000000000000e-02 5.096200000000000e+01 1.211060000000000e+02 8.577100000000000e+01
   1057      76    5 -9.000000000000000e-02 5.216400000000000e+01 1.186800000000000e+02 8.757500000000000e+01
   1058      76    1 0.000000000000000e+00 5.163700000000000e+01 1.157560000000000e+02 8.959300000000000e+01
   1059      76    2 0.000000000000000e+00 4.731000000000000e+01 1.159110000000000e+02 9.084000000000000e+01
   1060      76    1 0.000000000000000e+00 4.278400000000000e+01 1.180430000000000e+02 9.254000000000001e+01
   1061      76    1 9.000000000000000e-02 4.162400000000000e+01 1.150960000000000e+02 9.451500000000000e+01
   1062      76    5 -9.000000000000000e-02 4.128900000000000e+01 1.119820000000000e+02 9.381999999999999e+01
   1063      76    1 0.000000000000000e+00 3.844800000000000e+01 1.102160000000000e+02 9.386799999999999e+01
   1064      76    2 0.000000000000000e+00 3.485900000000000e+01 1.084750000000000e+02 9.264800000000000e+01
   1065      77    6 9.800000000000000e-01 3.700400000000000e+01 4.856000000000000e+01 1.133170000000000e+02
   1066      77    7 -1.090000000000000e+00 3.647200000000000e+01 4.992200000000000e+01 1.103750000000000e+02
   1067      77    3 1.900000000000000e-01 4.157300000000000e+01 4.769000000000000e+01 1.082840000000000e+02
   1068      77    4 -8.000000000000000e-02 3.704500000000000e+01 4.777600000000000e+01 1.074510000000000e+02
   1069      77    1 0.000000000000000e+00 4.488700000000000e+01 4.993300000000000e+01 1.073540000000000e+02
   1070      77    1 9.000000000000000e-02 4.730500000000000e+01 5.253600000000000e+01 1.071940000000000e+02
   1071      77    5 -9.000000000000000e-02 4.852600000000000e+01 5.596900000000000e+01 1.077040000000000e+02
   1072      77    1 0.000000000000000e+00 4.983700000000000e+01 5.741600000000000e+01 1.107050000000000e+02
   1073      77    2 0.000000000000000e+00 4.798700000000000e+01 6.043300000000000e+01 1.131070000000000e+02
   1074      77    1 0.000000000000000e+00 3.449400000000000e+01 4.560000000000000e+01 1.050880000000000e+02
   1075      77    1 9.000000000000000e-02 3.342600000000000e+01 4.251500000000000e+01 1.037890000000000e+02
   1076      77    5 -9.000000000000000e-02 3.281100000000000e+01 3.914400000000000e+01 1.033980000000000e+02
   1077      77    1 0.000000000000000e+00 3.351500000000000e+01 3.763000000000000e+01 1.063510000000000e+02
   1078      77    2 0.000000000000000e+00 3.601500000000000e+01 3.659600000000000e+01 1.086710000000000e+02
   1079      78    6 9.800000000000000e-01 4.967800000000000e+01 1.146140000000000e+02 1.169710000000000e+02
   1080      78    7 -1.090000000000000e+00 5.051400000000000e+01 1.158950000000000e+02 1.137950000000000e+02
   1081      78    3 1.900000000000000e-01 4.816000000000000e+01 1.195680000000000e+02 1.155780000000000e+02
   1082      78    4 -8.000000000000000e-02 4.706600000000000e+01 1.180360000000000e+02 1.130110000000000e+02
   1083      78    1 0.000000000000000e+00 4.442200000000000e+01 1.189340000000000e+02 1.173100000000000e+02
   1084      78    1 9.000000000000000e-02 4.315100000000000e+01 1.158080000000000e+02 1.154450000000000e+02
   1085      78    5 -9.000000000000000e-02 4.248300000000000e+01 1.131080000000000e+02 1.149360000000000e+02
   1086      78    1 0.000000000000000e+00 3.919000000000000e+01 1.120750000000000e+02 1.163650000000000e+02
   1087      78    2 0.000000000000000e+00 4.065400000000000e+01 1.109870000000000e+02 1.202030000000000e+02
   1088      78    1 0.000000000000000e+00 4.503800000000000e+01 1.201200000000000e+02 1.100870000000000e+02
   1089      78    1 9.000000000000000e-02 4.262300000000000e+01 1.186590000000000e+02 1.084490000000000e+02
   1090      78    5 -9.000000000000000e-02 3.946200000000000e+01 1.183520000000000e+02 1.097510000000000e+02
   1091      78    1 0.000000000000000e+00 3.844900000000000e+01 1.207350000000000e+02 1.081060000000000e+02
   1092      78    2 0.000000000000000e+00 3.769700000000000e+01 1.232280000000000e+02 1.046920000000000e+02
   1093      79    6 9.800000000000000e-01 9.421599999999999e+01 3.118500000000000e+01 1.027190000000000e+02
   1094      79    7 -1.090000000000000e+00 9.187700000000000e+01 3.160800000000000e+01 9.994400000000000e+01
   1095      79    3 1.900000000000000e-01 9.032599999999999e+01 2.665900000000000e+01 9.734200000000000e+01
   1096      79    4 -8.000000000000000e-02 8.969199999999999e+01 2.916400000000000e+01 9.552100000000000e+01
   1097      79    1 0.000000000000000e+00 9.116700000000000e+01 2.266500000000000e+01 9.700000000000000e+01
   1098      79    1 9.000000000000000e-02 9.444000000000000e+01 2.146100000000000e+01 9.739100000000001e+01
   1099      79    5 -9.000000000000000e-02 9.691000000000000e+01 2.273300000000000e+01 9.992600000000000e+01
   1100      79    1 0.000000000000000e+00 9.449500000000000e+01 2.373700000000000e+01 1.022470000000000e+02
   1101      79    2 0.000000000000000e+00 9.193700000000000e+01 2.575200000000000e+01 1.047720000000000e+02
   1102      79    1 0.000000000000000e+00 8.615900000000001e+01 2.780300000000000e+01 9.581800000000000e+01
   1103      79    1 9.000000000000000e-02 8.296899999999999e+01 2.772600000000000e+01 9.795300000000000e+01
   1104      79    5 -9.000000000000000e-02 8.358400000000000e+01 2.789100000000000e+01 1.008430000000000e+02
   1105      79    1 0.000000000000000e+00 8.540600000000001e+01 2.716400000000000e+01 1.039260000000000e+02
   1106      79    2 0.000000000000000e+00 8.576700000000000e+01 2.443800000000000e+01 1.069840000000000e+02
   1107      80    6 9.800000000000000e-01 1.198050000000000e+02 2.537900000000000e+01 1.157370000000000e+02
   1108      80    7 -1.090000000000000e+00 1.219090000000000e+02 2.435000000000000e+01 1.131200000000000e+02
   1109      80    3 1.900000000000000e-01 1.205710000000000e+02 2.031700000000000e+01 1.096350000000000e+02
   1110      80    4 -8.000000000000000e-02 1.177080000000000e+02 2.096600000000000e+01 1.126450000000000e+02
   1111      80    1 0.000000000000000e+00 1.181840000000000e+02 1.825700000000000e+01 1.084950000000000e+02
   1112      80    1 9.000000000000000e-02 1.147140000000000e+02 1.861300000000000e+01 1.076230000000000e+02
   1113      80    5 -9.000000000000000e-02 1.119220000000000e+02 1.882700000000000e+01 1.090470000000000e+02
   1114      80    1 0.000000000000000e+00 1.115800000000000e+02 1.695600000000000e+01 1.117710000000000e+02
   1115      80    2 0.000000000000000e+00 1.099570000000000e+02 1.664000000000000e+01 1.148380000000000e+02
   1116      80    1 0.000000000000000e+00 1.143910000000000e+02 2.039600000000000e+01 1.121570000000000e+02
   1117      80    1 9.000000000000000e-02 1.112740000000000e+02 2.156800000000000e+01 1.101770000000000e+02
   1118      80    5 -9.000000000000000e-02 1.092120000000000e+02 2.273800000000000e+01 1.075800000000000e+02
   1119      80    1 0.000000000000000e+00 1.081680000000000e+02 1.970100000000000e+01 1.058910000000000e+02
   1120      80    2 0.000000000000000e+00 1.081630000000000e+02 1.526500000000000e+01 1.057470000000000e+02
   1121      81    6 9.800000000000000e-01 7.120000000000000e-01 2.644500000000000e+01 4.058600000000000e+01
   1122      81    7 -1.090000000000000e+00 -6.730000000000000e-01 2.969800000000000e+01 4.023000000000000e+01
   1123      81    3 1.900000000000000e-01 -5.220000000000000e-01 3.337500000000000e+01 4.202700000000000e+01
   1124      81    4 -8.000000000000000e-02 2.744000000000000e+00 3.435400000000000e+01 4.138600000000000e+01
   1125      81    1 0.000000000000000e+00 -1.117000000000000e+00 3.474200000000000e+01 4.575200000000000e+01
   1126      81    1 9.000000000000000e-02 -2.058000000000000e+00 3.447300000000000e+01 4.956900000000000e+01
   1127      81    5 -9.000000000000000e-02 -6.130000000000000e-01 3.422300000000000e+01 5.261000000000000e+01
   1128      81    1 0.000000000000000e+00 2.270000000000000e+00 3.298400000000000e+01 5.412800000000000e+01
   1129      81    2 0.000000000000000e+00 6.074000000000000e+00 3.258000000000000e+01 5.292600000000000e+01
   1130      81    1 0.000000000000000e+00 5.689000000000000e+00 3.709300000000000e+01 4.119000000000000e+01
   1131      81    1 9.000000000000000e-02 5.332000000000000e+00 3.950700000000000e+01 3.873800000000000e+01
   1132      81    5 -9.000000000000000e-02 4.228000000000000e+00 4.225900000000000e+01 3.732600000000000e+01
   1133      81    1 0.000000000000000e+00 7.960000000000000e-01 4.288100000000000e+01 3.649600000000000e+01
   1134      81    2 0.000000000000000e+00 8.000000000000000e-01 4.420100000000000e+01 3.261800000000000e+01
   1135      82    6 9.800000000000000e-01 1.051160000000000e+02 9.041200000000001e+01 9.196000000000000e+00
   1136      82    7 -1.090000000000000e+00 1.051140000000000e+02 8.852100000000000e+01 1.206200000000000e+01
   1137      82    3 1.900000000000000e-01 1.029980000000000e+02 8.877900000000000e+01 1.806300000000000e+01
   1138      82    4 -8.000000000000000e-02 1.066430000000000e+02 8.757800000000000e+01 1.732600000000000e+01
   1139      82    1 0.000000000000000e+00 9.883400000000000e+01 8.773500000000000e+01 1.777700000000000e+01
   1140      82    1 9.000000000000000e-02 9.550200000000000e+01 8.835899999999999e+01 1.750700000000000e+01
   1141      82    5 -9.000000000000000e-02 9.418500000000000e+01 8.906699999999999e+01 2.065900000000000e+01
   1142      82    1 0.000000000000000e+00 9.607800000000000e+01 8.785299999999999e+01 2.305900000000000e+01
   1143      82    2 0.000000000000000e+00 9.830200000000001e+01 8.550300000000000e+01 2.053800000000000e+01
   1144      82    1 0.000000000000000e+00 1.077920000000000e+02 9.120300000000000e+01 1.908200000000000e+01
   1145      82    1 9.000000000000000e-02 1.105340000000000e+02 9.291100000000000e+01 2.021900000000000e+01
   1146      82    5 -9.000000000000000e-02 1.138630000000000e+02 9.372000000000000e+01 2.187200000000000e+01
   1147      82    1 0.000000000000000e+00 1.170390000000000e+02 9.481600000000000e+01 2.115800000000000e+01
   1148      82    2 0.000000000000000e+00 1.186290000000000e+02 9.746100000000000e+01 1.798600000000000e+01
   1149      83    6 9.800000000000000e-01 5.762900000000000e+01 2.180100000000000e+01 3.758500000000000e+01
   1150      83    7 -1.090000000000000e+00 5.849500000000000e+01 1.827700000000000e+01 3.803600000000000e+01
   1151      83    3 1.900000000000000e-01 5.747800000000000e+01 1.533000000000000e+01 3.678300000000000e+01
   1152      83    4 -8.000000000000000e-02 6.062600000000000e+01 1.477500000000000e+01 3.757900000000000e+01
   1153      83    1 0.000000000000000e+00 5.399100000000000e+01 1.339500000000000e+01 3.536000000000000e+01
   1154      83    1 9.000000000000000e-02 5.205900000000000e+01 1.042200000000000e+01 3.668200000000000e+01
   1155      83    5 -9.000000000000000e-02 5.232700000000000e+01 7.025000000000000e+00 3.679800000000000e+01
   1156      83    1 0.000000000000000e+00 5.550800000000000e+01 6.039000000000000e+00 3.708100000000000e+01
   1157      83    2 0.000000000000000e+00 5.737500000000000e+01 2.581000000000000e+00 3.667700000000000e+01
   1158      83    1 0.000000000000000e+00 5.815900000000000e+01 1.150900000000000e+01 3.772600000000000e+01
   1159      83    1 9.000000000000000e-02 5.618100000000000e+01 1.011500000000000e+01 3.525000000000000e+01
   1160      83    5 -9.000000000000000e-02 5.446700000000000e+01 1.014200000000000e+01 3.239100000000000e+01
   1161      83    1 0.000000000000000e+00 5.535200000000000e+01 1.221900000000000e+01 2.931100000000000e+01
   1162      83    2 0.000000000000000e+00 5.828200000000000e+01 1.361100000000000e+01 2.790300000000000e+01
   1163      84    6 9.800000000000000e-01 1.131650000000000e+02 8.213400000000000e+01 1.115050000000000e+02
   1164      84    7 -1.090000000000000e+00 1.153430000000000e+02 8.239300000000000e+01 1.086870000000000e+02
   1165      84    3 1.900000000000000e-01 1.111000000000000e+02 8.218000000000001e+01 1.079060000000000e+02
   1166      84    4 -8.000000000000000e-02 1.120690000000000e+02 8.385400000000000e+01 1.070620000000000e+02
   1167      84    1 0.000000000000000e+00 1.074120000000000e+02 8.170300000000000e+01 1.100320000000000e+02
   1168      84    1 9.000000000000000e-02 1.062400000000000e+02 7.892100000000001e+01 1.122010000000000e+02
   1169      84    5 -9.000000000000000e-02 1.061330000000000e+02 7.662300000000000e+01 1.149700000000000e+02
   1170      84    1 0.000000000000000e+00 1.052100000000000e+02 7.341500000000001e+01 1.144710000000000e+02
   1171      84    2 0.000000000000000e+00 1.016800000000000e+02 7.153700000000001e+01 1.159710000000000e+02
   1172      84    1 0.000000000000000e+00 1.108770000000000e+02 8.661000000000000e+01 1.080930000000000e+02
   1173      84    1 9.000000000000000e-02 1.102910000000000e+02 8.754600000000001e+01 1.109950000000000e+02
   1174      84    5 -9.000000000000000e-02 1.089720000000000e+02 8.755500000000001e+01 1.136810000000000e+02
   1175      84    1 0.000000000000000e+00 1.103130000000000e+02 8.581800000000000e+01 1.165570000000000e+02
   1176      84    2 0.000000000000000e+00 1.124920000000000e+02 8.232800000000000e+01 1.181520000000000e+02
   1177      85    6 9.800000000000000e-01 1.075520000000000e+02 2.973200000000000e+01 5.451200000000000e+01
   1178      85    7 -1.090000000000000e+00 1.093580000000000e+02 2.692400000000000e+01 5.300000000000000e+01
   1179      85    3 1.900000000000000e-01 1.056720000000000e+02 2.545300000000000e+01 5.343300000000000e+01
   1180      85    4 -8.000000000000000e-02 1.058730000000000e+02 2.744900000000000e+01 5.024300000000000e+01
   1181      85    1 0.000000000000000e+00 1.023580000000000e+02 2.591600000000000e+01 5.545000000000000e+01
   1182      85    1 9.000000000000000e-02 1.001470000000000e+02 2.405100000000000e+01 5.756300000000000e+01
   1183      85    5 -9.000000000000000e-02 9.868500000000000e+01 2.333600000000000e+01 6.103100000000000e+01
   1184      85    1 0.000000000000000e+00 9.815800000000000e+01 2.006600000000000e+01 6.140500000000000e+01
   1185      85    2 0.000000000000000e+00 9.450300000000000e+01 1.832800000000000e+01 6.038300000000000e+01
   1186      85    1 0.000000000000000e+00 1.039210000000000e+02 2.553000000000000e+01 4.720400000000000e+01
   1187      85    1 9.000000000000000e-02 1.069640000000000e+02 2.406400000000000e+01 4.574100000000000e+01
   1188      85    5 -9.000000000000000e-02 1.093560000000000e+02 2.200100000000000e+01 4.511100000000000e+01
   1189      85    1 0.000000000000000e+00 1.114600000000000e+02 1.941300000000000e+01 4.682200000000000e+01
   1190      85    2 0.000000000000000e+00 1.102620000000000e+02 1.580300000000000e+01 4.873100000000000e+01
   1191      86    6 9.800000000000000e-01 4.407900000000000e+01 3.357100000000000e+01 1.219700000000000e+01
   1192      86    7 -1.090000000000000e+00 4.355700000000000e+01 3.213300000000000e+01 8.820000000000000e+00
   1193      86    3 1.900000000000000e-01 4.544200000000000e+01 3.367500000000000e+01 5.074000000000000e+00
   1194      86    4 -8.000000000000000e-02 4.832300000000000e+01 3.556800000000000e+01 7.168000000000000e+00
   1195      86    1 0.000000000000000e+00 4.881300000000000e+01 3.522900000000000e+01 5.062000000000000e+00
   1196      86    1 9.000000000000000e-02 5.050500000000000e+01 3.644100000000000e+01 2.137000000000000e+00
   1197      86    5 -9.000000000000000e-02 5.358800000000000e+01 3.616500000000000e+01 3.826000000000000e+00
   1198      86    1 0.000000000000000e+00 5.530300000000000e+01 3.806300000000000e+01 1.748000000000000e+00
   1199      86    2 0.000000000000000e+00 5.951900000000000e+01 3.931100000000000e+01 9.770000000000000e-01
   1200      86    1 0.000000000000000e+00 5.042400000000000e+01 3.876900000000000e+01 6.691000000000000e+00
   1201      86    1 9.000000000000000e-02 5.228300000000000e+01 4.125800000000000e+01 7.559000000000000e+00
   1202      86    5 -9.000000000000000e-02 5.132100000000000e+01 4.132800000000000e+01 1.053200000000000e+01
   1203      86    1 0.000000000000000e+00 5.084300000000000e+01 3.897700000000000e+01 1.298000000000000e+01
   1204      86    2 0.000000000000000e+00 4.785300000000000e+01 3.670300000000000e+01 1.480300000000000e+01
   1205      87    6 9.800000000000000e-01 6.706900000000000e+01 6.997300000000000e+01 8.734099999999999e+01
   1206      87    7 -1.090000000000000e+00 6.417500000000000e+01 7.179100000000000e+01 8.844000000000000e+01
   1207      87    3 1.900000000000000e-01 5.924100000000000e+01 7.448900000000000e+01 8.674800000000000e+01
   1208      87    4 -8.000000000000000e-02 5.909600000000000e+01 7.307599999999999e+01 9.027300000000000e+01
   1209      87    1 0.000000000000000e+00 5.756300000000000e+01 7.797799999999999e+01 8.576500000000000e+01
   1210      87    1 9.000000000000000e-02 5.658900000000000e+01 8.075700000000001e+01 8.429300000000001e+01
   1211      87    5 -9.000000000000000e-02 5.822000000000000e+01 8.290300000000001e+01 8.280100000000000e+01
   1212      87    1 0.000000000000000e+00 5.573200000000000e+01 8.367100000000001e+01 7.996299999999999e+01
   1213      87    2 0.000000000000000e+00 5.238000000000000e+01 8.493000000000001e+01 7.873099999999999e+01
   1214      87    1 0.000000000000000e+00 5.505800000000000e+01 7.303400000000001e+01 8.985700000000000e+01
   1215      87    1 9.000000000000000e-02 5.214800000000000e+01 7.361600000000000e+01 8.835700000000000e+01
   1216      87    5 -9.000000000000000e-02 4.932800000000000e+01 7.531399999999999e+01 8.901000000000001e+01
   1217      87    1 0.000000000000000e+00 4.796800000000000e+01 7.700900000000000e+01 9.077900000000000e+01
   1218      87    2 0.000000000000000e+00 4.447100000000000e+01 7.828000000000000e+01 9.143200000000000e+01
   1219      88    6 9.800000000000000e-01 6.178100000000000e+01 9.879400000000000e+01 5.946900000000000e+01
   1220      88    7 -1.090000000000000e+00 6.280900000000000e+01 1.000520000000000e+02 6.274500000000000e+01
   1221      88    3 1.900000000000000e-01 6.251400000000000e+01 1.039810000000000e+02 6.536900000000000e+01
   1222      88    4 -8.000000000000000e-02 5.984500000000000e+01 1.035930000000000e+02 6.410599999999999e+01
   1223      88    1 0.000000000000000e+00 6.213700000000000e+01 1.020820000000000e+02 6.896100000000000e+01
   1224      88    1 9.000000000000000e-02 6.071500000000000e+01 9.938000000000000e+01 6.986000000000000e+01
   1225      88    5 -9.000000000000000e-02 5.844500000000000e+01 9.730600000000000e+01 7.169100000000000e+01
   1226      88    1 0.000000000000000e+00 5.523100000000000e+01 9.819799999999999e+01 7.301000000000001e+01
   1227      88    2 0.000000000000000e+00 5.189300000000000e+01 9.598200000000000e+01 7.371899999999999e+01
   1228      88    1 0.000000000000000e+00 5.611500000000000e+01 1.043850000000000e+02 6.417400000000001e+01
   1229      88    1 9.000000000000000e-02 5.387600000000000e+01 1.074660000000000e+02 6.379900000000000e+01
   1230      88    5 -9.000000000000000e-02 5.177200000000000e+01 1.099300000000000e+02 6.434399999999999e+01
   1231      88    1 0.000000000000000e+00 4.882600000000000e+01 1.102940000000000e+02 6.662500000000000e+01
   1232      88    2 0.000000000000000e+00 4.737100000000000e+01 1.128060000000000e+02 6.982400000000000e+01
   1233      89    6 9.800000000000000e-01 2.222300000000000e+01 9.273800000000000e+01 6.627400000000000e+01
   1234      89    7 -1.090000000000000e+00 2.127700000000000e+01 9.511199999999999e+01 6.378900000000000e+01
   1235      89    3 1.900000000000000e-01 1.854300000000000e+01 9.979600000000001e+01 6.405200000000001e+01
   1236      89    4 -8.000000000000000e-02 1.788000000000000e+01 9.689200000000000e+01 6.522199999999999e+01
   1237      89    1 0.000000000000000e+00 2.027300000000000e+01 1.030690000000000e+02 6.458100000000000e+01
   1238      89    1 9.000000000000000e-02 2.359600000000000e+01 1.028260000000000e+02 6.597199999999999e+01
   1239      89    5 -9.000000000000000e-02 2.662100000000000e+01 1.040870000000000e+02 6.627400000000000e+01
   1240      89    1 0.000000000000000e+00 2.909000000000000e+01 1.061560000000000e+02 6.522000000000000e+01
   1241      89    2 0.000000000000000e+00 3.161200000000000e+01 1.082430000000000e+02 6.783300000000000e+01
   1242      89    1 0.000000000000000e+00 1.408000000000000e+01 9.640700000000000e+01 6.545099999999999e+01
   1243      89    1 9.000000000000000e-02 1.162900000000000e+01 9.605300000000000e+01 6.783900000000000e+01
   1244      89    5 -9.000000000000000e-02 9.510000000000000e+00 9.456200000000000e+01 6.999800000000000e+01
   1245      89    1 0.000000000000000e+00 9.286000000000000e+00 9.299400000000000e+01 7.338000000000000e+01
   1246      89    2 0.000000000000000e+00 6.998000000000000e+00 9.219600000000000e+01 7.708100000000000e+01
   1247      90    6 9.800000000000000e-01 6.282700000000000e+01 3.308800000000000e+01 8.276300000000001e+01
   1248      90    7 -1.090000000000000e+00 6.249700000000000e+01 3.674300000000000e+01 8.269199999999999e+01
   1249      90    3 1.900000000000000e-01 6.341000000000000e+01 3.769700000000000e+01 8.829800000000000e+01
   1250      90    4 -8.000000000000000e-02 5.965500000000000e+01 3.740500000000000e+01 8.559399999999999e+01
   1251      90    1 0.000000000000000e+00 6.505500000000001e+01 3.660800000000000e+01 9.177600000000000e+01
   1252      90    1 9.000000000000000e-02 6.693700000000000e+01 3.384800000000000e+01 9.300000000000000e+01
   1253      90    5 -9.000000000000000e-02 7.036799999999999e+01 3.368400000000000e+01 9.338100000000000e+01
   1254      90    1 0.000000000000000e+00 7.340500000000000e+01 3.497700000000000e+01 9.523399999999999e+01
   1255      90    2 0.000000000000000e+00 7.697199999999999e+01 3.585700000000000e+01 9.447000000000000e+01
   1256      90    1 0.000000000000000e+00 5.611700000000000e+01 3.516300000000000e+01 8.642400000000001e+01
   1257      90    1 9.000000000000000e-02 5.262100000000000e+01 3.383000000000000e+01 8.747600000000000e+01
   1258      90    5 -9.000000000000000e-02 5.160800000000000e+01 3.356800000000000e+01 9.100300000000000e+01
   1259      90    1 0.000000000000000e+00 5.233000000000000e+01 3.382800000000000e+01 9.417900000000000e+01
   1260      90    2 0.000000000000000e+00 5.573600000000000e+01 3.285600000000000e+01 9.584600000000000e+01
   1261      91    6 9.800000000000000e-01 2.324200000000000e+01 1.489000000000000e+00 4.100400000000000e+01
   1262      91    7 -1.090000000000000e+00 2.173200000000000e+01 1.764000000000000e+00 3.783200000000000e+01
   1263      91    3 1.900000000000000e-01 2.428700000000000e+01 4.102000000000000e+00 3.553500000000000e+01
   1264      91    4 -8.000000000000000e-02 2.333300000000000e+01 5.417000000000000e+00 3.811500000000000e+01
   1265      91    1 0.000000000000000e+00 2.328200000000000e+01 4.054000000000000e+00 3.151300000000000e+01
   1266      91    1 9.000000000000000e-02 2.419000000000000e+01 5.218000000000000e+00 2.824300000000000e+01
   1267      91    5 -9.000000000000000e-02 2.549400000000000e+01 6.986000000000000e+00 2.543200000000000e+01
   1268      91    1 0.000000000000000e+00 2.700300000000000e+01 9.933000000000000e+00 2.631500000000000e+01
   1269      91    2 0.000000000000000e+00 2.850200000000000e+01 1.385700000000000e+01 2.669900000000000e+01
   1270      91    1 0.000000000000000e+00 2.524500000000000e+01 8.352000000000000e+00 3.990800000000000e+01
   1271      91    1 9.000000000000000e-02 2.469500000000000e+01 1.039000000000000e+01 4.227300000000000e+01
   1272      91    5 -9.000000000000000e-02 2.516800000000000e+01 1.369200000000000e+01 4.268000000000000e+01
   1273      91    1 0.000000000000000e+00 2.867000000000000e+01 1.370400000000000e+01 4.258600000000000e+01
   1274      91    2 0.000000000000000e+00 3.204800000000000e+01 1.385000000000000e+01 4.029300000000000e+01
   1275      92    6 9.800000000000000e-01 1.292500000000000e+01 8.861700000000000e+01 1.155520000000000e+02
   1276      92    7 -1.090000000000000e+00 1.147800000000000e+01 9.166400000000000e+01 1.158090000000000e+02
   1277      92    3 1.900000000000000e-01 9.358000000000001e+00 9.348500000000000e+01 1.130000000000000e+02
   1278      92    4 -8.000000000000000e-02 5.703000000000000e+00 9.334000000000000e+01 1.152230000000000e+02
   1279      92    1 0.000000000000000e+00 5.815000000000000e+00 9.307200000000000e+01 1.152810000000000e+02
   1280      92    1 9.000000000000000e-02 3.698000000000000e+00 9.595000000000000e+01 1.166260000000000e+02
   1281      92    5 -9.000000000000000e-02 2.720000000000000e-01 9.612600000000000e+01 1.178720000000000e+02
   1282      92    1 0.000000000000000e+00 -2.267000000000000e+00 9.394100000000000e+01 1.194930000000000e+02
   1283      92    2 0.000000000000000e+00 -4.855000000000000e+00 9.145600000000000e+01 1.216230000000000e+02
   1284      92    1 0.000000000000000e+00 3.349000000000000e+00 9.431200000000000e+01 1.123430000000000e+02
   1285      92    1 9.000000000000000e-02 2.080000000000000e-01 9.543899999999999e+01 1.103320000000000e+02
   1286      92    5 -9.000000000000000e-02 -2.206000000000000e+00 9.660299999999999e+01 1.095820000000000e+02
   1287      92    1 0.000000000000000e+00 -4.435000000000000e+00 9.733499999999999e+01 1.118270000000000e+02
   1288      92    2 0.000000000000000e+00 -7.123000000000000e+00 9.581200000000000e+01 1.148480000000000e+02
   1289      93    6 9.800000000000000e-01 7.621800000000000e+01 9.045000000000000e+01 6.496000000000000e+00
   1290      93    7 -1.090000000000000e+00 7.479400000000000e+01 9.131699999999999e+01 9.369000000000000e+00
   1291      93    3 1.900000000000000e-01 7.358300000000000e+01 9.614200000000000e+01 5.948000000000000e+00
   1292      93    4 -8.000000000000000e-02 7.089000000000000e+01 9.243899999999999e+01 5.979000000000000e+00
   1293      93    1 0.000000000000000e+00 7.366100000000000e+01 9.993800000000000e+01 6.518000000000000e+00
   1294      93    1 9.000000000000000e-02 7.538300000000000e+01 1.029040000000000e+02 8.467000000000001e+00
   1295      93    5 -9.000000000000000e-02 7.896200000000000e+01 1.036100000000000e+02 7.922000000000000e+00
   1296      93    1 0.000000000000000e+00 8.100600000000000e+01 1.026540000000000e+02 5.237000000000000e+00
   1297      93    2 0.000000000000000e+00 8.445800000000000e+01 1.019240000000000e+02 2.882000000000000e+00
   1298      93    1 0.000000000000000e+00 6.792100000000001e+01 9.097499999999999e+01 4.222000000000000e+00
   1299      93    1 9.000000000000000e-02 6.559800000000000e+01 8.843000000000001e+01 5.524000000000000e+00
   1300      93    5 -9.000000000000000e-02 6.200600000000000e+01 8.866700000000000e+01 5.940000000000000e+00
   1301      93    1 0.000000000000000e+00 5.959500000000000e+01 8.704700000000000e+01 4.302000000000000e+00
   1302      93    2 0.000000000000000e+00 5.559400000000000e+01 8.712100000000000e+01 3.752000000000000e+00
   1303      94    6 9.800000000000000e-01 5.216700000000000e+01 1.963900000000000e+01 1.026910000000000e+02
   1304      94    7 -1.090000000000000e+00 5.218700000000000e+01 2.339800000000000e+01 1.029160000000000e+02
   1305      94    3 1.900000000000000e-01 4.953700000000000e+01 2.694400000000000e+01 9.858199999999999e+01
   1306      94    4 -8.000000000000000e-02 5.308100000000000e+01 2.699800000000000e+01 9.850900000000000e+01
   1307      94    1 0.000000000000000e+00 4.595200000000000e+01 2.862700000000000e+01 9.722000000000000e+01
   1308      94    1 9.000000000000000e-02 4.347600000000000e+01 3.087600000000000e+01 9.599500000000000e+01
   1309      94    5 -9.000000000000000e-02 4.515200000000000e+01 3.299600000000000e+01 9.472000000000000e+01
   1310      94    1 0.000000000000000e+00 4.536400000000000e+01 3.437400000000000e+01 9.135299999999999e+01
   1311      94    2 0.000000000000000e+00 4.281100000000000e+01 3.444100000000000e+01 8.808100000000000e+01
   1312      94    1 0.000000000000000e+00 5.255200000000000e+01 3.097100000000000e+01 9.887200000000000e+01
   1313      94    1 9.000000000000000e-02 5.286400000000000e+01 3.446400000000000e+01 9.917700000000001e+01
   1314      94    5 -9.000000000000000e-02 5.336700000000000e+01 3.769400000000000e+01 9.795999999999999e+01
   1315      94    1 0.000000000000000e+00 5.096000000000000e+01 3.702900000000000e+01 9.523800000000000e+01
   1316      94    2 0.000000000000000e+00 4.795600000000000e+01 3.732500000000000e+01 9.228700000000001e+01
   1317      95    6 9.800000000000000e-01 9.130600000000000e+01 4.086000000000000e+00 4.521900000000000e+01
   1318      95    7 -1.090000000000000e+00 9.161400000000000e+01 7.910000000000000e-01 4.446300000000000e+01
   1319      95    3 1.900000000000000e-01 9.655800000000001e+01 -4.480000000000000e-01 4.454800000000000e+01
   1320      95    4 -8.000000000000000e-02 9.445300000000000e+01 -1.438000000000000e+00 4.671200000000000e+01
   1321      95    1 0.000000000000000e+00 1.003490000000000e+02 -5.669999999999999e-01 4.349000000000000e+01
   1322      95    1 9.000000000000000e-02 1.037890000000000e+02 -6.470000000000000e-01 4.210500000000000e+01
   1323      95    5 -9.000000000000000e-02 1.063940000000000e+02 -2.538000000000000e+00 4.065200000000000e+01
   1324      95    1 0.000000000000000e+00 1.047200000000000e+02 -4.774000000000000e+00 3.881700000000000e+01
   1325      95    2 0.000000000000000e+00 1.015770000000000e+02 -7.415000000000000e+00 3.832500000000000e+01
   1326      95    1 0.000000000000000e+00 9.527400000000000e+01 -2.938000000000000e+00 5.058800000000000e+01
   1327      95    1 9.000000000000000e-02 9.600700000000001e+01 -3.754000000000000e+00 5.398400000000000e+01
   1328      95    5 -9.000000000000000e-02 9.758300000000000e+01 -5.816000000000000e+00 5.584600000000000e+01
   1329      95    1 0.000000000000000e+00 9.794600000000000e+01 -9.051000000000000e+00 5.546000000000000e+01
   1330      95    2 0.000000000000000e+00 9.613500000000001e+01 -1.259600000000000e+01 5.655700000000000e+01
   1331      96    6 9.800000000000000e-01 1.099810000000000e+02 3.036500000000000e+01 1.149250000000000e+02
   1332      96    7 -1.090000000000000e+00 1.106300000000000e+02 3.063900000000000e+01 1.113010000000000e+02
   1333      96    3 1.900000000000000e-01 1.087100000000000e+02 2.924700000000000e+01 1.077970000000000e+02
   1334      96    4 -8.000000000000000e-02 1.087130000000000e+02 3.225700000000000e+01 1.083480000000000e+02
   1335      96    1 0.000000000000000e+00 1.068850000000000e+02 2.566800000000000e+01 1.063370000000000e+02
   1336      96    1 9.000000000000000e-02 1.055410000000000e+02 2.276300000000000e+01 1.046020000000000e+02
   1337      96    5 -9.000000000000000e-02 1.045340000000000e+02 1.962700000000000e+01 1.031410000000000e+02
   1338      96    1 0.000000000000000e+00 1.062570000000000e+02 1.737900000000000e+01 1.017820000000000e+02
   1339      96    2 0.000000000000000e+00 1.091850000000000e+02 1.646000000000000e+01 9.906800000000000e+01
   1340      96    1 0.000000000000000e+00 1.059160000000000e+02 3.224900000000000e+01 1.054770000000000e+02
   1341      96    1 9.000000000000000e-02 1.068430000000000e+02 3.096000000000000e+01 1.023030000000000e+02
   1342      96    5 -9.000000000000000e-02 1.065200000000000e+02 2.747100000000000e+01 1.014170000000000e+02
   1343      96    1 0.000000000000000e+00 1.033280000000000e+02 2.637600000000000e+01 9.979500000000000e+01
   1344      96    2 0.000000000000000e+00 9.923800000000000e+01 2.765600000000000e+01 1.007850000000000e+02
   1345      97    6 9.800000000000000e-01 5.830000000000000e+00 2.286900000000000e+01 4.428000000000000e+00
   1346      97    7 -1.090000000000000e+00 8.718000000000000e+00 2.255900000000000e+01 6.212000000000000e+00
   1347      97    3 1.900000000000000e-01 1.037400000000000e+01 1.835900000000000e+01 9.398999999999999e+00
   1348      97    4 -8.000000000000000e-02 1.282100000000000e+01 2.039800000000000e+01 9.686999999999999e+00
   1349      97    1 0.000000000000000e+00 1.253800000000000e+01 1.613200000000000e+01 6.767000000000000e+00
   1350      97    1 9.000000000000000e-02 1.336300000000000e+01 1.281400000000000e+01 6.353000000000000e+00
   1351      97    5 -9.000000000000000e-02 1.604700000000000e+01 1.088500000000000e+01 6.358000000000000e+00
   1352      97    1 0.000000000000000e+00 1.684400000000000e+01 8.789000000000000e+00 8.007000000000000e+00
   1353      97    2 0.000000000000000e+00 2.037300000000000e+01 6.266000000000000e+00 7.473000000000000e+00
   1354      97    1 0.000000000000000e+00 1.521100000000000e+01 1.756000000000000e+01 1.097200000000000e+01
   1355      97    1 9.000000000000000e-02 1.426000000000000e+01 1.416800000000000e+01 1.097100000000000e+01
   1356      97    5 -9.000000000000000e-02 1.466600000000000e+01 1.074700000000000e+01 1.195300000000000e+01
   1357      97    1 0.000000000000000e+00 1.295500000000000e+01 9.129000000000000e+00 1.413500000000000e+01
   1358      97    2 0.000000000000000e+00 1.611900000000000e+01 8.060000000000000e+00 1.681300000000000e+01
   1359      98    6 9.800000000000000e-01 1.159940000000000e+02 7.343500000000000e+01 8.948999999999999e+01
   1360      98    7 -1.090000000000000e+00 1.153280000000000e+02 7.695699999999999e+01 8.912300000000000e+01
   1361      98    3 1.900000000000000e-01 1.168180000000000e+02 8.021299999999999e+01 9.227300000000000e+01
   1362      98    4 -8.000000000000000e-02 1.145750000000000e+02 7.748800000000000e+01 9.298500000000000e+01
   1363      98    1 0.000000000000000e+00 1.167290000000000e+02 8.406900000000000e+01 9.299500000000000e+01
   1364      98    1 9.000000000000000e-02 1.199600000000000e+02 8.619799999999999e+01 9.334399999999999e+01
   1365      98    5 -9.000000000000000e-02 1.220810000000000e+02 8.545500000000000e+01 9.619499999999999e+01
   1366      98    1 0.000000000000000e+00 1.198150000000000e+02 8.438800000000001e+01 9.886199999999999e+01
   1367      98    2 0.000000000000000e+00 1.189340000000000e+02 8.502900000000000e+01 1.028110000000000e+02
   1368      98    1 0.000000000000000e+00 1.140930000000000e+02 8.029500000000000e+01 9.584600000000000e+01
   1369      98    1 9.000000000000000e-02 1.132430000000000e+02 8.399100000000000e+01 9.672799999999999e+01
   1370      98    5 -9.000000000000000e-02 1.107970000000000e+02 8.596500000000000e+01 9.713900000000000e+01
   1371      98    1 0.000000000000000e+00 1.097810000000000e+02 8.611100000000000e+01 1.003200000000000e+02
   1372      98    2 0.000000000000000e+00 1.067500000000000e+02 8.350500000000000e+01 1.015790000000000e+02
   1373      99    6 9.800000000000000e-01 1.009710000000000e+02 7.264100000000001e+01 8.541200000000001e+01
   1374      99    7 -1.090000000000000e+00 9.792900000000000e+01 7.159999999999999e+01 8.660200000000000e+01
   1375      99    3 1.900000000000000e-01 9.798900000000000e+01 6.767000000000000e+01 8.647600000000000e+01
   1376      99    4 -8.000000000000000e-02 9.665800000000000e+01 6.853400000000001e+01 8.879100000000000e+01
   1377      99    1 0.000000000000000e+00 9.553200000000000e+01 6.425700000000001e+01 8.601900000000001e+01
   1378      99    1 9.000000000000000e-02 9.508400000000000e+01 6.170500000000000e+01 8.299200000000000e+01
   1379      99    5 -9.000000000000000e-02 9.483700000000000e+01 5.905500000000000e+01 8.053600000000000e+01
   1380      99    1 0.000000000000000e+00 9.636400000000000e+01 5.589100000000000e+01 8.091800000000001e+01
   1381      99    2 0.000000000000000e+00 9.750500000000000e+01 5.305800000000000e+01 7.803400000000001e+01
   1382      99    1 0.000000000000000e+00 9.336400000000000e+01 6.656100000000001e+01 9.054300000000001e+01
   1383      99    1 9.000000000000000e-02 8.984900000000000e+01 6.541100000000000e+01 9.147799999999999e+01
   1384      99    5 -9.000000000000000e-02 8.634900000000000e+01 6.549900000000000e+01 9.122100000000000e+01
   1385      99    1 0.000000000000000e+00 8.403000000000000e+01 6.360300000000000e+01 9.330700000000000e+01
   1386      99    2 0.000000000000000e+00 8.242800000000000e+01 6.060600000000000e+01 9.454200000000000e+01
   1387     100    6 9.800000000000000e-01 1.110530000000000e+02 4.639000000000000e+01 5.647800000000000e+01
   1388     100    7 -1.090000000000000e+00 1.122660000000000e+02 4.711600000000000e+01 5.336400000000000e+01
   1389     100    3 1.900000000000000e-01 1.102130000000000e+02 5.108000000000000e+01 5.460100000000000e+01
   1390     100    4 -8.000000000000000e-02 1.134530000000000e+02 5.174500000000000e+01 5.428800000000000e+01
   1391     100    1 0.000000000000000e+00 1.117040000000000e+02 5.390000000000000e+01 5.293500000000000e+01
   1392     100    1 9.000000000000000e-02 1.138830000000000e+02 5.689900000000000e+01 5.389700000000000e+01
   1393     100    5 -9.000000000000000e-02 1.171820000000000e+02 5.730100000000000e+01 5.412000000000000e+01
   1394     100    1 0.000000000000000e+00 1.182290000000000e+02 5.414400000000000e+01 5.422800000000000e+01
   1395     100    2 0.000000000000000e+00 1.167080000000000e+02 5.083300000000000e+01 5.151300000000000e+01
   1396     100    1 0.000000000000000e+00 1.171330000000000e+02 5.187200000000000e+01 5.640000000000000e+01
   1397     100    1 9.000000000000000e-02 1.200990000000000e+02 4.990000000000000e+01 5.522900000000000e+01
   1398     100    5 -9.000000000000000e-02 1.228220000000000e+02 4.957000000000000e+01 5.426600000000000e+01
   1399     100    1 0.000000000000000e+00 1.258930000000000e+02 5.046300000000000e+01 5.562700000000000e+01
   1400     100    2 0.000000000000000e+00 1.283840000000000e+02 5.316800000000000e+01 5.788900000000000e+01
   1401     101    6 9.800000000000000e-01 5.486400000000000e+01 4.355100000000000e+01 3.865900000000000e+01
   1402     101    7 -1.090000000000000e+00 5.253300000000000e+01 4.504300000000000e+01 3.645700000000000e+01
   1403     101    3 1.900000000000000e-01 5.134700000000000e+01 4.343100000000000e+01 3.233700000000000e+01
   1404     101    4 -8.000000000000000e-02 4.934900000000000e+01 4.344600000000000e+01 3.507800000000000e+01
   1405     101    1 0.000000000000000e+00 4.998500000000000e+01 4.453300000000000e+01 2.866800000000000e+01
   1406     101    1 9.000000000000000e-02 5.122100000000000e+01 4.520800000000000e+01 2.541100000000000e+01
   1407     101    5 -9.000000000000000e-02 4.995300000000000e+01 4.532700000000000e+01 2.223400000000000e+01
   1408     101    1 0.000000000000000e+00 4.877600000000000e+01 4.292000000000000e+01 1.980500000000000e+01
   1409     101    2 0.000000000000000e+00 4.493800000000000e+01 4.149900000000000e+01 1.925100000000000e+01
   1410     101    1 0.000000000000000e+00 4.829100000000000e+01 4.078600000000000e+01 3.828100000000000e+01
   1411     101    1 9.000000000000000e-02 4.892300000000000e+01 4.099500000000000e+01 4.182600000000000e+01
   1412     101    5 -9.000000000000000e-02 5.055100000000000e+01 4.127000000000000e+01 4.476700000000000e+01
   1413     101    1 0.000000000000000e+00 5.395900000000000e+01 4.298100000000000e+01 4.541800000000000e+01
   1414     101    2 0.000000000000000e+00 5.462400000000000e+01 4.713100000000000e+01 4.543000000000000e+01
   1415     102    6 9.800000000000000e-01 3.805000000000000e+01 6.950500000000000e+01 2.732500000000000e+01
   1416     102    7 -1.090000000000000e+00 3.691800000000000e+01 7.274200000000000e+01 2.805300000000000e+01
   1417     102    3 1.900000000000000e-01 3.375000000000000e+01 7.479100000000000e+01 2.612400000000000e+01
   1418     102    4 -8.000000000000000e-02 3.137700000000000e+01 7.085500000000000e+01 2.659900000000000e+01
   1419     102    1 0.000000000000000e+00 3.178400000000000e+01 7.836600000000000e+01 2.688600000000000e+01
   1420     102    1 9.000000000000000e-02 3.144500000000000e+01 8.086000000000000e+01 2.949000000000000e+01
   1421     102    5 -9.000000000000000e-02 3.371700000000000e+01 8.309200000000000e+01 3.064900000000000e+01
   1422     102    1 0.000000000000000e+00 3.658000000000000e+01 8.340300000000001e+01 2.889700000000000e+01
   1423     102    2 0.000000000000000e+00 4.024300000000000e+01 8.353100000000001e+01 2.812600000000000e+01
   1424     102    1 0.000000000000000e+00 2.783900000000000e+01 7.181800000000000e+01 2.849000000000000e+01
   1425     102    1 9.000000000000000e-02 2.537900000000000e+01 7.220000000000000e+01 3.117900000000000e+01
   1426     102    5 -9.000000000000000e-02 2.378100000000000e+01 7.067400000000001e+01 3.386600000000000e+01
   1427     102    1 0.000000000000000e+00 2.126900000000000e+01 6.914600000000000e+01 3.229000000000000e+01
   1428     102    2 0.000000000000000e+00 1.775800000000000e+01 6.949100000000000e+01 2.999100000000000e+01
   1429     103    6 9.800000000000000e-01 6.306800000000000e+01 7.866900000000000e+01 1.001180000000000e+02
   1430     103    7 -1.090000000000000e+00 6.109700000000000e+01 8.096599999999999e+01 1.019070000000000e+02
   1431     103    3 1.900000000000000e-01 5.927000000000000e+01 8.662500000000000e+01 1.011670000000000e+02
   1432     103    4 -8.000000000000000e-02 5.876200000000000e+01 8.580500000000001e+01 1.044620000000000e+02
   1433     103    1 0.000000000000000e+00 5.722000000000000e+01 8.973999999999999e+01 9.924600000000000e+01
   1434     103    1 9.000000000000000e-02 5.728300000000000e+01 9.045300000000000e+01 9.564500000000000e+01
   1435     103    5 -9.000000000000000e-02 5.695500000000000e+01 8.743200000000000e+01 9.345300000000000e+01
   1436     103    1 0.000000000000000e+00 5.427700000000000e+01 8.541700000000000e+01 9.251900000000001e+01
   1437     103    2 0.000000000000000e+00 5.251200000000000e+01 8.163600000000000e+01 9.190800000000000e+01
   1438     103    1 0.000000000000000e+00 5.628300000000000e+01 8.773699999999999e+01 1.073700000000000e+02
   1439     103    1 9.000000000000000e-02 5.664500000000000e+01 9.085800000000000e+01 1.089500000000000e+02
   1440     103    5 -9.000000000000000e-02 5.536200000000000e+01 9.412700000000000e+01 1.101700000000000e+02
   1441     103    1 0.000000000000000e+00 5.658000000000000e+01 9.661700000000000e+01 1.111910000000000e+02
   1442     103    2 0.000000000000000e+00 5.846900000000000e+01 9.741600000000000e+01 1.074970000000000e+02
   1443     104    6 9.800000000000000e-01 8.965800000000000e+01 8.025400000000000e+01 8.872000000000000e+00
   1444     104    7 -1.090000000000000e+00 8.786799999999999e+01 8.284099999999999e+01 1.073500000000000e+01
   1445     104    3 1.900000000000000e-01 8.783000000000000e+01 8.552300000000000e+01 6.799000000000000e+00
   1446     104    4 -8.000000000000000e-02 8.598600000000000e+01 8.676000000000001e+01 9.635999999999999e+00
   1447     104    1 0.000000000000000e+00 8.927200000000001e+01 8.630900000000000e+01 2.927000000000000e+00
   1448     104    1 9.000000000000000e-02 8.722700000000000e+01 8.523900000000000e+01 6.929999999999999e-01
   1449     104    5 -9.000000000000000e-02 8.371599999999999e+01 8.425900000000000e+01 1.700000000000000e-01
   1450     104    1 0.000000000000000e+00 8.070600000000000e+01 8.421800000000000e+01 1.811000000000000e+00
   1451     104    2 0.000000000000000e+00 7.769600000000000e+01 8.188700000000000e+01 1.611000000000000e+00
   1452     104    1 0.000000000000000e+00 8.791200000000001e+01 8.987500000000000e+01 1.128400000000000e+01
   1453     104    1 9.000000000000000e-02 8.757200000000000e+01 9.176300000000001e+01 7.973000000000000e+00
   1454     104    5 -9.000000000000000e-02 8.863800000000001e+01 9.251900000000001e+01 4.923000000000000e+00
   1455     104    1 0.000000000000000e+00 8.564200000000000e+01 9.323900000000000e+01 3.216000000000000e+00
   1456     104    2 0.000000000000000e+00 8.152300000000000e+01 9.305200000000001e+01 4.712000000000000e+00
   1457     105    6 9.800000000000000e-01 6.162800000000000e+01 7.562500000000000e+01 4.040400000000000e+01
   1458     105    7 -1.090000000000000e+00 6.472799999999999e+01 7.747400000000000e+01 3.910100000000000e+01
   1459     105    3 1.900000000000000e-01 6.773699999999999e+01 7.590000000000001e+01 3.453600000000000e+01
   1460     105    4 -8.000000000000000e-02 7.014000000000000e+01 7.721299999999999e+01 3.795700000000000e+01
   1461     105    1 0.000000000000000e+00 6.814100000000001e+01 7.182599999999999e+01 3.508700000000000e+01
   1462     105    1 9.000000000000000e-02 6.801400000000000e+01 6.814600000000000e+01 3.634100000000000e+01
   1463     105    5 -9.000000000000000e-02 6.965700000000000e+01 6.905900000000000e+01 3.899400000000000e+01
   1464     105    1 0.000000000000000e+00 7.199100000000000e+01 6.968300000000001e+01 4.137800000000000e+01
   1465     105    2 0.000000000000000e+00 7.459800000000000e+01 6.814900000000000e+01 4.411600000000000e+01
   1466     105    1 0.000000000000000e+00 7.353400000000001e+01 7.950700000000001e+01 3.869200000000000e+01
   1467     105    1 9.000000000000000e-02 7.658000000000000e+01 7.998800000000000e+01 3.841400000000000e+01
   1468     105    5 -9.000000000000000e-02 7.953300000000000e+01 8.061100000000000e+01 3.707100000000000e+01
   1469     105    1 0.000000000000000e+00 8.288500000000001e+01 8.050900000000000e+01 3.792700000000000e+01
   1470     105    2 0.000000000000000e+00 8.408700000000000e+01 8.396200000000000e+01 3.787600000000000e+01
   1471     106    6 9.800000000000000e-01 1.272100000000000e+01 1.072560000000000e+02 9.524200000000000e+01
   1472     106    7 -1.090000000000000e+00 9.837000000000000e+00 1.076600000000000e+02 9.325200000000000e+01
   1473     106    3 1.900000000000000e-01 1.260200000000000e+01 1.083600000000000e+02 8.853100000000001e+01
   1474     106    4 -8.000000000000000e-02 1.148700000000000e+01 1.123190000000000e+02 9.131900000000000e+01
   1475     106    1 0.000000000000000e+00 1.289500000000000e+01 1.077440000000000e+02 8.463400000000000e+01
   1476     106    1 9.000000000000000e-02 1.227900000000000e+01 1.056710000000000e+02 8.172300000000000e+01
   1477     106    5 -9.000000000000000e-02 1.086800000000000e+01 1.028080000000000e+02 8.054000000000001e+01
   1478     106    1 0.000000000000000e+00 8.170999999999999e+00 1.031400000000000e+02 8.261400000000000e+01
   1479     106    2 0.000000000000000e+00 4.362000000000000e+00 1.016910000000000e+02 8.447100000000000e+01
   1480     106    1 0.000000000000000e+00 1.525400000000000e+01 1.113740000000000e+02 9.151900000000001e+01
   1481     106    1 9.000000000000000e-02 1.690100000000000e+01 1.092780000000000e+02 8.906900000000000e+01
   1482     106    5 -9.000000000000000e-02 1.675800000000000e+01 1.059110000000000e+02 8.736000000000000e+01
   1483     106    1 0.000000000000000e+00 1.573100000000000e+01 1.030730000000000e+02 8.789300000000000e+01
   1484     106    2 0.000000000000000e+00 1.651200000000000e+01 9.989300000000000e+01 9.016500000000001e+01
   1485     107    6 9.800000000000000e-01 5.434900000000000e+01 3.315300000000000e+01 5.520000000000000e-01
   1486     107    7 -1.090000000000000e+00 5.689800000000000e+01 3.503300000000000e+01 -1.153000000000000e+00
   1487     107    3 1.900000000000000e-01 5.823700000000000e+01 3.907200000000000e+01 -3.228000000000000e+00
   1488     107    4 -8.000000000000000e-02 5.636800000000000e+01 3.793300000000000e+01 -5.605000000000000e+00
   1489     107    1 0.000000000000000e+00 5.691700000000000e+01 4.291900000000000e+01 -2.988000000000000e+00
   1490     107    1 9.000000000000000e-02 6.021800000000000e+01 4.387300000000000e+01 -2.089000000000000e+00
   1491     107    5 -9.000000000000000e-02 6.165400000000000e+01 4.587900000000000e+01 2.100000000000000e-02
   1492     107    1 0.000000000000000e+00 6.163100000000000e+01 4.953800000000000e+01 -6.800000000000000e-02
   1493     107    2 0.000000000000000e+00 6.051900000000000e+01 5.073500000000000e+01 -3.841000000000000e+00
   1494     107    1 0.000000000000000e+00 5.645300000000000e+01 3.608700000000000e+01 -9.026000000000000e+00
   1495     107    1 9.000000000000000e-02 5.535900000000000e+01 3.251300000000000e+01 -9.789000000000000e+00
   1496     107    5 -9.000000000000000e-02 5.592600000000000e+01 3.002400000000000e+01 -1.162800000000000e+01
   1497     107    1 0.000000000000000e+00 5.844200000000000e+01 2.902300000000000e+01 -1.282200000000000e+01
   1498     107    2 0.000000000000000e+00 5.916100000000000e+01 2.630500000000000e+01 -1.645400000000000e+01
   1499     108    6 9.800000000000000e-01 2.775800000000000e+01 4.640500000000000e+01 4.050100000000000e+01
   1500     108    7 -1.090000000000000e+00 2.513400000000000e+01 4.832900000000000e+01 4.161500000000000e+01
   1501     108    3 1.900000000000000e-01 2.062500000000000e+01 4.719400000000000e+01 4.550400000000000e+01
   1502     108    4 -8.000000000000000e-02 2.376200000000000e+01 4.682500000000000e+01 4.649600000000000e+01
   1503     108    1 0.000000000000000e+00 1.847200000000000e+01 4.844200000000000e+01 4.867400000000000e+01
   1504     108    1 9.000000000000000e-02 1.579300000000000e+01 4.809600000000000e+01 5.085000000000000e+01
   1505     108    5 -9.000000000000000e-02 1.518200000000000e+01 4.547600000000000e+01 5.275900000000000e+01
   1506     108    1 0.000000000000000e+00 1.643600000000000e+01 4.591600000000000e+01 5.571100000000000e+01
   1507     108    2 0.000000000000000e+00 1.721400000000000e+01 4.643700000000000e+01 5.980600000000000e+01
   1508     108    1 0.000000000000000e+00 2.483800000000000e+01 4.693400000000000e+01 4.950300000000000e+01
   1509     108    1 9.000000000000000e-02 2.510500000000000e+01 4.419500000000000e+01 5.216700000000000e+01
   1510     108    5 -9.000000000000000e-02 2.711700000000000e+01 4.112900000000000e+01 5.171500000000000e+01
   1511     108    1 0.000000000000000e+00 2.962000000000000e+01 3.947600000000000e+01 5.265200000000000e+01
   1512     108    2 0.000000000000000e+00 3.084600000000000e+01 3.876200000000000e+01 5.574200000000000e+01
   1513     109    6 9.800000000000000e-01 8.116700000000000e+01 1.033030000000000e+02 8.544300000000000e+01
   1514     109    7 -1.090000000000000e+00 7.823200000000000e+01 1.047200000000000e+02 8.431500000000000e+01
   1515     109    3 1.900000000000000e-01 7.856200000000000e+01 1.056780000000000e+02 7.959999999999999e+01
   1516     109    4 -8.000000000000000e-02 7.885400000000000e+01 1.006030000000000e+02 8.047900000000000e+01
   1517     109    1 0.000000000000000e+00 7.984500000000000e+01 1.084820000000000e+02 7.664200000000000e+01
   1518     109    1 9.000000000000000e-02 8.248900000000000e+01 1.106270000000000e+02 7.509600000000000e+01
   1519     109    5 -9.000000000000000e-02 8.342200000000000e+01 1.138630000000000e+02 7.459999999999999e+01
   1520     109    1 0.000000000000000e+00 8.155400000000000e+01 1.164810000000000e+02 7.344700000000000e+01
   1521     109    2 0.000000000000000e+00 8.057599999999999e+01 1.183560000000000e+02 6.983799999999999e+01
   1522     109    1 0.000000000000000e+00 8.233600000000000e+01 9.976600000000001e+01 7.827900000000000e+01
   1523     109    1 9.000000000000000e-02 8.304400000000000e+01 9.676600000000001e+01 7.720999999999999e+01
   1524     109    5 -9.000000000000000e-02 8.428900000000000e+01 9.452900000000000e+01 7.476300000000001e+01
   1525     109    1 0.000000000000000e+00 8.762500000000000e+01 9.420200000000000e+01 7.334500000000000e+01
   1526     109    2 0.000000000000000e+00 8.946899999999999e+01 9.111000000000000e+01 7.176500000000000e+01
   1527     110    6 9.800000000000000e-01 4.187000000000000e+00 1.098550000000000e+02 7.409200000000000e+01
   1528     110    7 -1.090000000000000e+00 4.161000000000000e+00 1.124540000000000e+02 7.156399999999999e+01
   1529     110    3 1.900000000000000e-01 4.436000000000000e+00 1.093090000000000e+02 6.877400000000000e+01
   1530     110    4 -8.000000000000000e-02 2.280000000000000e+00 1.107860000000000e+02 6.836700000000000e+01
   1531     110    1 0.000000000000000e+00 7.984000000000000e+00 1.104750000000000e+02 6.931100000000001e+01
   1532     110    1 9.000000000000000e-02 1.122900000000000e+01 1.093000000000000e+02 6.770000000000000e+01
   1533     110    5 -9.000000000000000e-02 1.115600000000000e+01 1.108430000000000e+02 6.515500000000000e+01
   1534     110    1 0.000000000000000e+00 8.284000000000001e+00 1.120310000000000e+02 6.368300000000000e+01
   1535     110    2 0.000000000000000e+00 5.010000000000000e+00 1.110990000000000e+02 6.498900000000000e+01
   1536     110    1 0.000000000000000e+00 3.401000000000000e+00 1.078500000000000e+02 6.567200000000000e+01
   1537     110    1 9.000000000000000e-02 5.648000000000000e+00 1.051140000000000e+02 6.634800000000000e+01
   1538     110    5 -9.000000000000000e-02 6.868000000000000e+00 1.016930000000000e+02 6.662100000000000e+01
   1539     110    1 0.000000000000000e+00 4.764000000000000e+00 9.916700000000000e+01 6.745099999999999e+01
   1540     110    2 0.000000000000000e+00 4.643000000000000e+00 9.705700000000000e+01 7.081900000000000e+01
   1541     111    6 9.800000000000000e-01 9.891000000000000e+01 2.392000000000000e+00 2.922900000000000e+01
   1542     111    7 -1.090000000000000e+00 9.694700000000000e+01 5.204000000000000e+00 2.853200000000000e+01
   1543     111    3 1.900000000000000e-01 9.435899999999999e+01 3.033000000000000e+00 2.370900000000000e+01
   1544     111    4 -8.000000000000000e-02 9.273900000000000e+01 1.107000000000000e+00 2.614400000000000e+01
   1545     111    1 0.000000000000000e+00 9.634800000000000e+01 -1.620000000000000e-01 2.250800000000000e+01
   1546     111    1 9.000000000000000e-02 9.740200000000000e+01 -3.279000000000000e+00 2.400000000000000e+01
   1547     111    5 -9.000000000000000e-02 9.549500000000000e+01 -5.786000000000000e+00 2.384800000000000e+01
   1548     111    1 0.000000000000000e+00 9.517400000000001e+01 -6.038000000000000e+00 2.718300000000000e+01
   1549     111    2 0.000000000000000e+00 9.522199999999999e+01 -3.356000000000000e+00 3.094700000000000e+01
   1550     111    1 0.000000000000000e+00 9.181999999999999e+01 -2.774000000000000e+00 2.449500000000000e+01
   1551     111    1 9.000000000000000e-02 8.903300000000000e+01 -4.110000000000000e+00 2.316900000000000e+01
   1552     111    5 -9.000000000000000e-02 8.544100000000000e+01 -4.607000000000000e+00 2.326800000000000e+01
   1553     111    1 0.000000000000000e+00 8.456800000000000e+01 -7.402000000000000e+00 2.407200000000000e+01
   1554     111    2 0.000000000000000e+00 8.460500000000000e+01 -1.176200000000000e+01 2.344500000000000e+01
   1555     112    6 9.800000000000000e-01 8.775200000000000e+01 5.076000000000000e+00 2.746700000000000e+01
   1556     112    7 -1.090000000000000e+00 9.016700000000000e+01 7.443000000000000e+00 2.832300000000000e+01
   1557     112    3 1.900000000000000e-01 9.219000000000000e+01 9.504000000000000e+00 2.356000000000000e+01
   1558     112    4 -8.000000000000000e-02 9.409399999999999e+01 7.536000000000000e+00 2.580400000000000e+01
   1559     112    1 0.000000000000000e+00 9.193500000000000e+01 1.013200000000000e+01 1.982900000000000e+01
   1560     112    1 9.000000000000000e-02 9.062300000000000e+01 1.033400000000000e+01 1.619400000000000e+01
   1561     112    5 -9.000000000000000e-02 8.806600000000000e+01 1.184700000000000e+01 1.449100000000000e+01
   1562     112    1 0.000000000000000e+00 8.762300000000000e+01 1.525200000000000e+01 1.382100000000000e+01
   1563     112    2 0.000000000000000e+00 9.061900000000000e+01 1.783300000000000e+01 1.170900000000000e+01
   1564     112    1 0.000000000000000e+00 9.776600000000001e+01 8.867000000000001e+00 2.503500000000000e+01
   1565     112    1 9.000000000000000e-02 1.010060000000000e+02 8.820000000000000e+00 2.383700000000000e+01
   1566     112    5 -9.000000000000000e-02 1.043700000000000e+02 8.520000000000000e+00 2.447300000000000e+01
   1567     112    1 0.000000000000000e+00 1.061420000000000e+02 1.139500000000000e+01 2.499800000000000e+01
   1568     112    2 0.000000000000000e+00 1.073470000000000e+02 1.441900000000000e+01 2.277600000000000e+01
   1569     113    6 9.800000000000000e-01 1.057000000000000e+01 7.954900000000001e+01 5.686000000000000e+00
   1570     113    7 -1.090000000000000e+00 7.455000000000000e+00 7.875200000000000e+01 7.551000000000000e+00
   1571     113    3 1.900000000000000e-01 5.965000000000000e+00 7.636700000000000e+01 1.034700000000000e+01
   1572     113    4 -8.000000000000000e-02 2.800000000000000e+00 7.522799999999999e+01 8.715000000000000e+00
   1573     113    1 0.000000000000000e+00 5.478000000000000e+00 7.362500000000000e+01 1.287000000000000e+01
   1574     113    1 9.000000000000000e-02 3.609000000000000e+00 7.087700000000000e+01 1.401000000000000e+01
   1575     113    5 -9.000000000000000e-02 1.084000000000000e+00 6.941100000000000e+01 1.499800000000000e+01
   1576     113    1 0.000000000000000e+00 -2.690000000000000e+00 6.983600000000000e+01 1.483600000000000e+01
   1577     113    2 0.000000000000000e+00 -5.774000000000000e+00 7.001500000000000e+01 1.707000000000000e+01
   1578     113    1 0.000000000000000e+00 1.080000000000000e-01 7.349800000000000e+01 6.189000000000000e+00
   1579     113    1 9.000000000000000e-02 -6.090000000000000e-01 7.187700000000000e+01 3.320000000000000e+00
   1580     113    5 -9.000000000000000e-02 -1.890000000000000e+00 7.311499999999999e+01 -2.300000000000000e-02
   1581     113    1 0.000000000000000e+00 -5.270000000000000e+00 7.223099999999999e+01 -7.400000000000000e-01
   1582     113    2 0.000000000000000e+00 -7.040000000000000e+00 7.125000000000000e+01 -4.503000000000000e+00
   1583     114    6 9.800000000000000e-01 6.182200000000000e+01 4.404800000000000e+01 1.067420000000000e+02
   1584     114    7 -1.090000000000000e+00 6.228900000000000e+01 4.221500000000000e+01 1.094730000000000e+02
   1585     114    3 1.900000000000000e-01 5.875700000000000e+01 4.055700000000000e+01 1.104450000000000e+02
   1586     114    4 -8.000000000000000e-02 6.102100000000000e+01 3.854700000000000e+01 1.114620000000000e+02
   1587     114    1 0.000000000000000e+00 5.665200000000000e+01 3.796900000000000e+01 1.084990000000000e+02
   1588     114    1 9.000000000000000e-02 5.385300000000000e+01 3.715900000000000e+01 1.063010000000000e+02
   1589     114    5 -9.000000000000000e-02 5.311200000000000e+01 3.497100000000000e+01 1.035980000000000e+02
   1590     114    1 0.000000000000000e+00 5.168800000000000e+01 3.233900000000000e+01 1.018390000000000e+02
   1591     114    2 0.000000000000000e+00 5.101100000000000e+01 2.789600000000000e+01 1.012070000000000e+02
   1592     114    1 0.000000000000000e+00 6.064500000000000e+01 3.766500000000000e+01 1.157150000000000e+02
   1593     114    1 9.000000000000000e-02 6.163400000000000e+01 3.682800000000000e+01 1.193150000000000e+02
   1594     114    5 -9.000000000000000e-02 6.231600000000000e+01 3.729100000000000e+01 1.228760000000000e+02
   1595     114    1 0.000000000000000e+00 6.418300000000001e+01 3.499700000000000e+01 1.251620000000000e+02
   1596     114    2 0.000000000000000e+00 6.419300000000000e+01 3.094300000000000e+01 1.257260000000000e+02
   1597     115    6 9.800000000000000e-01 6.366900000000000e+01 8.470699999999999e+01 9.017700000000001e+01
   1598     115    7 -1.090000000000000e+00 6.649400000000000e+01 8.678800000000000e+01 9.024200000000000e+01
   1599     115    3 1.900000000000000e-01 7.161799999999999e+01 8.713600000000000e+01 9.238700000000000e+01
   1600     115    4 -8.000000000000000e-02 7.008700000000000e+01 8.443700000000000e+01 9.127500000000001e+01
   1601     115    1 0.000000000000000e+00 7.190800000000000e+01 8.977700000000000e+01 9.502700000000000e+01
   1602     115    1 9.000000000000000e-02 7.075400000000000e+01 9.283000000000000e+01 9.642600000000000e+01
   1603     115    5 -9.000000000000000e-02 6.835500000000000e+01 9.484200000000000e+01 9.809399999999999e+01
   1604     115    1 0.000000000000000e+00 6.520000000000000e+01 9.388300000000000e+01 9.923000000000000e+01
   1605     115    2 0.000000000000000e+00 6.445000000000000e+01 9.304400000000000e+01 1.032270000000000e+02
   1606     115    1 0.000000000000000e+00 7.087500000000000e+01 8.126500000000000e+01 8.969000000000000e+01
   1607     115    1 9.000000000000000e-02 7.336799999999999e+01 7.835400000000000e+01 8.872400000000000e+01
   1608     115    5 -9.000000000000000e-02 7.572300000000000e+01 7.651800000000000e+01 8.691300000000000e+01
   1609     115    1 0.000000000000000e+00 7.669600000000000e+01 7.387400000000000e+01 8.639500000000000e+01
   1610     115    2 0.000000000000000e+00 7.623999999999999e+01 7.014800000000000e+01 8.828300000000000e+01
   1611     116    6 9.800000000000000e-01 2.968800000000000e+01 4.542300000000000e+01 3.380500000000000e+01
   1612     116    7 -1.090000000000000e+00 2.895600000000000e+01 4.189800000000000e+01 3.402500000000000e+01
   1613     116    3 1.900000000000000e-01 3.039700000000000e+01 3.781100000000000e+01 3.073300000000000e+01
   1614     116    4 -8.000000000000000e-02 2.791200000000000e+01 4.077500000000000e+01 3.035700000000000e+01
   1615     116    1 0.000000000000000e+00 3.397800000000000e+01 3.605100000000000e+01 3.113700000000000e+01
   1616     116    1 9.000000000000000e-02 3.753300000000000e+01 3.604900000000000e+01 3.082400000000000e+01
   1617     116    5 -9.000000000000000e-02 4.050400000000000e+01 3.783100000000000e+01 3.139600000000000e+01
   1618     116    1 0.000000000000000e+00 4.234800000000000e+01 3.712900000000000e+01 2.919100000000000e+01
   1619     116    2 0.000000000000000e+00 4.521600000000000e+01 3.879000000000000e+01 2.658200000000000e+01
   1620     116    1 0.000000000000000e+00 2.507000000000000e+01 4.116800000000000e+01 2.872000000000000e+01
   1621     116    1 9.000000000000000e-02 2.158700000000000e+01 4.165000000000000e+01 2.880800000000000e+01
   1622     116    5 -9.000000000000000e-02 1.864700000000000e+01 4.054900000000000e+01 3.084900000000000e+01
   1623     116    1 0.000000000000000e+00 1.536100000000000e+01 3.962000000000000e+01 2.982900000000000e+01
   1624     116    2 0.000000000000000e+00 1.157800000000000e+01 3.886200000000000e+01 2.939400000000000e+01
   1625     117    6 9.800000000000000e-01 1.083210000000000e+02 5.928000000000000e+00 8.994700000000000e+01
   1626     117    7 -1.090000000000000e+00 1.078480000000000e+02 5.955000000000000e+00 8.640600000000001e+01
   1627     117    3 1.900000000000000e-01 1.080030000000000e+02 5.307000000000000e+00 8.261300000000000e+01
   1628     117    4 -8.000000000000000e-02 1.062360000000000e+02 1.285000000000000e+00 8.316400000000000e+01
   1629     117    1 0.000000000000000e+00 1.098220000000000e+02 3.010000000000000e+00 8.016000000000000e+01
   1630     117    1 9.000000000000000e-02 1.128550000000000e+02 1.512000000000000e+00 7.827400000000000e+01
   1631     117    5 -9.000000000000000e-02 1.157950000000000e+02 2.244000000000000e+00 7.598399999999999e+01
   1632     117    1 0.000000000000000e+00 1.163490000000000e+02 -4.890000000000000e-01 7.407400000000000e+01
   1633     117    2 0.000000000000000e+00 1.153980000000000e+02 -8.980000000000000e-01 7.072799999999999e+01
   1634     117    1 0.000000000000000e+00 1.029370000000000e+02 3.115000000000000e+00 8.285800000000000e+01
   1635     117    1 9.000000000000000e-02 1.024690000000000e+02 6.364000000000000e+00 8.152000000000000e+01
   1636     117    5 -9.000000000000000e-02 1.001640000000000e+02 9.212000000000000e+00 8.143300000000001e+01
   1637     117    1 0.000000000000000e+00 1.002000000000000e+02 9.641000000000000e+00 8.456399999999999e+01
   1638     117    2 0.000000000000000e+00 9.773600000000000e+01 9.462000000000000e+00 8.779800000000000e+01
   1639     118    6 9.800000000000000e-01 1.121830000000000e+02 4.441800000000000e+01 1.115010000000000e+02
   1640     118    7 -1.090000000000000e+00 1.128980000000000e+02 4.579700000000000e+01 1.145690000000000e+02
   1641     118    3 1.900000000000000e-01 1.076380000000000e+02 4.552300000000000e+01 1.165800000000000e+02
   1642     118    4 -8.000000000000000e-02 1.099890000000000e+02 4.847800000000000e+01 1.141970000000000e+02
   1643     118    1 0.000000000000000e+00 1.052420000000000e+02 4.576600000000000e+01 1.200930000000000e+02
   1644     118    1 9.000000000000000e-02 1.031600000000000e+02 4.353900000000000e+01 1.219490000000000e+02
   1645     118    5 -9.000000000000000e-02 1.047690000000000e+02 4.165000000000000e+01 1.242550000000000e+02
   1646     118    1 0.000000000000000e+00 1.078900000000000e+02 4.104300000000000e+01 1.249810000000000e+02
   1647     118    2 0.000000000000000e+00 1.094910000000000e+02 4.357900000000000e+01 1.281730000000000e+02
   1648     118    1 0.000000000000000e+00 1.081040000000000e+02 5.078100000000000e+01 1.166350000000000e+02
   1649     118    1 9.000000000000000e-02 1.109780000000000e+02 5.107700000000000e+01 1.191790000000000e+02
   1650     118    5 -9.000000000000000e-02 1.139050000000000e+02 5.278300000000000e+01 1.198070000000000e+02
   1651     118    1 0.000000000000000e+00 1.122500000000000e+02 5.419500000000000e+01 1.229240000000000e+02
   1652     118    2 0.000000000000000e+00 1.118600000000000e+02 5.706800000000000e+01 1.249580000000000e+02
   1653     119    6 9.800000000000000e-01 7.362100000000000e+01 5.555300000000000e+01 1.700000000000000e+01
   1654     119    7 -1.090000000000000e+00 7.359300000000000e+01 5.648000000000000e+01 2.040400000000000e+01
   1655     119    3 1.900000000000000e-01 6.943000000000001e+01 5.826900000000000e+01 2.399700000000000e+01
   1656     119    4 -8.000000000000000e-02 7.299299999999999e+01 5.977900000000000e+01 2.224900000000000e+01
   1657     119    1 0.000000000000000e+00 6.749500000000000e+01 5.852400000000000e+01 2.753800000000000e+01
   1658     119    1 9.000000000000000e-02 6.667200000000000e+01 5.732100000000000e+01 3.072300000000000e+01
   1659     119    5 -9.000000000000000e-02 6.429000000000001e+01 5.571600000000000e+01 3.302200000000000e+01
   1660     119    1 0.000000000000000e+00 6.339000000000000e+01 5.297700000000000e+01 3.214700000000000e+01
   1661     119    2 0.000000000000000e+00 5.983700000000000e+01 5.081500000000000e+01 3.199000000000000e+01
   1662     119    1 0.000000000000000e+00 7.468600000000001e+01 6.347800000000000e+01 2.192800000000000e+01
   1663     119    1 9.000000000000000e-02 7.494900000000000e+01 6.725100000000000e+01 2.241400000000000e+01
   1664     119    5 -9.000000000000000e-02 7.679300000000001e+01 6.979300000000001e+01 2.448400000000000e+01
   1665     119    1 0.000000000000000e+00 7.803400000000001e+01 7.291600000000000e+01 2.589600000000000e+01
   1666     119    2 0.000000000000000e+00 7.553200000000000e+01 7.627200000000001e+01 2.692400000000000e+01
   1667     120    6 9.800000000000000e-01 6.967300000000000e+01 3.440600000000000e+01 6.053300000000000e+01
   1668     120    7 -1.090000000000000e+00 6.863700000000000e+01 3.101100000000000e+01 5.953800000000000e+01
   1669     120    3 1.900000000000000e-01 6.558700000000000e+01 2.907500000000000e+01 5.962400000000000e+01
   1670     120    4 -8.000000000000000e-02 6.298100000000000e+01 3.090600000000000e+01 6.088900000000000e+01
   1671     120    1 0.000000000000000e+00 6.385800000000000e+01 2.794800000000000e+01 5.629500000000000e+01
   1672     120    1 9.000000000000000e-02 6.087100000000000e+01 2.688500000000000e+01 5.398800000000000e+01
   1673     120    5 -9.000000000000000e-02 5.951600000000000e+01 2.576000000000000e+01 5.119600000000000e+01
   1674     120    1 0.000000000000000e+00 6.132300000000000e+01 2.635700000000000e+01 4.831800000000000e+01
   1675     120    2 0.000000000000000e+00 6.525200000000000e+01 2.868700000000000e+01 4.839200000000000e+01
   1676     120    1 0.000000000000000e+00 5.918700000000000e+01 3.205500000000000e+01 6.061600000000000e+01
   1677     120    1 9.000000000000000e-02 5.786400000000000e+01 3.544900000000000e+01 6.171000000000000e+01
   1678     120    5 -9.000000000000000e-02 5.928800000000000e+01 3.839000000000000e+01 6.245700000000000e+01
   1679     120    1 0.000000000000000e+00 6.257400000000000e+01 3.729500000000000e+01 6.342000000000000e+01
   1680     120    2 0.000000000000000e+00 6.578400000000001e+01 3.424300000000000e+01 6.454000000000001e+01
   1681     121    6 9.800000000000000e-01 5.493200000000000e+01 6.466800000000001e+01 2.735100000000000e+01
   1682     121    7 -1.090000000000000e+00 5.806900000000000e+01 6.342700000000000e+01 2.862200000000000e+01
   1683     121    3 1.900000000000000e-01 6.384400000000000e+01 6.249400000000000e+01 2.831700000000000e+01
   1684     121    4 -8.000000000000000e-02 6.044400000000000e+01 6.124900000000000e+01 2.729900000000000e+01
   1685     121    1 0.000000000000000e+00 6.793500000000000e+01 6.322000000000000e+01 2.842500000000000e+01
   1686     121    1 9.000000000000000e-02 6.991100000000000e+01 6.505700000000000e+01 2.670600000000000e+01
   1687     121    5 -9.000000000000000e-02 7.137200000000000e+01 6.598600000000000e+01 2.418700000000000e+01
   1688     121    1 0.000000000000000e+00 7.041700000000000e+01 6.893600000000001e+01 2.424400000000000e+01
   1689     121    2 0.000000000000000e+00 6.706000000000000e+01 7.101800000000000e+01 2.471500000000000e+01
   1690     121    1 0.000000000000000e+00 6.311700000000000e+01 6.297800000000000e+01 2.455800000000000e+01
   1691     121    1 9.000000000000000e-02 6.464000000000000e+01 6.624500000000000e+01 2.310400000000000e+01
   1692     121    5 -9.000000000000000e-02 6.340100000000000e+01 6.879000000000001e+01 2.402800000000000e+01
   1693     121    1 0.000000000000000e+00 6.460100000000000e+01 7.070000000000000e+01 2.666200000000000e+01
   1694     121    2 0.000000000000000e+00 6.791900000000000e+01 7.134699999999999e+01 2.927200000000000e+01
   1695     122    6 9.800000000000000e-01 7.251800000000000e+01 7.960200000000000e+01 1.637500000000000e+01
   1696     122    7 -1.090000000000000e+00 7.529100000000000e+01 8.053400000000001e+01 1.436100000000000e+01
   1697     122    3 1.900000000000000e-01 7.429100000000000e+01 8.071299999999999e+01 1.012300000000000e+01
   1698     122    4 -8.000000000000000e-02 7.631999999999999e+01 8.237400000000000e+01 1.116300000000000e+01
   1699     122    1 0.000000000000000e+00 7.316600000000000e+01 7.925100000000000e+01 6.329000000000000e+00
   1700     122    1 9.000000000000000e-02 7.047799999999999e+01 7.958499999999999e+01 4.057000000000000e+00
   1701     122    5 -9.000000000000000e-02 6.755500000000001e+01 7.869799999999999e+01 3.495000000000000e+00
   1702     122    1 0.000000000000000e+00 6.868200000000000e+01 7.615700000000000e+01 1.468000000000000e+00
   1703     122    2 0.000000000000000e+00 7.013100000000000e+01 7.408100000000000e+01 -1.839000000000000e+00
   1704     122    1 0.000000000000000e+00 7.865500000000000e+01 8.481600000000000e+01 8.968000000000000e+00
   1705     122    1 9.000000000000000e-02 7.684800000000000e+01 8.689100000000001e+01 6.783000000000000e+00
   1706     122    5 -9.000000000000000e-02 7.646200000000000e+01 8.839100000000001e+01 3.462000000000000e+00
   1707     122    1 0.000000000000000e+00 7.793700000000000e+01 9.087800000000000e+01 2.038000000000000e+00
   1708     122    2 0.000000000000000e+00 7.990700000000000e+01 9.419700000000000e+01 8.410000000000000e-01
   1709     123    6 9.800000000000000e-01 9.381000000000000e+00 2.582500000000000e+01 9.044400000000000e+01
   1710     123    7 -1.090000000000000e+00 6.365000000000000e+00 2.503400000000000e+01 8.853400000000001e+01
   1711     123    3 1.900000000000000e-01 5.405000000000000e+00 2.414300000000000e+01 8.291600000000000e+01
   1712     123    4 -8.000000000000000e-02 5.592000000000000e+00 2.225500000000000e+01 8.534399999999999e+01
   1713     123    1 0.000000000000000e+00 8.503000000000000e+00 2.499900000000000e+01 8.057100000000000e+01
   1714     123    1 9.000000000000000e-02 1.217000000000000e+01 2.602400000000000e+01 8.039200000000000e+01
   1715     123    5 -9.000000000000000e-02 1.385000000000000e+01 2.890100000000000e+01 8.130200000000001e+01
   1716     123    1 0.000000000000000e+00 1.389000000000000e+01 3.206300000000000e+01 8.046500000000000e+01
   1717     123    2 0.000000000000000e+00 1.365000000000000e+01 3.601200000000000e+01 8.202600000000000e+01
   1718     123    1 0.000000000000000e+00 4.576000000000000e+00 1.830700000000000e+01 8.444799999999999e+01
   1719     123    1 9.000000000000000e-02 3.801000000000000e+00 1.533600000000000e+01 8.245800000000000e+01
   1720     123    5 -9.000000000000000e-02 2.582000000000000e+00 1.222300000000000e+01 8.263000000000000e+01
   1721     123    1 0.000000000000000e+00 3.753000000000000e+00 9.031000000000001e+00 8.214700000000001e+01
   1722     123    2 0.000000000000000e+00 1.981000000000000e+00 5.689000000000000e+00 7.987400000000000e+01
   1723     124    6 9.800000000000000e-01 6.721800000000000e+01 4.974900000000000e+01 1.149640000000000e+02
   1724     124    7 -1.090000000000000e+00 6.688900000000000e+01 5.320100000000000e+01 1.160400000000000e+02
   1725     124    3 1.900000000000000e-01 6.884500000000000e+01 5.703900000000000e+01 1.206830000000000e+02
   1726     124    4 -8.000000000000000e-02 6.856300000000000e+01 5.808100000000000e+01 1.176140000000000e+02
   1727     124    1 0.000000000000000e+00 7.180300000000000e+01 5.816000000000000e+01 1.236360000000000e+02
   1728     124    1 9.000000000000000e-02 7.440000000000001e+01 6.071500000000000e+01 1.240720000000000e+02
   1729     124    5 -9.000000000000000e-02 7.643500000000000e+01 6.308200000000000e+01 1.259070000000000e+02
   1730     124    1 0.000000000000000e+00 7.566400000000000e+01 6.390200000000000e+01 1.295310000000000e+02
   1731     124    2 0.000000000000000e+00 7.206300000000000e+01 6.478700000000001e+01 1.315160000000000e+02
   1732     124    1 0.000000000000000e+00 7.184900000000000e+01 5.887300000000000e+01 1.160680000000000e+02
   1733     124    1 9.000000000000000e-02 7.408700000000000e+01 5.677400000000000e+01 1.143920000000000e+02
   1734     124    5 -9.000000000000000e-02 7.581699999999999e+01 5.383800000000000e+01 1.138550000000000e+02
   1735     124    1 0.000000000000000e+00 7.717900000000000e+01 5.283700000000000e+01 1.110120000000000e+02
   1736     124    2 0.000000000000000e+00 8.097199999999999e+01 5.129200000000000e+01 1.099120000000000e+02
   1737     125    6 9.800000000000000e-01 1.397000000000000e+01 2.291800000000000e+01 2.573700000000000e+01
   1738     125    7 -1.090000000000000e+00 1.395800000000000e+01 2.637200000000000e+01 2.623700000000000e+01
   1739     125    3 1.900000000000000e-01 1.911900000000000e+01 2.894800000000000e+01 2.749000000000000e+01
   1740     125    4 -8.000000000000000e-02 1.966900000000000e+01 2.536000000000000e+01 2.803800000000000e+01
   1741     125    1 0.000000000000000e+00 2.306500000000000e+01 2.973100000000000e+01 2.676600000000000e+01
   1742     125    1 9.000000000000000e-02 2.606100000000000e+01 3.202100000000000e+01 2.661800000000000e+01
   1743     125    5 -9.000000000000000e-02 2.897200000000000e+01 3.239800000000000e+01 2.811200000000000e+01
   1744     125    1 0.000000000000000e+00 2.856400000000000e+01 3.499500000000000e+01 3.040500000000000e+01
   1745     125    2 0.000000000000000e+00 2.704800000000000e+01 3.742700000000000e+01 3.317400000000000e+01
   1746     125    1 0.000000000000000e+00 2.269500000000000e+01 2.307300000000000e+01 2.722000000000000e+01
   1747     125    1 9.000000000000000e-02 2.451500000000000e+01 2.035400000000000e+01 2.532000000000000e+01
   1748     125    5 -9.000000000000000e-02 2.458200000000000e+01 2.008200000000000e+01 2.182900000000000e+01
   1749     125    1 0.000000000000000e+00 2.458200000000000e+01 1.867900000000000e+01 1.844100000000000e+01
   1750     125    2 0.000000000000000e+00 2.417600000000000e+01 1.695000000000000e+01 1.448000000000000e+01
   1751     126    6 9.800000000000000e-01 4.658400000000000e+01 9.805900000000000e+01 1.134800000000000e+01
   1752     126    7 -1.090000000000000e+00 4.523000000000000e+01 9.491200000000001e+01 1.048100000000000e+01
   1753     126    3 1.900000000000000e-01 4.934700000000000e+01 9.073900000000000e+01 1.202000000000000e+01
   1754     126    4 -8.000000000000000e-02 5.084400000000000e+01 9.428200000000000e+01 1.232500000000000e+01
   1755     126    1 0.000000000000000e+00 4.926600000000000e+01 8.698600000000000e+01 1.164900000000000e+01
   1756     126    1 9.000000000000000e-02 5.154500000000000e+01 8.498500000000000e+01 1.325500000000000e+01
   1757     126    5 -9.000000000000000e-02 5.376700000000000e+01 8.224500000000000e+01 1.253600000000000e+01
   1758     126    1 0.000000000000000e+00 5.388600000000000e+01 7.949400000000000e+01 1.425200000000000e+01
   1759     126    2 0.000000000000000e+00 5.028300000000000e+01 7.782700000000000e+01 1.582500000000000e+01
   1760     126    1 0.000000000000000e+00 5.387300000000000e+01 9.666100000000000e+01 1.162800000000000e+01
   1761     126    1 9.000000000000000e-02 5.464600000000000e+01 9.957400000000000e+01 9.537000000000001e+00
   1762     126    5 -9.000000000000000e-02 5.438200000000000e+01 1.025530000000000e+02 8.337999999999999e+00
   1763     126    1 0.000000000000000e+00 5.515600000000000e+01 1.019790000000000e+02 4.923000000000000e+00
   1764     126    2 0.000000000000000e+00 5.577100000000000e+01 9.817200000000000e+01 3.441000000000000e+00
   1765     127    6 9.800000000000000e-01 3.420000000000000e+01 6.409000000000000e+00 6.059000000000000e+01
   1766     127    7 -1.090000000000000e+00 3.088300000000000e+01 6.921000000000000e+00 5.938600000000000e+01
   1767     127    3 1.900000000000000e-01 3.166400000000000e+01 3.843000000000000e+00 5.710700000000000e+01
   1768     127    4 -8.000000000000000e-02 2.888500000000000e+01 2.666000000000000e+00 5.939600000000000e+01
   1769     127    1 0.000000000000000e+00 3.512900000000000e+01 3.035000000000000e+00 5.710100000000000e+01
   1770     127    1 9.000000000000000e-02 3.794700000000000e+01 4.793000000000000e+00 5.847200000000000e+01
   1771     127    5 -9.000000000000000e-02 4.047700000000000e+01 5.399000000000000e+00 6.096900000000000e+01
   1772     127    1 0.000000000000000e+00 4.198400000000000e+01 4.003000000000000e+00 6.377200000000000e+01
   1773     127    2 0.000000000000000e+00 4.556800000000000e+01 3.888000000000000e+00 6.448800000000000e+01
   1774     127    1 0.000000000000000e+00 3.201200000000000e+01 2.260000000000000e-01 5.997600000000000e+01
   1775     127    1 9.000000000000000e-02 3.315900000000000e+01 -3.065000000000000e+00 5.963000000000000e+01
   1776     127    5 -9.000000000000000e-02 3.102900000000000e+01 -5.461000000000000e+00 6.058700000000000e+01
   1777     127    1 0.000000000000000e+00 2.856400000000000e+01 -5.186000000000000e+00 6.312900000000000e+01
   1778     127    2 0.000000000000000e+00 2.871800000000000e+01 -3.256000000000000e+00 6.679900000000001e+01
   1779     128    6 9.800000000000000e-01 8.785899999999999e+01 5.727500000000000e+01 6.945399999999999e+01
   1780     128    7 -1.090000000000000e+00 8.718200000000000e+01 5.560700000000000e+01 7.265100000000000e+01
   1781     128    3 1.900000000000000e-01 8.921100000000000e+01 5.549700000000000e+01 7.607599999999999e+01
   1782     128    4 -8.000000000000000e-02 8.828300000000000e+01 5.798200000000000e+01 7.602700000000000e+01
   1783     128    1 0.000000000000000e+00 9.234800000000000e+01 5.275600000000000e+01 7.551700000000000e+01
   1784     128    1 9.000000000000000e-02 9.402100000000000e+01 4.969300000000000e+01 7.610299999999999e+01
   1785     128    5 -9.000000000000000e-02 9.641900000000000e+01 4.795100000000000e+01 7.758100000000000e+01
   1786     128    1 0.000000000000000e+00 9.507100000000000e+01 4.557700000000000e+01 7.917000000000000e+01
   1787     128    2 0.000000000000000e+00 9.135299999999999e+01 4.390400000000000e+01 7.952000000000000e+01
   1788     128    1 0.000000000000000e+00 8.888400000000000e+01 6.076600000000000e+01 7.817800000000000e+01
   1789     128    1 9.000000000000000e-02 9.028200000000000e+01 6.194700000000000e+01 8.088400000000000e+01
   1790     128    5 -9.000000000000000e-02 9.157599999999999e+01 6.157500000000000e+01 8.384200000000000e+01
   1791     128    1 0.000000000000000e+00 9.194900000000000e+01 5.837400000000000e+01 8.550500000000000e+01
   1792     128    2 0.000000000000000e+00 9.380400000000000e+01 5.424700000000000e+01 8.533100000000000e+01
   1793     129    6 9.800000000000000e-01 5.288900000000000e+01 1.046290000000000e+02 1.199560000000000e+02
   1794     129    7 -1.090000000000000e+00 5.244600000000000e+01 1.070950000000000e+02 1.222480000000000e+02
   1795     129    3 1.900000000000000e-01 5.381700000000000e+01 1.064260000000000e+02 1.263990000000000e+02
   1796     129    4 -8.000000000000000e-02 5.169000000000000e+01 1.042060000000000e+02 1.269000000000000e+02
   1797     129    1 0.000000000000000e+00 5.459500000000000e+01 1.073370000000000e+02 1.302590000000000e+02
   1798     129    1 9.000000000000000e-02 5.254600000000000e+01 1.068130000000000e+02 1.329490000000000e+02
   1799     129    5 -9.000000000000000e-02 4.983000000000000e+01 1.066580000000000e+02 1.353390000000000e+02
   1800     129    1 0.000000000000000e+00 4.930700000000000e+01 1.045570000000000e+02 1.383020000000000e+02
   1801     129    2 0.000000000000000e+00 5.210700000000000e+01 1.022480000000000e+02 1.405970000000000e+02
   1802     129    1 0.000000000000000e+00 5.020000000000000e+01 1.020740000000000e+02 1.299910000000000e+02
   1803     129    1 9.000000000000000e-02 5.116900000000000e+01 9.991000000000000e+01 1.329120000000000e+02
   1804     129    5 -9.000000000000000e-02 5.013400000000000e+01 1.007550000000000e+02 1.354720000000000e+02
   1805     129    1 0.000000000000000e+00 4.656700000000000e+01 1.009170000000000e+02 1.358230000000000e+02
   1806     129    2 0.000000000000000e+00 4.323700000000000e+01 1.022760000000000e+02 1.352800000000000e+02
   1807     130    6 9.800000000000000e-01 1.313000000000000e+00 3.771400000000000e+01 1.034620000000000e+02
   1808     130    7 -1.090000000000000e+00 1.150000000000000e+00 3.519700000000000e+01 1.008320000000000e+02
   1809     130    3 1.900000000000000e-01 2.253000000000000e+00 2.940500000000000e+01 1.028690000000000e+02
   1810     130    4 -8.000000000000000e-02 2.638000000000000e+00 3.205900000000000e+01 9.995000000000000e+01
   1811     130    1 0.000000000000000e+00 4.750000000000000e-01 2.626600000000000e+01 1.044210000000000e+02
   1812     130    1 9.000000000000000e-02 -3.125000000000000e+00 2.535900000000000e+01 1.042490000000000e+02
   1813     130    5 -9.000000000000000e-02 -5.849000000000000e+00 2.402600000000000e+01 1.023960000000000e+02
   1814     130    1 0.000000000000000e+00 -8.308000000000000e+00 2.167000000000000e+01 1.011870000000000e+02
   1815     130    2 0.000000000000000e+00 -9.244999999999999e+00 1.938000000000000e+01 1.049470000000000e+02
   1816     130    1 0.000000000000000e+00 5.648000000000000e+00 2.938800000000000e+01 9.888300000000000e+01
   1817     130    1 9.000000000000000e-02 7.221000000000000e+00 2.742000000000000e+01 9.714700000000001e+01
   1818     130    5 -9.000000000000000e-02 8.489000000000001e+00 2.671700000000000e+01 9.372700000000000e+01
   1819     130    1 0.000000000000000e+00 8.539000000000000e+00 2.997400000000000e+01 9.172900000000000e+01
   1820     130    2 0.000000000000000e+00 1.141900000000000e+01 3.237700000000000e+01 9.038900000000000e+01
   1821     131    6 9.800000000000000e-01 5.385500000000000e+01 3.891000000000000e+01 9.518800000000000e+01
   1822     131    7 -1.090000000000000e+00 5.719200000000000e+01 3.986300000000000e+01 9.505000000000000e+01
   1823     131    3 1.900000000000000e-01 6.213400000000000e+01 4.183600000000000e+01 9.395800000000000e+01
   1824     131    4 -8.000000000000000e-02 5.999500000000000e+01 4.357200000000000e+01 9.174100000000000e+01
   1825     131    1 0.000000000000000e+00 6.545800000000000e+01 4.003200000000000e+01 9.238200000000001e+01
   1826     131    1 9.000000000000000e-02 6.860599999999999e+01 3.892200000000000e+01 9.319799999999999e+01
   1827     131    5 -9.000000000000000e-02 7.064400000000001e+01 3.945400000000000e+01 9.586000000000000e+01
   1828     131    1 0.000000000000000e+00 6.886900000000000e+01 4.097600000000000e+01 9.814700000000001e+01
   1829     131    2 0.000000000000000e+00 6.516500000000001e+01 4.205100000000000e+01 9.952000000000000e+01
   1830     131    1 0.000000000000000e+00 5.881900000000000e+01 4.623000000000000e+01 8.916800000000001e+01
   1831     131    1 9.000000000000000e-02 5.837700000000000e+01 4.693500000000000e+01 8.619400000000000e+01
   1832     131    5 -9.000000000000000e-02 5.801400000000000e+01 4.485300000000000e+01 8.295800000000000e+01
   1833     131    1 0.000000000000000e+00 5.772500000000000e+01 4.268400000000000e+01 8.009399999999999e+01
   1834     131    2 0.000000000000000e+00 5.750100000000000e+01 3.922600000000000e+01 7.795500000000000e+01
   1835     132    6 9.800000000000000e-01 1.954300000000000e+01 1.163200000000000e+02 3.097100000000000e+01
   1836     132    7 -1.090000000000000e+00 2.146600000000000e+01 1.178060000000000e+02 2.875100000000000e+01
   1837     132    3 1.900000000000000e-01 2.099300000000000e+01 1.221380000000000e+02 3.249700000000000e+01
   1838     132    4 -8.000000000000000e-02 2.445300000000000e+01 1.196580000000000e+02 3.114900000000000e+01
   1839     132    1 0.000000000000000e+00 1.822300000000000e+01 1.248330000000000e+02 3.193000000000000e+01
   1840     132    1 9.000000000000000e-02 1.620500000000000e+01 1.271440000000000e+02 3.021500000000000e+01
   1841     132    5 -9.000000000000000e-02 1.427300000000000e+01 1.284830000000000e+02 2.765700000000000e+01
   1842     132    1 0.000000000000000e+00 1.328500000000000e+01 1.289410000000000e+02 2.448200000000000e+01
   1843     132    2 0.000000000000000e+00 1.055100000000000e+01 1.318780000000000e+02 2.563200000000000e+01
   1844     132    1 0.000000000000000e+00 2.678800000000000e+01 1.210940000000000e+02 3.434700000000000e+01
   1845     132    1 9.000000000000000e-02 2.574300000000000e+01 1.223290000000000e+02 3.779900000000000e+01
   1846     132    5 -9.000000000000000e-02 2.771000000000000e+01 1.237530000000000e+02 4.017300000000000e+01
   1847     132    1 0.000000000000000e+00 2.998900000000000e+01 1.223670000000000e+02 4.237400000000000e+01
   1848     132    2 0.000000000000000e+00 3.322300000000000e+01 1.205660000000000e+02 4.127100000000000e+01
   1849     133    6 9.800000000000000e-01 1.468400000000000e+01 1.147240000000000e+02 3.082500000000000e+01
   1850     133    7 -1.090000000000000e+00 1.744300000000000e+01 1.127030000000000e+02 3.177000000000000e+01
   1851     133    3 1.900000000000000e-01 1.694800000000000e+01 1.074630000000000e+02 3.331700000000000e+01
   1852     133    4 -8.000000000000000e-02 2.118700000000000e+01 1.092120000000000e+02 3.426400000000000e+01
   1853     133    1 0.000000000000000e+00 1.529800000000000e+01 1.038150000000000e+02 3.246500000000000e+01
   1854     133    1 9.000000000000000e-02 1.274600000000000e+01 1.012640000000000e+02 3.243300000000000e+01
   1855     133    5 -9.000000000000000e-02 9.375000000000000e+00 1.001340000000000e+02 3.309600000000000e+01
   1856     133    1 0.000000000000000e+00 8.257000000000000e+00 1.030510000000000e+02 3.467300000000000e+01
   1857     133    2 0.000000000000000e+00 7.944000000000000e+00 1.027640000000000e+02 3.878900000000000e+01
   1858     133    1 0.000000000000000e+00 2.293800000000000e+01 1.056180000000000e+02 3.421500000000000e+01
   1859     133    1 9.000000000000000e-02 2.605800000000000e+01 1.052390000000000e+02 3.591100000000000e+01
   1860     133    5 -9.000000000000000e-02 2.874400000000000e+01 1.071810000000000e+02 3.577300000000000e+01
   1861     133    1 0.000000000000000e+00 3.127300000000000e+01 1.055500000000000e+02 3.402400000000000e+01
   1862     133    2 0.000000000000000e+00 3.366400000000000e+01 1.042380000000000e+02 3.584600000000000e+01
   1863     134    6 9.800000000000000e-01 4.358100000000000e+01 1.047890000000000e+02 1.052420000000000e+02
   1864     134    7 -1.090000000000000e+00 4.596300000000000e+01 1.027080000000000e+02 1.033200000000000e+02
   1865     134    3 1.900000000000000e-01 4.264200000000000e+01 9.854600000000001e+01 1.007050000000000e+02
   1866     134    4 -8.000000000000000e-02 4.619700000000000e+01 9.824299999999999e+01 9.973500000000000e+01
   1867     134    1 0.000000000000000e+00 3.945900000000000e+01 9.714200000000000e+01 9.956399999999999e+01
   1868     134    1 9.000000000000000e-02 3.778500000000000e+01 9.714500000000000e+01 9.598999999999999e+01
   1869     134    5 -9.000000000000000e-02 3.864900000000000e+01 9.813400000000000e+01 9.300500000000000e+01
   1870     134    1 0.000000000000000e+00 3.957100000000000e+01 9.603800000000000e+01 9.029200000000000e+01
   1871     134    2 0.000000000000000e+00 4.327900000000000e+01 9.429400000000000e+01 9.096899999999999e+01
   1872     134    1 0.000000000000000e+00 4.645100000000000e+01 9.427800000000001e+01 9.996800000000000e+01
   1873     134    1 9.000000000000000e-02 4.313900000000000e+01 9.202900000000000e+01 1.003680000000000e+02
   1874     134    5 -9.000000000000000e-02 4.104900000000000e+01 8.998399999999999e+01 9.878600000000000e+01
   1875     134    1 0.000000000000000e+00 4.258700000000000e+01 8.753400000000001e+01 9.710500000000000e+01
   1876     134    2 0.000000000000000e+00 4.561500000000000e+01 8.715600000000001e+01 9.371100000000000e+01
   1877     135    6 9.800000000000000e-01 8.488800000000001e+01 1.069520000000000e+02 1.140530000000000e+02
   1878     135    7 -1.090000000000000e+00 8.155400000000000e+01 1.059080000000000e+02 1.134090000000000e+02
   1879     135    3 1.900000000000000e-01 7.632500000000000e+01 1.077950000000000e+02 1.113840000000000e+02
   1880     135    4 -8.000000000000000e-02 7.716800000000001e+01 1.103800000000000e+02 1.152410000000000e+02
   1881     135    1 0.000000000000000e+00 7.304400000000000e+01 1.060120000000000e+02 1.095600000000000e+02
   1882     135    1 9.000000000000000e-02 7.038000000000000e+01 1.038170000000000e+02 1.105740000000000e+02
   1883     135    5 -9.000000000000000e-02 7.012600000000000e+01 1.014610000000000e+02 1.125610000000000e+02
   1884     135    1 0.000000000000000e+00 7.300100000000000e+01 1.003930000000000e+02 1.138440000000000e+02
   1885     135    2 0.000000000000000e+00 7.663100000000000e+01 1.027660000000000e+02 1.149560000000000e+02
   1886     135    1 0.000000000000000e+00 7.313100000000000e+01 1.098160000000000e+02 1.159870000000000e+02
   1887     135    1 9.000000000000000e-02 6.955500000000001e+01 1.098210000000000e+02 1.164220000000000e+02
   1888     135    5 -9.000000000000000e-02 6.653900000000000e+01 1.097360000000000e+02 1.165030000000000e+02
   1889     135    1 0.000000000000000e+00 6.508799999999999e+01 1.089640000000000e+02 1.131760000000000e+02
   1890     135    2 0.000000000000000e+00 6.160300000000000e+01 1.114580000000000e+02 1.128550000000000e+02
   1891     136    6 9.800000000000000e-01 1.621400000000000e+01 8.345399999999999e+01 5.615600000000000e+01
   1892     136    7 -1.090000000000000e+00 1.899700000000000e+01 8.277600000000000e+01 5.390100000000000e+01
   1893     136    3 1.900000000000000e-01 1.864700000000000e+01 8.830400000000000e+01 5.430500000000000e+01
   1894     136    4 -8.000000000000000e-02 2.064400000000000e+01 8.623500000000000e+01 5.303200000000000e+01
   1895     136    1 0.000000000000000e+00 1.518800000000000e+01 8.808199999999999e+01 5.185600000000000e+01
   1896     136    1 9.000000000000000e-02 1.186600000000000e+01 8.905500000000001e+01 5.263200000000000e+01
   1897     136    5 -9.000000000000000e-02 1.326100000000000e+01 9.086600000000000e+01 5.511600000000000e+01
   1898     136    1 0.000000000000000e+00 1.346700000000000e+01 9.450500000000000e+01 5.591800000000000e+01
   1899     136    2 0.000000000000000e+00 1.539900000000000e+01 9.714700000000001e+01 5.848700000000000e+01
   1900     136    1 0.000000000000000e+00 2.423700000000000e+01 8.455800000000001e+01 5.258600000000000e+01
   1901     136    1 9.000000000000000e-02 2.453400000000000e+01 8.140000000000001e+01 5.436000000000000e+01
   1902     136    5 -9.000000000000000e-02 2.188500000000000e+01 7.992800000000000e+01 5.663900000000000e+01
   1903     136    1 0.000000000000000e+00 1.982800000000000e+01 8.179800000000000e+01 5.879900000000000e+01
   1904     136    2 0.000000000000000e+00 1.644400000000000e+01 8.391000000000000e+01 6.051300000000000e+01
   1905     137    6 9.800000000000000e-01 9.373500000000000e+01 6.236400000000000e+01 7.442700000000001e+01
   1906     137    7 -1.090000000000000e+00 9.396500000000000e+01 6.574400000000000e+01 7.519499999999999e+01
   1907     137    3 1.900000000000000e-01 9.276600000000001e+01 6.907299999999999e+01 7.734699999999999e+01
   1908     137    4 -8.000000000000000e-02 9.435299999999999e+01 6.668500000000000e+01 7.964500000000000e+01
   1909     137    1 0.000000000000000e+00 9.060899999999999e+01 7.059500000000000e+01 7.426500000000000e+01
   1910     137    1 9.000000000000000e-02 8.872499999999999e+01 7.143100000000000e+01 7.109000000000000e+01
   1911     137    5 -9.000000000000000e-02 8.573900000000000e+01 6.997300000000000e+01 7.179000000000001e+01
   1912     137    1 0.000000000000000e+00 8.274700000000000e+01 6.954200000000000e+01 7.230000000000000e+01
   1913     137    2 0.000000000000000e+00 7.918800000000000e+01 6.747499999999999e+01 7.251100000000000e+01
   1914     137    1 0.000000000000000e+00 9.814100000000001e+01 6.600900000000000e+01 8.087400000000000e+01
   1915     137    1 9.000000000000000e-02 1.006420000000000e+02 6.670399999999999e+01 8.264700000000001e+01
   1916     137    5 -9.000000000000000e-02 1.035290000000000e+02 6.872900000000000e+01 8.383000000000000e+01
   1917     137    1 0.000000000000000e+00 1.054930000000000e+02 7.120600000000000e+01 8.229300000000001e+01
   1918     137    2 0.000000000000000e+00 1.062860000000000e+02 7.479700000000000e+01 8.365900000000001e+01
   1919     138    6 9.800000000000000e-01 6.296700000000000e+01 1.438200000000000e+01 6.996599999999999e+01
   1920     138    7 -1.090000000000000e+00 6.665800000000000e+01 1.447500000000000e+01 6.990500000000000e+01
   1921     138    3 1.900000000000000e-01 7.055100000000000e+01 9.656000000000001e+00 6.890200000000000e+01
   1922     138    4 -8.000000000000000e-02 7.162600000000000e+01 1.246900000000000e+01 6.647100000000000e+01
   1923     138    1 0.000000000000000e+00 7.027100000000000e+01 6.812000000000000e+00 7.149700000000000e+01
   1924     138    1 9.000000000000000e-02 6.921700000000000e+01 3.081000000000000e+00 7.168899999999999e+01
   1925     138    5 -9.000000000000000e-02 6.991800000000001e+01 2.210000000000000e-01 7.295000000000000e+01
   1926     138    1 0.000000000000000e+00 7.053400000000001e+01 -2.810000000000000e+00 7.086499999999999e+01
   1927     138    2 0.000000000000000e+00 7.211400000000000e+01 -4.612000000000000e+00 6.804100000000000e+01
   1928     138    1 0.000000000000000e+00 7.545300000000000e+01 1.301800000000000e+01 6.471700000000000e+01
   1929     138    1 9.000000000000000e-02 7.905100000000000e+01 1.370000000000000e+01 6.467300000000000e+01
   1930     138    5 -9.000000000000000e-02 8.136400000000000e+01 1.150300000000000e+01 6.527700000000000e+01
   1931     138    1 0.000000000000000e+00 8.479500000000000e+01 1.154500000000000e+01 6.592600000000000e+01
   1932     138    2 0.000000000000000e+00 8.783799999999999e+01 1.323700000000000e+01 6.816500000000001e+01
   1933     139    6 9.800000000000000e-01 1.481000000000000e+00 3.427600000000000e+01 8.249200000000000e+01
   1934     139    7 -1.090000000000000e+00 1.797000000000000e+00 3.590300000000000e+01 7.940700000000000e+01
   1935     139    3 1.900000000000000e-01 9.790000000000000e-01 4.155800000000000e+01 7.806300000000000e+01
   1936     139    4 -8.000000000000000e-02 -2.068000000000000e+00 3.962200000000000e+01 8.154900000000001e+01
   1937     139    1 0.000000000000000e+00 3.340000000000000e-01 4.489900000000000e+01 7.691600000000000e+01
   1938     139    1 9.000000000000000e-02 -3.131000000000000e+00 4.587300000000000e+01 7.709200000000000e+01
   1939     139    5 -9.000000000000000e-02 -6.070000000000000e+00 4.550900000000000e+01 7.481000000000000e+01
   1940     139    1 0.000000000000000e+00 -7.332000000000000e+00 4.830700000000000e+01 7.310500000000000e+01
   1941     139    2 0.000000000000000e+00 -8.173000000000000e+00 5.252800000000000e+01 7.380600000000000e+01
   1942     139    1 0.000000000000000e+00 -5.147000000000000e+00 3.764400000000000e+01 8.206100000000001e+01
   1943     139    1 9.000000000000000e-02 -5.576000000000000e+00 3.454800000000000e+01 8.139800000000000e+01
   1944     139    5 -9.000000000000000e-02 -7.467000000000000e+00 3.127300000000000e+01 8.162800000000000e+01
   1945     139    1 0.000000000000000e+00 -7.179000000000000e+00 2.827200000000000e+01 8.244300000000000e+01
   1946     139    2 0.000000000000000e+00 -3.556000000000000e+00 2.683000000000000e+01 8.445200000000000e+01
   1947     140    6 9.800000000000000e-01 1.193820000000000e+02 8.122400000000000e+01 1.042840000000000e+02
   1948     140    7 -1.090000000000000e+00 1.229020000000000e+02 8.110899999999999e+01 1.041740000000000e+02
   1949     140    3 1.900000000000000e-01 1.259000000000000e+02 8.249100000000000e+01 1.066350000000000e+02
   1950     140    4 -8.000000000000000e-02 1.257120000000000e+02 8.647700000000000e+01 1.054420000000000e+02
   1951     140    1 0.000000000000000e+00 1.298630000000000e+02 8.205000000000000e+01 1.068060000000000e+02
   1952     140    1 9.000000000000000e-02 1.327960000000000e+02 8.301400000000000e+01 1.083250000000000e+02
   1953     140    5 -9.000000000000000e-02 1.358290000000000e+02 8.329800000000000e+01 1.098520000000000e+02
   1954     140    1 0.000000000000000e+00 1.380130000000000e+02 8.161300000000000e+01 1.120720000000000e+02
   1955     140    2 0.000000000000000e+00 1.411200000000000e+02 7.978600000000000e+01 1.144690000000000e+02
   1956     140    1 0.000000000000000e+00 1.283010000000000e+02 8.850000000000000e+01 1.044990000000000e+02
   1957     140    1 9.000000000000000e-02 1.290230000000000e+02 9.188700000000000e+01 1.051570000000000e+02
   1958     140    5 -9.000000000000000e-02 1.316940000000000e+02 9.352300000000000e+01 1.039510000000000e+02
   1959     140    1 0.000000000000000e+00 1.310450000000000e+02 9.655600000000000e+01 1.040280000000000e+02
   1960     140    2 0.000000000000000e+00 1.277680000000000e+02 9.937600000000000e+01 1.035200000000000e+02
   1961     141    6 9.800000000000000e-01 8.862400000000000e+01 3.890800000000000e+01 3.352100000000000e+01
   1962     141    7 -1.090000000000000e+00 8.673300000000000e+01 4.023000000000000e+01 3.603500000000000e+01
   1963     141    3 1.900000000000000e-01 8.261600000000000e+01 4.051400000000000e+01 3.687800000000000e+01
   1964     141    4 -8.000000000000000e-02 8.425200000000000e+01 4.197000000000000e+01 3.841000000000000e+01
   1965     141    1 0.000000000000000e+00 8.274400000000000e+01 3.734400000000000e+01 3.931000000000000e+01
   1966     141    1 9.000000000000000e-02 8.316800000000001e+01 3.568600000000000e+01 4.198900000000000e+01
   1967     141    5 -9.000000000000000e-02 8.224100000000000e+01 3.261100000000000e+01 4.318700000000000e+01
   1968     141    1 0.000000000000000e+00 8.432500000000000e+01 2.989200000000000e+01 4.351500000000000e+01
   1969     141    2 0.000000000000000e+00 8.330700000000000e+01 2.592800000000000e+01 4.331300000000000e+01
   1970     141    1 0.000000000000000e+00 8.447499999999999e+01 4.549900000000000e+01 3.658300000000000e+01
   1971     141    1 9.000000000000000e-02 8.426800000000000e+01 4.674300000000000e+01 3.330200000000000e+01
   1972     141    5 -9.000000000000000e-02 8.603200000000000e+01 4.746700000000000e+01 3.011400000000000e+01
   1973     141    1 0.000000000000000e+00 8.899700000000000e+01 4.675600000000000e+01 2.852000000000000e+01
   1974     141    2 0.000000000000000e+00 9.088900000000000e+01 4.854700000000000e+01 2.584000000000000e+01
   1975     142    6 9.800000000000000e-01 7.179300000000001e+01 1.117570000000000e+02 9.938500000000001e+01
   1976     142    7 -1.090000000000000e+00 7.181200000000000e+01 1.090630000000000e+02 1.015410000000000e+02
   1977     142    3 1.900000000000000e-01 7.167900000000000e+01 1.108780000000000e+02 1.045360000000000e+02
   1978     142    4 -8.000000000000000e-02 6.822600000000000e+01 1.122050000000000e+02 1.037480000000000e+02
   1979     142    1 0.000000000000000e+00 6.892500000000000e+01 1.098030000000000e+02 1.072240000000000e+02
   1980     142    1 9.000000000000000e-02 6.544600000000000e+01 1.109990000000000e+02 1.083710000000000e+02
   1981     142    5 -9.000000000000000e-02 6.249400000000000e+01 1.133260000000000e+02 1.089980000000000e+02
   1982     142    1 0.000000000000000e+00 6.282900000000000e+01 1.154110000000000e+02 1.116530000000000e+02
   1983     142    2 0.000000000000000e+00 6.433799999999999e+01 1.166880000000000e+02 1.153170000000000e+02
   1984     142    1 0.000000000000000e+00 6.500100000000000e+01 1.128550000000000e+02 1.049830000000000e+02
   1985     142    1 9.000000000000000e-02 6.198000000000000e+01 1.146260000000000e+02 1.059910000000000e+02
   1986     142    5 -9.000000000000000e-02 6.253900000000000e+01 1.164260000000000e+02 1.081520000000000e+02
   1987     142    1 0.000000000000000e+00 6.522700000000000e+01 1.186180000000000e+02 1.080350000000000e+02
   1988     142    2 0.000000000000000e+00 6.868500000000000e+01 1.175530000000000e+02 1.053280000000000e+02
   1989     143    6 9.800000000000000e-01 1.054190000000000e+02 4.796000000000000e+00 4.589400000000000e+01
   1990     143    7 -1.090000000000000e+00 1.020850000000000e+02 5.026000000000000e+00 4.536800000000000e+01
   1991     143    3 1.900000000000000e-01 9.941400000000000e+01 9.474000000000000e+00 4.734100000000000e+01
   1992     143    4 -8.000000000000000e-02 1.036860000000000e+02 8.718000000000000e+00 4.701800000000000e+01
   1993     143    1 0.000000000000000e+00 9.682200000000000e+01 9.355000000000000e+00 5.032600000000000e+01
   1994     143    1 9.000000000000000e-02 9.429000000000001e+01 8.702000000000000e+00 5.281400000000000e+01
   1995     143    5 -9.000000000000000e-02 9.370000000000000e+01 8.539000000000000e+00 5.653300000000000e+01
   1996     143    1 0.000000000000000e+00 9.200500000000000e+01 1.137200000000000e+01 5.711900000000000e+01
   1997     143    2 0.000000000000000e+00 9.061300000000000e+01 1.411600000000000e+01 6.012400000000000e+01
   1998     143    1 0.000000000000000e+00 1.053100000000000e+02 8.763000000000000e+00 5.042700000000000e+01
   1999     143    1 9.000000000000000e-02 1.081350000000000e+02 8.831000000000000e+00 5.307300000000000e+01
   2000     143    5 -9.000000000000000e-02 1.111490000000000e+02 1.044800000000000e+01 5.393000000000000e+01
   2001     143    1 0.000000000000000e+00 1.130740000000000e+02 1.279000000000000e+01 5.349000000000000e+01
   2002     143    2 0.000000000000000e+00 1.171100000000000e+02 1.350100000000000e+01 5.293900000000000e+01
   2003     144    6 9.800000000000000e-01 1.115910000000000e+02 3.677800000000000e+01 8.401900000000001e+01
   2004     144    7 -1.090000000000000e+00 1.136240000000000e+02 3.403100000000000e+01 8.347100000000000e+01
   2005     144    3 1.900000000000000e-01 1.168970000000000e+02 3.440600000000000e+01 7.808799999999999e+01
   2006     144    4 -8.000000000000000e-02 1.130700000000000e+02 3.274500000000000e+01 7.931500000000000e+01
   2007     144    1 0.000000000000000e+00 1.177630000000000e+02 3.742100000000000e+01 7.547000000000000e+01
   2008     144    1 9.000000000000000e-02 1.199260000000000e+02 3.960000000000000e+01 7.284399999999999e+01
   2009     144    5 -9.000000000000000e-02 1.227150000000000e+02 4.194900000000000e+01 7.345900000000000e+01
   2010     144    1 0.000000000000000e+00 1.253910000000000e+02 4.175400000000000e+01 7.601600000000001e+01
   2011     144    2 0.000000000000000e+00 1.263990000000000e+02 3.893000000000000e+01 7.900300000000000e+01
   2012     144    1 0.000000000000000e+00 1.126540000000000e+02 3.029900000000000e+01 7.650000000000000e+01
   2013     144    1 9.000000000000000e-02 1.137100000000000e+02 3.136700000000000e+01 7.311400000000000e+01
   2014     144    5 -9.000000000000000e-02 1.125580000000000e+02 3.182000000000000e+01 7.011799999999999e+01
   2015     144    1 0.000000000000000e+00 1.091270000000000e+02 3.235300000000000e+01 6.881600000000000e+01
   2016     144    2 0.000000000000000e+00 1.055210000000000e+02 3.472600000000000e+01 6.863600000000000e+01
   2017     145    6 9.800000000000000e-01 6.325100000000000e+01 1.060200000000000e+01 2.859100000000000e+01
   2018     145    7 -1.090000000000000e+00 6.063800000000000e+01 1.251100000000000e+01 2.974000000000000e+01
   2019     145    3 1.900000000000000e-01 5.859100000000000e+01 1.695600000000000e+01 2.898100000000000e+01
   2020     145    4 -8.000000000000000e-02 6.110200000000000e+01 1.578300000000000e+01 2.777800000000000e+01
   2021     145    1 0.000000000000000e+00 5.763700000000000e+01 2.114600000000000e+01 2.892600000000000e+01
   2022     145    1 9.000000000000000e-02 5.706800000000000e+01 2.454600000000000e+01 2.806600000000000e+01
   2023     145    5 -9.000000000000000e-02 5.897300000000000e+01 2.641700000000000e+01 2.623300000000000e+01
   2024     145    1 0.000000000000000e+00 6.253400000000000e+01 2.570000000000000e+01 2.656000000000000e+01
   2025     145    2 0.000000000000000e+00 6.549500000000000e+01 2.711300000000000e+01 2.916200000000000e+01
   2026     145    1 0.000000000000000e+00 6.497600000000000e+01 1.727200000000000e+01 2.840800000000000e+01
   2027     145    1 9.000000000000000e-02 6.727300000000000e+01 1.666300000000000e+01 3.128400000000000e+01
   2028     145    5 -9.000000000000000e-02 6.901600000000001e+01 1.482600000000000e+01 3.330600000000000e+01
   2029     145    1 0.000000000000000e+00 7.176100000000000e+01 1.394100000000000e+01 3.545900000000000e+01
   2030     145    2 0.000000000000000e+00 7.581800000000000e+01 1.396800000000000e+01 3.606100000000000e+01
   2031     146    6 9.800000000000000e-01 3.928500000000000e+01 1.551000000000000e+01 9.421200000000000e+01
   2032     146    7 -1.090000000000000e+00 3.655300000000000e+01 1.770200000000000e+01 9.358199999999999e+01
   2033     146    3 1.900000000000000e-01 3.476000000000000e+01 2.201700000000000e+01 9.046299999999999e+01
   2034     146    4 -8.000000000000000e-02 3.815900000000000e+01 1.946100000000000e+01 8.883400000000000e+01
   2035     146    1 0.000000000000000e+00 3.211600000000000e+01 1.980000000000000e+01 8.843899999999999e+01
   2036     146    1 9.000000000000000e-02 3.064800000000000e+01 1.712400000000000e+01 8.609699999999999e+01
   2037     146    5 -9.000000000000000e-02 2.850500000000000e+01 1.469700000000000e+01 8.548800000000000e+01
   2038     146    1 0.000000000000000e+00 2.947100000000000e+01 1.131900000000000e+01 8.503000000000000e+01
   2039     146    2 0.000000000000000e+00 3.224900000000000e+01 8.442000000000000e+00 8.331699999999999e+01
   2040     146    1 0.000000000000000e+00 3.801800000000000e+01 1.810300000000000e+01 8.505000000000000e+01
   2041     146    1 9.000000000000000e-02 3.907200000000000e+01 1.670300000000000e+01 8.226800000000000e+01
   2042     146    5 -9.000000000000000e-02 4.004600000000000e+01 1.360800000000000e+01 8.119700000000000e+01
   2043     146    1 0.000000000000000e+00 4.079300000000000e+01 1.050500000000000e+01 8.127800000000001e+01
   2044     146    2 0.000000000000000e+00 4.182200000000000e+01 6.710000000000000e+00 8.284000000000000e+01
   2045     147    6 9.800000000000000e-01 3.285100000000000e+01 1.048250000000000e+02 8.918500000000000e+01
   2046     147    7 -1.090000000000000e+00 3.199300000000000e+01 1.082590000000000e+02 8.979700000000000e+01
   2047     147    3 1.900000000000000e-01 2.800900000000000e+01 1.098430000000000e+02 9.056600000000000e+01
   2048     147    4 -8.000000000000000e-02 2.787600000000000e+01 1.073310000000000e+02 9.040300000000001e+01
   2049     147    1 0.000000000000000e+00 2.461100000000000e+01 1.123440000000000e+02 9.129000000000001e+01
   2050     147    1 9.000000000000000e-02 2.263700000000000e+01 1.147740000000000e+02 9.325800000000000e+01
   2051     147    5 -9.000000000000000e-02 2.012700000000000e+01 1.174410000000000e+02 9.352800000000001e+01
   2052     147    1 0.000000000000000e+00 1.683100000000000e+01 1.164140000000000e+02 9.327600000000000e+01
   2053     147    2 0.000000000000000e+00 1.313200000000000e+01 1.169380000000000e+02 9.498200000000000e+01
   2054     147    1 0.000000000000000e+00 2.507800000000000e+01 1.055760000000000e+02 9.146599999999999e+01
   2055     147    1 9.000000000000000e-02 2.209300000000000e+01 1.034820000000000e+02 9.104200000000000e+01
   2056     147    5 -9.000000000000000e-02 2.042300000000000e+01 1.009690000000000e+02 9.127500000000001e+01
   2057     147    1 0.000000000000000e+00 1.806200000000000e+01 1.022400000000000e+02 9.323000000000000e+01
   2058     147    2 0.000000000000000e+00 1.438700000000000e+01 1.034590000000000e+02 9.551000000000001e+01
   2059     148    6 9.800000000000000e-01 7.684999999999999e+01 3.463800000000000e+01 1.153160000000000e+02
   2060     148    7 -1.090000000000000e+00 7.493100000000000e+01 3.394100000000000e+01 1.181460000000000e+02
   2061     148    3 1.900000000000000e-01 7.407299999999999e+01 3.006500000000000e+01 1.187070000000000e+02
   2062     148    4 -8.000000000000000e-02 7.523999999999999e+01 3.012700000000000e+01 1.166050000000000e+02
   2063     148    1 0.000000000000000e+00 7.026500000000000e+01 2.941200000000000e+01 1.180820000000000e+02
   2064     148    1 9.000000000000000e-02 6.764000000000000e+01 3.074000000000000e+01 1.161310000000000e+02
   2065     148    5 -9.000000000000000e-02 6.591600000000000e+01 3.235300000000000e+01 1.143430000000000e+02
   2066     148    1 0.000000000000000e+00 6.525000000000000e+01 3.244000000000000e+01 1.109510000000000e+02
   2067     148    2 0.000000000000000e+00 6.468500000000000e+01 3.194100000000000e+01 1.064710000000000e+02
   2068     148    1 0.000000000000000e+00 7.731300000000000e+01 2.789100000000000e+01 1.142620000000000e+02
   2069     148    1 9.000000000000000e-02 7.603600000000000e+01 2.596400000000000e+01 1.112390000000000e+02
   2070     148    5 -9.000000000000000e-02 7.315700000000000e+01 2.363000000000000e+01 1.108740000000000e+02
   2071     148    1 0.000000000000000e+00 7.038600000000000e+01 2.205200000000000e+01 1.096630000000000e+02
   2072     148    2 0.000000000000000e+00 6.868800000000000e+01 2.089900000000000e+01 1.058330000000000e+02
   2073     149    6 9.800000000000000e-01 4.138800000000000e+01 1.179750000000000e+02 1.177020000000000e+02
   2074     149    7 -1.090000000000000e+00 4.176700000000000e+01 1.160420000000000e+02 1.207360000000000e+02
   2075     149    3 1.900000000000000e-01 4.143400000000000e+01 1.148600000000000e+02 1.244250000000000e+02
   2076     149    4 -8.000000000000000e-02 4.372800000000000e+01 1.138460000000000e+02 1.245680000000000e+02
   2077     149    1 0.000000000000000e+00 3.905600000000000e+01 1.166580000000000e+02 1.270790000000000e+02
   2078     149    1 9.000000000000000e-02 3.785400000000000e+01 1.201570000000000e+02 1.279300000000000e+02
   2079     149    5 -9.000000000000000e-02 3.797100000000000e+01 1.236190000000000e+02 1.277100000000000e+02
   2080     149    1 0.000000000000000e+00 3.581700000000000e+01 1.261310000000000e+02 1.265080000000000e+02
   2081     149    2 0.000000000000000e+00 3.206400000000000e+01 1.263620000000000e+02 1.253730000000000e+02
   2082     149    1 0.000000000000000e+00 4.316000000000000e+01 1.109320000000000e+02 1.240210000000000e+02
   2083     149    1 9.000000000000000e-02 4.188200000000000e+01 1.074410000000000e+02 1.228600000000000e+02
   2084     149    5 -9.000000000000000e-02 3.849700000000000e+01 1.073030000000000e+02 1.228810000000000e+02
   2085     149    1 0.000000000000000e+00 3.625300000000000e+01 1.093900000000000e+02 1.246130000000000e+02
   2086     149    2 0.000000000000000e+00 3.662900000000000e+01 1.097470000000000e+02 1.291110000000000e+02
   2087     150    6 9.800000000000000e-01 9.362000000000000e+01 1.097820000000000e+02 9.809099999999999e+01
   2088     150    7 -1.090000000000000e+00 9.469900000000000e+01 1.064770000000000e+02 9.656600000000000e+01
   2089     150    3 1.900000000000000e-01 9.490700000000000e+01 1.040730000000000e+02 9.344900000000000e+01
   2090     150    4 -8.000000000000000e-02 9.416300000000000e+01 1.011360000000000e+02 9.485299999999999e+01
   2091     150    1 0.000000000000000e+00 9.240300000000001e+01 1.032930000000000e+02 9.013700000000000e+01
   2092     150    1 9.000000000000000e-02 8.856300000000000e+01 1.039610000000000e+02 8.950700000000001e+01
   2093     150    5 -9.000000000000000e-02 8.593300000000001e+01 1.032310000000000e+02 9.166900000000000e+01
   2094     150    1 0.000000000000000e+00 8.414400000000001e+01 1.008460000000000e+02 9.273999999999999e+01
   2095     150    2 0.000000000000000e+00 8.394499999999999e+01 9.809600000000000e+01 9.589700000000001e+01
   2096     150    1 0.000000000000000e+00 9.673099999999999e+01 9.834399999999999e+01 9.635800000000000e+01
   2097     150    1 9.000000000000000e-02 9.920600000000000e+01 9.581699999999999e+01 9.610400000000000e+01
   2098     150    5 -9.000000000000000e-02 1.025360000000000e+02 9.599600000000000e+01 9.543800000000000e+01
   2099     150    1 0.000000000000000e+00 1.026390000000000e+02 9.907599999999999e+01 9.376300000000001e+01
   2100     150    2 0.000000000000000e+00 1.008340000000000e+02 1.014640000000000e+02 9.090300000000001e+01
   2101     151    6 9.800000000000000e-01 3.842500000000000e+01 5.278600000000000e+01 1.556900000000000e+01
   2102     151    7 -1.090000000000000e+00 4.096500000000000e+01 5.495300000000000e+01 1.464600000000000e+01
   2103     151    3 1.900000000000000e-01 4.539900000000000e+01 5.157500000000000e+01 1.542700000000000e+01
   2104     151    4 -8.000000000000000e-02 4.517200000000000e+01 5.470000000000000e+01 1.855700000000000e+01
   2105     151    1 0.000000000000000e+00 4.527100000000000e+01 4.767500000000000e+01 1.582400000000000e+01
   2106     151    1 9.000000000000000e-02 4.508900000000000e+01 4.601500000000000e+01 1.256800000000000e+01
   2107     151    5 -9.000000000000000e-02 4.648800000000000e+01 4.565200000000000e+01 9.738000000000000e+00
   2108     151    1 0.000000000000000e+00 4.550300000000000e+01 4.428200000000000e+01 7.502000000000000e+00
   2109     151    2 0.000000000000000e+00 4.321100000000000e+01 4.342700000000000e+01 4.177000000000000e+00
   2110     151    1 0.000000000000000e+00 4.569100000000000e+01 5.872800000000000e+01 1.902200000000000e+01
   2111     151    1 9.000000000000000e-02 4.736300000000000e+01 6.030200000000000e+01 2.219600000000000e+01
   2112     151    5 -9.000000000000000e-02 5.013700000000000e+01 6.084100000000000e+01 2.431700000000000e+01
   2113     151    1 0.000000000000000e+00 4.993900000000000e+01 6.035500000000000e+01 2.745700000000000e+01
   2114     151    2 0.000000000000000e+00 4.977900000000000e+01 5.843100000000000e+01 3.118900000000000e+01
   2115     152    6 9.800000000000000e-01 8.200300000000000e+01 7.586799999999999e+01 4.211800000000000e+01
   2116     152    7 -1.090000000000000e+00 8.252100000000000e+01 7.950600000000000e+01 4.162200000000000e+01
   2117     152    3 1.900000000000000e-01 8.140500000000000e+01 8.308100000000000e+01 4.249000000000000e+01
   2118     152    4 -8.000000000000000e-02 8.012300000000000e+01 8.203700000000001e+01 3.960300000000000e+01
   2119     152    1 0.000000000000000e+00 7.795000000000000e+01 8.446299999999999e+01 4.450900000000000e+01
   2120     152    1 9.000000000000000e-02 7.462900000000000e+01 8.320800000000000e+01 4.590400000000000e+01
   2121     152    5 -9.000000000000000e-02 7.239800000000000e+01 8.330000000000000e+01 4.760400000000000e+01
   2122     152    1 0.000000000000000e+00 7.164800000000000e+01 8.576500000000000e+01 5.035200000000000e+01
   2123     152    2 0.000000000000000e+00 7.431699999999999e+01 8.768400000000000e+01 5.263400000000000e+01
   2124     152    1 0.000000000000000e+00 7.649900000000000e+01 8.332599999999999e+01 3.881200000000000e+01
   2125     152    1 9.000000000000000e-02 7.375100000000000e+01 8.327700000000000e+01 3.697900000000000e+01
   2126     152    5 -9.000000000000000e-02 7.121400000000000e+01 8.154900000000001e+01 3.576100000000000e+01
   2127     152    1 0.000000000000000e+00 7.087500000000000e+01 7.996899999999999e+01 3.279100000000000e+01
   2128     152    2 0.000000000000000e+00 7.360200000000000e+01 7.833000000000000e+01 3.016200000000000e+01
   2129     153    6 9.800000000000000e-01 9.619999999999999e+00 2.747800000000000e+01 1.175330000000000e+02
   2130     153    7 -1.090000000000000e+00 1.187900000000000e+01 2.583000000000000e+01 1.196490000000000e+02
   2131     153    3 1.900000000000000e-01 1.378600000000000e+01 2.215600000000000e+01 1.249880000000000e+02
   2132     153    4 -8.000000000000000e-02 1.167500000000000e+01 2.047800000000000e+01 1.222830000000000e+02
   2133     153    1 0.000000000000000e+00 1.651500000000000e+01 2.280400000000000e+01 1.274120000000000e+02
   2134     153    1 9.000000000000000e-02 1.743900000000000e+01 2.309500000000000e+01 1.310430000000000e+02
   2135     153    5 -9.000000000000000e-02 1.943100000000000e+01 2.100700000000000e+01 1.326880000000000e+02
   2136     153    1 0.000000000000000e+00 1.960300000000000e+01 1.765500000000000e+01 1.322540000000000e+02
   2137     153    2 0.000000000000000e+00 2.203100000000000e+01 1.461900000000000e+01 1.335490000000000e+02
   2138     153    1 0.000000000000000e+00 8.061000000000000e+00 1.959700000000000e+01 1.234220000000000e+02
   2139     153    1 9.000000000000000e-02 4.823000000000000e+00 1.767100000000000e+01 1.229060000000000e+02
   2140     153    5 -9.000000000000000e-02 3.562000000000000e+00 1.541300000000000e+01 1.247380000000000e+02
   2141     153    1 0.000000000000000e+00 3.686000000000000e+00 1.678900000000000e+01 1.273730000000000e+02
   2142     153    2 0.000000000000000e+00 3.600000000000000e+00 1.990300000000000e+01 1.304920000000000e+02
   2143     154    6 9.800000000000000e-01 5.673600000000000e+01 3.693400000000000e+01 6.567200000000000e+01
   2144     154    7 -1.090000000000000e+00 5.637100000000000e+01 4.019200000000000e+01 6.395900000000000e+01
   2145     154    3 1.900000000000000e-01 6.141400000000000e+01 4.276500000000000e+01 6.408600000000000e+01
   2146     154    4 -8.000000000000000e-02 5.975300000000000e+01 4.193000000000000e+01 6.833300000000000e+01
   2147     154    1 0.000000000000000e+00 6.017700000000000e+01 4.411300000000000e+01 6.057000000000000e+01
   2148     154    1 9.000000000000000e-02 6.149300000000000e+01 4.377100000000000e+01 5.721400000000000e+01
   2149     154    5 -9.000000000000000e-02 6.362200000000000e+01 4.554700000000000e+01 5.508700000000000e+01
   2150     154    1 0.000000000000000e+00 6.605900000000000e+01 4.829000000000000e+01 5.570200000000000e+01
   2151     154    2 0.000000000000000e+00 6.859699999999999e+01 4.978600000000000e+01 5.272400000000000e+01
   2152     154    1 0.000000000000000e+00 6.024100000000000e+01 4.020200000000000e+01 7.216900000000000e+01
   2153     154    1 9.000000000000000e-02 6.140000000000000e+01 3.700000000000000e+01 7.416400000000000e+01
   2154     154    5 -9.000000000000000e-02 5.899100000000000e+01 3.483100000000000e+01 7.424600000000000e+01
   2155     154    1 0.000000000000000e+00 5.745800000000000e+01 3.243300000000000e+01 7.275100000000000e+01
   2156     154    2 0.000000000000000e+00 5.781100000000000e+01 2.839800000000000e+01 7.145500000000000e+01
   2157     155    6 9.800000000000000e-01 1.093970000000000e+02 6.932299999999999e+01 4.548800000000000e+01
   2158     155    7 -1.090000000000000e+00 1.070150000000000e+02 7.181699999999999e+01 4.559400000000000e+01
   2159     155    3 1.900000000000000e-01 1.052200000000000e+02 6.977000000000000e+01 4.922600000000000e+01
   2160     155    4 -8.000000000000000e-02 1.043720000000000e+02 7.239100000000001e+01 4.873000000000000e+01
   2161     155    1 0.000000000000000e+00 1.021310000000000e+02 6.837000000000000e+01 5.096800000000000e+01
   2162     155    1 9.000000000000000e-02 9.884600000000000e+01 6.711199999999999e+01 5.107800000000000e+01
   2163     155    5 -9.000000000000000e-02 9.724299999999999e+01 6.445000000000000e+01 4.914700000000000e+01
   2164     155    1 0.000000000000000e+00 9.999600000000000e+01 6.246000000000000e+01 4.952400000000000e+01
   2165     155    2 0.000000000000000e+00 1.043860000000000e+02 6.210800000000000e+01 5.069900000000000e+01
   2166     155    1 0.000000000000000e+00 1.037270000000000e+02 7.499400000000000e+01 5.182800000000000e+01
   2167     155    1 9.000000000000000e-02 1.037910000000000e+02 7.764800000000000e+01 5.459200000000000e+01
   2168     155    5 -9.000000000000000e-02 1.019160000000000e+02 8.075800000000000e+01 5.490800000000000e+01
   2169     155    1 0.000000000000000e+00 9.991700000000000e+01 8.190000000000001e+01 5.677700000000000e+01
   2170     155    2 0.000000000000000e+00 9.675600000000000e+01 8.241300000000000e+01 5.942200000000000e+01
   2171     156    6 9.800000000000000e-01 1.533700000000000e+01 1.017270000000000e+02 3.588000000000000e+00
   2172     156    7 -1.090000000000000e+00 1.654800000000000e+01 1.040300000000000e+02 1.229000000000000e+00
   2173     156    3 1.900000000000000e-01 2.067100000000000e+01 1.032090000000000e+02 7.500000000000000e-02
   2174     156    4 -8.000000000000000e-02 1.936000000000000e+01 9.933100000000000e+01 -2.970000000000000e-01
   2175     156    1 0.000000000000000e+00 2.197400000000000e+01 1.020350000000000e+02 3.602000000000000e+00
   2176     156    1 9.000000000000000e-02 2.494000000000000e+01 1.022910000000000e+02 5.963000000000000e+00
   2177     156    5 -9.000000000000000e-02 2.524200000000000e+01 1.035720000000000e+02 9.336000000000000e+00
   2178     156    1 0.000000000000000e+00 2.372000000000000e+01 1.017110000000000e+02 1.153800000000000e+01
   2179     156    2 0.000000000000000e+00 2.126600000000000e+01 1.001620000000000e+02 1.371700000000000e+01
   2180     156    1 0.000000000000000e+00 1.961300000000000e+01 9.533900000000000e+01 8.620000000000000e-01
   2181     156    1 9.000000000000000e-02 1.899100000000000e+01 9.267700000000001e+01 1.645000000000000e+00
   2182     156    5 -9.000000000000000e-02 1.671400000000000e+01 8.978100000000001e+01 2.042000000000000e+00
   2183     156    1 0.000000000000000e+00 1.439700000000000e+01 8.991300000000000e+01 -2.810000000000000e-01
   2184     156    2 0.000000000000000e+00 1.267900000000000e+01 9.337200000000000e+01 3.490000000000000e-01
   2185     157    6 9.800000000000000e-01 1.048150000000000e+02 4.053200000000000e+01 5.991000000000000e+01
   2186     157    7 -1.090000000000000e+00 1.013190000000000e+02 4.079100000000000e+01 5.893300000000000e+01
   2187     157    3 1.900000000000000e-01 9.855800000000001e+01 3.796400000000000e+01 5.912900000000000e+01
   2188     157    4 -8.000000000000000e-02 9.947799999999999e+01 3.774300000000000e+01 6.276500000000000e+01
   2189     157    1 0.000000000000000e+00 9.621500000000000e+01 3.562100000000000e+01 5.690900000000000e+01
   2190     157    1 9.000000000000000e-02 9.409800000000000e+01 3.389100000000000e+01 5.491500000000000e+01
   2191     157    5 -9.000000000000000e-02 9.330700000000000e+01 3.171100000000000e+01 5.252000000000000e+01
   2192     157    1 0.000000000000000e+00 9.069799999999999e+01 2.970900000000000e+01 5.340400000000000e+01
   2193     157    2 0.000000000000000e+00 8.742900000000000e+01 2.819300000000000e+01 5.619800000000000e+01
   2194     157    1 0.000000000000000e+00 9.800700000000001e+01 3.673300000000000e+01 6.656699999999999e+01
   2195     157    1 9.000000000000000e-02 9.560299999999999e+01 3.751300000000000e+01 6.944199999999999e+01
   2196     157    5 -9.000000000000000e-02 9.411300000000000e+01 3.981000000000000e+01 7.048900000000000e+01
   2197     157    1 0.000000000000000e+00 9.604000000000001e+01 4.213100000000000e+01 7.204700000000000e+01
   2198     157    2 0.000000000000000e+00 9.880100000000000e+01 4.031100000000000e+01 7.023600000000000e+01
   2199     158    6 9.800000000000000e-01 4.570000000000000e+01 6.125800000000000e+01 1.073500000000000e+02
   2200     158    7 -1.090000000000000e+00 4.890400000000000e+01 6.075100000000000e+01 1.054980000000000e+02
   2201     158    3 1.900000000000000e-01 4.911900000000000e+01 6.567500000000000e+01 1.035310000000000e+02
   2202     158    4 -8.000000000000000e-02 5.217800000000000e+01 6.567000000000000e+01 1.054200000000000e+02
   2203     158    1 0.000000000000000e+00 4.972500000000000e+01 6.611199999999999e+01 9.977200000000001e+01
   2204     158    1 9.000000000000000e-02 5.005700000000000e+01 6.583499999999999e+01 9.625700000000001e+01
   2205     158    5 -9.000000000000000e-02 4.828600000000000e+01 6.631600000000000e+01 9.321899999999999e+01
   2206     158    1 0.000000000000000e+00 4.821100000000000e+01 6.983400000000000e+01 9.304400000000000e+01
   2207     158    2 0.000000000000000e+00 4.954200000000000e+01 7.376800000000000e+01 9.319100000000000e+01
   2208     158    1 0.000000000000000e+00 5.126000000000000e+01 6.872000000000000e+01 1.080330000000000e+02
   2209     158    1 9.000000000000000e-02 4.960400000000000e+01 7.015700000000000e+01 1.108650000000000e+02
   2210     158    5 -9.000000000000000e-02 5.087100000000000e+01 7.236199999999999e+01 1.130170000000000e+02
   2211     158    1 0.000000000000000e+00 5.363500000000000e+01 7.421800000000000e+01 1.132260000000000e+02
   2212     158    2 0.000000000000000e+00 5.437800000000000e+01 7.804400000000000e+01 1.133960000000000e+02
   2213     159    6 9.800000000000000e-01 7.044199999999999e+01 7.196800000000000e+01 8.982299999999999e+01
   2214     159    7 -1.090000000000000e+00 7.141000000000000e+01 6.901500000000000e+01 8.823300000000000e+01
   2215     159    3 1.900000000000000e-01 6.782400000000000e+01 6.678000000000000e+01 8.658900000000000e+01
   2216     159    4 -8.000000000000000e-02 6.951100000000000e+01 6.828400000000001e+01 8.473399999999999e+01
   2217     159    1 0.000000000000000e+00 6.650800000000000e+01 6.323900000000000e+01 8.717400000000001e+01
   2218     159    1 9.000000000000000e-02 6.441000000000000e+01 6.059600000000000e+01 8.531200000000000e+01
   2219     159    5 -9.000000000000000e-02 6.273700000000000e+01 5.850100000000000e+01 8.309800000000000e+01
   2220     159    1 0.000000000000000e+00 6.535500000000000e+01 5.799900000000000e+01 8.086499999999999e+01
   2221     159    2 0.000000000000000e+00 6.518400000000000e+01 6.073900000000000e+01 7.783300000000000e+01
   2222     159    1 0.000000000000000e+00 6.684800000000000e+01 7.046899999999999e+01 8.258499999999999e+01
   2223     159    1 9.000000000000000e-02 6.582599999999999e+01 7.398800000000000e+01 8.331800000000000e+01
   2224     159    5 -9.000000000000000e-02 6.770500000000000e+01 7.634699999999999e+01 8.505200000000001e+01
   2225     159    1 0.000000000000000e+00 7.001300000000001e+01 7.873600000000000e+01 8.382100000000000e+01
   2226     159    2 0.000000000000000e+00 7.383700000000000e+01 7.750800000000000e+01 8.302700000000000e+01
   2227     160    6 9.800000000000000e-01 5.662000000000000e+00 2.245600000000000e+01 3.937000000000000e+01
   2228     160    7 -1.090000000000000e+00 2.756000000000000e+00 2.262700000000000e+01 3.749900000000000e+01
   2229     160    3 1.900000000000000e-01 1.823000000000000e+00 1.824400000000000e+01 3.559100000000000e+01
   2230     160    4 -8.000000000000000e-02 -7.780000000000000e-01 1.826700000000000e+01 3.702500000000000e+01
   2231     160    1 0.000000000000000e+00 2.036000000000000e+00 1.555300000000000e+01 3.221100000000000e+01
   2232     160    1 9.000000000000000e-02 1.280000000000000e-01 1.319500000000000e+01 3.113700000000000e+01
   2233     160    5 -9.000000000000000e-02 -1.864000000000000e+00 1.106100000000000e+01 2.965600000000000e+01
   2234     160    1 0.000000000000000e+00 -3.829000000000000e+00 8.747000000000000e+00 3.186600000000000e+01
   2235     160    2 0.000000000000000e+00 -6.763000000000000e+00 9.441000000000001e+00 3.294100000000000e+01
   2236     160    1 0.000000000000000e+00 -2.627000000000000e+00 1.800300000000000e+01 3.972800000000000e+01
   2237     160    1 9.000000000000000e-02 -4.729000000000000e+00 1.990100000000000e+01 4.174000000000000e+01
   2238     160    5 -9.000000000000000e-02 -3.915000000000000e+00 2.286900000000000e+01 4.371800000000000e+01
   2239     160    1 0.000000000000000e+00 -6.201000000000000e+00 2.374900000000000e+01 4.585900000000000e+01
   2240     160    2 0.000000000000000e+00 -9.489000000000001e+00 2.597700000000000e+01 4.780700000000000e+01
   2241     161    6 9.800000000000000e-01 1.057360000000000e+02 5.590400000000000e+01 3.664200000000000e+01
   2242     161    7 -1.090000000000000e+00 1.034370000000000e+02 5.479100000000000e+01 3.896200000000000e+01
   2243     161    3 1.900000000000000e-01 1.022690000000000e+02 5.187500000000000e+01 4.163700000000000e+01
   2244     161    4 -8.000000000000000e-02 1.048540000000000e+02 4.968600000000000e+01 4.093300000000000e+01
   2245     161    1 0.000000000000000e+00 9.861799999999999e+01 5.214100000000000e+01 4.309100000000000e+01
   2246     161    1 9.000000000000000e-02 9.567600000000000e+01 5.194400000000000e+01 4.577700000000000e+01
   2247     161    5 -9.000000000000000e-02 9.440100000000000e+01 5.063300000000000e+01 4.888800000000000e+01
   2248     161    1 0.000000000000000e+00 9.219499999999999e+01 4.820600000000000e+01 4.985400000000000e+01
   2249     161    2 0.000000000000000e+00 9.304600000000001e+01 4.418500000000000e+01 5.182200000000000e+01
   2250     161    1 0.000000000000000e+00 1.069420000000000e+02 4.755300000000000e+01 3.814300000000000e+01
   2251     161    1 9.000000000000000e-02 1.078560000000000e+02 4.751200000000000e+01 3.489100000000000e+01
   2252     161    5 -9.000000000000000e-02 1.045610000000000e+02 4.804900000000000e+01 3.403600000000000e+01
   2253     161    1 0.000000000000000e+00 1.027770000000000e+02 5.119500000000000e+01 3.500600000000000e+01
   2254     161    2 0.000000000000000e+00 1.069550000000000e+02 5.276600000000000e+01 3.622300000000000e+01
   2255     162    6 9.800000000000000e-01 3.263300000000000e+01 5.419300000000000e+01 2.734000000000000e+00
   2256     162    7 -1.090000000000000e+00 3.389700000000000e+01 5.710600000000000e+01 1.481000000000000e+00
   2257     162    3 1.900000000000000e-01 3.875900000000000e+01 5.925300000000000e+01 5.260000000000000e-01
   2258     162    4 -8.000000000000000e-02 3.836200000000000e+01 5.793900000000000e+01 2.759000000000000e+00
   2259     162    1 0.000000000000000e+00 3.891900000000000e+01 6.306900000000000e+01 4.290000000000000e-01
   2260     162    1 9.000000000000000e-02 4.089700000000000e+01 6.606300000000000e+01 -8.710000000000000e-01
   2261     162    5 -9.000000000000000e-02 4.317900000000000e+01 6.839500000000000e+01 -2.108000000000000e+00
   2262     162    1 0.000000000000000e+00 4.626300000000000e+01 6.931300000000000e+01 -3.397000000000000e+00
   2263     162    2 0.000000000000000e+00 5.015000000000000e+01 7.092800000000000e+01 -2.841000000000000e+00
   2264     162    1 0.000000000000000e+00 4.067100000000000e+01 5.776400000000000e+01 5.932000000000000e+00
   2265     162    1 9.000000000000000e-02 4.092400000000000e+01 5.558500000000000e+01 8.962999999999999e+00
   2266     162    5 -9.000000000000000e-02 4.140400000000000e+01 5.288600000000000e+01 1.107900000000000e+01
   2267     162    1 0.000000000000000e+00 4.421100000000000e+01 5.076200000000000e+01 1.004300000000000e+01
   2268     162    2 0.000000000000000e+00 4.677100000000000e+01 4.961900000000000e+01 7.115000000000000e+00
   2269     163    6 9.800000000000000e-01 9.569499999999999e+01 6.930100000000000e+01 4.822300000000000e+01
   2270     163    7 -1.090000000000000e+00 9.303800000000000e+01 6.812800000000000e+01 4.644500000000000e+01
   2271     163    3 1.900000000000000e-01 9.221400000000000e+01 7.238800000000001e+01 4.263200000000000e+01
   2272     163    4 -8.000000000000000e-02 9.227500000000001e+01 6.871100000000000e+01 4.104400000000000e+01
   2273     163    1 0.000000000000000e+00 9.152800000000001e+01 7.576500000000000e+01 4.046400000000000e+01
   2274     163    1 9.000000000000000e-02 9.053400000000001e+01 7.661300000000000e+01 3.681000000000000e+01
   2275     163    5 -9.000000000000000e-02 8.839200000000000e+01 7.635500000000000e+01 3.378800000000000e+01
   2276     163    1 0.000000000000000e+00 9.065400000000000e+01 7.607299999999999e+01 3.135600000000000e+01
   2277     163    2 0.000000000000000e+00 9.411199999999999e+01 7.700000000000000e+01 3.174900000000000e+01
   2278     163    1 0.000000000000000e+00 9.446800000000000e+01 6.666600000000000e+01 3.826200000000000e+01
   2279     163    1 9.000000000000000e-02 9.646500000000000e+01 6.389600000000000e+01 3.888100000000000e+01
   2280     163    5 -9.000000000000000e-02 9.877800000000001e+01 6.140300000000000e+01 3.957500000000000e+01
   2281     163    1 0.000000000000000e+00 9.763000000000000e+01 6.111900000000000e+01 4.317100000000000e+01
   2282     163    2 0.000000000000000e+00 9.434999999999999e+01 6.316500000000000e+01 4.542100000000000e+01
   2283     164    6 9.800000000000000e-01 6.870200000000000e+01 6.854900000000001e+01 1.412900000000000e+01
   2284     164    7 -1.090000000000000e+00 7.027400000000000e+01 7.121500000000000e+01 1.277500000000000e+01
   2285     164    3 1.900000000000000e-01 6.897000000000000e+01 7.499500000000000e+01 9.247000000000000e+00
   2286     164    4 -8.000000000000000e-02 6.895200000000000e+01 7.124500000000000e+01 9.243000000000000e+00
   2287     164    1 0.000000000000000e+00 6.523900000000000e+01 7.565100000000000e+01 9.641000000000000e+00
   2288     164    1 9.000000000000000e-02 6.186600000000000e+01 7.473900000000000e+01 1.123800000000000e+01
   2289     164    5 -9.000000000000000e-02 6.007200000000000e+01 7.315600000000001e+01 1.362100000000000e+01
   2290     164    1 0.000000000000000e+00 6.161800000000000e+01 7.174500000000000e+01 1.648500000000000e+01
   2291     164    2 0.000000000000000e+00 6.083300000000000e+01 7.075900000000000e+01 2.065200000000000e+01
   2292     164    1 0.000000000000000e+00 6.532400000000000e+01 6.994799999999999e+01 8.648000000000000e+00
   2293     164    1 9.000000000000000e-02 6.337900000000000e+01 7.012100000000000e+01 5.688000000000000e+00
   2294     164    5 -9.000000000000000e-02 6.314300000000000e+01 7.224900000000000e+01 2.896000000000000e+00
   2295     164    1 0.000000000000000e+00 6.274100000000000e+01 7.006600000000000e+01 3.860000000000000e-01
   2296     164    2 0.000000000000000e+00 6.459399999999999e+01 6.723999999999999e+01 -1.979000000000000e+00
   2297     165    6 9.800000000000000e-01 5.875900000000000e+01 1.559700000000000e+01 6.452200000000001e+01
   2298     165    7 -1.090000000000000e+00 5.709600000000000e+01 1.891600000000000e+01 6.417000000000000e+01
   2299     165    3 1.900000000000000e-01 5.324400000000000e+01 2.013000000000000e+01 6.466800000000001e+01
   2300     165    4 -8.000000000000000e-02 5.448300000000000e+01 2.359000000000000e+01 6.553000000000000e+01
   2301     165    1 0.000000000000000e+00 5.114100000000000e+01 2.134700000000000e+01 6.147100000000000e+01
   2302     165    1 9.000000000000000e-02 4.992400000000000e+01 2.364200000000000e+01 5.917100000000000e+01
   2303     165    5 -9.000000000000000e-02 4.831100000000000e+01 2.500700000000000e+01 5.638500000000000e+01
   2304     165    1 0.000000000000000e+00 4.667800000000000e+01 2.770500000000000e+01 5.554900000000000e+01
   2305     165    2 0.000000000000000e+00 4.652100000000000e+01 3.166600000000000e+01 5.341700000000000e+01
   2306     165    1 0.000000000000000e+00 5.536100000000000e+01 2.626200000000000e+01 6.697100000000000e+01
   2307     165    1 9.000000000000000e-02 5.760500000000000e+01 2.834000000000000e+01 6.853500000000000e+01
   2308     165    5 -9.000000000000000e-02 6.025500000000000e+01 2.971700000000000e+01 6.779600000000001e+01
   2309     165    1 0.000000000000000e+00 6.233800000000000e+01 3.162500000000000e+01 6.975600000000000e+01
   2310     165    2 0.000000000000000e+00 6.509999999999999e+01 3.323700000000000e+01 6.751200000000000e+01
   2311     166    6 9.800000000000000e-01 5.165600000000000e+01 9.595200000000000e+01 8.574200000000000e+01
   2312     166    7 -1.090000000000000e+00 5.017300000000000e+01 9.256600000000000e+01 8.525400000000000e+01
   2313     166    3 1.900000000000000e-01 4.767300000000000e+01 8.993000000000001e+01 8.702000000000000e+01
   2314     166    4 -8.000000000000000e-02 4.852400000000000e+01 9.234999999999999e+01 8.892800000000000e+01
   2315     166    1 0.000000000000000e+00 4.427000000000000e+01 8.904500000000000e+01 8.742100000000001e+01
   2316     166    1 9.000000000000000e-02 4.148600000000000e+01 8.766800000000001e+01 8.926200000000000e+01
   2317     166    5 -9.000000000000000e-02 4.283200000000000e+01 8.821400000000000e+01 9.242900000000000e+01
   2318     166    1 0.000000000000000e+00 4.505100000000000e+01 9.077500000000001e+01 9.297600000000000e+01
   2319     166    2 0.000000000000000e+00 4.640200000000000e+01 9.427700000000000e+01 9.094400000000000e+01
   2320     166    1 0.000000000000000e+00 5.084100000000000e+01 9.160100000000000e+01 9.222600000000000e+01
   2321     166    1 9.000000000000000e-02 5.430300000000000e+01 9.191500000000001e+01 9.241100000000000e+01
   2322     166    5 -9.000000000000000e-02 5.549000000000000e+01 9.473900000000000e+01 9.074700000000000e+01
   2323     166    1 0.000000000000000e+00 5.459300000000000e+01 9.728100000000001e+01 9.278800000000000e+01
   2324     166    2 0.000000000000000e+00 5.304400000000000e+01 1.007440000000000e+02 9.467600000000000e+01
   2325     167    6 9.800000000000000e-01 5.276700000000000e+01 1.200500000000000e+02 1.182720000000000e+02
   2326     167    7 -1.090000000000000e+00 5.483800000000000e+01 1.226820000000000e+02 1.191210000000000e+02
   2327     167    3 1.900000000000000e-01 5.274600000000000e+01 1.245670000000000e+02 1.222540000000000e+02
   2328     167    4 -8.000000000000000e-02 5.495400000000000e+01 1.272840000000000e+02 1.234090000000000e+02
   2329     167    1 0.000000000000000e+00 4.958500000000000e+01 1.232600000000000e+02 1.246200000000000e+02
   2330     167    1 9.000000000000000e-02 4.744600000000000e+01 1.223700000000000e+02 1.275160000000000e+02
   2331     167    5 -9.000000000000000e-02 4.582000000000000e+01 1.208100000000000e+02 1.300920000000000e+02
   2332     167    1 0.000000000000000e+00 4.693400000000000e+01 1.210920000000000e+02 1.332730000000000e+02
   2333     167    2 0.000000000000000e+00 4.686300000000000e+01 1.245380000000000e+02 1.349210000000000e+02
   2334     167    1 0.000000000000000e+00 5.744500000000000e+01 1.271940000000000e+02 1.263330000000000e+02
   2335     167    1 9.000000000000000e-02 6.044000000000000e+01 1.267180000000000e+02 1.286470000000000e+02
   2336     167    5 -9.000000000000000e-02 6.133300000000000e+01 1.299590000000000e+02 1.303970000000000e+02
   2337     167    1 0.000000000000000e+00 5.853900000000000e+01 1.302770000000000e+02 1.321780000000000e+02
   2338     167    2 0.000000000000000e+00 5.756800000000000e+01 1.302550000000000e+02 1.361140000000000e+02
   2339     168    6 9.800000000000000e-01 6.179100000000000e+01 7.581900000000000e+01 4.541300000000000e+01
   2340     168    7 -1.090000000000000e+00 5.980600000000000e+01 7.382800000000000e+01 4.754800000000000e+01
   2341     168    3 1.900000000000000e-01 5.672000000000000e+01 6.925600000000000e+01 4.871300000000000e+01
   2342     168    4 -8.000000000000000e-02 5.427200000000000e+01 7.138400000000000e+01 4.655700000000000e+01
   2343     168    1 0.000000000000000e+00 5.489200000000000e+01 6.630300000000000e+01 5.095500000000000e+01
   2344     168    1 9.000000000000000e-02 5.328000000000000e+01 6.354200000000000e+01 5.246700000000000e+01
   2345     168    5 -9.000000000000000e-02 5.342900000000000e+01 6.003300000000000e+01 5.403400000000000e+01
   2346     168    1 0.000000000000000e+00 5.530700000000000e+01 5.732800000000000e+01 5.412900000000000e+01
   2347     168    2 0.000000000000000e+00 5.628800000000000e+01 5.722000000000000e+01 5.010200000000000e+01
   2348     168    1 0.000000000000000e+00 5.072500000000000e+01 7.269900000000000e+01 4.721100000000000e+01
   2349     168    1 9.000000000000000e-02 4.874800000000000e+01 7.375200000000000e+01 4.990300000000000e+01
   2350     168    5 -9.000000000000000e-02 4.538500000000000e+01 7.408300000000000e+01 5.161100000000000e+01
   2351     168    1 0.000000000000000e+00 4.454400000000000e+01 7.233799999999999e+01 5.484700000000000e+01
   2352     168    2 0.000000000000000e+00 4.429200000000000e+01 6.906200000000000e+01 5.717900000000000e+01
   2353     169    6 9.800000000000000e-01 1.427300000000000e+01 1.135970000000000e+02 3.694500000000000e+01
   2354     169    7 -1.090000000000000e+00 1.504200000000000e+01 1.129020000000000e+02 4.035300000000000e+01
   2355     169    3 1.900000000000000e-01 1.219700000000000e+01 1.136450000000000e+02 4.534300000000000e+01
   2356     169    4 -8.000000000000000e-02 1.583400000000000e+01 1.157050000000000e+02 4.396700000000000e+01
   2357     169    1 0.000000000000000e+00 1.404500000000000e+01 1.105270000000000e+02 4.654800000000000e+01
   2358     169    1 9.000000000000000e-02 1.499200000000000e+01 1.080730000000000e+02 4.892200000000000e+01
   2359     169    5 -9.000000000000000e-02 1.424700000000000e+01 1.047940000000000e+02 4.944000000000000e+01
   2360     169    1 0.000000000000000e+00 1.280700000000000e+01 1.039790000000000e+02 4.651500000000000e+01
   2361     169    2 0.000000000000000e+00 1.057600000000000e+01 1.025260000000000e+02 4.279200000000000e+01
   2362     169    1 0.000000000000000e+00 1.920000000000000e+01 1.170130000000000e+02 4.507800000000000e+01
   2363     169    1 9.000000000000000e-02 2.151400000000000e+01 1.191080000000000e+02 4.606400000000000e+01
   2364     169    5 -9.000000000000000e-02 2.358100000000000e+01 1.218890000000000e+02 4.640600000000000e+01
   2365     169    1 0.000000000000000e+00 2.525000000000000e+01 1.203100000000000e+02 4.899500000000000e+01
   2366     169    2 0.000000000000000e+00 2.622700000000000e+01 1.164400000000000e+02 5.098800000000000e+01
   2367     170    6 9.800000000000000e-01 5.245500000000000e+01 1.208640000000000e+02 1.213250000000000e+02
   2368     170    7 -1.090000000000000e+00 5.065300000000000e+01 1.178580000000000e+02 1.217090000000000e+02
   2369     170    3 1.900000000000000e-01 4.711200000000000e+01 1.199180000000000e+02 1.208050000000000e+02
   2370     170    4 -8.000000000000000e-02 4.781600000000000e+01 1.205920000000000e+02 1.229250000000000e+02
   2371     170    1 0.000000000000000e+00 4.342300000000000e+01 1.208700000000000e+02 1.197310000000000e+02
   2372     170    1 9.000000000000000e-02 4.009900000000000e+01 1.195330000000000e+02 1.201840000000000e+02
   2373     170    5 -9.000000000000000e-02 3.829100000000000e+01 1.214590000000000e+02 1.183700000000000e+02
   2374     170    1 0.000000000000000e+00 3.761900000000000e+01 1.235070000000000e+02 1.156970000000000e+02
   2375     170    2 0.000000000000000e+00 3.432900000000000e+01 1.247890000000000e+02 1.131290000000000e+02
   2376     170    1 0.000000000000000e+00 4.599600000000000e+01 1.238630000000000e+02 1.243240000000000e+02
   2377     170    1 9.000000000000000e-02 4.331200000000000e+01 1.256960000000000e+02 1.257480000000000e+02
   2378     170    5 -9.000000000000000e-02 4.007100000000000e+01 1.249730000000000e+02 1.247670000000000e+02
   2379     170    1 0.000000000000000e+00 3.855400000000000e+01 1.277400000000000e+02 1.229340000000000e+02
   2380     170    2 0.000000000000000e+00 3.770000000000000e+01 1.306040000000000e+02 1.202300000000000e+02
   2381     171    6 9.800000000000000e-01 2.381100000000000e+01 3.780600000000000e+01 3.970500000000000e+01
   2382     171    7 -1.090000000000000e+00 2.181700000000000e+01 3.744800000000000e+01 4.275600000000000e+01
   2383     171    3 1.900000000000000e-01 2.166300000000000e+01 3.473200000000000e+01 4.687800000000000e+01
   2384     171    4 -8.000000000000000e-02 2.182700000000000e+01 3.214700000000000e+01 4.468700000000000e+01
   2385     171    1 0.000000000000000e+00 2.385200000000000e+01 3.331100000000000e+01 5.024900000000000e+01
   2386     171    1 9.000000000000000e-02 2.477600000000000e+01 3.066000000000000e+01 5.256600000000000e+01
   2387     171    5 -9.000000000000000e-02 2.503500000000000e+01 2.708100000000000e+01 5.374800000000000e+01
   2388     171    1 0.000000000000000e+00 2.677400000000000e+01 2.378100000000000e+01 5.289800000000000e+01
   2389     171    2 0.000000000000000e+00 3.063600000000000e+01 2.210600000000000e+01 5.251400000000000e+01
   2390     171    1 0.000000000000000e+00 2.325200000000000e+01 2.896500000000000e+01 4.460300000000000e+01
   2391     171    1 9.000000000000000e-02 2.614500000000000e+01 2.918900000000000e+01 4.247700000000000e+01
   2392     171    5 -9.000000000000000e-02 2.699200000000000e+01 3.029400000000000e+01 3.945700000000000e+01
   2393     171    1 0.000000000000000e+00 2.921200000000000e+01 3.328800000000000e+01 3.986800000000000e+01
   2394     171    2 0.000000000000000e+00 2.982700000000000e+01 3.391700000000000e+01 4.385400000000000e+01
   2395     172    6 9.800000000000000e-01 1.037350000000000e+02 7.100600000000000e+01 6.420099999999999e+01
   2396     172    7 -1.090000000000000e+00 1.046170000000000e+02 7.431900000000000e+01 6.505900000000000e+01
   2397     172    3 1.900000000000000e-01 1.016100000000000e+02 7.683300000000000e+01 6.779600000000001e+01
   2398     172    4 -8.000000000000000e-02 9.977200000000001e+01 7.449700000000000e+01 6.889900000000000e+01
   2399     172    1 0.000000000000000e+00 1.000620000000000e+02 7.868600000000001e+01 7.071400000000000e+01
   2400     172    1 9.000000000000000e-02 9.917700000000001e+01 8.134900000000000e+01 7.319499999999999e+01
   2401     172    5 -9.000000000000000e-02 1.015320000000000e+02 8.323099999999999e+01 7.490500000000000e+01
   2402     172    1 0.000000000000000e+00 1.041290000000000e+02 8.210200000000000e+01 7.690400000000000e+01
   2403     172    2 0.000000000000000e+00 1.043930000000000e+02 8.191800000000001e+01 8.110599999999999e+01
   2404     172    1 0.000000000000000e+00 9.998999999999999e+01 7.428500000000000e+01 7.243200000000000e+01
   2405     172    1 9.000000000000000e-02 9.939800000000000e+01 7.075700000000001e+01 7.351500000000000e+01
   2406     172    5 -9.000000000000000e-02 9.966300000000000e+01 6.734900000000000e+01 7.290300000000001e+01
   2407     172    1 0.000000000000000e+00 1.021710000000000e+02 6.643700000000000e+01 7.037800000000000e+01
   2408     172    2 0.000000000000000e+00 1.060490000000000e+02 6.842800000000000e+01 6.925000000000000e+01
   2409     173    6 9.800000000000000e-01 1.739700000000000e+01 9.962900000000000e+01 4.548300000000000e+01
   2410     173    7 -1.090000000000000e+00 1.530700000000000e+01 9.961700000000000e+01 4.291600000000000e+01
   2411     173    3 1.900000000000000e-01 1.539800000000000e+01 9.682700000000000e+01 3.765400000000000e+01
   2412     173    4 -8.000000000000000e-02 1.709200000000000e+01 9.657299999999999e+01 4.069300000000000e+01
   2413     173    1 0.000000000000000e+00 1.571600000000000e+01 9.744000000000000e+01 3.376400000000000e+01
   2414     173    1 9.000000000000000e-02 1.622400000000000e+01 9.572499999999999e+01 3.072900000000000e+01
   2415     173    5 -9.000000000000000e-02 1.757100000000000e+01 9.426800000000000e+01 2.762800000000000e+01
   2416     173    1 0.000000000000000e+00 2.125300000000000e+01 9.350800000000000e+01 2.716700000000000e+01
   2417     173    2 0.000000000000000e+00 2.386100000000000e+01 9.032200000000000e+01 2.835400000000000e+01
   2418     173    1 0.000000000000000e+00 1.920300000000000e+01 9.423200000000000e+01 3.867700000000000e+01
   2419     173    1 9.000000000000000e-02 1.957100000000000e+01 9.045000000000000e+01 3.786900000000000e+01
   2420     173    5 -9.000000000000000e-02 2.003500000000000e+01 8.725400000000000e+01 3.688700000000000e+01
   2421     173    1 0.000000000000000e+00 2.336600000000000e+01 8.585700000000000e+01 3.685200000000000e+01
   2422     173    2 0.000000000000000e+00 2.731500000000000e+01 8.517600000000000e+01 3.654900000000000e+01
   2423     174    6 9.800000000000000e-01 3.248800000000000e+01 8.827300000000000e+01 1.942100000000000e+01
   2424     174    7 -1.090000000000000e+00 3.043800000000000e+01 8.599800000000000e+01 1.776100000000000e+01
   2425     174    3 1.900000000000000e-01 2.777400000000000e+01 8.523600000000000e+01 1.530800000000000e+01
   2426     174    4 -8.000000000000000e-02 2.948100000000000e+01 8.449500000000000e+01 1.370100000000000e+01
   2427     174    1 0.000000000000000e+00 2.386000000000000e+01 8.546599999999999e+01 1.631500000000000e+01
   2428     174    1 9.000000000000000e-02 2.081300000000000e+01 8.550200000000000e+01 1.867000000000000e+01
   2429     174    5 -9.000000000000000e-02 1.784600000000000e+01 8.453100000000001e+01 1.952500000000000e+01
   2430     174    1 0.000000000000000e+00 1.570800000000000e+01 8.252200000000001e+01 1.836700000000000e+01
   2431     174    2 0.000000000000000e+00 1.689500000000000e+01 7.865700000000000e+01 1.897500000000000e+01
   2432     174    1 0.000000000000000e+00 2.975800000000000e+01 8.295200000000000e+01 1.000700000000000e+01
   2433     174    1 9.000000000000000e-02 3.118100000000000e+01 8.052300000000000e+01 7.725000000000000e+00
   2434     174    5 -9.000000000000000e-02 3.447500000000000e+01 8.129900000000001e+01 7.633000000000000e+00
   2435     174    1 0.000000000000000e+00 3.765100000000000e+01 8.001900000000001e+01 7.081000000000000e+00
   2436     174    2 0.000000000000000e+00 3.877000000000000e+01 7.743200000000000e+01 1.058300000000000e+01
   2437     175    6 9.800000000000000e-01 2.300600000000000e+01 6.550700000000001e+01 2.181000000000000e+00
   2438     175    7 -1.090000000000000e+00 2.140600000000000e+01 6.378000000000000e+01 4.761000000000000e+00
   2439     175    3 1.900000000000000e-01 2.359200000000000e+01 6.281400000000000e+01 8.023999999999999e+00
   2440     175    4 -8.000000000000000e-02 2.273300000000000e+01 6.618700000000000e+01 1.037400000000000e+01
   2441     175    1 0.000000000000000e+00 2.634900000000000e+01 6.136900000000000e+01 1.081400000000000e+01
   2442     175    1 9.000000000000000e-02 2.973600000000000e+01 6.063100000000000e+01 1.136800000000000e+01
   2443     175    5 -9.000000000000000e-02 3.099400000000000e+01 6.050900000000000e+01 8.538000000000000e+00
   2444     175    1 0.000000000000000e+00 3.084100000000000e+01 6.311700000000000e+01 6.070000000000000e+00
   2445     175    2 0.000000000000000e+00 2.915900000000000e+01 6.212500000000000e+01 2.551000000000000e+00
   2446     175    1 0.000000000000000e+00 2.544200000000000e+01 6.797300000000000e+01 1.226100000000000e+01
   2447     175    1 9.000000000000000e-02 2.667700000000000e+01 6.805500000000001e+01 1.553400000000000e+01
   2448     175    5 -9.000000000000000e-02 2.490500000000000e+01 6.514400000000001e+01 1.584600000000000e+01
   2449     175    1 0.000000000000000e+00 2.412400000000000e+01 6.189800000000000e+01 1.546500000000000e+01
   2450     175    2 0.000000000000000e+00 2.351000000000000e+01 5.804700000000000e+01 1.422400000000000e+01
   2451     176    6 9.800000000000000e-01 6.712000000000000e+00 4.118600000000000e+01 1.626100000000000e+01
   2452     176    7 -1.090000000000000e+00 7.669000000000000e+00 4.409600000000000e+01 1.810800000000000e+01
   2453     176    3 1.900000000000000e-01 6.044000000000000e+00 4.694700000000000e+01 1.563600000000000e+01
   2454     176    4 -8.000000000000000e-02 8.680999999999999e+00 4.828100000000000e+01 1.409300000000000e+01
   2455     176    1 0.000000000000000e+00 3.288000000000000e+00 4.584200000000000e+01 1.381700000000000e+01
   2456     176    1 9.000000000000000e-02 1.012000000000000e+00 4.497900000000000e+01 1.175100000000000e+01
   2457     176    5 -9.000000000000000e-02 -5.790000000000000e-01 4.401400000000000e+01 9.462999999999999e+00
   2458     176    1 0.000000000000000e+00 6.929999999999999e-01 4.381000000000000e+01 5.978000000000000e+00
   2459     176    2 0.000000000000000e+00 2.483000000000000e+00 4.600400000000000e+01 3.062000000000000e+00
   2460     176    1 0.000000000000000e+00 7.632000000000000e+00 4.983700000000000e+01 1.072600000000000e+01
   2461     176    1 9.000000000000000e-02 8.108000000000001e+00 5.294300000000000e+01 9.108000000000001e+00
   2462     176    5 -9.000000000000000e-02 6.883000000000000e+00 5.598200000000000e+01 8.659000000000001e+00
   2463     176    1 0.000000000000000e+00 3.875000000000000e+00 5.730400000000000e+01 9.489000000000001e+00
   2464     176    2 0.000000000000000e+00 5.740000000000000e-01 6.005100000000000e+01 8.000999999999999e+00
   2465     177    6 9.800000000000000e-01 6.641800000000001e+01 3.794600000000000e+01 3.259600000000000e+01
   2466     177    7 -1.090000000000000e+00 6.858700000000000e+01 3.591100000000000e+01 3.451300000000000e+01
   2467     177    3 1.900000000000000e-01 6.932400000000000e+01 3.235000000000000e+01 3.180500000000000e+01
   2468     177    4 -8.000000000000000e-02 6.878900000000000e+01 3.002100000000000e+01 3.511300000000000e+01
   2469     177    1 0.000000000000000e+00 7.217500000000000e+01 3.459700000000000e+01 3.023900000000000e+01
   2470     177    1 9.000000000000000e-02 7.263000000000000e+01 3.765600000000000e+01 2.868900000000000e+01
   2471     177    5 -9.000000000000000e-02 7.427500000000001e+01 4.073000000000000e+01 2.832600000000000e+01
   2472     177    1 0.000000000000000e+00 7.724299999999999e+01 4.042400000000000e+01 2.686200000000000e+01
   2473     177    2 0.000000000000000e+00 8.106100000000001e+01 3.997100000000000e+01 2.736200000000000e+01
   2474     177    1 0.000000000000000e+00 7.201900000000001e+01 2.748100000000000e+01 3.546100000000000e+01
   2475     177    1 9.000000000000000e-02 7.473300000000000e+01 2.601300000000000e+01 3.715600000000000e+01
   2476     177    5 -9.000000000000000e-02 7.778700000000001e+01 2.563200000000000e+01 3.931500000000000e+01
   2477     177    1 0.000000000000000e+00 7.730000000000000e+01 2.566200000000000e+01 4.247100000000000e+01
   2478     177    2 0.000000000000000e+00 7.512200000000000e+01 2.424900000000000e+01 4.578300000000000e+01
   2479     178    6 9.800000000000000e-01 6.417000000000000e+01 1.618600000000000e+01 2.030800000000000e+01
   2480     178    7 -1.090000000000000e+00 6.417700000000001e+01 1.797800000000000e+01 1.722500000000000e+01
   2481     178    3 1.900000000000000e-01 6.479000000000001e+01 2.258000000000000e+01 1.921300000000000e+01
   2482     178    4 -8.000000000000000e-02 5.976100000000000e+01 2.099600000000000e+01 1.863400000000000e+01
   2483     178    1 0.000000000000000e+00 6.810500000000000e+01 2.429900000000000e+01 2.050200000000000e+01
   2484     178    1 9.000000000000000e-02 7.175800000000000e+01 2.498000000000000e+01 1.926800000000000e+01
   2485     178    5 -9.000000000000000e-02 7.515300000000001e+01 2.436000000000000e+01 1.763700000000000e+01
   2486     178    1 0.000000000000000e+00 7.673800000000000e+01 2.217000000000000e+01 1.503000000000000e+01
   2487     178    2 0.000000000000000e+00 7.922100000000000e+01 2.203900000000000e+01 1.232900000000000e+01
   2488     178    1 0.000000000000000e+00 5.625000000000000e+01 1.966900000000000e+01 1.926500000000000e+01
   2489     178    1 9.000000000000000e-02 5.311600000000000e+01 1.845000000000000e+01 1.739600000000000e+01
   2490     178    5 -9.000000000000000e-02 5.170200000000000e+01 1.859500000000000e+01 1.431500000000000e+01
   2491     178    1 0.000000000000000e+00 5.077900000000000e+01 2.188900000000000e+01 1.417700000000000e+01
   2492     178    2 0.000000000000000e+00 4.961000000000000e+01 2.610800000000000e+01 1.256900000000000e+01
   2493     179    6 9.800000000000000e-01 2.066800000000000e+01 8.626100000000000e+01 1.143100000000000e+02
   2494     179    7 -1.090000000000000e+00 1.848700000000000e+01 8.383799999999999e+01 1.157110000000000e+02
   2495     179    3 1.900000000000000e-01 1.447100000000000e+01 8.508600000000000e+01 1.144810000000000e+02
   2496     179    4 -8.000000000000000e-02 1.283200000000000e+01 8.150900000000000e+01 1.135470000000000e+02
   2497     179    1 0.000000000000000e+00 1.055000000000000e+01 8.672799999999999e+01 1.140180000000000e+02
   2498     179    1 9.000000000000000e-02 8.532000000000000e+00 8.731999999999999e+01 1.111650000000000e+02
   2499     179    5 -9.000000000000000e-02 8.773999999999999e+00 8.904700000000000e+01 1.082550000000000e+02
   2500     179    1 0.000000000000000e+00 1.126100000000000e+01 8.922900000000000e+01 1.058810000000000e+02
   2501     179    2 0.000000000000000e+00 1.505500000000000e+01 8.833400000000000e+01 1.038350000000000e+02
   2502     179    1 0.000000000000000e+00 1.239900000000000e+01 8.047300000000000e+01 1.095480000000000e+02
   2503     179    1 9.000000000000000e-02 1.336800000000000e+01 8.226400000000000e+01 1.064540000000000e+02
   2504     179    5 -9.000000000000000e-02 1.269100000000000e+01 8.426400000000000e+01 1.044050000000000e+02
   2505     179    1 0.000000000000000e+00 1.061400000000000e+01 8.400900000000000e+01 1.017660000000000e+02
   2506     179    2 0.000000000000000e+00 9.666000000000000e+00 7.990200000000000e+01 1.015500000000000e+02
   2507     180    6 9.800000000000000e-01 1.059490000000000e+02 2.677500000000000e+01 9.619100000000000e+01
   2508     180    7 -1.090000000000000e+00 1.066200000000000e+02 2.538100000000000e+01 9.301100000000000e+01
   2509     180    3 1.900000000000000e-01 1.081360000000000e+02 3.005300000000000e+01 8.977200000000001e+01
   2510     180    4 -8.000000000000000e-02 1.067070000000000e+02 2.656600000000000e+01 8.923800000000000e+01
   2511     180    1 0.000000000000000e+00 1.081870000000000e+02 3.315500000000000e+01 9.241100000000000e+01
   2512     180    1 9.000000000000000e-02 1.088590000000000e+02 3.316400000000000e+01 9.578900000000000e+01
   2513     180    5 -9.000000000000000e-02 1.099850000000000e+02 3.041500000000000e+01 9.806300000000000e+01
   2514     180    1 0.000000000000000e+00 1.087900000000000e+02 2.756600000000000e+01 9.632299999999999e+01
   2515     180    2 0.000000000000000e+00 1.070260000000000e+02 2.402700000000000e+01 9.757299999999999e+01
   2516     180    1 0.000000000000000e+00 1.053750000000000e+02 2.957000000000000e+01 8.711400000000000e+01
   2517     180    1 9.000000000000000e-02 1.065030000000000e+02 3.275400000000000e+01 8.525600000000000e+01
   2518     180    5 -9.000000000000000e-02 1.045530000000000e+02 3.446600000000000e+01 8.315000000000001e+01
   2519     180    1 0.000000000000000e+00 1.008260000000000e+02 3.542500000000000e+01 8.345699999999999e+01
   2520     180    2 0.000000000000000e+00 9.676200000000000e+01 3.602200000000000e+01 8.472400000000000e+01
   2521     181    6 9.800000000000000e-01 4.402700000000000e+01 5.527600000000000e+01 4.178800000000000e+01
   2522     181    7 -1.090000000000000e+00 4.708000000000000e+01 5.667900000000000e+01 4.308400000000000e+01
   2523     181    3 1.900000000000000e-01 4.483600000000000e+01 5.922900000000000e+01 4.138700000000000e+01
   2524     181    4 -8.000000000000000e-02 4.765800000000000e+01 6.158900000000000e+01 4.126500000000000e+01
   2525     181    1 0.000000000000000e+00 4.226000000000000e+01 6.191900000000000e+01 3.983600000000000e+01
   2526     181    1 9.000000000000000e-02 4.338900000000000e+01 6.229000000000000e+01 3.617100000000000e+01
   2527     181    5 -9.000000000000000e-02 4.596600000000000e+01 6.369100000000000e+01 3.462400000000000e+01
   2528     181    1 0.000000000000000e+00 4.791700000000000e+01 6.619600000000000e+01 3.592500000000000e+01
   2529     181    2 0.000000000000000e+00 4.966200000000000e+01 6.857299999999999e+01 3.326500000000000e+01
   2530     181    1 0.000000000000000e+00 5.098100000000000e+01 6.416400000000000e+01 4.117200000000000e+01
   2531     181    1 9.000000000000000e-02 5.222800000000000e+01 6.660800000000000e+01 3.979700000000000e+01
   2532     181    5 -9.000000000000000e-02 5.478700000000000e+01 6.683000000000000e+01 3.753900000000000e+01
   2533     181    1 0.000000000000000e+00 5.700600000000000e+01 6.943200000000000e+01 3.680300000000000e+01
   2534     181    2 0.000000000000000e+00 5.513800000000000e+01 7.342300000000000e+01 3.586700000000000e+01
   2535     182    6 9.800000000000000e-01 1.152570000000000e+02 9.687900000000000e+01 4.290800000000000e+01
   2536     182    7 -1.090000000000000e+00 1.168840000000000e+02 9.503400000000001e+01 4.556600000000000e+01
   2537     182    3 1.900000000000000e-01 1.171340000000000e+02 9.464500000000000e+01 5.007900000000000e+01
   2538     182    4 -8.000000000000000e-02 1.157430000000000e+02 9.113600000000000e+01 4.954600000000000e+01
   2539     182    1 0.000000000000000e+00 1.168110000000000e+02 9.698800000000000e+01 5.352000000000000e+01
   2540     182    1 9.000000000000000e-02 1.140960000000000e+02 9.698600000000000e+01 5.521000000000000e+01
   2541     182    5 -9.000000000000000e-02 1.109020000000000e+02 9.689900000000000e+01 5.677600000000000e+01
   2542     182    1 0.000000000000000e+00 1.087360000000000e+02 9.597300000000000e+01 5.431000000000000e+01
   2543     182    2 0.000000000000000e+00 1.056640000000000e+02 9.304200000000000e+01 5.387400000000000e+01
   2544     182    1 0.000000000000000e+00 1.167950000000000e+02 8.751600000000001e+01 5.036400000000000e+01
   2545     182    1 9.000000000000000e-02 1.196590000000000e+02 8.551700000000000e+01 4.881700000000000e+01
   2546     182    5 -9.000000000000000e-02 1.219870000000000e+02 8.306300000000000e+01 4.907300000000000e+01
   2547     182    1 0.000000000000000e+00 1.251710000000000e+02 8.418100000000000e+01 4.996400000000000e+01
   2548     182    2 0.000000000000000e+00 1.268030000000000e+02 8.605900000000000e+01 5.313400000000000e+01
   2549     183    6 9.800000000000000e-01 4.650500000000000e+01 5.349500000000000e+01 7.936600000000000e+01
   2550     183    7 -1.090000000000000e+00 4.314500000000000e+01 5.363600000000000e+01 8.082899999999999e+01
   2551     183    3 1.900000000000000e-01 3.790200000000000e+01 5.148500000000000e+01 8.190800000000000e+01
   2552     183    4 -8.000000000000000e-02 4.009600000000000e+01 5.188600000000000e+01 7.914000000000000e+01
   2553     183    1 0.000000000000000e+00 3.771200000000000e+01 4.917300000000000e+01 8.515700000000000e+01
   2554     183    1 9.000000000000000e-02 3.865600000000000e+01 5.045200000000000e+01 8.826500000000000e+01
   2555     183    5 -9.000000000000000e-02 4.084700000000000e+01 5.109000000000000e+01 9.109699999999999e+01
   2556     183    1 0.000000000000000e+00 4.388800000000000e+01 5.142000000000000e+01 9.280300000000000e+01
   2557     183    2 0.000000000000000e+00 4.699200000000000e+01 5.249800000000000e+01 9.489600000000000e+01
   2558     183    1 0.000000000000000e+00 3.906100000000000e+01 5.118900000000000e+01 7.598000000000000e+01
   2559     183    1 9.000000000000000e-02 3.902600000000000e+01 5.298400000000000e+01 7.252600000000000e+01
   2560     183    5 -9.000000000000000e-02 3.955700000000000e+01 5.609500000000000e+01 7.088100000000000e+01
   2561     183    1 0.000000000000000e+00 3.823600000000000e+01 5.912400000000000e+01 7.011900000000000e+01
   2562     183    2 0.000000000000000e+00 3.449200000000000e+01 6.008100000000000e+01 6.872000000000000e+01
   2563     184    6 9.800000000000000e-01 5.033000000000000e+01 7.194100000000000e+01 4.706000000000000e+00
   2564     184    7 -1.090000000000000e+00 4.881900000000000e+01 7.217000000000000e+01 8.039999999999999e+00
   2565     184    3 1.900000000000000e-01 4.778400000000000e+01 7.483900000000000e+01 1.077300000000000e+01
   2566     184    4 -8.000000000000000e-02 4.404500000000000e+01 7.468700000000000e+01 1.022500000000000e+01
   2567     184    1 0.000000000000000e+00 4.713600000000000e+01 7.661199999999999e+01 1.409200000000000e+01
   2568     184    1 9.000000000000000e-02 4.392700000000000e+01 7.763200000000001e+01 1.558700000000000e+01
   2569     184    5 -9.000000000000000e-02 4.156100000000000e+01 7.584000000000000e+01 1.688000000000000e+01
   2570     184    1 0.000000000000000e+00 4.263000000000000e+01 7.417900000000000e+01 1.888400000000000e+01
   2571     184    2 0.000000000000000e+00 4.546000000000000e+01 7.149800000000000e+01 2.101400000000000e+01
   2572     184    1 0.000000000000000e+00 4.023000000000000e+01 7.306600000000000e+01 1.038600000000000e+01
   2573     184    1 9.000000000000000e-02 3.766300000000000e+01 7.075600000000000e+01 9.089000000000000e+00
   2574     184    5 -9.000000000000000e-02 3.503700000000000e+01 6.869799999999999e+01 8.093999999999999e+00
   2575     184    1 0.000000000000000e+00 3.250900000000000e+01 7.038600000000000e+01 6.160000000000000e+00
   2576     184    2 0.000000000000000e+00 2.931300000000000e+01 7.176400000000000e+01 4.733000000000000e+00
   2577     185    6 9.800000000000000e-01 4.552300000000000e+01 1.006050000000000e+02 1.145490000000000e+02
   2578     185    7 -1.090000000000000e+00 4.313300000000000e+01 1.020940000000000e+02 1.120110000000000e+02
   2579     185    3 1.900000000000000e-01 4.386300000000000e+01 1.037840000000000e+02 1.080530000000000e+02
   2580     185    4 -8.000000000000000e-02 4.258900000000000e+01 1.017070000000000e+02 1.078840000000000e+02
   2581     185    1 0.000000000000000e+00 4.705400000000000e+01 1.050400000000000e+02 1.059290000000000e+02
   2582     185    1 9.000000000000000e-02 4.905000000000000e+01 1.074800000000000e+02 1.043400000000000e+02
   2583     185    5 -9.000000000000000e-02 5.061100000000000e+01 1.084510000000000e+02 1.014340000000000e+02
   2584     185    1 0.000000000000000e+00 5.262200000000000e+01 1.105930000000000e+02 1.012400000000000e+02
   2585     185    2 0.000000000000000e+00 5.067100000000000e+01 1.114010000000000e+02 9.789400000000001e+01
   2586     185    1 0.000000000000000e+00 4.232900000000000e+01 9.870000000000000e+01 1.051230000000000e+02
   2587     185    1 9.000000000000000e-02 4.229000000000000e+01 9.565000000000001e+01 1.025860000000000e+02
   2588     185    5 -9.000000000000000e-02 4.235400000000000e+01 9.265800000000000e+01 1.043080000000000e+02
   2589     185    1 0.000000000000000e+00 4.397400000000000e+01 9.042000000000000e+01 1.068020000000000e+02
   2590     185    2 0.000000000000000e+00 4.783100000000000e+01 8.947499999999999e+01 1.089770000000000e+02
   2591     186    6 9.800000000000000e-01 1.125280000000000e+02 8.788900000000000e+01 5.441400000000000e+01
   2592     186    7 -1.090000000000000e+00 1.146310000000000e+02 8.686499999999999e+01 5.700400000000000e+01
   2593     186    3 1.900000000000000e-01 1.174850000000000e+02 8.843500000000000e+01 5.979800000000000e+01
   2594     186    4 -8.000000000000000e-02 1.187900000000000e+02 8.630600000000000e+01 5.773900000000000e+01
   2595     186    1 0.000000000000000e+00 1.170720000000000e+02 9.054800000000000e+01 6.314400000000000e+01
   2596     186    1 9.000000000000000e-02 1.166350000000000e+02 9.374500000000000e+01 6.529600000000001e+01
   2597     186    5 -9.000000000000000e-02 1.166410000000000e+02 9.689500000000000e+01 6.731200000000000e+01
   2598     186    1 0.000000000000000e+00 1.167590000000000e+02 1.003980000000000e+02 6.716700000000000e+01
   2599     186    2 0.000000000000000e+00 1.159710000000000e+02 1.042730000000000e+02 6.686700000000000e+01
   2600     186    1 0.000000000000000e+00 1.215750000000000e+02 8.393400000000000e+01 5.936800000000000e+01
   2601     186    1 9.000000000000000e-02 1.245870000000000e+02 8.273000000000000e+01 5.908900000000000e+01
   2602     186    5 -9.000000000000000e-02 1.273050000000000e+02 8.089800000000000e+01 5.846700000000000e+01
   2603     186    1 0.000000000000000e+00 1.291890000000000e+02 7.819000000000000e+01 5.886300000000000e+01
   2604     186    2 0.000000000000000e+00 1.320150000000000e+02 7.506399999999999e+01 5.981700000000000e+01
   2605     187    6 9.800000000000000e-01 7.669700000000000e+01 2.513400000000000e+01 2.474400000000000e+01
   2606     187    7 -1.090000000000000e+00 7.402700000000000e+01 2.302500000000000e+01 2.569800000000000e+01
   2607     187    3 1.900000000000000e-01 7.112900000000000e+01 2.568700000000000e+01 2.939900000000000e+01
   2608     187    4 -8.000000000000000e-02 7.269499999999999e+01 2.298600000000000e+01 2.906100000000000e+01
   2609     187    1 0.000000000000000e+00 6.751400000000000e+01 2.535500000000000e+01 3.092200000000000e+01
   2610     187    1 9.000000000000000e-02 6.447499999999999e+01 2.395600000000000e+01 3.232600000000000e+01
   2611     187    5 -9.000000000000000e-02 6.340100000000000e+01 2.092800000000000e+01 3.105700000000000e+01
   2612     187    1 0.000000000000000e+00 6.053700000000000e+01 1.895700000000000e+01 3.245000000000000e+01
   2613     187    2 0.000000000000000e+00 5.706400000000000e+01 1.686100000000000e+01 3.315500000000000e+01
   2614     187    1 0.000000000000000e+00 7.108300000000000e+01 2.052900000000000e+01 3.163400000000000e+01
   2615     187    1 9.000000000000000e-02 7.092500000000000e+01 1.691100000000000e+01 3.099700000000000e+01
   2616     187    5 -9.000000000000000e-02 7.232800000000000e+01 1.536400000000000e+01 2.842600000000000e+01
   2617     187    1 0.000000000000000e+00 7.547700000000000e+01 1.430100000000000e+01 2.928900000000000e+01
   2618     187    2 0.000000000000000e+00 7.833300000000000e+01 1.619800000000000e+01 3.120100000000000e+01
   2619     188    6 9.800000000000000e-01 6.057600000000000e+01 6.801000000000000e+00 6.461499999999999e+01
   2620     188    7 -1.090000000000000e+00 5.873600000000000e+01 4.379000000000000e+00 6.638000000000000e+01
   2621     188    3 1.900000000000000e-01 5.473000000000000e+01 3.923000000000000e+00 6.711199999999999e+01
   2622     188    4 -8.000000000000000e-02 5.450400000000000e+01 5.435000000000000e+00 7.104000000000001e+01
   2623     188    1 0.000000000000000e+00 5.328300000000000e+01 5.726000000000000e+00 6.402600000000000e+01
   2624     188    1 9.000000000000000e-02 5.325400000000000e+01 6.087000000000000e+00 6.065800000000000e+01
   2625     188    5 -9.000000000000000e-02 5.515000000000000e+01 7.939000000000000e+00 5.854900000000000e+01
   2626     188    1 0.000000000000000e+00 5.661500000000000e+01 5.869000000000000e+00 5.622500000000000e+01
   2627     188    2 0.000000000000000e+00 5.976800000000000e+01 8.332000000000001e+00 5.453900000000000e+01
   2628     188    1 0.000000000000000e+00 5.199900000000000e+01 8.661000000000000e+00 7.129900000000001e+01
   2629     188    1 9.000000000000000e-02 5.260800000000000e+01 1.151600000000000e+01 6.904300000000001e+01
   2630     188    5 -9.000000000000000e-02 5.481100000000000e+01 1.403100000000000e+01 6.990800000000000e+01
   2631     188    1 0.000000000000000e+00 5.570600000000000e+01 1.556500000000000e+01 7.266600000000000e+01
   2632     188    2 0.000000000000000e+00 5.935700000000000e+01 1.535700000000000e+01 7.546599999999999e+01
   2633     189    6 9.800000000000000e-01 5.111800000000000e+01 7.567000000000000e+00 1.820700000000000e+01
   2634     189    7 -1.090000000000000e+00 5.137800000000000e+01 4.347000000000000e+00 1.653700000000000e+01
   2635     189    3 1.900000000000000e-01 5.089500000000000e+01 2.433000000000000e+00 1.217000000000000e+01
   2636     189    4 -8.000000000000000e-02 4.879100000000000e+01 1.276000000000000e+00 1.528600000000000e+01
   2637     189    1 0.000000000000000e+00 5.140800000000000e+01 1.876000000000000e+00 8.563000000000001e+00
   2638     189    1 9.000000000000000e-02 5.255900000000000e+01 6.570000000000000e-01 5.062000000000000e+00
   2639     189    5 -9.000000000000000e-02 5.343000000000000e+01 -1.762000000000000e+00 3.832000000000000e+00
   2640     189    1 0.000000000000000e+00 5.631100000000000e+01 -2.082000000000000e+00 2.425000000000000e+00
   2641     189    2 0.000000000000000e+00 5.823100000000000e+01 -4.543000000000000e+00 -6.430000000000000e-01
   2642     189    1 0.000000000000000e+00 4.539700000000000e+01 5.070000000000000e-01 1.736800000000000e+01
   2643     189    1 9.000000000000000e-02 4.508000000000000e+01 2.202000000000000e+00 2.036700000000000e+01
   2644     189    5 -9.000000000000000e-02 4.430500000000000e+01 1.544000000000000e+00 2.341400000000000e+01
   2645     189    1 0.000000000000000e+00 4.113200000000000e+01 1.710000000000000e-01 2.200500000000000e+01
   2646     189    2 0.000000000000000e+00 3.881300000000000e+01 -2.797000000000000e+00 2.418300000000000e+01
   2647     190    6 9.800000000000000e-01 1.990600000000000e+01 1.004300000000000e+01 7.202100000000000e+01
   2648     190    7 -1.090000000000000e+00 1.715000000000000e+01 8.400000000000000e+00 7.324500000000000e+01
   2649     190    3 1.900000000000000e-01 1.714800000000000e+01 3.380000000000000e+00 7.482299999999999e+01
   2650     190    4 -8.000000000000000e-02 1.960600000000000e+01 5.664000000000000e+00 7.684600000000000e+01
   2651     190    1 0.000000000000000e+00 1.785100000000000e+01 2.220000000000000e-01 7.244199999999999e+01
   2652     190    1 9.000000000000000e-02 1.783000000000000e+01 -2.026000000000000e+00 6.960299999999999e+01
   2653     190    5 -9.000000000000000e-02 1.827000000000000e+01 -5.136000000000000e+00 6.824700000000000e+01
   2654     190    1 0.000000000000000e+00 2.135900000000000e+01 -6.308000000000000e+00 6.667400000000001e+01
   2655     190    2 0.000000000000000e+00 2.168900000000000e+01 -5.125000000000000e+00 6.275300000000000e+01
   2656     190    1 0.000000000000000e+00 2.222700000000000e+01 3.527000000000000e+00 7.531000000000000e+01
   2657     190    1 9.000000000000000e-02 2.448100000000000e+01 1.315000000000000e+00 7.519600000000000e+01
   2658     190    5 -9.000000000000000e-02 2.758700000000000e+01 1.374000000000000e+00 7.498999999999999e+01
   2659     190    1 0.000000000000000e+00 2.808800000000000e+01 3.190000000000000e-01 7.173999999999999e+01
   2660     190    2 0.000000000000000e+00 2.596800000000000e+01 -2.235000000000000e+00 6.887800000000000e+01
   2661     191    6 9.800000000000000e-01 3.798100000000000e+01 1.106490000000000e+02 8.144100000000000e+01
   2662     191    7 -1.090000000000000e+00 3.966400000000000e+01 1.081820000000000e+02 7.946200000000000e+01
   2663     191    3 1.900000000000000e-01 3.961900000000000e+01 1.100160000000000e+02 7.368800000000000e+01
   2664     191    4 -8.000000000000000e-02 4.351000000000000e+01 1.109630000000000e+02 7.623500000000000e+01
   2665     191    1 0.000000000000000e+00 4.257200000000000e+01 1.117360000000000e+02 7.161799999999999e+01
   2666     191    1 9.000000000000000e-02 4.442200000000000e+01 1.133990000000000e+02 6.901000000000001e+01
   2667     191    5 -9.000000000000000e-02 4.577000000000000e+01 1.147970000000000e+02 6.643300000000001e+01
   2668     191    1 0.000000000000000e+00 4.797300000000000e+01 1.173630000000000e+02 6.705800000000001e+01
   2669     191    2 0.000000000000000e+00 5.042600000000000e+01 1.209140000000000e+02 6.656300000000000e+01
   2670     191    1 0.000000000000000e+00 4.702500000000000e+01 1.094500000000000e+02 7.479900000000001e+01
   2671     191    1 9.000000000000000e-02 4.991800000000000e+01 1.092520000000000e+02 7.609699999999999e+01
   2672     191    5 -9.000000000000000e-02 5.254000000000000e+01 1.105990000000000e+02 7.391700000000000e+01
   2673     191    1 0.000000000000000e+00 5.154900000000000e+01 1.102610000000000e+02 7.074600000000000e+01
   2674     191    2 0.000000000000000e+00 5.346100000000000e+01 1.080480000000000e+02 6.782400000000000e+01
   2675     192    6 9.800000000000000e-01 1.086730000000000e+02 3.285000000000000e+01 8.284399999999999e+01
   2676     192    7 -1.090000000000000e+00 1.077370000000000e+02 3.581000000000000e+01 8.462600000000000e+01
   2677     192    3 1.900000000000000e-01 1.028920000000000e+02 3.811900000000000e+01 8.410500000000000e+01
   2678     192    4 -8.000000000000000e-02 1.058980000000000e+02 4.120700000000000e+01 8.528800000000000e+01
   2679     192    1 0.000000000000000e+00 9.945300000000000e+01 3.878400000000000e+01 8.314000000000000e+01
   2680     192    1 9.000000000000000e-02 9.680600000000000e+01 4.067800000000000e+01 8.177300000000000e+01
   2681     192    5 -9.000000000000000e-02 9.428500000000000e+01 4.261900000000000e+01 8.163900000000000e+01
   2682     192    1 0.000000000000000e+00 9.193600000000001e+01 4.255400000000000e+01 8.450600000000000e+01
   2683     192    2 0.000000000000000e+00 9.210800000000000e+01 3.869800000000000e+01 8.501000000000001e+01
   2684     192    1 0.000000000000000e+00 1.053160000000000e+02 4.491200000000000e+01 8.638700000000000e+01
   2685     192    1 9.000000000000000e-02 1.058170000000000e+02 4.839000000000000e+01 8.642800000000000e+01
   2686     192    5 -9.000000000000000e-02 1.080420000000000e+02 4.931200000000000e+01 8.886300000000000e+01
   2687     192    1 0.000000000000000e+00 1.101290000000000e+02 4.968900000000000e+01 9.141200000000001e+01
   2688     192    2 0.000000000000000e+00 1.099520000000000e+02 5.313100000000000e+01 9.259500000000000e+01
   2689     193    6 9.800000000000000e-01 1.057610000000000e+02 5.279400000000000e+01 6.538600000000000e+01
   2690     193    7 -1.090000000000000e+00 1.081830000000000e+02 5.264400000000000e+01 6.310800000000000e+01
   2691     193    3 1.900000000000000e-01 1.073570000000000e+02 4.731800000000000e+01 6.067000000000000e+01
   2692     193    4 -8.000000000000000e-02 1.107800000000000e+02 4.884000000000000e+01 5.973700000000000e+01
   2693     193    1 0.000000000000000e+00 1.087640000000000e+02 4.367700000000000e+01 6.046200000000000e+01
   2694     193    1 9.000000000000000e-02 1.114100000000000e+02 4.138800000000000e+01 6.065800000000000e+01
   2695     193    5 -9.000000000000000e-02 1.146430000000000e+02 3.970400000000000e+01 5.967300000000000e+01
   2696     193    1 0.000000000000000e+00 1.174800000000000e+02 3.717100000000000e+01 5.922200000000000e+01
   2697     193    2 0.000000000000000e+00 1.218160000000000e+02 3.821000000000000e+01 5.915100000000000e+01
   2698     193    1 0.000000000000000e+00 1.131490000000000e+02 5.161300000000000e+01 5.800100000000000e+01
   2699     193    1 9.000000000000000e-02 1.162010000000000e+02 5.265300000000000e+01 5.945800000000000e+01
   2700     193    5 -9.000000000000000e-02 1.198450000000000e+02 5.324800000000000e+01 5.908500000000000e+01
   2701     193    1 0.000000000000000e+00 1.222650000000000e+02 5.554800000000000e+01 5.831400000000000e+01
   2702     193    2 0.000000000000000e+00 1.255980000000000e+02 5.781200000000000e+01 5.684100000000000e+01
   2703     194    6 9.800000000000000e-01 1.184590000000000e+02 1.508300000000000e+01 1.065340000000000e+02
   2704     194    7 -1.090000000000000e+00 1.194160000000000e+02 1.486700000000000e+01 1.098930000000000e+02
   2705     194    3 1.900000000000000e-01 1.225860000000000e+02 1.543600000000000e+01 1.121140000000000e+02
   2706     194    4 -8.000000000000000e-02 1.229460000000000e+02 1.621800000000000e+01 1.099370000000000e+02
   2707     194    1 0.000000000000000e+00 1.234040000000000e+02 1.393400000000000e+01 1.153990000000000e+02
   2708     194    1 9.000000000000000e-02 1.261440000000000e+02 1.378600000000000e+01 1.180430000000000e+02
   2709     194    5 -9.000000000000000e-02 1.292340000000000e+02 1.438500000000000e+01 1.190990000000000e+02
   2710     194    1 0.000000000000000e+00 1.324190000000000e+02 1.566300000000000e+01 1.177860000000000e+02
   2711     194    2 0.000000000000000e+00 1.341080000000000e+02 1.729300000000000e+01 1.149250000000000e+02
   2712     194    1 0.000000000000000e+00 1.262240000000000e+02 1.604700000000000e+01 1.113450000000000e+02
   2713     194    1 9.000000000000000e-02 1.292700000000000e+02 1.723100000000000e+01 1.099410000000000e+02
   2714     194    5 -9.000000000000000e-02 1.300320000000000e+02 2.021400000000000e+01 1.086110000000000e+02
   2715     194    1 0.000000000000000e+00 1.309760000000000e+02 1.968900000000000e+01 1.052700000000000e+02
   2716     194    2 0.000000000000000e+00 1.332420000000000e+02 1.689700000000000e+01 1.036460000000000e+02
   2717     195    6 9.800000000000000e-01 8.724100000000000e+01 9.817000000000000e+00 1.884400000000000e+01
   2718     195    7 -1.090000000000000e+00 8.872700000000000e+01 1.292400000000000e+01 1.745900000000000e+01
   2719     195    3 1.900000000000000e-01 9.091700000000000e+01 1.265300000000000e+01 2.108600000000000e+01
   2720     195    4 -8.000000000000000e-02 9.046599999999999e+01 1.700400000000000e+01 2.177300000000000e+01
   2721     195    1 0.000000000000000e+00 9.404300000000001e+01 1.435200000000000e+01 2.267400000000000e+01
   2722     195    1 9.000000000000000e-02 9.699299999999999e+01 1.670900000000000e+01 2.191400000000000e+01
   2723     195    5 -9.000000000000000e-02 9.982599999999999e+01 1.814100000000000e+01 2.007100000000000e+01
   2724     195    1 0.000000000000000e+00 1.033090000000000e+02 1.781000000000000e+01 2.009700000000000e+01
   2725     195    2 0.000000000000000e+00 1.072930000000000e+02 1.864400000000000e+01 1.920100000000000e+01
   2726     195    1 0.000000000000000e+00 9.208000000000000e+01 2.019000000000000e+01 2.357600000000000e+01
   2727     195    1 9.000000000000000e-02 9.055700000000000e+01 2.152300000000000e+01 2.674700000000000e+01
   2728     195    5 -9.000000000000000e-02 8.832200000000000e+01 2.293500000000000e+01 2.936400000000000e+01
   2729     195    1 0.000000000000000e+00 8.675500000000000e+01 2.581900000000000e+01 3.054600000000000e+01
   2730     195    2 0.000000000000000e+00 8.469900000000000e+01 2.906500000000000e+01 3.295400000000000e+01
   2731     196    6 9.800000000000000e-01 3.704000000000000e+01 3.311800000000000e+01 4.635400000000000e+01
   2732     196    7 -1.090000000000000e+00 3.623100000000000e+01 3.564300000000000e+01 4.403600000000000e+01
   2733     196    3 1.900000000000000e-01 3.152700000000000e+01 3.551100000000000e+01 4.858000000000000e+01
   2734     196    4 -8.000000000000000e-02 3.182300000000000e+01 3.970400000000000e+01 4.664300000000000e+01
   2735     196    1 0.000000000000000e+00 3.136700000000000e+01 3.251800000000000e+01 5.139900000000000e+01
   2736     196    1 9.000000000000000e-02 3.467500000000000e+01 3.082000000000000e+01 5.231900000000000e+01
   2737     196    5 -9.000000000000000e-02 3.599200000000000e+01 2.782800000000000e+01 5.245100000000000e+01
   2738     196    1 0.000000000000000e+00 3.908100000000000e+01 2.727000000000000e+01 5.301700000000000e+01
   2739     196    2 0.000000000000000e+00 4.137300000000000e+01 2.735200000000000e+01 5.644900000000000e+01
   2740     196    1 0.000000000000000e+00 3.067400000000000e+01 4.307500000000000e+01 4.487600000000000e+01
   2741     196    1 9.000000000000000e-02 3.396100000000000e+01 4.515400000000000e+01 4.435500000000000e+01
   2742     196    5 -9.000000000000000e-02 3.605600000000000e+01 4.606700000000000e+01 4.194000000000000e+01
   2743     196    1 0.000000000000000e+00 3.590000000000000e+01 4.282200000000000e+01 4.020200000000000e+01
   2744     196    2 0.000000000000000e+00 3.603100000000000e+01 3.871400000000000e+01 3.893000000000000e+01
   2745     197    6 9.800000000000000e-01 6.929900000000001e+01 6.520600000000000e+01 1.018880000000000e+02
   2746     197    7 -1.090000000000000e+00 7.173300000000000e+01 6.262800000000000e+01 1.016310000000000e+02
   2747     197    3 1.900000000000000e-01 6.989500000000000e+01 6.338200000000000e+01 9.772000000000000e+01
   2748     197    4 -8.000000000000000e-02 7.218000000000001e+01 6.419000000000000e+01 9.733300000000000e+01
   2749     197    1 0.000000000000000e+00 6.750600000000000e+01 6.197200000000000e+01 9.459000000000000e+01
   2750     197    1 9.000000000000000e-02 6.659600000000000e+01 5.998500000000000e+01 9.173500000000000e+01
   2751     197    5 -9.000000000000000e-02 6.313100000000000e+01 5.974800000000000e+01 9.058199999999999e+01
   2752     197    1 0.000000000000000e+00 6.023700000000000e+01 5.896700000000000e+01 9.207899999999999e+01
   2753     197    2 0.000000000000000e+00 6.042500000000000e+01 5.832800000000000e+01 9.590800000000000e+01
   2754     197    1 0.000000000000000e+00 7.343700000000000e+01 6.667900000000000e+01 9.531500000000000e+01
   2755     197    1 9.000000000000000e-02 7.236400000000000e+01 7.016200000000001e+01 9.559900000000000e+01
   2756     197    5 -9.000000000000000e-02 7.075200000000000e+01 7.269600000000000e+01 9.605300000000000e+01
   2757     197    1 0.000000000000000e+00 6.713800000000001e+01 7.335700000000000e+01 9.546800000000000e+01
   2758     197    2 0.000000000000000e+00 6.340700000000000e+01 7.363200000000001e+01 9.432599999999999e+01
   2759     198    6 9.800000000000000e-01 1.064260000000000e+02 1.015400000000000e+02 2.806800000000000e+01
   2760     198    7 -1.090000000000000e+00 1.086070000000000e+02 1.034650000000000e+02 2.966700000000000e+01
   2761     198    3 1.900000000000000e-01 1.066410000000000e+02 1.058760000000000e+02 3.485800000000000e+01
   2762     198    4 -8.000000000000000e-02 1.098790000000000e+02 1.017420000000000e+02 3.497000000000000e+01
   2763     198    1 0.000000000000000e+00 1.072290000000000e+02 1.049030000000000e+02 3.887300000000000e+01
   2764     198    1 9.000000000000000e-02 1.073360000000000e+02 1.053330000000000e+02 4.205400000000000e+01
   2765     198    5 -9.000000000000000e-02 1.055530000000000e+02 1.057660000000000e+02 4.516100000000000e+01
   2766     198    1 0.000000000000000e+00 1.062970000000000e+02 1.033660000000000e+02 4.780900000000000e+01
   2767     198    2 0.000000000000000e+00 1.079780000000000e+02 1.034590000000000e+02 5.166000000000000e+01
   2768     198    1 0.000000000000000e+00 1.119960000000000e+02 1.010770000000000e+02 3.859600000000000e+01
   2769     198    1 9.000000000000000e-02 1.139930000000000e+02 9.829000000000001e+01 3.932100000000000e+01
   2770     198    5 -9.000000000000000e-02 1.138420000000000e+02 9.500600000000000e+01 3.802500000000000e+01
   2771     198    1 0.000000000000000e+00 1.146480000000000e+02 9.356100000000001e+01 3.543500000000000e+01
   2772     198    2 0.000000000000000e+00 1.172910000000000e+02 9.290600000000001e+01 3.244400000000000e+01
   2773     199    6 9.800000000000000e-01 5.389400000000000e+01 5.770100000000000e+01 5.874600000000000e+01
   2774     199    7 -1.090000000000000e+00 5.062000000000000e+01 5.733900000000000e+01 5.962400000000000e+01
   2775     199    3 1.900000000000000e-01 4.768000000000000e+01 5.822200000000000e+01 6.465600000000001e+01
   2776     199    4 -8.000000000000000e-02 4.726700000000000e+01 5.623400000000000e+01 6.154800000000000e+01
   2777     199    1 0.000000000000000e+00 4.444800000000000e+01 6.031900000000000e+01 6.611700000000000e+01
   2778     199    1 9.000000000000000e-02 4.252500000000000e+01 6.327400000000000e+01 6.661900000000000e+01
   2779     199    5 -9.000000000000000e-02 4.244700000000000e+01 6.650900000000000e+01 6.745699999999999e+01
   2780     199    1 0.000000000000000e+00 4.122900000000000e+01 6.871400000000000e+01 6.975300000000000e+01
   2781     199    2 0.000000000000000e+00 4.077500000000000e+01 7.240000000000001e+01 6.841600000000000e+01
   2782     199    1 0.000000000000000e+00 4.800400000000000e+01 5.229300000000000e+01 6.210200000000000e+01
   2783     199    1 9.000000000000000e-02 4.723600000000000e+01 4.860000000000000e+01 6.112400000000000e+01
   2784     199    5 -9.000000000000000e-02 4.709700000000000e+01 4.578300000000000e+01 6.283700000000000e+01
   2785     199    1 0.000000000000000e+00 4.530100000000000e+01 4.366300000000000e+01 6.133500000000000e+01
   2786     199    2 0.000000000000000e+00 4.622000000000000e+01 4.153400000000000e+01 5.862300000000000e+01
   2787     200    6 9.800000000000000e-01 4.925800000000000e+01 1.136550000000000e+02 4.726800000000000e+01
   2788     200    7 -1.090000000000000e+00 4.612600000000000e+01 1.142360000000000e+02 4.614200000000000e+01
   2789     200    3 1.900000000000000e-01 4.518000000000000e+01 1.193610000000000e+02 4.379800000000000e+01
   2790     200    4 -8.000000000000000e-02 4.648900000000000e+01 1.179590000000000e+02 4.637100000000000e+01
   2791     200    1 0.000000000000000e+00 4.549400000000000e+01 1.227310000000000e+02 4.186200000000000e+01
   2792     200    1 9.000000000000000e-02 4.610800000000000e+01 1.255780000000000e+02 3.989100000000000e+01
   2793     200    5 -9.000000000000000e-02 4.860400000000000e+01 1.276470000000000e+02 4.067400000000000e+01
   2794     200    1 0.000000000000000e+00 5.058300000000000e+01 1.269340000000000e+02 4.323200000000000e+01
   2795     200    2 0.000000000000000e+00 5.350200000000000e+01 1.275960000000000e+02 4.536100000000000e+01
   2796     200    1 0.000000000000000e+00 4.470500000000000e+01 1.190280000000000e+02 4.989700000000000e+01
   2797     200    1 9.000000000000000e-02 4.137700000000000e+01 1.188890000000000e+02 4.846300000000000e+01
   2798     200    5 -9.000000000000000e-02 3.926000000000000e+01 1.174330000000000e+02 4.673200000000000e+01
   2799     200    1 0.000000000000000e+00 3.778100000000000e+01 1.191230000000000e+02 4.391200000000000e+01
   2800     200    2 0.000000000000000e+00 3.763500000000000e+01 1.180280000000000e+02 3.949500000000000e+01
   2801     201    6 9.800000000000000e-01 2.465700000000000e+01 1.233800000000000e+01 3.743800000000000e+01
   2802     201    7 -1.090000000000000e+00 2.673600000000000e+01 1.047700000000000e+01 3.520500000000000e+01
   2803     201    3 1.900000000000000e-01 3.115700000000000e+01 1.162200000000000e+01 3.609400000000000e+01
   2804     201    4 -8.000000000000000e-02 3.230100000000000e+01 8.122000000000000e+00 3.600300000000000e+01
   2805     201    1 0.000000000000000e+00 3.395800000000000e+01 1.486800000000000e+01 3.559700000000000e+01
   2806     201    1 9.000000000000000e-02 3.694400000000000e+01 1.618200000000000e+01 3.543100000000000e+01
   2807     201    5 -9.000000000000000e-02 4.049500000000000e+01 1.549200000000000e+01 3.503300000000000e+01
   2808     201    1 0.000000000000000e+00 4.088300000000000e+01 1.207900000000000e+01 3.485800000000000e+01
   2809     201    2 0.000000000000000e+00 4.050700000000000e+01 7.766000000000000e+00 3.464600000000000e+01
   2810     201    1 0.000000000000000e+00 3.449400000000000e+01 5.730000000000000e+00 3.783500000000000e+01
   2811     201    1 9.000000000000000e-02 3.626200000000000e+01 3.577000000000000e+00 3.907400000000000e+01
   2812     201    5 -9.000000000000000e-02 3.782000000000000e+01 2.630000000000000e-01 3.892700000000000e+01
   2813     201    1 0.000000000000000e+00 4.146800000000000e+01 1.001000000000000e+00 3.818400000000000e+01
   2814     201    2 0.000000000000000e+00 4.495600000000000e+01 -8.860000000000000e-01 3.953000000000000e+01
   2815     202    6 9.800000000000000e-01 1.081230000000000e+02 7.090800000000000e+01 3.092100000000000e+01
   2816     202    7 -1.090000000000000e+00 1.095320000000000e+02 6.942600000000000e+01 3.369100000000000e+01
   2817     202    3 1.900000000000000e-01 1.131050000000000e+02 6.887300000000000e+01 3.825700000000000e+01
   2818     202    4 -8.000000000000000e-02 1.116320000000000e+02 6.682800000000000e+01 3.529700000000000e+01
   2819     202    1 0.000000000000000e+00 1.133750000000000e+02 7.017200000000000e+01 4.186400000000000e+01
   2820     202    1 9.000000000000000e-02 1.141040000000000e+02 6.920200000000000e+01 4.523600000000000e+01
   2821     202    5 -9.000000000000000e-02 1.133100000000000e+02 6.865400000000000e+01 4.805100000000000e+01
   2822     202    1 0.000000000000000e+00 1.104290000000000e+02 6.994000000000000e+01 4.974600000000000e+01
   2823     202    2 0.000000000000000e+00 1.086230000000000e+02 7.115900000000001e+01 5.269400000000000e+01
   2824     202    1 0.000000000000000e+00 1.134850000000000e+02 6.473699999999999e+01 3.235100000000000e+01
   2825     202    1 9.000000000000000e-02 1.154520000000000e+02 6.428500000000000e+01 2.912800000000000e+01
   2826     202    5 -9.000000000000000e-02 1.143540000000000e+02 6.470200000000000e+01 2.583100000000000e+01
   2827     202    1 0.000000000000000e+00 1.111360000000000e+02 6.468300000000001e+01 2.474100000000000e+01
   2828     202    2 0.000000000000000e+00 1.076960000000000e+02 6.256700000000000e+01 2.559400000000000e+01
   2829     203    6 9.800000000000000e-01 9.406300000000000e+01 1.181000000000000e+00 1.107960000000000e+02
   2830     203    7 -1.090000000000000e+00 9.419700000000000e+01 8.400000000000001e-02 1.073270000000000e+02
   2831     203    3 1.900000000000000e-01 9.705500000000001e+01 -2.824000000000000e+00 1.074640000000000e+02
   2832     203    4 -8.000000000000000e-02 9.843300000000001e+01 2.380000000000000e-01 1.079550000000000e+02
   2833     203    1 0.000000000000000e+00 9.765300000000001e+01 -5.548000000000000e+00 1.052010000000000e+02
   2834     203    1 9.000000000000000e-02 9.788400000000000e+01 -9.292000000000000e+00 1.061650000000000e+02
   2835     203    5 -9.000000000000000e-02 9.883700000000000e+01 -1.281800000000000e+01 1.059670000000000e+02
   2836     203    1 0.000000000000000e+00 9.997799999999999e+01 -1.561300000000000e+01 1.081360000000000e+02
   2837     203    2 0.000000000000000e+00 1.008630000000000e+02 -1.851500000000000e+01 1.114960000000000e+02
   2838     203    1 0.000000000000000e+00 1.021610000000000e+02 4.020000000000000e-01 1.089300000000000e+02
   2839     203    1 9.000000000000000e-02 1.051230000000000e+02 -1.550000000000000e+00 1.095820000000000e+02
   2840     203    5 -9.000000000000000e-02 1.051790000000000e+02 -4.796000000000000e+00 1.090210000000000e+02
   2841     203    1 0.000000000000000e+00 1.080350000000000e+02 -7.223000000000000e+00 1.088340000000000e+02
   2842     203    2 0.000000000000000e+00 1.114170000000000e+02 -9.180999999999999e+00 1.105040000000000e+02
   2843     204    6 9.800000000000000e-01 1.162620000000000e+02 1.123780000000000e+02 3.741600000000000e+01
   2844     204    7 -1.090000000000000e+00 1.140650000000000e+02 1.094720000000000e+02 3.811000000000000e+01
   2845     204    3 1.900000000000000e-01 1.125090000000000e+02 1.069830000000000e+02 4.080000000000000e+01
   2846     204    4 -8.000000000000000e-02 1.154710000000000e+02 1.064930000000000e+02 4.282900000000000e+01
   2847     204    1 0.000000000000000e+00 1.106560000000000e+02 1.037540000000000e+02 4.235900000000000e+01
   2848     204    1 9.000000000000000e-02 1.084510000000000e+02 1.006140000000000e+02 4.325500000000000e+01
   2849     204    5 -9.000000000000000e-02 1.052720000000000e+02 1.002460000000000e+02 4.462200000000000e+01
   2850     204    1 0.000000000000000e+00 1.030460000000000e+02 9.767600000000000e+01 4.329100000000000e+01
   2851     204    2 0.000000000000000e+00 1.050850000000000e+02 9.614400000000001e+01 3.998600000000000e+01
   2852     204    1 0.000000000000000e+00 1.160140000000000e+02 1.068480000000000e+02 4.678800000000000e+01
   2853     204    1 9.000000000000000e-02 1.160600000000000e+02 1.101750000000000e+02 4.804000000000000e+01
   2854     204    5 -9.000000000000000e-02 1.166510000000000e+02 1.137030000000000e+02 4.711500000000000e+01
   2855     204    1 0.000000000000000e+00 1.178460000000000e+02 1.166740000000000e+02 4.562900000000000e+01
   2856     204    2 0.000000000000000e+00 1.167570000000000e+02 1.196340000000000e+02 4.382800000000000e+01
   2857     205    6 9.800000000000000e-01 9.095000000000001e+00 4.131000000000000e+00 2.039300000000000e+01
   2858     205    7 -1.090000000000000e+00 7.313000000000000e+00 1.125000000000000e+00 2.112000000000000e+01
   2859     205    3 1.900000000000000e-01 5.465000000000000e+00 -3.040000000000000e-01 1.554300000000000e+01
   2860     205    4 -8.000000000000000e-02 4.022000000000000e+00 -1.154000000000000e+00 1.936500000000000e+01
   2861     205    1 0.000000000000000e+00 4.909000000000000e+00 -1.285000000000000e+00 1.153400000000000e+01
   2862     205    1 9.000000000000000e-02 5.898000000000000e+00 -3.009000000000000e+00 8.555000000000000e+00
   2863     205    5 -9.000000000000000e-02 7.950000000000000e+00 -5.471000000000000e+00 8.448000000000000e+00
   2864     205    1 0.000000000000000e+00 1.118300000000000e+01 -5.405000000000000e+00 8.103999999999999e+00
   2865     205    2 0.000000000000000e+00 1.518100000000000e+01 -3.538000000000000e+00 8.769000000000000e+00
   2866     205    1 0.000000000000000e+00 1.580000000000000e-01 -2.670000000000000e-01 1.962100000000000e+01
   2867     205    1 9.000000000000000e-02 -1.306000000000000e+00 1.989000000000000e+00 2.149900000000000e+01
   2868     205    5 -9.000000000000000e-02 -3.170000000000000e-01 1.736000000000000e+00 2.509200000000000e+01
   2869     205    1 0.000000000000000e+00 -2.235000000000000e+00 3.803000000000000e+00 2.755300000000000e+01
   2870     205    2 0.000000000000000e+00 4.440000000000000e-01 5.229000000000000e+00 3.028000000000000e+01
   2871     206    6 9.800000000000000e-01 2.796000000000000e+00 8.210100000000000e+01 2.485700000000000e+01
   2872     206    7 -1.090000000000000e+00 5.523000000000000e+00 8.410800000000000e+01 2.586500000000000e+01
   2873     206    3 1.900000000000000e-01 8.279999999999999e+00 8.087400000000000e+01 3.011100000000000e+01
   2874     206    4 -8.000000000000000e-02 8.755000000000001e+00 8.339700000000001e+01 2.803600000000000e+01
   2875     206    1 0.000000000000000e+00 6.886000000000000e+00 8.076400000000000e+01 3.402100000000000e+01
   2876     206    1 9.000000000000000e-02 5.741000000000000e+00 7.795399999999999e+01 3.647600000000000e+01
   2877     206    5 -9.000000000000000e-02 8.029000000000000e+00 7.580800000000001e+01 3.535300000000000e+01
   2878     206    1 0.000000000000000e+00 7.884000000000000e+00 7.299900000000000e+01 3.304300000000000e+01
   2879     206    2 0.000000000000000e+00 9.884000000000000e+00 7.181999999999999e+01 2.975700000000000e+01
   2880     206    1 0.000000000000000e+00 9.693000000000000e+00 8.675000000000000e+01 3.056200000000000e+01
   2881     206    1 9.000000000000000e-02 7.478000000000000e+00 8.838700000000000e+01 3.328000000000000e+01
   2882     206    5 -9.000000000000000e-02 4.503000000000000e+00 9.056900000000000e+01 3.256500000000000e+01
   2883     206    1 0.000000000000000e+00 5.213000000000000e+00 9.364600000000000e+01 3.147900000000000e+01
   2884     206    2 0.000000000000000e+00 3.556000000000000e+00 9.609699999999999e+01 2.846400000000000e+01
   2885     207    6 9.800000000000000e-01 7.263000000000000e+00 5.121700000000000e+01 5.364900000000000e+01
   2886     207    7 -1.090000000000000e+00 7.285000000000000e+00 5.462500000000000e+01 5.210800000000000e+01
   2887     207    3 1.900000000000000e-01 1.194700000000000e+01 5.645100000000000e+01 5.514000000000000e+01
   2888     207    4 -8.000000000000000e-02 7.889000000000000e+00 5.735200000000000e+01 5.754200000000000e+01
   2889     207    1 0.000000000000000e+00 1.372300000000000e+01 5.326900000000000e+01 5.639900000000000e+01
   2890     207    1 9.000000000000000e-02 1.231600000000000e+01 5.004100000000000e+01 5.530600000000000e+01
   2891     207    5 -9.000000000000000e-02 9.782000000000000e+00 4.774700000000000e+01 5.605700000000000e+01
   2892     207    1 0.000000000000000e+00 1.028700000000000e+01 4.607300000000000e+01 5.890500000000000e+01
   2893     207    2 0.000000000000000e+00 1.257300000000000e+01 4.325900000000000e+01 5.957000000000000e+01
   2894     207    1 0.000000000000000e+00 9.695000000000000e+00 6.085200000000000e+01 5.702800000000000e+01
   2895     207    1 9.000000000000000e-02 8.122000000000000e+00 6.373600000000000e+01 5.569900000000000e+01
   2896     207    5 -9.000000000000000e-02 8.116000000000000e+00 6.684399999999999e+01 5.420200000000000e+01
   2897     207    1 0.000000000000000e+00 1.011200000000000e+01 6.895300000000000e+01 5.566300000000000e+01
   2898     207    2 0.000000000000000e+00 8.959000000000000e+00 7.104700000000000e+01 5.951300000000000e+01
   2899     208    6 9.800000000000000e-01 9.255200000000001e+01 1.858200000000000e+01 4.722100000000000e+01
   2900     208    7 -1.090000000000000e+00 9.382700000000000e+01 2.185200000000000e+01 4.762700000000000e+01
   2901     208    3 1.900000000000000e-01 9.072300000000000e+01 2.403900000000000e+01 4.970400000000000e+01
   2902     208    4 -8.000000000000000e-02 9.350700000000001e+01 2.500000000000000e+01 5.057600000000000e+01
   2903     208    1 0.000000000000000e+00 8.710700000000000e+01 2.247300000000000e+01 4.957900000000000e+01
   2904     208    1 9.000000000000000e-02 8.517100000000001e+01 2.157100000000000e+01 4.668600000000000e+01
   2905     208    5 -9.000000000000000e-02 8.254800000000000e+01 1.979300000000000e+01 4.476300000000000e+01
   2906     208    1 0.000000000000000e+00 7.990300000000001e+01 2.104700000000000e+01 4.283400000000000e+01
   2907     208    2 0.000000000000000e+00 7.976100000000000e+01 2.224000000000000e+01 3.901000000000000e+01
   2908     208    1 0.000000000000000e+00 9.387100000000000e+01 2.495400000000000e+01 5.480000000000000e+01
   2909     208    1 9.000000000000000e-02 9.373900000000000e+01 2.254700000000000e+01 5.741600000000000e+01
   2910     208    5 -9.000000000000000e-02 9.216800000000001e+01 2.201600000000000e+01 5.986400000000000e+01
   2911     208    1 0.000000000000000e+00 8.915000000000001e+01 2.173600000000000e+01 6.174000000000000e+01
   2912     208    2 0.000000000000000e+00 8.505500000000001e+01 2.135900000000000e+01 6.132600000000000e+01
   2913     209    6 9.800000000000000e-01 3.311600000000000e+01 7.910800000000000e+01 6.622499999999999e+01
   2914     209    7 -1.090000000000000e+00 3.041800000000000e+01 7.879200000000000e+01 6.386400000000000e+01
   2915     209    3 1.900000000000000e-01 2.891100000000000e+01 8.048800000000000e+01 5.869300000000000e+01
   2916     209    4 -8.000000000000000e-02 3.007500000000000e+01 7.688900000000000e+01 6.022100000000000e+01
   2917     209    1 0.000000000000000e+00 2.548100000000000e+01 8.215200000000000e+01 5.933300000000000e+01
   2918     209    1 9.000000000000000e-02 2.356900000000000e+01 8.463300000000000e+01 5.856500000000000e+01
   2919     209    5 -9.000000000000000e-02 2.414200000000000e+01 8.815500000000000e+01 5.844600000000000e+01
   2920     209    1 0.000000000000000e+00 2.608000000000000e+01 9.083600000000000e+01 6.018400000000000e+01
   2921     209    2 0.000000000000000e+00 2.601800000000000e+01 9.499600000000000e+01 6.194000000000000e+01
   2922     209    1 0.000000000000000e+00 3.159800000000000e+01 7.311100000000000e+01 6.030700000000000e+01
   2923     209    1 9.000000000000000e-02 3.155000000000000e+01 7.190700000000000e+01 6.366100000000000e+01
   2924     209    5 -9.000000000000000e-02 3.288700000000000e+01 6.948600000000000e+01 6.533799999999999e+01
   2925     209    1 0.000000000000000e+00 3.239700000000000e+01 7.060400000000000e+01 6.860800000000000e+01
   2926     209    2 0.000000000000000e+00 3.061700000000000e+01 7.374500000000000e+01 7.144799999999999e+01
   2927     210    6 9.800000000000000e-01 4.074200000000000e+01 3.843700000000000e+01 1.007800000000000e+02
   2928     210    7 -1.090000000000000e+00 4.403600000000000e+01 3.720900000000000e+01 1.005160000000000e+02
   2929     210    3 1.900000000000000e-01 4.943100000000000e+01 3.652000000000000e+01 1.015620000000000e+02
   2930     210    4 -8.000000000000000e-02 4.767800000000000e+01 3.356100000000000e+01 9.747400000000000e+01
   2931     210    1 0.000000000000000e+00 5.250900000000000e+01 3.875600000000000e+01 1.023920000000000e+02
   2932     210    1 9.000000000000000e-02 5.424400000000000e+01 4.116100000000000e+01 1.021770000000000e+02
   2933     210    5 -9.000000000000000e-02 5.474900000000000e+01 4.453700000000000e+01 1.022200000000000e+02
   2934     210    1 0.000000000000000e+00 5.556800000000000e+01 4.704300000000000e+01 9.976400000000000e+01
   2935     210    2 0.000000000000000e+00 5.369400000000000e+01 4.724900000000000e+01 9.601200000000000e+01
   2936     210    1 0.000000000000000e+00 4.881900000000000e+01 3.162200000000000e+01 9.448200000000000e+01
   2937     210    1 9.000000000000000e-02 4.920300000000000e+01 2.999200000000000e+01 9.216700000000000e+01
   2938     210    5 -9.000000000000000e-02 4.824000000000000e+01 2.904800000000000e+01 8.856900000000000e+01
   2939     210    1 0.000000000000000e+00 4.657300000000000e+01 3.132100000000000e+01 8.644600000000000e+01
   2940     210    2 0.000000000000000e+00 4.678600000000000e+01 3.414300000000000e+01 8.307700000000000e+01
   2941     211    6 9.800000000000000e-01 1.368900000000000e+01 1.203330000000000e+02 1.017230000000000e+02
   2942     211    7 -1.090000000000000e+00 1.603200000000000e+01 1.186340000000000e+02 9.987300000000000e+01
   2943     211    3 1.900000000000000e-01 1.585700000000000e+01 1.190000000000000e+02 9.524900000000000e+01
   2944     211    4 -8.000000000000000e-02 1.829900000000000e+01 1.173820000000000e+02 9.696599999999999e+01
   2945     211    1 0.000000000000000e+00 1.283000000000000e+01 1.202480000000000e+02 9.308499999999999e+01
   2946     211    1 9.000000000000000e-02 9.715000000000000e+00 1.217050000000000e+02 9.126200000000000e+01
   2947     211    5 -9.000000000000000e-02 7.546000000000000e+00 1.216120000000000e+02 8.934800000000000e+01
   2948     211    1 0.000000000000000e+00 4.959000000000000e+00 1.236330000000000e+02 8.992800000000000e+01
   2949     211    2 0.000000000000000e+00 3.079000000000000e+00 1.269270000000000e+02 9.138000000000000e+01
   2950     211    1 0.000000000000000e+00 2.218000000000000e+01 1.164980000000000e+02 9.796200000000000e+01
   2951     211    1 9.000000000000000e-02 2.457800000000000e+01 1.149520000000000e+02 1.004000000000000e+02
   2952     211    5 -9.000000000000000e-02 2.657700000000000e+01 1.133970000000000e+02 1.021940000000000e+02
   2953     211    1 0.000000000000000e+00 2.450700000000000e+01 1.130240000000000e+02 1.048340000000000e+02
   2954     211    2 0.000000000000000e+00 2.056000000000000e+01 1.136950000000000e+02 1.035840000000000e+02
   2955     212    6 9.800000000000000e-01 4.308600000000000e+01 8.065800000000000e+01 6.007600000000000e+01
   2956     212    7 -1.090000000000000e+00 4.557300000000000e+01 8.284999999999999e+01 5.894900000000000e+01
   2957     212    3 1.900000000000000e-01 4.708200000000000e+01 8.750500000000000e+01 5.501500000000000e+01
   2958     212    4 -8.000000000000000e-02 5.032000000000000e+01 8.652200000000001e+01 5.848600000000000e+01
   2959     212    1 0.000000000000000e+00 5.060800000000000e+01 8.765700000000000e+01 5.281900000000000e+01
   2960     212    1 9.000000000000000e-02 5.408700000000000e+01 8.744300000000000e+01 5.444900000000000e+01
   2961     212    5 -9.000000000000000e-02 5.646000000000000e+01 8.791000000000000e+01 5.196200000000000e+01
   2962     212    1 0.000000000000000e+00 5.707500000000000e+01 8.872400000000000e+01 4.884600000000000e+01
   2963     212    2 0.000000000000000e+00 5.486100000000000e+01 8.703000000000000e+01 4.565500000000000e+01
   2964     212    1 0.000000000000000e+00 5.364600000000000e+01 8.825200000000000e+01 5.927200000000000e+01
   2965     212    1 9.000000000000000e-02 5.382300000000000e+01 9.118700000000000e+01 6.078600000000000e+01
   2966     212    5 -9.000000000000000e-02 5.272700000000000e+01 9.367800000000000e+01 6.278100000000000e+01
   2967     212    1 0.000000000000000e+00 4.908500000000000e+01 9.384699999999999e+01 6.199800000000000e+01
   2968     212    2 0.000000000000000e+00 4.742600000000000e+01 9.413800000000001e+01 5.789400000000000e+01
   2969     213    6 9.800000000000000e-01 2.640900000000000e+01 6.440000000000000e-01 2.816200000000000e+01
   2970     213    7 -1.090000000000000e+00 2.553100000000000e+01 -2.787000000000000e+00 2.777200000000000e+01
   2971     213    3 1.900000000000000e-01 2.105300000000000e+01 -5.184000000000000e+00 2.394300000000000e+01
   2972     213    4 -8.000000000000000e-02 2.552100000000000e+01 -5.727000000000000e+00 2.451900000000000e+01
   2973     213    1 0.000000000000000e+00 1.834700000000000e+01 -5.729000000000000e+00 2.096400000000000e+01
   2974     213    1 9.000000000000000e-02 1.556400000000000e+01 -6.780000000000000e+00 2.195300000000000e+01
   2975     213    5 -9.000000000000000e-02 1.296900000000000e+01 -6.571000000000000e+00 2.386900000000000e+01
   2976     213    1 0.000000000000000e+00 1.064200000000000e+01 -9.022000000000000e+00 2.415000000000000e+01
   2977     213    2 0.000000000000000e+00 9.648999999999999e+00 -1.262700000000000e+01 2.341700000000000e+01
   2978     213    1 0.000000000000000e+00 2.734900000000000e+01 -5.857000000000000e+00 2.105800000000000e+01
   2979     213    1 9.000000000000000e-02 2.792700000000000e+01 -7.074000000000000e+00 1.780200000000000e+01
   2980     213    5 -9.000000000000000e-02 3.000800000000000e+01 -4.864000000000000e+00 1.632900000000000e+01
   2981     213    1 0.000000000000000e+00 3.058800000000000e+01 -2.728000000000000e+00 1.851600000000000e+01
   2982     213    2 0.000000000000000e+00 3.134900000000000e+01 9.680000000000000e-01 2.033300000000000e+01
   2983     214    6 9.800000000000000e-01 5.854400000000000e+01 3.307500000000000e+01 9.269499999999999e+01
   2984     214    7 -1.090000000000000e+00 5.900300000000000e+01 3.088400000000000e+01 9.542000000000000e+01
   2985     214    3 1.900000000000000e-01 6.269800000000000e+01 2.736100000000000e+01 9.645399999999999e+01
   2986     214    4 -8.000000000000000e-02 5.882400000000000e+01 2.501600000000000e+01 9.660200000000000e+01
   2987     214    1 0.000000000000000e+00 6.345100000000000e+01 2.540400000000000e+01 9.308499999999999e+01
   2988     214    1 9.000000000000000e-02 6.403700000000001e+01 2.187900000000000e+01 9.177000000000000e+01
   2989     214    5 -9.000000000000000e-02 6.634099999999999e+01 2.061400000000000e+01 8.953300000000000e+01
   2990     214    1 0.000000000000000e+00 6.859699999999999e+01 2.242500000000000e+01 9.064000000000000e+01
   2991     214    2 0.000000000000000e+00 7.011799999999999e+01 2.594500000000000e+01 9.253700000000001e+01
   2992     214    1 0.000000000000000e+00 5.855500000000000e+01 2.091300000000000e+01 9.576300000000001e+01
   2993     214    1 9.000000000000000e-02 5.841700000000000e+01 1.723700000000000e+01 9.442400000000001e+01
   2994     214    5 -9.000000000000000e-02 5.541800000000000e+01 1.546800000000000e+01 9.567200000000000e+01
   2995     214    1 0.000000000000000e+00 5.367000000000000e+01 1.753300000000000e+01 9.828900000000000e+01
   2996     214    2 0.000000000000000e+00 4.996600000000000e+01 1.957100000000000e+01 9.975700000000001e+01
   2997     215    6 9.800000000000000e-01 8.120500000000000e+01 2.370100000000000e+01 1.171990000000000e+02
   2998     215    7 -1.090000000000000e+00 8.337200000000000e+01 2.530000000000000e+01 1.145430000000000e+02
   2999     215    3 1.900000000000000e-01 8.641900000000000e+01 2.758100000000000e+01 1.155510000000000e+02
   3000     215    4 -8.000000000000000e-02 8.710299999999999e+01 2.517700000000000e+01 1.166510000000000e+02
   3001     215    1 0.000000000000000e+00 8.748099999999999e+01 3.018300000000000e+01 1.181400000000000e+02
   3002     215    1 9.000000000000000e-02 8.607100000000000e+01 3.069500000000000e+01 1.213180000000000e+02
   3003     215    5 -9.000000000000000e-02 8.375100000000000e+01 3.262100000000000e+01 1.236770000000000e+02
   3004     215    1 0.000000000000000e+00 8.349700000000000e+01 3.554700000000000e+01 1.216560000000000e+02
   3005     215    2 0.000000000000000e+00 7.971299999999999e+01 3.689000000000000e+01 1.195180000000000e+02
   3006     215    1 0.000000000000000e+00 9.053400000000001e+01 2.349700000000000e+01 1.168280000000000e+02
   3007     215    1 9.000000000000000e-02 9.361600000000000e+01 2.448300000000000e+01 1.173670000000000e+02
   3008     215    5 -9.000000000000000e-02 9.589100000000001e+01 2.345700000000000e+01 1.201030000000000e+02
   3009     215    1 0.000000000000000e+00 9.603200000000000e+01 2.309600000000000e+01 1.234370000000000e+02
   3010     215    2 0.000000000000000e+00 9.497300000000000e+01 2.522900000000000e+01 1.261340000000000e+02
   3011     216    6 9.800000000000000e-01 3.207900000000000e+01 3.240700000000000e+01 4.255600000000000e+01
   3012     216    7 -1.090000000000000e+00 3.497000000000000e+01 3.040400000000000e+01 4.365400000000000e+01
   3013     216    3 1.900000000000000e-01 3.356500000000000e+01 2.719400000000000e+01 4.582400000000000e+01
   3014     216    4 -8.000000000000000e-02 3.688800000000000e+01 2.689200000000000e+01 4.501600000000000e+01
   3015     216    1 0.000000000000000e+00 3.304700000000000e+01 2.636200000000000e+01 4.942200000000000e+01
   3016     216    1 9.000000000000000e-02 3.207900000000000e+01 2.876300000000000e+01 5.215100000000000e+01
   3017     216    5 -9.000000000000000e-02 2.932400000000000e+01 3.028300000000000e+01 5.405700000000000e+01
   3018     216    1 0.000000000000000e+00 2.761100000000000e+01 2.894400000000000e+01 5.637000000000000e+01
   3019     216    2 0.000000000000000e+00 2.588800000000000e+01 2.485300000000000e+01 5.708800000000000e+01
   3020     216    1 0.000000000000000e+00 3.996400000000000e+01 2.436100000000000e+01 4.434600000000000e+01
   3021     216    1 9.000000000000000e-02 4.262700000000000e+01 2.175600000000000e+01 4.348700000000000e+01
   3022     216    5 -9.000000000000000e-02 4.404100000000000e+01 1.875700000000000e+01 4.437900000000000e+01
   3023     216    1 0.000000000000000e+00 4.206800000000000e+01 1.739100000000000e+01 4.680900000000000e+01
   3024     216    2 0.000000000000000e+00 3.809200000000000e+01 1.823800000000000e+01 4.701000000000000e+01
   3025     217    6 9.800000000000000e-01 8.715600000000001e+01 8.006000000000000e+00 2.525900000000000e+01
   3026     217    7 -1.090000000000000e+00 8.545200000000000e+01 8.637000000000000e+00 2.247100000000000e+01
   3027     217    3 1.900000000000000e-01 8.194000000000000e+01 6.717000000000000e+00 2.282700000000000e+01
   3028     217    4 -8.000000000000000e-02 8.199800000000000e+01 1.079700000000000e+01 2.327900000000000e+01
   3029     217    1 0.000000000000000e+00 8.205000000000000e+01 2.619000000000000e+00 2.416000000000000e+01
   3030     217    1 9.000000000000000e-02 8.257200000000000e+01 -1.840000000000000e-01 2.648700000000000e+01
   3031     217    5 -9.000000000000000e-02 8.284200000000000e+01 -3.641000000000000e+00 2.621000000000000e+01
   3032     217    1 0.000000000000000e+00 8.077900000000000e+01 -4.540000000000000e+00 2.443300000000000e+01
   3033     217    2 0.000000000000000e+00 7.688100000000000e+01 -4.184000000000000e+00 2.284800000000000e+01
   3034     217    1 0.000000000000000e+00 8.247000000000000e+01 1.484300000000000e+01 2.412900000000000e+01
   3035     217    1 9.000000000000000e-02 8.136600000000000e+01 1.740400000000000e+01 2.682400000000000e+01
   3036     217    5 -9.000000000000000e-02 8.343100000000000e+01 1.926000000000000e+01 2.932400000000000e+01
   3037     217    1 0.000000000000000e+00 8.673099999999999e+01 1.882000000000000e+01 2.916000000000000e+01
   3038     217    2 0.000000000000000e+00 9.064100000000001e+01 1.854600000000000e+01 2.742700000000000e+01
   3039     218    6 9.800000000000000e-01 1.142800000000000e+01 1.924500000000000e+01 2.783000000000000e+01
   3040     218    7 -1.090000000000000e+00 1.188000000000000e+01 1.917400000000000e+01 2.443800000000000e+01
   3041     218    3 1.900000000000000e-01 1.056800000000000e+01 1.671700000000000e+01 1.919700000000000e+01
   3042     218    4 -8.000000000000000e-02 1.339000000000000e+01 1.594500000000000e+01 2.153900000000000e+01
   3043     218    1 0.000000000000000e+00 8.970000000000001e+00 1.410100000000000e+01 1.659900000000000e+01
   3044     218    1 9.000000000000000e-02 6.848000000000000e+00 1.225200000000000e+01 1.439700000000000e+01
   3045     218    5 -9.000000000000000e-02 4.474000000000000e+00 9.662000000000001e+00 1.546600000000000e+01
   3046     218    1 0.000000000000000e+00 4.758000000000000e+00 7.741000000000000e+00 1.864500000000000e+01
   3047     218    2 0.000000000000000e+00 5.073000000000000e+00 6.970000000000000e+00 2.259900000000000e+01
   3048     218    1 0.000000000000000e+00 1.481500000000000e+01 1.297900000000000e+01 2.406600000000000e+01
   3049     218    1 9.000000000000000e-02 1.583700000000000e+01 1.243300000000000e+01 2.702600000000000e+01
   3050     218    5 -9.000000000000000e-02 1.743400000000000e+01 1.142700000000000e+01 2.979000000000000e+01
   3051     218    1 0.000000000000000e+00 1.958400000000000e+01 1.177100000000000e+01 3.226500000000000e+01
   3052     218    2 0.000000000000000e+00 2.006500000000000e+01 1.516100000000000e+01 3.515900000000000e+01
   3053     219    6 9.800000000000000e-01 1.195220000000000e+02 1.025840000000000e+02 5.913800000000000e+01
   3054     219    7 -1.090000000000000e+00 1.182950000000000e+02 1.022070000000000e+02 5.588200000000000e+01
   3055     219    3 1.900000000000000e-01 1.195100000000000e+02 9.835100000000000e+01 5.190400000000000e+01
   3056     219    4 -8.000000000000000e-02 1.221660000000000e+02 9.878600000000000e+01 5.462500000000000e+01
   3057     219    1 0.000000000000000e+00 1.194510000000000e+02 9.625400000000000e+01 4.817700000000000e+01
   3058     219    1 9.000000000000000e-02 1.201880000000000e+02 9.285800000000000e+01 4.768000000000000e+01
   3059     219    5 -9.000000000000000e-02 1.206100000000000e+02 8.949200000000000e+01 4.745900000000000e+01
   3060     219    1 0.000000000000000e+00 1.194570000000000e+02 8.858000000000000e+01 4.407900000000000e+01
   3061     219    2 0.000000000000000e+00 1.164020000000000e+02 8.669000000000000e+01 4.210400000000000e+01
   3062     219    1 0.000000000000000e+00 1.233650000000000e+02 9.521200000000000e+01 5.441900000000000e+01
   3063     219    1 9.000000000000000e-02 1.248610000000000e+02 9.207700000000000e+01 5.489700000000000e+01
   3064     219    5 -9.000000000000000e-02 1.263760000000000e+02 8.923099999999999e+01 5.510600000000000e+01
   3065     219    1 0.000000000000000e+00 1.298020000000000e+02 8.921299999999999e+01 5.551000000000000e+01
   3066     219    2 0.000000000000000e+00 1.334330000000000e+02 9.009399999999999e+01 5.746200000000000e+01
   3067     220    6 9.800000000000000e-01 2.335400000000000e+01 9.885000000000000e+00 5.058400000000000e+01
   3068     220    7 -1.090000000000000e+00 2.443900000000000e+01 9.542000000000000e+00 5.405000000000000e+01
   3069     220    3 1.900000000000000e-01 2.449700000000000e+01 7.073000000000000e+00 5.752100000000000e+01
   3070     220    4 -8.000000000000000e-02 2.422100000000000e+01 4.567000000000000e+00 5.466000000000000e+01
   3071     220    1 0.000000000000000e+00 2.755300000000000e+01 8.124000000000001e+00 5.983000000000000e+01
   3072     220    1 9.000000000000000e-02 3.082300000000000e+01 8.661000000000000e+00 6.183300000000000e+01
   3073     220    5 -9.000000000000000e-02 3.277400000000000e+01 1.105000000000000e+01 6.416600000000000e+01
   3074     220    1 0.000000000000000e+00 3.613100000000000e+01 1.172200000000000e+01 6.533000000000000e+01
   3075     220    2 0.000000000000000e+00 3.823100000000000e+01 1.499300000000000e+01 6.410100000000000e+01
   3076     220    1 0.000000000000000e+00 2.680900000000000e+01 1.813000000000000e+00 5.321600000000000e+01
   3077     220    1 9.000000000000000e-02 2.798900000000000e+01 -7.400000000000000e-02 5.041000000000000e+01
   3078     220    5 -9.000000000000000e-02 2.853800000000000e+01 -2.272000000000000e+00 4.866000000000000e+01
   3079     220    1 0.000000000000000e+00 3.099900000000000e+01 -4.814000000000000e+00 5.000100000000000e+01
   3080     220    2 0.000000000000000e+00 3.161300000000000e+01 -7.750000000000000e+00 5.315000000000000e+01
   3081     221    6 9.800000000000000e-01 1.042220000000000e+02 1.773000000000000e+01 9.168200000000000e+01
   3082     221    7 -1.090000000000000e+00 1.027130000000000e+02 1.688300000000000e+01 9.444300000000000e+01
   3083     221    3 1.900000000000000e-01 9.986799999999999e+01 1.999900000000000e+01 9.453500000000000e+01
   3084     221    4 -8.000000000000000e-02 9.990200000000000e+01 1.883000000000000e+01 9.199299999999999e+01
   3085     221    1 0.000000000000000e+00 9.779200000000000e+01 1.953500000000000e+01 9.790600000000001e+01
   3086     221    1 9.000000000000000e-02 9.493400000000000e+01 1.913800000000000e+01 1.004610000000000e+02
   3087     221    5 -9.000000000000000e-02 9.142700000000001e+01 1.936000000000000e+01 1.011170000000000e+02
   3088     221    1 0.000000000000000e+00 8.981500000000000e+01 2.204100000000000e+01 1.022470000000000e+02
   3089     221    2 0.000000000000000e+00 8.609900000000000e+01 2.256900000000000e+01 1.004370000000000e+02
   3090     221    1 0.000000000000000e+00 1.011080000000000e+02 2.155300000000000e+01 8.927200000000001e+01
   3091     221    1 9.000000000000000e-02 1.044350000000000e+02 2.283600000000000e+01 8.868600000000001e+01
   3092     221    5 -9.000000000000000e-02 1.066090000000000e+02 2.383200000000000e+01 9.031399999999999e+01
   3093     221    1 0.000000000000000e+00 1.099800000000000e+02 2.304000000000000e+01 9.157500000000000e+01
   3094     221    2 0.000000000000000e+00 1.118190000000000e+02 1.916200000000000e+01 9.125300000000000e+01
   3095     222    6 9.800000000000000e-01 8.688900000000000e+01 4.997600000000000e+01 9.956900000000000e+01
   3096     222    7 -1.090000000000000e+00 8.861600000000000e+01 4.706800000000000e+01 9.809800000000000e+01
   3097     222    3 1.900000000000000e-01 8.692700000000001e+01 4.522800000000000e+01 9.287800000000000e+01
   3098     222    4 -8.000000000000000e-02 8.979200000000000e+01 4.442700000000000e+01 9.505900000000000e+01
   3099     222    1 0.000000000000000e+00 8.564700000000001e+01 4.324400000000000e+01 8.982800000000000e+01
   3100     222    1 9.000000000000000e-02 8.359800000000000e+01 4.311900000000000e+01 8.703500000000000e+01
   3101     222    5 -9.000000000000000e-02 8.557899999999999e+01 4.259800000000000e+01 8.440100000000000e+01
   3102     222    1 0.000000000000000e+00 8.845000000000000e+01 4.315100000000000e+01 8.569100000000000e+01
   3103     222    2 0.000000000000000e+00 8.951300000000001e+01 4.498500000000000e+01 8.970699999999999e+01
   3104     222    1 0.000000000000000e+00 8.861700000000000e+01 4.082600000000000e+01 9.472000000000000e+01
   3105     222    1 9.000000000000000e-02 8.539900000000000e+01 3.939200000000000e+01 9.342700000000001e+01
   3106     222    5 -9.000000000000000e-02 8.271800000000000e+01 3.889700000000000e+01 9.126600000000001e+01
   3107     222    1 0.000000000000000e+00 8.152400000000000e+01 3.817100000000000e+01 8.878100000000001e+01
   3108     222    2 0.000000000000000e+00 7.896500000000000e+01 3.967100000000000e+01 8.708799999999999e+01
   3109     223    6 9.800000000000000e-01 9.904200000000000e+01 7.844000000000000e+00 5.478200000000000e+01
   3110     223    7 -1.090000000000000e+00 1.011600000000000e+02 9.757000000000000e+00 5.686600000000000e+01
   3111     223    3 1.900000000000000e-01 1.044190000000000e+02 9.160000000000000e+00 5.479200000000000e+01
   3112     223    4 -8.000000000000000e-02 1.055690000000000e+02 5.785000000000000e+00 5.602900000000000e+01
   3113     223    1 0.000000000000000e+00 1.062640000000000e+02 1.237800000000000e+01 5.343700000000000e+01
   3114     223    1 9.000000000000000e-02 1.059510000000000e+02 1.393700000000000e+01 5.010700000000000e+01
   3115     223    5 -9.000000000000000e-02 1.063350000000000e+02 1.727600000000000e+01 4.950700000000000e+01
   3116     223    1 0.000000000000000e+00 1.092370000000000e+02 1.917100000000000e+01 4.994500000000000e+01
   3117     223    2 0.000000000000000e+00 1.129070000000000e+02 1.824900000000000e+01 5.153900000000000e+01
   3118     223    1 0.000000000000000e+00 1.080580000000000e+02 3.971000000000000e+00 5.827900000000000e+01
   3119     223    1 9.000000000000000e-02 1.084490000000000e+02 2.800000000000000e+00 6.134200000000000e+01
   3120     223    5 -9.000000000000000e-02 1.083860000000000e+02 1.097000000000000e+00 6.427100000000000e+01
   3121     223    1 0.000000000000000e+00 1.086760000000000e+02 -2.306000000000000e+00 6.427800000000001e+01
   3122     223    2 0.000000000000000e+00 1.108040000000000e+02 -5.533000000000000e+00 6.320300000000000e+01
   3123     224    6 9.800000000000000e-01 3.686900000000000e+01 4.525700000000000e+01 1.136920000000000e+02
   3124     224    7 -1.090000000000000e+00 3.745500000000000e+01 4.660300000000000e+01 1.169540000000000e+02
   3125     224    3 1.900000000000000e-01 3.365200000000000e+01 4.633900000000000e+01 1.215620000000000e+02
   3126     224    4 -8.000000000000000e-02 3.351700000000000e+01 4.758500000000000e+01 1.177960000000000e+02
   3127     224    1 0.000000000000000e+00 3.633500000000000e+01 4.611000000000000e+01 1.244940000000000e+02
   3128     224    1 9.000000000000000e-02 3.908700000000000e+01 4.402700000000000e+01 1.253160000000000e+02
   3129     224    5 -9.000000000000000e-02 4.151100000000000e+01 4.180000000000000e+01 1.240130000000000e+02
   3130     224    1 0.000000000000000e+00 4.295500000000000e+01 3.951600000000000e+01 1.261340000000000e+02
   3131     224    2 0.000000000000000e+00 4.631800000000000e+01 3.930200000000000e+01 1.275730000000000e+02
   3132     224    1 0.000000000000000e+00 3.093800000000000e+01 5.042800000000000e+01 1.166520000000000e+02
   3133     224    1 9.000000000000000e-02 2.840400000000000e+01 5.227200000000000e+01 1.154320000000000e+02
   3134     224    5 -9.000000000000000e-02 2.677300000000000e+01 5.269600000000000e+01 1.126110000000000e+02
   3135     224    1 0.000000000000000e+00 2.338200000000000e+01 5.209900000000000e+01 1.128170000000000e+02
   3136     224    2 0.000000000000000e+00 2.196500000000000e+01 4.825600000000000e+01 1.139970000000000e+02
   3137     225    6 9.800000000000000e-01 1.179650000000000e+02 6.131000000000000e+01 1.162850000000000e+02
   3138     225    7 -1.090000000000000e+00 1.212980000000000e+02 6.289900000000000e+01 1.166270000000000e+02
   3139     225    3 1.900000000000000e-01 1.203070000000000e+02 6.644400000000000e+01 1.211010000000000e+02
   3140     225    4 -8.000000000000000e-02 1.207200000000000e+02 6.854600000000001e+01 1.176440000000000e+02
   3141     225    1 0.000000000000000e+00 1.210870000000000e+02 6.663800000000001e+01 1.250630000000000e+02
   3142     225    1 9.000000000000000e-02 1.195200000000000e+02 6.559999999999999e+01 1.285130000000000e+02
   3143     225    5 -9.000000000000000e-02 1.175760000000000e+02 6.629200000000000e+01 1.308380000000000e+02
   3144     225    1 0.000000000000000e+00 1.146150000000000e+02 6.680300000000000e+01 1.291930000000000e+02
   3145     225    2 0.000000000000000e+00 1.115180000000000e+02 6.518800000000000e+01 1.306740000000000e+02
   3146     225    1 0.000000000000000e+00 1.181650000000000e+02 7.160100000000000e+01 1.173640000000000e+02
   3147     225    1 9.000000000000000e-02 1.173530000000000e+02 7.458600000000000e+01 1.158080000000000e+02
   3148     225    5 -9.000000000000000e-02 1.195690000000000e+02 7.735500000000000e+01 1.145330000000000e+02
   3149     225    1 0.000000000000000e+00 1.212700000000000e+02 7.732899999999999e+01 1.116210000000000e+02
   3150     225    2 0.000000000000000e+00 1.205060000000000e+02 7.684999999999999e+01 1.070970000000000e+02
   3151     226    6 9.800000000000000e-01 8.679900000000001e+01 6.466300000000000e+01 1.344100000000000e+01
   3152     226    7 -1.090000000000000e+00 8.869499999999999e+01 6.420900000000000e+01 1.055100000000000e+01
   3153     226    3 1.900000000000000e-01 9.256399999999999e+01 6.203700000000000e+01 1.375900000000000e+01
   3154     226    4 -8.000000000000000e-02 9.350800000000000e+01 6.070600000000000e+01 1.006800000000000e+01
   3155     226    1 0.000000000000000e+00 9.418800000000000e+01 6.060900000000000e+01 1.592100000000000e+01
   3156     226    1 9.000000000000000e-02 9.643700000000000e+01 5.824200000000000e+01 1.535000000000000e+01
   3157     226    5 -9.000000000000000e-02 9.520999999999999e+01 5.514900000000000e+01 1.562400000000000e+01
   3158     226    1 0.000000000000000e+00 9.550900000000000e+01 5.152900000000000e+01 1.658700000000000e+01
   3159     226    2 0.000000000000000e+00 9.638800000000001e+01 4.786100000000000e+01 1.543300000000000e+01
   3160     226    1 0.000000000000000e+00 9.552000000000000e+01 6.042800000000000e+01 6.519000000000000e+00
   3161     226    1 9.000000000000000e-02 9.729700000000000e+01 6.339900000000000e+01 6.810000000000000e+00
   3162     226    5 -9.000000000000000e-02 1.009950000000000e+02 6.360800000000000e+01 6.436000000000000e+00
   3163     226    1 0.000000000000000e+00 1.025720000000000e+02 6.389000000000000e+01 9.542000000000000e+00
   3164     226    2 0.000000000000000e+00 1.026970000000000e+02 6.719400000000000e+01 1.176200000000000e+01
   3165     227    6 9.800000000000000e-01 1.253900000000000e+01 6.197100000000000e+01 8.368600000000001e+01
   3166     227    7 -1.090000000000000e+00 1.417700000000000e+01 5.924400000000000e+01 8.548099999999999e+01
   3167     227    3 1.900000000000000e-01 1.485600000000000e+01 5.519500000000000e+01 8.508700000000000e+01
   3168     227    4 -8.000000000000000e-02 1.881100000000000e+01 5.630600000000000e+01 8.511400000000000e+01
   3169     227    1 0.000000000000000e+00 1.416300000000000e+01 5.157800000000000e+01 8.387300000000000e+01
   3170     227    1 9.000000000000000e-02 1.318800000000000e+01 4.963800000000000e+01 8.065800000000000e+01
   3171     227    5 -9.000000000000000e-02 1.423700000000000e+01 4.998000000000000e+01 7.753600000000000e+01
   3172     227    1 0.000000000000000e+00 1.733300000000000e+01 4.879200000000000e+01 7.854000000000001e+01
   3173     227    2 0.000000000000000e+00 2.073600000000000e+01 4.939000000000000e+01 8.074900000000000e+01
   3174     227    1 0.000000000000000e+00 2.117100000000000e+01 5.379400000000000e+01 8.725600000000000e+01
   3175     227    1 9.000000000000000e-02 2.179500000000000e+01 5.192400000000000e+01 9.051300000000001e+01
   3176     227    5 -9.000000000000000e-02 2.286200000000000e+01 5.100800000000000e+01 9.388700000000000e+01
   3177     227    1 0.000000000000000e+00 2.575300000000000e+01 5.295200000000000e+01 9.517200000000000e+01
   3178     227    2 0.000000000000000e+00 2.952000000000000e+01 5.329800000000000e+01 9.388700000000000e+01
   3179     228    6 9.800000000000000e-01 7.746200000000000e+01 8.221100000000000e+01 9.279400000000000e+01
   3180     228    7 -1.090000000000000e+00 7.953800000000000e+01 8.247700000000000e+01 9.596800000000000e+01
   3181     228    3 1.900000000000000e-01 8.470500000000000e+01 8.304900000000001e+01 9.844499999999999e+01
   3182     228    4 -8.000000000000000e-02 8.327800000000001e+01 8.486199999999999e+01 9.518300000000001e+01
   3183     228    1 0.000000000000000e+00 8.628900000000000e+01 8.310599999999999e+01 1.022910000000000e+02
   3184     228    1 9.000000000000000e-02 8.798600000000000e+01 8.531399999999999e+01 1.046060000000000e+02
   3185     228    5 -9.000000000000000e-02 8.999700000000000e+01 8.824900000000000e+01 1.046210000000000e+02
   3186     228    1 0.000000000000000e+00 9.074100000000000e+01 8.989100000000001e+01 1.014800000000000e+02
   3187     228    2 0.000000000000000e+00 8.955500000000001e+01 9.137200000000000e+01 9.847799999999999e+01
   3188     228    1 0.000000000000000e+00 8.504300000000001e+01 8.470699999999999e+01 9.136799999999999e+01
   3189     228    1 9.000000000000000e-02 8.547799999999999e+01 8.144900000000000e+01 9.112300000000000e+01
   3190     228    5 -9.000000000000000e-02 8.421200000000000e+01 7.844199999999999e+01 9.216000000000000e+01
   3191     228    1 0.000000000000000e+00 8.103700000000001e+01 7.725400000000000e+01 9.147000000000000e+01
   3192     228    2 0.000000000000000e+00 7.692300000000000e+01 7.858199999999999e+01 9.210800000000000e+01
   3193     229    6 9.800000000000000e-01 7.199400000000000e+01 7.299100000000000e+01 4.567100000000000e+01
   3194     229    7 -1.090000000000000e+00 7.482200000000000e+01 7.414900000000000e+01 4.406500000000000e+01
   3195     229    3 1.900000000000000e-01 7.764100000000001e+01 7.137600000000000e+01 4.536000000000000e+01
   3196     229    4 -8.000000000000000e-02 7.789600000000000e+01 6.938900000000000e+01 4.217900000000000e+01
   3197     229    1 0.000000000000000e+00 8.064400000000001e+01 7.291600000000000e+01 4.601600000000000e+01
   3198     229    1 9.000000000000000e-02 8.356100000000001e+01 7.450100000000000e+01 4.713600000000000e+01
   3199     229    5 -9.000000000000000e-02 8.617300000000000e+01 7.462900000000000e+01 4.528600000000000e+01
   3200     229    1 0.000000000000000e+00 8.734099999999999e+01 7.778300000000000e+01 4.525800000000000e+01
   3201     229    2 0.000000000000000e+00 8.897100000000000e+01 8.187800000000000e+01 4.561700000000000e+01
   3202     229    1 0.000000000000000e+00 7.774100000000000e+01 6.622400000000000e+01 3.967300000000000e+01
   3203     229    1 9.000000000000000e-02 7.712200000000000e+01 6.337200000000000e+01 3.772000000000000e+01
   3204     229    5 -9.000000000000000e-02 7.872300000000000e+01 6.079900000000000e+01 3.835100000000000e+01
   3205     229    1 0.000000000000000e+00 7.695399999999999e+01 5.839200000000000e+01 4.084500000000000e+01
   3206     229    2 0.000000000000000e+00 7.284099999999999e+01 5.827400000000000e+01 4.207300000000000e+01
   3207     230    6 9.800000000000000e-01 9.436799999999999e+01 5.688000000000000e+00 7.872199999999999e+01
   3208     230    7 -1.090000000000000e+00 9.533499999999999e+01 4.316000000000000e+00 7.558799999999999e+01
   3209     230    3 1.900000000000000e-01 9.367600000000000e+01 6.640000000000000e-01 7.461600000000000e+01
   3210     230    4 -8.000000000000000e-02 9.695000000000000e+01 -1.108000000000000e+00 7.405700000000000e+01
   3211     230    1 0.000000000000000e+00 9.185400000000000e+01 -1.180000000000000e+00 7.785700000000000e+01
   3212     230    1 9.000000000000000e-02 9.082100000000000e+01 -1.950000000000000e+00 8.115300000000001e+01
   3213     230    5 -9.000000000000000e-02 8.798200000000000e+01 -3.018000000000000e+00 8.298200000000000e+01
   3214     230    1 0.000000000000000e+00 8.530700000000000e+01 -2.174000000000000e+00 8.267800000000000e+01
   3215     230    2 0.000000000000000e+00 8.576000000000001e+01 2.328000000000000e+00 8.313700000000000e+01
   3216     230    1 0.000000000000000e+00 9.838200000000001e+01 -4.436000000000000e+00 7.252900000000000e+01
   3217     230    1 9.000000000000000e-02 9.816200000000001e+01 -7.905000000000000e+00 7.223399999999999e+01
   3218     230    5 -9.000000000000000e-02 9.708400000000000e+01 -1.104200000000000e+01 7.185299999999999e+01
   3219     230    1 0.000000000000000e+00 9.720600000000000e+01 -1.359600000000000e+01 6.923800000000000e+01
   3220     230    2 0.000000000000000e+00 9.740300000000001e+01 -1.776800000000000e+01 6.838200000000001e+01
   3221     231    6 9.800000000000000e-01 5.129000000000000e+00 8.494700000000000e+01 9.738900000000000e+01
   3222     231    7 -1.090000000000000e+00 6.397000000000000e+00 8.848399999999999e+01 9.570600000000000e+01
   3223     231    3 1.900000000000000e-01 9.231999999999999e+00 8.937900000000000e+01 9.317800000000000e+01
   3224     231    4 -8.000000000000000e-02 7.931000000000000e+00 8.834600000000000e+01 9.043300000000001e+01
   3225     231    1 0.000000000000000e+00 1.146000000000000e+01 9.222700000000000e+01 9.107899999999999e+01
   3226     231    1 9.000000000000000e-02 1.074100000000000e+01 9.602700000000000e+01 9.098099999999999e+01
   3227     231    5 -9.000000000000000e-02 1.181500000000000e+01 9.873200000000000e+01 9.328500000000000e+01
   3228     231    1 0.000000000000000e+00 1.120000000000000e+01 9.749600000000000e+01 9.672799999999999e+01
   3229     231    2 0.000000000000000e+00 8.946999999999999e+00 9.478500000000000e+01 9.900700000000001e+01
   3230     231    1 0.000000000000000e+00 7.849000000000000e+00 8.741900000000000e+01 8.699700000000000e+01
   3231     231    1 9.000000000000000e-02 1.051700000000000e+01 8.673600000000000e+01 8.478300000000000e+01
   3232     231    5 -9.000000000000000e-02 1.311500000000000e+01 8.826000000000001e+01 8.550900000000000e+01
   3233     231    1 0.000000000000000e+00 1.554100000000000e+01 8.638600000000000e+01 8.702600000000000e+01
   3234     231    2 0.000000000000000e+00 1.729700000000000e+01 8.271299999999999e+01 8.880700000000000e+01
   3235     232    6 9.800000000000000e-01 6.243300000000000e+01 5.604500000000000e+01 2.441700000000000e+01
   3236     232    7 -1.090000000000000e+00 6.533400000000000e+01 5.522300000000000e+01 2.233500000000000e+01
   3237     232    3 1.900000000000000e-01 6.723800000000000e+01 5.382000000000000e+01 2.565300000000000e+01
   3238     232    4 -8.000000000000000e-02 6.969799999999999e+01 5.504700000000000e+01 2.559600000000000e+01
   3239     232    1 0.000000000000000e+00 6.440800000000000e+01 5.268300000000000e+01 2.759200000000000e+01
   3240     232    1 9.000000000000000e-02 6.158000000000000e+01 5.332400000000000e+01 2.953400000000000e+01
   3241     232    5 -9.000000000000000e-02 6.092000000000000e+01 5.665200000000000e+01 3.010300000000000e+01
   3242     232    1 0.000000000000000e+00 5.995000000000000e+01 5.746000000000000e+01 3.317800000000000e+01
   3243     232    2 0.000000000000000e+00 5.655700000000000e+01 5.816600000000000e+01 3.414300000000000e+01
   3244     232    1 0.000000000000000e+00 7.120099999999999e+01 5.822700000000000e+01 2.760600000000000e+01
   3245     232    1 9.000000000000000e-02 6.899200000000000e+01 6.067100000000000e+01 2.969200000000000e+01
   3246     232    5 -9.000000000000000e-02 6.860800000000000e+01 6.245100000000000e+01 3.236100000000000e+01
   3247     232    1 0.000000000000000e+00 6.493500000000000e+01 6.218100000000000e+01 3.291200000000000e+01
   3248     232    2 0.000000000000000e+00 6.097000000000000e+01 6.102100000000000e+01 3.460800000000000e+01
   3249     233    6 9.800000000000000e-01 1.013860000000000e+02 6.045500000000000e+01 1.172420000000000e+02
   3250     233    7 -1.090000000000000e+00 1.002890000000000e+02 5.860200000000000e+01 1.143770000000000e+02
   3251     233    3 1.900000000000000e-01 9.664400000000001e+01 5.816300000000000e+01 1.127210000000000e+02
   3252     233    4 -8.000000000000000e-02 9.770500000000000e+01 5.841500000000000e+01 1.100770000000000e+02
   3253     233    1 0.000000000000000e+00 9.388800000000001e+01 6.074300000000000e+01 1.138370000000000e+02
   3254     233    1 9.000000000000000e-02 9.340200000000000e+01 6.408900000000000e+01 1.134740000000000e+02
   3255     233    5 -9.000000000000000e-02 9.079000000000001e+01 6.540400000000000e+01 1.130980000000000e+02
   3256     233    1 0.000000000000000e+00 8.803500000000000e+01 6.374400000000000e+01 1.136280000000000e+02
   3257     233    2 0.000000000000000e+00 8.631900000000000e+01 5.985900000000000e+01 1.143740000000000e+02
   3258     233    1 0.000000000000000e+00 9.577400000000000e+01 6.007800000000000e+01 1.073980000000000e+02
   3259     233    1 9.000000000000000e-02 9.545099999999999e+01 6.019200000000000e+01 1.039200000000000e+02
   3260     233    5 -9.000000000000000e-02 9.778300000000000e+01 6.015400000000000e+01 1.022010000000000e+02
   3261     233    1 0.000000000000000e+00 1.001640000000000e+02 6.194200000000000e+01 1.029050000000000e+02
   3262     233    2 0.000000000000000e+00 1.025790000000000e+02 6.452000000000000e+01 1.057690000000000e+02
   3263     234    6 9.800000000000000e-01 7.928100000000001e+01 2.127500000000000e+01 6.632200000000000e+01
   3264     234    7 -1.090000000000000e+00 7.655400000000000e+01 2.223800000000000e+01 6.430400000000000e+01
   3265     234    3 1.900000000000000e-01 7.169100000000000e+01 2.519800000000000e+01 6.286300000000000e+01
   3266     234    4 -8.000000000000000e-02 7.386600000000000e+01 2.489800000000000e+01 6.612600000000000e+01
   3267     234    1 0.000000000000000e+00 7.098600000000000e+01 2.554900000000000e+01 5.930700000000000e+01
   3268     234    1 9.000000000000000e-02 7.055600000000000e+01 2.884600000000000e+01 5.889500000000000e+01
   3269     234    5 -9.000000000000000e-02 7.295800000000000e+01 3.132200000000000e+01 5.897700000000000e+01
   3270     234    1 0.000000000000000e+00 7.612600000000000e+01 3.084700000000000e+01 5.980700000000000e+01
   3271     234    2 0.000000000000000e+00 7.948999999999999e+01 2.993800000000000e+01 6.204400000000000e+01
   3272     234    1 0.000000000000000e+00 7.288300000000000e+01 2.874400000000000e+01 6.582599999999999e+01
   3273     234    1 9.000000000000000e-02 7.329300000000001e+01 3.160500000000000e+01 6.691800000000001e+01
   3274     234    5 -9.000000000000000e-02 7.385700000000000e+01 3.464300000000000e+01 6.776500000000000e+01
   3275     234    1 0.000000000000000e+00 7.630000000000000e+01 3.689300000000000e+01 6.677200000000001e+01
   3276     234    2 0.000000000000000e+00 8.021899999999999e+01 3.768100000000000e+01 6.641800000000001e+01
   3277     235    6 9.800000000000000e-01 1.006600000000000e+02 1.721500000000000e+01 8.162400000000000e+01
   3278     235    7 -1.090000000000000e+00 9.984000000000000e+01 2.035100000000000e+01 8.255800000000001e+01
   3279     235    3 1.900000000000000e-01 1.007390000000000e+02 2.385200000000000e+01 8.512400000000000e+01
   3280     235    4 -8.000000000000000e-02 1.033080000000000e+02 2.255800000000000e+01 8.379000000000001e+01
   3281     235    1 0.000000000000000e+00 9.919400000000000e+01 2.772200000000000e+01 8.619700000000000e+01
   3282     235    1 9.000000000000000e-02 1.018680000000000e+02 3.040400000000000e+01 8.682599999999999e+01
   3283     235    5 -9.000000000000000e-02 9.995600000000000e+01 3.261500000000000e+01 8.518300000000001e+01
   3284     235    1 0.000000000000000e+00 9.662300000000000e+01 3.249300000000000e+01 8.582800000000000e+01
   3285     235    2 0.000000000000000e+00 9.447900000000000e+01 3.263700000000000e+01 8.937000000000000e+01
   3286     235    1 0.000000000000000e+00 1.059140000000000e+02 2.132600000000000e+01 8.531600000000000e+01
   3287     235    1 9.000000000000000e-02 1.072140000000000e+02 1.810300000000000e+01 8.513800000000001e+01
   3288     235    5 -9.000000000000000e-02 1.094770000000000e+02 1.559700000000000e+01 8.339700000000001e+01
   3289     235    1 0.000000000000000e+00 1.089590000000000e+02 1.248100000000000e+01 8.202800000000001e+01
   3290     235    2 0.000000000000000e+00 1.059340000000000e+02 1.066200000000000e+01 8.421500000000000e+01
   3291     236    6 9.800000000000000e-01 2.383300000000000e+01 3.497100000000000e+01 8.362900000000000e+01
   3292     236    7 -1.090000000000000e+00 2.477300000000000e+01 3.188500000000000e+01 8.178100000000001e+01
   3293     236    3 1.900000000000000e-01 2.815900000000000e+01 3.353800000000000e+01 7.850500000000000e+01
   3294     236    4 -8.000000000000000e-02 2.552800000000000e+01 3.093900000000000e+01 7.616500000000001e+01
   3295     236    1 0.000000000000000e+00 3.166100000000000e+01 3.405100000000000e+01 8.069700000000000e+01
   3296     236    1 9.000000000000000e-02 3.509700000000000e+01 3.251500000000000e+01 8.129200000000000e+01
   3297     236    5 -9.000000000000000e-02 3.730000000000000e+01 3.217500000000000e+01 8.429600000000001e+01
   3298     236    1 0.000000000000000e+00 3.753000000000000e+01 2.944400000000000e+01 8.602000000000000e+01
   3299     236    2 0.000000000000000e+00 3.757000000000000e+01 2.818400000000000e+01 8.998000000000000e+01
   3300     236    1 0.000000000000000e+00 2.247800000000000e+01 3.222700000000000e+01 7.522199999999999e+01
   3301     236    1 9.000000000000000e-02 1.989200000000000e+01 3.458800000000000e+01 7.471899999999999e+01
   3302     236    5 -9.000000000000000e-02 2.063600000000000e+01 3.794600000000000e+01 7.452800000000001e+01
   3303     236    1 0.000000000000000e+00 2.041700000000000e+01 4.021600000000000e+01 7.680500000000001e+01
   3304     236    2 0.000000000000000e+00 1.951600000000000e+01 4.275400000000000e+01 7.985500000000000e+01
   3305     237    6 9.800000000000000e-01 4.925000000000000e+01 1.124080000000000e+02 6.464000000000000e+01
   3306     237    7 -1.090000000000000e+00 5.048900000000000e+01 1.147250000000000e+02 6.687200000000000e+01
   3307     237    3 1.900000000000000e-01 5.116100000000000e+01 1.141350000000000e+02 7.064700000000001e+01
   3308     237    4 -8.000000000000000e-02 4.884300000000000e+01 1.155840000000000e+02 7.250700000000001e+01
   3309     237    1 0.000000000000000e+00 5.545300000000000e+01 1.142650000000000e+02 7.102200000000001e+01
   3310     237    1 9.000000000000000e-02 5.794500000000000e+01 1.143190000000000e+02 6.902300000000000e+01
   3311     237    5 -9.000000000000000e-02 5.759300000000000e+01 1.177290000000000e+02 6.818800000000000e+01
   3312     237    1 0.000000000000000e+00 5.551300000000000e+01 1.197150000000000e+02 6.946299999999999e+01
   3313     237    2 0.000000000000000e+00 5.290000000000000e+01 1.210070000000000e+02 7.226800000000000e+01
   3314     237    1 0.000000000000000e+00 4.629300000000000e+01 1.163060000000000e+02 7.475800000000000e+01
   3315     237    1 9.000000000000000e-02 4.336300000000000e+01 1.153720000000000e+02 7.688900000000000e+01
   3316     237    5 -9.000000000000000e-02 4.097200000000000e+01 1.151090000000000e+02 7.917100000000001e+01
   3317     237    1 0.000000000000000e+00 4.145000000000000e+01 1.177720000000000e+02 8.118100000000000e+01
   3318     237    2 0.000000000000000e+00 4.360300000000000e+01 1.196350000000000e+02 8.434000000000000e+01
   3319     238    6 9.800000000000000e-01 8.872199999999999e+01 2.277000000000000e+00 3.397400000000000e+01
   3320     238    7 -1.090000000000000e+00 9.161199999999999e+01 4.004000000000000e+00 3.495500000000000e+01
   3321     238    3 1.900000000000000e-01 9.587800000000000e+01 7.671000000000000e+00 3.345600000000000e+01
   3322     238    4 -8.000000000000000e-02 9.495000000000000e+01 3.878000000000000e+00 3.242000000000000e+01
   3323     238    1 0.000000000000000e+00 9.800500000000000e+01 9.659000000000001e+00 3.670800000000000e+01
   3324     238    1 9.000000000000000e-02 9.992600000000000e+01 1.196900000000000e+01 3.868500000000000e+01
   3325     238    5 -9.000000000000000e-02 9.981000000000000e+01 1.501900000000000e+01 3.718200000000000e+01
   3326     238    1 0.000000000000000e+00 9.945500000000000e+01 1.740300000000000e+01 3.946200000000000e+01
   3327     238    2 0.000000000000000e+00 1.018040000000000e+02 2.003800000000000e+01 4.216500000000000e+01
   3328     238    1 0.000000000000000e+00 9.889100000000001e+01 3.174000000000000e+00 3.240500000000000e+01
   3329     238    1 9.000000000000000e-02 1.017230000000000e+02 5.866000000000000e+00 3.250600000000000e+01
   3330     238    5 -9.000000000000000e-02 1.042690000000000e+02 8.135000000000000e+00 3.220700000000000e+01
   3331     238    1 0.000000000000000e+00 1.071280000000000e+02 7.167000000000000e+00 3.010600000000000e+01
   3332     238    2 0.000000000000000e+00 1.087300000000000e+02 3.996000000000000e+00 2.760200000000000e+01
   3333     239    6 9.800000000000000e-01 2.731200000000000e+01 5.863500000000000e+01 7.131500000000000e+01
   3334     239    7 -1.090000000000000e+00 2.951700000000000e+01 6.135900000000000e+01 7.174100000000000e+01
   3335     239    3 1.900000000000000e-01 3.327300000000000e+01 6.402600000000000e+01 7.079300000000001e+01
   3336     239    4 -8.000000000000000e-02 3.026700000000000e+01 6.520699999999999e+01 7.008100000000000e+01
   3337     239    1 0.000000000000000e+00 3.337600000000000e+01 6.715200000000000e+01 7.279600000000001e+01
   3338     239    1 9.000000000000000e-02 3.095800000000000e+01 6.927300000000000e+01 7.317100000000001e+01
   3339     239    5 -9.000000000000000e-02 2.883200000000000e+01 6.835299999999999e+01 7.549700000000000e+01
   3340     239    1 0.000000000000000e+00 2.640600000000000e+01 6.601100000000000e+01 7.445699999999999e+01
   3341     239    2 0.000000000000000e+00 2.466500000000000e+01 6.369900000000000e+01 7.099700000000000e+01
   3342     239    1 0.000000000000000e+00 2.937600000000000e+01 6.829900000000001e+01 6.785599999999999e+01
   3343     239    1 9.000000000000000e-02 2.866300000000000e+01 7.097400000000000e+01 6.554400000000000e+01
   3344     239    5 -9.000000000000000e-02 3.070000000000000e+01 7.374200000000000e+01 6.591900000000000e+01
   3345     239    1 0.000000000000000e+00 2.954700000000000e+01 7.527400000000000e+01 6.830100000000000e+01
   3346     239    2 0.000000000000000e+00 2.941800000000000e+01 7.960299999999999e+01 6.955700000000000e+01
   3347     240    6 9.800000000000000e-01 1.067920000000000e+02 1.143280000000000e+02 7.671299999999999e+01
   3348     240    7 -1.090000000000000e+00 1.055850000000000e+02 1.125900000000000e+02 7.942500000000000e+01
   3349     240    3 1.900000000000000e-01 1.021540000000000e+02 1.141060000000000e+02 8.332500000000000e+01
   3350     240    4 -8.000000000000000e-02 1.017440000000000e+02 1.145010000000000e+02 8.012700000000000e+01
   3351     240    1 0.000000000000000e+00 1.042750000000000e+02 1.156640000000000e+02 8.656699999999999e+01
   3352     240    1 9.000000000000000e-02 1.040780000000000e+02 1.138510000000000e+02 8.952700000000000e+01
   3353     240    5 -9.000000000000000e-02 1.036240000000000e+02 1.117940000000000e+02 9.230000000000000e+01
   3354     240    1 0.000000000000000e+00 1.007990000000000e+02 1.110580000000000e+02 9.407899999999999e+01
   3355     240    2 0.000000000000000e+00 9.757299999999999e+01 1.094820000000000e+02 9.662800000000000e+01
   3356     240    1 0.000000000000000e+00 9.779100000000000e+01 1.142210000000000e+02 8.165800000000000e+01
   3357     240    1 9.000000000000000e-02 9.475900000000000e+01 1.127080000000000e+02 7.989400000000001e+01
   3358     240    5 -9.000000000000000e-02 9.328800000000000e+01 1.130990000000000e+02 7.695099999999999e+01
   3359     240    1 0.000000000000000e+00 9.297300000000000e+01 1.104460000000000e+02 7.478900000000000e+01
   3360     240    2 0.000000000000000e+00 9.258499999999999e+01 1.065500000000000e+02 7.264300000000000e+01
   3361     241    6 9.800000000000000e-01 6.968899999999999e+01 6.710100000000000e+01 8.051000000000000e+00
   3362     241    7 -1.090000000000000e+00 7.109699999999999e+01 6.820300000000000e+01 1.105200000000000e+01
   3363     241    3 1.900000000000000e-01 7.639400000000001e+01 6.917000000000000e+01 1.265300000000000e+01
   3364     241    4 -8.000000000000000e-02 7.422199999999999e+01 7.218000000000001e+01 1.301600000000000e+01
   3365     241    1 0.000000000000000e+00 8.003400000000001e+01 6.868200000000000e+01 1.391800000000000e+01
   3366     241    1 9.000000000000000e-02 8.246800000000000e+01 6.919400000000000e+01 1.702000000000000e+01
   3367     241    5 -9.000000000000000e-02 8.207100000000000e+01 7.179800000000000e+01 1.930000000000000e+01
   3368     241    1 0.000000000000000e+00 8.374100000000000e+01 7.448099999999999e+01 1.970400000000000e+01
   3369     241    2 0.000000000000000e+00 8.547000000000000e+01 7.384800000000000e+01 2.376100000000000e+01
   3370     241    1 0.000000000000000e+00 7.414300000000000e+01 7.450100000000000e+01 1.664500000000000e+01
   3371     241    1 9.000000000000000e-02 7.659099999999999e+01 7.620900000000000e+01 1.852100000000000e+01
   3372     241    5 -9.000000000000000e-02 7.868000000000001e+01 7.937600000000000e+01 1.827600000000000e+01
   3373     241    1 0.000000000000000e+00 8.051000000000001e+01 7.889200000000000e+01 1.526200000000000e+01
   3374     241    2 0.000000000000000e+00 8.396899999999999e+01 8.109300000000000e+01 1.334900000000000e+01
   3375     242    6 9.800000000000000e-01 6.416500000000001e+01 9.249200000000000e+01 7.658300000000000e+01
   3376     242    7 -1.090000000000000e+00 6.273700000000000e+01 8.936400000000000e+01 7.767900000000000e+01
   3377     242    3 1.900000000000000e-01 6.303400000000000e+01 8.782800000000000e+01 8.323000000000000e+01
   3378     242    4 -8.000000000000000e-02 6.596299999999999e+01 8.668700000000000e+01 8.086900000000000e+01
   3379     242    1 0.000000000000000e+00 6.286200000000000e+01 8.457299999999999e+01 8.555800000000001e+01
   3380     242    1 9.000000000000000e-02 6.509600000000000e+01 8.267800000000000e+01 8.752700000000000e+01
   3381     242    5 -9.000000000000000e-02 6.810700000000000e+01 8.376400000000000e+01 8.690000000000001e+01
   3382     242    1 0.000000000000000e+00 6.973300000000000e+01 8.625300000000000e+01 8.795900000000000e+01
   3383     242    2 0.000000000000000e+00 7.096899999999999e+01 8.951000000000001e+01 8.965400000000000e+01
   3384     242    1 0.000000000000000e+00 7.005900000000000e+01 8.606699999999999e+01 8.017400000000001e+01
   3385     242    1 9.000000000000000e-02 7.298800000000000e+01 8.810599999999999e+01 8.092600000000000e+01
   3386     242    5 -9.000000000000000e-02 7.420999999999999e+01 8.999400000000000e+01 8.356200000000000e+01
   3387     242    1 0.000000000000000e+00 7.469100000000000e+01 8.806699999999999e+01 8.604700000000000e+01
   3388     242    2 0.000000000000000e+00 7.562300000000000e+01 8.498399999999999e+01 8.859500000000000e+01
   3389     243    6 9.800000000000000e-01 8.432200000000000e+01 4.026900000000000e+01 4.445900000000000e+01
   3390     243    7 -1.090000000000000e+00 8.323900000000000e+01 4.046000000000000e+01 4.767700000000000e+01
   3391     243    3 1.900000000000000e-01 7.773399999999999e+01 4.176200000000000e+01 4.726800000000000e+01
   3392     243    4 -8.000000000000000e-02 7.834900000000000e+01 4.230200000000000e+01 5.082800000000000e+01
   3393     243    1 0.000000000000000e+00 7.455400000000000e+01 4.080000000000000e+01 4.539500000000000e+01
   3394     243    1 9.000000000000000e-02 7.291700000000000e+01 4.379300000000000e+01 4.352200000000000e+01
   3395     243    5 -9.000000000000000e-02 7.200800000000000e+01 4.628900000000000e+01 4.184300000000000e+01
   3396     243    1 0.000000000000000e+00 6.919199999999999e+01 4.777300000000000e+01 4.224800000000000e+01
   3397     243    2 0.000000000000000e+00 6.828800000000000e+01 5.176200000000000e+01 4.407700000000000e+01
   3398     243    1 0.000000000000000e+00 7.722400000000000e+01 4.593300000000000e+01 5.211100000000000e+01
   3399     243    1 9.000000000000000e-02 7.890200000000000e+01 4.910400000000000e+01 5.332600000000000e+01
   3400     243    5 -9.000000000000000e-02 7.972799999999999e+01 5.197300000000000e+01 5.158700000000000e+01
   3401     243    1 0.000000000000000e+00 8.266500000000001e+01 5.229000000000000e+01 5.128700000000000e+01
   3402     243    2 0.000000000000000e+00 8.570500000000000e+01 5.087700000000000e+01 4.872400000000000e+01
   3403     244    6 9.800000000000000e-01 4.740000000000000e+01 1.177330000000000e+02 2.441400000000000e+01
   3404     244    7 -1.090000000000000e+00 4.781600000000000e+01 1.181050000000000e+02 2.776700000000000e+01
   3405     244    3 1.900000000000000e-01 4.439300000000000e+01 1.202880000000000e+02 3.172600000000000e+01
   3406     244    4 -8.000000000000000e-02 4.214800000000000e+01 1.196100000000000e+02 2.902600000000000e+01
   3407     244    1 0.000000000000000e+00 4.181500000000000e+01 1.211110000000000e+02 3.454800000000000e+01
   3408     244    1 9.000000000000000e-02 3.856300000000000e+01 1.215970000000000e+02 3.610700000000000e+01
   3409     244    5 -9.000000000000000e-02 3.569400000000000e+01 1.204090000000000e+02 3.671800000000000e+01
   3410     244    1 0.000000000000000e+00 3.513000000000000e+01 1.186240000000000e+02 3.376200000000000e+01
   3411     244    2 0.000000000000000e+00 3.183700000000000e+01 1.179000000000000e+02 3.137100000000000e+01
   3412     244    1 0.000000000000000e+00 3.947900000000000e+01 1.163290000000000e+02 2.955000000000000e+01
   3413     244    1 9.000000000000000e-02 3.833700000000000e+01 1.131210000000000e+02 2.753000000000000e+01
   3414     244    5 -9.000000000000000e-02 3.936600000000000e+01 1.102640000000000e+02 2.585400000000000e+01
   3415     244    1 0.000000000000000e+00 4.259400000000000e+01 1.093040000000000e+02 2.496400000000000e+01
   3416     244    2 0.000000000000000e+00 4.624400000000000e+01 1.081280000000000e+02 2.316000000000000e+01
   3417     245    6 9.800000000000000e-01 1.156800000000000e+02 6.535599999999999e+01 3.915500000000000e+01
   3418     245    7 -1.090000000000000e+00 1.158710000000000e+02 6.431999999999999e+01 3.580300000000000e+01
   3419     245    3 1.900000000000000e-01 1.174220000000000e+02 6.817700000000001e+01 3.390000000000000e+01
   3420     245    4 -8.000000000000000e-02 1.146980000000000e+02 6.744400000000000e+01 3.359800000000000e+01
   3421     245    1 0.000000000000000e+00 1.148570000000000e+02 7.102100000000000e+01 3.491900000000000e+01
   3422     245    1 9.000000000000000e-02 1.116290000000000e+02 7.213100000000000e+01 3.310800000000000e+01
   3423     245    5 -9.000000000000000e-02 1.103200000000000e+02 7.461499999999999e+01 3.099900000000000e+01
   3424     245    1 0.000000000000000e+00 1.133350000000000e+02 7.457200000000000e+01 2.878700000000000e+01
   3425     245    2 0.000000000000000e+00 1.160710000000000e+02 7.780100000000000e+01 2.804900000000000e+01
   3426     245    1 0.000000000000000e+00 1.155090000000000e+02 6.981200000000000e+01 3.095100000000000e+01
   3427     245    1 9.000000000000000e-02 1.176980000000000e+02 7.231000000000000e+01 3.123200000000000e+01
   3428     245    5 -9.000000000000000e-02 1.184400000000000e+02 7.552900000000000e+01 3.038200000000000e+01
   3429     245    1 0.000000000000000e+00 1.167540000000000e+02 7.861799999999999e+01 3.149900000000000e+01
   3430     245    2 0.000000000000000e+00 1.134070000000000e+02 7.992100000000001e+01 3.366900000000000e+01
   3431     246    6 9.800000000000000e-01 1.154000000000000e+02 3.220800000000000e+01 1.555400000000000e+01
   3432     246    7 -1.090000000000000e+00 1.180890000000000e+02 2.980800000000000e+01 1.664000000000000e+01
   3433     246    3 1.900000000000000e-01 1.208030000000000e+02 3.023700000000000e+01 2.143900000000000e+01
   3434     246    4 -8.000000000000000e-02 1.232250000000000e+02 2.984900000000000e+01 1.757500000000000e+01
   3435     246    1 0.000000000000000e+00 1.192490000000000e+02 2.901100000000000e+01 2.465400000000000e+01
   3436     246    1 9.000000000000000e-02 1.210280000000000e+02 2.770700000000000e+01 2.727000000000000e+01
   3437     246    5 -9.000000000000000e-02 1.240080000000000e+02 2.846100000000000e+01 2.874400000000000e+01
   3438     246    1 0.000000000000000e+00 1.265460000000000e+02 3.036200000000000e+01 2.754000000000000e+01
   3439     246    2 0.000000000000000e+00 1.284610000000000e+02 3.271700000000000e+01 2.639400000000000e+01
   3440     246    1 0.000000000000000e+00 1.267120000000000e+02 2.833700000000000e+01 1.690500000000000e+01
   3441     246    1 9.000000000000000e-02 1.274810000000000e+02 2.710500000000000e+01 1.375800000000000e+01
   3442     246    5 -9.000000000000000e-02 1.303830000000000e+02 2.538600000000000e+01 1.195500000000000e+01
   3443     246    1 0.000000000000000e+00 1.333960000000000e+02 2.714300000000000e+01 1.260500000000000e+01
   3444     246    2 0.000000000000000e+00 1.355840000000000e+02 2.883100000000000e+01 1.514800000000000e+01
   3445     247    6 9.800000000000000e-01 1.208530000000000e+02 2.692000000000000e+01 1.102810000000000e+02
   3446     247    7 -1.090000000000000e+00 1.182730000000000e+02 2.936900000000000e+01 1.093010000000000e+02
   3447     247    3 1.900000000000000e-01 1.140780000000000e+02 2.645900000000000e+01 1.111610000000000e+02
   3448     247    4 -8.000000000000000e-02 1.154230000000000e+02 2.759900000000000e+01 1.082880000000000e+02
   3449     247    1 0.000000000000000e+00 1.108530000000000e+02 2.753400000000000e+01 1.120460000000000e+02
   3450     247    1 9.000000000000000e-02 1.075490000000000e+02 2.864100000000000e+01 1.118000000000000e+02
   3451     247    5 -9.000000000000000e-02 1.057940000000000e+02 3.144100000000000e+01 1.130670000000000e+02
   3452     247    1 0.000000000000000e+00 1.029490000000000e+02 3.008900000000000e+01 1.132840000000000e+02
   3453     247    2 0.000000000000000e+00 9.893500000000000e+01 2.890900000000000e+01 1.131890000000000e+02
   3454     247    1 0.000000000000000e+00 1.114380000000000e+02 2.734100000000000e+01 1.079670000000000e+02
   3455     247    1 9.000000000000000e-02 1.096490000000000e+02 2.824100000000000e+01 1.050520000000000e+02
   3456     247    5 -9.000000000000000e-02 1.097850000000000e+02 2.960200000000000e+01 1.018560000000000e+02
   3457     247    1 0.000000000000000e+00 1.121150000000000e+02 2.852000000000000e+01 9.910100000000000e+01
   3458     247    2 0.000000000000000e+00 1.151530000000000e+02 2.614000000000000e+01 9.722600000000000e+01
   3459     248    6 9.800000000000000e-01 1.045630000000000e+02 8.989400000000001e+01 7.724900000000000e+01
   3460     248    7 -1.090000000000000e+00 1.066560000000000e+02 9.236300000000000e+01 7.882700000000000e+01
   3461     248    3 1.900000000000000e-01 1.123860000000000e+02 9.154400000000000e+01 7.683600000000000e+01
   3462     248    4 -8.000000000000000e-02 1.105130000000000e+02 9.678200000000000e+01 7.841200000000001e+01
   3463     248    1 0.000000000000000e+00 1.141200000000000e+02 9.097799999999999e+01 7.330500000000001e+01
   3464     248    1 9.000000000000000e-02 1.173540000000000e+02 9.024100000000000e+01 7.134000000000000e+01
   3465     248    5 -9.000000000000000e-02 1.207020000000000e+02 9.114100000000001e+01 7.175400000000000e+01
   3466     248    1 0.000000000000000e+00 1.224730000000000e+02 9.350200000000000e+01 7.346899999999999e+01
   3467     248    2 0.000000000000000e+00 1.257180000000000e+02 9.476200000000000e+01 7.635700000000000e+01
   3468     248    1 0.000000000000000e+00 1.099060000000000e+02 1.003450000000000e+02 7.615400000000000e+01
   3469     248    1 9.000000000000000e-02 1.114870000000000e+02 1.034900000000000e+02 7.586499999999999e+01
   3470     248    5 -9.000000000000000e-02 1.132630000000000e+02 1.057040000000000e+02 7.402100000000000e+01
   3471     248    1 0.000000000000000e+00 1.114470000000000e+02 1.086520000000000e+02 7.441400000000000e+01
   3472     248    2 0.000000000000000e+00 1.098410000000000e+02 1.120000000000000e+02 7.667600000000000e+01
   3473     249    6 9.800000000000000e-01 7.497400000000000e+01 6.382700000000000e+01 9.248300000000000e+01
   3474     249    7 -1.090000000000000e+00 7.334999999999999e+01 6.054200000000000e+01 9.316800000000001e+01
   3475     249    3 1.900000000000000e-01 7.176800000000000e+01 5.823300000000000e+01 9.143800000000000e+01
   3476     249    4 -8.000000000000000e-02 6.887900000000000e+01 5.926400000000000e+01 8.983400000000000e+01
   3477     249    1 0.000000000000000e+00 7.103300000000000e+01 5.484200000000000e+01 9.235299999999999e+01
   3478     249    1 9.000000000000000e-02 7.370099999999999e+01 5.269100000000000e+01 9.112700000000000e+01
   3479     249    5 -9.000000000000000e-02 7.662200000000000e+01 5.489000000000000e+01 9.107599999999999e+01
   3480     249    1 0.000000000000000e+00 7.723699999999999e+01 5.831100000000000e+01 9.044300000000000e+01
   3481     249    2 0.000000000000000e+00 7.728500000000000e+01 5.898100000000000e+01 8.667200000000000e+01
   3482     249    1 0.000000000000000e+00 7.060299999999999e+01 5.680800000000000e+01 8.710400000000000e+01
   3483     249    1 9.000000000000000e-02 7.404700000000000e+01 5.630100000000000e+01 8.693500000000000e+01
   3484     249    5 -9.000000000000000e-02 7.699100000000000e+01 5.501400000000000e+01 8.634399999999999e+01
   3485     249    1 0.000000000000000e+00 7.667000000000000e+01 5.126500000000000e+01 8.617300000000000e+01
   3486     249    2 0.000000000000000e+00 7.898999999999999e+01 4.780400000000000e+01 8.632400000000000e+01
   3487     250    6 9.800000000000000e-01 6.697700000000000e+01 1.875700000000000e+01 7.636499999999999e+01
   3488     250    7 -1.090000000000000e+00 6.516200000000001e+01 2.010500000000000e+01 7.890500000000000e+01
   3489     250    3 1.900000000000000e-01 6.088200000000000e+01 2.358400000000000e+01 7.904500000000000e+01
   3490     250    4 -8.000000000000000e-02 6.089300000000000e+01 2.038100000000000e+01 7.503000000000000e+01
   3491     250    1 0.000000000000000e+00 5.923400000000000e+01 2.624400000000000e+01 8.152800000000001e+01
   3492     250    1 9.000000000000000e-02 5.645200000000000e+01 2.480500000000000e+01 8.380100000000000e+01
   3493     250    5 -9.000000000000000e-02 5.377300000000000e+01 2.566600000000000e+01 8.375600000000000e+01
   3494     250    1 0.000000000000000e+00 5.241900000000000e+01 2.645700000000000e+01 8.080300000000000e+01
   3495     250    2 0.000000000000000e+00 4.925600000000000e+01 2.521200000000000e+01 7.781300000000000e+01
   3496     250    1 0.000000000000000e+00 5.789600000000000e+01 1.799100000000000e+01 7.645800000000000e+01
   3497     250    1 9.000000000000000e-02 5.630000000000000e+01 1.531900000000000e+01 7.568899999999999e+01
   3498     250    5 -9.000000000000000e-02 5.547700000000000e+01 1.213900000000000e+01 7.448500000000000e+01
   3499     250    1 0.000000000000000e+00 5.396700000000000e+01 9.723000000000001e+00 7.336400000000000e+01
   3500     250    2 0.000000000000000e+00 5.173600000000000e+01 7.116000000000000e+00 7.550400000000000e+01
   3501     251    6 9.800000000000000e-01 1.063370000000000e+02 1.047530000000000e+02 2.326400000000000e+01
   3502     251    7 -1.090000000000000e+00 1.080710000000000e+02 1.074760000000000e+02 2.384700000000000e+01
   3503     251    3 1.900000000000000e-01 1.098130000000000e+02 1.098690000000000e+02 2.059100000000000e+01
   3504     251    4 -8.000000000000000e-02 1.114710000000000e+02 1.093030000000000e+02 2.287100000000000e+01
   3505     251    1 0.000000000000000e+00 1.100340000000000e+02 1.079770000000000e+02 1.781000000000000e+01
   3506     251    1 9.000000000000000e-02 1.080180000000000e+02 1.056490000000000e+02 1.601600000000000e+01
   3507     251    5 -9.000000000000000e-02 1.051820000000000e+02 1.041940000000000e+02 1.604200000000000e+01
   3508     251    1 0.000000000000000e+00 1.061010000000000e+02 1.023830000000000e+02 1.928000000000000e+01
   3509     251    2 0.000000000000000e+00 1.029100000000000e+02 1.001110000000000e+02 1.944400000000000e+01
   3510     251    1 0.000000000000000e+00 1.151920000000000e+02 1.081910000000000e+02 2.364700000000000e+01
   3511     251    1 9.000000000000000e-02 1.184270000000000e+02 1.089680000000000e+02 2.253400000000000e+01
   3512     251    5 -9.000000000000000e-02 1.197320000000000e+02 1.124870000000000e+02 2.316800000000000e+01
   3513     251    1 0.000000000000000e+00 1.229840000000000e+02 1.132160000000000e+02 2.459400000000000e+01
   3514     251    2 0.000000000000000e+00 1.267350000000000e+02 1.143010000000000e+02 2.585900000000000e+01
   3515     252    6 9.800000000000000e-01 6.542400000000001e+01 8.990600000000001e+01 3.073100000000000e+01
   3516     252    7 -1.090000000000000e+00 6.858199999999999e+01 8.998399999999999e+01 2.950600000000000e+01
   3517     252    3 1.900000000000000e-01 7.399200000000000e+01 9.045000000000000e+01 3.177900000000000e+01
   3518     252    4 -8.000000000000000e-02 7.190000000000001e+01 8.876200000000000e+01 3.346400000000000e+01
   3519     252    1 0.000000000000000e+00 7.511900000000000e+01 9.422499999999999e+01 3.313200000000000e+01
   3520     252    1 9.000000000000000e-02 7.668600000000001e+01 9.638300000000000e+01 3.188300000000000e+01
   3521     252    5 -9.000000000000000e-02 7.666400000000000e+01 9.944300000000000e+01 3.015000000000000e+01
   3522     252    1 0.000000000000000e+00 7.771599999999999e+01 9.924600000000000e+01 2.665000000000000e+01
   3523     252    2 0.000000000000000e+00 7.777000000000000e+01 9.727500000000001e+01 2.276300000000000e+01
   3524     252    1 0.000000000000000e+00 7.219000000000000e+01 8.876000000000001e+01 3.697100000000000e+01
   3525     252    1 9.000000000000000e-02 7.088200000000001e+01 9.069400000000000e+01 4.009500000000000e+01
   3526     252    5 -9.000000000000000e-02 7.029400000000000e+01 9.238000000000000e+01 4.324900000000000e+01
   3527     252    1 0.000000000000000e+00 6.775400000000000e+01 9.063700000000000e+01 4.468000000000000e+01
   3528     252    2 0.000000000000000e+00 6.659699999999999e+01 8.747100000000000e+01 4.598200000000000e+01
   3529     253    6 9.800000000000000e-01 7.344400000000000e+01 9.820200000000000e+01 7.023800000000000e+01
   3530     253    7 -1.090000000000000e+00 7.176300000000001e+01 9.544100000000000e+01 7.147000000000000e+01
   3531     253    3 1.900000000000000e-01 6.793100000000000e+01 9.284800000000000e+01 7.194199999999999e+01
   3532     253    4 -8.000000000000000e-02 6.855500000000001e+01 9.481200000000000e+01 7.397600000000000e+01
   3533     253    1 0.000000000000000e+00 6.389400000000000e+01 9.214400000000001e+01 7.217000000000000e+01
   3534     253    1 9.000000000000000e-02 6.156200000000000e+01 9.015500000000000e+01 7.238200000000001e+01
   3535     253    5 -9.000000000000000e-02 5.996200000000000e+01 8.768000000000001e+01 7.062800000000000e+01
   3536     253    1 0.000000000000000e+00 6.101700000000000e+01 8.448600000000000e+01 7.145399999999999e+01
   3537     253    2 0.000000000000000e+00 6.361100000000000e+01 8.205400000000000e+01 7.026100000000000e+01
   3538     253    1 0.000000000000000e+00 6.483100000000000e+01 9.645099999999999e+01 7.465100000000000e+01
   3539     253    1 9.000000000000000e-02 6.266100000000000e+01 9.637800000000000e+01 7.756100000000001e+01
   3540     253    5 -9.000000000000000e-02 5.938200000000000e+01 9.656100000000001e+01 7.655600000000000e+01
   3541     253    1 0.000000000000000e+00 5.711700000000000e+01 9.501600000000001e+01 7.430400000000000e+01
   3542     253    2 0.000000000000000e+00 5.821200000000000e+01 9.153800000000000e+01 7.169300000000000e+01
   3543     254    6 9.800000000000000e-01 7.936600000000000e+01 7.527400000000000e+01 4.987100000000000e+01
   3544     254    7 -1.090000000000000e+00 8.233499999999999e+01 7.544100000000000e+01 5.113000000000000e+01
   3545     254    3 1.900000000000000e-01 8.599800000000000e+01 7.349800000000000e+01 4.886000000000000e+01
   3546     254    4 -8.000000000000000e-02 8.742100000000001e+01 7.426300000000001e+01 5.179900000000000e+01
   3547     254    1 0.000000000000000e+00 8.620099999999999e+01 7.078800000000000e+01 4.594200000000000e+01
   3548     254    1 9.000000000000000e-02 8.694100000000000e+01 6.805400000000000e+01 4.372400000000000e+01
   3549     254    5 -9.000000000000000e-02 8.738000000000000e+01 6.503200000000000e+01 4.289100000000000e+01
   3550     254    1 0.000000000000000e+00 8.523600000000000e+01 6.229900000000000e+01 4.245400000000000e+01
   3551     254    2 0.000000000000000e+00 8.144000000000000e+01 6.077700000000000e+01 4.074500000000000e+01
   3552     254    1 0.000000000000000e+00 9.109999999999999e+01 7.347300000000000e+01 5.033700000000000e+01
   3553     254    1 9.000000000000000e-02 9.397700000000000e+01 7.497000000000000e+01 5.203400000000000e+01
   3554     254    5 -9.000000000000000e-02 9.710800000000000e+01 7.604400000000000e+01 5.264400000000000e+01
   3555     254    1 0.000000000000000e+00 9.791300000000000e+01 7.849600000000000e+01 5.034100000000000e+01
   3556     254    2 0.000000000000000e+00 9.814400000000001e+01 8.114700000000001e+01 4.702600000000000e+01
   3557     255    6 9.800000000000000e-01 9.938700000000000e+01 3.447500000000000e+01 1.126930000000000e+02
   3558     255    7 -1.090000000000000e+00 1.022740000000000e+02 3.517400000000000e+01 1.142530000000000e+02
   3559     255    3 1.900000000000000e-01 1.050320000000000e+02 3.789800000000000e+01 1.132330000000000e+02
   3560     255    4 -8.000000000000000e-02 1.055480000000000e+02 3.791700000000000e+01 1.175790000000000e+02
   3561     255    1 0.000000000000000e+00 1.066560000000000e+02 3.878200000000000e+01 1.099510000000000e+02
   3562     255    1 9.000000000000000e-02 1.054530000000000e+02 3.945500000000000e+01 1.065830000000000e+02
   3563     255    5 -9.000000000000000e-02 1.072050000000000e+02 4.112200000000000e+01 1.036290000000000e+02
   3564     255    1 0.000000000000000e+00 1.076880000000000e+02 4.435400000000000e+01 1.047980000000000e+02
   3565     255    2 0.000000000000000e+00 1.084090000000000e+02 4.875100000000000e+01 1.058200000000000e+02
   3566     255    1 0.000000000000000e+00 1.055470000000000e+02 3.901900000000000e+01 1.215290000000000e+02
   3567     255    1 9.000000000000000e-02 1.066860000000000e+02 3.702300000000000e+01 1.241760000000000e+02
   3568     255    5 -9.000000000000000e-02 1.089740000000000e+02 3.542400000000000e+01 1.262990000000000e+02
   3569     255    1 0.000000000000000e+00 1.097110000000000e+02 3.233000000000000e+01 1.270780000000000e+02
   3570     255    2 0.000000000000000e+00 1.113040000000000e+02 2.870400000000000e+01 1.289130000000000e+02
   3571     256    6 9.800000000000000e-01 3.763500000000000e+01 7.417600000000000e+01 6.889700000000001e+01
   3572     256    7 -1.090000000000000e+00 3.587300000000000e+01 7.340900000000001e+01 6.582400000000000e+01
   3573     256    3 1.900000000000000e-01 3.864300000000000e+01 6.999500000000000e+01 6.200400000000000e+01
   3574     256    4 -8.000000000000000e-02 3.552200000000000e+01 7.044400000000000e+01 6.292700000000000e+01
   3575     256    1 0.000000000000000e+00 4.128500000000000e+01 6.997100000000000e+01 5.884700000000000e+01
   3576     256    1 9.000000000000000e-02 4.138600000000000e+01 6.651300000000001e+01 5.783300000000000e+01
   3577     256    5 -9.000000000000000e-02 4.290200000000000e+01 6.366300000000000e+01 5.874600000000000e+01
   3578     256    1 0.000000000000000e+00 4.492000000000000e+01 6.195200000000000e+01 5.625800000000000e+01
   3579     256    2 0.000000000000000e+00 4.838700000000000e+01 6.093900000000000e+01 5.545000000000000e+01
   3580     256    1 0.000000000000000e+00 3.355100000000000e+01 6.798600000000000e+01 6.049100000000000e+01
   3581     256    1 9.000000000000000e-02 2.994700000000000e+01 6.729700000000000e+01 5.959600000000000e+01
   3582     256    5 -9.000000000000000e-02 2.730400000000000e+01 6.573800000000000e+01 5.824000000000000e+01
   3583     256    1 0.000000000000000e+00 2.663600000000000e+01 6.293800000000000e+01 5.671400000000000e+01
   3584     256    2 0.000000000000000e+00 2.708400000000000e+01 5.997100000000000e+01 5.372500000000000e+01
   3585     257    6 9.800000000000000e-01 4.787700000000000e+01 5.731700000000000e+01 4.783600000000000e+01
   3586     257    7 -1.090000000000000e+00 4.994000000000000e+01 5.434100000000000e+01 4.714300000000000e+01
   3587     257    3 1.900000000000000e-01 4.901800000000000e+01 5.154000000000000e+01 4.166000000000000e+01
   3588     257    4 -8.000000000000000e-02 5.191600000000000e+01 5.219100000000000e+01 4.476000000000000e+01
   3589     257    1 0.000000000000000e+00 4.736500000000000e+01 5.232200000000000e+01 3.782100000000000e+01
   3590     257    1 9.000000000000000e-02 4.708900000000000e+01 5.428600000000000e+01 3.476000000000000e+01
   3591     257    5 -9.000000000000000e-02 4.908500000000000e+01 5.609900000000000e+01 3.389900000000000e+01
   3592     257    1 0.000000000000000e+00 5.058800000000000e+01 5.722400000000000e+01 3.641300000000000e+01
   3593     257    2 0.000000000000000e+00 5.237000000000000e+01 5.537600000000000e+01 3.955800000000000e+01
   3594     257    1 0.000000000000000e+00 5.559400000000000e+01 5.174700000000000e+01 4.579300000000000e+01
   3595     257    1 9.000000000000000e-02 5.907300000000000e+01 5.169000000000000e+01 4.625700000000000e+01
   3596     257    5 -9.000000000000000e-02 6.227800000000000e+01 5.025500000000000e+01 4.692200000000000e+01
   3597     257    1 0.000000000000000e+00 6.300200000000000e+01 4.670500000000000e+01 4.676300000000000e+01
   3598     257    2 0.000000000000000e+00 6.156700000000000e+01 4.316600000000000e+01 4.815500000000000e+01
   3599     258    6 9.800000000000000e-01 1.116300000000000e+02 1.152510000000000e+02 6.998999999999999e+01
   3600     258    7 -1.090000000000000e+00 1.145730000000000e+02 1.137000000000000e+02 7.119700000000000e+01
   3601     258    3 1.900000000000000e-01 1.150340000000000e+02 1.141490000000000e+02 7.740600000000001e+01
   3602     258    4 -8.000000000000000e-02 1.188280000000000e+02 1.149560000000000e+02 7.558100000000000e+01
   3603     258    1 0.000000000000000e+00 1.147340000000000e+02 1.117210000000000e+02 8.062900000000000e+01
   3604     258    1 9.000000000000000e-02 1.155500000000000e+02 1.093930000000000e+02 8.327000000000000e+01
   3605     258    5 -9.000000000000000e-02 1.181920000000000e+02 1.098200000000000e+02 8.557200000000000e+01
   3606     258    1 0.000000000000000e+00 1.209280000000000e+02 1.084570000000000e+02 8.728400000000001e+01
   3607     258    2 0.000000000000000e+00 1.228670000000000e+02 1.055940000000000e+02 8.951300000000001e+01
   3608     258    1 0.000000000000000e+00 1.195730000000000e+02 1.186450000000000e+02 7.674400000000000e+01
   3609     258    1 9.000000000000000e-02 1.229000000000000e+02 1.193060000000000e+02 7.803600000000000e+01
   3610     258    5 -9.000000000000000e-02 1.242860000000000e+02 1.216410000000000e+02 7.895399999999999e+01
   3611     258    1 0.000000000000000e+00 1.258020000000000e+02 1.238000000000000e+02 7.677400000000000e+01
   3612     258    2 0.000000000000000e+00 1.274460000000000e+02 1.261510000000000e+02 7.322199999999999e+01
   3613     259    6 9.800000000000000e-01 1.330300000000000e+01 1.076920000000000e+02 1.210020000000000e+02
   3614     259    7 -1.090000000000000e+00 1.522800000000000e+01 1.075050000000000e+02 1.180140000000000e+02
   3615     259    3 1.900000000000000e-01 1.055100000000000e+01 1.068860000000000e+02 1.151120000000000e+02
   3616     259    4 -8.000000000000000e-02 1.460600000000000e+01 1.049560000000000e+02 1.144460000000000e+02
   3617     259    1 0.000000000000000e+00 9.100000000000000e+00 1.103760000000000e+02 1.135080000000000e+02
   3618     259    1 9.000000000000000e-02 8.673999999999999e+00 1.136020000000000e+02 1.116590000000000e+02
   3619     259    5 -9.000000000000000e-02 8.331000000000000e+00 1.168390000000000e+02 1.116640000000000e+02
   3620     259    1 0.000000000000000e+00 9.420999999999999e+00 1.187020000000000e+02 1.089720000000000e+02
   3621     259    2 0.000000000000000e+00 1.361000000000000e+01 1.176370000000000e+02 1.086840000000000e+02
   3622     259    1 0.000000000000000e+00 1.544600000000000e+01 1.018010000000000e+02 1.117470000000000e+02
   3623     259    1 9.000000000000000e-02 1.344000000000000e+01 9.909200000000000e+01 1.101300000000000e+02
   3624     259    5 -9.000000000000000e-02 1.419600000000000e+01 9.700800000000000e+01 1.076620000000000e+02
   3625     259    1 0.000000000000000e+00 1.519900000000000e+01 9.787400000000000e+01 1.040750000000000e+02
   3626     259    2 0.000000000000000e+00 1.287700000000000e+01 9.515800000000000e+01 1.020070000000000e+02
   3627     260    6 9.800000000000000e-01 7.345699999999999e+01 3.266000000000000e+01 3.859200000000000e+01
   3628     260    7 -1.090000000000000e+00 7.548300000000000e+01 3.028500000000000e+01 3.658200000000000e+01
   3629     260    3 1.900000000000000e-01 7.985700000000000e+01 2.992000000000000e+01 3.545300000000000e+01
   3630     260    4 -8.000000000000000e-02 7.729200000000000e+01 2.792800000000000e+01 3.411500000000000e+01
   3631     260    1 0.000000000000000e+00 7.938700000000000e+01 2.851500000000000e+01 3.867600000000000e+01
   3632     260    1 9.000000000000000e-02 7.989500000000000e+01 2.774700000000000e+01 4.244300000000000e+01
   3633     260    5 -9.000000000000000e-02 8.155400000000000e+01 2.686900000000000e+01 4.578100000000000e+01
   3634     260    1 0.000000000000000e+00 7.885200000000000e+01 2.783100000000000e+01 4.768900000000000e+01
   3635     260    2 0.000000000000000e+00 7.917500000000000e+01 2.754000000000000e+01 5.198000000000000e+01
   3636     260    1 0.000000000000000e+00 7.406800000000000e+01 2.698100000000000e+01 3.268800000000000e+01
   3637     260    1 9.000000000000000e-02 7.219799999999999e+01 2.434200000000000e+01 3.399800000000000e+01
   3638     260    5 -9.000000000000000e-02 7.149299999999999e+01 2.091400000000000e+01 3.483800000000000e+01
   3639     260    1 0.000000000000000e+00 7.350900000000000e+01 1.836500000000000e+01 3.391200000000000e+01
   3640     260    2 0.000000000000000e+00 7.553900000000000e+01 1.986400000000000e+01 3.104500000000000e+01
   3641     261    6 9.800000000000000e-01 8.010299999999999e+01 8.574900000000000e+01 6.858300000000000e+01
   3642     261    7 -1.090000000000000e+00 8.349600000000000e+01 8.732899999999999e+01 6.846500000000000e+01
   3643     261    3 1.900000000000000e-01 8.669300000000000e+01 8.977500000000001e+01 6.872499999999999e+01
   3644     261    4 -8.000000000000000e-02 8.735400000000000e+01 8.791300000000000e+01 7.227900000000000e+01
   3645     261    1 0.000000000000000e+00 9.009000000000000e+01 9.066900000000000e+01 6.673099999999999e+01
   3646     261    1 9.000000000000000e-02 9.306500000000000e+01 9.179600000000001e+01 6.524100000000000e+01
   3647     261    5 -9.000000000000000e-02 9.520099999999999e+01 9.387500000000000e+01 6.617400000000001e+01
   3648     261    1 0.000000000000000e+00 9.362500000000000e+01 9.552700000000000e+01 6.853200000000000e+01
   3649     261    2 0.000000000000000e+00 9.016900000000000e+01 9.575100000000000e+01 6.646100000000000e+01
   3650     261    1 0.000000000000000e+00 8.516100000000000e+01 8.741000000000000e+01 7.567000000000000e+01
   3651     261    1 9.000000000000000e-02 8.254200000000000e+01 8.563600000000000e+01 7.733600000000000e+01
   3652     261    5 -9.000000000000000e-02 8.105000000000000e+01 8.296899999999999e+01 7.618600000000001e+01
[truncated: 2,491,509 more chars]
