# Supplementary material for: Implicit solvent systematic coarse-graining of dioleoylphosphatidylethanolamine lipids: From the inverted hexagonal to the bilayer structure
Source: PLoS One. 2019 Apr 5;14(4):e0214673. doi: 10.1371/journal.pone.0214673 (PMC6450619; doi:10.1371/journal.pone.0214673)
Supplement: S1 Data — (ZIP) [file pone.0214673.s007.zip › DATA.S1/README]

This archive contains data files and scripts as suplementary informations to 
the paper by S. Mortezazadeh, Y. Jamali, H. Naderi-Manesh and A.P. Lyubartsev
"Implicit Solvent Systematic Coarse-Graining of
Dioleoylphosphatidylethanolamine Lipids: from the Inverted
Hexagonal to the Bilayer Structure"
to be published in PlosOne, 2019.

Content:

Tabulated_potentials : data files with tabulated CG potentials for 
                       HC and LC models
scripts_GROMACS:       scripts and data files to run atomistic simulations 
                       in Gromacs 
scripts_LAMMPS:        scripts and data files to run coarse-grained simulations                       in LAMMPS
