# Supplementary material for: Implicit solvent systematic coarse-graining of dioleoylphosphatidylethanolamine lipids: From the inverted hexagonal to the bilayer structure
Source: PLoS One. 2019 Apr 5;14(4):e0214673. doi: 10.1371/journal.pone.0214673 (PMC6450619; doi:10.1371/journal.pone.0214673)
Supplement: S1 Data — (ZIP) [file pone.0214673.s007.zip › DATA.S1/script_GROMACS/HC_state/script.sh]

gmx grompp -f 2_em.mdp -c 1_dope_HC.gro -p topol.top -o 2_dope_HC_em.tpr
gmx mdrun -v -deffnm 2_dope_HC_em 
 
gmx grompp -f 3_npt.mdp -c 2_dope_HC_em.gro -p topol.top -o 3_dope_HC_eq.tpr
gmx mdrun -v -deffnm 3_dope_HC_eq
 
gmx grompp -f 4_NPT.mdp -c 3_dope_HC_eq.gro -t 3_dope_HC_eq.cpt -p topol.top -o 4_dope_HC_md.tpr
gmx mdrun -v -deffnm 4_dope_HC_md

 
