# Supplementary material for: Implicit solvent systematic coarse-graining of dioleoylphosphatidylethanolamine lipids: From the inverted hexagonal to the bilayer structure
Source: PLoS One. 2019 Apr 5;14(4):e0214673. doi: 10.1371/journal.pone.0214673 (PMC6450619; doi:10.1371/journal.pone.0214673)
Supplement: S1 Data — (ZIP) [file pone.0214673.s007.zip › DATA.S1/script_GROMACS/HC_state/4_NPT.mdp]

title		= NPT production
; Run parameters
integrator	= md	             	
nsteps		= 250000000           	
dt			= 0.002	            	
; Output control
nstvout		= 0
nstfout     = 0	  				
nstxout    = 10000
nstxout-compressed	= 10000	 				
nstenergy	= 10000	  				
nstlog		= 250000	  				
; Bond parameters
continuation	= yes  				
constraints	= h-bonds
constraint_algorithm = lincs      	
; Neighborsearching
cutoff-scheme = Verlet
ns_type		= grid	            	
nstlist		= 10		            
rlist		= 1.2	 				
rcoulomb	= 1.2	 				
rvdw		= 1.2	 				
vdw-type    = cut-off
vdw-modifier	=	Force-switch
rvdw-switch		=	1.0
coulombtype	= pme		            
pme_order	= 4		                
fourierspacing	= 0.12
; Temperature coupling is on
tcoupl		= v-rescale           
tc-grps		= DOPE SOL		        
tau_t		= 0.5 0.5	            
ref_t		= 303 303
; Pressure coupling is on
pcoupl		= Parrinello-Rahman
pcoupltype	= isotropic	            
tau_p		= 5.0		            
ref_p		= 1.0;  1.0	            
compressibility = 4.5e-5;  4.5e-5           
refcoord_scaling = com
DispCorr	= EnerPres
pbc		= xyz		                
