# Supplementary material for: Implicit solvent systematic coarse-graining of dioleoylphosphatidylethanolamine lipids: From the inverted hexagonal to the bilayer structure
Source: PLoS One. 2019 Apr 5;14(4):e0214673. doi: 10.1371/journal.pone.0214673 (PMC6450619; doi:10.1371/journal.pone.0214673)
Supplement: S1 Data — (ZIP) [file pone.0214673.s007.zip › DATA.S1/script_GROMACS/HC_state/SLipids/forcefield.doc]

Slipids force field for various lipids
--------------------------------------

Authors:

Joakim Jämbeck
Inna Ermilova
Alexander Lyubartsev

Full force field archive is available at:

http://www.fos.su.se/~sasha/SLipids or 
http://www.gromacs.org/Downloads/User_contributions/Force_fields

Can be used togther with the AMBER99SB/AMBER99SB-ILDN/AMBER03 FF for proteins

!!!! MAKE SURE YOU CITE THE FOLLOWING REFERENCES WHEN USING THIS FORCE FIELD !!!!

Saturated PC lipids:

Joakim P. M. Jämbeck and Alexander P. Lyubertsev, "Derivation and Systematic Validation of 
a Refined All-Atom Force Field for Phosphatidylcholine Lipids",
J. Phys. Chem. B, 2012, 116, 3164-3179, DOI: 10.1021/jp212503e

POPC,DOPC, SOPC, POPE, DOPE and similar:
 
Joakim P. M. Jämbeck and Alexander P. Lyubertsev, "An Extension and Further Validation of an All-Atomistic Force Field 
for Biological Membranes"
J. Chem. Theory Comput., 8, 2938-2948, DOI: 10.1021/ct300342n

SM, PG, PS lipids and Cholesterol:

Joakim P. M. Jämbeck and Alexander P. Lyubertsev, "Another Piece of the Membrane Puzzle: Extending Slipids Further"
J. Chem. Theory Comput., DOI: 10.1021/ct300777p

Polyunsaturated lipids:

Inna Ermilova and Alexander P. Lyubartsev: "Extension of the Slipids Force Field to Polyunsaturated Lipids"
J. Phys. Chem. B, 2017
