# Supplementary material for: Implicit solvent systematic coarse-graining of dioleoylphosphatidylethanolamine lipids: From the inverted hexagonal to the bilayer structure
Source: PLoS One. 2019 Apr 5;14(4):e0214673. doi: 10.1371/journal.pone.0214673 (PMC6450619; doi:10.1371/journal.pone.0214673)
Supplement: S1 Data — (ZIP) [file pone.0214673.s007.zip › DATA.S1/script_GROMACS/HC_state/SLipids/TIP3p.itp]

; ATOMTYPES FOR THIS MOLECULES ARE DEFINED IN THE LIPID-ITP FILE
 
[ moleculetype ]
;	molname      nrexcl
	TIP3p		2

[ atoms ]
;	id   	Type	Res#	Res	       Name		q#	 q

	1       OWT3    1       SOL             OH2             1       -0.834
	2       HWT3    1       SOL              H1             1        0.417
	3       HWT3    1       SOL              H2             1        0.417


[ settles ]
; 	i	  j	Func		B0
	1 	  1	0.09572		0.15139

[ exclusions ]
	1 2 3
	2 1 3
	3 1 2
