# Supplementary material for: Implicit solvent systematic coarse-graining of dioleoylphosphatidylethanolamine lipids: From the inverted hexagonal to the bilayer structure
Source: PLoS One. 2019 Apr 5;14(4):e0214673. doi: 10.1371/journal.pone.0214673 (PMC6450619; doi:10.1371/journal.pone.0214673)
Supplement: S1 Data — (ZIP) [file pone.0214673.s007.zip › DATA.S1/script_GROMACS/HC_state/SLipids/spc.pdb]

CRYST1   18.621   18.621   18.621  90.00  90.00  90.00 P 1           1
ATOM      1  OW  SOL X   1       2.300   6.280   1.130  0.00  0.00            
ATOM      2  HW1 SOL X   1       1.370   6.260   1.500  0.00  0.00            
ATOM      3  HW2 SOL X   1       2.310   5.890   0.210  0.00  0.00            
END
