# Supplementary material for: Implicit solvent systematic coarse-graining of dioleoylphosphatidylethanolamine lipids: From the inverted hexagonal to the bilayer structure
Source: PLoS One. 2019 Apr 5;14(4):e0214673. doi: 10.1371/journal.pone.0214673 (PMC6450619; doi:10.1371/journal.pone.0214673)
Supplement: S1 Data — (ZIP) [file pone.0214673.s007.zip › DATA.S1/script_GROMACS/HC_state/SLipids/ions.itp]

[ moleculetype ]
; molname       nrexcl
NA              1

[ atoms ]
; id    at type         res nr  residu name     at name  cg nr  charge
   1    Na                  1       NA             NA      1    1.00000
