# Supplementary material for: Implicit solvent systematic coarse-graining of dioleoylphosphatidylethanolamine lipids: From the inverted hexagonal to the bilayer structure
Source: PLoS One. 2019 Apr 5;14(4):e0214673. doi: 10.1371/journal.pone.0214673 (PMC6450619; doi:10.1371/journal.pone.0214673)
Supplement: S1 Data — (ZIP) [file pone.0214673.s007.zip › DATA.S1/script_GROMACS/HC_state/SLipids/spc216.gro]

216H2O,WATJP01,SPC216,SPC-MODEL,300K,BOX(M)=1.86206NM,WFVG,MAR. 1984
  648
    1SOL     OW    1    .230    .628    .113
    1SOL    HW1    2    .137    .626    .150
    1SOL    HW2    3    .231    .589    .021
    2SOL     OW    4    .225    .275   -.866
    2SOL    HW1    5    .260    .258   -.774
    2SOL    HW2    6    .137    .230   -.878
    3SOL     OW    7    .019    .368    .647
    3SOL    HW1    8   -.063    .411    .686
    3SOL    HW2    9   -.009    .295    .584
    4SOL     OW   10    .569   -.587   -.697
    4SOL    HW1   11    .476   -.594   -.734
    4SOL    HW2   12    .580   -.498   -.653
    5SOL     OW   13   -.307   -.351    .703
    5SOL    HW1   14   -.364   -.367    .784
    5SOL    HW2   15   -.366   -.341    .623
    6SOL     OW   16   -.119    .618    .856
    6SOL    HW1   17   -.086    .712    .856
    6SOL    HW2   18   -.068    .564    .922
    7SOL     OW   19   -.727    .703    .717
    7SOL    HW1   20   -.670    .781    .692
    7SOL    HW2   21   -.787    .729    .793
    8SOL     OW   22   -.107    .607    .231
    8SOL    HW1   23   -.119    .594    .132
    8SOL    HW2   24   -.137    .526    .280
    9SOL     OW   25    .768   -.718   -.839
    9SOL    HW1   26    .690   -.701   -.779
    9SOL    HW2   27    .802   -.631   -.875
   10SOL     OW   28    .850    .798   -.039
   10SOL    HW1   29    .846    .874    .026
   10SOL    HW2   30    .872    .834   -.130
   11SOL     OW   31    .685   -.850    .665
   11SOL    HW1   32    .754   -.866    .735
   11SOL    HW2   33    .612   -.793    .703
   12SOL     OW   34    .686   -.701   -.059
   12SOL    HW1   35    .746   -.622   -.045
   12SOL    HW2   36    .600   -.670   -.100
   13SOL     OW   37    .335   -.427   -.801
   13SOL    HW1   38    .257   -.458   -.854
   13SOL    HW2   39    .393   -.369   -.858
   14SOL     OW   40   -.402   -.357   -.523
   14SOL    HW1   41   -.378   -.263   -.497
   14SOL    HW2   42   -.418   -.411   -.441
   15SOL     OW   43    .438    .392   -.363
   15SOL    HW1   44    .520    .336   -.354
   15SOL    HW2   45    .357    .334   -.359
   16SOL     OW   46   -.259    .447    .737
   16SOL    HW1   47   -.333    .493    .687
   16SOL    HW2   48   -.208    .515    .790
   17SOL     OW   49    .231   -.149    .483
   17SOL    HW1   50    .265   -.072    .537
   17SOL    HW2   51    .275   -.149    .393
   18SOL     OW   52   -.735   -.521   -.172
   18SOL    HW1   53   -.688   -.521   -.084
   18SOL    HW2   54   -.783   -.608   -.183
   19SOL     OW   55    .230   -.428    .538
   19SOL    HW1   56    .204   -.332    .538
   19SOL    HW2   57    .159   -.482    .583
   20SOL     OW   58    .240   -.771    .886
   20SOL    HW1   59    .254   -.855    .938
   20SOL    HW2   60    .185   -.707    .941
   21SOL     OW   61    .620   -.076   -.423
   21SOL    HW1   62    .528   -.093   -.388
   21SOL    HW2   63    .648    .016   -.397
   22SOL     OW   64    .606   -.898    .123
   22SOL    HW1   65    .613   -.814    .069
   22SOL    HW2   66    .652   -.885    .211
   23SOL     OW   67   -.268    .114   -.382
   23SOL    HW1   68   -.286    .181   -.454
   23SOL    HW2   69   -.271    .160   -.293
   24SOL     OW   70    .122    .643    .563
   24SOL    HW1   71    .077    .555    .580
   24SOL    HW2   72    .121    .697    .647
   25SOL     OW   73   -.020   -.095    .359
   25SOL    HW1   74    .034   -.124    .439
   25SOL    HW2   75    .010   -.005    .330
   26SOL     OW   76    .027   -.266    .117
   26SOL    HW1   77    .008   -.362    .138
   26SOL    HW2   78   -.006   -.208    .192
   27SOL     OW   79   -.173    .922    .612
   27SOL    HW1   80   -.078    .893    .620
   27SOL    HW2   81   -.181    .987    .537
   28SOL     OW   82   -.221   -.754    .432
   28SOL    HW1   83   -.135   -.752    .380
   28SOL    HW2   84   -.207   -.707    .520
   29SOL     OW   85    .113    .737   -.265
   29SOL    HW1   86    .201    .724   -.220
   29SOL    HW2   87    .100    .834   -.287
   30SOL     OW   88    .613   -.497    .726
   30SOL    HW1   89    .564   -.584    .735
   30SOL    HW2   90    .590   -.454    .639
   31SOL     OW   91   -.569   -.634   -.439
   31SOL    HW1   92   -.532   -.707   -.497
   31SOL    HW2   93   -.517   -.629   -.354
   32SOL     OW   94    .809    .004    .502
   32SOL    HW1   95    .849    .095    .493
   32SOL    HW2   96    .709    .012    .508
   33SOL     OW   97    .197   -.886   -.598
   33SOL    HW1   98    .286   -.931   -.612
   33SOL    HW2   99    .124   -.951   -.617
   34SOL     OW  100   -.337   -.863    .190
   34SOL    HW1  101   -.400   -.939    .203
   34SOL    HW2  102   -.289   -.845    .276
   35SOL     OW  103   -.675   -.070   -.246
   35SOL    HW1  104   -.651   -.010   -.322
   35SOL    HW2  105   -.668   -.165   -.276
   36SOL     OW  106    .317    .251   -.061
   36SOL    HW1  107    .388    .322   -.055
   36SOL    HW2  108    .229    .290   -.033
   37SOL     OW  109   -.396   -.445   -.909
   37SOL    HW1  110   -.455   -.439   -.829
   37SOL    HW2  111   -.411   -.533   -.955
   38SOL     OW  112   -.195   -.148    .572
   38SOL    HW1  113   -.236   -.171    .484
   38SOL    HW2  114   -.213   -.222    .637
   39SOL     OW  115    .598    .729    .270
   39SOL    HW1  116    .622    .798    .202
   39SOL    HW2  117    .520    .762    .324
   40SOL     OW  118   -.581    .345   -.918
   40SOL    HW1  119   -.667    .295   -.931
   40SOL    HW2  120   -.519    .291   -.862
   41SOL     OW  121   -.286   -.200    .307
   41SOL    HW1  122   -.197   -.154    .310
   41SOL    HW2  123   -.307   -.224    .212
   42SOL     OW  124    .807    .605   -.397
   42SOL    HW1  125    .760    .602   -.308
   42SOL    HW2  126    .756    .550   -.463
   43SOL     OW  127   -.468    .469   -.188
   43SOL    HW1  128   -.488    .512   -.100
   43SOL    HW2  129   -.390    .407   -.179
   44SOL     OW  130   -.889    .890   -.290
   44SOL    HW1  131   -.843    .806   -.319
   44SOL    HW2  132   -.945    .924   -.365
   45SOL     OW  133   -.871    .410   -.620
   45SOL    HW1  134   -.948    .444   -.566
   45SOL    HW2  135   -.905    .359   -.699
   46SOL     OW  136   -.821    .701    .429
   46SOL    HW1  137   -.795    .697    .525
   46SOL    HW2  138   -.906    .650    .415
   47SOL     OW  139    .076    .811    .789
   47SOL    HW1  140    .175    .799    .798
   47SOL    HW2  141    .052    .906    .810
   48SOL     OW  142    .130   -.041   -.291
   48SOL    HW1  143    .120   -.056   -.192
   48SOL    HW2  144    .044   -.005   -.327
   49SOL     OW  145    .865    .348    .195
   49SOL    HW1  146    .924    .411    .146
   49SOL    HW2  147    .884    .254    .166
   50SOL     OW  148   -.143    .585   -.031
   50SOL    HW1  149   -.169    .674   -.067
   50SOL    HW2  150   -.145    .517   -.104
   51SOL     OW  151   -.500   -.718    .545
   51SOL    HW1  152   -.417   -.747    .497
   51SOL    HW2  153   -.549   -.651    .489
   52SOL     OW  154    .550    .196    .885
   52SOL    HW1  155    .545    .191    .985
   52SOL    HW2  156    .552    .292    .856
   53SOL     OW  157   -.854   -.406    .477
   53SOL    HW1  158   -.900   -.334    .425
   53SOL    HW2  159   -.858   -.386    .575
   54SOL     OW  160    .351   -.061    .853
   54SOL    HW1  161    .401   -.147    .859
   54SOL    HW2  162    .416    .016    .850
   55SOL     OW  163   -.067   -.796    .873
   55SOL    HW1  164   -.129   -.811    .797
   55SOL    HW2  165   -.119   -.785    .958
   56SOL     OW  166   -.635   -.312   -.356
   56SOL    HW1  167   -.629   -.389   -.292
   56SOL    HW2  168   -.687   -.338   -.436
   57SOL     OW  169    .321   -.919    .242
   57SOL    HW1  170    .403   -.880    .200
   57SOL    HW2  171    .294  -1.001    .193
   58SOL     OW  172   -.404    .735    .728
   58SOL    HW1  173   -.409    .670    .803
   58SOL    HW2  174   -.324    .794    .741
   59SOL     OW  175    .461   -.596   -.135
   59SOL    HW1  176    .411   -.595   -.221
   59SOL    HW2  177    .398   -.614   -.059
   60SOL     OW  178   -.751   -.086    .237
   60SOL    HW1  179   -.811   -.148    .287
   60SOL    HW2  180   -.720   -.130    .152
   61SOL     OW  181    .202    .285   -.364
   61SOL    HW1  182    .122    .345   -.377
   61SOL    HW2  183    .192    .236   -.278
   62SOL     OW  184   -.230   -.485    .081
   62SOL    HW1  185   -.262   -.391    .071
   62SOL    HW2  186   -.306   -.548    .069
   63SOL     OW  187    .464   -.119    .323
   63SOL    HW1  188    .497   -.080    .409
   63SOL    HW2  189    .540   -.126    .258
   64SOL     OW  190   -.462    .107    .426
   64SOL    HW1  191   -.486    .070    .336
   64SOL    HW2  192   -.363    .123    .430
   65SOL     OW  193    .249   -.077   -.621
   65SOL    HW1  194    .306   -.142   -.571
   65SOL    HW2  195    .233   -.110   -.714
   66SOL     OW  196   -.922   -.164    .904
   66SOL    HW1  197   -.842   -.221    .925
   66SOL    HW2  198   -.971   -.204    .827
   67SOL     OW  199    .382    .700    .480
   67SOL    HW1  200    .427    .610    .477
   67SOL    HW2  201    .288    .689    .513
   68SOL     OW  202   -.315    .222   -.133
   68SOL    HW1  203   -.320    .259   -.041
   68SOL    HW2  204   -.387    .153   -.145
   69SOL     OW  205    .614    .122    .117
   69SOL    HW1  206    .712    .100    .124
   69SOL    HW2  207    .583    .105    .024
   70SOL     OW  208    .781    .264   -.113
   70SOL    HW1  209    .848    .203   -.070
   70SOL    HW2  210    .708    .283   -.048
   71SOL     OW  211    .888   -.348   -.667
   71SOL    HW1  212    .865   -.373   -.761
   71SOL    HW2  213    .949   -.417   -.628
   72SOL     OW  214   -.511    .590   -.429
   72SOL    HW1  215   -.483    .547   -.344
   72SOL    HW2  216   -.486    .686   -.428
   73SOL     OW  217    .803   -.460    .924
   73SOL    HW1  218    .893   -.446    .882
   73SOL    HW2  219    .732   -.458    .853
   74SOL     OW  220    .922    .503    .899
   74SOL    HW1  221    .897    .494    .803
   74SOL    HW2  222    .970    .421    .930
   75SOL     OW  223    .539    .064    .512
   75SOL    HW1  224    .458    .065    .570
   75SOL    HW2  225    .542    .147    .457
   76SOL     OW  226   -.428   -.674    .041
   76SOL    HW1  227   -.396   -.750    .098
   76SOL    HW2  228   -.520   -.647    .071
   77SOL     OW  229    .297    .035    .171
   77SOL    HW1  230    .346    .119    .150
   77SOL    HW2  231    .359   -.030    .216
   78SOL     OW  232   -.927    .236    .480
   78SOL    HW1  233   -.975    .277    .402
   78SOL    HW2  234   -.828    .234    .461
   79SOL     OW  235   -.786    .683   -.398
   79SOL    HW1  236   -.866    .622   -.395
   79SOL    HW2  237   -.705    .630   -.422
   80SOL     OW  238   -.635   -.292    .793
   80SOL    HW1  239   -.614   -.218    .728
   80SOL    HW2  240   -.567   -.292    .866
   81SOL     OW  241    .459   -.710    .741
   81SOL    HW1  242    .388   -.737    .806
   81SOL    HW2  243    .433   -.738    .648
   82SOL     OW  244   -.591   -.065    .591
   82SOL    HW1  245   -.547   -.001    .527
   82SOL    HW2  246   -.641   -.013    .661
   83SOL     OW  247   -.830    .549    .016
   83SOL    HW1  248   -.871    .631   -.023
   83SOL    HW2  249   -.766    .575    .089
   84SOL     OW  250    .078    .556   -.476
   84SOL    HW1  251    .170    .555   -.517
   84SOL    HW2  252    .072    .630   -.409
   85SOL     OW  253    .561    .222   -.715
   85SOL    HW1  254    .599    .138   -.678
   85SOL    HW2  255    .473    .241   -.671
   86SOL     OW  256    .866    .454    .642
   86SOL    HW1  257    .834    .526    .580
   86SOL    HW2  258    .890    .373    .589
   87SOL     OW  259   -.845    .039    .753
   87SOL    HW1  260   -.917    .044    .684
   87SOL    HW2  261   -.869   -.030    .822
   88SOL     OW  262   -.433   -.689    .867
   88SOL    HW1  263   -.488   -.773    .860
   88SOL    HW2  264   -.407   -.660    .775
   89SOL     OW  265   -.396    .590   -.870
   89SOL    HW1  266   -.426    .495   -.863
   89SOL    HW2  267   -.323    .606   -.804
   90SOL     OW  268   -.005    .833    .377
   90SOL    HW1  269    .037    .769    .441
   90SOL    HW2  270   -.043    .782    .299
   91SOL     OW  271    .488   -.477    .174
   91SOL    HW1  272    .401   -.492    .221
   91SOL    HW2  273    .471   -.451    .079
   92SOL     OW  274   -.198   -.582    .657
   92SOL    HW1  275   -.099   -.574    .671
   92SOL    HW2  276   -.243   -.498    .688
   93SOL     OW  277   -.472    .575    .078
   93SOL    HW1  278   -.526    .554    .159
   93SOL    HW2  279   -.381    .534    .087
   94SOL     OW  280    .527    .256    .328
   94SOL    HW1  281    .554    .197    .253
   94SOL    HW2  282    .527    .351    .297
   95SOL     OW  283   -.108   -.639   -.274
   95SOL    HW1  284   -.017   -.678   -.287
   95SOL    HW2  285   -.100   -.543   -.250
   96SOL     OW  286   -.798   -.515   -.522
   96SOL    HW1  287   -.878   -.538   -.467
   96SOL    HW2  288   -.715   -.541   -.473
   97SOL     OW  289   -.270   -.233   -.237
   97SOL    HW1  290   -.243   -.199   -.327
   97SOL    HW2  291   -.191   -.271   -.191
   98SOL     OW  292   -.751   -.667   -.762
   98SOL    HW1  293   -.791   -.623   -.681
   98SOL    HW2  294   -.792   -.630   -.845
   99SOL     OW  295   -.224   -.763   -.783
   99SOL    HW1  296   -.219   -.682   -.724
   99SOL    HW2  297   -.310   -.761   -.834
  100SOL     OW  298    .915    .089   -.460
  100SOL    HW1  299    .940    .069   -.555
  100SOL    HW2  300    .987    .145   -.418
  101SOL     OW  301   -.882   -.746   -.143
  101SOL    HW1  302   -.981   -.740   -.133
  101SOL    HW2  303   -.859   -.826   -.199
  102SOL     OW  304    .705   -.812    .368
  102SOL    HW1  305    .691   -.805    .467
  102SOL    HW2  306    .789   -.863    .350
  103SOL     OW  307    .410    .813   -.611
  103SOL    HW1  308    .496    .825   -.561
  103SOL    HW2  309    .368    .726   -.584
  104SOL     OW  310   -.588    .386   -.600
  104SOL    HW1  311   -.567    .460   -.536
  104SOL    HW2  312   -.677    .403   -.643
  105SOL     OW  313    .064   -.298   -.531
  105SOL    HW1  314    .018   -.216   -.565
  105SOL    HW2  315    .162   -.279   -.522
  106SOL     OW  316    .367   -.762    .501
  106SOL    HW1  317    .360   -.679    .445
  106SOL    HW2  318    .371   -.842    .441
  107SOL     OW  319    .566    .537    .865
  107SOL    HW1  320    .578    .603    .791
  107SOL    HW2  321    .612    .571    .948
  108SOL     OW  322   -.610   -.514    .388
  108SOL    HW1  323   -.560   -.437    .428
  108SOL    HW2  324   -.705   -.512    .420
  109SOL     OW  325   -.590   -.417   -.720
  109SOL    HW1  326   -.543   -.404   -.633
  109SOL    HW2  327   -.656   -.491   -.711
  110SOL     OW  328   -.280    .639    .472
  110SOL    HW1  329   -.311    .700    .545
  110SOL    HW2  330   -.230    .691    .403
  111SOL     OW  331    .354   -.352   -.533
  111SOL    HW1  332    .333   -.396   -.620
  111SOL    HW2  333    .451   -.326   -.530
  112SOL     OW  334    .402    .751   -.264
  112SOL    HW1  335    .470    .806   -.311
  112SOL    HW2  336    .442    .663   -.237
  113SOL     OW  337   -.275    .779   -.192
  113SOL    HW1  338   -.367    .817   -.197
  113SOL    HW2  339   -.215    .826   -.257
  114SOL     OW  340   -.849    .105   -.092
  114SOL    HW1  341   -.843    .190   -.144
  114SOL    HW2  342   -.817    .029   -.149
  115SOL     OW  343    .504    .050   -.122
  115SOL    HW1  344    .462   -.007   -.192
  115SOL    HW2  345    .438    .119   -.090
  116SOL     OW  346    .573    .870   -.833
  116SOL    HW1  347    .617    .959   -.842
  116SOL    HW2  348    .510    .870   -.756
  117SOL     OW  349   -.502    .862   -.817
  117SOL    HW1  350   -.577    .862   -.883
  117SOL    HW2  351   -.465    .770   -.808
  118SOL     OW  352   -.653    .525    .275
  118SOL    HW1  353   -.640    .441    .329
  118SOL    HW2  354   -.682    .599    .335
  119SOL     OW  355    .307    .213   -.631
  119SOL    HW1  356    .284    .250   -.541
  119SOL    HW2  357    .277    .118   -.637
  120SOL     OW  358    .037   -.552   -.580
  120SOL    HW1  359    .090   -.601   -.512
  120SOL    HW2  360    .059   -.454   -.575
  121SOL     OW  361    .732    .634   -.798
  121SOL    HW1  362    .791    .608   -.874
  121SOL    HW2  363    .704    .730   -.809
  122SOL     OW  364   -.134   -.927   -.008
  122SOL    HW1  365   -.180   -.934   -.097
  122SOL    HW2  366   -.196   -.883    .058
  123SOL     OW  367    .307    .063    .618
  123SOL    HW1  368    .296    .157    .651
  123SOL    HW2  369    .302   -.000    .695
  124SOL     OW  370   -.240    .367    .374
  124SOL    HW1  371   -.238    .291    .438
  124SOL    HW2  372   -.288    .444    .414
  125SOL     OW  373   -.839    .766   -.896
  125SOL    HW1  374   -.824    .787   -.800
  125SOL    HW2  375   -.869    .671   -.905
  126SOL     OW  376   -.882   -.289   -.162
  126SOL    HW1  377   -.902   -.245   -.250
  126SOL    HW2  378   -.843   -.380   -.178
  127SOL     OW  379   -.003   -.344   -.257
  127SOL    HW1  380    .011   -.317   -.352
  127SOL    HW2  381    .080   -.322   -.204
  128SOL     OW  382    .350    .898   -.058
  128SOL    HW1  383    .426    .942   -.010
  128SOL    HW2  384    .385    .851   -.140
  129SOL     OW  385   -.322    .274    .125
  129SOL    HW1  386   -.383    .199    .148
  129SOL    HW2  387   -.300    .326    .208
  130SOL     OW  388   -.559    .838    .042
  130SOL    HW1  389   -.525    .745    .057
  130SOL    HW2  390   -.541    .865   -.053
  131SOL     OW  391   -.794   -.529    .849
  131SOL    HW1  392   -.787   -.613    .794
  131SOL    HW2  393   -.732   -.460    .813
  132SOL     OW  394    .319    .810   -.913
  132SOL    HW1  395    .412    .846   -.908
  132SOL    HW2  396    .313    .725   -.861
  133SOL     OW  397    .339    .509   -.856
  133SOL    HW1  398    .287    .426   -.873
  133SOL    HW2  399    .416    .514   -.920
  134SOL     OW  400    .511    .415   -.054
  134SOL    HW1  401    .493    .460    .034
  134SOL    HW2  402    .553    .480   -.117
  135SOL     OW  403   -.724    .380   -.184
  135SOL    HW1  404   -.769    .443   -.120
  135SOL    HW2  405   -.631    .411   -.201
  136SOL     OW  406   -.702    .207   -.385
  136SOL    HW1  407   -.702    .271   -.308
  136SOL    HW2  408   -.674    .255   -.468
  137SOL     OW  409    .008   -.536    .200
  137SOL    HW1  410   -.085   -.515    .169
  137SOL    HW2  411    .018   -.635    .213
  138SOL     OW  412    .088   -.061    .927
  138SOL    HW1  413    .046   -.147    .900
  138SOL    HW2  414    .182   -.058    .893
  139SOL     OW  415    .504   -.294    .910
  139SOL    HW1  416    .570   -.220    .919
  139SOL    HW2  417    .548   -.373    .868
  140SOL     OW  418   -.860    .796   -.624
  140SOL    HW1  419   -.819    .764   -.538
  140SOL    HW2  420   -.956    .769   -.627
  141SOL     OW  421    .040    .544   -.748
  141SOL    HW1  422    .125    .511   -.789
  141SOL    HW2  423    .053    .559   -.650
  142SOL     OW  424    .189    .520   -.140
  142SOL    HW1  425    .248    .480   -.210
  142SOL    HW2  426    .131    .591   -.181
  143SOL     OW  427   -.493   -.912   -.202
  143SOL    HW1  428   -.454   -.823   -.182
  143SOL    HW2  429   -.483   -.932   -.299
  144SOL     OW  430    .815    .572    .325
  144SOL    HW1  431    .822    .483    .279
  144SOL    HW2  432    .721    .606    .317
  145SOL     OW  433   -.205    .604   -.656
  145SOL    HW1  434   -.243    .535   -.594
  145SOL    HW2  435   -.123    .568   -.700
  146SOL     OW  436    .252   -.298   -.118
  146SOL    HW1  437    .222   -.241   -.042
  146SOL    HW2  438    .245   -.395   -.092
  147SOL     OW  439    .671    .464   -.593
  147SOL    HW1  440    .637    .375   -.623
  147SOL    HW2  441    .697    .518   -.673
  148SOL     OW  442    .930   -.184   -.397
  148SOL    HW1  443    .906   -.202   -.492
  148SOL    HW2  444    .960   -.090   -.387
  149SOL     OW  445    .473    .500    .191
  149SOL    HW1  446    .534    .580    .195
  149SOL    HW2  447    .378    .531    .198
  150SOL     OW  448    .159   -.725   -.396
  150SOL    HW1  449    .181   -.786   -.320
  150SOL    HW2  450    .169   -.774   -.482
  151SOL     OW  451   -.515   -.803   -.628
  151SOL    HW1  452   -.491   -.866   -.702
  151SOL    HW2  453   -.605   -.763   -.646
  152SOL     OW  454   -.560    .855    .309
  152SOL    HW1  455   -.646    .824    .351
  152SOL    HW2  456   -.564    .841    .210
  153SOL     OW  457   -.103   -.115   -.708
  153SOL    HW1  458   -.042   -.085   -.781
  153SOL    HW2  459   -.141   -.204   -.730
  154SOL     OW  460   -.610   -.131   -.734
  154SOL    HW1  461   -.526   -.126   -.788
  154SOL    HW2  462   -.633   -.227   -.716
  155SOL     OW  463    .083   -.604   -.840
  155SOL    HW1  464    .078   -.605   -.740
  155SOL    HW2  465    .000   -.645   -.878
  156SOL     OW  466    .688   -.200   -.146
  156SOL    HW1  467    .632   -.119   -.137
  156SOL    HW2  468    .740   -.196   -.232
  157SOL     OW  469    .903    .086    .133
  157SOL    HW1  470    .954    .087    .047
  157SOL    HW2  471    .959    .044    .204
  158SOL     OW  472   -.136    .135    .523
  158SOL    HW1  473   -.063    .118    .456
  158SOL    HW2  474   -.167    .048    .561
  159SOL     OW  475   -.474   -.289    .477
  159SOL    HW1  476   -.407   -.277    .403
  159SOL    HW2  477   -.514   -.200    .500
  160SOL     OW  478    .130   -.068   -.011
  160SOL    HW1  479    .089   -.142    .042
  160SOL    HW2  480    .194   -.017    .047
  161SOL     OW  481   -.582    .927    .672
  161SOL    HW1  482   -.522    .846    .674
  161SOL    HW2  483   -.542    .996    .612
  162SOL     OW  484    .830   -.589   -.440
  162SOL    HW1  485    .825   -.556   -.345
  162SOL    HW2  486    .744   -.570   -.486
  163SOL     OW  487    .672   -.246    .154
  163SOL    HW1  488    .681   -.236    .055
  163SOL    HW2  489    .632   -.335    .175
  164SOL     OW  490   -.212   -.142   -.468
  164SOL    HW1  491   -.159   -.132   -.552
  164SOL    HW2  492   -.239   -.052   -.434
  165SOL     OW  493   -.021    .175   -.899
  165SOL    HW1  494    .018    .090   -.935
  165SOL    HW2  495   -.119    .177   -.918
  166SOL     OW  496    .263    .326    .720
  166SOL    HW1  497    .184    .377    .686
  166SOL    HW2  498    .254    .311    .818
  167SOL     OW  499   -.668   -.250    .031
  167SOL    HW1  500   -.662   -.343    .068
  167SOL    HW2  501   -.727   -.250   -.049
  168SOL     OW  502    .822   -.860   -.490
  168SOL    HW1  503    .862   -.861   -.582
  168SOL    HW2  504    .832   -.768   -.450
  169SOL     OW  505    .916    .910    .291
  169SOL    HW1  506    .979    .948    .223
  169SOL    HW2  507    .956    .827    .330
  170SOL     OW  508   -.358   -.255    .044
  170SOL    HW1  509   -.450   -.218    .051
  170SOL    HW2  510   -.320   -.235   -.046
  171SOL     OW  511    .372   -.574   -.372
  171SOL    HW1  512    .359   -.481   -.406
  171SOL    HW2  513    .288   -.626   -.385
  172SOL     OW  514   -.248   -.570   -.573
  172SOL    HW1  515   -.188   -.567   -.493
  172SOL    HW2  516   -.323   -.506   -.560
  173SOL     OW  517   -.823   -.764    .696
  173SOL    HW1  518   -.893   -.811    .750
  173SOL    HW2  519   -.764   -.832    .653
  174SOL     OW  520   -.848    .236   -.891
  174SOL    HW1  521   -.856    .200   -.984
  174SOL    HW2  522   -.850    .160   -.826
  175SOL     OW  523    .590   -.375    .491
  175SOL    HW1  524    .632   -.433    .421
  175SOL    HW2  525    .546   -.296    .447
  176SOL     OW  526   -.153    .385   -.481
  176SOL    HW1  527   -.080    .454   -.477
  176SOL    HW2  528   -.125    .310   -.540
  177SOL     OW  529    .255   -.514    .290
  177SOL    HW1  530    .159   -.513    .263
  177SOL    HW2  531    .267   -.461    .374
  178SOL     OW  532    .105   -.849   -.136
  178SOL    HW1  533    .028   -.882   -.082
  178SOL    HW2  534    .190   -.879   -.094
  179SOL     OW  535    .672    .203   -.373
  179SOL    HW1  536    .762    .187   -.413
  179SOL    HW2  537    .680    .208   -.274
  180SOL     OW  538    .075    .345    .033
  180SOL    HW1  539   -.017    .317    .004
  180SOL    HW2  540    .106    .422   -.023
  181SOL     OW  541   -.422    .856   -.464
  181SOL    HW1  542   -.479    .908   -.527
  181SOL    HW2  543   -.326    .868   -.488
  182SOL     OW  544    .072    .166    .318
  182SOL    HW1  545    .055    .249    .264
  182SOL    HW2  546    .162    .129    .296
  183SOL     OW  547   -.679   -.527    .119
  183SOL    HW1  548   -.778   -.538    .121
  183SOL    HW2  549   -.645   -.512    .212
  184SOL     OW  550    .613    .842   -.431
  184SOL    HW1  551    .669    .923   -.448
  184SOL    HW2  552    .672    .762   -.428
  185SOL     OW  553   -.369   -.095   -.903
  185SOL    HW1  554   -.336   -.031   -.972
  185SOL    HW2  555   -.303   -.101   -.828
  186SOL     OW  556    .716    .565   -.154
  186SOL    HW1  557    .735    .630   -.080
  186SOL    HW2  558    .776    .485   -.145
  187SOL     OW  559   -.412   -.642   -.229
  187SOL    HW1  560   -.421   -.652   -.130
  187SOL    HW2  561   -.316   -.649   -.255
  188SOL     OW  562    .390   -.121   -.302
  188SOL    HW1  563    .299   -.080   -.304
  188SOL    HW2  564    .383   -.215   -.270
  189SOL     OW  565   -.188    .883   -.608
  189SOL    HW1  566   -.215    .794   -.645
  189SOL    HW2  567   -.187    .951   -.681
  190SOL     OW  568   -.637    .325    .449
  190SOL    HW1  569   -.572    .251    .438
  190SOL    HW2  570   -.617    .375    .533
  191SOL     OW  571    .594    .745    .652
  191SOL    HW1  572    .644    .830    .633
  191SOL    HW2  573    .506    .747    .604
  192SOL     OW  574   -.085    .342   -.220
  192SOL    HW1  575   -.102    .373   -.314
  192SOL    HW2  576   -.169    .305   -.182
  193SOL     OW  577   -.132   -.928   -.345
  193SOL    HW1  578   -.094   -.837   -.330
  193SOL    HW2  579   -.140   -.945   -.444
  194SOL     OW  580    .859   -.488    .016
  194SOL    HW1  581    .813   -.473    .104
  194SOL    HW2  582    .903   -.403   -.014
  195SOL     OW  583    .661   -.072   -.909
  195SOL    HW1  584    .615    .016   -.922
  195SOL    HW2  585    .760   -.060   -.916
  196SOL     OW  586   -.454   -.011   -.142
  196SOL    HW1  587   -.550   -.022   -.169
  196SOL    HW2  588   -.398   -.078   -.190
  197SOL     OW  589    .859   -.906    .861
  197SOL    HW1  590    .913   -.975    .909
  197SOL    HW2  591    .827   -.837    .927
  198SOL     OW  592   -.779   -.878    .087
  198SOL    HW1  593   -.802   -.825    .005
  198SOL    HW2  594   -.698   -.934    .068
  199SOL     OW  595   -.001   -.293    .851
  199SOL    HW1  596   -.072   -.305    .781
  199SOL    HW2  597    .000   -.372    .911
  200SOL     OW  598    .221   -.548   -.018
  200SOL    HW1  599    .156   -.621   -.039
  200SOL    HW2  600    .225   -.534    .080
  201SOL     OW  601    .079   -.622    .653
  201SOL    HW1  602    .078   -.669    .741
  201SOL    HW2  603    .161   -.650    .602
  202SOL     OW  604    .672   -.471   -.238
  202SOL    HW1  605    .594   -.521   -.200
  202SOL    HW2  606    .669   -.376   -.207
  203SOL     OW  607   -.038    .192   -.635
  203SOL    HW1  608   -.042    .102   -.591
  203SOL    HW2  609   -.035    .181   -.734
  204SOL     OW  610    .428    .424    .520
  204SOL    HW1  611    .458    .352    .458
  204SOL    HW2  612    .389    .384    .603
  205SOL     OW  613   -.157   -.375   -.758
  205SOL    HW1  614   -.250   -.400   -.785
  205SOL    HW2  615   -.131   -.425   -.676
  206SOL     OW  616    .317    .547   -.582
  206SOL    HW1  617    .355    .488   -.510
  206SOL    HW2  618    .357    .521   -.670
  207SOL     OW  619    .812   -.276    .687
  207SOL    HW1  620    .844   -.266    .593
  207SOL    HW2  621    .733   -.338    .689
  208SOL     OW  622   -.438    .214   -.750
  208SOL    HW1  623   -.386    .149   -.695
  208SOL    HW2  624   -.487    .277   -.689
  209SOL     OW  625   -.861    .034   -.708
  209SOL    HW1  626   -.924   -.038   -.739
  209SOL    HW2  627   -.768   -.002   -.708
  210SOL     OW  628    .770   -.532    .301
  210SOL    HW1  629    .724   -.619    .318
  210SOL    HW2  630    .861   -.535    .342
  211SOL     OW  631    .618   -.295   -.578
  211SOL    HW1  632    .613   -.213   -.521
  211SOL    HW2  633    .707   -.298   -.623
  212SOL     OW  634   -.510    .052    .168
  212SOL    HW1  635   -.475    .011    .084
  212SOL    HW2  636   -.600    .014    .188
  213SOL     OW  637   -.562    .453    .691
  213SOL    HW1  638   -.621    .533    .695
  213SOL    HW2  639   -.547    .418    .784
  214SOL     OW  640   -.269    .221    .882
  214SOL    HW1  641   -.353    .220    .936
  214SOL    HW2  642   -.267    .304    .826
  215SOL     OW  643    .039   -.785    .300
  215SOL    HW1  644    .138   -.796    .291
  215SOL    HW2  645   -.001   -.871    .332
  216SOL     OW  646    .875   -.216    .337
  216SOL    HW1  647    .798   -.251    .283
  216SOL    HW2  648    .843   -.145    .399
   1.86206   1.86206   1.86206
