# Supplementary material for: Implicit solvent systematic coarse-graining of dioleoylphosphatidylethanolamine lipids: From the inverted hexagonal to the bilayer structure
Source: PLoS One. 2019 Apr 5;14(4):e0214673. doi: 10.1371/journal.pone.0214673 (PMC6450619; doi:10.1371/journal.pone.0214673)
Supplement: S1 Data — (ZIP) [file pone.0214673.s007.zip › DATA.S1/script_GROMACS/HC_state/1_dope_HC.gro]

dope60_w2000
 9360
    1DOPE     N    1   0.142   1.004   2.510
    1DOPE   HN1    2   0.078   1.010   2.593
    1DOPE   HN2    3   0.156   0.903   2.487
    1DOPE   HN3    4   0.234   1.047   2.536
    1DOPE   C12    5   0.079   1.074   2.393
    1DOPE  H12A    6   0.085   1.183   2.411
    1DOPE  H12B    7   4.330   1.041   2.391
    1DOPE   C11    8   0.149   1.035   2.261
    1DOPE  H11A    9   0.092   1.079   2.177
    1DOPE  H11B   10   0.143   0.924   2.251
    1DOPE     P   11   0.399   0.983   2.249
    1DOPE   O13   12   0.417   0.919   2.381
    1DOPE   O14   13   0.517   1.052   2.192
    1DOPE   O11   14   0.344   0.877   2.147
    1DOPE   O12   15   0.281   1.085   2.259
    1DOPE    C1   16   0.401   0.864   2.017
    1DOPE    HA   17   0.366   0.768   1.974
    1DOPE    HB   18   0.512   0.860   2.022
    1DOPE    C2   19   0.359   0.974   1.916
    1DOPE    HS   20   0.414   1.067   1.943
    1DOPE   O21   21   0.218   0.996   1.927
    1DOPE   C21   22   0.180   1.107   1.866
    1DOPE   O22   23   0.255   1.191   1.819
    1DOPE   C22   24   0.028   1.110   1.863
    1DOPE   H2R   25   4.346   1.071   1.960
    1DOPE   H2S   26   4.349   1.043   1.781
    1DOPE    C3   27   0.401   0.932   1.772
    1DOPE    HX   28   0.512   0.924   1.774
    1DOPE    HY   29   0.376   1.011   1.698
    1DOPE   O31   30   0.349   0.803   1.733
    1DOPE   C31   31   0.235   0.804   1.666
    1DOPE   O32   32   0.172   0.904   1.636
    1DOPE   C32   33   0.195   0.661   1.631
    1DOPE   H2X   34   0.258   0.627   1.545
    1DOPE   H2Y   35   0.215   0.595   1.718
    1DOPE   C23   36   4.330   1.251   1.841
    1DOPE   H3R   37   0.020   1.297   1.752
    1DOPE   H3S   38   4.353   1.312   1.931
    1DOPE   C24   39   4.178   1.250   1.822
    1DOPE   H4R   40   4.132   1.192   1.904
    1DOPE   H4S   41   4.154   1.198   1.727
    1DOPE   C25   42   4.116   1.391   1.820
    1DOPE   H5R   43   4.174   1.454   1.749
    1DOPE   H5S   44   4.125   1.435   1.922
    1DOPE   C26   45   3.969   1.392   1.777
    1DOPE   H6R   46   3.964   1.363   1.670
    1DOPE   H6S   47   3.931   1.496   1.786
    1DOPE   C27   48   3.878   1.298   1.857
    1DOPE   H7R   49   3.883   1.328   1.964
    1DOPE   H7S   50   3.914   1.193   1.849
    1DOPE   C28   51   3.732   1.303   1.810
    1DOPE   H8R   52   3.699   1.409   1.813
    1DOPE   H8S   53   3.671   1.247   1.885
    1DOPE   C29   54   3.714   1.244   1.672
    1DOPE   H9R   55   3.804   1.246   1.608
    1DOPE  C210   56   3.603   1.185   1.626
    1DOPE  H10R   57   3.603   1.144   1.523
    1DOPE  C211   58   3.472   1.175   1.699
    1DOPE  H11R   59   3.475   1.233   1.794
    1DOPE  H11S   60   3.451   1.069   1.726
    1DOPE  C212   61   3.357   1.230   1.614
    1DOPE  H12R   62   3.331   1.158   1.534
    1DOPE  H12S   63   3.390   1.325   1.565
    1DOPE  C213   64   3.232   1.262   1.698
    1DOPE  H13R   65   3.153   1.302   1.631
    1DOPE  H13S   66   3.260   1.343   1.769
    1DOPE  C214   67   3.176   1.142   1.775
    1DOPE  H14R   68   3.254   1.099   1.840
    1DOPE  H14S   69   3.145   1.064   1.702
    1DOPE  C215   70   3.056   1.180   1.864
    1DOPE  H15R   71   3.010   1.086   1.903
    1DOPE  H15S   72   2.980   1.233   1.804
    1DOPE  C216   73   3.097   1.267   1.983
    1DOPE  H16R   74   3.138   1.364   1.948
    1DOPE  H16S   75   3.176   1.213   2.039
    1DOPE  C217   76   2.981   1.296   2.078
    1DOPE  H17R   77   2.937   1.198   2.109
    1DOPE  H17S   78   2.902   1.352   2.023
    1DOPE  C218   79   3.020   1.374   2.203
    1DOPE  H18R   80   3.095   1.318   2.263
    1DOPE  H18S   81   2.930   1.392   2.267
    1DOPE  H18T   82   3.063   1.472   2.175
    1DOPE   C33   83   0.046   0.657   1.594
    1DOPE   H3X   84   0.025   0.727   1.510
    1DOPE   H3Y   85   4.344   0.691   1.682
    1DOPE   C34   86   4.355   0.517   1.554
    1DOPE   H4X   87   0.033   0.446   1.631
    1DOPE   H4Y   88   4.244   0.515   1.555
    1DOPE   C35   89   0.047   0.471   1.416
    1DOPE   H5X   90   0.155   0.494   1.405
    1DOPE   H5Y   91   4.348   0.526   1.338
    1DOPE   C36   92   0.028   0.320   1.396
    1DOPE   H6X   93   4.278   0.293   1.410
    1DOPE   H6Y   94   0.087   0.268   1.475
    1DOPE   C37   95   0.074   0.270   1.258
    1DOPE   H7X   96   0.003   0.310   1.182
    1DOPE   H7Y   97   0.175   0.309   1.235
    1DOPE   C38   98   0.075   0.116   1.245
    1DOPE   H8X   99   0.082   0.092   1.137
    1DOPE   H8Y  100   4.334   0.078   1.281
    1DOPE   C39  101   0.188   0.053   1.323
    1DOPE   H9X  102   0.210   0.102   1.419
    1DOPE  C310  103   0.262   4.304   1.288
    1DOPE  H10X  104   0.341   4.270   1.357
    1DOPE  C311  105   0.250   4.221   1.162
    1DOPE  H11X  106   0.187   4.272   1.086
    1DOPE  H11Y  107   0.200   4.124   1.186
    1DOPE  C312  108   0.386   4.189   1.097
    1DOPE  H12X  109   0.440   4.283   1.075
    1DOPE  H12Y  110   0.366   4.137   1.001
    1DOPE  C313  111   0.475   4.097   1.183
    1DOPE  H13X  112   0.509   4.153   1.273
    1DOPE  H13Y  113   0.415   4.010   1.217
    1DOPE  C314  114   0.597   4.045   1.106
    1DOPE  H14X  115   0.656   4.131   1.067
    1DOPE  H14Y  116   0.562   3.986   1.019
    1DOPE  C315  117   0.689   3.956   1.192
    1DOPE  H15X  118   0.629   3.875   1.236
    1DOPE  H15Y  119   0.730   4.016   1.276
    1DOPE  C316  120   0.804   3.895   1.111
    1DOPE  H16X  121   0.863   3.977   1.064
    1DOPE  H16Y  122   0.762   3.833   1.029
    1DOPE  C317  123   0.899   3.808   1.195
    1DOPE  H17X  124   0.984   3.777   1.130
    1DOPE  H17Y  125   0.941   3.870   1.278
    1DOPE  C318  126   0.835   3.683   1.254
    1DOPE  H18X  127   0.757   3.710   1.329
    1DOPE  H18Y  128   0.787   3.624   1.173
    1DOPE  H18Z  129   0.911   3.619   1.303
    2DOPE     N  130   2.005   0.264   4.268
    2DOPE   HN1  131   1.987   0.174   4.318
    2DOPE   HN2  132   1.981   0.342   4.333
    2DOPE   HN3  133   1.939   0.265   4.187
    2DOPE   C12  134   2.144   0.276   4.210
    2DOPE  H12A  135   2.136   0.349   4.127
    2DOPE  H12B  136   2.172   0.177   4.168
    2DOPE   C11  137   2.248   0.325   4.312
    2DOPE  H11A  138   2.342   0.357   4.260
    2DOPE  H11B  139   2.275   0.241   4.379
    2DOPE     P  140   2.212   0.576   4.344
    2DOPE   O13  141   2.105   0.656   4.409
    2DOPE   O14  142   2.219   0.583   4.196
    2DOPE   O11  143   2.351   0.614   4.405
    2DOPE   O12  144   2.192   0.428   4.391
    2DOPE    C1  145   2.370   0.610   4.546
    2DOPE    HA  146   2.479   0.593   4.566
    2DOPE    HB  147   2.314   0.527   4.593
    2DOPE    C2  148   2.331   0.744   4.613
    2DOPE    HS  149   2.221   0.755   4.603
    2DOPE   O21  150   2.397   0.848   4.540
    2DOPE   C21  151   2.342   0.966   4.557
    2DOPE   O22  152   2.246   0.989   4.630
    2DOPE   C22  153   2.420   1.068   4.476
    2DOPE   H2R  154   2.407   1.049   4.367
    2DOPE   H2S  155   2.528   1.058   4.501
    2DOPE    C3  156   2.366   0.746   0.083
    2DOPE    HX  157   2.314   0.659   0.129
    2DOPE    HY  158   2.325   0.837   0.132
    2DOPE   O31  159   2.508   0.731   0.104
    2DOPE   C31  160   2.576   0.843   0.124
    2DOPE   O32  161   2.528   0.954   0.137
    2DOPE   C32  162   2.724   0.809   0.126
    2DOPE   H2X  163   2.739   0.710   0.078
    2DOPE   H2Y  164   2.781   0.885   0.069
    2DOPE   C23  165   2.372   1.209   4.512
    2DOPE   H3R  166   2.371   1.219   4.622
    2DOPE   H3S  167   2.269   1.225   4.474
    2DOPE   C24  168   2.465   1.319   4.459
    2DOPE   H4R  169   2.453   1.331   4.350
    2DOPE   H4S  170   2.570   1.289   4.480
    2DOPE   C25  171   2.438   1.452   4.531
    2DOPE   H5R  172   2.444   1.431   4.640
    2DOPE   H5S  173   2.336   1.489   4.508
    2DOPE   C26  174   2.542   1.560   4.500
    2DOPE   H6R  175   2.519   1.609   4.403
    2DOPE   H6S  176   2.642   1.512   4.492
    2DOPE   C27  177   2.550   1.663   4.613
    2DOPE   H7R  178   2.574   1.608   0.025
    2DOPE   H7S  179   2.451   1.713   4.628
    2DOPE   C28  180   2.658   1.769   4.590
    2DOPE   H8R  181   2.620   1.845   4.518
    2DOPE   H8S  182   2.745   1.720   4.541
    2DOPE   C29  183   2.696   1.833   0.039
    2DOPE   H9R  184   2.612   1.882   0.091
    2DOPE  C210  185   2.817   1.834   0.096
    2DOPE  H10R  186   2.829   1.886   0.193
    2DOPE  C211  187   2.944   1.773   0.042
    2DOPE  H11R  188   3.013   1.855   0.012
    2DOPE  H11S  189   2.927   1.711   4.634
    2DOPE  C212  190   3.013   1.686   0.148
    2DOPE  H12R  191   2.951   1.595   0.162
    2DOPE  H12S  192   3.016   1.740   0.245
    2DOPE  C213  193   3.156   1.644   0.112
    2DOPE  H13R  194   3.166   1.638   0.001
    2DOPE  H13S  195   3.172   1.541   0.152
    2DOPE  C214  196   3.265   1.734   0.171
    2DOPE  H14R  197   3.365   1.689   0.148
    2DOPE  H14S  198   3.254   1.735   0.282
    2DOPE  C215  199   3.265   1.878   0.119
    2DOPE  H15R  200   3.167   1.926   0.140
    2DOPE  H15S  201   3.279   1.875   0.009
    2DOPE  C216  202   3.374   1.967   0.180
    2DOPE  H16R  203   3.384   2.059   0.119
    2DOPE  H16S  204   3.471   1.912   0.176
    2DOPE  C217  205   3.348   2.009   0.326
    2DOPE  H17R  206   3.441   2.057   0.365
    2DOPE  H17S  207   3.328   1.919   0.387
    2DOPE  C218  208   3.233   2.108   0.342
    2DOPE  H18R  209   3.252   2.200   0.283
    2DOPE  H18S  210   3.221   2.137   0.449
    2DOPE  H18T  211   3.137   2.063   0.308
    2DOPE   C33  212   2.772   0.803   0.271
    2DOPE   H3X  213   2.687   0.776   0.338
    2DOPE   H3Y  214   2.809   0.903   0.301
    2DOPE   C34  215   2.881   0.698   0.293
    2DOPE   H4X  216   2.839   0.597   0.270
    2DOPE   H4Y  217   2.965   0.716   0.222
    2DOPE   C35  218   2.935   0.697   0.436
    2DOPE   H5X  219   2.850   0.691   0.508
    2DOPE   H5Y  220   2.988   0.794   0.454
    2DOPE   C36  221   3.030   0.580   0.461
    2DOPE   H6X  222   3.101   0.569   0.376
    2DOPE   H6Y  223   2.968   0.487   0.465
    2DOPE   C37  224   3.109   0.590   0.592
    2DOPE   H7X  225   3.051   0.645   0.669
    2DOPE   H7Y  226   3.125   0.486   0.629
    2DOPE   C38  227   3.249   0.652   0.575
    2DOPE   H8X  228   3.294   0.604   0.486
    2DOPE   H8Y  229   3.309   0.622   0.664
    2DOPE   C39  230   3.249   0.801   0.558
    2DOPE   H9X  231   3.178   0.839   0.483
    2DOPE  C310  232   3.326   0.890   0.624
    2DOPE  H10X  233   3.315   0.997   0.599
    2DOPE  C311  234   3.432   0.861   0.726
    2DOPE  H11X  235   3.398   0.893   0.827
    2DOPE  H11Y  236   3.457   0.753   0.732
    2DOPE  C312  237   3.560   0.939   0.691
    2DOPE  H12X  238   3.532   1.046   0.680
    2DOPE  H12Y  239   3.598   0.903   0.593
    2DOPE  C313  240   3.671   0.926   0.796
    2DOPE  H13X  241   3.633   0.962   0.894
    2DOPE  H13Y  242   3.697   0.818   0.807
    2DOPE  C314  243   3.799   1.003   0.760
    2DOPE  H14X  244   3.842   0.960   0.666
    2DOPE  H14Y  245   3.874   0.988   0.841
    2DOPE  C315  246   3.778   1.154   0.740
    2DOPE  H15X  247   3.733   1.196   0.832
    2DOPE  H15Y  248   3.707   1.170   0.656
    2DOPE  C316  249   3.907   1.228   0.706
    2DOPE  H16X  250   3.959   1.175   0.624
    2DOPE  H16Y  251   3.974   1.226   0.796
    2DOPE  C317  252   3.885   1.374   0.663
    2DOPE  H17X  253   3.984   1.420   0.641
    2DOPE  H17Y  254   3.826   1.374   0.569
    2DOPE  C318  255   3.812   1.459   0.767
    2DOPE  H18X  256   3.802   1.564   0.731
    2DOPE  H18Y  257   3.710   1.419   0.786
    2DOPE  H18Z  258   3.868   1.460   0.863
    3DOPE     N  259   1.065   1.660   0.552
    3DOPE   HN1  260   1.053   1.654   0.656
    3DOPE   HN2  261   1.026   1.574   0.508
    3DOPE   HN3  262   1.167   1.659   0.527
    3DOPE   C12  263   1.001   1.782   0.493
    3DOPE  H12A  264   1.023   1.784   0.384
    3DOPE  H12B  265   1.049   1.870   0.542
    3DOPE   C11  266   0.850   1.781   0.519
    3DOPE  H11A  267   0.803   1.705   0.453
    3DOPE  H11B  268   0.808   1.881   0.495
    3DOPE     P  269   0.688   1.709   0.698
    3DOPE   O13  270   0.687   1.710   0.846
    3DOPE   O14  271   0.653   1.581   0.631
    3DOPE   O11  272   0.599   1.827   0.642
    3DOPE   O12  273   0.832   1.751   0.656
    3DOPE    C1  274   0.617   1.955   0.706
    3DOPE    HA  275   0.598   2.036   0.632
    3DOPE    HB  276   0.721   1.968   0.743
    3DOPE    C2  277   0.520   1.977   0.825
    3DOPE    HS  278   0.529   1.892   0.897
    3DOPE   O21  279   0.388   1.991   0.773
    3DOPE   C21  280   0.314   1.883   0.778
    3DOPE   O22  281   0.347   1.774   0.822
    3DOPE   C22  282   0.177   1.917   0.723
    3DOPE   H2R  283   0.104   1.840   0.757
    3DOPE   H2S  284   0.145   2.016   0.761
    3DOPE    C3  285   0.558   2.104   0.906
    3DOPE    HX  286   0.665   2.095   0.935
    3DOPE    HY  287   0.501   2.105   1.002
    3DOPE   O31  288   0.541   2.227   0.831
    3DOPE   C31  289   0.423   2.287   0.849
    3DOPE   O32  290   0.336   2.251   0.925
    3DOPE   C32  291   0.417   2.412   0.762
    3DOPE   H2X  292   0.493   2.484   0.800
    3DOPE   H2Y  293   0.442   2.386   0.657
    3DOPE   C23  294   0.187   1.920   0.570
    3DOPE   H3R  295   0.269   1.987   0.540
    3DOPE   H3S  296   0.210   1.817   0.535
    3DOPE   C24  297   0.059   1.966   0.499
    3DOPE   H4R  298   0.082   1.972   0.391
    3DOPE   H4S  299   0.031   2.067   0.535
    3DOPE   C25  300   4.298   1.870   0.520
    3DOPE   H5R  301   4.274   1.865   0.628
    3DOPE   H5S  302   4.328   1.768   0.486
    3DOPE   C26  303   4.170   1.911   0.445
    3DOPE   H6R  304   4.135   2.009   0.485
    3DOPE   H6S  305   4.091   1.835   0.464
    3DOPE   C27  306   4.190   1.925   0.293
    3DOPE   H7R  307   4.232   1.831   0.253
    3DOPE   H7S  308   4.263   2.007   0.274
    3DOPE   C28  309   4.060   1.960   0.219
    3DOPE   H8R  310   4.015   2.050   0.267
    3DOPE   H8S  311   3.988   1.877   0.231
    3DOPE   C29  312   4.091   1.983   0.074
    3DOPE   H9R  313   4.105   1.891   0.015
    3DOPE  C210  314   4.104   2.102   0.012
    3DOPE  H10R  315   4.126   2.102   4.586
    3DOPE  C211  316   4.090   2.239   0.073
    3DOPE  H11R  317   4.189   2.289   0.080
    3DOPE  H11S  318   4.047   2.235   0.176
    3DOPE  C212  319   3.998   2.324   4.667
    3DOPE  H12R  320   3.903   2.269   4.653
    3DOPE  H12S  321   4.044   2.338   4.567
    3DOPE  C213  322   3.966   2.462   0.044
    3DOPE  H13R  323   4.055   2.527   0.037
    3DOPE  H13S  324   3.939   2.450   0.151
    3DOPE  C214  325   3.847   2.526   4.654
    3DOPE  H14R  326   3.763   2.454   4.659
    3DOPE  H14S  327   3.872   2.542   4.547
    3DOPE  C215  328   3.800   2.659   0.033
    3DOPE  H15R  329   3.879   2.736   0.020
    3DOPE  H15S  330   3.784   2.644   0.143
    3DOPE  C216  331   3.668   2.707   4.652
    3DOPE  H16R  332   3.594   2.624   4.660
    3DOPE  H16S  333   3.684   2.729   4.545
    3DOPE  C217  334   3.606   2.829   0.040
    3DOPE  H17R  335   3.592   2.803   0.147
    3DOPE  H17S  336   3.506   2.847   4.677
    3DOPE  C218  337   3.689   2.957   0.029
    3DOPE  H18R  338   3.639   3.039   0.085
    3DOPE  H18S  339   3.699   2.988   4.605
    3DOPE  H18T  340   3.790   2.942   0.072
    3DOPE   C33  341   0.277   2.476   0.768
    3DOPE   H3X  342   0.288   2.583   0.737
    3DOPE   H3Y  343   0.236   2.476   0.871
    3DOPE   C34  344   0.179   2.411   0.670
    3DOPE   H4X  345   0.222   2.421   0.568
    3DOPE   H4Y  346   0.169   2.302   0.692
    3DOPE   C35  347   0.039   2.474   0.669
    3DOPE   H5X  348   0.049   2.585   0.676
    3DOPE   H5Y  349   4.341   2.440   0.760
    3DOPE   C36  350   4.314   2.441   0.543
    3DOPE   H6X  351   4.322   2.332   0.521
    3DOPE   H6Y  352   4.208   2.463   0.564
    3DOPE   C37  353   0.001   2.523   0.422
    3DOPE   H7X  354   0.104   2.493   0.393
    3DOPE   H7Y  355   0.005   2.630   0.453
    3DOPE   C38  356   4.267   2.513   0.298
    3DOPE   H8X  357   4.326   2.547   0.210
    3DOPE   H8Y  358   4.242   2.407   0.281
    3DOPE   C39  359   4.142   2.596   0.313
    3DOPE   H9X  360   4.071   2.556   0.387
    3DOPE  C310  361   4.107   2.708   0.247
    3DOPE  H10X  362   4.010   2.755   0.271
    3DOPE  C311  363   4.185   2.781   0.140
    3DOPE  H11X  364   4.278   2.727   0.114
    3DOPE  H11Y  365   4.124   2.785   0.046
    3DOPE  C312  366   4.222   2.926   0.177
    3DOPE  H12X  367   4.128   2.985   0.187
    3DOPE  H12Y  368   4.281   2.969   0.093
    3DOPE  C313  369   4.303   2.941   0.307
    3DOPE  H13X  370   4.325   3.049   0.324
    3DOPE  H13Y  371   4.240   2.906   0.392
    3DOPE  C314  372   0.078   2.862   0.307
    3DOPE  H14X  373   0.147   2.905   0.232
    3DOPE  H14Y  374   0.058   2.757   0.277
    3DOPE  C315  375   0.146   2.858   0.444
    3DOPE  H15X  376   0.219   2.774   0.444
    3DOPE  H15Y  377   0.070   2.835   0.523
    3DOPE  C316  378   0.221   2.986   0.480
    3DOPE  H16X  379   0.148   3.067   0.502
    3DOPE  H16Y  380   0.282   3.016   0.392
    3DOPE  C317  381   0.315   2.966   0.599
    3DOPE  H17X  382   0.384   2.883   0.576
    3DOPE  H17Y  383   0.376   3.058   0.610
    3DOPE  C318  384   0.244   2.936   0.732
    3DOPE  H18X  385   0.181   2.845   0.723
    3DOPE  H18Y  386   0.319   2.919   0.811
    3DOPE  H18Z  387   0.180   3.021   0.762
    4DOPE     N  388   2.098   4.227   1.288
    4DOPE   HN1  389   2.111   4.323   1.248
    4DOPE   HN2  390   1.997   4.212   1.306
    4DOPE   HN3  391   2.145   4.223   1.383
    4DOPE   C12  392   2.151   4.124   1.191
    4DOPE  H12A  393   2.090   4.129   1.099
    4DOPE  H12B  394   2.136   4.025   1.238
    4DOPE   C11  395   2.301   4.146   1.157
    4DOPE  H11A  396   2.349   4.189   1.248
    4DOPE  H11B  397   2.308   4.221   1.075
    4DOPE     P  398   2.518   4.027   1.137
    4DOPE   O13  399   2.544   4.039   1.282
    4DOPE   O14  400   2.577   4.131   1.050
    4DOPE   O11  401   2.578   3.886   1.089
    4DOPE   O12  402   2.362   4.022   1.115
    4DOPE    C1  403   2.723   3.890   1.100
    4DOPE    HA  404   2.751   3.922   1.202
    4DOPE    HB  405   2.766   3.962   1.028
    4DOPE    C2  406   2.799   3.755   1.078
    4DOPE    HS  407   2.904   3.774   1.111
    4DOPE   O21  408   2.798   3.725   0.938
    4DOPE   C21  409   2.875   3.621   0.908
    4DOPE   O22  410   2.948   3.563   0.986
    4DOPE   C22  411   2.857   3.587   0.761
    4DOPE   H2R  412   2.937   3.639   0.704
    4DOPE   H2S  413   2.759   3.624   0.725
    4DOPE    C3  414   2.741   3.639   1.164
    4DOPE    HX  415   2.707   3.680   1.261
    4DOPE    HY  416   2.823   3.569   1.187
    4DOPE   O31  417   2.640   3.568   1.090
    4DOPE   C31  418   2.516   3.588   1.130
    4DOPE   O32  419   2.484   3.635   1.238
    4DOPE   C32  420   2.421   3.553   1.017
    4DOPE   H2X  421   2.343   3.631   1.010
    4DOPE   H2Y  422   2.477   3.551   0.921
    4DOPE   C23  423   2.868   3.436   0.740
    4DOPE   H3R  424   2.961   3.397   0.786
    4DOPE   H3S  425   2.876   3.418   0.630
    4DOPE   C24  426   2.747   3.356   0.792
    4DOPE   H4R  427   2.655   3.405   0.753
    4DOPE   H4S  428   2.744   3.360   0.903
    4DOPE   C25  429   2.746   3.210   0.744
    4DOPE   H5R  430   2.759   3.210   0.633
    4DOPE   H5S  431   2.647   3.164   0.767
    4DOPE   C26  432   2.856   3.120   0.805
    4DOPE   H6R  433   2.954   3.172   0.802
    4DOPE   H6S  434   2.864   3.029   0.742
    4DOPE   C27  435   2.825   3.075   0.949
    4DOPE   H7R  436   2.724   3.028   0.948
    4DOPE   H7S  437   2.821   3.162   1.017
    4DOPE   C28  438   2.925   2.971   1.003
    4DOPE   H8R  439   2.938   2.892   0.925
    4DOPE   H8S  440   2.879   2.922   1.092
    4DOPE   C29  441   3.058   3.033   1.038
    4DOPE   H9R  442   3.086   3.119   0.976
    4DOPE  C210  443   3.139   2.998   1.139
    4DOPE  H10R  444   3.233   3.054   1.153
    4DOPE  C211  445   3.119   2.886   1.238
    4DOPE  H11R  446   3.024   2.831   1.220
    4DOPE  H11S  447   3.115   2.927   1.341
    4DOPE  C212  448   3.234   2.783   1.234
    4DOPE  H12R  449   3.223   2.716   1.322
    4DOPE  H12S  450   3.331   2.836   1.244
    4DOPE  C213  451   3.235   2.695   1.107
    4DOPE  H13R  452   3.258   2.758   1.019
    4DOPE  H13S  453   3.133   2.653   1.094
    4DOPE  C214  454   3.334   2.577   1.114
    4DOPE  H14R  455   3.319   2.513   1.025
    4DOPE  H14S  456   3.308   2.516   1.203
    4DOPE  C215  457   3.482   2.616   1.126
    4DOPE  H15R  458   3.539   2.523   1.148
    4DOPE  H15S  459   3.496   2.684   1.213
    4DOPE  C216  460   3.542   2.682   1.000
    4DOPE  H16R  461   3.647   2.710   1.023
    4DOPE  H16S  462   3.487   2.776   0.978
    4DOPE  C217  463   3.543   2.593   0.875
    4DOPE  H17R  464   3.592   2.651   0.793
    4DOPE  H17S  465   3.438   2.574   0.843
    4DOPE  C218  466   3.616   2.460   0.891
    4DOPE  H18R  467   3.721   2.477   0.925
    4DOPE  H18S  468   3.619   2.405   0.795
    4DOPE  H18T  469   3.565   2.396   0.966
    4DOPE   C33  470   2.357   3.416   1.040
    4DOPE   H3X  471   2.297   3.417   1.133
    4DOPE   H3Y  472   2.436   3.338   1.050
    4DOPE   C34  473   2.266   3.379   0.922
    4DOPE   H4X  474   2.191   3.460   0.908
    4DOPE   H4Y  475   2.329   3.375   0.830
    4DOPE   C35  476   2.192   3.246   0.939
    4DOPE   H5X  477   2.136   3.248   1.035
    4DOPE   H5Y  478   2.266   3.163   0.943
    4DOPE   C36  479   2.092   3.219   0.825
    4DOPE   H6X  480   2.014   3.299   0.826
    4DOPE   H6Y  481   2.041   3.122   0.844
    4DOPE   C37  482   2.156   3.215   0.686
    4DOPE   H7X  483   2.202   3.313   0.662
    4DOPE   H7Y  484   2.236   3.139   0.686
    4DOPE   C38  485   2.055   3.182   0.574
    4DOPE   H8X  486   1.980   3.264   0.570
    4DOPE   H8Y  487   2.000   3.089   0.601
    4DOPE   C39  488   2.128   3.163   0.444
    4DOPE   H9X  489   2.187   3.070   0.438
    4DOPE  C310  490   2.127   3.245   0.338
    4DOPE  H10X  491   2.186   3.217   0.249
    4DOPE  C311  492   2.055   3.376   0.325
    4DOPE  H11X  493   1.993   3.399   0.415
    4DOPE  H11Y  494   2.128   3.459   0.314
    4DOPE  C312  495   1.964   3.375   0.202
    4DOPE  H12X  496   1.890   3.292   0.211
    4DOPE  H12Y  497   2.027   3.353   0.113
    4DOPE  C313  498   1.890   3.507   0.177
    4DOPE  H13X  499   1.965   3.589   0.170
    4DOPE  H13Y  500   1.838   3.500   0.079
    4DOPE  C314  501   1.786   3.545   0.283
    4DOPE  H14X  502   1.747   3.647   0.258
    4DOPE  H14Y  503   1.834   3.552   0.383
    4DOPE  C315  504   1.666   3.450   0.289
    4DOPE  H15X  505   1.700   3.349   0.321
    4DOPE  H15Y  506   1.622   3.441   0.187
    4DOPE  C316  507   1.557   3.498   0.386
    4DOPE  H16X  508   1.528   3.601   0.358
    4DOPE  H16Y  509   1.599   3.501   0.489
    4DOPE  C317  510   1.432   3.409   0.384
    4DOPE  H17X  511   1.390   3.408   0.281
    4DOPE  H17Y  512   1.462   3.305   0.409
    4DOPE  C318  513   1.323   3.455   0.482
    4DOPE  H18X  514   1.363   3.455   0.586
    4DOPE  H18Y  515   1.289   3.557   0.456
    4DOPE  H18Z  516   1.236   3.386   0.477
    5DOPE     N  517   0.502   1.528   4.608
    5DOPE   HN1  518   0.479   1.445   4.669
    5DOPE   HN2  519   0.438   1.526   4.525
    5DOPE   HN3  520   0.484   1.617   4.662
    5DOPE   C12  521   0.644   1.514   4.565
    5DOPE  H12A  522   0.703   1.490   4.657
    5DOPE  H12B  523   0.678   1.611   4.524
    5DOPE   C11  524   0.661   1.403   4.460
    5DOPE  H11A  525   0.763   1.360   4.469
    5DOPE  H11B  526   0.652   1.450   4.360
    5DOPE     P  527   0.595   1.165   4.413
    5DOPE   O13  528   0.692   1.099   4.503
    5DOPE   O14  529   0.641   1.187   4.274
    5DOPE   O11  530   0.459   1.086   4.413
    5DOPE   O12  531   0.558   1.304   4.476
    5DOPE    C1  532   0.373   1.087   4.527
    5DOPE    HA  533   0.268   1.090   4.490
    5DOPE    HB  534   0.388   1.177   4.591
    5DOPE    C2  535   0.386   0.960   4.616
    5DOPE    HS  536   0.490   0.957   4.655
    5DOPE   O21  537   0.362   0.847   4.531
    5DOPE   C21  538   0.387   0.731   4.586
    5DOPE   O22  539   0.442   0.712   0.012
    5DOPE   C22  540   0.335   0.620   4.496
    5DOPE   H2R  541   0.398   0.530   4.512
    5DOPE   H2S  542   0.340   0.650   4.390
    5DOPE    C3  543   0.288   0.964   0.056
    5DOPE    HX  544   0.308   1.057   0.114
    5DOPE    HY  545   0.312   0.881   0.125
    5DOPE   O31  546   0.150   0.952   0.015
    5DOPE   C31  547   0.080   1.065   0.012
    5DOPE   O32  548   0.119   1.174   0.049
    5DOPE   C32  549   4.300   1.036   4.632
    5DOPE   H2X  550   4.314   0.965   4.547
    5DOPE   H2Y  551   4.235   0.988   0.026
    5DOPE   C23  552   0.189   0.588   4.535
    5DOPE   H3R  553   0.177   0.598   4.645
    5DOPE   H3S  554   0.168   0.483   4.507
    5DOPE   C24  555   0.087   0.678   4.463
    5DOPE   H4R  556   0.078   0.644   4.357
    5DOPE   H4S  557   0.124   0.782   4.463
    5DOPE   C25  558   4.305   0.678   4.529
    5DOPE   H5R  559   4.237   0.741   4.467
    5DOPE   H5S  560   4.315   0.726   4.629
    5DOPE   C26  561   4.242   0.539   4.548
    5DOPE   H6R  562   4.313   0.477   4.607
    5DOPE   H6S  563   4.227   0.490   4.450
    5DOPE   C27  564   4.110   0.545   4.626
    5DOPE   H7R  565   4.123   0.614   0.031
    5DOPE   H7S  566   4.088   0.444   4.666
    5DOPE   C28  567   3.990   0.591   4.542
    5DOPE   H8R  568   3.965   0.512   4.468
    5DOPE   H8S  569   4.017   0.683   4.485
    5DOPE   C29  570   3.873   0.617   4.633
    5DOPE   H9R  571   3.874   0.559   0.045
    5DOPE  C210  572   3.775   0.707   4.614
    5DOPE  H10R  573   3.698   0.717   0.011
    5DOPE  C211  574   3.753   0.794   4.494
    5DOPE  H11R  575   3.833   0.782   4.418
    5DOPE  H11S  576   3.748   0.901   4.523
    5DOPE  C212  577   3.619   0.753   4.430
    5DOPE  H12R  578   3.539   0.759   4.507
    5DOPE  H12S  579   3.626   0.647   4.396
    5DOPE  C213  580   3.580   0.840   4.310
    5DOPE  H13R  581   3.667   0.845   4.241
    5DOPE  H13S  582   3.558   0.943   4.345
    5DOPE  C214  583   3.460   0.786   4.231
    5DOPE  H14R  584   3.486   0.686   4.192
    5DOPE  H14S  585   3.442   0.853   4.144
    5DOPE  C215  586   3.329   0.775   4.312
    5DOPE  H15R  587   3.303   0.876   4.352
    5DOPE  H15S  588   3.344   0.706   4.398
    5DOPE  C216  589   3.213   0.722   4.227
    5DOPE  H16R  590   3.242   0.622   4.186
    5DOPE  H16S  591   3.197   0.791   4.140
    5DOPE  C217  592   3.081   0.707   4.303
    5DOPE  H17R  593   3.098   0.644   4.393
    5DOPE  H17S  594   3.009   0.654   4.237
    5DOPE  C218  595   3.017   0.839   4.347
    5DOPE  H18R  596   2.920   0.820   4.397
    5DOPE  H18S  597   2.999   0.905   4.259
    5DOPE  H18T  598   3.083   0.893   4.418
    5DOPE   C33  599   4.239   1.167   4.581
    5DOPE   H3X  600   4.301   1.202   4.496
    5DOPE   H3Y  601   4.243   1.245   4.661
    5DOPE   C34  602   4.094   1.159   4.532
    5DOPE   H4X  603   4.028   1.151   4.621
    5DOPE   H4Y  604   4.069   1.254   4.481
    5DOPE   C35  605   4.064   1.044   4.436
    5DOPE   H5X  606   3.956   1.049   4.409
    5DOPE   H5Y  607   4.080   0.947   4.487
    5DOPE   C36  608   4.148   1.049   4.307
    5DOPE   H6X  609   4.256   1.046   4.334
    5DOPE   H6Y  610   4.129   1.145   4.255
    5DOPE   C37  611   4.120   0.932   4.212
    5DOPE   H7X  612   4.194   0.936   4.129
    5DOPE   H7Y  613   4.138   0.837   4.267
    5DOPE   C38  614   3.979   0.928   4.152
    5DOPE   H8X  615   3.904   0.925   4.234
    5DOPE   H8Y  616   3.971   0.832   4.097
    5DOPE   C39  617   3.954   1.041   4.055
    5DOPE   H9X  618   4.033   1.053   3.979
    5DOPE  C310  619   3.847   1.123   4.049
    5DOPE  H10X  620   3.844   1.200   3.970
    5DOPE  C311  621   3.728   1.123   4.141
    5DOPE  H11X  622   3.640   1.079   4.089
    5DOPE  H11Y  623   3.746   1.062   4.232
    5DOPE  C312  624   3.693   1.265   4.187
    5DOPE  H12X  625   3.663   1.326   4.099
    5DOPE  H12Y  626   3.785   1.311   4.230
    5DOPE  C313  627   3.583   1.271   4.293
    5DOPE  H13X  628   3.612   1.206   4.378
    5DOPE  H13Y  629   3.575   1.376   4.331
    5DOPE  C314  630   3.444   1.228   4.244
    5DOPE  H14X  631   3.448   1.124   4.204
    5DOPE  H14Y  632   3.412   1.296   4.161
    5DOPE  C315  633   3.338   1.233   4.355
    5DOPE  H15X  634   3.334   1.337   4.396
    5DOPE  H15Y  635   3.369   1.165   4.437
    5DOPE  C316  636   3.198   1.192   4.307
    5DOPE  H16X  637   3.206   1.091   4.260
    5DOPE  H16Y  638   3.164   1.263   4.228
    5DOPE  C317  639   3.094   1.186   4.419
    5DOPE  H17X  640   3.000   1.144   4.377
    5DOPE  H17Y  641   3.130   1.116   4.497
    5DOPE  C318  642   3.061   1.321   4.484
    5DOPE  H18X  643   2.984   1.308   4.563
    5DOPE  H18Y  644   3.152   1.364   4.532
    5DOPE  H18Z  645   3.023   1.392   4.409
    6DOPE     N  646   0.807   1.938   3.771
    6DOPE   HN1  647   0.787   1.858   3.837
    6DOPE   HN2  648   0.911   1.955   3.772
    6DOPE   HN3  649   0.756   2.024   3.806
    6DOPE   C12  650   0.769   1.908   3.630
    6DOPE  H12A  651   0.826   1.978   3.566
    6DOPE  H12B  652   0.662   1.931   3.622
    6DOPE   C11  653   0.801   1.762   3.592
    6DOPE  H11A  654   0.900   1.734   3.632
    6DOPE  H11B  655   0.808   1.759   3.481
    6DOPE     P  656   0.673   1.542   3.563
    6DOPE   O13  657   0.650   1.435   3.663
    6DOPE   O14  658   0.783   1.517   3.466
    6DOPE   O11  659   0.536   1.571   3.488
    6DOPE   O12  660   0.701   1.675   3.642
    6DOPE    C1  661   0.513   1.554   3.348
    6DOPE    HA  662   0.595   1.495   3.302
    6DOPE    HB  663   0.420   1.495   3.333
    6DOPE    C2  664   0.499   1.687   3.263
    6DOPE    HS  665   0.539   1.667   3.161
    6DOPE   O21  666   0.364   1.736   3.256
    6DOPE   C21  667   0.300   1.691   3.150
    6DOPE   O22  668   0.325   1.584   3.096
    6DOPE   C22  669   0.199   1.793   3.095
    6DOPE   H2R  670   0.102   1.740   3.081
    6DOPE   H2S  671   0.234   1.828   2.996
    6DOPE    C3  672   0.582   1.804   3.320
    6DOPE    HX  673   0.689   1.775   3.318
    6DOPE    HY  674   0.570   1.894   3.257
    6DOPE   O31  675   0.541   1.829   3.455
    6DOPE   C31  676   0.448   1.922   3.471
    6DOPE   O32  677   0.456   2.037   3.433
    6DOPE   C32  678   0.328   1.855   3.535
    6DOPE   H2X  679   0.244   1.848   3.463
    6DOPE   H2Y  680   0.355   1.751   3.563
    6DOPE   C23  681   0.174   1.916   3.186
    6DOPE   H3R  682   0.154   1.880   3.288
    6DOPE   H3S  683   0.081   1.967   3.154
    6DOPE   C24  684   0.284   2.023   3.188
    6DOPE   H4R  685   0.383   1.974   3.195
    6DOPE   H4S  686   0.268   2.085   3.279
    6DOPE   C25  687   0.288   2.121   3.070
    6DOPE   H5R  688   0.191   2.176   3.066
    6DOPE   H5S  689   0.302   2.066   2.975
    6DOPE   C26  690   0.401   2.225   3.087
    6DOPE   H6R  691   0.500   2.175   3.075
    6DOPE   H6S  692   0.395   2.265   3.191
    6DOPE   C27  693   0.391   2.345   2.992
    6DOPE   H7R  694   0.465   2.422   3.024
    6DOPE   H7S  695   0.290   2.389   3.001
    6DOPE   C28  696   0.419   2.310   2.845
    6DOPE   H8R  697   0.358   2.222   2.816
    6DOPE   H8S  698   0.526   2.280   2.835
    6DOPE   C29  699   0.384   2.425   2.754
    6DOPE   H9R  700   0.276   2.448   2.749
    6DOPE  C210  701   0.467   2.496   2.676
    6DOPE  H10R  702   0.425   2.576   2.613
    6DOPE  C211  703   0.617   2.484   2.671
    6DOPE  H11R  704   0.649   2.417   2.588
    6DOPE  H11S  705   0.657   2.441   2.765
    6DOPE  C212  706   0.683   2.621   2.649
    6DOPE  H12R  707   0.635   2.695   2.716
    6DOPE  H12S  708   0.666   2.653   2.544
    6DOPE  C213  709   0.834   2.623   2.679
    6DOPE  H13R  710   0.846   2.599   2.787
    6DOPE  H13S  711   0.871   2.726   2.662
    6DOPE  C214  712   0.918   2.523   2.598
    6DOPE  H14R  713   0.914   2.550   2.491
    6DOPE  H14S  714   0.876   2.421   2.609
    6DOPE  C215  715   1.065   2.517   2.643
    6DOPE  H15R  716   1.118   2.439   2.584
    6DOPE  H15S  717   1.068   2.486   2.750
    6DOPE  C216  718   1.140   2.650   2.630
    6DOPE  H16R  719   1.085   2.730   2.683
    6DOPE  H16S  720   1.145   2.677   2.522
    6DOPE  C217  721   1.283   2.646   2.687
    6DOPE  H17R  722   1.342   2.570   2.633
    6DOPE  H17S  723   1.277   2.615   2.794
    6DOPE  C218  724   1.354   2.781   2.679
    6DOPE  H18R  725   1.298   2.859   2.734
    6DOPE  H18S  726   1.364   2.813   2.573
    6DOPE  H18T  727   1.456   2.773   2.723
    6DOPE   C33  728   0.285   1.931   3.659
    6DOPE   H3X  729   0.372   1.975   3.711
    6DOPE   H3Y  730   0.241   1.853   3.725
    6DOPE   C34  731   0.179   2.038   3.636
    6DOPE   H4X  732   0.211   2.129   3.691
    6DOPE   H4Y  733   0.171   2.063   3.528
    6DOPE   C35  734   0.042   1.998   3.691
    6DOPE   H5X  735   0.054   1.926   3.774
    6DOPE   H5Y  736   4.339   1.947   3.611
    6DOPE   C36  737   4.323   2.118   3.747
    6DOPE   H6X  738   4.302   2.190   3.666
    6DOPE   H6Y  739   0.029   2.169   3.823
    6DOPE   C37  740   4.192   2.074   3.811
    6DOPE   H7X  741   4.132   2.028   3.729
    6DOPE   H7Y  742   4.210   1.995   3.888
    6DOPE   C38  743   4.113   2.189   3.874
    6DOPE   H8X  744   4.128   2.280   3.812
    6DOPE   H8Y  745   4.154   2.211   3.975
    6DOPE   C39  746   3.968   2.148   3.881
    6DOPE   H9X  747   3.946   2.071   3.956
    6DOPE  C310  748   3.868   2.196   3.805
    6DOPE  H10X  749   3.767   2.156   3.821
    6DOPE  C311  750   3.878   2.301   3.698
    6DOPE  H11X  751   3.822   2.392   3.727
    6DOPE  H11Y  752   3.983   2.333   3.680
    6DOPE  C312  753   3.823   2.253   3.563
    6DOPE  H12X  754   3.875   2.159   3.532
    6DOPE  H12Y  755   3.847   2.331   3.487
    6DOPE  C313  756   3.672   2.228   3.561
    6DOPE  H13X  757   3.649   2.135   3.617
    6DOPE  H13Y  758   3.620   2.313   3.611
    6DOPE  C314  759   3.621   2.217   3.417
    6DOPE  H14X  760   3.683   2.144   3.361
    6DOPE  H14Y  761   3.633   2.316   3.369
    6DOPE  C315  762   3.474   2.173   3.408
    6DOPE  H15X  763   3.416   2.223   3.489
    6DOPE  H15Y  764   3.469   2.063   3.424
    6DOPE  C316  765   3.410   2.209   3.273
    6DOPE  H16X  766   3.319   2.147   3.259
    6DOPE  H16Y  767   3.481   2.184   3.191
    6DOPE  C317  768   3.370   2.357   3.264
    6DOPE  H17X  769   3.304   2.382   3.350
    6DOPE  H17Y  770   3.461   2.419   3.273
    6DOPE  C318  771   3.297   2.394   3.135
    6DOPE  H18X  772   3.360   2.370   3.046
    6DOPE  H18Y  773   3.202   2.337   3.127
    6DOPE  H18Z  774   3.274   2.502   3.133
    7DOPE     N  775   1.543   1.578   2.034
    7DOPE   HN1  776   1.502   1.634   2.114
    7DOPE   HN2  777   1.498   1.483   2.034
    7DOPE   HN3  778   1.645   1.561   2.052
    7DOPE   C12  779   1.530   1.649   1.903
    7DOPE  H12A  780   1.423   1.659   1.880
    7DOPE  H12B  781   1.578   1.583   1.826
    7DOPE   C11  782   1.601   1.785   1.907
    7DOPE  H11A  783   1.606   1.828   1.804
    7DOPE  H11B  784   1.706   1.770   1.940
    7DOPE     P  785   1.441   1.980   1.939
    7DOPE   O13  786   1.348   2.024   2.045
    7DOPE   O14  787   1.376   1.925   1.819
    7DOPE   O11  788   1.536   2.100   1.901
    7DOPE   O12  789   1.536   1.871   2.000
    7DOPE    C1  790   1.652   2.125   1.981
    7DOPE    HA  791   1.716   2.201   1.930
    7DOPE    HB  792   1.714   2.033   1.991
    7DOPE    C2  793   1.621   2.178   2.124
    7DOPE    HS  794   1.548   2.109   2.171
    7DOPE   O21  795   1.565   2.310   2.113
    7DOPE   C21  796   1.510   2.352   2.225
    7DOPE   O22  797   1.497   2.284   2.326
    7DOPE   C22  798   1.464   2.496   2.210
    7DOPE   H2R  799   1.356   2.495   2.184
    7DOPE   H2S  800   1.519   2.546   2.128
    7DOPE    C3  801   1.748   2.177   2.214
    7DOPE    HX  802   1.797   2.078   2.199
    7DOPE    HY  803   1.719   2.185   2.321
    7DOPE   O31  804   1.837   2.285   2.180
    7DOPE   C31  805   1.950   2.276   2.248
    7DOPE   O32  806   1.983   2.181   2.318
    7DOPE   C32  807   2.030   2.403   2.227
    7DOPE   H2X  808   2.046   2.419   2.119
    7DOPE   H2Y  809   1.972   2.488   2.269
    7DOPE   C23  810   1.484   2.571   2.342
    7DOPE   H3R  811   1.445   2.511   2.427
    7DOPE   H3S  812   1.424   2.665   2.339
    7DOPE   C24  813   1.630   2.611   2.369
    7DOPE   H4R  814   1.662   2.685   2.293
    7DOPE   H4S  815   1.695   2.521   2.359
    7DOPE   C25  816   1.649   2.669   2.510
    7DOPE   H5R  817   1.624   2.591   2.584
    7DOPE   H5S  818   1.578   2.754   2.524
    7DOPE   C26  819   1.791   2.721   2.537
    7DOPE   H6R  820   1.865   2.656   2.485
    7DOPE   H6S  821   1.811   2.715   2.646
    7DOPE   C27  822   1.808   2.867   2.494
    7DOPE   H7R  823   1.733   2.927   2.550
    7DOPE   H7S  824   1.785   2.877   2.385
    7DOPE   C28  825   1.947   2.927   2.522
    7DOPE   H8R  826   1.971   2.910   2.629
    7DOPE   H8S  827   1.940   3.037   2.508
    7DOPE   C29  828   2.053   2.867   2.434
    7DOPE   H9R  829   2.089   2.768   2.468
    7DOPE  C210  830   2.109   2.922   2.325
    7DOPE  H10R  831   2.187   2.865   2.271
    7DOPE  C211  832   2.075   3.055   2.263
    7DOPE  H11R  833   2.167   3.113   2.244
    7DOPE  H11S  834   2.010   3.117   2.329
    7DOPE  C212  835   2.001   3.031   2.130
    7DOPE  H12R  836   1.906   2.980   2.153
    7DOPE  H12S  837   2.063   2.963   2.067
    7DOPE  C213  838   1.970   3.157   2.048
    7DOPE  H13R  839   1.918   3.125   1.955
    7DOPE  H13S  840   2.066   3.205   2.018
    7DOPE  C214  841   1.882   3.260   2.120
    7DOPE  H14R  842   1.936   3.292   2.213
    7DOPE  H14S  843   1.786   3.214   2.150
    7DOPE  C215  844   1.854   3.387   2.037
    7DOPE  H15R  845   1.950   3.427   1.999
    7DOPE  H15S  846   1.810   3.464   2.104
    7DOPE  C216  847   1.758   3.366   1.919
    7DOPE  H16R  848   1.661   3.329   1.957
    7DOPE  H16S  849   1.800   3.289   1.850
    7DOPE  C217  850   1.736   3.496   1.840
    7DOPE  H17R  851   1.834   3.529   1.799
    7DOPE  H17S  852   1.701   3.574   1.911
    7DOPE  C218  853   1.636   3.485   1.725
    7DOPE  H18R  854   1.626   3.583   1.674
    7DOPE  H18S  855   1.536   3.456   1.764
    7DOPE  H18T  856   1.669   3.410   1.651
    7DOPE   C33  857   2.166   2.393   2.299
    7DOPE   H3X  858   2.232   2.324   2.243
    7DOPE   H3Y  859   2.152   2.352   2.401
    7DOPE   C34  860   2.231   2.531   2.310
    7DOPE   H4X  861   2.240   2.576   2.209
    7DOPE   H4Y  862   2.164   2.597   2.370
    7DOPE   C35  863   2.369   2.530   2.377
    7DOPE   H5X  864   2.438   2.468   2.316
    7DOPE   H5Y  865   2.361   2.485   2.478
    7DOPE   C36  866   2.426   2.672   2.388
    7DOPE   H6X  867   2.359   2.732   2.453
    7DOPE   H6Y  868   2.427   2.719   2.287
    7DOPE   C37  869   2.568   2.676   2.446
    7DOPE   H7X  870   2.568   2.627   2.545
    7DOPE   H7Y  871   2.636   2.619   2.379
    7DOPE   C38  872   2.619   2.820   2.461
    7DOPE   H8X  873   2.549   2.874   2.528
    7DOPE   H8Y  874   2.614   2.870   2.362
    7DOPE   C39  875   2.760   2.826   2.513
    7DOPE   H9X  876   2.839   2.825   2.436
    7DOPE  C310  877   2.794   2.843   2.642
    7DOPE  H10X  878   2.901   2.847   2.669
    7DOPE  C311  879   2.698   2.843   2.758
    7DOPE  H11X  880   2.607   2.785   2.735
    7DOPE  H11Y  881   2.746   2.795   2.846
    7DOPE  C312  882   2.655   2.985   2.799
    7DOPE  H12X  883   2.600   3.032   2.714
    7DOPE  H12Y  884   2.745   3.047   2.820
    7DOPE  C313  885   2.564   2.984   2.922
    7DOPE  H13X  886   2.469   3.036   2.899
    7DOPE  H13Y  887   2.542   2.878   2.948
    7DOPE  C314  888   2.626   3.055   3.042
    7DOPE  H14X  889   2.628   3.164   3.021
    7DOPE  H14Y  890   2.731   3.020   3.052
    7DOPE  C315  891   2.558   3.030   3.177
    7DOPE  H15X  892   2.449   3.050   3.170
    7DOPE  H15Y  893   2.600   3.101   3.251
    7DOPE  C316  894   2.582   2.887   3.229
    7DOPE  H16X  895   2.682   2.853   3.195
    7DOPE  H16Y  896   2.505   2.820   3.186
    7DOPE  C317  897   2.579   2.877   3.383
    7DOPE  H17X  898   2.490   2.931   3.421
    7DOPE  H17Y  899   2.567   2.769   3.410
    7DOPE  C318  900   2.705   2.930   3.452
    7DOPE  H18X  901   2.696   2.917   3.563
    7DOPE  H18Y  902   2.794   2.874   3.418
    7DOPE  H18Z  903   2.719   3.038   3.430
    8DOPE     N  904   1.041   0.642   2.021
    8DOPE   HN1  905   1.019   0.540   2.012
    8DOPE   HN2  906   1.116   0.653   2.093
    8DOPE   HN3  907   1.077   0.676   1.928
    8DOPE   C12  908   0.920   0.719   2.065
    8DOPE  H12A  909   0.953   0.823   2.082
    8DOPE  H12B  910   0.887   0.674   2.160
    8DOPE   C11  911   0.807   0.715   1.961
    8DOPE  H11A  912   0.833   0.781   1.876
    8DOPE  H11B  913   0.714   0.755   2.009
    8DOPE     P  914   0.661   0.548   1.836
    8DOPE   O13  915   0.662   0.401   1.814
    8DOPE   O14  916   0.660   0.629   1.711
    8DOPE   O11  917   0.540   0.590   1.928
    8DOPE   O12  918   0.790   0.581   1.918
    8DOPE    C1  919   0.538   0.559   2.068
    8DOPE    HA  920   0.502   0.647   2.125
    8DOPE    HB  921   0.640   0.536   2.106
    8DOPE    C2  922   0.447   0.439   2.104
    8DOPE    HS  923   0.514   0.365   2.153
    8DOPE   O21  924   0.386   0.386   1.986
    8DOPE   C21  925   0.361   0.257   1.996
    8DOPE   O22  926   0.401   0.184   2.086
    8DOPE   C22  927   0.272   0.214   1.879
    8DOPE   H2R  928   0.233   0.112   1.896
    8DOPE   H2S  929   0.335   0.213   1.787
    8DOPE    C3  930   0.335   0.478   2.206
    8DOPE    HX  931   0.269   0.552   2.156
    8DOPE    HY  932   0.381   0.525   2.295
    8DOPE   O31  933   0.259   0.363   2.248
    8DOPE   C31  934   0.147   0.391   2.313
    8DOPE   O32  935   0.108   0.504   2.340
    8DOPE   C32  936   0.076   0.261   2.349
    8DOPE   H2X  937   4.323   0.272   2.336
    8DOPE   H2Y  938   0.112   0.183   2.278
    8DOPE   C23  939   0.152   0.310   1.855
    8DOPE   H3R  940   0.118   0.292   1.751
    8DOPE   H3S  941   0.183   0.416   1.863
    8DOPE   C24  942   0.031   0.283   1.946
    8DOPE   H4R  943   0.062   0.289   2.052
    8DOPE   H4S  944   4.352   0.180   1.926
    8DOPE   C25  945   4.270   0.381   1.923
    8DOPE   H5R  946   4.252   0.391   1.814
    8DOPE   H5S  947   4.296   0.480   1.964
    8DOPE   C26  948   4.140   0.330   1.988
    8DOPE   H6R  949   4.156   0.314   2.097
    8DOPE   H6S  950   4.116   0.232   1.941
    8DOPE   C27  951   4.015   0.419   1.969
    8DOPE   H7R  952   4.001   0.439   1.860
    8DOPE   H7S  953   4.030   0.515   2.021
    8DOPE   C28  954   3.888   0.352   2.024
    8DOPE   H8R  955   3.906   0.326   2.130
    8DOPE   H8S  956   3.876   0.256   1.970
    8DOPE   C29  957   3.760   0.430   2.007
    8DOPE   H9R  958   3.722   0.434   1.904
    8DOPE  C210  959   3.685   0.485   2.105
    8DOPE  H10R  960   3.592   0.536   2.077
    8DOPE  C211  961   3.718   0.491   2.251
    8DOPE  H11R  962   3.713   0.597   2.284
    8DOPE  H11S  963   3.821   0.455   2.272
    8DOPE  C212  964   3.621   0.411   2.341
    8DOPE  H12R  965   3.628   0.303   2.315
    8DOPE  H12S  966   3.517   0.445   2.322
    8DOPE  C213  967   3.655   0.430   2.489
    8DOPE  H13R  968   3.642   0.538   2.514
    8DOPE  H13S  969   3.762   0.404   2.504
    8DOPE  C214  970   3.570   0.347   2.586
    8DOPE  H14R  971   3.578   0.240   2.559
    8DOPE  H14S  972   3.464   0.378   2.578
    8DOPE  C215  973   3.618   0.365   2.731
    8DOPE  H15R  974   3.611   0.472   2.759
    8DOPE  H15S  975   3.726   0.336   2.735
    8DOPE  C216  976   3.540   0.281   2.833
    8DOPE  H16R  977   3.550   0.173   2.808
    8DOPE  H16S  978   3.432   0.308   2.826
    8DOPE  C217  979   3.587   0.303   2.978
    8DOPE  H17R  980   3.519   0.248   3.046
    8DOPE  H17S  981   3.577   0.412   3.002
    8DOPE  C218  982   3.731   0.260   3.006
    8DOPE  H18R  983   3.743   0.151   2.989
    8DOPE  H18S  984   3.758   0.283   3.111
    8DOPE  H18T  985   3.802   0.314   2.939
    8DOPE   C33  986   0.109   0.216   2.492
    8DOPE   H3X  987   0.028   0.246   2.561
    8DOPE   H3Y  988   0.203   0.268   2.524
    8DOPE   C34  989   0.136   0.065   2.503
    8DOPE   H4X  990   0.042   0.007   2.491
    8DOPE   H4Y  991   0.203   0.039   2.418
    8DOPE   C35  992   0.209   0.023   2.631
    8DOPE   H5X  993   0.136   0.000   2.712
    8DOPE   H5Y  994   0.271   0.109   2.665
    8DOPE   C36  995   0.304   4.261   2.609
    8DOPE   H6X  996   0.362   4.280   2.516
    8DOPE   H6Y  997   0.244   4.169   2.592
    8DOPE   C37  998   0.405   4.239   2.723
    8DOPE   H7X  999   0.356   4.182   2.804
    8DOPE   H7Y 1000   0.432   4.339   2.764
    8DOPE   C38 1001   0.535   4.170   2.678
    8DOPE   H8X 1002   0.578   4.227   2.593
    8DOPE   H8Y 1003   0.510   4.069   2.640
    8DOPE   C39 1004   0.636   4.163   2.790
    8DOPE   H9X 1005   0.634   4.249   2.859
    8DOPE  C310 1006   0.722   4.063   2.817
    8DOPE  H10X 1007   0.788   4.072   2.904
    8DOPE  C311 1008   0.742   3.939   2.734
    8DOPE  H11X 1009   0.698   3.850   2.784
    8DOPE  H11Y 1010   0.693   3.949   2.635
    8DOPE  C312 1011   0.892   3.910   2.708
    8DOPE  H12X 1012   0.942   4.003   2.673
    8DOPE  H12Y 1013   0.898   3.835   2.626
    8DOPE  C313 1014   0.967   3.852   2.829
    8DOPE  H13X 1015   0.968   3.926   2.912
    8DOPE  H13Y 1016   0.913   3.762   2.863
    8DOPE  C314 1017   1.111   3.811   2.794
    8DOPE  H14X 1018   1.173   3.902   2.776
    8DOPE  H14Y 1019   1.108   3.753   2.700
    8DOPE  C315 1020   1.179   3.724   2.901
    8DOPE  H15X 1021   1.275   3.685   2.858
    8DOPE  H15Y 1022   1.114   3.636   2.922
    8DOPE  C316 1023   1.211   3.796   3.032
    8DOPE  H16X 1024   1.118   3.834   3.078
    8DOPE  H16Y 1025   1.277   3.883   3.011
    8DOPE  C317 1026   1.282   3.704   3.133
    8DOPE  H17X 1027   1.215   3.618   3.156
    8DOPE  H17Y 1028   1.374   3.662   3.085
    8DOPE  C318 1029   1.322   3.772   3.264
    8DOPE  H18X 1030   1.232   3.813   3.316
    8DOPE  H18Y 1031   1.371   3.699   3.332
    8DOPE  H18Z 1032   1.393   3.855   3.245
    9DOPE     N 1033   2.495   3.825   1.434
    9DOPE   HN1 1034   2.521   3.753   1.362
    9DOPE   HN2 1035   2.523   3.920   1.394
    9DOPE   HN3 1036   2.550   3.804   1.520
    9DOPE   C12 1037   2.347   3.811   1.449
    9DOPE  H12A 1038   2.327   3.741   1.533
    9DOPE  H12B 1039   2.312   3.766   1.354
    9DOPE   C11 1040   2.273   3.943   1.465
    9DOPE  H11A 1041   2.171   3.922   1.424
    9DOPE  H11B 1042   2.321   4.022   1.402
    9DOPE     P 1043   2.150   4.082   1.624
    9DOPE   O13 1044   2.027   4.011   1.588
    9DOPE   O14 1045   2.176   4.207   1.548
    9DOPE   O11 1046   2.152   4.107   1.781
    9DOPE   O12 1047   2.271   3.984   1.601
    9DOPE    C1 1048   2.159   3.989   1.864
    9DOPE    HA 1049   2.195   4.017   1.965
    9DOPE    HB 1050   2.235   3.917   1.824
    9DOPE    C2 1051   2.024   3.913   1.882
    9DOPE    HS 1052   1.953   3.951   1.805
    9DOPE   O21 1053   1.973   3.943   2.013
    9DOPE   C21 1054   1.844   3.911   2.022
    9DOPE   O22 1055   1.778   3.863   1.932
    9DOPE   C22 1056   1.790   3.947   2.160
    9DOPE   H2R 1057   1.827   4.048   2.189
    9DOPE   H2S 1058   1.825   3.873   2.234
    9DOPE    C3 1059   2.044   3.759   1.856
    9DOPE    HX 1060   2.060   3.749   1.747
    9DOPE    HY 1061   1.952   3.702   1.879
    9DOPE   O31 1062   2.159   3.702   1.923
    9DOPE   C31 1063   2.135   3.659   2.046
    9DOPE   O32 1064   2.030   3.672   2.106
    9DOPE   C32 1065   2.259   3.590   2.101
    9DOPE   H2X 1066   2.349   3.650   2.080
    9DOPE   H2Y 1067   2.247   3.579   2.211
    9DOPE   C23 1068   1.636   3.948   2.153
    9DOPE   H3R 1069   1.600   3.846   2.125
    9DOPE   H3S 1070   1.604   4.019   2.074
    9DOPE   C24 1071   1.565   3.988   2.284
    9DOPE   H4R 1072   1.455   3.992   2.262
    9DOPE   H4S 1073   1.596   4.090   2.314
    9DOPE   C25 1074   1.587   3.890   2.400
    9DOPE   H5R 1075   1.579   3.787   2.360
    9DOPE   H5S 1076   1.689   3.905   2.440
    9DOPE   C26 1077   1.483   3.905   2.512
    9DOPE   H6R 1078   1.383   3.882   2.469
    9DOPE   H6S 1079   1.482   4.010   2.547
    9DOPE   C27 1080   1.507   3.812   2.632
    9DOPE   H7R 1081   1.517   3.706   2.599
    9DOPE   H7S 1082   1.416   3.819   2.696
    9DOPE   C28 1083   1.627   3.852   2.720
    9DOPE   H8R 1084   1.646   3.960   2.701
    9DOPE   H8S 1085   1.595   3.844   2.826
    9DOPE   C29 1086   1.755   3.776   2.696
    9DOPE   H9R 1087   1.800   3.792   2.597
    9DOPE  C210 1088   1.821   3.702   2.787
    9DOPE  H10R 1089   1.915   3.653   2.757
    9DOPE  C211 1090   1.774   3.673   2.927
    9DOPE  H11R 1091   1.664   3.656   2.928
    9DOPE  H11S 1092   1.794   3.761   2.991
    9DOPE  C212 1093   1.840   3.550   2.992
    9DOPE  H12R 1094   1.803   3.543   3.096
    9DOPE  H12S 1095   1.950   3.566   2.996
    9DOPE  C213 1096   1.811   3.418   2.921
    9DOPE  H13R 1097   1.859   3.418   2.821
    9DOPE  H13S 1098   1.701   3.407   2.907
    9DOPE  C214 1099   1.862   3.296   2.999
    9DOPE  H14R 1100   1.816   3.295   3.100
    9DOPE  H14S 1101   1.973   3.304   3.011
    9DOPE  C215 1102   1.829   3.164   2.928
    9DOPE  H15R 1103   1.879   3.162   2.829
    9DOPE  H15S 1104   1.720   3.158   2.912
    9DOPE  C216 1105   1.874   3.041   3.009
    9DOPE  H16R 1106   1.822   3.043   3.108
    9DOPE  H16S 1107   1.983   3.048   3.029
    9DOPE  C217 1108   1.843   2.908   2.939
    9DOPE  H17R 1109   1.900   2.904   2.844
    9DOPE  H17S 1110   1.735   2.905   2.913
    9DOPE  C218 1111   1.877   2.785   3.023
    9DOPE  H18R 1112   1.817   2.786   3.117
    9DOPE  H18S 1113   1.984   2.785   3.051
    9DOPE  H18T 1114   1.854   2.692   2.967
    9DOPE   C33 1115   2.270   3.450   2.039
    9DOPE   H3X 1116   2.305   3.460   1.934
    9DOPE   H3Y 1117   2.171   3.401   2.038
    9DOPE   C34 1118   2.366   3.360   2.118
    9DOPE   H4X 1119   2.464   3.410   2.125
    9DOPE   H4Y 1120   2.326   3.349   2.222
    9DOPE   C35 1121   2.386   3.219   2.060
    9DOPE   H5X 1122   2.289   3.165   2.058
    9DOPE   H5Y 1123   2.454   3.164   2.128
    9DOPE   C36 1124   2.444   3.217   1.918
    9DOPE   H6X 1125   2.531   3.287   1.913
    9DOPE   H6Y 1126   2.367   3.254   1.847
    9DOPE   C37 1127   2.492   3.078   1.872
    9DOPE   H7X 1128   2.413   3.003   1.893
    9DOPE   H7Y 1129   2.509   3.081   1.762
    9DOPE   C38 1130   2.624   3.037   1.940
    9DOPE   H8X 1131   2.608   3.033   2.050
    9DOPE   H8Y 1132   2.697   3.118   1.920
    9DOPE   C39 1133   2.674   2.903   1.893
    9DOPE   H9X 1134   2.606   2.819   1.915
    9DOPE  C310 1135   2.790   2.878   1.830
    9DOPE  H10X 1136   2.814   2.774   1.803
    9DOPE  C311 1137   2.897   2.977   1.792
    9DOPE  H11X 1138   2.879   3.078   1.835
    9DOPE  H11Y 1139   2.995   2.942   1.830
    9DOPE  C312 1140   2.903   2.991   1.639
    9DOPE  H12X 1141   2.801   3.015   1.601
    9DOPE  H12Y 1142   2.933   2.894   1.594
    9DOPE  C313 1143   2.999   3.101   1.590
    9DOPE  H13X 1144   3.000   3.100   1.479
    9DOPE  H13Y 1145   2.960   3.199   1.623
    9DOPE  C314 1146   3.142   3.086   1.642
    9DOPE  H14X 1147   3.184   2.988   1.610
    9DOPE  H14Y 1148   3.139   3.086   1.753
    9DOPE  C315 1149   3.235   3.199   1.599
    9DOPE  H15X 1150   3.325   3.199   1.664
    9DOPE  H15Y 1151   3.183   3.296   1.615
    9DOPE  C316 1152   3.283   3.192   1.453
    9DOPE  H16X 1153   3.334   3.288   1.429
    9DOPE  H16Y 1154   3.194   3.183   1.385
    9DOPE  C317 1155   3.381   3.078   1.423
    9DOPE  H17X 1156   3.334   2.981   1.447
    9DOPE  H17Y 1157   3.402   3.078   1.313
    9DOPE  C318 1158   3.515   3.088   1.497
    9DOPE  H18X 1159   3.498   3.088   1.607
    9DOPE  H18Y 1160   3.579   3.001   1.472
    9DOPE  H18Z 1161   3.568   3.181   1.469
   10DOPE     N 1162   0.583   0.189   2.351
   10DOPE   HN1 1163   0.674   0.139   2.363
   10DOPE   HN2 1164   0.538   0.159   2.262
   10DOPE   HN3 1165   0.610   0.291   2.342
   10DOPE   C12 1166   0.495   0.166   2.470
   10DOPE  H12A 1167   0.529   0.071   2.516
   10DOPE  H12B 1168   0.392   0.154   2.432
   10DOPE   C11 1169   0.499   0.279   2.576
   10DOPE  H11A 1170   0.605   0.305   2.596
   10DOPE  H11B 1171   0.454   0.240   2.670
   10DOPE     P 1172   0.411   0.507   2.637
   10DOPE   O13 1173   0.379   0.633   2.566
   10DOPE   O14 1174   0.531   0.511   2.723
   10DOPE   O11 1175   0.288   0.464   2.726
   10DOPE   O12 1176   0.426   0.392   2.530
   10DOPE    C1 1177   0.154   0.493   2.686
   10DOPE    HA 1178   0.091   0.404   2.707
   10DOPE    HB 1179   0.148   0.513   2.577
   10DOPE    C2 1180   0.090   0.613   2.762
   10DOPE    HS 1181   0.155   0.702   2.746
   10DOPE   O21 1182   0.080   0.575   2.900
   10DOPE   C21 1183   0.104   0.672   2.986
   10DOPE   O22 1184   0.148   0.783   2.958
   10DOPE   C22 1185   0.071   0.622   3.127
   10DOPE   H2R 1186   0.164   0.580   3.171
   10DOPE   H2S 1187   4.351   0.543   3.122
   10DOPE    C3 1188   4.304   0.643   2.706
   10DOPE    HX 1189   4.250   0.546   2.707
   10DOPE    HY 1190   4.312   0.673   2.600
   10DOPE   O31 1191   4.229   0.736   2.787
   10DOPE   C31 1192   4.216   0.859   2.737
   10DOPE   O32 1193   4.272   0.900   2.636
   10DOPE   C32 1194   4.121   0.940   2.826
   10DOPE   H2X 1195   4.024   0.887   2.835
   10DOPE   H2Y 1196   4.168   0.946   2.927
   10DOPE   C23 1197   0.021   0.737   3.216
   10DOPE   H3R 1198   0.089   0.824   3.208
   10DOPE   H3S 1199   0.024   0.702   3.321
   10DOPE   C24 1200   4.233   0.777   3.184
   10DOPE   H4R 1201   4.168   0.689   3.201
   10DOPE   H4S 1202   4.226   0.803   3.076
   10DOPE   C25 1203   4.178   0.895   3.265
   10DOPE   H5R 1204   4.070   0.906   3.240
   10DOPE   H5S 1205   4.228   0.990   3.236
   10DOPE   C26 1206   4.190   0.878   3.417
   10DOPE   H6R 1207   4.294   0.901   3.449
   10DOPE   H6S 1208   4.170   0.771   3.442
   10DOPE   C27 1209   4.093   0.965   3.497
   10DOPE   H7R 1210   3.990   0.945   3.458
   10DOPE   H7S 1211   4.116   1.073   3.479
   10DOPE   C28 1212   4.096   0.935   3.647
   10DOPE   H8R 1213   4.193   0.968   3.689
   10DOPE   H8S 1214   4.091   0.825   3.661
   10DOPE   C29 1215   3.981   1.001   3.718
   10DOPE   H9R 1216   4.004   1.099   3.763
   10DOPE  C210 1217   3.858   0.950   3.735
   10DOPE  H10R 1218   3.784   1.008   3.791
   10DOPE  C211 1219   3.806   0.819   3.680
   10DOPE  H11R 1220   3.885   0.759   3.632
   10DOPE  H11S 1221   3.729   0.841   3.602
   10DOPE  C212 1222   3.737   0.733   3.788
   10DOPE  H12R 1223   3.678   0.653   3.738
   10DOPE  H12S 1224   3.666   0.797   3.844
   10DOPE  C213 1225   3.834   0.666   3.887
   10DOPE  H13R 1226   3.908   0.741   3.920
   10DOPE  H13S 1227   3.888   0.584   3.836
   10DOPE  C214 1228   3.760   0.611   4.011
   10DOPE  H14R 1229   3.686   0.535   3.978
   10DOPE  H14S 1230   3.703   0.695   4.057
   10DOPE  C215 1231   3.850   0.550   4.119
   10DOPE  H15R 1232   3.786   0.524   4.206
   10DOPE  H15S 1233   3.923   0.626   4.155
   10DOPE  C216 1234   3.926   0.424   4.075
   10DOPE  H16R 1235   4.003   0.451   3.999
   10DOPE  H16S 1236   3.855   0.354   4.028
   10DOPE  C217 1237   3.994   0.353   4.193
   10DOPE  H17R 1238   3.917   0.332   4.271
   10DOPE  H17S 1239   4.069   0.422   4.238
   10DOPE  C218 1240   4.064   0.222   4.156
   10DOPE  H18R 1241   4.145   0.240   4.084
   10DOPE  H18S 1242   3.991   0.151   4.111
   10DOPE  H18T 1243   4.107   0.175   4.247
   10DOPE   C33 1244   4.101   1.083   2.774
   10DOPE   H3X 1245   4.195   1.124   2.734
   10DOPE   H3Y 1246   4.073   1.146   2.861
   10DOPE   C34 1247   3.992   1.097   2.667
   10DOPE   H4X 1248   4.031   1.160   2.584
   10DOPE   H4Y 1249   3.970   0.997   2.625
   10DOPE   C35 1250   3.861   1.161   2.717
   10DOPE   H5X 1251   3.823   1.103   2.804
   10DOPE   H5Y 1252   3.785   1.153   2.636
   10DOPE   C36 1253   3.875   1.309   2.755
   10DOPE   H6X 1254   3.913   1.366   2.668
   10DOPE   H6Y 1255   3.949   1.318   2.837
   10DOPE   C37 1256   3.742   1.372   2.801
   10DOPE   H7X 1257   3.675   1.381   2.713
   10DOPE   H7Y 1258   3.694   1.305   2.876
   10DOPE   C38 1259   3.760   1.511   2.865
   10DOPE   H8X 1260   3.660   1.559   2.874
   10DOPE   H8Y 1261   3.821   1.574   2.797
   10DOPE   C39 1262   3.822   1.497   3.002
   10DOPE   H9X 1263   3.759   1.446   3.076
   10DOPE  C310 1264   3.946   1.535   3.039
   10DOPE  H10X 1265   3.978   1.516   3.142
   10DOPE  C311 1266   4.048   1.607   2.953
   10DOPE  H11X 1267   4.112   1.532   2.902
   10DOPE  H11Y 1268   3.998   1.668   2.875
   10DOPE  C312 1269   4.140   1.698   3.035
   10DOPE  H12X 1270   4.211   1.748   2.966
   10DOPE  H12Y 1271   4.200   1.636   3.105
   10DOPE  C313 1272   4.068   1.806   3.118
   10DOPE  H13X 1273   4.010   1.871   3.048
   10DOPE  H13Y 1274   3.997   1.758   3.189
   10DOPE  C314 1275   4.166   1.894   3.197
   10DOPE  H14X 1276   4.233   1.943   3.123
   10DOPE  H14Y 1277   4.229   1.830   3.263
   10DOPE  C315 1278   4.099   2.003   3.281
   10DOPE  H15X 1279   4.038   1.956   3.361
   10DOPE  H15Y 1280   4.030   2.061   3.215
   10DOPE  C316 1281   4.200   2.100   3.343
   10DOPE  H16X 1282   4.265   2.141   3.263
   10DOPE  H16Y 1283   4.266   2.045   3.414
   10DOPE  C317 1284   4.134   2.218   3.415
   10DOPE  H17X 1285   4.047   2.252   3.354
   10DOPE  H17Y 1286   4.096   2.182   3.513
   10DOPE  C318 1287   4.226   2.338   3.438
   10DOPE  H18X 1288   4.258   2.382   3.341
   10DOPE  H18Y 1289   4.317   2.307   3.494
   10DOPE  H18Z 1290   4.173   2.417   3.496
   11DOPE     N 1291   2.357   0.148   0.099
   11DOPE   HN1 1292   2.381   0.154   0.200
   11DOPE   HN2 1293   2.329   0.243   0.065
   11DOPE   HN3 1294   2.269   0.088   0.096
   11DOPE   C12 1295   2.465   0.078   0.021
   11DOPE  H12A 1296   2.438   0.083   4.595
   11DOPE  H12B 1297   2.462   4.328   0.053
   11DOPE   C11 1298   2.605   0.135   0.046
   11DOPE  H11A 1299   2.614   0.160   0.154
   11DOPE  H11B 1300   2.618   0.229   4.671
   11DOPE     P 1301   2.789   0.057   4.569
   11DOPE   O13 1302   2.839   0.195   4.570
   11DOPE   O14 1303   2.707   0.016   4.453
   11DOPE   O11 1304   2.909   4.313   4.589
   11DOPE   O12 1305   2.703   0.035   0.017
   11DOPE    C1 1306   3.024   4.324   4.504
   11DOPE    HA 1307   3.044   0.074   4.479
   11DOPE    HB 1308   3.007   4.269   4.409
   11DOPE    C2 1309   3.153   4.271   4.574
   11DOPE    HS 1310   3.128   4.262   0.001
   11DOPE   O21 1311   3.190   4.139   4.530
   11DOPE   C21 1312   3.241   4.129   4.410
   11DOPE   O22 1313   3.247   4.216   4.325
   11DOPE   C22 1314   3.299   3.988   4.392
   11DOPE   H2R 1315   3.239   3.934   4.316
   11DOPE   H2S 1316   3.292   3.935   4.489
   11DOPE    C3 1317   3.275   0.010   4.569
   11DOPE    HX 1318   3.256   0.095   4.638
   11DOPE    HY 1319   3.283   0.052   4.466
   11DOPE   O31 1320   3.395   4.296   4.605
   11DOPE   C31 1321   3.505   0.010   4.583
   11DOPE   O32 1322   3.507   0.129   4.559
   11DOPE   C32 1323   3.628   4.278   4.590
   11DOPE   H2X 1324   3.599   4.173   4.614
   11DOPE   H2Y 1325   3.695   4.316   4.669
   11DOPE   C23 1326   3.446   3.991   4.347
   11DOPE   H3R 1327   3.502   4.064   4.408
   11DOPE   H3S 1328   3.451   4.022   4.241
   11DOPE   C24 1329   3.512   3.854   4.363
   11DOPE   H4R 1330   3.443   3.777   4.322
   11DOPE   H4S 1331   3.525   3.834   4.471
   11DOPE   C25 1332   3.648   3.839   4.293
   11DOPE   H5R 1333   3.716   3.920   4.328
   11DOPE   H5S 1334   3.633   3.850   4.184
   11DOPE   C26 1335   3.713   3.703   4.321
   11DOPE   H6R 1336   3.643   3.622   4.290
   11DOPE   H6S 1337   3.730   3.693   4.431
   11DOPE   C27 1338   3.846   3.683   4.247
   11DOPE   H7R 1339   3.916   3.764   4.275
   11DOPE   H7S 1340   3.826   3.689   4.137
   11DOPE   C28 1341   3.911   3.547   4.278
   11DOPE   H8R 1342   3.838   3.467   4.255
   11DOPE   H8S 1343   3.932   3.542   4.387
   11DOPE   C29 1344   4.040   3.531   4.200
   11DOPE   H9R 1345   4.111   3.614   4.213
   11DOPE  C210 1346   4.075   3.430   4.119
   11DOPE  H10R 1347   4.172   3.435   4.068
   11DOPE  C211 1348   3.996   3.306   4.085
   11DOPE  H11R 1349   3.971   3.306   3.977
   11DOPE  H11S 1350   3.899   3.306   4.140
   11DOPE  C212 1351   4.066   3.173   4.120
   11DOPE  H12R 1352   3.984   3.100   4.138
   11DOPE  H12S 1353   4.123   3.183   4.214
   11DOPE  C213 1354   4.154   3.112   4.010
   11DOPE  H13R 1355   4.258   3.150   4.018
   11DOPE  H13S 1356   4.114   3.142   3.911
   11DOPE  C214 1357   4.152   2.958   4.018
   11DOPE  H14R 1358   4.045   2.927   4.018
   11DOPE  H14S 1359   4.197   2.925   4.113
   11DOPE  C215 1360   4.220   2.884   3.901
   11DOPE  H15R 1361   4.330   2.883   3.917
   11DOPE  H15S 1362   4.199   2.938   3.806
   11DOPE  C216 1363   4.166   2.741   3.889
   11DOPE  H16R 1364   4.058   2.747   3.865
   11DOPE  H16S 1365   4.176   2.689   3.986
   11DOPE  C217 1366   4.234   2.655   3.781
   11DOPE  H17R 1367   4.161   2.579   3.746
   11DOPE  H17S 1368   4.260   2.719   3.694
   11DOPE  C218 1369   0.002   2.581   3.831
   11DOPE  H18R 1370   4.331   2.511   3.912
   11DOPE  H18S 1371   0.076   2.653   3.870
   11DOPE  H18T 1372   0.048   2.523   3.748
   11DOPE   C33 1373   3.697   4.285   4.454
   11DOPE   H3X 1374   3.708   0.035   4.423
   11DOPE   H3Y 1375   3.634   4.235   4.377
   11DOPE   C34 1376   3.837   4.223   4.452
   11DOPE   H4X 1377   3.834   4.120   4.493
   11DOPE   H4Y 1378   3.903   4.284   4.518
   11DOPE   C35 1379   3.895   4.221   4.310
   11DOPE   H5X 1380   3.856   4.310   4.256
   11DOPE   H5Y 1381   3.856   4.130   4.258
   11DOPE   C36 1382   4.048   4.224   4.302
   11DOPE   H6X 1383   4.084   4.317   4.352
   11DOPE   H6Y 1384   4.076   4.231   4.195
   11DOPE   C37 1385   4.118   4.103   4.364
   11DOPE   H7X 1386   4.096   4.099   4.473
   11DOPE   H7Y 1387   4.077   4.010   4.317
   11DOPE   C38 1388   4.270   4.109   4.341
   11DOPE   H8X 1389   4.307   4.204   4.384
   11DOPE   H8Y 1390   4.286   4.114   4.231
   11DOPE   C39 1391   4.341   3.992   4.404
   11DOPE   H9X 1392   4.312   3.970   4.508
   11DOPE  C310 1393   0.076   3.914   4.344
   11DOPE  H10X 1394   0.120   3.831   4.402
   11DOPE  C311 1395   0.128   3.929   4.204
   11DOPE  H11X 1396   0.079   3.855   4.136
   11DOPE  H11Y 1397   0.108   4.030   4.164
   11DOPE  C312 1398   0.280   3.906   4.197
   11DOPE  H12X 1399   0.301   3.801   4.229
   11DOPE  H12Y 1400   0.333   3.974   4.268
   11DOPE  C313 1401   0.337   3.926   4.056
   11DOPE  H13X 1402   0.437   3.877   4.051
   11DOPE  H13Y 1403   0.271   3.874   3.983
   11DOPE  C314 1404   0.355   4.073   4.016
   11DOPE  H14X 1405   0.465   4.093   4.008
   11DOPE  H14Y 1406   0.316   4.139   4.096
   11DOPE  C315 1407   0.290   4.110   3.881
   11DOPE  H15X 1408   0.317   4.032   3.807
   11DOPE  H15Y 1409   0.334   4.206   3.846
   11DOPE  C316 1410   0.137   4.127   3.885
   11DOPE  H16X 1411   0.091   4.037   3.929
   11DOPE  H16Y 1412   0.101   4.137   3.781
   11DOPE  C317 1413   0.091   4.252   3.962
   11DOPE  H17X 1414   0.123   4.244   4.068
   11DOPE  H17Y 1415   0.141   4.341   3.918
   11DOPE  C318 1416   4.296   4.275   3.958
   11DOPE  H18X 1417   4.270   0.010   4.014
   11DOPE  H18Y 1418   4.243   4.189   4.005
   11DOPE  H18Z 1419   4.261   4.286   3.853
   12DOPE     N 1420   3.441   3.969   1.137
   12DOPE   HN1 1421   3.535   3.937   1.103
   12DOPE   HN2 1422   3.381   3.885   1.154
   12DOPE   HN3 1423   3.401   4.028   1.061
   12DOPE   C12 1424   3.459   4.048   1.264
   12DOPE  H12A 1425   3.561   4.092   1.261
   12DOPE  H12B 1426   3.384   4.129   1.263
   12DOPE   C11 1427   3.441   3.965   1.393
   12DOPE  H11A 1428   3.477   4.022   1.481
   12DOPE  H11B 1429   3.332   3.948   1.408
   12DOPE     P 1430   3.656   3.827   1.416
   12DOPE   O13 1431   3.672   3.724   1.521
   12DOPE   O14 1432   3.716   3.959   1.443
   12DOPE   O11 1433   3.709   3.770   1.278
   12DOPE   O12 1434   3.504   3.838   1.384
   12DOPE    C1 1435   3.672   3.635   1.247
   12DOPE    HA 1436   3.578   3.603   1.299
   12DOPE    HB 1437   3.653   3.624   1.138
   12DOPE    C2 1438   3.785   3.537   1.288
   12DOPE    HS 1439   3.840   3.586   1.371
   12DOPE   O21 1440   3.870   3.511   1.176
   12DOPE   C21 1441   3.974   3.591   1.168
   12DOPE   O22 1442   4.003   3.680   1.247
   12DOPE   C22 1443   4.058   3.554   1.046
   12DOPE   H2R 1444   4.124   3.641   1.022
   12DOPE   H2S 1445   3.993   3.533   0.959
   12DOPE    C3 1446   3.728   3.403   1.344
   12DOPE    HX 1447   3.660   3.362   1.267
   12DOPE    HY 1448   3.666   3.427   1.433
   12DOPE   O31 1449   3.825   3.300   1.378
   12DOPE   C31 1450   3.907   3.330   1.478
   12DOPE   O32 1451   3.930   3.443   1.519
   12DOPE   C32 1452   3.966   3.207   1.543
   12DOPE   H2X 1453   4.076   3.208   1.529
   12DOPE   H2Y 1454   3.922   3.114   1.501
   12DOPE   C23 1455   4.145   3.433   1.080
   12DOPE   H3R 1456   4.189   3.445   1.181
   12DOPE   H3S 1457   4.228   3.430   1.006
   12DOPE   C24 1458   4.073   3.298   1.070
   12DOPE   H4R 1459   4.042   3.285   0.964
   12DOPE   H4S 1460   3.982   3.298   1.133
   12DOPE   C25 1461   4.161   3.180   1.111
   12DOPE   H5R 1462   4.264   3.194   1.072
   12DOPE   H5S 1463   4.119   3.089   1.064
   12DOPE   C26 1464   4.164   3.155   1.262
   12DOPE   H6R 1465   4.059   3.144   1.297
   12DOPE   H6S 1466   4.209   3.242   1.314
   12DOPE   C27 1467   4.241   3.027   1.297
   12DOPE   H7R 1468   4.346   3.040   1.263
   12DOPE   H7S 1469   4.196   2.943   1.240
   12DOPE   C28 1470   4.243   2.990   1.446
   12DOPE   H8R 1471   4.278   2.885   1.455
   12DOPE   H8S 1472   4.139   2.992   1.485
   12DOPE   C29 1473   4.332   3.085   1.523
   12DOPE   H9R 1474   4.303   3.191   1.516
   12DOPE  C210 1475   0.082   3.053   1.598
   12DOPE  H10R 1476   0.136   3.133   1.649
   12DOPE  C211 1477   0.138   2.915   1.620
   12DOPE  H11R 1478   0.249   2.918   1.618
   12DOPE  H11S 1479   0.106   2.843   1.541
   12DOPE  C212 1480   0.094   2.862   1.757
   12DOPE  H12R 1481   4.339   2.858   1.759
   12DOPE  H12S 1482   0.128   2.932   1.836
   12DOPE  C213 1483   0.148   2.722   1.788
   12DOPE  H13R 1484   0.258   2.727   1.798
   12DOPE  H13S 1485   0.124   2.656   1.702
   12DOPE  C214 1486   0.088   2.665   1.916
   12DOPE  H14R 1487   4.335   2.656   1.904
   12DOPE  H14S 1488   0.108   2.735   2.000
   12DOPE  C215 1489   0.145   2.527   1.954
   12DOPE  H15R 1490   0.095   2.493   2.047
   12DOPE  H15S 1491   0.254   2.536   1.974
   12DOPE  C216 1492   0.123   2.420   1.846
   12DOPE  H16R 1493   0.184   2.445   1.756
   12DOPE  H16S 1494   0.016   2.420   1.816
   12DOPE  C217 1495   0.161   2.280   1.894
   12DOPE  H17R 1496   0.096   2.255   1.979
   12DOPE  H17S 1497   0.266   2.282   1.931
   12DOPE  C218 1498   0.147   2.172   1.787
   12DOPE  H18R 1499   0.042   2.168   1.749
   12DOPE  H18S 1500   0.214   2.194   1.701
   12DOPE  H18T 1501   0.173   2.073   1.828
   12DOPE   C33 1502   3.933   3.221   1.692
   12DOPE   H3X 1503   3.954   3.325   1.726
   12DOPE   H3Y 1504   3.824   3.202   1.705
   12DOPE   C34 1505   4.012   3.131   1.787
   12DOPE   H4X 1506   3.954   3.126   1.881
   12DOPE   H4Y 1507   4.021   3.029   1.745
   12DOPE   C35 1508   4.149   3.186   1.824
   12DOPE   H5X 1509   4.138   3.290   1.862
   12DOPE   H5Y 1510   4.215   3.190   1.734
   12DOPE   C36 1511   4.215   3.102   1.934
   12DOPE   H6X 1512   4.223   2.997   1.898
   12DOPE   H6Y 1513   4.148   3.102   2.022
   12DOPE   C37 1514   4.353   3.152   1.976
   12DOPE   H7X 1515   0.064   3.149   1.887
   12DOPE   H7Y 1516   4.346   3.258   2.009
   12DOPE   C38 1517   0.058   3.068   2.089
   12DOPE   H8X 1518   0.163   3.099   2.104
   12DOPE   H8Y 1519   0.059   2.961   2.057
   12DOPE   C39 1520   4.339   3.088   2.217
   12DOPE   H9X 1521   4.341   3.192   2.254
   12DOPE  C310 1522   4.270   2.997   2.288
   12DOPE  H10X 1523   4.219   3.031   2.379
   12DOPE  C311 1524   4.251   2.851   2.258
   12DOPE  H11X 1525   4.294   2.821   2.160
   12DOPE  H11Y 1526   4.298   2.789   2.337
   12DOPE  C312 1527   4.100   2.825   2.257
   12DOPE  H12X 1528   4.056   2.881   2.171
   12DOPE  H12Y 1529   4.056   2.865   2.351
   12DOPE  C313 1530   4.059   2.678   2.244
   12DOPE  H13X 1531   4.111   2.618   2.322
   12DOPE  H13Y 1532   3.950   2.671   2.265
   12DOPE  C314 1533   4.085   2.619   2.105
   12DOPE  H14X 1534   4.195   2.620   2.087
   12DOPE  H14Y 1535   4.038   2.684   2.028
   12DOPE  C315 1536   4.033   2.476   2.089
   12DOPE  H15X 1537   4.068   2.414   2.174
   12DOPE  H15Y 1538   4.076   2.435   1.995
   12DOPE  C316 1539   3.880   2.465   2.080
   12DOPE  H16X 1540   3.843   2.536   2.004
   12DOPE  H16Y 1541   3.834   2.492   2.177
   12DOPE  C317 1542   3.836   2.323   2.040
   12DOPE  H17X 1543   3.902   2.289   1.957
   12DOPE  H17Y 1544   3.852   2.254   2.126
   12DOPE  C318 1545   3.692   2.314   1.992
   12DOPE  H18X 1546   3.673   2.386   1.910
   12DOPE  H18Y 1547   3.670   2.212   1.955
   12DOPE  H18Z 1548   3.622   2.336   2.076
   13DOPE     N 1549   1.788   1.777   0.707
   13DOPE   HN1 1550   1.792   1.685   0.758
   13DOPE   HN2 1551   1.695   1.821   0.727
   13DOPE   HN3 1552   1.797   1.758   0.604
   13DOPE   C12 1553   1.898   1.868   0.752
   13DOPE  H12A 1554   1.896   1.957   0.686
   13DOPE  H12B 1555   1.993   1.814   0.739
   13DOPE   C11 1556   1.878   1.909   0.899
   13DOPE  H11A 1557   1.785   1.971   0.906
   13DOPE  H11B 1558   1.963   1.975   0.929
   13DOPE     P 1559   1.987   1.759   1.069
   13DOPE   O13 1560   2.102   1.741   0.978
   13DOPE   O14 1561   1.958   1.641   1.155
   13DOPE   O11 1562   2.006   1.886   1.161
   13DOPE   O12 1563   1.861   1.795   0.982
   13DOPE    C1 1564   1.894   1.928   1.241
   13DOPE    HA 1565   1.889   1.866   1.333
   13DOPE    HB 1566   1.798   1.915   1.186
   13DOPE    C2 1567   1.900   2.078   1.282
   13DOPE    HS 1568   1.803   2.126   1.255
   13DOPE   O21 1569   2.013   2.143   1.222
   13DOPE   C21 1570   1.985   2.191   1.103
   13DOPE   O22 1571   1.874   2.196   1.052
   13DOPE   C22 1572   2.114   2.237   1.037
   13DOPE   H2R 1573   2.190   2.157   1.045
   13DOPE   H2S 1574   2.152   2.328   1.087
   13DOPE    C3 1575   1.912   2.096   1.435
   13DOPE    HX 1576   2.006   2.048   1.469
   13DOPE    HY 1577   1.827   2.043   1.483
   13DOPE   O31 1578   1.911   2.236   1.470
   13DOPE   C31 1579   1.908   2.255   1.601
   13DOPE   O32 1580   1.908   2.166   1.684
   13DOPE   C32 1581   1.901   2.404   1.629
   13DOPE   H2X 1582   1.981   2.457   1.574
   13DOPE   H2Y 1583   1.802   2.442   1.594
   13DOPE   C23 1584   2.084   2.266   0.889
   13DOPE   H3R 1585   2.009   2.348   0.881
   13DOPE   H3S 1586   2.042   2.175   0.841
   13DOPE   C24 1587   2.209   2.307   0.811
   13DOPE   H4R 1588   2.288   2.230   0.825
   13DOPE   H4S 1589   2.248   2.403   0.852
   13DOPE   C25 1590   2.180   2.322   0.661
   13DOPE   H5R 1591   2.101   2.399   0.648
   13DOPE   H5S 1592   2.139   2.225   0.624
   13DOPE   C26 1593   2.302   2.359   0.576
   13DOPE   H6R 1594   2.269   2.367   0.470
   13DOPE   H6S 1595   2.377   2.278   0.583
   13DOPE   C27 1596   2.366   2.492   0.618
   13DOPE   H7R 1597   2.416   2.479   0.716
   13DOPE   H7S 1598   2.286   2.568   0.628
   13DOPE   C28 1599   2.468   2.540   0.514
   13DOPE   H8R 1600   2.413   2.551   0.418
   13DOPE   H8S 1601   2.543   2.459   0.499
   13DOPE   C29 1602   2.531   2.671   0.553
   13DOPE   H9R 1603   2.460   2.754   0.564
   13DOPE  C210 1604   2.662   2.695   0.575
   13DOPE  H10R 1605   2.693   2.797   0.602
   13DOPE  C211 1606   2.774   2.595   0.567
   13DOPE  H11R 1607   2.844   2.621   0.484
   13DOPE  H11S 1608   2.738   2.492   0.546
   13DOPE  C212 1609   2.853   2.590   0.698
   13DOPE  H12R 1610   2.783   2.574   0.783
   13DOPE  H12S 1611   2.905   2.687   0.714
   13DOPE  C213 1612   2.955   2.476   0.699
   13DOPE  H13R 1613   3.023   2.491   0.612
   13DOPE  H13S 1614   2.902   2.380   0.684
   13DOPE  C214 1615   3.037   2.469   0.828
   13DOPE  H14R 1616   2.967   2.459   0.914
   13DOPE  H14S 1617   3.095   2.563   0.841
   13DOPE  C215 1618   3.134   2.350   0.832
   13DOPE  H15R 1619   3.076   2.255   0.822
   13DOPE  H15S 1620   3.185   2.348   0.930
   13DOPE  C216 1621   3.240   2.355   0.721
   13DOPE  H16R 1622   3.295   2.451   0.728
   13DOPE  H16S 1623   3.191   2.351   0.621
   13DOPE  C217 1624   3.339   2.239   0.729
   13DOPE  H17R 1625   3.282   2.145   0.719
   13DOPE  H17S 1626   3.388   2.240   0.829
   13DOPE  C218 1627   3.447   2.244   0.620
   13DOPE  H18R 1628   3.401   2.239   0.519
   13DOPE  H18S 1629   3.518   2.160   0.632
   13DOPE  H18T 1630   3.503   2.340   0.628
   13DOPE   C33 1631   1.914   2.431   1.780
   13DOPE   H3X 1632   2.019   2.410   1.812
   13DOPE   H3Y 1633   1.847   2.363   1.837
   13DOPE   C34 1634   1.876   2.575   1.815
   13DOPE   H4X 1635   1.940   2.644   1.757
   13DOPE   H4Y 1636   1.771   2.591   1.783
   13DOPE   C35 1637   1.888   2.606   1.965
   13DOPE   H5X 1638   1.995   2.596   1.994
   13DOPE   H5Y 1639   1.829   2.532   2.022
   13DOPE   C36 1640   1.842   2.747   2.003
   13DOPE   H6X 1641   1.902   2.823   1.947
   13DOPE   H6Y 1642   1.861   2.761   2.112
   13DOPE   C37 1643   1.692   2.773   1.977
   13DOPE   H7X 1644   1.672   2.769   1.868
   13DOPE   H7Y 1645   1.635   2.692   2.026
   13DOPE   C38 1646   1.644   2.909   2.031
   13DOPE   H8X 1647   1.690   2.989   1.969
   13DOPE   H8Y 1648   1.684   2.921   2.134
   13DOPE   C39 1649   1.494   2.918   2.026
   13DOPE   H9X 1650   1.450   2.910   1.926
   13DOPE  C310 1651   1.412   2.938   2.131
   13DOPE  H10X 1652   1.303   2.945   2.113
   13DOPE  C311 1653   1.453   2.952   2.274
   13DOPE  H11X 1654   1.382   2.902   2.343
   13DOPE  H11Y 1655   1.553   2.906   2.293
   13DOPE  C312 1656   1.462   3.101   2.310
   13DOPE  H12X 1657   1.360   3.142   2.330
   13DOPE  H12Y 1658   1.504   3.156   2.223
   13DOPE  C313 1659   1.554   3.128   2.429
   13DOPE  H13X 1660   1.511   3.085   2.523
   13DOPE  H13Y 1661   1.650   3.076   2.408
   13DOPE  C314 1662   1.585   3.276   2.446
   13DOPE  H14X 1663   1.495   3.330   2.484
   13DOPE  H14Y 1664   1.609   3.316   2.345
   13DOPE  C315 1665   1.704   3.302   2.540
   13DOPE  H15X 1666   1.790   3.238   2.509
   13DOPE  H15Y 1667   1.675   3.273   2.643
   13DOPE  C316 1668   1.750   3.448   2.539
   13DOPE  H16X 1669   1.826   3.463   2.619
   13DOPE  H16Y 1670   1.663   3.514   2.561
   13DOPE  C317 1671   1.815   3.492   2.406
   13DOPE  H17X 1672   1.907   3.432   2.391
   13DOPE  H17Y 1673   1.746   3.472   2.322
   13DOPE  C318 1674   1.850   3.640   2.403
   13DOPE  H18X 1675   1.916   3.666   2.488
   13DOPE  H18Y 1676   1.902   3.666   2.308
   13DOPE  H18Z 1677   1.758   3.701   2.410
   14DOPE     N 1678   1.309   2.025   2.307
   14DOPE   HN1 1679   1.313   2.020   2.201
   14DOPE   HN2 1680   1.409   2.033   2.340
   14DOPE   HN3 1681   1.274   1.933   2.344
   14DOPE   C12 1682   1.220   2.138   2.352
   14DOPE  H12A 1683   1.259   2.232   2.310
   14DOPE  H12B 1684   1.226   2.142   2.462
   14DOPE   C11 1685   1.076   2.115   2.306
   14DOPE  H11A 1686   1.075   2.113   2.194
   14DOPE  H11B 1687   1.012   2.199   2.340
   14DOPE     P 1688   0.939   1.904   2.276
   14DOPE   O13 1689   0.857   1.819   2.366
   14DOPE   O14 1690   1.020   1.832   2.175
   14DOPE   O11 1691   0.844   2.006   2.204
   14DOPE   O12 1692   1.031   1.994   2.364
   14DOPE    C1 1693   0.747   1.954   2.112
   14DOPE    HA 1694   0.666   2.030   2.103
   14DOPE    HB 1695   0.700   1.860   2.148
   14DOPE    C2 1696   0.805   1.931   1.969
   14DOPE    HS 1697   0.867   1.838   1.974
   14DOPE   O21 1698   0.885   2.045   1.937
   14DOPE   C21 1699   0.972   2.020   1.842
   14DOPE   O22 1700   0.989   1.912   1.787
   14DOPE   C22 1701   1.051   2.146   1.813
   14DOPE   H2R 1702   1.139   2.122   1.751
   14DOPE   H2S 1703   1.085   2.188   1.910
   14DOPE    C3 1704   0.692   1.910   1.864
   14DOPE    HX 1705   0.637   1.819   1.893
   14DOPE    HY 1706   0.734   1.890   1.763
   14DOPE   O31 1707   0.599   2.020   1.866
   14DOPE   C31 1708   0.614   2.110   1.772
   14DOPE   O32 1709   0.686   2.101   1.674
   14DOPE   C32 1710   0.528   2.230   1.809
   14DOPE   H2X 1711   0.421   2.202   1.800
   14DOPE   H2Y 1712   0.549   2.256   1.915
   14DOPE   C23 1713   0.961   2.248   1.743
   14DOPE   H3R 1714   0.867   2.260   1.801
   14DOPE   H3S 1715   0.935   2.210   1.642
   14DOPE   C24 1716   1.025   2.387   1.731
   14DOPE   H4R 1717   1.118   2.379   1.671
   14DOPE   H4S 1718   1.053   2.422   1.833
   14DOPE   C25 1719   0.931   2.490   1.667
   14DOPE   H5R 1720   0.980   2.590   1.672
   14DOPE   H5S 1721   0.839   2.496   1.728
   14DOPE   C26 1722   0.894   2.461   1.521
   14DOPE   H6R 1723   0.826   2.541   1.485
   14DOPE   H6S 1724   0.839   2.364   1.514
   14DOPE   C27 1725   1.016   2.457   1.428
   14DOPE   H7R 1726   1.084   2.374   1.456
   14DOPE   H7S 1727   1.071   2.553   1.441
   14DOPE   C28 1728   0.979   2.441   1.280
   14DOPE   H8R 1729   0.896   2.510   1.257
   14DOPE   H8S 1730   0.942   2.338   1.262
   14DOPE   C29 1731   1.101   2.469   1.195
   14DOPE   H9R 1732   1.175   2.388   1.193
   14DOPE  C210 1733   1.126   2.582   1.127
   14DOPE  H10R 1734   1.221   2.589   1.070
   14DOPE  C211 1735   1.039   2.704   1.118
   14DOPE  H11R 1736   0.943   2.692   1.173
   14DOPE  H11S 1737   1.013   2.723   1.012
   14DOPE  C212 1738   1.111   2.827   1.176
   14DOPE  H12R 1739   1.202   2.848   1.116
   14DOPE  H12S 1740   1.143   2.805   1.280
   14DOPE  C213 1741   1.024   2.954   1.178
   14DOPE  H13R 1742   1.084   3.037   1.222
   14DOPE  H13S 1743   0.936   2.936   1.245
   14DOPE  C214 1744   0.972   2.995   1.040
   14DOPE  H14R 1745   0.910   2.913   0.998
   14DOPE  H14S 1746   1.058   3.011   0.972
   14DOPE  C215 1747   0.885   3.121   1.041
   14DOPE  H15R 1748   0.800   3.106   1.111
   14DOPE  H15S 1749   0.844   3.134   0.938
   14DOPE  C216 1750   0.960   3.248   1.081
   14DOPE  H16R 1751   1.051   3.259   1.017
   14DOPE  H16S 1752   0.993   3.239   1.187
   14DOPE  C217 1753   0.876   3.376   1.068
   14DOPE  H17R 1754   0.939   3.461   1.102
   14DOPE  H17S 1755   0.789   3.368   1.136
   14DOPE  C218 1756   0.826   3.405   0.926
   14DOPE  H18R 1757   0.755   3.327   0.893
   14DOPE  H18S 1758   0.911   3.408   0.854
   14DOPE  H18T 1759   0.774   3.504   0.923
   14DOPE   C33 1760   0.559   2.350   1.720
   14DOPE   H3X 1761   0.505   2.338   1.624
   14DOPE   H3Y 1762   0.668   2.354   1.698
   14DOPE   C34 1763   0.519   2.485   1.782
   14DOPE   H4X 1764   0.411   2.485   1.807
   14DOPE   H4Y 1765   0.577   2.498   1.876
   14DOPE   C35 1766   0.551   2.603   1.690
   14DOPE   H5X 1767   0.654   2.592   1.652
   14DOPE   H5Y 1768   0.547   2.697   1.750
   14DOPE   C36 1769   0.456   2.617   1.570
   14DOPE   H6X 1770   0.359   2.659   1.605
   14DOPE   H6Y 1771   0.436   2.518   1.526
   14DOPE   C37 1772   0.513   2.707   1.460
   14DOPE   H7X 1773   0.601   2.656   1.415
   14DOPE   H7Y 1774   0.435   2.718   1.381
   14DOPE   C38 1775   0.556   2.846   1.507
   14DOPE   H8X 1776   0.639   2.836   1.581
   14DOPE   H8Y 1777   0.471   2.893   1.561
   14DOPE   C39 1778   0.603   2.929   1.390
   14DOPE   H9X 1779   0.701   2.900   1.351
   14DOPE  C310 1780   0.539   3.033   1.335
   14DOPE  H10X 1781   0.586   3.085   1.250
   14DOPE  C311 1782   0.404   3.088   1.374
   14DOPE  H11X 1783   0.362   3.037   1.463
   14DOPE  H11Y 1784   0.411   3.196   1.399
   14DOPE  C312 1785   0.304   3.070   1.259
   14DOPE  H12X 1786   0.337   3.131   1.173
   14DOPE  H12Y 1787   0.204   3.108   1.291
   14DOPE  C313 1788   0.290   2.925   1.211
   14DOPE  H13X 1789   0.389   2.887   1.179
   14DOPE  H13Y 1790   0.258   2.864   1.298
   14DOPE  C314 1791   0.193   2.907   1.093
   14DOPE  H14X 1792   0.225   2.975   1.010
   14DOPE  H14Y 1793   0.091   2.939   1.123
   14DOPE  C315 1794   0.183   2.764   1.039
   14DOPE  H15X 1795   0.275   2.741   0.980
   14DOPE  H15Y 1796   0.097   2.758   0.969
   14DOPE  C316 1797   0.168   2.655   1.147
   14DOPE  H16X 1798   0.263   2.649   1.204
   14DOPE  H16Y 1799   0.154   2.557   1.097
   14DOPE  C317 1800   0.053   2.678   1.246
   14DOPE  H17X 1801   0.064   2.603   1.327
   14DOPE  H17Y 1802   0.062   2.778   1.294
   14DOPE  C318 1803   4.270   2.665   1.187
   14DOPE  H18X 1804   4.195   2.669   1.268
   14DOPE  H18Y 1805   4.250   2.748   1.116
   14DOPE  H18Z 1806   4.259   2.568   1.133
   15DOPE     N 1807   1.835   1.830   3.607
   15DOPE   HN1 1808   1.884   1.739   3.587
   15DOPE   HN2 1809   1.762   1.816   3.682
   15DOPE   HN3 1810   1.787   1.858   3.517
   15DOPE   C12 1811   1.930   1.938   3.649
   15DOPE  H12A 1812   1.968   1.910   3.748
   15DOPE  H12B 1813   1.871   2.031   3.656
   15DOPE   C11 1814   2.044   1.955   3.548
   15DOPE  H11A 1815   2.114   1.869   3.562
   15DOPE  H11B 1816   2.099   2.050   3.571
   15DOPE     P 1817   2.098   1.950   3.305
   15DOPE   O13 1818   2.034   1.964   3.173
   15DOPE   O14 1819   2.181   1.829   3.325
   15DOPE   O11 1820   2.185   2.078   3.333
   15DOPE   O12 1821   1.989   1.958   3.417
   15DOPE    C1 1822   2.305   2.094   3.256
   15DOPE    HA 1823   2.330   2.202   3.254
   15DOPE    HB 1824   2.292   2.061   3.150
   15DOPE    C2 1825   2.427   2.020   3.317
   15DOPE    HS 1826   2.428   1.919   3.273
   15DOPE   O21 1827   2.408   2.016   3.459
   15DOPE   C21 1828   2.461   1.910   3.516
   15DOPE   O22 1829   2.524   1.823   3.459
   15DOPE   C22 1830   2.432   1.911   3.666
   15DOPE   H2R 1831   2.515   1.859   3.719
   15DOPE   H2S 1832   2.339   1.854   3.683
   15DOPE    C3 1833   2.557   2.098   3.282
   15DOPE    HX 1834   2.558   2.191   3.342
   15DOPE    HY 1835   2.552   2.129   3.175
   15DOPE   O31 1836   2.679   2.025   3.309
   15DOPE   C31 1837   2.707   1.936   3.214
   15DOPE   O32 1838   2.634   1.911   3.119
   15DOPE   C32 1839   2.846   1.877   3.235
   15DOPE   H2X 1840   2.913   1.912   3.153
   15DOPE   H2Y 1841   2.886   1.914   3.331
   15DOPE   C23 1842   2.414   2.053   3.724
   15DOPE   H3R 1843   2.386   2.043   3.831
   15DOPE   H3S 1844   2.330   2.105   3.672
   15DOPE   C24 1845   2.540   2.140   3.719
   15DOPE   H4R 1846   2.581   2.141   3.616
   15DOPE   H4S 1847   2.617   2.097   3.786
   15DOPE   C25 1848   2.513   2.285   3.761
   15DOPE   H5R 1849   2.470   2.287   3.864
   15DOPE   H5S 1850   2.437   2.329   3.692
   15DOPE   C26 1851   2.639   2.371   3.757
   15DOPE   H6R 1852   2.688   2.357   3.658
   15DOPE   H6S 1853   2.710   2.336   3.835
   15DOPE   C27 1854   2.613   2.521   3.777
   15DOPE   H7R 1855   2.578   2.539   3.881
   15DOPE   H7S 1856   2.532   2.552   3.707
   15DOPE   C28 1857   2.737   2.608   3.749
   15DOPE   H8R 1858   2.706   2.715   3.760
   15DOPE   H8S 1859   2.765   2.595   3.642
   15DOPE   C29 1860   2.856   2.575   3.836
   15DOPE   H9R 1861   2.905   2.480   3.813
   15DOPE  C210 1862   2.909   2.655   3.930
   15DOPE  H10R 1863   2.997   2.621   3.987
   15DOPE  C211 1864   2.850   2.786   3.974
   15DOPE  H11R 1865   2.875   2.808   4.080
   15DOPE  H11S 1866   2.739   2.780   3.969
   15DOPE  C212 1867   2.895   2.904   3.888
   15DOPE  H12R 1868   2.910   2.871   3.783
   15DOPE  H12S 1869   2.992   2.943   3.926
   15DOPE  C213 1870   2.788   3.013   3.888
   15DOPE  H13R 1871   2.759   3.035   3.993
   15DOPE  H13S 1872   2.698   2.976   3.835
   15DOPE  C214 1873   2.833   3.144   3.823
   15DOPE  H14R 1874   2.869   3.124   3.720
   15DOPE  H14S 1875   2.918   3.185   3.882
   15DOPE  C215 1876   2.719   3.246   3.821
   15DOPE  H15R 1877   2.672   3.246   3.922
   15DOPE  H15S 1878   2.642   3.212   3.748
   15DOPE  C216 1879   2.764   3.388   3.789
   15DOPE  H16R 1880   2.838   3.419   3.866
   15DOPE  H16S 1881   2.677   3.457   3.795
   15DOPE  C217 1882   2.830   3.404   3.651
   15DOPE  H17R 1883   2.917   3.335   3.649
   15DOPE  H17S 1884   2.869   3.507   3.642
   15DOPE  C218 1885   2.740   3.373   3.531
   15DOPE  H18R 1886   2.798   3.385   3.437
   15DOPE  H18S 1887   2.653   3.442   3.530
   15DOPE  H18T 1888   2.703   3.268   3.536
   15DOPE   C33 1889   2.840   1.724   3.237
   15DOPE   H3X 1890   2.769   1.689   3.314
   15DOPE   H3Y 1891   2.942   1.689   3.266
   15DOPE   C34 1892   2.809   1.657   3.102
   15DOPE   H4X 1893   2.700   1.665   3.081
   15DOPE   H4Y 1894   2.864   1.709   3.021
   15DOPE   C35 1895   2.849   1.508   3.101
   15DOPE   H5X 1896   2.803   1.458   3.189
   15DOPE   H5Y 1897   2.959   1.502   3.112
   15DOPE   C36 1898   2.807   1.435   2.973
   15DOPE   H6X 1899   2.833   1.500   2.886
   15DOPE   H6Y 1900   2.697   1.421   2.973
   15DOPE   C37 1901   2.877   1.300   2.953
   15DOPE   H7X 1902   2.842   1.255   2.857
   15DOPE   H7Y 1903   2.987   1.318   2.943
   15DOPE   C38 1904   2.855   1.199   3.066
   15DOPE   H8X 1905   2.747   1.170   3.063
   15DOPE   H8Y 1906   2.873   1.248   3.164
   15DOPE   C39 1907   2.939   1.075   3.052
   15DOPE   H9X 1908   2.916   1.013   2.964
   15DOPE  C310 1909   3.033   1.031   3.137
   15DOPE  H10X 1910   3.085   0.937   3.114
   15DOPE  C311 1911   3.080   1.101   3.262
   15DOPE  H11X 1912   3.068   1.211   3.253
   15DOPE  H11Y 1913   3.020   1.068   3.350
   15DOPE  C312 1914   3.228   1.072   3.292
   15DOPE  H12X 1915   3.241   0.963   3.309
   15DOPE  H12Y 1916   3.254   1.124   3.386
   15DOPE  C313 1917   3.327   1.117   3.183
   15DOPE  H13X 1918   3.311   1.058   3.091
   15DOPE  H13Y 1919   3.307   1.224   3.160
   15DOPE  C314 1920   3.472   1.102   3.229
   15DOPE  H14X 1921   3.494   0.995   3.251
   15DOPE  H14Y 1922   3.483   1.159   3.324
   15DOPE  C315 1923   3.574   1.154   3.127
   15DOPE  H15X 1924   3.547   1.258   3.099
   15DOPE  H15Y 1925   3.568   1.092   3.035
   15DOPE  C316 1926   3.720   1.155   3.177
   15DOPE  H16X 1927   3.785   1.190   3.094
   15DOPE  H16Y 1928   3.750   1.052   3.204
   15DOPE  C317 1929   3.742   1.247   3.298
   15DOPE  H17X 1930   3.701   1.348   3.274
   15DOPE  H17Y 1931   3.686   1.208   3.386
   15DOPE  C318 1932   3.889   1.264   3.338
   15DOPE  H18X 1933   3.946   1.309   3.254
   15DOPE  H18Y 1934   3.898   1.330   3.426
   15DOPE  H18Z 1935   3.934   1.165   3.362
   16DOPE     N 1936   1.867   0.109   2.729
   16DOPE   HN1 1937   1.909   0.054   2.807
   16DOPE   HN2 1938   1.913   0.202   2.719
   16DOPE   HN3 1939   1.768   0.131   2.757
   16DOPE   C12 1940   1.865   0.029   2.602
   16DOPE  H12A 1941   1.843   4.281   2.631
   16DOPE  H12B 1942   1.965   0.035   2.555
   16DOPE   C11 1943   1.755   0.080   2.509
   16DOPE  H11A 1944   1.733   0.004   2.430
   16DOPE  H11B 1945   1.791   0.172   2.457
   16DOPE     P 1946   1.516   0.023   2.582
   16DOPE   O13 1947   1.480   0.005   2.440
   16DOPE   O14 1948   1.415   0.091   2.666
   16DOPE   O11 1949   1.570   4.245   2.648
   16DOPE   O12 1950   1.642   0.115   2.587
   16DOPE    C1 1951   1.519   4.201   2.775
   16DOPE    HA 1952   1.490   4.094   2.768
   16DOPE    HB 1953   1.426   4.255   2.801
   16DOPE    C2 1954   1.624   4.216   2.890
   16DOPE    HS 1955   1.668   4.317   2.880
   16DOPE   O21 1956   1.722   4.111   2.877
   16DOPE   C21 1957   1.848   4.147   2.896
   16DOPE   O22 1958   1.890   4.261   2.903
   16DOPE   C22 1959   1.937   4.016   2.913
   16DOPE   H2R 1960   1.943   4.050   3.021
   16DOPE   H2S 1961   1.976   4.037   2.809
   16DOPE    C3 1962   1.561   4.206   3.033
   16DOPE    HX 1963   1.608   4.282   3.099
   16DOPE    HY 1964   1.589   4.107   3.074
   16DOPE   O31 1965   1.417   4.215   3.039
   16DOPE   C31 1966   1.365   4.337   3.036
   16DOPE   O32 1967   1.429   0.083   3.018
   16DOPE   C32 1968   1.214   4.326   3.051
   16DOPE   H2X 1969   1.178   4.236   2.997
   16DOPE   H2Y 1970   1.190   4.313   3.159
   16DOPE   C23 1971   2.097   4.015   2.937
   16DOPE   H3R 1972   2.121   4.019   3.046
   16DOPE   H3S 1973   2.142   4.105   2.891
   16DOPE   C24 1974   2.166   3.888   2.882
   16DOPE   H4R 1975   2.162   3.888   2.772
   16DOPE   H4S 1976   2.109   3.800   2.918
   16DOPE   C25 1977   2.312   3.874   2.931
   16DOPE   H5R 1978   2.313   3.896   3.040
   16DOPE   H5S 1979   2.376   3.951   2.881
   16DOPE   C26 1980   2.376   3.735   2.913
   16DOPE   H6R 1981   2.405   3.717   2.807
   16DOPE   H6S 1982   2.301   3.657   2.940
   16DOPE   C27 1983   2.500   3.714   3.004
   16DOPE   H7R 1984   2.470   3.748   3.106
   16DOPE   H7S 1985   2.583   3.780   2.970
   16DOPE   C28 1986   2.550   3.569   3.016
   16DOPE   H8R 1987   2.609   3.541   2.926
   16DOPE   H8S 1988   2.461   3.502   3.019
   16DOPE   C29 1989   2.629   3.553   3.143
   16DOPE   H9R 1990   2.587   3.611   3.227
   16DOPE  C210 1991   2.743   3.485   3.166
   16DOPE  H10R 1992   2.783   3.489   3.269
   16DOPE  C211 1993   2.822   3.395   3.075
   16DOPE  H11R 1994   2.913   3.446   3.039
   16DOPE  H11S 1995   2.762   3.363   2.987
   16DOPE  C212 1996   2.864   3.271   3.158
   16DOPE  H12R 1997   2.771   3.220   3.191
   16DOPE  H12S 1998   2.916   3.304   3.250
   16DOPE  C213 1999   2.954   3.169   3.085
   16DOPE  H13R 2000   3.050   3.216   3.057
   16DOPE  H13S 2001   2.903   3.137   2.992
   16DOPE  C214 2002   2.980   3.046   3.174
   16DOPE  H14R 2003   2.890   3.033   3.239
   16DOPE  H14S 2004   3.066   3.064   3.241
   16DOPE  C215 2005   2.998   2.912   3.099
   16DOPE  H15R 2006   2.918   2.901   3.023
   16DOPE  H15S 2007   2.984   2.830   3.174
   16DOPE  C216 2008   3.135   2.892   3.034
   16DOPE  H16R 2009   3.214   2.912   3.109
   16DOPE  H16S 2010   3.147   2.965   2.951
   16DOPE  C217 2011   3.157   2.749   2.980
   16DOPE  H17R 2012   3.156   2.679   3.066
   16DOPE  H17S 2013   3.257   2.745   2.933
   16DOPE  C218 2014   3.053   2.701   2.877
   16DOPE  H18R 2015   3.050   2.770   2.790
   16DOPE  H18S 2016   2.952   2.697   2.923
   16DOPE  H18T 2017   3.080   2.600   2.841
   16DOPE   C33 2018   1.142   0.093   2.997
   16DOPE   H3X 2019   1.148   0.092   2.886
   16DOPE   H3Y 2020   1.191   0.186   3.033
   16DOPE   C34 2021   0.994   0.100   3.038
   16DOPE   H4X 2022   0.932   0.128   2.950
   16DOPE   H4Y 2023   0.963   4.355   3.069
   16DOPE   C35 2024   0.968   0.202   3.150
   16DOPE   H5X 2025   0.939   0.298   3.102
   16DOPE   H5Y 2026   1.061   0.220   3.207
   16DOPE   C36 2027   0.859   0.161   3.251
   16DOPE   H6X 2028   0.768   0.125   3.199
   16DOPE   H6Y 2029   0.831   0.254   3.306
   16DOPE   C37 2030   0.907   0.059   3.355
   16DOPE   H7X 2031   1.018   0.063   3.360
   16DOPE   H7Y 2032   0.868   0.089   3.455
   16DOPE   C38 2033   0.864   4.270   3.330
   16DOPE   H8X 2034   0.934   4.204   3.385
   16DOPE   H8Y 2035   0.876   4.245   3.222
   16DOPE   C39 2036   0.724   4.244   3.379
   16DOPE   H9X 2037   0.714   4.241   3.488
   16DOPE  C310 2038   0.618   4.216   3.303
   16DOPE  H10X 2039   0.521   4.196   3.352
   16DOPE  C311 2040   0.613   4.217   3.152
   16DOPE  H11X 2041   0.686   4.288   3.108
   16DOPE  H11Y 2042   0.637   4.116   3.113
   16DOPE  C312 2043   0.472   4.254   3.103
   16DOPE  H12X 2044   0.397   4.192   3.157
   16DOPE  H12Y 2045   0.465   4.229   2.995
   16DOPE  C313 2046   0.435   0.045   3.121
   16DOPE  H13X 2047   0.447   0.073   3.228
   16DOPE  H13Y 2048   0.504   0.107   3.060
   16DOPE  C314 2049   0.290   0.071   3.077
   16DOPE  H14X 2050   0.223   0.009   3.140
   16DOPE  H14Y 2051   0.278   0.038   2.972
   16DOPE  C315 2052   0.249   0.218   3.090
   16DOPE  H15X 2053   0.309   0.278   3.018
   16DOPE  H15Y 2054   0.274   0.253   3.193
   16DOPE  C316 2055   0.100   0.242   3.066
   16DOPE  H16X 2056   0.081   0.351   3.074
   16DOPE  H16Y 2057   0.041   0.192   3.145
   16DOPE  C317 2058   0.050   0.195   2.929
   16DOPE  H17X 2059   0.119   0.234   2.850
   16DOPE  H17Y 2060   0.054   0.084   2.925
   16DOPE  C318 2061   4.264   0.239   2.896
   16DOPE  H18X 2062   4.193   0.199   2.971
   16DOPE  H18Y 2063   4.257   0.350   2.896
   16DOPE  H18Z 2064   4.234   0.202   2.796
   17DOPE     N 2065   1.899   1.826   2.996
   17DOPE   HN1 2066   1.970   1.814   2.920
   17DOPE   HN2 2067   1.946   1.881   3.073
   17DOPE   HN3 2068   1.875   1.731   3.036
   17DOPE   C12 2069   1.780   1.904   2.947
   17DOPE  H12A 2070   1.740   1.851   2.858
   17DOPE  H12B 2071   1.818   2.003   2.916
   17DOPE   C11 2072   1.673   1.918   3.056
   17DOPE  H11A 2073   1.640   1.816   3.086
   17DOPE  H11B 2074   1.587   1.973   3.013
   17DOPE     P 2075   1.645   1.978   3.298
   17DOPE   O13 2076   1.702   1.869   3.381
   17DOPE   O14 2077   1.500   1.962   3.267
   17DOPE   O11 2078   1.669   2.116   3.371
   17DOPE   O12 2079   1.726   1.992   3.165
   17DOPE    C1 2080   1.657   2.235   3.293
   17DOPE    HA 2081   1.615   2.315   3.358
   17DOPE    HB 2082   1.587   2.222   3.208
   17DOPE    C2 2083   1.792   2.289   3.235
   17DOPE    HS 2084   1.830   2.212   3.165
   17DOPE   O21 2085   1.885   2.310   3.342
   17DOPE   C21 2086   2.006   2.334   3.292
   17DOPE   O22 2087   2.037   2.317   3.175
   17DOPE   C22 2088   2.099   2.392   3.398
   17DOPE   H2R 2089   2.141   2.310   3.459
   17DOPE   H2S 2090   2.041   2.461   3.463
   17DOPE    C3 2091   1.763   2.420   3.154
   17DOPE    HX 2092   1.705   2.390   3.065
   17DOPE    HY 2093   1.856   2.467   3.115
   17DOPE   O31 2094   1.684   2.515   3.229
   17DOPE   C31 2095   1.752   2.603   3.300
   17DOPE   O32 2096   1.873   2.604   3.315
   17DOPE   C32 2097   1.656   2.705   3.359
   17DOPE   H2X 2098   1.692   2.807   3.333
   17DOPE   H2Y 2099   1.556   2.691   3.315
   17DOPE   C23 2100   2.211   2.468   3.325
   17DOPE   H3R 2101   2.166   2.542   3.254
   17DOPE   H3S 2102   2.269   2.396   3.264
   17DOPE   C24 2103   2.309   2.540   3.418
   17DOPE   H4R 2104   2.399   2.568   3.359
   17DOPE   H4S 2105   2.341   2.469   3.498
   17DOPE   C25 2106   2.253   2.667   3.482
   17DOPE   H5R 2107   2.329   2.706   3.553
   17DOPE   H5S 2108   2.161   2.642   3.539
   17DOPE   C26 2109   2.219   2.778   3.382
   17DOPE   H6R 2110   2.128   2.751   3.324
   17DOPE   H6S 2111   2.303   2.789   3.310
   17DOPE   C27 2112   2.197   2.913   3.452
   17DOPE   H7R 2113   2.290   2.938   3.508
   17DOPE   H7S 2114   2.115   2.901   3.526
   17DOPE   C28 2115   2.163   3.028   3.356
   17DOPE   H8R 2116   2.060   3.013   3.317
   17DOPE   H8S 2117   2.234   3.024   3.271
   17DOPE   C29 2118   2.174   3.159   3.431
   17DOPE   H9R 2119   2.146   3.153   3.537
   17DOPE  C210 2120   2.222   3.275   3.383
   17DOPE  H10R 2121   2.227   3.361   3.451
   17DOPE  C211 2122   2.266   3.303   3.242
   17DOPE  H11R 2123   2.243   3.218   3.174
   17DOPE  H11S 2124   2.376   3.320   3.238
   17DOPE  C212 2125   2.195   3.428   3.188
   17DOPE  H12R 2126   2.086   3.418   3.204
   17DOPE  H12S 2127   2.213   3.434   3.078
   17DOPE  C213 2128   2.245   3.559   3.251
   17DOPE  H13R 2129   2.352   3.570   3.225
   17DOPE  H13S 2130   2.238   3.554   3.362
   17DOPE  C214 2131   2.169   3.683   3.201
   17DOPE  H14R 2132   2.154   3.675   3.092
   17DOPE  H14S 2133   2.232   3.772   3.222
   17DOPE  C215 2134   2.033   3.705   3.268
   17DOPE  H15R 2135   2.049   3.706   3.378
   17DOPE  H15S 2136   1.965   3.621   3.243
   17DOPE  C216 2137   1.970   3.839   3.227
   17DOPE  H16R 2138   1.948   3.836   3.118
   17DOPE  H16S 2139   2.045   3.919   3.243
   17DOPE  C217 2140   1.843   3.877   3.304
   17DOPE  H17R 2141   1.816   3.982   3.278
   17DOPE  H17S 2142   1.865   3.875   3.413
   17DOPE  C218 2143   1.721   3.788   3.277
   17DOPE  H18R 2144   1.688   3.798   3.172
   17DOPE  H18S 2145   1.636   3.819   3.343
   17DOPE  H18T 2146   1.744   3.682   3.297
   17DOPE   C33 2147   1.652   2.690   3.512
   17DOPE   H3X 2148   1.755   2.703   3.552
   17DOPE   H3Y 2149   1.618   2.587   3.539
   17DOPE   C34 2150   1.561   2.793   3.579
   17DOPE   H4X 2151   1.582   2.797   3.688
   17DOPE   H4Y 2152   1.587   2.892   3.535
   17DOPE   C35 2153   1.411   2.767   3.558
   17DOPE   H5X 2154   1.378   2.691   3.631
   17DOPE   H5Y 2155   1.395   2.726   3.456
   17DOPE   C36 2156   1.323   2.892   3.571
   17DOPE   H6X 2157   1.218   2.865   3.545
   17DOPE   H6Y 2158   1.357   2.967   3.496
   17DOPE   C37 2159   1.323   2.957   3.710
   17DOPE   H7X 2160   1.283   2.883   3.783
   17DOPE   H7Y 2161   1.427   2.981   3.741
   17DOPE   C38 2162   1.238   3.084   3.717
   17DOPE   H8X 2163   1.227   3.113   3.824
   17DOPE   H8Y 2164   1.136   3.061   3.680
   17DOPE   C39 2165   1.302   3.197   3.640
   17DOPE   H9X 2166   1.400   3.227   3.680
   17DOPE  C310 2167   1.253   3.264   3.535
   17DOPE  H10X 2168   1.313   3.345   3.491
   17DOPE  C311 2169   1.123   3.240   3.464
   17DOPE  H11X 2170   1.143   3.223   3.356
   17DOPE  H11Y 2171   1.072   3.149   3.501
   17DOPE  C312 2172   1.024   3.358   3.474
   17DOPE  H12X 2173   0.941   3.337   3.404
   17DOPE  H12Y 2174   1.073   3.453   3.442
   17DOPE  C313 2175   0.963   3.376   3.614
   17DOPE  H13X 2176   0.861   3.418   3.604
   17DOPE  H13Y 2177   0.954   3.276   3.662
   17DOPE  C314 2178   1.044   3.472   3.704
   17DOPE  H14X 2179   1.037   3.574   3.660
   17DOPE  H14Y 2180   1.151   3.442   3.702
   17DOPE  C315 2181   0.998   3.477   3.850
   17DOPE  H15X 2182   0.889   3.501   3.853
   17DOPE  H15Y 2183   1.052   3.560   3.901
   17DOPE  C316 2184   1.023   3.347   3.928
   17DOPE  H16X 2185   1.131   3.322   3.925
   17DOPE  H16Y 2186   0.968   3.264   3.878
   17DOPE  C317 2187   0.976   3.353   4.074
   17DOPE  H17X 2188   0.869   3.386   4.073
   17DOPE  H17Y 2189   0.980   3.251   4.117
   17DOPE  C318 2190   1.055   3.446   4.167
   17DOPE  H18X 2191   1.006   3.451   4.266
   17DOPE  H18Y 2192   1.158   3.408   4.180
   17DOPE  H18Z 2193   1.060   3.548   4.125
   18DOPE     N 2194   1.818   1.368   3.865
   18DOPE   HN1 2195   1.742   1.320   3.918
   18DOPE   HN2 2196   1.910   1.325   3.893
   18DOPE   HN3 2197   1.820   1.470   3.890
   18DOPE   C12 2198   1.796   1.353   3.717
   18DOPE  H12A 2199   1.747   1.446   3.682
   18DOPE  H12B 2200   1.728   1.267   3.702
   18DOPE   C11 2201   1.929   1.330   3.644
   18DOPE  H11A 2202   1.910   1.327   3.534
   18DOPE  H11B 2203   1.969   1.230   3.672
   18DOPE     P 2204   2.064   1.530   3.572
   18DOPE   O13 2205   1.942   1.602   3.531
   18DOPE   O14 2206   2.138   1.455   3.468
   18DOPE   O11 2207   2.161   1.631   3.645
   18DOPE   O12 2208   2.024   1.429   3.685
   18DOPE    C1 2209   2.237   1.590   3.760
   18DOPE    HA 2210   2.340   1.630   3.751
   18DOPE    HB 2211   2.246   1.479   3.766
   18DOPE    C2 2212   2.175   1.643   3.892
   18DOPE    HS 2213   2.070   1.607   3.895
   18DOPE   O21 2214   2.178   1.787   3.889
   18DOPE   C21 2215   2.096   1.844   3.975
   18DOPE   O22 2216   2.017   1.785   4.046
   18DOPE   C22 2217   2.109   1.997   3.966
   18DOPE   H2R 2218   2.012   2.036   3.928
   18DOPE   H2S 2219   2.187   2.025   3.893
   18DOPE    C3 2220   2.249   1.585   4.016
   18DOPE    HX 2221   2.237   1.474   4.007
   18DOPE    HY 2222   2.198   1.617   4.110
   18DOPE   O31 2223   2.388   1.625   4.020
   18DOPE   C31 2224   2.470   1.535   4.075
   18DOPE   O32 2225   2.437   1.424   4.113
   18DOPE   C32 2226   2.610   1.594   4.083
   18DOPE   H2X 2227   2.642   1.625   3.982
   18DOPE   H2Y 2228   2.608   1.683   4.149
   18DOPE   C23 2229   2.135   2.062   4.103
   18DOPE   H3R 2230   2.066   2.021   4.179
   18DOPE   H3S 2231   2.111   2.170   4.091
   18DOPE   C24 2232   2.279   2.054   4.155
   18DOPE   H4R 2233   2.283   2.109   4.252
   18DOPE   H4S 2234   2.347   2.105   4.084
   18DOPE   C25 2235   2.329   1.911   4.179
   18DOPE   H5R 2236   2.356   1.866   4.080
   18DOPE   H5S 2237   2.246   1.851   4.223
   18DOPE   C26 2238   2.450   1.897   4.273
   18DOPE   H6R 2239   2.471   1.788   4.281
   18DOPE   H6S 2240   2.422   1.932   4.375
   18DOPE   C27 2241   2.579   1.967   4.226
   18DOPE   H7R 2242   2.590   1.953   4.117
   18DOPE   H7S 2243   2.664   1.915   4.275
   18DOPE   C28 2244   2.591   2.116   4.262
   18DOPE   H8R 2245   2.516   2.175   4.205
   18DOPE   H8S 2246   2.690   2.151   4.226
   18DOPE   C29 2247   2.574   2.140   4.410
   18DOPE   H9R 2248   2.470   2.133   4.446
   18DOPE  C210 2249   2.670   2.168   4.499
   18DOPE  H10R 2250   2.643   2.182   4.605
   18DOPE  C211 2251   2.817   2.183   4.471
   18DOPE  H11R 2252   2.856   2.275   4.521
   18DOPE  H11S 2253   2.839   2.193   4.363
   18DOPE  C212 2254   2.894   2.061   4.524
   18DOPE  H12R 2255   2.844   1.969   4.485
   18DOPE  H12S 2256   2.888   2.060   4.635
   18DOPE  C213 2257   3.040   2.057   4.480
   18DOPE  H13R 2258   3.045   2.059   4.369
   18DOPE  H13S 2259   3.086   1.961   4.514
   18DOPE  C214 2260   3.125   2.172   4.535
   18DOPE  H14R 2261   3.124   2.170   4.646
   18DOPE  H14S 2262   3.080   2.268   4.502
   18DOPE  C215 2263   3.269   2.166   4.485
   18DOPE  H15R 2264   3.266   2.153   4.375
   18DOPE  H15S 2265   3.321   2.077   4.528
   18DOPE  C216 2266   3.347   2.293   4.516
   18DOPE  H16R 2267   3.371   2.296   4.625
   18DOPE  H16S 2268   3.284   2.381   4.492
   18DOPE  C217 2269   3.476   2.302   4.434
   18DOPE  H17R 2270   3.447   2.303   4.326
   18DOPE  H17S 2271   3.537   2.212   4.452
   18DOPE  C218 2272   3.558   2.427   4.465
   18DOPE  H18R 2273   3.504   2.519   4.435
   18DOPE  H18S 2274   3.656   2.423   4.412
   18DOPE  H18T 2275   3.578   2.431   4.574
   18DOPE   C33 2276   2.710   1.490   4.138
   18DOPE   H3X 2277   2.717   1.407   4.064
   18DOPE   H3Y 2278   2.672   1.448   4.234
   18DOPE   C34 2279   2.851   1.546   4.161
   18DOPE   H4X 2280   2.921   1.460   4.171
   18DOPE   H4Y 2281   2.881   1.605   4.072
   18DOPE   C35 2282   2.865   1.633   4.287
   18DOPE   H5X 2283   2.830   1.574   4.374
   18DOPE   H5Y 2284   2.800   1.723   4.278
   18DOPE   C36 2285   3.010   1.678   4.315
   18DOPE   H6X 2286   3.075   1.587   4.319
   18DOPE   H6Y 2287   3.013   1.726   4.415
   18DOPE   C37 2288   3.067   1.776   4.212
   18DOPE   H7X 2289   3.062   1.732   4.110
   18DOPE   H7Y 2290   3.004   1.868   4.213
   18DOPE   C38 2291   3.213   1.817   4.241
   18DOPE   H8X 2292   3.218   1.856   4.345
   18DOPE   H8Y 2293   3.238   1.902   4.173
   18DOPE   C39 2294   3.309   1.704   4.217
   18DOPE   H9X 2295   3.304   1.661   4.115
   18DOPE  C310 2296   3.399   1.653   4.302
   18DOPE  H10X 2297   3.463   1.570   4.268
   18DOPE  C311 2298   3.426   1.695   4.444
   18DOPE  H11X 2299   3.350   1.767   4.482
   18DOPE  H11Y 2300   3.422   1.606   4.511
   18DOPE  C312 2301   3.565   1.759   4.456
   18DOPE  H12X 2302   3.566   1.854   4.399
   18DOPE  H12Y 2303   3.640   1.691   4.411
   18DOPE  C313 2304   3.606   1.786   4.602
   18DOPE  H13X 2305   3.530   1.851   4.650
   18DOPE  H13Y 2306   3.606   1.689   4.656
   18DOPE  C314 2307   3.746   1.849   4.616
   18DOPE  H14X 2308   3.817   1.791   4.555
   18DOPE  H14Y 2309   3.778   1.841   0.040
   18DOPE  C315 2310   3.754   1.997   4.573
   18DOPE  H15X 2311   3.719   2.006   4.468
   18DOPE  H15Y 2312   3.861   2.027   4.575
   18DOPE  C316 2313   3.675   2.096   4.661
   18DOPE  H16X 2314   3.567   2.074   4.654
   18DOPE  H16Y 2315   3.692   2.198   4.620
   18DOPE  C317 2316   3.717   2.097   0.127
   18DOPE  H17X 2317   3.689   2.001   0.174
   18DOPE  H17Y 2318   3.828   2.107   0.132
   18DOPE  C318 2319   3.656   2.212   0.208
   18DOPE  H18X 2320   3.545   2.206   0.205
   18DOPE  H18Y 2321   3.688   2.206   0.314
   18DOPE  H18Z 2322   3.687   2.310   0.167
   19DOPE     N 2323   3.828   3.615   1.702
   19DOPE   HN1 2324   3.901   3.569   1.642
   19DOPE   HN2 2325   3.770   3.670   1.633
   19DOPE   HN3 2326   3.876   3.683   1.766
   19DOPE   C12 2327   3.738   3.513   1.766
   19DOPE  H12A 2328   3.724   3.433   1.690
   19DOPE  H12B 2329   3.641   3.561   1.784
   19DOPE   C11 2330   3.792   3.452   1.896
   19DOPE  H11A 2331   3.898   3.480   1.913
   19DOPE  H11B 2332   3.791   3.342   1.886
   19DOPE     P 2333   3.748   3.591   2.107
   19DOPE   O13 2334   3.654   3.707   2.097
   19DOPE   O14 2335   3.890   3.623   2.089
   19DOPE   O11 2336   3.726   3.516   2.243
   19DOPE   O12 2337   3.704   3.484   2.002
   19DOPE    C1 2338   3.730   3.590   2.365
   19DOPE    HA 2339   3.647   3.554   2.429
   19DOPE    HB 2340   3.714   3.698   2.348
   19DOPE    C2 2341   3.863   3.575   2.445
   19DOPE    HS 2342   3.895   3.677   2.474
   19DOPE   O21 2343   3.963   3.511   2.364
   19DOPE   C21 2344   4.083   3.514   2.415
   19DOPE   O22 2345   4.116   3.573   2.517
   19DOPE   C22 2346   4.176   3.426   2.331
   19DOPE   H2R 2347   4.185   3.473   2.230
   19DOPE   H2S 2348   4.132   3.325   2.319
   19DOPE    C3 2349   3.838   3.493   2.575
   19DOPE    HX 2350   3.742   3.525   2.620
   19DOPE    HY 2351   3.917   3.520   2.648
   19DOPE   O31 2352   3.833   3.351   2.544
   19DOPE   C31 2353   3.928   3.278   2.602
   19DOPE   O32 2354   3.996   3.311   2.696
   19DOPE   C32 2355   3.942   3.147   2.526
   19DOPE   H2X 2356   3.992   3.167   2.429
   19DOPE   H2Y 2357   3.842   3.103   2.507
   19DOPE   C23 2358   4.315   3.416   2.396
   19DOPE   H3R 2359   4.349   3.516   2.430
   19DOPE   H3S 2360   0.030   3.381   2.318
   19DOPE   C24 2361   4.324   3.316   2.511
   19DOPE   H4R 2362   4.308   3.213   2.472
   19DOPE   H4S 2363   4.242   3.337   2.584
   19DOPE   C25 2364   0.100   3.321   2.588
   19DOPE   H5R 2365   0.097   3.246   2.670
   19DOPE   H5S 2366   0.108   3.422   2.635
   19DOPE   C26 2367   0.228   3.297   2.506
   19DOPE   H6R 2368   0.234   3.369   2.422
   19DOPE   H6S 2369   0.226   3.194   2.464
   19DOPE   C27 2370   0.352   3.314   2.595
   19DOPE   H7R 2371   0.342   3.245   2.682
   19DOPE   H7S 2372   0.351   3.418   2.634
   19DOPE   C28 2373   0.489   3.291   2.530
   19DOPE   H8R 2374   0.490   3.191   2.483
   19DOPE   H8S 2375   0.564   3.288   2.612
   19DOPE   C29 2376   0.527   3.402   2.434
   19DOPE   H9R 2377   0.522   3.503   2.477
   19DOPE  C210 2378   0.569   3.387   2.308
   19DOPE  H10R 2379   0.594   3.477   2.249
   19DOPE  C211 2380   0.581   3.258   2.232
   19DOPE  H11R 2381   0.545   3.272   2.128
   19DOPE  H11S 2382   0.517   3.180   2.278
   19DOPE  C212 2383   0.724   3.201   2.227
   19DOPE  H12R 2384   0.720   3.100   2.181
   19DOPE  H12S 2385   0.763   3.189   2.330
   19DOPE  C213 2386   0.822   3.286   2.145
   19DOPE  H13R 2387   0.836   3.384   2.195
   19DOPE  H13S 2388   0.778   3.304   2.044
   19DOPE  C214 2389   0.959   3.220   2.127
   19DOPE  H14R 2390   0.945   3.121   2.078
   19DOPE  H14S 2391   1.005   3.203   2.227
   19DOPE  C215 2392   1.055   3.303   2.042
   19DOPE  H15R 2393   1.070   3.403   2.090
   19DOPE  H15S 2394   1.008   3.320   1.942
   19DOPE  C216 2395   1.192   3.236   2.023
   19DOPE  H16R 2396   1.177   3.134   1.980
   19DOPE  H16S 2397   1.239   3.224   2.123
   19DOPE  C217 2398   1.287   3.315   1.932
   19DOPE  H17R 2399   1.388   3.268   1.939
   19DOPE  H17S 2400   1.296   3.419   1.971
   19DOPE  C218 2401   1.245   3.319   1.785
   19DOPE  H18R 2402   1.318   3.379   1.726
   19DOPE  H18S 2403   1.145   3.366   1.774
   19DOPE  H18T 2404   1.241   3.217   1.743
   19DOPE   C33 2405   4.029   3.052   2.610
   19DOPE   H3X 2406   4.048   2.959   2.552
   19DOPE   H3Y 2407   4.128   3.100   2.628
   19DOPE   C34 2408   3.958   3.014   2.746
   19DOPE   H4X 2409   4.066   3.000   2.779
   19DOPE   H4Y 2410   3.888   2.963   2.673
   19DOPE   C35 2411   3.946   2.875   2.818
   19DOPE   H5X 2412   4.003   2.798   2.762
   19DOPE   H5Y 2413   3.839   2.843   2.819
   19DOPE   C36 2414   3.994   2.881   2.964
   19DOPE   H6X 2415   3.983   2.780   3.009
   19DOPE   H6Y 2416   4.102   2.907   2.967
   19DOPE   C37 2417   3.915   2.983   3.046
   19DOPE   H7X 2418   3.807   2.961   3.035
   19DOPE   H7Y 2419   3.931   3.086   3.008
   19DOPE   C38 2420   3.950   2.978   3.195
   19DOPE   H8X 2421   3.956   2.871   3.226
   19DOPE   H8Y 2422   3.868   3.025   3.254
   19DOPE   C39 2423   4.078   3.053   3.218
   19DOPE   H9X 2424   4.066   3.163   3.215
   19DOPE  C310 2425   4.200   3.003   3.237
   19DOPE  H10X 2426   4.283   3.074   3.248
   19DOPE  C311 2427   4.243   2.858   3.243
   19DOPE  H11X 2428   4.157   2.788   3.251
   19DOPE  H11Y 2429   4.300   2.832   3.152
   19DOPE  C312 2430   4.336   2.843   3.365
   19DOPE  H12X 2431   4.278   2.857   3.458
   19DOPE  H12Y 2432   0.056   2.923   3.360
   19DOPE  C313 2433   0.054   2.709   3.371
   19DOPE  H13X 2434   4.338   2.625   3.382
   19DOPE  H13Y 2435   0.110   2.696   3.276
   19DOPE  C314 2436   0.153   2.709   3.488
   19DOPE  H14X 2437   0.097   2.704   3.584
   19DOPE  H14Y 2438   0.208   2.806   3.486
   19DOPE  C315 2439   0.258   2.598   3.484
   19DOPE  H15X 2440   0.325   2.609   3.572
   19DOPE  H15Y 2441   0.319   2.612   3.392
   19DOPE  C316 2442   0.200   2.456   3.481
   19DOPE  H16X 2443   0.143   2.442   3.387
   19DOPE  H16Y 2444   0.130   2.443   3.566
   19DOPE  C317 2445   0.308   2.347   3.489
   19DOPE  H17X 2446   0.259   2.249   3.469
   19DOPE  H17Y 2447   0.382   2.363   3.408
   19DOPE  C318 2448   0.381   2.339   3.623
   19DOPE  H18X 2449   0.451   2.253   3.624
   19DOPE  H18Y 2450   0.439   2.432   3.641
   19DOPE  H18Z 2451   0.308   2.326   3.706
   20DOPE     N 2452   1.853   0.097   0.492
   20DOPE   HN1 2453   1.937   0.125   0.548
   20DOPE   HN2 2454   1.766   0.134   0.537
   20DOPE   HN3 2455   1.849   4.350   0.493
   20DOPE   C12 2456   1.869   0.144   0.350
   20DOPE  H12A 2457   1.954   0.215   0.349
   20DOPE  H12B 2458   1.776   0.197   0.321
   20DOPE   C11 2459   1.896   0.026   0.254
   20DOPE  H11A 2460   1.799   4.331   0.237
   20DOPE  H11B 2461   1.929   0.064   0.155
   20DOPE     P 2462   2.137   4.304   0.276
   20DOPE   O13 2463   2.202   0.042   0.369
   20DOPE   O14 2464   2.154   4.337   0.133
   20DOPE   O11 2465   2.194   4.159   0.302
   20DOPE   O12 2466   1.985   4.289   0.313
   20DOPE    C1 2467   2.320   4.126   0.242
   20DOPE    HA 2468   2.400   4.197   0.274
   20DOPE    HB 2469   2.311   4.130   0.131
   20DOPE    C2 2470   2.361   3.982   0.282
   20DOPE    HS 2471   2.266   3.923   0.275
   20DOPE   O21 2472   2.450   3.923   0.186
   20DOPE   C21 2473   2.572   3.973   0.177
   20DOPE   O22 2474   2.617   4.062   0.246
   20DOPE   C22 2475   2.645   3.906   0.060
   20DOPE   H2R 2476   2.751   3.939   0.059
   20DOPE   H2S 2477   2.597   3.941   4.648
   20DOPE    C3 2478   2.405   3.971   0.431
   20DOPE    HX 2479   2.330   4.029   0.489
   20DOPE    HY 2480   2.502   4.020   0.447
   20DOPE   O31 2481   2.400   3.835   0.479
   20DOPE   C31 2482   2.517   3.772   0.484
   20DOPE   O32 2483   2.624   3.818   0.448
   20DOPE   C32 2484   2.496   3.632   0.541
   20DOPE   H2X 2485   2.544   3.624   0.640
   20DOPE   H2Y 2486   2.387   3.615   0.553
   20DOPE   C23 2487   2.637   3.752   0.065
   20DOPE   H3R 2488   2.549   3.719   0.123
   20DOPE   H3S 2489   2.728   3.711   0.115
   20DOPE   C24 2490   2.622   3.689   4.606
   20DOPE   H4R 2491   2.714   3.709   4.547
   20DOPE   H4S 2492   2.538   3.739   4.554
   20DOPE   C25 2493   2.595   3.538   4.610
   20DOPE   H5R 2494   2.511   3.517   4.680
   20DOPE   H5S 2495   2.685   3.486   4.648
   20DOPE   C26 2496   2.559   3.482   4.471
   20DOPE   H6R 2497   2.634   3.518   4.400
   20DOPE   H6S 2498   2.460   3.523   4.440
   20DOPE   C27 2499   2.555   3.328   4.467
   20DOPE   H7R 2500   2.476   3.295   4.537
   20DOPE   H7S 2501   2.652   3.288   4.503
   20DOPE   C28 2502   2.526   3.269   4.328
   20DOPE   H8R 2503   2.607   3.290   4.257
   20DOPE   H8S 2504   2.435   3.320   4.287
   20DOPE   C29 2505   2.501   3.121   4.334
   20DOPE   H9R 2506   2.395   3.096   4.346
   20DOPE  C210 2507   2.589   3.020   4.321
   20DOPE  H10R 2508   2.551   2.917   4.327
   20DOPE  C211 2509   2.738   3.032   4.308
   20DOPE  H11R 2510   2.772   3.134   4.335
   20DOPE  H11S 2511   2.769   3.011   4.204
   20DOPE  C212 2512   2.807   2.929   4.399
   20DOPE  H12R 2513   2.916   2.930   4.379
   20DOPE  H12S 2514   2.769   2.828   4.374
   20DOPE  C213 2515   2.785   2.955   4.549
   20DOPE  H13R 2516   2.676   2.959   4.569
   20DOPE  H13S 2517   2.829   3.053   4.576
   20DOPE  C214 2518   2.845   2.844   4.637
   20DOPE  H14R 2519   2.956   2.845   4.627
   20DOPE  H14S 2520   2.808   2.746   4.601
   20DOPE  C215 2521   2.807   2.857   0.104
   20DOPE  H15R 2522   2.846   2.769   0.159
   20DOPE  H15S 2523   2.696   2.855   0.112
   20DOPE  C216 2524   2.859   2.985   0.171
   20DOPE  H16R 2525   2.817   3.073   0.118
   20DOPE  H16S 2526   2.969   2.989   0.162
   20DOPE  C217 2527   2.819   2.994   0.319
   20DOPE  H17R 2528   2.713   2.965   0.331
   20DOPE  H17S 2529   2.829   3.100   0.352
   20DOPE  C218 2530   2.906   2.908   0.411
   20DOPE  H18R 2531   2.898   2.801   0.383
   20DOPE  H18S 2532   2.874   2.919   0.517
   20DOPE  H18T 2533   3.012   2.939   0.403
   20DOPE   C33 2534   2.553   3.528   0.444
   20DOPE   H3X 2535   2.664   3.523   0.456
   20DOPE   H3Y 2536   2.531   3.560   0.340
   20DOPE   C34 2537   2.491   3.390   0.467
   20DOPE   H4X 2538   2.507   3.359   0.573
   20DOPE   H4Y 2539   2.381   3.399   0.452
   20DOPE   C35 2540   2.543   3.279   0.374
   20DOPE   H5X 2541   2.479   3.190   0.388
   20DOPE   H5Y 2542   2.647   3.252   0.403
   20DOPE   C36 2543   2.543   3.319   0.226
   20DOPE   H6X 2544   2.633   3.382   0.207
   20DOPE   H6Y 2545   2.453   3.380   0.203
   20DOPE   C37 2546   2.545   3.199   0.131
   20DOPE   H7X 2547   2.594   3.230   0.036
   20DOPE   H7Y 2548   2.606   3.117   0.175
   20DOPE   C38 2549   2.405   3.146   0.099
   20DOPE   H8X 2550   2.342   3.231   0.064
   20DOPE   H8Y 2551   2.360   3.108   0.193
   20DOPE   C39 2552   2.410   3.041   4.673
   20DOPE   H9X 2553   2.452   3.076   4.577
   20DOPE  C310 2554   2.370   2.912   4.681
   20DOPE  H10X 2555   2.381   2.848   4.592
   20DOPE  C311 2556   2.312   2.843   0.120
   20DOPE  H11X 2557   2.288   2.915   0.202
   20DOPE  H11Y 2558   2.216   2.793   0.093
   20DOPE  C312 2559   2.409   2.738   0.175
   20DOPE  H12X 2560   2.370   2.704   0.273
   20DOPE  H12Y 2561   2.508   2.785   0.193
   20DOPE  C313 2562   2.425   2.616   0.084
   20DOPE  H13X 2563   2.326   2.564   0.082
   20DOPE  H13Y 2564   2.449   2.648   4.662
   20DOPE  C314 2565   2.534   2.519   0.131
   20DOPE  H14X 2566   2.532   2.512   0.242
   20DOPE  H14Y 2567   2.633   2.560   0.102
   20DOPE  C315 2568   2.520   2.376   0.076
   20DOPE  H15X 2569   2.607   2.317   0.114
   20DOPE  H15Y 2570   2.526   2.377   4.647
   20DOPE  C316 2571   2.390   2.306   0.119
   20DOPE  H16X 2572   2.306   2.347   0.059
   20DOPE  H16Y 2573   2.371   2.329   0.226
   20DOPE  C317 2574   2.393   2.154   0.103
   20DOPE  H17X 2575   2.289   2.117   0.116
   20DOPE  H17Y 2576   2.425   2.128   4.681
   20DOPE  C318 2577   2.481   2.080   0.204
   20DOPE  H18X 2578   2.452   2.107   0.308
   20DOPE  H18Y 2579   2.469   1.970   0.192
   20DOPE  H18Z 2580   2.588   2.106   0.189
   21DOPE     N 2581   1.626   1.754   4.499
   21DOPE   HN1 2582   1.663   1.658   4.525
   21DOPE   HN2 2583   1.527   1.763   4.532
   21DOPE   HN3 2584   1.626   1.761   4.395
   21DOPE   C12 2585   1.714   1.856   4.565
   21DOPE  H12A 2586   1.673   1.956   4.540
   21DOPE  H12B 2587   1.815   1.845   4.522
   21DOPE   C11 2588   1.718   1.836   0.036
   21DOPE  H11A 2589   1.780   1.917   0.081
   21DOPE  H11B 2590   1.766   1.738   0.058
   21DOPE     P 2591   1.573   1.825   0.241
   21DOPE   O13 2592   1.639   1.702   0.290
   21DOPE   O14 2593   1.429   1.840   0.275
   21DOPE   O11 2594   1.651   1.950   0.295
   21DOPE   O12 2595   1.585   1.838   0.085
   21DOPE    C1 2596   1.592   2.023   0.404
   21DOPE    HA 2597   1.674   2.074   0.460
   21DOPE    HB 2598   1.540   1.956   0.476
   21DOPE    C2 2599   1.495   2.132   0.355
   21DOPE    HS 2600   1.409   2.081   0.306
   21DOPE   O21 2601   1.569   2.216   0.264
   21DOPE   C21 2602   1.508   2.241   0.152
   21DOPE   O22 2603   1.398   2.201   0.118
   21DOPE   C22 2604   1.598   2.326   0.065
   21DOPE   H2R 2605   1.659   2.260   0.001
   21DOPE   H2S 2606   1.664   2.387   0.130
   21DOPE    C3 2607   1.437   2.218   0.470
   21DOPE    HX 2608   1.523   2.255   0.530
   21DOPE    HY 2609   1.375   2.155   0.537
   21DOPE   O31 2610   1.364   2.334   0.423
   21DOPE   C31 2611   1.239   2.307   0.384
   21DOPE   O32 2612   1.189   2.196   0.381
   21DOPE   C32 2613   1.172   2.438   0.344
   21DOPE   H2X 2614   1.170   2.505   0.432
   21DOPE   H2Y 2615   1.231   2.486   0.263
   21DOPE   C23 2616   1.510   2.416   4.658
   21DOPE   H3R 2617   1.454   2.487   0.042
   21DOPE   H3S 2618   1.435   2.355   4.602
   21DOPE   C24 2619   1.591   2.496   4.556
   21DOPE   H4R 2620   1.523   2.570   4.507
   21DOPE   H4S 2621   1.630   2.429   4.477
   21DOPE   C25 2622   1.707   2.570   4.622
   21DOPE   H5R 2623   1.783   2.497   4.658
   21DOPE   H5S 2624   1.668   2.626   0.028
   21DOPE   C26 2625   1.777   2.668   4.529
   21DOPE   H6R 2626   1.702   2.739   4.488
   21DOPE   H6S 2627   1.824   2.615   4.443
   21DOPE   C27 2628   1.883   2.746   4.607
   21DOPE   H7R 2629   1.967   2.680   4.635
   21DOPE   H7S 2630   1.834   2.781   0.019
   21DOPE   C28 2631   1.934   2.868   4.530
   21DOPE   H8R 2632   1.851   2.912   4.472
   21DOPE   H8S 2633   2.010   2.833   4.457
   21DOPE   C29 2634   1.992   2.965   4.629
   21DOPE   H9R 2635   2.091   2.939   4.668
   21DOPE  C210 2636   1.935   3.080   4.670
   21DOPE  H10R 2637   1.988   3.143   0.061
   21DOPE  C211 2638   1.800   3.131   4.628
   21DOPE  H11R 2639   1.740   3.162   0.035
   21DOPE  H11S 2640   1.740   3.055   4.574
   21DOPE  C212 2641   1.818   3.253   4.536
   21DOPE  H12R 2642   1.890   3.228   4.455
   21DOPE  H12S 2643   1.861   3.336   4.595
   21DOPE  C213 2644   1.687   3.296   4.469
   21DOPE  H13R 2645   1.606   3.295   4.545
   21DOPE  H13S 2646   1.661   3.222   4.391
   21DOPE  C214 2647   1.694   3.436   4.407
   21DOPE  H14R 2648   1.602   3.452   4.347
   21DOPE  H14S 2649   1.782   3.443   4.339
   21DOPE  C215 2650   1.703   3.546   4.514
   21DOPE  H15R 2651   1.807   3.550   4.554
   21DOPE  H15S 2652   1.634   3.519   4.597
   21DOPE  C216 2653   1.663   3.685   4.463
   21DOPE  H16R 2654   1.569   3.675   4.404
   21DOPE  H16S 2655   1.742   3.724   4.396
   21DOPE  C217 2656   1.638   3.783   4.578
   21DOPE  H17R 2657   1.561   3.741   4.646
   21DOPE  H17S 2658   1.597   3.877   4.535
   21DOPE  C218 2659   1.762   3.818   4.661
   21DOPE  H18R 2660   1.737   3.893   0.057
   21DOPE  H18S 2661   1.842   3.860   4.596
   21DOPE  H18T 2662   1.802   3.727   0.030
   21DOPE   C33 2663   1.028   2.410   0.297
   21DOPE   H3X 2664   0.977   2.348   0.373
   21DOPE   H3Y 2665   1.030   2.353   0.201
   21DOPE   C34 2666   0.944   2.537   0.279
   21DOPE   H4X 2667   0.840   2.506   0.254
   21DOPE   H4Y 2668   0.942   2.592   0.376
   21DOPE   C35 2669   0.993   2.632   0.168
   21DOPE   H5X 2670   1.001   2.572   0.074
   21DOPE   H5Y 2671   1.095   2.670   0.193
   21DOPE   C36 2672   0.899   2.750   0.142
   21DOPE   H6X 2673   0.798   2.710   0.121
   21DOPE   H6Y 2674   0.934   2.804   0.051
   21DOPE   C37 2675   0.891   2.851   0.258
   21DOPE   H7X 2676   0.863   2.798   0.352
   21DOPE   H7Y 2677   0.991   2.896   0.274
   21DOPE   C38 2678   0.788   2.962   0.233
   21DOPE   H8X 2679   0.687   2.916   0.226
   21DOPE   H8Y 2680   0.811   3.009   0.135
   21DOPE   C39 2681   0.790   3.066   0.342
   21DOPE   H9X 2682   0.843   3.037   0.434
   21DOPE  C310 2683   0.739   3.190   0.333
   21DOPE  H10X 2684   0.747   3.258   0.419
   21DOPE  C311 2685   0.662   3.244   0.215
   21DOPE  H11X 2686   0.645   3.166   0.138
   21DOPE  H11Y 2687   0.561   3.277   0.250
   21DOPE  C312 2688   0.728   3.365   0.146
   21DOPE  H12X 2689   0.743   3.447   0.220
   21DOPE  H12Y 2690   0.659   3.402   0.067
   21DOPE  C313 2691   0.862   3.330   0.080
   21DOPE  H13X 2692   0.937   3.307   0.158
   21DOPE  H13Y 2693   0.848   3.239   0.017
   21DOPE  C314 2694   0.915   3.442   4.671
   21DOPE  H14X 2695   0.929   3.535   0.049
   21DOPE  H14Y 2696   0.837   3.463   4.594
   21DOPE  C315 2697   1.046   3.406   4.599
   21DOPE  H15X 2698   1.062   3.480   4.517
   21DOPE  H15Y 2699   1.035   3.306   4.553
   21DOPE  C316 2700   1.169   3.407   0.009
   21DOPE  H16X 2701   1.150   3.342   0.097
   21DOPE  H16Y 2702   1.187   3.511   0.045
   21DOPE  C317 2703   1.296   3.356   4.621
   21DOPE  H17X 2704   1.380   3.359   0.011
   21DOPE  H17Y 2705   1.279   3.250   4.593
   21DOPE  C318 2706   1.336   3.433   4.495
   21DOPE  H18X 2707   1.424   3.385   4.447
   21DOPE  H18Y 2708   1.253   3.435   4.421
   21DOPE  H18Z 2709   1.363   3.538   4.521
   22DOPE     N 2710   2.255   1.586   3.257
   22DOPE   HN1 2711   2.224   1.684   3.283
   22DOPE   HN2 2712   2.221   1.565   3.160
   22DOPE   HN3 2713   2.210   1.520   3.325
   22DOPE   C12 2714   2.405   1.577   3.269
   22DOPE  H12A 2715   2.428   1.585   3.377
   22DOPE  H12B 2716   2.448   1.665   3.216
   22DOPE   C11 2717   2.459   1.446   3.212
   22DOPE  H11A 2718   2.567   1.438   3.238
   22DOPE  H11B 2719   2.450   1.450   3.101
   22DOPE     P 2720   2.424   1.197   3.203
   22DOPE   O13 2721   2.397   1.199   3.057
   22DOPE   O14 2722   2.356   1.092   3.282
   22DOPE   O11 2723   2.579   1.190   3.229
   22DOPE   O12 2724   2.386   1.336   3.265
   22DOPE    C1 2725   2.631   1.107   3.334
   22DOPE    HA 2726   2.740   1.095   3.317
   22DOPE    HB 2727   2.586   1.006   3.331
   22DOPE    C2 2728   2.613   1.170   3.474
   22DOPE    HS 2729   2.504   1.171   3.496
   22DOPE   O21 2730   2.668   1.302   3.469
   22DOPE   C21 2731   2.611   1.388   3.550
   22DOPE   O22 2732   2.513   1.367   3.620
   22DOPE   C22 2733   2.686   1.520   3.540
   22DOPE   H2R 2734   2.636   1.586   3.467
   22DOPE   H2S 2735   2.790   1.501   3.505
   22DOPE    C3 2736   2.685   1.085   3.584
   22DOPE    HX 2737   2.793   1.081   3.557
   22DOPE    HY 2738   2.647   0.981   3.582
   22DOPE   O31 2739   2.674   1.143   3.717
   22DOPE   C31 2740   2.561   1.115   3.779
   22DOPE   O32 2741   2.473   1.041   3.737
   22DOPE   C32 2742   2.553   1.193   3.910
   22DOPE   H2X 2743   2.586   1.297   3.891
   22DOPE   H2Y 2744   2.447   1.196   3.944
   22DOPE   C23 2745   2.691   1.589   3.677
   22DOPE   H3R 2746   2.730   1.519   3.754
   22DOPE   H3S 2747   2.588   1.619   3.708
   22DOPE   C24 2748   2.780   1.713   3.673
   22DOPE   H4R 2749   2.741   1.783   3.596
   22DOPE   H4S 2750   2.883   1.683   3.643
   22DOPE   C25 2751   2.789   1.787   3.807
   22DOPE   H5R 2752   2.842   1.723   3.881
   22DOPE   H5S 2753   2.686   1.806   3.845
   22DOPE   C26 2754   2.861   1.921   3.794
   22DOPE   H6R 2755   2.810   1.982   3.717
   22DOPE   H6S 2756   2.966   1.903   3.761
   22DOPE   C27 2757   2.863   2.000   3.926
   22DOPE   H7R 2758   2.919   1.941   4.002
   22DOPE   H7S 2759   2.758   2.012   3.961
   22DOPE   C28 2760   2.927   2.138   3.910
   22DOPE   H8R 2761   2.870   2.195   3.834
   22DOPE   H8S 2762   3.029   2.124   3.868
   22DOPE   C29 2763   2.928   2.210   4.042
   22DOPE   H9R 2764   2.829   2.242   4.077
   22DOPE  C210 2765   3.036   2.240   4.116
   22DOPE  H10R 2766   3.022   2.294   4.211
   22DOPE  C211 2767   3.180   2.207   4.085
   22DOPE  H11R 2768   3.191   2.147   3.992
   22DOPE  H11S 2769   3.222   2.145   4.166
   22DOPE  C212 2770   3.264   2.334   4.072
   22DOPE  H12R 2771   3.371   2.304   4.063
   22DOPE  H12S 2772   3.254   2.393   4.166
   22DOPE  C213 2773   3.229   2.423   3.952
   22DOPE  H13R 2774   3.288   2.517   3.960
   22DOPE  H13S 2775   3.121   2.450   3.955
   22DOPE  C214 2776   3.261   2.357   3.816
   22DOPE  H14R 2777   3.179   2.287   3.790
   22DOPE  H14S 2778   3.355   2.298   3.826
   22DOPE  C215 2779   3.281   2.458   3.701
   22DOPE  H15R 2780   3.298   2.401   3.607
   22DOPE  H15S 2781   3.372   2.518   3.721
   22DOPE  C216 2782   3.163   2.554   3.681
   22DOPE  H16R 2783   3.152   2.619   3.770
   22DOPE  H16S 2784   3.070   2.494   3.670
   22DOPE  C217 2785   3.179   2.643   3.556
   22DOPE  H17R 2786   3.194   2.578   3.468
   22DOPE  H17S 2787   3.271   2.705   3.569
   22DOPE  C218 2788   3.060   2.736   3.530
   22DOPE  H18R 2789   3.046   2.804   3.617
   22DOPE  H18S 2790   2.967   2.677   3.516
   22DOPE  H18T 2791   3.078   2.797   3.439
   22DOPE   C33 2792   2.641   1.129   4.018
   22DOPE   H3X 2793   2.644   1.199   4.105
   22DOPE   H3Y 2794   2.745   1.117   3.981
   22DOPE   C34 2795   2.589   0.994   4.069
   22DOPE   H4X 2796   2.482   1.005   4.095
   22DOPE   H4Y 2797   2.597   0.920   3.986
   22DOPE   C35 2798   2.665   0.944   4.192
   22DOPE   H5X 2799   2.654   1.020   4.273
   22DOPE   H5Y 2800   2.773   0.936   4.168
   22DOPE   C36 2801   2.615   0.809   4.244
   22DOPE   H6X 2802   2.505   0.814   4.258
   22DOPE   H6Y 2803   2.661   0.788   4.343
   22DOPE   C37 2804   2.648   0.692   4.150
   22DOPE   H7X 2805   2.609   0.714   4.048
   22DOPE   H7Y 2806   2.758   0.681   4.143
   22DOPE   C38 2807   2.587   0.560   4.196
   22DOPE   H8X 2808   2.477   0.573   4.200
   22DOPE   H8Y 2809   2.621   0.537   4.299
   22DOPE   C39 2810   2.618   0.450   4.098
   22DOPE   H9X 2811   2.562   0.455   4.004
   22DOPE  C310 2812   2.701   0.346   4.119
   22DOPE  H10X 2813   2.715   0.273   4.038
   22DOPE  C311 2814   2.787   0.322   4.239
   22DOPE  H11X 2815   2.786   0.408   4.309
   22DOPE  H11Y 2816   2.754   0.232   4.295
   22DOPE  C312 2817   2.932   0.302   4.192
   22DOPE  H12X 2818   2.955   0.374   4.111
   22DOPE  H12Y 2819   2.943   0.199   4.151
   22DOPE  C313 2820   3.034   0.325   4.304
   22DOPE  H13X 2821   3.026   0.431   4.337
   22DOPE  H13Y 2822   3.009   0.261   4.391
   22DOPE  C314 2823   3.176   0.296   4.258
   22DOPE  H14X 2824   3.193   0.348   4.161
   22DOPE  H14Y 2825   3.187   0.187   4.241
   22DOPE  C315 2826   3.282   0.344   4.358
   22DOPE  H15X 2827   3.256   0.305   4.459
   22DOPE  H15Y 2828   3.281   0.455   4.363
   22DOPE  C316 2829   3.424   0.295   4.323
   22DOPE  H16X 2830   3.425   0.184   4.331
   22DOPE  H16Y 2831   3.495   0.337   4.398
   22DOPE  C317 2832   3.473   0.331   4.183
   22DOPE  H17X 2833   3.404   0.286   4.108
   22DOPE  H17Y 2834   3.470   0.442   4.170
   22DOPE  C318 2835   3.614   0.280   4.154
   22DOPE  H18X 2836   3.644   0.309   4.051
   22DOPE  H18Y 2837   3.686   0.323   4.226
   22DOPE  H18Z 2838   3.617   0.169   4.162
   23DOPE     N 2839   0.391   1.478   0.375
   23DOPE   HN1 2840   0.408   1.404   0.449
   23DOPE   HN2 2841   0.484   1.486   0.328
   23DOPE   HN3 2842   0.320   1.447   0.306
   23DOPE   C12 2843   0.356   1.606   0.446
   23DOPE  H12A 2844   0.248   1.604   0.469
   23DOPE  H12B 2845   0.414   1.607   0.540
   23DOPE   C11 2846   0.396   1.727   0.362
   23DOPE  H11A 2847   0.408   1.816   0.428
   23DOPE  H11B 2848   0.312   1.747   0.291
   23DOPE     P 2849   0.536   1.787   0.166
   23DOPE   O13 2850   0.431   1.746   0.070
   23DOPE   O14 2851   0.674   1.775   0.114
   23DOPE   O11 2852   0.510   1.934   0.214
   23DOPE   O12 2853   0.519   1.700   0.295
   23DOPE    C1 2854   0.604   1.991   0.307
   23DOPE    HA 2855   0.699   1.934   0.312
   23DOPE    HB 2856   0.560   1.991   0.408
   23DOPE    C2 2857   0.642   2.137   0.266
   23DOPE    HS 2858   0.700   2.185   0.348
   23DOPE   O21 2859   0.526   2.215   0.234
   23DOPE   C21 2860   0.453   2.243   0.340
   23DOPE   O22 2861   0.480   2.213   0.455
   23DOPE   C22 2862   0.333   2.326   0.298
   23DOPE   H2R 2863   0.358   2.390   0.212
   23DOPE   H2S 2864   0.308   2.392   0.383
   23DOPE    C3 2865   0.733   2.132   0.140
   23DOPE    HX 2866   0.687   2.063   0.066
   23DOPE    HY 2867   0.829   2.084   0.170
   23DOPE   O31 2868   0.762   2.262   0.084
   23DOPE   C31 2869   0.686   2.296   4.662
   23DOPE   O32 2870   0.589   2.235   4.622
   23DOPE   C32 2871   0.742   2.421   4.596
   23DOPE   H2X 2872   0.674   2.507   4.614
   23DOPE   H2Y 2873   0.842   2.444   4.639
   23DOPE   C23 2874   0.215   2.232   0.270
   23DOPE   H3R 2875   0.121   2.293   0.277
   23DOPE   H3S 2876   0.209   2.154   0.349
   23DOPE   C24 2877   0.215   2.168   0.131
   23DOPE   H4R 2878   0.300   2.097   0.122
   23DOPE   H4S 2879   0.121   2.110   0.121
   23DOPE   C25 2880   0.224   2.273   0.019
   23DOPE   H5R 2881   0.328   2.312   0.014
   23DOPE   H5S 2882   0.157   2.357   0.046
   23DOPE   C26 2883   0.186   2.222   4.561
   23DOPE   H6R 2884   0.202   2.306   4.489
   23DOPE   H6S 2885   0.253   2.139   4.533
   23DOPE   C27 2886   0.040   2.176   4.550
   23DOPE   H7R 2887   0.026   2.084   4.610
   23DOPE   H7S 2888   4.332   2.256   4.593
   23DOPE   C28 2889   4.349   2.149   4.406
   23DOPE   H8R 2890   4.345   2.246   4.353
   23DOPE   H8S 2891   4.246   2.109   4.412
   23DOPE   C29 2892   0.082   2.050   4.337
   23DOPE   H9R 2893   0.115   1.969   4.404
   23DOPE  C210 2894   0.131   2.051   4.212
   23DOPE  H10R 2895   0.189   1.962   4.183
   23DOPE  C211 2896   0.107   2.139   4.092
   23DOPE  H11R 2897   0.203   2.145   4.035
   23DOPE  H11S 2898   0.035   2.085   4.025
   23DOPE  C212 2899   0.058   2.285   4.100
   23DOPE  H12R 2900   0.046   2.324   3.997
   23DOPE  H12S 2901   4.314   2.284   4.146
   23DOPE  C213 2902   0.148   2.382   4.177
   23DOPE  H13R 2903   0.237   2.408   4.118
   23DOPE  H13S 2904   0.182   2.332   4.271
   23DOPE  C214 2905   0.068   2.507   4.214
   23DOPE  H14R 2906   4.328   2.472   4.256
   23DOPE  H14S 2907   0.045   2.566   4.123
   23DOPE  C215 2908   0.135   2.597   4.319
   23DOPE  H15R 2909   0.213   2.657   4.267
   23DOPE  H15S 2910   0.187   2.533   4.394
   23DOPE  C216 2911   0.036   2.690   4.390
   23DOPE  H16R 2912   4.336   2.747   4.313
   23DOPE  H16S 2913   0.094   2.762   4.451
   23DOPE  C217 2914   4.294   2.620   4.485
   23DOPE  H17R 2915   4.234   2.546   4.429
   23DOPE  H17S 2916   4.223   2.697   4.524
   23DOPE  C218 2917   0.004   2.551   4.603
   23DOPE  H18R 2918   0.062   2.624   4.663
   23DOPE  H18S 2919   0.073   2.472   4.568
   23DOPE  H18T 2920   4.284   2.504   4.669
   23DOPE   C33 2921   0.755   2.391   4.446
   23DOPE   H3X 2922   0.654   2.381   4.401
   23DOPE   H3Y 2923   0.806   2.293   4.435
   23DOPE   C34 2924   0.837   2.493   4.367
   23DOPE   H4X 2925   0.941   2.492   4.406
   23DOPE   H4Y 2926   0.840   2.461   4.261
   23DOPE   C35 2927   0.784   2.638   4.372
   23DOPE   H5X 2928   0.850   2.700   4.307
   23DOPE   H5Y 2929   0.792   2.678   4.475
   23DOPE   C36 2930   0.640   2.652   4.322
   23DOPE   H6X 2931   0.570   2.610   4.398
   23DOPE   H6Y 2932   0.628   2.593   4.229
   23DOPE   C37 2933   0.602   2.797   4.292
   23DOPE   H7X 2934   0.615   2.860   4.383
   23DOPE   H7Y 2935   0.671   2.835   4.214
   23DOPE   C38 2936   0.457   2.811   4.241
   23DOPE   H8X 2937   0.389   2.787   4.325
   23DOPE   H8Y 2938   0.442   2.734   4.162
   23DOPE   C39 2939   0.430   2.947   4.182
   23DOPE   H9X 2940   0.514   2.990   4.126
   23DOPE  C310 2941   0.315   3.016   4.187
   23DOPE  H10X 2942   0.310   3.115   4.138
   23DOPE  C311 2943   0.188   2.973   4.256
   23DOPE  H11X 2944   0.118   2.928   4.182
   23DOPE  H11Y 2945   0.210   2.898   4.334
   23DOPE  C312 2946   0.116   3.090   4.324
   23DOPE  H12X 2947   0.089   3.166   4.247
   23DOPE  H12Y 2948   0.185   3.138   4.397
   23DOPE  C313 2949   4.345   3.046   4.396
   23DOPE  H13X 2950   4.278   2.997   4.322
   23DOPE  H13Y 2951   0.013   2.972   4.475
   23DOPE  C314 2952   4.269   3.163   4.461
   23DOPE  H14X 2953   4.259   3.243   4.386
   23DOPE  H14Y 2954   4.328   3.203   4.547
   23DOPE  C315 2955   4.129   3.124   4.510
   23DOPE  H15X 2956   4.137   3.046   4.588
   23DOPE  H15Y 2957   4.072   3.082   4.424
   23DOPE  C316 2958   4.052   3.244   4.565
   23DOPE  H16X 2959   4.051   3.325   4.489
   23DOPE  H16Y 2960   4.104   3.283   4.655
   23DOPE  C317 2961   3.907   3.210   4.602
   23DOPE  H17X 2962   3.855   3.173   4.511
   23DOPE  H17Y 2963   3.909   3.128   4.676
   23DOPE  C318 2964   3.828   3.328   4.660
   23DOPE  H18X 2965   3.877   3.365   0.071
   23DOPE  H18Y 2966   3.822   3.411   4.587
   23DOPE  H18Z 2967   3.725   3.296   0.004
   24DOPE     N 2968   2.667   1.140   1.385
   24DOPE   HN1 2969   2.670   1.151   1.490
   24DOPE   HN2 2970   2.717   1.224   1.350
   24DOPE   HN3 2971   2.567   1.148   1.352
   24DOPE   C12 2972   2.737   1.013   1.339
   24DOPE  H12A 2973   2.846   1.035   1.342
   24DOPE  H12B 2974   2.707   0.995   1.235
   24DOPE   C11 2975   2.710   0.888   1.428
   24DOPE  H11A 2976   2.608   0.850   1.405
   24DOPE  H11B 2977   2.713   0.919   1.534
   24DOPE     P 2978   2.784   0.649   1.476
   24DOPE   O13 2979   2.681   0.575   1.400
   24DOPE   O14 2980   2.753   0.674   1.619
   24DOPE   O11 2981   2.924   0.574   1.464
   24DOPE   O12 2982   2.809   0.788   1.403
   24DOPE    C1 2983   2.979   0.497   1.573
   24DOPE    HA 2984   2.946   0.392   1.564
   24DOPE    HB 2985   2.943   0.536   1.671
   24DOPE    C2 2986   3.136   0.500   1.582
   24DOPE    HS 2987   3.167   0.513   1.688
   24DOPE   O21 2988   3.185   0.607   1.501
   24DOPE   C21 2989   3.157   0.725   1.553
   24DOPE   O22 2990   3.113   0.745   1.665
   24DOPE   C22 2991   3.188   0.833   1.451
   24DOPE   H2R 2992   3.174   0.933   1.497
   24DOPE   H2S 2993   3.117   0.823   1.366
   24DOPE    C3 2994   3.200   0.366   1.534
   24DOPE    HX 2995   3.145   0.339   1.441
   24DOPE    HY 2996   3.179   0.286   1.609
   24DOPE   O31 2997   3.341   0.370   1.500
   24DOPE   C31 2998   3.426   0.343   1.599
   24DOPE   O32 2999   3.398   0.350   1.718
   24DOPE   C32 3000   3.557   0.289   1.539
   24DOPE   H2X 3001   3.539   0.184   1.510
   24DOPE   H2Y 3002   3.579   0.347   1.447
   24DOPE   C23 3003   3.332   0.815   1.403
   24DOPE   H3R 3004   3.347   0.877   1.312
   24DOPE   H3S 3005   3.348   0.710   1.371
   24DOPE   C24 3006   3.435   0.856   1.508
   24DOPE   H4R 3007   3.404   0.817   1.608
   24DOPE   H4S 3008   3.435   0.967   1.515
   24DOPE   C25 3009   3.577   0.808   1.480
   24DOPE   H5R 3010   3.645   0.859   1.551
   24DOPE   H5S 3011   3.606   0.839   1.377
   24DOPE   C26 3012   3.594   0.656   1.493
   24DOPE   H6R 3013   3.524   0.605   1.423
   24DOPE   H6S 3014   3.568   0.624   1.596
   24DOPE   C27 3015   3.736   0.609   1.459
   24DOPE   H7R 3016   3.765   0.658   1.364
   24DOPE   H7S 3017   3.737   0.500   1.442
   24DOPE   C28 3018   3.840   0.644   1.566
   24DOPE   H8R 3019   3.823   0.582   1.656
   24DOPE   H8S 3020   3.826   0.750   1.598
   24DOPE   C29 3021   3.978   0.622   1.511
   24DOPE   H9R 3022   4.018   0.520   1.524
   24DOPE  C210 3023   4.054   0.715   1.449
   24DOPE  H10R 3024   4.153   0.686   1.412
   24DOPE  C211 3025   4.014   0.857   1.421
   24DOPE  H11R 3026   3.922   0.887   1.477
   24DOPE  H11S 3027   3.991   0.870   1.313
   24DOPE  C212 3028   4.125   0.956   1.457
   24DOPE  H12R 3029   4.216   0.930   1.399
   24DOPE  H12S 3030   4.150   0.948   1.565
   24DOPE  C213 3031   4.085   1.100   1.425
   24DOPE  H13R 3032   4.004   1.132   1.495
   24DOPE  H13S 3033   4.043   1.102   1.321
   24DOPE  C214 3034   4.202   1.198   1.433
   24DOPE  H14R 3035   4.278   1.170   1.357
   24DOPE  H14S 3036   4.249   1.187   1.533
   24DOPE  C215 3037   4.164   1.346   1.414
   24DOPE  H15R 3038   4.257   1.406   1.416
   24DOPE  H15S 3039   4.102   1.377   1.501
   24DOPE  C216 3040   4.086   1.377   1.286
   24DOPE  H16R 3041   4.058   1.484   1.286
   24DOPE  H16S 3042   3.992   1.318   1.285
   24DOPE  C217 3043   4.164   1.346   1.158
   24DOPE  H17R 3044   4.193   1.239   1.157
   24DOPE  H17S 3045   4.257   1.407   1.159
   24DOPE  C218 3046   4.086   1.376   1.029
   24DOPE  H18R 3047   4.000   1.308   1.020
   24DOPE  H18S 3048   4.151   1.362   0.940
   24DOPE  H18T 3049   4.050   1.481   1.030
   24DOPE   C33 3050   3.683   0.292   1.631
   24DOPE   H3X 3051   3.661   0.239   1.726
   24DOPE   H3Y 3052   3.708   0.397   1.655
   24DOPE   C34 3053   3.804   0.223   1.562
   24DOPE   H4X 3054   3.779   0.115   1.551
   24DOPE   H4Y 3055   3.815   0.265   1.460
   24DOPE   C35 3056   3.941   0.234   1.633
   24DOPE   H5X 3057   3.927   0.213   1.741
   24DOPE   H5Y 3058   3.979   0.338   1.624
   24DOPE   C36 3059   4.046   0.136   1.576
   24DOPE   H6X 3060   4.066   0.162   1.470
   24DOPE   H6Y 3061   4.001   0.034   1.577
   24DOPE   C37 3062   4.181   0.127   1.652
   24DOPE   H7X 3063   4.237   0.222   1.634
   24DOPE   H7Y 3064   4.163   0.118   1.761
   24DOPE   C38 3065   4.266   0.006   1.607
   24DOPE   H8X 3066   4.224   4.272   1.654
   24DOPE   H8Y 3067   4.249   4.353   1.497
   24DOPE   C39 3068   0.059   0.013   1.629
   24DOPE   H9X 3069   0.107   0.105   1.592
   24DOPE  C310 3070   0.137   4.267   1.668
   24DOPE  H10X 3071   0.092   4.169   1.690
   24DOPE  C311 3072   0.289   4.268   1.662
   24DOPE  H11X 3073   0.320   4.202   1.578
   24DOPE  H11Y 3074   0.326   0.013   1.637
   24DOPE  C312 3075   0.366   4.219   1.786
   24DOPE  H12X 3076   0.324   4.122   1.821
   24DOPE  H12Y 3077   0.355   4.293   1.868
   24DOPE  C313 3078   0.517   4.200   1.759
   24DOPE  H13X 3079   0.530   4.121   1.681
   24DOPE  H13Y 3080   0.557   4.295   1.719
   24DOPE  C314 3081   0.599   4.161   1.883
   24DOPE  H14X 3082   0.563   4.064   1.923
   24DOPE  H14Y 3083   0.584   4.238   1.962
   24DOPE  C315 3084   0.750   4.151   1.853
   24DOPE  H15X 3085   0.781   4.247   1.806
   24DOPE  H15Y 3086   0.768   4.070   1.779
   24DOPE  C316 3087   0.839   4.128   1.977
   24DOPE  H16X 3088   0.812   4.201   2.056
   24DOPE  H16Y 3089   0.945   4.147   1.947
   24DOPE  C317 3090   0.831   3.986   2.035
   24DOPE  H17X 3091   0.726   3.965   2.065
   24DOPE  H17Y 3092   0.859   3.914   1.954
   24DOPE  C318 3093   0.923   3.963   2.155
   24DOPE  H18X 3094   1.029   3.979   2.126
   24DOPE  H18Y 3095   0.898   4.032   2.237
   24DOPE  H18Z 3096   0.912   3.858   2.192
   25DOPE     N 3097   0.393   1.484   2.861
   25DOPE   HN1 3098   0.378   1.500   2.964
   25DOPE   HN2 3099   0.300   1.472   2.817
   25DOPE   HN3 3100   0.448   1.395   2.845
   25DOPE   C12 3101   0.464   1.602   2.803
   25DOPE  H12A 3102   0.406   1.693   2.829
   25DOPE  H12B 3103   0.565   1.606   2.849
   25DOPE   C11 3104   0.475   1.587   2.651
   25DOPE  H11A 3105   0.371   1.587   2.612
   25DOPE  H11B 3106   0.532   1.673   2.609
   25DOPE     P 3107   0.538   1.412   2.477
   25DOPE   O13 3108   0.529   1.265   2.483
   25DOPE   O14 3109   0.657   1.467   2.407
   25DOPE   O11 3110   0.404   1.471   2.419
   25DOPE   O12 3111   0.541   1.465   2.624
   25DOPE    C1 3112   0.342   1.403   2.309
   25DOPE    HA 3113   0.232   1.411   2.319
   25DOPE    HB 3114   0.365   1.295   2.309
   25DOPE    C2 3115   0.390   1.462   2.174
   25DOPE    HS 3116   0.496   1.430   2.169
   25DOPE   O21 3117   0.394   1.606   2.171
   25DOPE   C21 3118   0.284   1.669   2.205
   25DOPE   O22 3119   0.174   1.619   2.223
   25DOPE   C22 3120   0.310   1.819   2.212
   25DOPE   H2R 3121   0.272   1.866   2.119
   25DOPE   H2S 3122   0.419   1.840   2.221
   25DOPE    C3 3123   0.327   1.395   2.046
   25DOPE    HX 3124   0.321   1.286   2.069
   25DOPE    HY 3125   0.398   1.404   1.961
   25DOPE   O31 3126   0.195   1.440   2.008
   25DOPE   C31 3127   0.197   1.549   1.932
   25DOPE   O32 3128   0.297   1.614   1.904
   25DOPE   C32 3129   0.056   1.581   1.886
   25DOPE   H2X 3130   0.032   1.518   1.797
   25DOPE   H2Y 3131   4.341   1.558   1.968
   25DOPE   C23 3132   0.234   1.873   2.334
   25DOPE   H3R 3133   0.233   1.984   2.330
   25DOPE   H3S 3134   0.128   1.840   2.329
   25DOPE   C24 3135   0.296   1.831   2.467
   25DOPE   H4R 3136   0.333   1.726   2.457
   25DOPE   H4S 3137   0.385   1.893   2.488
   25DOPE   C25 3138   0.196   1.839   2.590
   25DOPE   H5R 3139   0.161   1.743   2.539
   25DOPE   H5S 3140   0.207   1.949   2.567
   25DOPE   C26 3141   0.041   1.872   2.585
   25DOPE   H6R 3142   0.021   1.955   2.514
   25DOPE   H6S 3143   4.339   1.785   2.549
   25DOPE   C27 3144   4.343   1.910   2.723
   25DOPE   H7R 3145   4.233   1.897   2.724
   25DOPE   H7S 3146   0.030   1.840   2.798
   25DOPE   C28 3147   0.019   2.054   2.761
   25DOPE   H8R 3148   0.126   2.075   2.738
   25DOPE   H8S 3149   4.314   2.121   2.698
   25DOPE   C29 3150   4.352   2.076   2.907
   25DOPE   H9R 3151   0.060   2.014   2.970
   25DOPE  C210 3152   4.267   2.161   2.966
   25DOPE  H10R 3153   4.265   2.165   3.076
   25DOPE  C211 3154   4.170   2.256   2.900
   25DOPE  H11R 3155   4.066   2.227   2.927
   25DOPE  H11S 3156   4.178   2.253   2.790
   25DOPE  C212 3157   4.194   2.400   2.947
   25DOPE  H12R 3158   4.115   2.462   2.900
   25DOPE  H12S 3159   4.179   2.407   3.057
   25DOPE  C213 3160   4.333   2.455   2.912
   25DOPE  H13R 3161   0.045   2.435   2.997
   25DOPE  H13S 3162   0.016   2.400   2.824
   25DOPE  C214 3163   4.336   2.605   2.878
   25DOPE  H14R 3164   0.086   2.634   2.862
   25DOPE  H14S 3165   4.298   2.664   2.964
   25DOPE  C215 3166   4.255   2.640   2.752
   25DOPE  H15R 3167   4.147   2.623   2.773
   25DOPE  H15S 3168   4.285   2.571   2.670
   25DOPE  C216 3169   4.272   2.784   2.704
   25DOPE  H16R 3170   4.255   2.854   2.788
   25DOPE  H16S 3171   4.194   2.804   2.627
   25DOPE  C217 3172   0.051   2.813   2.639
   25DOPE  H17R 3173   0.063   2.746   2.551
   25DOPE  H17S 3174   0.133   2.791   2.710
   25DOPE  C218 3175   0.065   2.958   2.592
   25DOPE  H18R 3176   0.157   2.972   2.531
   25DOPE  H18S 3177   0.069   3.026   2.679
   25DOPE  H18T 3178   4.334   2.987   2.531
   25DOPE   C33 3179   0.048   1.728   1.847
   25DOPE   H3X 3180   0.117   1.749   1.763
   25DOPE   H3Y 3181   0.078   1.791   1.934
   25DOPE   C34 3182   4.263   1.768   1.806
   25DOPE   H4X 3183   4.232   1.709   1.717
   25DOPE   H4Y 3184   4.193   1.746   1.889
   25DOPE   C35 3185   4.255   1.918   1.773
   25DOPE   H5X 3186   4.320   1.941   1.686
   25DOPE   H5Y 3187   4.294   1.973   1.860
   25DOPE   C36 3188   4.112   1.966   1.746
   25DOPE   H6X 3189   4.043   1.919   1.819
   25DOPE   H6Y 3190   4.082   1.934   1.644
   25DOPE   C37 3191   4.101   2.118   1.759
   25DOPE   H7X 3192   4.118   2.147   1.865
   25DOPE   H7Y 3193   4.179   2.167   1.697
   25DOPE   C38 3194   3.964   2.171   1.715
   25DOPE   H8X 3195   3.955   2.278   1.744
   25DOPE   H8Y 3196   3.886   2.116   1.772
   25DOPE   C39 3197   3.946   2.158   1.566
   25DOPE   H9X 3198   4.038   2.170   1.507
   25DOPE  C310 3199   3.831   2.131   1.503
   25DOPE  H10X 3200   3.832   2.126   1.393
   25DOPE  C311 3201   3.696   2.115   1.566
   25DOPE  H11X 3202   3.649   2.020   1.533
   25DOPE  H11Y 3203   3.701   2.110   1.677
   25DOPE  C312 3204   3.602   2.231   1.529
   25DOPE  H12X 3205   3.505   2.214   1.580
   25DOPE  H12Y 3206   3.585   2.231   1.419
   25DOPE  C313 3207   3.656   2.369   1.571
   25DOPE  H13X 3208   3.681   2.368   1.679
   25DOPE  H13Y 3209   3.750   2.389   1.515
   25DOPE  C314 3210   3.558   2.484   1.543
   25DOPE  H14X 3211   3.525   2.479   1.437
   25DOPE  H14Y 3212   3.611   2.580   1.558
   25DOPE  C315 3213   3.435   2.481   1.635
   25DOPE  H15X 3214   3.469   2.475   1.741
   25DOPE  H15Y 3215   3.375   2.390   1.614
   25DOPE  C316 3216   3.346   2.604   1.618
   25DOPE  H16X 3217   3.321   2.617   1.511
   25DOPE  H16Y 3218   3.402   2.695   1.652
   25DOPE  C317 3219   3.216   2.592   1.698
   25DOPE  H17X 3220   3.159   2.505   1.659
   25DOPE  H17Y 3221   3.240   2.571   1.804
   25DOPE  C318 3222   3.127   2.716   1.691
   25DOPE  H18X 3223   3.179   2.803   1.736
   25DOPE  H18Y 3224   3.102   2.740   1.586
   25DOPE  H18Z 3225   3.032   2.699   1.747
   26DOPE     N 3226   0.489   2.038   4.466
   26DOPE   HN1 3227   0.401   1.990   4.498
   26DOPE   HN2 3228   0.567   1.968   4.475
   26DOPE   HN3 3229   0.512   2.117   4.533
   26DOPE   C12 3230   0.478   2.090   4.326
   26DOPE  H12A 3231   0.571   2.144   4.303
   26DOPE  H12B 3232   0.392   2.160   4.323
   26DOPE   C11 3233   0.457   1.974   4.227
   26DOPE  H11A 3234   0.443   2.019   4.125
   26DOPE  H11B 3235   0.364   1.921   4.256
   26DOPE     P 3236   0.573   1.790   4.104
   26DOPE   O13 3237   0.644   1.664   4.136
   26DOPE   O14 3238   0.625   1.867   3.990
   26DOPE   O11 3239   0.424   1.757   4.071
   26DOPE   O12 3240   0.566   1.883   4.231
   26DOPE    C1 3241   0.346   1.667   4.149
   26DOPE    HA 3242   0.384   1.663   4.253
   26DOPE    HB 3243   0.243   1.707   4.155
   26DOPE    C2 3244   0.335   1.524   4.088
   26DOPE    HS 3245   0.228   1.496   4.098
   26DOPE   O21 3246   0.360   1.530   3.946
   26DOPE   C21 3247   0.361   1.418   3.877
   26DOPE   O22 3248   0.389   1.306   3.918
   26DOPE   C22 3249   0.309   1.445   3.736
   26DOPE   H2R 3250   0.363   1.531   3.691
   26DOPE   H2S 3251   0.201   1.471   3.743
   26DOPE    C3 3252   0.411   1.419   4.177
   26DOPE    HX 3253   0.483   1.475   4.241
   26DOPE    HY 3254   0.474   1.349   4.120
   26DOPE   O31 3255   0.314   1.345   4.254
   26DOPE   C31 3256   0.271   1.408   4.362
   26DOPE   O32 3257   0.325   1.504   4.414
   26DOPE   C32 3258   0.138   1.352   4.406
   26DOPE   H2X 3259   0.090   1.295   4.323
   26DOPE   H2Y 3260   0.154   1.284   4.492
   26DOPE   C23 3261   0.324   1.319   3.650
   26DOPE   H3R 3262   0.323   1.228   3.713
   26DOPE   H3S 3263   0.422   1.322   3.597
   26DOPE   C24 3264   0.212   1.297   3.548
   26DOPE   H4R 3265   0.219   1.377   3.471
   26DOPE   H4S 3266   0.113   1.305   3.599
   26DOPE   C25 3267   0.221   1.159   3.480
   26DOPE   H5R 3268   0.323   1.147   3.437
   26DOPE   H5S 3269   0.149   1.157   3.395
   26DOPE   C26 3270   0.190   1.040   3.572
   26DOPE   H6R 3271   0.086   1.053   3.610
   26DOPE   H6S 3272   0.258   1.037   3.659
   26DOPE   C27 3273   0.197   0.905   3.500
   26DOPE   H7R 3274   0.149   0.918   3.401
   26DOPE   H7S 3275   0.139   0.829   3.557
   26DOPE   C28 3276   0.340   0.851   3.480
   26DOPE   H8R 3277   0.382   0.821   3.578
   26DOPE   H8S 3278   0.403   0.932   3.440
   26DOPE   C29 3279   0.335   0.737   3.381
   26DOPE   H9R 3280   0.289   0.763   3.285
   26DOPE  C210 3281   0.381   0.611   3.396
   26DOPE  H10R 3282   0.370   0.541   3.312
   26DOPE  C211 3283   0.450   0.552   3.516
   26DOPE  H11R 3284   0.459   0.626   3.598
   26DOPE  H11S 3285   0.554   0.523   3.489
   26DOPE  C212 3286   0.379   0.427   3.570
   26DOPE  H12R 3287   0.439   0.387   3.656
   26DOPE  H12S 3288   0.378   0.349   3.491
   26DOPE  C213 3289   0.235   0.451   3.619
   26DOPE  H13R 3290   0.195   0.355   3.660
   26DOPE  H13S 3291   0.172   0.479   3.532
   26DOPE  C214 3292   0.222   0.559   3.727
   26DOPE  H14R 3293   0.255   0.657   3.685
   26DOPE  H14S 3294   0.287   0.534   3.813
   26DOPE  C215 3295   0.077   0.574   3.775
   26DOPE  H15R 3296   0.048   0.482   3.830
   26DOPE  H15S 3297   0.011   0.584   3.686
   26DOPE  C216 3298   0.055   0.696   3.865
   26DOPE  H16R 3299   0.075   0.788   3.805
   26DOPE  H16S 3300   0.127   0.695   3.950
   26DOPE  C217 3301   4.269   0.705   3.920
   26DOPE  H17R 3302   4.197   0.687   3.837
   26DOPE  H17S 3303   4.251   0.808   3.957
   26DOPE  C218 3304   4.240   0.607   4.035
   26DOPE  H18R 3305   4.248   0.502   4.000
   26DOPE  H18S 3306   4.138   0.624   4.074
   26DOPE  H18T 3307   4.312   0.623   4.118
   26DOPE   C33 3308   0.047   1.468   4.449
   26DOPE   H3X 3309   0.095   1.526   4.530
   26DOPE   H3Y 3310   4.310   1.424   4.491
   26DOPE   C34 3311   0.005   1.562   4.335
   26DOPE   H4X 3312   0.095   1.613   4.294
   26DOPE   H4Y 3313   4.317   1.501   4.254
   26DOPE   C35 3314   4.261   1.668   4.380
   26DOPE   H5X 3315   4.304   1.728   4.464
   26DOPE   H5Y 3316   4.171   1.615   4.418
   26DOPE   C36 3317   4.215   1.764   4.269
   26DOPE   H6X 3318   4.183   1.705   4.181
   26DOPE   H6Y 3319   4.300   1.828   4.238
   26DOPE   C37 3320   4.097   1.851   4.315
   26DOPE   H7X 3321   4.014   1.785   4.349
   26DOPE   H7Y 3322   4.130   1.912   4.402
   26DOPE   C38 3323   4.044   1.945   4.205
   26DOPE   H8X 3324   4.007   1.883   4.121
   26DOPE   H8Y 3325   4.130   2.004   4.166
   26DOPE   C39 3326   3.932   2.032   4.258
   26DOPE   H9X 3327   3.838   1.978   4.276
   26DOPE  C310 3328   3.937   2.164   4.284
   26DOPE  H10X 3329   3.847   2.214   4.324
   26DOPE  C311 3330   4.057   2.254   4.267
   26DOPE  H11X 3331   4.098   2.281   4.366
   26DOPE  H11Y 3332   4.137   2.199   4.213
   26DOPE  C312 3333   4.033   2.384   4.188
   26DOPE  H12X 3334   3.967   2.365   4.101
   26DOPE  H12Y 3335   4.132   2.415   4.148
   26DOPE  C313 3336   3.981   2.500   4.273
   26DOPE  H13X 3337   3.872   2.492   4.288
   26DOPE  H13Y 3338   4.029   2.495   4.374
   26DOPE  C314 3339   4.019   2.636   4.211
   26DOPE  H14X 3340   3.975   2.643   4.109
   26DOPE  H14Y 3341   4.130   2.637   4.201
   26DOPE  C315 3342   3.978   2.758   4.294
   26DOPE  H15X 3343   4.042   2.843   4.263
   26DOPE  H15Y 3344   3.998   2.739   4.402
   26DOPE  C316 3345   3.832   2.800   4.274
   26DOPE  H16X 3346   3.764   2.722   4.315
   26DOPE  H16Y 3347   3.812   2.809   4.165
   26DOPE  C317 3348   3.802   2.935   4.341
   26DOPE  H17X 3349   3.825   2.926   4.449
   26DOPE  H17Y 3350   3.871   3.011   4.299
   26DOPE  C318 3351   3.659   2.984   4.323
   26DOPE  H18X 3352   3.588   2.912   4.370
   26DOPE  H18Y 3353   3.645   3.083   4.371
   26DOPE  H18Z 3354   3.634   2.993   4.215
   27DOPE     N 3355   2.823   4.232   1.100
   27DOPE   HN1 3356   2.727   4.189   1.096
   27DOPE   HN2 3357   2.880   4.186   1.024
   27DOPE   HN3 3358   2.863   4.210   1.194
   27DOPE   C12 3359   2.809   0.023   1.071
   27DOPE  H12A 3360   2.887   0.076   1.129
   27DOPE  H12B 3361   2.830   0.035   0.963
   27DOPE   C11 3362   2.668   0.077   1.103
   27DOPE  H11A 3363   2.606   4.355   1.151
   27DOPE  H11B 3364   2.679   0.161   1.175
   27DOPE     P 3365   2.467   0.194   1.005
   27DOPE   O13 3366   2.380   0.113   1.092
   27DOPE   O14 3367   2.412   0.228   0.872
   27DOPE   O11 3368   2.504   0.327   1.082
   27DOPE   O12 3369   2.604   0.119   0.983
   27DOPE    C1 3370   2.614   0.411   1.049
   27DOPE    HA 3371   2.710   0.359   1.069
   27DOPE    HB 3372   2.611   0.501   1.115
   27DOPE    C2 3373   2.617   0.464   0.902
   27DOPE    HS 3374   2.514   0.495   0.874
   27DOPE   O21 3375   2.662   0.356   0.820
   27DOPE   C21 3376   2.630   0.369   0.694
   27DOPE   O22 3377   2.584   0.469   0.641
   27DOPE   C22 3378   2.648   0.234   0.625
   27DOPE   H2R 3379   2.553   0.207   0.575
   27DOPE   H2S 3380   2.673   0.156   0.700
   27DOPE    C3 3381   2.712   0.588   0.891
   27DOPE    HX 3382   2.656   0.676   0.930
   27DOPE    HY 3383   2.737   0.610   0.786
   27DOPE   O31 3384   2.830   0.573   0.971
   27DOPE   C31 3385   2.927   0.504   0.913
   27DOPE   O32 3386   2.923   0.458   0.800
   27DOPE   C32 3387   3.040   0.487   1.014
   27DOPE   H2X 3388   3.078   0.587   1.043
   27DOPE   H2Y 3389   2.998   0.437   1.104
   27DOPE   C23 3390   2.760   0.243   0.520
   27DOPE   H3R 3391   2.856   0.265   0.572
   27DOPE   H3S 3392   2.739   0.327   0.450
   27DOPE   C24 3393   2.774   0.113   0.440
   27DOPE   H4R 3394   2.686   0.102   0.373
   27DOPE   H4S 3395   2.774   0.027   0.511
   27DOPE   C25 3396   2.903   0.105   0.357
   27DOPE   H5R 3397   2.903   0.009   0.300
   27DOPE   H5S 3398   2.989   0.103   0.428
   27DOPE   C26 3399   2.921   0.221   0.259
   27DOPE   H6R 3400   2.923   0.317   0.315
   27DOPE   H6S 3401   2.834   0.224   0.190
   27DOPE   C27 3402   3.049   0.213   0.177
   27DOPE   H7R 3403   3.051   0.301   0.108
   27DOPE   H7S 3404   3.047   0.121   0.114
   27DOPE   C28 3405   3.177   0.213   0.262
   27DOPE   H8R 3406   3.190   0.115   0.311
   27DOPE   H8S 3407   3.166   0.291   0.341
   27DOPE   C29 3408   3.292   0.248   0.173
   27DOPE   H9R 3409   3.274   0.334   0.107
   27DOPE  C210 3410   3.410   0.185   0.162
   27DOPE  H10R 3411   3.483   0.224   0.089
   27DOPE  C211 3412   3.459   0.066   0.239
   27DOPE  H11R 3413   3.422   4.332   0.186
   27DOPE  H11S 3414   3.418   0.063   0.342
   27DOPE  C212 3415   3.617   0.070   0.243
   27DOPE  H12R 3416   3.604   4.317   0.218
   27DOPE  H12S 3417   3.599   0.140   0.330
   27DOPE  C213 3418   3.715   0.002   0.347
   27DOPE  H13R 3419   3.654   4.303   0.421
   27DOPE  H13S 3420   3.772   0.081   0.402
   27DOPE  C214 3421   3.817   4.264   0.283
   27DOPE  H14R 3422   3.764   4.183   0.228
   27DOPE  H14S 3423   3.876   4.216   0.364
   27DOPE  C215 3424   3.913   4.335   0.186
   27DOPE  H15R 3425   3.875   0.081   0.166
   27DOPE  H15S 3426   3.916   4.280   0.089
   27DOPE  C216 3427   4.057   4.345   0.240
   27DOPE  H16R 3428   4.054   0.025   0.345
   27DOPE  H16S 3429   4.113   0.063   0.180
   27DOPE  C217 3430   4.133   4.212   0.233
   27DOPE  H17R 3431   4.148   4.185   0.126
   27DOPE  H17S 3432   4.071   4.133   0.280
   27DOPE  C218 3433   4.269   4.215   0.303
   27DOPE  H18R 3434   4.255   4.229   0.413
   27DOPE  H18S 3435   4.330   4.300   0.265
   27DOPE  H18T 3436   4.324   4.120   0.286
   27DOPE   C33 3437   3.152   0.401   0.956
   27DOPE   H3X 3438   3.212   0.461   0.883
   27DOPE   H3Y 3439   3.109   0.314   0.901
   27DOPE   C34 3440   3.243   0.344   1.065
   27DOPE   H4X 3441   3.183   0.272   1.125
   27DOPE   H4Y 3442   3.325   0.286   1.016
   27DOPE   C35 3443   3.302   0.448   1.162
   27DOPE   H5X 3444   3.361   0.394   1.239
   27DOPE   H5Y 3445   3.220   0.500   1.215
   27DOPE   C36 3446   3.393   0.553   1.097
   27DOPE   H6X 3447   3.424   0.624   1.176
   27DOPE   H6Y 3448   3.337   0.609   1.020
   27DOPE   C37 3449   3.520   0.493   1.033
   27DOPE   H7X 3450   3.572   0.429   1.108
   27DOPE   H7Y 3451   3.490   0.428   0.948
   27DOPE   C38 3452   3.618   0.599   0.981
   27DOPE   H8X 3453   3.563   0.665   0.910
   27DOPE   H8Y 3454   3.697   0.547   0.922
   27DOPE   C39 3455   3.677   0.681   1.093
   27DOPE   H9X 3456   3.604   0.718   1.166
   27DOPE  C310 3457   3.808   0.705   1.115
   27DOPE  H10X 3458   3.835   0.765   1.203
   27DOPE  C311 3459   3.924   0.666   1.028
   27DOPE  H11X 3460   3.974   0.574   1.067
   27DOPE  H11Y 3461   3.891   0.646   0.923
   27DOPE  C312 3462   4.025   0.782   1.027
   27DOPE  H12X 3463   4.076   0.787   1.126
   27DOPE  H12Y 3464   3.969   0.877   1.013
   27DOPE  C313 3465   4.129   0.773   0.916
   27DOPE  H13X 3466   4.077   0.772   0.818
   27DOPE  H13Y 3467   4.191   0.865   0.921
   27DOPE  C314 3468   4.224   0.652   0.922
   27DOPE  H14X 3469   4.290   0.658   0.833
   27DOPE  H14Y 3470   4.166   0.558   0.915
   27DOPE  C315 3471   4.311   0.649   1.049
   27DOPE  H15X 3472   4.246   0.618   1.135
   27DOPE  H15Y 3473   4.348   0.751   1.070
   27DOPE  C316 3474   0.074   0.553   1.041
   27DOPE  H16X 3475   0.038   0.452   1.012
   27DOPE  H16Y 3476   0.120   0.546   1.142
   27DOPE  C317 3477   0.185   0.596   0.944
   27DOPE  H17X 3478   0.141   0.612   0.842
   27DOPE  H17Y 3479   0.225   0.694   0.979
   27DOPE  C318 3480   0.300   0.496   0.932
   27DOPE  H18X 3481   0.376   0.534   0.860
   27DOPE  H18Y 3482   0.348   0.481   1.031
   27DOPE  H18Z 3483   0.262   0.398   0.895
   28DOPE     N 3484   0.563   1.487   1.162
   28DOPE   HN1 3485   0.554   1.561   1.237
   28DOPE   HN2 3486   0.522   1.396   1.194
   28DOPE   HN3 3487   0.665   1.474   1.141
   28DOPE   C12 3488   0.496   1.533   1.037
   28DOPE  H12A 3489   0.387   1.534   1.058
   28DOPE  H12B 3490   0.530   1.636   1.016
   28DOPE   C11 3491   0.529   1.437   0.923
   28DOPE  H11A 3492   0.457   1.457   0.840
   28DOPE  H11B 3493   0.631   1.455   0.885
   28DOPE     P 3494   0.459   1.196   0.884
   28DOPE   O13 3495   0.435   1.074   0.966
   28DOPE   O14 3496   0.545   1.177   0.766
   28DOPE   O11 3497   0.320   1.257   0.843
   28DOPE   O12 3498   0.522   1.305   0.975
   28DOPE    C1 3499   0.232   1.288   0.951
   28DOPE    HA 3500   0.280   1.358   1.023
   28DOPE    HB 3501   0.209   1.196   1.008
   28DOPE    C2 3502   0.101   1.356   0.904
   28DOPE    HS 3503   0.038   1.376   0.994
   28DOPE   O21 3504   0.027   1.276   0.812
   28DOPE   C21 3505   4.329   1.169   0.864
   28DOPE   O22 3506   4.345   1.127   0.977
   28DOPE   C22 3507   4.236   1.106   0.762
   28DOPE   H2R 3508   4.205   1.184   0.689
   28DOPE   H2S 3509   4.145   1.068   0.814
   28DOPE    C3 3510   0.129   1.494   0.836
   28DOPE    HX 3511   0.203   1.475   0.755
   28DOPE    HY 3512   0.176   1.564   0.908
   28DOPE   O31 3513   0.011   1.552   0.775
   28DOPE   C31 3514   4.286   1.611   0.861
   28DOPE   O32 3515   4.308   1.626   0.980
   28DOPE   C32 3516   4.156   1.648   0.790
   28DOPE   H2X 3517   4.174   1.656   0.681
   28DOPE   H2Y 3518   4.083   1.567   0.808
   28DOPE   C23 3519   4.308   0.990   0.693
   28DOPE   H3R 3520   4.337   0.914   0.768
   28DOPE   H3S 3521   0.044   1.027   0.646
   28DOPE   C24 3522   4.223   0.925   0.584
   28DOPE   H4R 3523   4.127   0.890   0.629
   28DOPE   H4S 3524   4.276   0.836   0.544
   28DOPE   C25 3525   4.189   1.017   0.466
   28DOPE   H5R 3526   4.283   1.046   0.413
   28DOPE   H5S 3527   4.139   1.110   0.502
   28DOPE   C26 3528   4.095   0.947   0.369
   28DOPE   H6R 3529   4.005   0.918   0.426
   28DOPE   H6S 3530   4.146   0.854   0.334
   28DOPE   C27 3531   4.051   1.029   0.248
   28DOPE   H7R 3532   4.141   1.067   0.197
   28DOPE   H7S 3533   3.991   1.116   0.280
   28DOPE   C28 3534   3.969   0.942   0.150
   28DOPE   H8R 3535   4.024   0.847   0.133
   28DOPE   H8S 3536   3.963   0.993   0.052
   28DOPE   C29 3537   3.829   0.916   0.199
   28DOPE   H9R 3538   3.755   0.990   0.167
   28DOPE  C210 3539   3.787   0.809   0.269
   28DOPE  H10R 3540   3.681   0.802   0.296
   28DOPE  C211 3541   3.873   0.697   0.323
   28DOPE  H11R 3542   3.981   0.714   0.304
   28DOPE  H11S 3543   3.847   0.601   0.274
   28DOPE  C212 3544   3.849   0.687   0.474
   28DOPE  H12R 3545   3.743   0.662   0.491
   28DOPE  H12S 3546   3.866   0.786   0.521
   28DOPE  C213 3547   3.938   0.585   0.548
   28DOPE  H13R 3548   3.893   0.569   0.649
   28DOPE  H13S 3549   4.039   0.628   0.562
   28DOPE  C214 3550   3.952   0.449   0.478
   28DOPE  H14R 3551   4.027   0.459   0.396
   28DOPE  H14S 3552   3.855   0.422   0.431
   28DOPE  C215 3553   3.992   0.334   0.571
   28DOPE  H15R 3554   4.014   0.244   0.509
   28DOPE  H15S 3555   3.907   0.310   0.638
   28DOPE  C216 3556   4.114   0.364   0.660
   28DOPE  H16R 3557   4.089   0.447   0.730
   28DOPE  H16S 3558   4.199   0.398   0.597
   28DOPE  C217 3559   4.158   0.242   0.742
   28DOPE  H17R 3560   4.187   0.161   0.671
   28DOPE  H17S 3561   4.071   0.206   0.801
   28DOPE  C218 3562   4.274   0.269   0.838
   28DOPE  H18R 3563   0.005   0.309   0.783
   28DOPE  H18S 3564   4.304   0.176   0.890
   28DOPE  H18T 3565   4.243   0.344   0.914
   28DOPE   C33 3566   4.098   1.780   0.844
   28DOPE   H3X 3567   4.163   1.865   0.813
   28DOPE   H3Y 3568   4.094   1.778   0.955
   28DOPE   C34 3569   3.955   1.802   0.792
   28DOPE   H4X 3570   3.952   1.779   0.683
   28DOPE   H4Y 3571   3.889   1.730   0.844
   28DOPE   C35 3572   3.899   1.944   0.813
   28DOPE   H5X 3573   3.927   1.982   0.914
   28DOPE   H5Y 3574   3.788   1.936   0.809
   28DOPE   C36 3575   3.942   2.043   0.704
   28DOPE   H6X 3576   3.934   1.991   0.606
   28DOPE   H6Y 3577   4.048   2.073   0.719
   28DOPE   C37 3578   3.851   2.167   0.698
   28DOPE   H7X 3579   3.746   2.132   0.690
   28DOPE   H7Y 3580   3.861   2.225   0.792
   28DOPE   C38 3581   3.882   2.257   0.577
   28DOPE   H8X 3582   3.887   2.193   0.486
   28DOPE   H8Y 3583   3.982   2.302   0.592
   28DOPE   C39 3584   3.773   2.359   0.560
   28DOPE   H9X 3585   3.673   2.316   0.542
   28DOPE  C310 3586   3.783   2.493   0.566
   28DOPE  H10X 3587   3.693   2.555   0.553
   28DOPE  C311 3588   3.911   2.570   0.585
   28DOPE  H11X 3589   3.998   2.505   0.564
   28DOPE  H11Y 3590   3.916   2.655   0.513
   28DOPE  C312 3591   3.929   2.626   0.726
   28DOPE  H12X 3592   3.897   2.549   0.801
   28DOPE  H12Y 3593   3.866   2.716   0.740
   28DOPE  C313 3594   4.077   2.658   0.752
   28DOPE  H13X 3595   4.134   2.563   0.744
   28DOPE  H13Y 3596   4.114   2.727   0.673
   28DOPE  C314 3597   4.106   2.717   0.890
   28DOPE  H14X 3598   4.071   2.645   0.968
   28DOPE  H14Y 3599   4.216   2.726   0.901
   28DOPE  C315 3600   4.041   2.853   0.918
   28DOPE  H15X 3601   3.931   2.842   0.920
   28DOPE  H15Y 3602   4.074   2.885   1.019
   28DOPE  C316 3603   4.078   2.964   0.817
   28DOPE  H16X 3604   4.028   3.058   0.850
   28DOPE  H16Y 3605   4.037   2.939   0.717
   28DOPE  C317 3606   4.228   2.991   0.805
   28DOPE  H17X 3607   4.271   3.004   0.907
   28DOPE  H17Y 3608   4.278   2.904   0.758
   28DOPE  C318 3609   4.261   3.116   0.723
   28DOPE  H18X 3610   0.013   3.134   0.719
   28DOPE  H18Y 3611   4.224   3.104   0.618
   28DOPE  H18Z 3612   4.212   3.205   0.768
   29DOPE     N 3613   2.433   1.055   2.011
   29DOPE   HN1 3614   2.393   0.960   2.033
   29DOPE   HN2 3615   2.371   1.128   2.054
   29DOPE   HN3 3616   2.437   1.073   1.908
   29DOPE   C12 3617   2.571   1.067   2.069
   29DOPE  H12A 3618   2.629   0.979   2.036
   29DOPE  H12B 3619   2.561   1.066   2.179
   29DOPE   C11 3620   2.642   1.195   2.021
   29DOPE  H11A 3621   2.725   1.215   2.091
   29DOPE  H11B 3622   2.573   1.283   2.029
   29DOPE     P 3623   2.615   1.239   1.772
   29DOPE   O13 3624   2.478   1.183   1.777
   29DOPE   O14 3625   2.686   1.218   1.644
   29DOPE   O11 3626   2.614   1.391   1.813
   29DOPE   O12 3627   2.695   1.176   1.890
   29DOPE    C1 3628   2.542   1.489   1.738
   29DOPE    HA 3629   2.546   1.585   1.795
   29DOPE    HB 3630   2.435   1.461   1.729
   29DOPE    C2 3631   2.602   1.517   1.597
   29DOPE    HS 3632   2.568   1.434   1.531
   29DOPE   O21 3633   2.744   1.521   1.610
   29DOPE   C21 3634   2.808   1.480   1.502
   29DOPE   O22 3635   2.758   1.424   1.406
   29DOPE   C22 3636   2.953   1.521   1.519
   29DOPE   H2R 3637   2.993   1.480   1.614
   29DOPE   H2S 3638   2.957   1.632   1.523
   29DOPE    C3 3639   2.551   1.651   1.536
   29DOPE    HX 3640   2.442   1.643   1.520
   29DOPE    HY 3641   2.596   1.664   1.435
   29DOPE   O31 3642   2.573   1.766   1.621
   29DOPE   C31 3643   2.677   1.842   1.587
   29DOPE   O32 3644   2.757   1.818   1.499
   29DOPE   C32 3645   2.678   1.966   1.676
   29DOPE   H2X 3646   2.579   1.978   1.725
   29DOPE   H2Y 3647   2.755   1.953   1.755
   29DOPE   C23 3648   3.041   1.475   1.402
   29DOPE   H3R 3649   2.995   1.507   1.306
   29DOPE   H3S 3650   3.048   1.364   1.402
   29DOPE   C24 3651   3.181   1.536   1.413
   29DOPE   H4R 3652   3.221   1.513   1.514
   29DOPE   H4S 3653   3.173   1.646   1.404
   29DOPE   C25 3654   3.282   1.485   1.309
   29DOPE   H5R 3655   3.293   1.375   1.320
   29DOPE   H5S 3656   3.381   1.531   1.330
   29DOPE   C26 3657   3.243   1.517   1.164
   29DOPE   H6R 3658   3.232   1.627   1.151
   29DOPE   H6S 3659   3.146   1.469   1.141
   29DOPE   C27 3660   3.348   1.464   1.065
   29DOPE   H7R 3661   3.363   1.356   1.087
   29DOPE   H7S 3662   3.444   1.517   1.082
   29DOPE   C28 3663   3.306   1.478   0.919
   29DOPE   H8R 3664   3.305   1.586   0.891
   29DOPE   H8S 3665   3.203   1.440   0.908
   29DOPE   C29 3666   3.404   1.402   0.833
   29DOPE   H9R 3667   3.508   1.437   0.841
   29DOPE  C210 3668   3.377   1.298   0.753
   29DOPE  H10R 3669   3.460   1.252   0.697
   29DOPE  C211 3670   3.242   1.234   0.729
   29DOPE  H11R 3671   3.161   1.278   0.790
   29DOPE  H11S 3672   3.248   1.127   0.755
   29DOPE  C212 3673   3.203   1.245   0.581
   29DOPE  H12R 3674   3.113   1.183   0.561
   29DOPE  H12S 3675   3.287   1.203   0.520
   29DOPE  C213 3676   3.176   1.389   0.534
   29DOPE  H13R 3677   3.185   1.392   0.423
   29DOPE  H13S 3678   3.252   1.458   0.575
   29DOPE  C214 3679   3.035   1.439   0.569
   29DOPE  H14R 3680   3.021   1.440   0.679
   29DOPE  H14S 3681   2.962   1.366   0.526
   29DOPE  C215 3682   3.005   1.577   0.510
   29DOPE  H15R 3683   2.895   1.592   0.511
   29DOPE  H15S 3684   3.039   1.580   0.405
   29DOPE  C216 3685   3.069   1.693   0.589
   29DOPE  H16R 3686   3.180   1.683   0.588
   29DOPE  H16S 3687   3.034   1.686   0.694
   29DOPE  C217 3688   3.030   1.831   0.533
   29DOPE  H17R 3689   2.919   1.835   0.523
   29DOPE  H17S 3690   3.073   1.841   0.431
   29DOPE  C218 3691   3.076   1.949   0.618
   29DOPE  H18R 3692   3.042   2.045   0.572
   29DOPE  H18S 3693   3.186   1.950   0.625
   29DOPE  H18T 3694   3.033   1.942   0.720
   29DOPE   C33 3695   2.709   2.090   1.590
   29DOPE   H3X 3696   2.634   2.091   1.507
   29DOPE   H3Y 3697   2.810   2.082   1.544
   29DOPE   C34 3698   2.696   2.224   1.663
   29DOPE   H4X 3699   2.665   2.300   1.588
   29DOPE   H4Y 3700   2.615   2.218   1.739
   29DOPE   C35 3701   2.825   2.276   1.729
   29DOPE   H5X 3702   2.807   2.381   1.762
   29DOPE   H5Y 3703   2.906   2.278   1.653
   29DOPE   C36 3704   2.872   2.196   1.851
   29DOPE   H6X 3705   2.899   2.093   1.820
   29DOPE   H6Y 3706   2.788   2.190   1.924
   29DOPE   C37 3707   2.994   2.257   1.922
   29DOPE   H7X 3708   2.972   2.363   1.946
   29DOPE   H7Y 3709   3.010   2.202   2.017
   29DOPE   C38 3710   3.123   2.249   1.839
   29DOPE   H8X 3711   3.111   2.312   1.748
   29DOPE   H8Y 3712   3.136   2.145   1.804
   29DOPE   C39 3713   3.241   2.298   1.920
   29DOPE   H9X 3714   3.240   2.406   1.942
   29DOPE  C310 3715   3.345   2.224   1.964
   29DOPE  H10X 3716   3.423   2.275   2.023
   29DOPE  C311 3717   3.365   2.076   1.946
   29DOPE  H11X 3718   3.280   2.031   1.892
   29DOPE  H11Y 3719   3.455   2.056   1.885
   29DOPE  C312 3720   3.376   2.004   2.082
   29DOPE  H12X 3721   3.357   1.896   2.066
   29DOPE  H12Y 3722   3.296   2.042   2.150
   29DOPE  C313 3723   3.512   2.017   2.151
   29DOPE  H13X 3724   3.539   2.124   2.164
   29DOPE  H13Y 3725   3.504   1.972   2.252
   29DOPE  C314 3726   3.624   1.945   2.075
   29DOPE  H14X 3727   3.647   1.999   1.981
   29DOPE  H14Y 3728   3.587   1.844   2.048
   29DOPE  C315 3729   3.753   1.931   2.157
   29DOPE  H15X 3730   3.732   1.868   2.246
   29DOPE  H15Y 3731   3.784   2.032   2.194
   29DOPE  C316 3732   3.870   1.870   2.079
   29DOPE  H16X 3733   3.953   1.853   2.151
   29DOPE  H16Y 3734   3.905   1.944   2.004
   29DOPE  C317 3735   3.840   1.738   2.007
   29DOPE  H17X 3736   3.767   1.759   1.925
   29DOPE  H17Y 3737   3.933   1.702   1.959
   29DOPE  C318 3738   3.784   1.626   2.095
   29DOPE  H18X 3739   3.769   1.534   2.034
   29DOPE  H18Y 3740   3.854   1.602   2.178
   29DOPE  H18Z 3741   3.686   1.655   2.139
   30DOPE     N 3742   2.552   4.241   0.812
   30DOPE   HN1 3743   2.561   4.340   0.843
   30DOPE   HN2 3744   2.452   4.223   0.787
   30DOPE   HN3 3745   2.577   4.182   0.897
   30DOPE   C12 3746   2.640   4.214   0.693
   30DOPE  H12A 3747   2.735   4.269   0.710
   30DOPE  H12B 3748   2.589   4.261   0.607
   30DOPE   C11 3749   2.662   4.063   0.663
   30DOPE  H11A 3750   2.700   4.052   0.559
   30DOPE  H11B 3751   2.561   4.016   0.664
   30DOPE     P 3752   2.896   4.041   0.754
   30DOPE   O13 3753   2.916   4.116   0.879
   30DOPE   O14 3754   2.921   4.111   0.626
   30DOPE   O11 3755   2.986   3.908   0.755
   30DOPE   O12 3756   2.745   3.993   0.755
   30DOPE    C1 3757   3.125   3.942   0.734
   30DOPE    HA 3758   3.140   3.989   0.634
   30DOPE    HB 3759   3.158   4.016   0.811
   30DOPE    C2 3760   3.228   3.824   0.743
   30DOPE    HS 3761   3.325   3.877   0.759
   30DOPE   O21 3762   3.231   3.749   0.620
   30DOPE   C21 3763   3.351   3.691   0.609
   30DOPE   O22 3764   3.437   3.689   0.696
   30DOPE   C22 3765   3.368   3.623   0.474
   30DOPE   H2R 3766   3.276   3.568   0.447
   30DOPE   H2S 3767   3.390   3.700   0.397
   30DOPE    C3 3768   3.203   3.732   0.866
   30DOPE    HX 3769   3.110   3.764   0.918
   30DOPE    HY 3770   3.288   3.752   0.935
   30DOPE   O31 3771   3.192   3.593   0.828
   30DOPE   C31 3772   3.274   3.509   0.890
   30DOPE   O32 3773   3.341   3.535   0.989
   30DOPE   C32 3774   3.273   3.375   0.815
   30DOPE   H2X 3775   3.170   3.350   0.784
   30DOPE   H2Y 3776   3.336   3.386   0.725
   30DOPE   C23 3777   3.487   3.526   0.486
   30DOPE   H3R 3778   3.466   3.453   0.567
   30DOPE   H3S 3779   3.579   3.582   0.516
   30DOPE   C24 3780   3.519   3.445   0.359
   30DOPE   H4R 3781   3.430   3.385   0.331
   30DOPE   H4S 3782   3.601   3.375   0.386
   30DOPE   C25 3783   3.567   3.526   0.237
   30DOPE   H5R 3784   3.484   3.589   0.199
   30DOPE   H5S 3785   3.594   3.453   0.157
   30DOPE   C26 3786   3.688   3.614   0.267
   30DOPE   H6R 3787   3.762   3.553   0.325
   30DOPE   H6S 3788   3.657   3.699   0.331
   30DOPE   C27 3789   3.758   3.670   0.143
   30DOPE   H7R 3790   3.688   3.738   0.089
   30DOPE   H7S 3791   3.783   3.586   0.075
   30DOPE   C28 3792   3.886   3.745   0.180
   30DOPE   H8R 3793   3.951   3.676   0.238
   30DOPE   H8S 3794   3.858   3.828   0.248
   30DOPE   C29 3795   3.957   3.801   0.059
   30DOPE   H9R 3796   3.898   3.874   0.003
   30DOPE  C210 3797   4.082   3.774   0.018
   30DOPE  H10R 3798   4.119   3.826   4.609
   30DOPE  C211 3799   4.182   3.679   0.079
   30DOPE  H11R 3800   4.141   3.628   0.169
   30DOPE  H11S 3801   4.273   3.734   0.112
   30DOPE  C212 3802   4.225   3.570   4.661
   30DOPE  H12R 3803   4.134   3.518   4.623
   30DOPE  H12S 3804   4.288   3.495   0.032
   30DOPE  C213 3805   4.305   3.624   4.541
   30DOPE  H13R 3806   0.042   3.672   4.577
   30DOPE  H13S 3807   4.244   3.702   4.490
   30DOPE  C214 3808   4.339   3.516   4.438
   30DOPE  H14R 3809   4.245   3.462   4.414
   30DOPE  H14S 3810   0.053   3.443   4.482
   30DOPE  C215 3811   0.039   3.573   4.308
   30DOPE  H15R 3812   0.136   3.624   4.327
   30DOPE  H15S 3813   4.324   3.650   4.271
   30DOPE  C216 3814   0.056   3.468   4.198
   30DOPE  H16R 3815   4.330   3.394   4.207
   30DOPE  H16S 3816   0.152   3.413   4.213
   30DOPE  C217 3817   0.051   3.528   4.057
   30DOPE  H17R 3818   0.137   3.596   4.044
   30DOPE  H17S 3819   4.315   3.590   4.049
   30DOPE  C218 3820   0.049   3.424   3.945
   30DOPE  H18R 3821   4.318   3.357   3.955
   30DOPE  H18S 3822   0.141   3.361   3.948
   30DOPE  H18T 3823   0.044   3.474   3.846
   30DOPE   C33 3824   3.330   3.262   0.903
   30DOPE   H3X 3825   3.257   3.237   0.982
   30DOPE   H3Y 3826   3.423   3.299   0.953
   30DOPE   C34 3827   3.369   3.135   0.826
   30DOPE   H4X 3828   3.455   3.158   0.759
   30DOPE   H4Y 3829   3.403   3.060   0.901
   30DOPE   C35 3830   3.260   3.070   0.740
   30DOPE   H5X 3831   3.246   3.130   0.647
   30DOPE   H5Y 3832   3.164   3.069   0.795
   30DOPE   C36 3833   3.296   2.925   0.703
   30DOPE   H6X 3834   3.303   2.865   0.796
   30DOPE   H6Y 3835   3.395   2.923   0.653
   30DOPE   C37 3836   3.192   2.860   0.610
   30DOPE   H7X 3837   3.092   2.866   0.660
   30DOPE   H7Y 3838   3.187   2.920   0.517
   30DOPE   C38 3839   3.219   2.713   0.574
   30DOPE   H8X 3840   3.130   2.675   0.520
   30DOPE   H8Y 3841   3.226   2.655   0.669
   30DOPE   C39 3842   3.344   2.692   0.492
   30DOPE   H9X 3843   3.437   2.689   0.552
   30DOPE  C310 3844   3.353   2.677   0.359
   30DOPE  H10X 3845   3.452   2.664   0.314
   30DOPE  C311 3846   3.239   2.680   0.260
   30DOPE  H11X 3847   3.141   2.677   0.311
   30DOPE  H11Y 3848   3.242   2.775   0.202
   30DOPE  C312 3849   3.247   2.564   0.160
   30DOPE  H12X 3850   3.254   2.468   0.215
   30DOPE  H12Y 3851   3.341   2.575   0.101
   30DOPE  C313 3852   3.129   2.558   0.060
   30DOPE  H13X 3853   3.121   2.658   0.012
   30DOPE  H13Y 3854   3.152   2.484   4.663
   30DOPE  C314 3855   2.994   2.522   0.123
   30DOPE  H14X 3856   2.913   2.543   0.050
   30DOPE  H14Y 3857   2.976   2.587   0.212
   30DOPE  C315 3858   2.982   2.375   0.167
   30DOPE  H15X 3859   3.078   2.340   0.209
   30DOPE  H15Y 3860   2.960   2.313   0.077
   30DOPE  C316 3861   2.873   2.354   0.273
   30DOPE  H16X 3862   2.778   2.399   0.237
   30DOPE  H16Y 3863   2.904   2.408   0.365
   30DOPE  C317 3864   2.850   2.206   0.307
   30DOPE  H17X 3865   2.816   2.154   0.215
   30DOPE  H17Y 3866   2.947   2.161   0.337
   30DOPE  C318 3867   2.748   2.184   0.418
   30DOPE  H18X 3868   2.650   2.228   0.391
   30DOPE  H18Y 3869   2.735   2.075   0.436
   30DOPE  H18Z 3870   2.783   2.231   0.513
   31DOPE     N 3871   0.926   1.143   4.624
   31DOPE   HN1 3872   0.831   1.134   4.579
   31DOPE   HN2 3873   0.999   1.143   4.549
   31DOPE   HN3 3874   0.940   1.059   0.003
   31DOPE   C12 3875   0.934   1.268   0.025
   31DOPE  H12A 3876   0.921   1.351   4.637
   31DOPE  H12B 3877   1.034   1.273   0.072
   31DOPE   C11 3878   0.825   1.274   0.133
   31DOPE  H11A 3879   0.821   1.378   0.172
   31DOPE  H11B 3880   0.852   1.204   0.215
   31DOPE     P 3881   0.575   1.252   0.168
   31DOPE   O13 3882   0.468   1.322   0.093
   31DOPE   O14 3883   0.613   1.320   0.294
   31DOPE   O11 3884   0.531   1.104   0.195
   31DOPE   O12 3885   0.700   1.238   0.075
   31DOPE    C1 3886   0.621   1.012   0.259
   31DOPE    HA 3887   0.717   1.060   0.289
   31DOPE    HB 3888   0.645   0.930   0.189
   31DOPE    C2 3889   0.562   0.948   0.387
   31DOPE    HS 3890   0.641   0.881   0.427
   31DOPE   O21 3891   0.442   0.876   0.352
   31DOPE   C21 3892   0.414   0.783   0.442
   31DOPE   O22 3893   0.491   0.742   0.527
   31DOPE   C22 3894   0.271   0.735   0.424
   31DOPE   H2R 3895   0.258   0.696   0.321
   31DOPE   H2S 3896   0.201   0.821   0.439
   31DOPE    C3 3897   0.529   1.054   0.496
   31DOPE    HX 3898   0.619   1.117   0.511
   31DOPE    HY 3899   0.508   1.002   0.592
   31DOPE   O31 3900   0.420   1.138   0.453
   31DOPE   C31 3901   0.301   1.107   0.501
   31DOPE   O32 3902   0.278   1.028   0.590
   31DOPE   C32 3903   0.198   1.176   0.411
   31DOPE   H2X 3904   0.252   1.230   0.331
   31DOPE   H2Y 3905   0.135   1.098   0.364
   31DOPE   C23 3906   0.244   0.627   0.529
   31DOPE   H3R 3907   0.264   0.668   0.631
   31DOPE   H3S 3908   0.317   0.544   0.513
   31DOPE   C24 3909   0.102   0.569   0.531
   31DOPE   H4R 3910   0.033   0.646   0.571
   31DOPE   H4S 3911   0.100   0.484   0.602
   31DOPE   C25 3912   0.046   0.521   0.395
   31DOPE   H5R 3913   0.024   0.610   0.332
   31DOPE   H5S 3914   4.306   0.471   0.414
   31DOPE   C26 3915   0.136   0.426   0.314
   31DOPE   H6R 3916   0.219   0.485   0.270
   31DOPE   H6S 3917   0.076   0.386   0.229
   31DOPE   C27 3918   0.198   0.308   0.391
   31DOPE   H7R 3919   0.264   0.347   0.471
   31DOPE   H7S 3920   0.262   0.252   0.320
   31DOPE   C28 3921   0.097   0.211   0.455
   31DOPE   H8R 3922   0.035   0.165   0.376
   31DOPE   H8S 3923   0.029   0.267   0.522
   31DOPE   C29 3924   0.173   0.107   0.534
   31DOPE   H9R 3925   0.174   0.123   0.643
   31DOPE  C210 3926   0.238   0.001   0.483
   31DOPE  H10R 3927   0.290   4.289   0.551
   31DOPE  C211 3928   0.246   4.323   0.337
   31DOPE  H11R 3929   0.180   0.033   0.278
   31DOPE  H11S 3930   0.211   4.219   0.320
   31DOPE  C212 3931   0.388   4.338   0.279
   31DOPE  H12R 3932   0.447   4.246   0.301
   31DOPE  H12S 3933   0.439   0.066   0.329
   31DOPE  C213 3934   0.390   0.009   0.128
   31DOPE  H13R 3935   0.342   0.109   0.112
   31DOPE  H13S 3936   0.495   0.019   0.093
   31DOPE  C214 3937   0.318   4.261   0.041
   31DOPE  H14R 3938   0.260   4.192   0.106
   31DOPE  H14S 3939   0.395   4.200   4.671
   31DOPE  C215 3940   0.221   4.320   4.618
   31DOPE  H15R 3941   0.178   4.234   4.561
   31DOPE  H15S 3942   0.278   0.026   4.547
   31DOPE  C216 3943   0.106   0.044   4.679
   31DOPE  H16R 3944   0.144   0.143   0.031
   31DOPE  H16S 3945   0.068   4.346   0.086
   31DOPE  C217 3946   4.344   0.067   4.584
   31DOPE  H17R 3947   4.268   0.128   4.638
   31DOPE  H17S 3948   4.297   4.325   4.563
   31DOPE  C218 3949   0.021   0.135   4.452
   31DOPE  H18R 3950   4.286   0.148   4.390
   31DOPE  H18S 3951   0.094   0.075   4.394
   31DOPE  H18T 3952   0.065   0.236   4.470
   31DOPE   C33 3953   0.110   1.275   0.488
   31DOPE   H3X 3954   0.172   1.341   0.553
   31DOPE   H3Y 3955   0.040   1.219   0.553
   31DOPE   C34 3956   0.028   1.361   0.391
   31DOPE   H4X 3957   0.092   1.445   0.355
   31DOPE   H4Y 3958   0.002   1.297   0.304
   31DOPE   C35 3959   4.255   1.417   0.450
   31DOPE   H5X 3960   4.277   1.469   0.545
   31DOPE   H5Y 3961   4.186   1.333   0.472
   31DOPE   C36 3962   4.184   1.516   0.355
   31DOPE   H6X 3963   4.244   1.610   0.351
   31DOPE   H6Y 3964   4.084   1.541   0.398
   31DOPE   C37 3965   4.167   1.465   0.211
   31DOPE   H7X 3966   4.267   1.452   0.165
   31DOPE   H7Y 3967   4.115   1.367   0.212
   31DOPE   C38 3968   4.087   1.563   0.124
   31DOPE   H8X 3969   4.130   1.665   0.137
   31DOPE   H8Y 3970   3.983   1.566   0.161
   31DOPE   C39 3971   4.093   1.525   4.660
   31DOPE   H9X 3972   4.195   1.524   4.620
   31DOPE  C310 3973   3.991   1.495   4.577
   31DOPE  H10X 3974   4.014   1.469   4.473
   31DOPE  C311 3975   3.844   1.491   4.610
   31DOPE  H11X 3976   3.826   1.527   0.032
   31DOPE  H11Y 3977   3.788   1.558   4.541
   31DOPE  C312 3978   3.789   1.349   4.594
   31DOPE  H12X 3979   3.851   1.280   4.657
   31DOPE  H12Y 3980   3.800   1.317   4.488
   31DOPE  C313 3981   3.643   1.333   4.638
   31DOPE  H13X 3982   3.578   1.399   4.577
   31DOPE  H13Y 3983   3.612   1.228   4.619
   31DOPE  C314 3984   3.623   1.364   0.105
   31DOPE  H14X 3985   3.632   1.474   0.121
   31DOPE  H14Y 3986   3.704   1.313   0.161
   31DOPE  C315 3987   3.487   1.317   0.159
   31DOPE  H15X 3988   3.477   1.208   0.140
   31DOPE  H15Y 3989   3.406   1.370   0.104
   31DOPE  C316 3990   3.469   1.343   0.310
   31DOPE  H16X 3991   3.370   1.304   0.339
   31DOPE  H16Y 3992   3.470   1.453   0.328
   31DOPE  C317 3993   3.576   1.278   0.400
   31DOPE  H17X 3994   3.675   1.325   0.379
   31DOPE  H17Y 3995   3.551   1.303   0.506
   31DOPE  C318 3996   3.588   1.126   0.387
   31DOPE  H18X 3997   3.668   1.088   0.453
   31DOPE  H18Y 3998   3.492   1.077   0.414
   31DOPE  H18Z 3999   3.613   1.098   0.282
   32DOPE     N 4000   2.704   4.339   3.441
   32DOPE   HN1 4001   2.656   4.343   3.534
   32DOPE   HN2 4002   2.648   0.038   3.372
   32DOPE   HN3 4003   2.704   4.240   3.408
   32DOPE   C12 4004   2.844   0.036   3.453
   32DOPE  H12A 4005   2.888   4.348   3.545
   32DOPE  H12B 4006   2.837   0.145   3.467
   32DOPE   C11 4007   2.931   0.000   3.331
   32DOPE  H11A 4008   2.960   0.096   3.280
   32DOPE  H11B 4009   2.871   4.296   3.260
   32DOPE     P 4010   3.147   4.262   3.256
   32DOPE   O13 4011   3.209   0.033   3.219
   32DOPE   O14 4012   3.077   4.191   3.145
   32DOPE   O11 4013   3.258   4.166   3.314
   32DOPE   O12 4014   3.046   4.284   3.374
   32DOPE    C1 4015   3.363   4.215   3.398
   32DOPE    HA 4016   3.340   4.186   3.503
   32DOPE    HB 4017   3.371   4.326   3.395
   32DOPE    C2 4018   3.500   4.153   3.359
   32DOPE    HS 4019   3.475   4.061   3.302
   32DOPE   O21 4020   3.573   4.119   3.480
   32DOPE   C21 4021   3.659   4.019   3.459
   32DOPE   O22 4022   3.653   3.941   3.366
   32DOPE   C22 4023   3.768   4.020   3.566
   32DOPE   H2R 4024   3.724   3.998   3.665
   32DOPE   H2S 4025   3.813   4.122   3.567
   32DOPE    C3 4026   3.586   4.246   3.268
   32DOPE    HX 4027   3.578   4.349   3.308
   32DOPE    HY 4028   3.541   4.248   3.166
   32DOPE   O31 4029   3.725   4.206   3.267
   32DOPE   C31 4030   3.782   4.186   3.148
   32DOPE   O32 4031   3.740   4.228   3.043
   32DOPE   C32 4032   3.901   4.091   3.168
   32DOPE   H2X 4033   3.874   3.992   3.125
   32DOPE   H2Y 4034   3.918   4.078   3.276
   32DOPE   C23 4035   3.877   3.918   3.532
   32DOPE   H3R 4036   3.905   3.929   3.425
   32DOPE   H3S 4037   3.838   3.815   3.547
   32DOPE   C24 4038   4.007   3.935   3.613
   32DOPE   H4R 4039   3.989   3.904   3.718
   32DOPE   H4S 4040   4.036   4.043   3.613
   32DOPE   C25 4041   4.125   3.855   3.555
   32DOPE   H5R 4042   4.148   3.894   3.453
   32DOPE   H5S 4043   4.094   3.748   3.544
   32DOPE   C26 4044   4.253   3.860   3.640
   32DOPE   H6R 4045   4.231   3.816   3.740
   32DOPE   H6S 4046   4.281   3.967   3.656
   32DOPE   C27 4047   0.015   3.786   3.577
   32DOPE   H7R 4048   0.043   3.837   3.483
   32DOPE   H7S 4049   4.340   3.682   3.552
   32DOPE   C28 4050   0.138   3.780   3.670
   32DOPE   H8R 4051   0.108   3.724   3.761
   32DOPE   H8S 4052   0.162   3.884   3.702
   32DOPE   C29 4053   0.259   3.719   3.603
   32DOPE   H9R 4054   0.285   3.767   3.507
   32DOPE  C210 4055   0.336   3.617   3.646
   32DOPE  H10R 4056   0.420   3.584   3.584
   32DOPE  C211 4057   0.318   3.538   3.773
   32DOPE  H11R 4058   0.279   3.437   3.749
   32DOPE  H11S 4059   0.244   3.587   3.839
   32DOPE  C212 4060   0.446   3.518   3.858
   32DOPE  H12R 4061   0.486   3.618   3.885
   32DOPE  H12S 4062   0.523   3.464   3.798
   32DOPE  C213 4063   0.415   3.439   3.986
   32DOPE  H13R 4064   0.384   3.336   3.960
   32DOPE  H13S 4065   0.328   3.489   4.035
   32DOPE  C214 4066   0.528   3.436   4.091
   32DOPE  H14R 4067   0.482   3.464   4.189
   32DOPE  H14S 4068   0.606   3.511   4.067
   32DOPE  C215 4069   0.591   3.297   4.110
   32DOPE  H15R 4070   0.661   3.277   4.026
   32DOPE  H15S 4071   0.511   3.220   4.107
   32DOPE  C216 4072   0.665   3.285   4.244
   32DOPE  H16R 4073   0.591   3.299   4.327
   32DOPE  H16S 4074   0.740   3.366   4.252
   32DOPE  C217 4075   0.734   3.149   4.263
   32DOPE  H17R 4076   0.804   3.133   4.178
   32DOPE  H17S 4077   0.657   3.070   4.259
   32DOPE  C218 4078   0.811   3.135   4.395
   32DOPE  H18R 4079   0.742   3.147   4.481
   32DOPE  H18S 4080   0.890   3.213   4.402
   32DOPE  H18T 4081   0.859   3.035   4.401
   32DOPE   C33 4082   4.033   4.139   3.104
   32DOPE   H3X 4083   4.063   4.236   3.150
   32DOPE   H3Y 4084   4.020   4.154   2.995
   32DOPE   C34 4085   4.144   4.035   3.130
   32DOPE   H4X 4086   4.139   4.006   3.237
   32DOPE   H4Y 4087   4.121   3.944   3.070
   32DOPE   C35 4088   4.288   4.079   3.101
   32DOPE   H5X 4089   4.313   4.165   3.167
   32DOPE   H5Y 4090   4.298   4.113   2.996
   32DOPE   C36 4091   0.031   3.965   3.128
   32DOPE   H6X 4092   0.017   3.885   3.051
   32DOPE   H6Y 4093   0.006   3.921   3.227
   32DOPE   C37 4094   0.180   4.005   3.131
   32DOPE   H7X 4095   0.210   4.047   3.033
   32DOPE   H7Y 4096   0.192   4.085   3.207
   32DOPE   C38 4097   0.272   3.887   3.167
   32DOPE   H8X 4098   0.277   3.821   3.078
   32DOPE   H8Y 4099   0.221   3.828   3.247
   32DOPE   C39 4100   0.409   3.927   3.216
   32DOPE   H9X 4101   0.408   4.001   3.297
   32DOPE  C310 4102   0.529   3.884   3.170
   32DOPE  H10X 4103   0.621   3.923   3.216
   32DOPE  C311 4104   0.550   3.782   3.061
   32DOPE  H11X 4105   0.463   3.713   3.060
   32DOPE  H11Y 4106   0.554   3.833   2.962
   32DOPE  C312 4107   0.674   3.692   3.073
   32DOPE  H12X 4108   0.687   3.658   3.178
   32DOPE  H12Y 4109   0.765   3.749   3.044
   32DOPE  C313 4110   0.657   3.568   2.984
   32DOPE  H13X 4111   0.575   3.507   3.027
   32DOPE  H13Y 4112   0.626   3.601   2.882
   32DOPE  C314 4113   0.779   3.476   2.968
   32DOPE  H14X 4114   0.818   3.448   3.068
   32DOPE  H14Y 4115   0.859   3.530   2.913
   32DOPE  C315 4116   0.742   3.348   2.891
   32DOPE  H15X 4117   0.692   3.378   2.796
   32DOPE  H15Y 4118   0.668   3.290   2.952
   32DOPE  C316 4119   0.861   3.258   2.857
   32DOPE  H16X 4120   0.911   3.226   2.951
   32DOPE  H16Y 4121   0.934   3.318   2.798
   32DOPE  C317 4122   0.823   3.134   2.774
   32DOPE  H17X 4123   0.766   3.167   2.685
   32DOPE  H17Y 4124   0.917   3.087   2.737
   32DOPE  C318 4125   0.743   3.027   2.849
   32DOPE  H18X 4126   0.718   2.943   2.780
   32DOPE  H18Y 4127   0.803   2.987   2.933
   32DOPE  H18Z 4128   0.649   3.070   2.889
   33DOPE     N 4129   2.403   0.966   0.937
   33DOPE   HN1 4130   2.428   0.865   0.949
   33DOPE   HN2 4131   2.360   0.983   0.842
   33DOPE   HN3 4132   2.490   1.025   0.941
   33DOPE   C12 4133   2.302   1.004   1.041
   33DOPE  H12A 4134   2.350   0.987   1.140
   33DOPE  H12B 4135   2.217   0.934   1.028
   33DOPE   C11 4136   2.253   1.148   1.025
   33DOPE  H11A 4137   2.175   1.167   1.102
   33DOPE  H11B 4138   2.203   1.159   0.927
   33DOPE     P 4139   2.378   1.310   1.170
   33DOPE   O13 4140   2.427   1.211   1.270
   33DOPE   O14 4141   2.250   1.380   1.199
   33DOPE   O11 4142   2.489   1.418   1.141
   33DOPE   O12 4143   2.363   1.239   1.031
   33DOPE    C1 4144   2.479   1.544   1.208
   33DOPE    HA 4145   2.581   1.583   1.227
   33DOPE    HB 4146   2.429   1.533   1.306
   33DOPE    C2 4147   2.402   1.652   1.125
   33DOPE    HS 4148   2.309   1.606   1.084
   33DOPE   O21 4149   2.489   1.701   1.022
   33DOPE   C21 4150   2.475   1.647   0.904
   33DOPE   O22 4151   2.394   1.560   0.874
   33DOPE   C22 4152   2.580   1.704   0.810
   33DOPE   H2R 4153   2.618   1.621   0.747
   33DOPE   H2S 4154   2.665   1.744   0.870
   33DOPE    C3 4155   2.359   1.771   1.215
   33DOPE    HX 4156   2.325   1.731   1.312
   33DOPE    HY 4157   2.270   1.820   1.170
   33DOPE   O31 4158   2.466   1.865   1.237
   33DOPE   C31 4159   2.473   1.961   1.144
   33DOPE   O32 4160   2.392   1.978   1.055
   33DOPE   C32 4161   2.600   2.043   1.162
   33DOPE   H2X 4162   2.611   2.072   1.269
   33DOPE   H2Y 4163   2.687   1.983   1.132
   33DOPE   C23 4164   2.523   1.816   0.723
   33DOPE   H3R 4165   2.500   1.902   0.790
   33DOPE   H3S 4166   2.428   1.785   0.675
   33DOPE   C24 4167   2.622   1.865   0.616
   33DOPE   H4R 4168   2.725   1.848   0.654
   33DOPE   H4S 4169   2.609   1.975   0.603
   33DOPE   C25 4170   2.606   1.801   0.477
   33DOPE   H5R 4171   2.693   1.830   0.415
   33DOPE   H5S 4172   2.515   1.843   0.429
   33DOPE   C26 4173   2.594   1.648   0.479
   33DOPE   H6R 4174   2.504   1.618   0.536
   33DOPE   H6S 4175   2.683   1.606   0.531
   33DOPE   C27 4176   2.585   1.584   0.340
   33DOPE   H7R 4177   2.672   1.617   0.278
   33DOPE   H7S 4178   2.492   1.617   0.290
   33DOPE   C28 4179   2.587   1.430   0.349
   33DOPE   H8R 4180   2.507   1.400   0.420
   33DOPE   H8S 4181   2.683   1.399   0.395
   33DOPE   C29 4182   2.565   1.362   0.217
   33DOPE   H9R 4183   2.460   1.338   0.193
   33DOPE  C210 4184   2.661   1.320   0.133
   33DOPE  H10R 4185   2.632   1.269   0.040
   33DOPE  C211 4186   2.809   1.344   0.149
   33DOPE  H11R 4187   2.830   1.413   0.233
   33DOPE  H11S 4188   2.849   1.393   0.057
   33DOPE  C212 4189   2.888   1.215   0.173
   33DOPE  H12R 4190   2.872   1.145   0.088
   33DOPE  H12S 4191   2.850   1.166   0.266
   33DOPE  C213 4192   3.038   1.243   0.191
   33DOPE  H13R 4193   3.050   1.322   0.268
   33DOPE  H13S 4194   3.079   1.282   0.095
   33DOPE  C214 4195   3.121   1.121   0.234
   33DOPE  H14R 4196   3.087   1.087   0.334
   33DOPE  H14S 4197   3.227   1.153   0.242
   33DOPE  C215 4198   3.111   1.003   0.136
   33DOPE  H15R 4199   3.129   1.039   0.033
   33DOPE  H15S 4200   3.008   0.961   0.140
   33DOPE  C216 4201   3.209   0.888   0.167
   33DOPE  H16R 4202   3.185   0.803   0.100
   33DOPE  H16S 4203   3.193   0.854   0.271
   33DOPE  C217 4204   3.358   0.924   0.149
   33DOPE  H17R 4205   3.419   0.835   0.176
   33DOPE  H17S 4206   3.385   1.005   0.220
   33DOPE  C218 4207   3.398   0.967   0.007
   33DOPE  H18R 4208   3.346   1.061   4.661
   33DOPE  H18S 4209   3.372   0.888   4.616
   33DOPE  H18T 4210   3.508   0.985   0.002
   33DOPE   C33 4211   2.588   2.168   1.074
   33DOPE   H3X 4212   2.492   2.220   1.098
   33DOPE   H3Y 4213   2.585   2.138   0.967
   33DOPE   C34 4214   2.703   2.268   1.093
   33DOPE   H4X 4215   2.706   2.298   1.200
   33DOPE   H4Y 4216   2.799   2.218   1.069
   33DOPE   C35 4217   2.690   2.395   1.007
   33DOPE   H5X 4218   2.688   2.366   0.899
   33DOPE   H5Y 4219   2.779   2.458   1.024
   33DOPE   C36 4220   2.566   2.480   1.038
   33DOPE   H6X 4221   2.564   2.502   1.147
   33DOPE   H6Y 4222   2.474   2.423   1.013
   33DOPE   C37 4223   2.563   2.613   0.961
   33DOPE   H7X 4224   2.657   2.668   0.982
   33DOPE   H7Y 4225   2.559   2.591   0.852
   33DOPE   C38 4226   2.443   2.700   1.001
   33DOPE   H8X 4227   2.452   2.725   1.109
   33DOPE   H8Y 4228   2.351   2.640   0.988
   33DOPE   C39 4229   2.440   2.827   0.919
   33DOPE   H9X 4230   2.538   2.876   0.907
   33DOPE  C310 4231   2.333   2.883   0.860
   33DOPE  H10X 4232   2.348   2.976   0.803
   33DOPE  C311 4233   2.191   2.834   0.863
   33DOPE  H11X 4234   2.182   2.731   0.904
   33DOPE  H11Y 4235   2.131   2.901   0.928
   33DOPE  C312 4236   2.128   2.835   0.722
   33DOPE  H12X 4237   2.175   2.758   0.658
   33DOPE  H12Y 4238   2.150   2.934   0.677
   33DOPE  C313 4239   1.976   2.816   0.724
   33DOPE  H13X 4240   1.932   2.878   0.805
   33DOPE  H13Y 4241   1.935   2.853   0.627
   33DOPE  C314 4242   1.933   2.670   0.740
   33DOPE  H14X 4243   1.977   2.628   0.834
   33DOPE  H14Y 4244   1.974   2.613   0.654
   33DOPE  C315 4245   1.781   2.654   0.746
   33DOPE  H15X 4246   1.734   2.713   0.664
   33DOPE  H15Y 4247   1.744   2.695   0.842
   33DOPE  C316 4248   1.734   2.507   0.734
   33DOPE  H16X 4249   1.626   2.502   0.762
   33DOPE  H16Y 4250   1.791   2.446   0.807
   33DOPE  C317 4251   1.751   2.447   0.594
   33DOPE  H17X 4252   1.857   2.455   0.562
   33DOPE  H17Y 4253   1.728   2.338   0.600
   33DOPE  C318 4254   1.661   2.508   0.486
   33DOPE  H18X 4255   1.685   2.615   0.471
   33DOPE  H18Y 4256   1.674   2.454   0.390
   33DOPE  H18Z 4257   1.554   2.500   0.517
   34DOPE     N 4258   3.511   3.926   2.009
   34DOPE   HN1 4259   3.529   4.012   2.068
   34DOPE   HN2 4260   3.410   3.902   2.020
   34DOPE   HN3 4261   3.568   3.844   2.045
   34DOPE   C12 4262   3.535   3.950   1.863
   34DOPE  H12A 4263   3.638   3.986   1.851
   34DOPE  H12B 4264   3.463   4.028   1.832
   34DOPE   C11 4265   3.512   3.819   1.786
   34DOPE  H11A 4266   3.609   3.767   1.784
   34DOPE  H11B 4267   3.485   3.841   1.680
   34DOPE     P 4268   3.268   3.772   1.820
   34DOPE   O13 4269   3.248   3.766   1.674
   34DOPE   O14 4270   3.237   3.898   1.892
   34DOPE   O11 4271   3.187   3.656   1.890
   34DOPE   O12 4272   3.417   3.735   1.851
   34DOPE    C1 4273   3.180   3.653   2.033
   34DOPE    HA 4274   3.074   3.644   2.063
   34DOPE    HB 4275   3.219   3.746   2.080
   34DOPE    C2 4276   3.260   3.535   2.095
   34DOPE    HS 4277   3.368   3.557   2.073
   34DOPE   O21 4278   3.216   3.413   2.032
   34DOPE   C21 4279   3.310   3.320   2.046
   34DOPE   O22 4280   3.418   3.338   2.099
   34DOPE   C22 4281   3.263   3.188   1.987
   34DOPE   H2R 4282   3.296   3.184   1.881
   34DOPE   H2S 4283   3.152   3.181   1.991
   34DOPE    C3 4284   3.241   3.530   2.250
   34DOPE    HX 4285   3.295   3.618   2.289
   34DOPE    HY 4286   3.287   3.440   2.293
   34DOPE   O31 4287   3.101   3.537   2.287
   34DOPE   C31 4288   3.074   3.613   2.392
   34DOPE   O32 4289   3.154   3.661   2.470
   34DOPE   C32 4290   2.923   3.630   2.400
   34DOPE   H2X 4291   2.881   3.638   2.298
   34DOPE   H2Y 4292   2.878   3.542   2.450
   34DOPE   C23 4293   3.329   3.074   2.065
   34DOPE   H3R 4294   3.288   3.071   2.168
   34DOPE   H3S 4295   3.439   3.092   2.073
   34DOPE   C24 4296   3.312   2.937   1.999
   34DOPE   H4R 4297   3.362   2.939   1.900
   34DOPE   H4S 4298   3.204   2.915   1.983
   34DOPE   C25 4299   3.374   2.826   2.084
   34DOPE   H5R 4300   3.321   2.820   2.182
   34DOPE   H5S 4301   3.479   2.853   2.106
   34DOPE   C26 4302   3.371   2.690   2.015
   34DOPE   H6R 4303   3.402   2.702   1.909
   34DOPE   H6S 4304   3.266   2.652   2.016
   34DOPE   C27 4305   3.463   2.586   2.080
   34DOPE   H7R 4306   3.569   2.612   2.061
   34DOPE   H7S 4307   3.443   2.488   2.030
   34DOPE   C28 4308   3.442   2.571   2.231
   34DOPE   H8R 4309   3.333   2.579   2.252
   34DOPE   H8S 4310   3.490   2.657   2.283
   34DOPE   C29 4311   3.499   2.441   2.280
   34DOPE   H9R 4312   3.609   2.436   2.277
   34DOPE  C210 4313   3.431   2.335   2.326
   34DOPE  H10R 4314   3.487   2.246   2.359
   34DOPE  C211 4315   3.281   2.322   2.338
   34DOPE  H11R 4316   3.245   2.231   2.285
   34DOPE  H11S 4317   3.228   2.408   2.291
   34DOPE  C212 4318   3.238   2.314   2.485
   34DOPE  H12R 4319   3.128   2.328   2.491
   34DOPE  H12S 4320   3.285   2.396   2.542
   34DOPE  C213 4321   3.274   2.179   2.550
   34DOPE  H13R 4322   3.382   2.160   2.536
   34DOPE  H13S 4323   3.217   2.098   2.499
   34DOPE  C214 4324   3.244   2.174   2.701
   34DOPE  H14R 4325   3.301   2.256   2.751
   34DOPE  H14S 4326   3.282   2.078   2.740
   34DOPE  C215 4327   3.096   2.186   2.737
   34DOPE  H15R 4328   3.039   2.108   2.682
   34DOPE  H15S 4329   3.058   2.286   2.707
   34DOPE  C216 4330   3.072   2.168   2.888
   34DOPE  H16R 4331   3.137   2.242   2.942
   34DOPE  H16S 4332   3.104   2.066   2.919
   34DOPE  C217 4333   2.927   2.191   2.931
   34DOPE  H17R 4334   2.896   2.293   2.898
   34DOPE  H17S 4335   2.923   2.190   3.043
   34DOPE  C218 4336   2.827   2.088   2.878
   34DOPE  H18R 4337   2.825   2.090   2.767
   34DOPE  H18S 4338   2.725   2.111   2.916
   34DOPE  H18T 4339   2.855   1.986   2.911
   34DOPE   C33 4340   2.889   3.757   2.479
   34DOPE   H3X 4341   2.927   3.846   2.424
   34DOPE   H3Y 4342   2.936   3.755   2.580
   34DOPE   C34 4343   2.737   3.770   2.497
   34DOPE   H4X 4344   2.690   3.752   2.398
   34DOPE   H4Y 4345   2.703   3.691   2.567
   34DOPE   C35 4346   2.691   3.907   2.549
   34DOPE   H5X 4347   2.708   3.983   2.470
   34DOPE   H5Y 4348   2.752   3.935   2.638
   34DOPE   C36 4349   2.542   3.908   2.589
   34DOPE   H6X 4350   2.511   4.013   2.610
   34DOPE   H6Y 4351   2.532   3.851   2.684
   34DOPE   C37 4352   2.449   3.846   2.485
   34DOPE   H7X 4353   2.455   3.903   2.390
   34DOPE   H7Y 4354   2.481   3.741   2.465
   34DOPE   C38 4355   2.303   3.839   2.531
   34DOPE   H8X 4356   2.261   3.942   2.538
   34DOPE   H8Y 4357   2.301   3.795   2.633
   34DOPE   C39 4358   2.223   3.755   2.435
   34DOPE   H9X 4359   2.212   3.798   2.335
   34DOPE  C310 4360   2.164   3.637   2.461
   34DOPE  H10X 4361   2.108   3.588   2.379
   34DOPE  C311 4362   2.164   3.558   2.590
   34DOPE  H11X 4363   2.239   3.596   2.663
   34DOPE  H11Y 4364   2.064   3.564   2.637
   34DOPE  C312 4365   2.194   3.410   2.562
   34DOPE  H12X 4366   2.298   3.401   2.522
   34DOPE  H12Y 4367   2.125   3.372   2.484
   34DOPE  C313 4368   2.180   3.321   2.686
   34DOPE  H13X 4369   2.246   3.359   2.767
   34DOPE  H13Y 4370   2.075   3.326   2.722
   34DOPE  C314 4371   2.216   3.174   2.658
   34DOPE  H14X 4372   2.322   3.168   2.628
   34DOPE  H14Y 4373   2.154   3.137   2.573
   34DOPE  C315 4374   2.194   3.082   2.779
   34DOPE  H15X 4375   2.086   3.076   2.801
   34DOPE  H15Y 4376   2.245   3.126   2.867
   34DOPE  C316 4377   2.249   2.941   2.755
   34DOPE  H16X 4378   2.359   2.945   2.742
   34DOPE  H16Y 4379   2.207   2.901   2.660
   34DOPE  C317 4380   2.214   2.840   2.866
   34DOPE  H17X 4381   2.107   2.815   2.856
   34DOPE  H17Y 4382   2.273   2.747   2.847
   34DOPE  C318 4383   2.239   2.885   3.011
   34DOPE  H18X 4384   2.347   2.901   3.030
   34DOPE  H18Y 4385   2.184   2.979   3.033
   34DOPE  H18Z 4386   2.204   2.806   3.081
   35DOPE     N 4387   2.391   0.645   2.584
   35DOPE   HN1 4388   2.435   0.556   2.548
   35DOPE   HN2 4389   2.463   0.722   2.581
   35DOPE   HN3 4390   2.365   0.630   2.684
   35DOPE   C12 4391   2.274   0.684   2.499
   35DOPE  H12A 4392   2.260   0.793   2.512
   35DOPE  H12B 4393   2.185   0.630   2.536
   35DOPE   C11 4394   2.294   0.650   2.350
   35DOPE  H11A 4395   2.211   0.698   2.295
   35DOPE  H11B 4396   2.287   0.540   2.336
   35DOPE     P 4397   2.429   0.713   2.151
   35DOPE   O13 4398   2.343   0.826   2.111
   35DOPE   O14 4399   2.398   0.583   2.084
   35DOPE   O11 4400   2.578   0.753   2.124
   35DOPE   O12 4401   2.421   0.696   2.306
   35DOPE    C1 4402   2.682   0.696   2.204
   35DOPE    HA 4403   2.689   0.587   2.185
   35DOPE    HB 4404   2.661   0.710   2.313
   35DOPE    C2 4405   2.820   0.759   2.172
   35DOPE    HS 4406   2.899   0.701   2.225
   35DOPE   O21 4407   2.822   0.898   2.211
   35DOPE   C21 4408   2.855   0.916   2.337
   35DOPE   O22 4409   2.880   0.827   2.417
   35DOPE   C22 4410   2.860   1.065   2.367
   35DOPE   H2R 4411   2.764   1.111   2.333
   35DOPE   H2S 4412   2.943   1.111   2.309
   35DOPE    C3 4413   2.853   0.754   2.021
   35DOPE    HX 4414   2.784   0.822   1.968
   35DOPE    HY 4415   2.834   0.652   1.981
   35DOPE   O31 4416   2.989   0.797   1.995
   35DOPE   C31 4417   3.079   0.700   2.002
   35DOPE   O32 4418   3.055   0.584   2.030
   35DOPE   C32 4419   3.217   0.762   1.977
   35DOPE   H2X 4420   3.212   0.824   1.886
   35DOPE   H2Y 4421   3.242   0.827   2.063
   35DOPE   C23 4422   2.881   1.093   2.517
   35DOPE   H3R 4423   2.809   1.034   2.577
   35DOPE   H3S 4424   2.858   1.201   2.535
   35DOPE   C24 4425   3.025   1.070   2.564
   35DOPE   H4R 4426   3.094   1.128   2.500
   35DOPE   H4S 4427   3.050   0.962   2.553
   35DOPE   C25 4428   3.048   1.109   2.711
   35DOPE   H5R 4429   2.966   1.065   2.771
   35DOPE   H5S 4430   3.041   1.220   2.720
   35DOPE   C26 4431   3.182   1.060   2.769
   35DOPE   H6R 4432   3.179   0.949   2.771
   35DOPE   H6S 4433   3.191   1.096   2.874
   35DOPE   C27 4434   3.307   1.103   2.690
   35DOPE   H7R 4435   3.295   1.071   2.585
   35DOPE   H7S 4436   3.395   1.048   2.730
   35DOPE   C28 4437   3.337   1.254   2.693
   35DOPE   H8R 4438   3.243   1.311   2.673
   35DOPE   H8S 4439   3.406   1.276   2.608
   35DOPE   C29 4440   3.404   1.293   2.822
   35DOPE   H9R 4441   3.502   1.245   2.836
   35DOPE  C210 4442   3.359   1.377   2.916
   35DOPE  H10R 4443   3.423   1.395   3.004
   35DOPE  C211 4444   3.228   1.451   2.920
   35DOPE  H11R 4445   3.170   1.417   3.008
   35DOPE  H11S 4446   3.166   1.430   2.830
   35DOPE  C212 4447   3.247   1.603   2.932
   35DOPE  H12R 4448   3.301   1.626   3.026
   35DOPE  H12S 4449   3.146   1.650   2.939
   35DOPE  C213 4450   3.321   1.665   2.813
   35DOPE  H13R 4451   3.271   1.631   2.720
   35DOPE  H13S 4452   3.425   1.627   2.811
   35DOPE  C214 4453   3.321   1.819   2.814
   35DOPE  H14R 4454   3.216   1.854   2.803
   35DOPE  H14S 4455   3.378   1.854   2.725
   35DOPE  C215 4456   3.381   1.883   2.940
   35DOPE  H15R 4457   3.319   1.858   3.028
   35DOPE  H15S 4458   3.378   1.994   2.927
   35DOPE  C216 4459   3.527   1.842   2.968
   35DOPE  H16R 4460   3.587   1.860   2.876
   35DOPE  H16S 4461   3.531   1.734   2.992
   35DOPE  C217 4462   3.588   1.921   3.084
   35DOPE  H17R 4463   3.526   1.905   3.175
   35DOPE  H17S 4464   3.584   2.030   3.059
   35DOPE  C218 4465   3.733   1.883   3.115
   35DOPE  H18R 4466   3.797   1.901   3.026
   35DOPE  H18S 4467   3.740   1.776   3.142
   35DOPE  H18T 4468   3.772   1.944   3.199
   35DOPE   C33 4469   3.324   0.653   1.961
   35DOPE   H3X 4470   3.288   0.578   1.887
   35DOPE   H3Y 4471   3.340   0.601   2.058
   35DOPE   C34 4472   3.458   0.709   1.909
   35DOPE   H4X 4473   3.528   0.623   1.896
   35DOPE   H4Y 4474   3.441   0.754   1.809
   35DOPE   C35 4475   3.522   0.815   2.000
   35DOPE   H5X 4476   3.544   0.769   2.100
   35DOPE   H5Y 4477   3.450   0.898   2.016
   35DOPE   C36 4478   3.652   0.876   1.944
   35DOPE   H6X 4479   3.685   0.957   2.012
   35DOPE   H6Y 4480   3.630   0.921   1.845
   35DOPE   C37 4481   3.767   0.776   1.929
   35DOPE   H7X 4482   3.787   0.729   2.028
   35DOPE   H7Y 4483   3.737   0.696   1.858
   35DOPE   C38 4484   3.897   0.840   1.878
   35DOPE   H8X 4485   3.931   0.915   1.952
   35DOPE   H8Y 4486   3.874   0.894   1.783
   35DOPE   C39 4487   3.999   0.733   1.851
   35DOPE   H9X 4488   3.962   0.649   1.790
   35DOPE  C310 4489   4.126   0.726   1.895
   35DOPE  H10X 4490   4.187   0.640   1.864
   35DOPE  C311 4491   4.198   0.826   1.980
   35DOPE  H11X 4492   4.272   0.877   1.916
   35DOPE  H11Y 4493   4.129   0.904   2.019
   35DOPE  C312 4494   4.278   0.767   2.098
   35DOPE  H12X 4495   4.327   0.852   2.149
   35DOPE  H12Y 4496   0.000   0.700   2.059
   35DOPE  C313 4497   4.197   0.691   2.205
   35DOPE  H13X 4498   4.166   0.592   2.166
   35DOPE  H13Y 4499   4.265   0.673   2.291
   35DOPE  C314 4500   4.073   0.766   2.257
   35DOPE  H14X 4501   3.994   0.765   2.180
   35DOPE  H14Y 4502   4.101   0.872   2.277
   35DOPE  C315 4503   4.019   0.707   2.388
   35DOPE  H15X 4504   4.100   0.711   2.464
   35DOPE  H15Y 4505   3.993   0.600   2.372
   35DOPE  C316 4506   3.897   0.782   2.441
   35DOPE  H16X 4507   3.812   0.768   2.371
   35DOPE  H16Y 4508   3.920   0.891   2.444
   35DOPE  C317 4509   3.856   0.735   2.581
   35DOPE  H17X 4510   3.842   0.625   2.580
   35DOPE  H17Y 4511   3.939   0.757   2.652
   35DOPE  C318 4512   3.728   0.801   2.634
   35DOPE  H18X 4513   3.739   0.911   2.638
   35DOPE  H18Y 4514   3.642   0.776   2.568
   35DOPE  H18Z 4515   3.705   0.764   2.736
   36DOPE     N 4516   0.624   1.197   3.788
   36DOPE   HN1 4517   0.710   1.167   3.840
   36DOPE   HN2 4518   0.648   1.285   3.734
   36DOPE   HN3 4519   0.550   1.225   3.856
   36DOPE   C12 4520   0.574   1.090   3.694
   36DOPE  H12A 4521   0.542   1.141   3.601
   36DOPE  H12B 4522   0.485   1.044   3.741
   36DOPE   C11 4523   0.678   0.982   3.659
   36DOPE  H11A 4524   0.634   0.919   3.578
   36DOPE  H11B 4525   0.768   1.032   3.616
   36DOPE     P 4526   0.691   0.751   3.770
   36DOPE   O13 4527   0.772   0.688   3.877
   36DOPE   O14 4528   0.711   0.699   3.634
   36DOPE   O11 4529   0.539   0.741   3.811
   36DOPE   O12 4530   0.718   0.907   3.774
   36DOPE    C1 4531   0.489   0.821   3.919
   36DOPE    HA 4532   0.380   0.834   3.904
   36DOPE    HB 4533   0.535   0.922   3.921
   36DOPE    C2 4534   0.511   0.758   4.060
   36DOPE    HS 4535   0.619   0.734   4.070
   36DOPE   O21 4536   0.434   0.636   4.066
   36DOPE   C21 4537   0.476   0.555   4.161
   36DOPE   O22 4538   0.559   0.583   4.246
   36DOPE   C22 4539   0.408   0.419   4.148
   36DOPE   H2R 4540   0.398   0.392   4.041
   36DOPE   H2S 4541   0.307   0.424   4.194
   36DOPE    C3 4542   0.475   0.863   4.170
   36DOPE    HX 4543   0.571   0.913   4.197
   36DOPE    HY 4544   0.438   0.814   4.263
   36DOPE   O31 4545   0.386   0.966   4.124
   36DOPE   C31 4546   0.258   0.949   4.153
   36DOPE   O32 4547   0.209   0.851   4.206
   36DOPE   C32 4548   0.181   1.073   4.107
   36DOPE   H2X 4549   0.113   1.106   4.188
   36DOPE   H2Y 4550   0.253   1.155   4.086
   36DOPE   C23 4551   0.493   0.312   4.220
   36DOPE   H3R 4552   0.506   0.342   4.327
   36DOPE   H3S 4553   0.593   0.307   4.173
   36DOPE   C24 4554   0.430   0.171   4.219
   36DOPE   H4R 4555   0.419   0.136   4.114
   36DOPE   H4S 4556   0.328   0.180   4.262
   36DOPE   C25 4557   0.506   0.066   4.301
   36DOPE   H5R 4558   0.440   4.334   4.315
   36DOPE   H5S 4559   0.528   0.108   4.402
   36DOPE   C26 4560   0.637   0.016   4.238
   36DOPE   H6R 4561   0.705   0.103   4.221
   36DOPE   H6S 4562   0.615   4.328   4.138
   36DOPE   C27 4563   0.710   4.267   4.324
   36DOPE   H7R 4564   0.646   4.177   4.328
   36DOPE   H7S 4565   0.721   4.307   4.427
   36DOPE   C28 4566   0.850   4.226   4.272
   36DOPE   H8R 4567   0.841   4.199   4.164
   36DOPE   H8S 4568   0.882   4.136   4.327
   36DOPE   C29 4569   0.949   4.338   4.290
   36DOPE   H9R 4570   0.911   0.080   4.260
   36DOPE  C210 4571   1.072   4.331   4.344
   36DOPE  H10R 4572   1.130   0.067   4.352
   36DOPE  C211 4573   1.150   4.211   4.390
   36DOPE  H11R 4574   1.114   4.117   4.342
   36DOPE  H11S 4575   1.143   4.199   4.500
   36DOPE  C212 4576   1.297   4.236   4.352
   36DOPE  H12R 4577   1.329   4.332   4.399
   36DOPE  H12S 4578   1.303   4.248   4.242
   36DOPE  C213 4579   1.395   4.127   4.397
   36DOPE  H13R 4580   1.378   4.036   4.336
   36DOPE  H13S 4581   1.374   4.103   4.504
   36DOPE  C214 4582   1.547   4.170   4.384
   36DOPE  H14R 4583   1.505   4.208   4.286
   36DOPE  H14S 4584   1.561   4.071   4.436
   36DOPE  C215 4585   1.652   4.106   4.285
   36DOPE  H15R 4586   1.683   4.181   4.208
   36DOPE  H15S 4587   1.602   4.021   4.232
   36DOPE  C216 4588   1.781   4.055   4.350
   36DOPE  H16R 4589   1.758   3.999   4.443
   36DOPE  H16S 4590   1.846   4.141   4.377
   36DOPE  C217 4591   1.855   3.962   4.255
   36DOPE  H17R 4592   1.879   4.017   4.161
   36DOPE  H17S 4593   1.784   3.881   4.228
   36DOPE  C218 4594   1.982   3.900   4.313
   36DOPE  H18R 4595   2.055   3.979   4.340
   36DOPE  H18S 4596   2.029   3.832   4.238
   36DOPE  H18T 4597   1.957   3.841   4.403
   36DOPE   C33 4598   0.102   1.039   3.980
   36DOPE   H3X 4599   0.020   0.971   4.007
   36DOPE   H3Y 4600   0.170   0.986   3.909
   36DOPE   C34 4601   0.044   1.161   3.905
   36DOPE   H4X 4602   0.127   1.223   3.867
   36DOPE   H4Y 4603   4.343   1.123   3.818
   36DOPE   C35 4604   4.308   1.250   3.989
   36DOPE   H5X 4605   0.010   1.298   4.070
   36DOPE   H5Y 4606   4.230   1.186   4.036
   36DOPE   C36 4607   4.240   1.359   3.904
   36DOPE   H6X 4608   4.169   1.311   3.833
   36DOPE   H6Y 4609   4.319   1.410   3.845
   36DOPE   C37 4610   4.166   1.466   3.986
   36DOPE   H7X 4611   4.239   1.510   4.058
   36DOPE   H7Y 4612   4.133   1.547   3.918
   36DOPE   C38 4613   4.043   1.415   4.063
   36DOPE   H8X 4614   4.071   1.323   4.119
   36DOPE   H8Y 4615   3.966   1.385   3.989
   36DOPE   C39 4616   3.992   1.517   4.161
   36DOPE   H9X 4617   4.050   1.524   4.254
   36DOPE  C310 4618   3.882   1.595   4.148
   36DOPE  H10X 4619   3.857   1.664   4.230
   36DOPE  C311 4620   3.791   1.601   4.028
   36DOPE  H11X 4621   3.837   1.551   3.941
   36DOPE  H11Y 4622   3.696   1.549   4.050
   36DOPE  C312 4623   3.756   1.745   3.985
   36DOPE  H12X 4624   3.707   1.738   3.886
   36DOPE  H12Y 4625   3.849   1.804   3.972
   36DOPE  C313 4626   3.662   1.816   4.083
   36DOPE  H13X 4627   3.574   1.750   4.101
   36DOPE  H13Y 4628   3.714   1.830   4.180
   36DOPE  C314 4629   3.611   1.954   4.034
   36DOPE  H14X 4630   3.697   2.024   4.028
   36DOPE  H14Y 4631   3.541   1.993   4.112
   36DOPE  C315 4632   3.537   1.953   3.899
   36DOPE  H15X 4633   3.611   1.937   3.818
   36DOPE  H15Y 4634   3.493   2.054   3.884
   36DOPE  C316 4635   3.426   1.847   3.888
   36DOPE  H16X 4636   3.357   1.858   3.974
   36DOPE  H16Y 4637   3.473   1.746   3.894
   36DOPE  C317 4638   3.344   1.854   3.759
   36DOPE  H17X 4639   3.413   1.854   3.671
   36DOPE  H17Y 4640   3.282   1.762   3.752
   36DOPE  C318 4641   3.252   1.975   3.750
   36DOPE  H18X 4642   3.186   1.979   3.839
   36DOPE  H18Y 4643   3.310   2.070   3.744
   36DOPE  H18Z 4644   3.187   1.968   3.660
   37DOPE     N 4645   0.385   1.277   1.540
   37DOPE   HN1 4646   0.437   1.194   1.502
   37DOPE   HN2 4647   0.300   1.240   1.588
   37DOPE   HN3 4648   0.350   1.334   1.460
   37DOPE   C12 4649   0.470   1.360   1.631
   37DOPE  H12A 4650   0.573   1.361   1.590
   37DOPE  H12B 4651   0.472   1.310   1.730
   37DOPE   C11 4652   0.416   1.503   1.642
   37DOPE  H11A 4653   0.470   1.557   1.722
   37DOPE  H11B 4654   0.309   1.496   1.674
   37DOPE     P 4655   0.547   1.662   1.491
   37DOPE   O13 4656   0.567   1.673   1.346
   37DOPE   O14 4657   0.664   1.605   1.562
   37DOPE   O11 4658   0.517   1.804   1.550
   37DOPE   O12 4659   0.421   1.573   1.519
   37DOPE    C1 4660   0.405   1.835   1.632
   37DOPE    HA 4661   0.441   1.889   1.721
   37DOPE    HB 4662   0.352   1.746   1.669
   37DOPE    C2 4663   0.300   1.927   1.563
   37DOPE    HS 4664   0.230   1.950   1.648
   37DOPE   O21 4665   0.354   2.054   1.525
   37DOPE   C21 4666   0.415   2.068   1.409
   37DOPE   O22 4667   0.434   1.982   1.325
   37DOPE   C22 4668   0.464   2.213   1.398
   37DOPE   H2R 4669   0.561   2.220   1.451
   37DOPE   H2S 4670   0.390   2.279   1.449
   37DOPE    C3 4671   0.204   1.857   1.461
   37DOPE    HX 4672   0.249   1.842   1.361
   37DOPE    HY 4673   0.182   1.756   1.501
   37DOPE   O31 4674   0.080   1.931   1.459
   37DOPE   C31 4675   0.070   2.019   1.361
   37DOPE   O32 4676   0.132   2.018   1.256
   37DOPE   C32 4677   4.338   2.133   1.405
   37DOPE   H2X 4678   4.317   2.124   1.514
   37DOPE   H2Y 4679   4.243   2.133   1.349
   37DOPE   C23 4680   0.482   2.261   1.253
   37DOPE   H3R 4681   0.387   2.250   1.197
   37DOPE   H3S 4682   0.561   2.200   1.204
   37DOPE   C24 4683   0.525   2.409   1.252
   37DOPE   H4R 4684   0.616   2.418   1.315
   37DOPE   H4S 4685   0.445   2.469   1.300
   37DOPE   C25 4686   0.555   2.470   1.114
   37DOPE   H5R 4687   0.461   2.476   1.055
   37DOPE   H5S 4688   0.626   2.403   1.060
   37DOPE   C26 4689   0.618   2.609   1.127
   37DOPE   H6R 4690   0.708   2.599   1.191
   37DOPE   H6S 4691   0.547   2.677   1.179
   37DOPE   C27 4692   0.662   2.676   0.995
   37DOPE   H7R 4693   0.704   2.600   0.926
   37DOPE   H7S 4694   0.743   2.748   1.021
   37DOPE   C28 4695   0.550   2.756   0.927
   37DOPE   H8R 4696   0.499   2.816   1.005
   37DOPE   H8S 4697   0.474   2.686   0.885
   37DOPE   C29 4698   0.605   2.845   0.818
   37DOPE   H9R 4699   0.655   2.792   0.735
   37DOPE  C210 4700   0.601   2.980   0.815
   37DOPE  H10R 4701   0.646   3.032   0.730
   37DOPE  C211 4702   0.537   3.070   0.918
   37DOPE  H11R 4703   0.613   3.097   0.995
   37DOPE  H11S 4704   0.454   3.019   0.970
   37DOPE  C212 4705   0.481   3.199   0.857
   37DOPE  H12R 4706   0.407   3.174   0.778
   37DOPE  H12S 4707   0.564   3.256   0.810
   37DOPE  C213 4708   0.409   3.291   0.958
   37DOPE  H13R 4709   0.319   3.239   0.996
   37DOPE  H13S 4710   0.374   3.381   0.903
   37DOPE  C214 4711   0.498   3.336   1.075
   37DOPE  H14R 4712   0.583   3.393   1.033
   37DOPE  H14S 4713   0.539   3.247   1.128
   37DOPE  C215 4714   0.428   3.424   1.178
   37DOPE  H15R 4715   0.342   3.370   1.223
   37DOPE  H15S 4716   0.388   3.514   1.127
   37DOPE  C216 4717   0.525   3.468   1.289
   37DOPE  H16R 4718   0.614   3.512   1.240
   37DOPE  H16S 4719   0.558   3.378   1.346
   37DOPE  C217 4720   0.468   3.572   1.387
   37DOPE  H17R 4721   0.550   3.601   1.456
   37DOPE  H17S 4722   0.388   3.525   1.448
   37DOPE  C218 4723   0.414   3.699   1.320
   37DOPE  H18R 4724   0.390   3.776   1.397
   37DOPE  H18S 4725   0.323   3.676   1.262
   37DOPE  H18T 4726   0.489   3.739   1.250
   37DOPE   C33 4727   0.063   2.261   1.378
   37DOPE   H3X 4728   0.171   2.239   1.388
   37DOPE   H3Y 4729   0.045   2.296   1.274
   37DOPE   C34 4730   0.033   2.372   1.478
   37DOPE   H4X 4731   0.104   2.456   1.462
   37DOPE   H4Y 4732   0.050   2.334   1.581
   37DOPE   C35 4733   4.245   2.422   1.468
   37DOPE   H5X 4734   4.222   2.450   1.363
   37DOPE   H5Y 4735   4.178   2.337   1.495
   37DOPE   C36 4736   4.215   2.539   1.561
   37DOPE   H6X 4737   4.295   2.547   1.639
   37DOPE   H6Y 4738   4.214   2.634   1.503
   37DOPE   C37 4739   4.081   2.516   1.631
   37DOPE   H7X 4740   4.092   2.428   1.698
   37DOPE   H7Y 4741   4.006   2.491   1.553
   37DOPE   C38 4742   4.031   2.635   1.713
   37DOPE   H8X 4743   4.037   2.726   1.651
   37DOPE   H8Y 4744   4.096   2.648   1.802
   37DOPE   C39 4745   3.889   2.601   1.752
   37DOPE   H9X 4746   3.874   2.499   1.790
   37DOPE  C310 4747   3.782   2.680   1.735
   37DOPE  H10X 4748   3.683   2.643   1.767
   37DOPE  C311 4749   3.785   2.822   1.686
   37DOPE  H11X 4750   3.885   2.867   1.705
   37DOPE  H11Y 4751   3.768   2.826   1.577
   37DOPE  C312 4752   3.681   2.913   1.753
   37DOPE  H12X 4753   3.581   2.892   1.708
   37DOPE  H12Y 4754   3.707   3.019   1.729
   37DOPE  C313 4755   3.665   2.900   1.906
   37DOPE  H13X 4756   3.609   2.989   1.942
   37DOPE  H13Y 4757   3.604   2.810   1.926
   37DOPE  C314 4758   3.795   2.886   1.986
   37DOPE  H14X 4759   3.875   2.947   1.941
   37DOPE  H14Y 4760   3.828   2.780   1.981
   37DOPE  C315 4761   3.779   2.924   2.134
   37DOPE  H15X 4762   3.824   2.842   2.195
   37DOPE  H15Y 4763   3.672   2.930   2.162
   37DOPE  C316 4764   3.850   3.055   2.172
   37DOPE  H16X 4765   3.879   3.049   2.279
   37DOPE  H16Y 4766   3.944   3.063   2.113
   37DOPE  C317 4767   3.767   3.182   2.153
   37DOPE  H17X 4768   3.836   3.269   2.158
   37DOPE  H17Y 4769   3.721   3.181   2.052
   37DOPE  C318 4770   3.659   3.200   2.260
   37DOPE  H18X 4771   3.607   3.297   2.245
   37DOPE  H18Y 4772   3.584   3.119   2.254
   37DOPE  H18Z 4773   3.705   3.200   2.361
   38DOPE     N 4774   2.383   0.320   2.030
   38DOPE   HN1 4775   2.383   0.310   1.926
   38DOPE   HN2 4776   2.295   0.283   2.070
   38DOPE   HN3 4777   2.390   0.423   2.053
   38DOPE   C12 4778   2.500   0.249   2.092
   38DOPE  H12A 4779   2.591   0.276   2.034
   38DOPE  H12B 4780   2.481   0.141   2.083
   38DOPE   C11 4781   2.516   0.289   2.240
   38DOPE  H11A 4782   2.555   0.394   2.244
   38DOPE  H11B 4783   2.590   0.221   2.287
   38DOPE     P 4784   2.399   0.290   2.461
   38DOPE   O13 4785   2.264   0.294   2.521
   38DOPE   O14 4786   2.487   0.403   2.499
   38DOPE   O11 4787   2.470   0.154   2.497
   38DOPE   O12 4788   2.389   0.284   2.304
   38DOPE    C1 4789   2.514   0.130   2.631
   38DOPE    HA 4790   2.517   0.020   2.647
   38DOPE    HB 4791   2.442   0.173   2.706
   38DOPE    C2 4792   2.656   0.186   2.659
   38DOPE    HS 4793   2.645   0.296   2.670
   38DOPE   O21 4794   2.740   0.152   2.546
   38DOPE   C21 4795   2.835   0.241   2.525
   38DOPE   O22 4796   2.847   0.346   2.586
   38DOPE   C22 4797   2.925   0.194   2.412
   38DOPE   H2R 4798   2.879   0.216   2.314
   38DOPE   H2S 4799   2.940   0.085   2.422
   38DOPE    C3 4800   2.715   0.128   2.791
   38DOPE    HX 4801   2.712   0.017   2.782
   38DOPE    HY 4802   2.649   0.155   2.876
   38DOPE   O31 4803   2.852   0.167   2.816
   38DOPE   C31 4804   2.866   0.287   2.873
   38DOPE   O32 4805   2.773   0.358   2.908
   38DOPE   C32 4806   3.014   0.320   2.889
   38DOPE   H2X 4807   3.044   0.305   2.994
   38DOPE   H2Y 4808   3.074   0.251   2.825
   38DOPE   C23 4809   3.062   0.264   2.423
   38DOPE   H3R 4810   3.133   0.207   2.359
   38DOPE   H3S 4811   3.099   0.259   2.527
   38DOPE   C24 4812   3.064   0.409   2.373
   38DOPE   H4R 4813   2.991   0.469   2.431
   38DOPE   H4S 4814   3.033   0.412   2.266
   38DOPE   C25 4815   3.202   0.475   2.386
   38DOPE   H5R 4816   3.270   0.436   2.308
   38DOPE   H5S 4817   3.245   0.450   2.486
   38DOPE   C26 4818   3.191   0.627   2.376
   38DOPE   H6R 4819   3.128   0.663   2.461
   38DOPE   H6S 4820   3.139   0.654   2.282
   38DOPE   C27 4821   3.325   0.700   2.382
   38DOPE   H7R 4822   3.378   0.690   2.285
   38DOPE   H7S 4823   3.388   0.653   2.461
   38DOPE   C28 4824   3.309   0.849   2.418
   38DOPE   H8R 4825   3.411   0.893   2.426
   38DOPE   H8S 4826   3.264   0.853   2.520
   38DOPE   C29 4827   3.222   0.925   2.321
   38DOPE   H9R 4828   3.134   0.868   2.286
   38DOPE  C210 4829   3.238   1.051   2.277
   38DOPE  H10R 4830   3.165   1.092   2.207
   38DOPE  C211 4831   3.350   1.144   2.315
   38DOPE  H11R 4832   3.435   1.089   2.359
   38DOPE  H11S 4833   3.315   1.217   2.391
   38DOPE  C212 4834   3.401   1.225   2.194
   38DOPE  H12R 4835   3.327   1.304   2.171
   38DOPE  H12S 4836   3.410   1.159   2.105
   38DOPE  C213 4837   3.537   1.291   2.220
   38DOPE  H13R 4838   3.537   1.337   2.322
   38DOPE  H13S 4839   3.553   1.372   2.145
   38DOPE  C214 4840   3.653   1.192   2.208
   38DOPE  H14R 4841   3.654   1.152   2.104
   38DOPE  H14S 4842   3.639   1.106   2.278
   38DOPE  C215 4843   3.789   1.256   2.237
   38DOPE  H15R 4844   3.793   1.287   2.344
   38DOPE  H15S 4845   3.799   1.348   2.175
   38DOPE  C216 4846   3.907   1.163   2.206
   38DOPE  H16R 4847   3.898   1.127   2.101
   38DOPE  H16S 4848   3.903   1.075   2.273
   38DOPE  C217 4849   4.041   1.235   2.223
   38DOPE  H17R 4850   4.046   1.269   2.329
   38DOPE  H17S 4851   4.042   1.325   2.157
   38DOPE  C218 4852   4.163   1.150   2.192
   38DOPE  H18R 4853   4.256   1.211   2.202
   38DOPE  H18S 4854   4.158   1.109   2.089
   38DOPE  H18T 4855   4.169   1.065   2.263
   38DOPE   C33 4856   3.040   0.465   2.846
   38DOPE   H3X 4857   2.983   0.534   2.912
   38DOPE   H3Y 4858   3.006   0.480   2.741
   38DOPE   C34 4859   3.189   0.501   2.853
   38DOPE   H4X 4860   3.223   0.487   2.958
   38DOPE   H4Y 4861   3.246   0.431   2.788
   38DOPE   C35 4862   3.220   0.645   2.808
   38DOPE   H5X 4863   3.158   0.715   2.869
   38DOPE   H5Y 4864   3.189   0.656   2.702
   38DOPE   C36 4865   3.368   0.685   2.821
   38DOPE   H6X 4866   3.379   0.789   2.782
   38DOPE   H6Y 4867   3.430   0.618   2.758
   38DOPE   C37 4868   3.419   0.681   2.966
   38DOPE   H7X 4869   3.348   0.739   3.029
   38DOPE   H7Y 4870   3.419   0.576   3.002
   38DOPE   C38 4871   3.560   0.741   2.985
   38DOPE   H8X 4872   3.561   0.842   2.939
   38DOPE   H8Y 4873   3.633   0.677   2.930
   38DOPE   C39 4874   3.592   0.751   3.132
   38DOPE   H9X 4875   3.508   0.787   3.194
   38DOPE  C310 4876   3.708   0.722   3.194
   38DOPE  H10X 4877   3.713   0.737   3.303
   38DOPE  C311 4878   3.836   0.672   3.132
   38DOPE  H11X 4879   3.819   0.635   3.028
   38DOPE  H11Y 4880   3.909   0.756   3.125
   38DOPE  C312 4881   3.903   0.558   3.212
   38DOPE  H12X 4882   3.998   0.531   3.160
   38DOPE  H12Y 4883   3.838   0.469   3.212
   38DOPE  C313 4884   3.938   0.597   3.357
   38DOPE  H13X 4885   3.984   0.698   3.357
   38DOPE  H13Y 4886   3.843   0.604   3.415
   38DOPE  C314 4887   4.033   0.499   3.427
   38DOPE  H14X 4888   4.134   0.507   3.382
   38DOPE  H14Y 4889   3.997   0.395   3.411
   38DOPE  C315 4890   4.042   0.525   3.578
   38DOPE  H15X 4891   3.940   0.526   3.622
   38DOPE  H15Y 4892   4.086   0.625   3.592
   38DOPE  C316 4893   4.128   0.424   3.657
   38DOPE  H16X 4894   4.174   0.479   3.742
   38DOPE  H16Y 4895   4.210   0.387   3.592
   38DOPE  C317 4896   4.050   0.307   3.717
   38DOPE  H17X 4897   3.972   0.349   3.786
   38DOPE  H17Y 4898   3.997   0.253   3.637
   38DOPE  C318 4899   4.137   0.209   3.795
   38DOPE  H18X 4900   4.191   0.261   3.877
   38DOPE  H18Y 4901   4.074   0.129   3.840
   38DOPE  H18Z 4902   4.212   0.162   3.728
   39DOPE     N 4903   3.066   3.838   3.950
   39DOPE   HN1 4904   3.167   3.822   3.974
   39DOPE   HN2 4905   3.021   3.872   4.040
   39DOPE   HN3 4906   3.061   3.913   3.878
   39DOPE   C12 4907   3.000   3.711   3.903
   39DOPE  H12A 4908   3.008   3.640   3.987
   39DOPE  H12B 4909   3.059   3.672   3.818
   39DOPE   C11 4910   2.854   3.734   3.862
   39DOPE  H11A 4911   2.802   3.795   3.940
   39DOPE  H11B 4912   2.804   3.635   3.858
   39DOPE     P 4913   2.705   3.806   3.672
   39DOPE   O13 4914   2.687   3.945   3.624
   39DOPE   O14 4915   2.605   3.754   3.766
   39DOPE   O11 4916   2.716   3.711   3.546
   39DOPE   O12 4917   2.850   3.798   3.736
   39DOPE    C1 4918   2.817   3.736   3.448
   39DOPE    HA 4919   2.824   3.646   3.383
   39DOPE    HB 4920   2.917   3.749   3.495
   39DOPE    C2 4921   2.787   3.858   3.355
   39DOPE    HS 4922   2.828   3.948   3.408
   39DOPE   O21 4923   2.646   3.867   3.336
   39DOPE   C21 4924   2.600   3.989   3.342
   39DOPE   O22 4925   2.665   4.092   3.326
   39DOPE   C22 4926   2.451   3.980   3.379
   39DOPE   H2R 4927   2.449   3.943   3.484
   39DOPE   H2S 4928   2.401   3.906   3.315
   39DOPE    C3 4929   2.859   3.844   3.219
   39DOPE    HX 4930   2.860   3.942   3.167
   39DOPE    HY 4931   2.803   3.770   3.158
   39DOPE   O31 4932   2.993   3.798   3.241
   39DOPE   C31 4933   3.056   3.764   3.131
   39DOPE   O32 4934   3.014   3.777   3.017
   39DOPE   C32 4935   3.192   3.706   3.168
   39DOPE   H2X 4936   3.266   3.745   3.094
   39DOPE   H2Y 4937   3.222   3.740   3.269
   39DOPE   C23 4938   2.378   4.115   3.372
   39DOPE   H3R 4939   2.322   4.122   3.277
   39DOPE   H3S 4940   2.451   4.199   3.374
   39DOPE   C24 4941   2.283   4.142   3.491
   39DOPE   H4R 4942   2.253   4.250   3.484
   39DOPE   H4S 4943   2.338   4.129   3.586
   39DOPE   C25 4944   2.151   4.062   3.495
   39DOPE   H5R 4945   2.097   4.078   3.399
   39DOPE   H5S 4946   2.088   4.105   3.576
   39DOPE   C26 4947   2.163   3.911   3.522
   39DOPE   H6R 4948   2.216   3.863   3.437
   39DOPE   H6S 4949   2.060   3.869   3.525
   39DOPE   C27 4950   2.232   3.873   3.653
   39DOPE   H7R 4951   2.172   3.917   3.736
   39DOPE   H7S 4952   2.333   3.919   3.657
   39DOPE   C28 4953   2.247   3.722   3.674
   39DOPE   H8R 4954   2.344   3.704   3.725
   39DOPE   H8S 4955   2.253   3.672   3.575
   39DOPE   C29 4956   2.136   3.667   3.760
   39DOPE   H9R 4957   2.141   3.702   3.864
   39DOPE  C210 4958   2.039   3.581   3.727
   39DOPE  H10R 4959   1.967   3.552   3.805
   39DOPE  C211 4960   2.012   3.516   3.594
   39DOPE  H11R 4961   2.008   3.406   3.604
   39DOPE  H11S 4962   2.092   3.540   3.521
   39DOPE  C212 4963   1.878   3.566   3.538
   39DOPE  H12R 4964   1.864   3.526   3.436
   39DOPE  H12S 4965   1.881   3.677   3.531
   39DOPE  C213 4966   1.757   3.527   3.623
   39DOPE  H13R 4967   1.774   3.559   3.728
   39DOPE  H13S 4968   1.749   3.416   3.622
   39DOPE  C214 4969   1.626   3.591   3.574
   39DOPE  H14R 4970   1.618   3.578   3.464
   39DOPE  H14S 4971   1.631   3.700   3.595
   39DOPE  C215 4972   1.499   3.533   3.639
   39DOPE  H15R 4973   1.472   3.439   3.586
   39DOPE  H15S 4974   1.416   3.606   3.623
   39DOPE  C216 4975   1.513   3.503   3.788
   39DOPE  H16R 4976   1.564   3.588   3.838
   39DOPE  H16S 4977   1.577   3.413   3.802
   39DOPE  C217 4978   1.378   3.479   3.857
   39DOPE  H17R 4979   1.335   3.386   3.815
   39DOPE  H17S 4980   1.309   3.563   3.834
   39DOPE  C218 4981   1.386   3.462   4.009
   39DOPE  H18R 4982   1.379   3.561   4.060
   39DOPE  H18S 4983   1.482   3.414   4.038
   39DOPE  H18T 4984   1.302   3.399   4.044
   39DOPE   C33 4985   3.188   3.553   3.159
   39DOPE   H3X 4986   3.292   3.516   3.162
   39DOPE   H3Y 4987   3.144   3.523   3.061
   39DOPE   C34 4988   3.115   3.480   3.272
   39DOPE   H4X 4989   3.010   3.513   3.280
   39DOPE   H4Y 4990   3.117   3.372   3.244
   39DOPE   C35 4991   3.183   3.490   3.409
   39DOPE   H5X 4992   3.143   3.578   3.465
   39DOPE   H5Y 4993   3.292   3.504   3.394
   39DOPE   C36 4994   3.165   3.362   3.491
   39DOPE   H6X 4995   3.209   3.277   3.434
   39DOPE   H6Y 4996   3.057   3.343   3.502
   39DOPE   C37 4997   3.232   3.367   3.630
   39DOPE   H7X 4998   3.342   3.364   3.615
   39DOPE   H7Y 4999   3.207   3.464   3.679
   39DOPE   C38 5000   3.192   3.252   3.725
   39DOPE   H8X 5001   3.091   3.275   3.764
   39DOPE   H8Y 5002   3.261   3.255   3.813
   39DOPE   C39 5003   3.191   3.118   3.658
   39DOPE   H9X 5004   3.134   3.114   3.564
   39DOPE  C310 5005   3.252   3.005   3.698
   39DOPE  H10X 5006   3.241   2.915   3.635
   39DOPE  C311 5007   3.333   2.983   3.822
   39DOPE  H11X 5008   3.326   3.068   3.894
   39DOPE  H11Y 5009   3.294   2.893   3.875
   39DOPE  C312 5010   3.481   2.959   3.788
   39DOPE  H12X 5011   3.531   3.057   3.776
   39DOPE  H12Y 5012   3.488   2.906   3.690
   39DOPE  C313 5013   3.554   2.874   3.893
   39DOPE  H13X 5014   3.664   2.888   3.879
   39DOPE  H13Y 5015   3.529   2.909   3.995
   39DOPE  C314 5016   3.525   2.725   3.876
   39DOPE  H14X 5017   3.533   2.700   3.768
   39DOPE  H14Y 5018   3.422   2.703   3.909
   39DOPE  C315 5019   3.624   2.635   3.952
   39DOPE  H15X 5020   3.611   2.652   4.061
   39DOPE  H15Y 5021   3.728   2.662   3.924
   39DOPE  C316 5022   3.600   2.487   3.917
   39DOPE  H16X 5023   3.617   2.472   3.809
   39DOPE  H16Y 5024   3.495   2.462   3.939
   39DOPE  C317 5025   3.689   2.390   3.995
   39DOPE  H17X 5026   3.670   2.288   3.955
   39DOPE  H17Y 5027   3.795   2.416   3.977
   39DOPE  C318 5028   3.661   2.387   4.145
   39DOPE  H18X 5029   3.555   2.362   4.163
   39DOPE  H18Y 5030   3.725   2.311   4.195
   39DOPE  H18Z 5031   3.682   2.487   4.190
   40DOPE     N 5032   0.705   0.620   0.650
   40DOPE   HN1 5033   0.793   0.677   0.638
   40DOPE   HN2 5034   0.645   0.640   0.567
   40DOPE   HN3 5035   0.653   0.657   0.733
   40DOPE   C12 5036   0.741   0.474   0.663
   40DOPE  H12A 5037   0.647   0.416   0.667
   40DOPE  H12B 5038   0.796   0.462   0.758
   40DOPE   C11 5039   0.830   0.428   0.545
   40DOPE  H11A 5040   0.914   0.501   0.538
   40DOPE  H11B 5041   0.769   0.433   0.452
   40DOPE     P 5042   0.971   0.250   0.445
   40DOPE   O13 5043   1.067   0.358   0.412
   40DOPE   O14 5044   0.887   0.201   0.333
   40DOPE   O11 5045   1.055   0.135   0.511
   40DOPE   O12 5046   0.880   0.296   0.565
   40DOPE    C1 5047   1.043   4.356   0.471
   40DOPE    HA 5048   1.035   4.347   0.360
   40DOPE    HB 5049   0.952   4.312   0.517
   40DOPE    C2 5050   1.167   4.274   0.518
   40DOPE    HS 5051   1.142   4.167   0.500
   40DOPE   O21 5052   1.281   4.314   0.441
   40DOPE   C21 5053   1.376   4.222   0.441
   40DOPE   O22 5054   1.369   4.115   0.500
   40DOPE   C22 5055   1.494   4.266   0.355
   40DOPE   H2R 5056   1.559   4.335   0.412
   40DOPE   H2S 5057   1.453   4.320   0.266
   40DOPE    C3 5058   1.191   4.294   0.671
   40DOPE    HX 5059   1.283   4.243   0.702
   40DOPE    HY 5060   1.205   0.046   0.688
   40DOPE   O31 5061   1.078   4.245   0.746
   40DOPE   C31 5062   1.086   4.276   0.875
   40DOPE   O32 5063   1.179   4.335   0.928
   40DOPE   C32 5064   0.961   4.224   0.947
   40DOPE   H2X 5065   0.896   4.173   0.872
   40DOPE   H2Y 5066   0.992   4.149   1.023
   40DOPE   C23 5067   1.575   4.145   0.306
   40DOPE   H3R 5068   1.507   4.063   0.273
   40DOPE   H3S 5069   1.632   4.178   0.216
   40DOPE   C24 5070   1.678   4.090   0.407
   40DOPE   H4R 5071   1.625   4.045   0.493
   40DOPE   H4S 5072   1.740   4.175   0.444
   40DOPE   C25 5073   1.773   3.986   0.343
   40DOPE   H5R 5074   1.824   4.034   0.257
   40DOPE   H5S 5075   1.712   3.902   0.304
   40DOPE   C26 5076   1.880   3.931   0.438
   40DOPE   H6R 5077   1.936   4.016   0.483
   40DOPE   H6S 5078   1.952   3.870   0.379
   40DOPE   C27 5079   1.824   3.841   0.550
   40DOPE   H7R 5080   1.766   3.759   0.503
   40DOPE   H7S 5081   1.754   3.900   0.613
   40DOPE   C28 5082   1.931   3.779   0.642
   40DOPE   H8R 5083   2.002   3.722   0.578
   40DOPE   H8S 5084   1.881   3.705   0.708
   40DOPE   C29 5085   2.005   3.884   0.721
   40DOPE   H9R 5086   2.073   3.946   0.660
   40DOPE  C210 5087   1.997   3.908   0.853
   40DOPE  H10R 5088   2.059   3.988   0.896
   40DOPE  C211 5089   1.913   3.835   0.955
   40DOPE  H11R 5090   1.977   3.806   1.041
   40DOPE  H11S 5091   1.870   3.740   0.915
   40DOPE  C212 5092   1.799   3.924   1.010
   40DOPE  H12R 5093   1.842   4.020   1.045
   40DOPE  H12S 5094   1.754   3.872   1.097
   40DOPE  C213 5095   1.685   3.953   0.910
   40DOPE  H13R 5096   1.727   4.008   0.823
   40DOPE  H13S 5097   1.612   4.020   0.960
   40DOPE  C214 5098   1.612   3.828   0.861
   40DOPE  H14R 5099   1.577   3.769   0.948
   40DOPE  H14S 5100   1.683   3.764   0.804
   40DOPE  C215 5101   1.493   3.857   0.768
   40DOPE  H15R 5102   1.477   3.768   0.703
   40DOPE  H15S 5103   1.518   3.943   0.702
   40DOPE  C216 5104   1.362   3.886   0.844
   40DOPE  H16R 5105   1.380   3.966   0.919
   40DOPE  H16S 5106   1.333   3.794   0.899
   40DOPE  C217 5107   1.245   3.929   0.754
   40DOPE  H17R 5108   1.153   3.933   0.815
   40DOPE  H17S 5109   1.266   4.032   0.719
   40DOPE  C218 5110   1.220   3.842   0.630
   40DOPE  H18R 5111   1.308   3.845   0.562
   40DOPE  H18S 5112   1.131   3.880   0.575
   40DOPE  H18T 5113   1.201   3.737   0.659
   40DOPE   C33 5114   0.883   4.339   1.012
   40DOPE   H3X 5115   0.892   0.073   0.949
   40DOPE   H3Y 5116   0.775   4.312   1.014
   40DOPE   C34 5117   0.926   0.012   1.156
   40DOPE   H4X 5118   1.037   0.014   1.160
   40DOPE   H4Y 5119   0.888   0.113   1.185
   40DOPE   C35 5120   0.871   4.269   1.259
   40DOPE   H5X 5121   0.874   4.167   1.215
   40DOPE   H5Y 5122   0.765   4.294   1.280
   40DOPE   C36 5123   0.952   4.267   1.389
   40DOPE   H6X 5124   0.992   0.011   1.409
   40DOPE   H6Y 5125   0.885   4.239   1.473
   40DOPE   C37 5126   1.067   4.165   1.383
   40DOPE   H7X 5127   1.022   4.063   1.389
   40DOPE   H7Y 5128   1.120   4.173   1.286
   40DOPE   C38 5129   1.169   4.182   1.496
   40DOPE   H8X 5130   1.232   4.271   1.475
   40DOPE   H8Y 5131   1.115   4.202   1.591
   40DOPE   C39 5132   1.253   4.058   1.511
   40DOPE   H9X 5133   1.200   3.970   1.552
   40DOPE  C310 5134   1.384   4.047   1.484
   40DOPE  H10X 5135   1.440   4.134   1.446
   40DOPE  C311 5136   1.462   3.921   1.507
   40DOPE  H11X 5137   1.397   3.844   1.555
   40DOPE  H11Y 5138   1.546   3.940   1.577
   40DOPE  C312 5139   1.520   3.860   1.378
   40DOPE  H12X 5140   1.598   3.928   1.338
   40DOPE  H12Y 5141   1.439   3.851   1.301
   40DOPE  C313 5142   1.579   3.720   1.401
   40DOPE  H13X 5143   1.648   3.725   1.489
   40DOPE  H13Y 5144   1.498   3.649   1.426
   40DOPE  C314 5145   1.658   3.667   1.281
   40DOPE  H14X 5146   1.749   3.730   1.268
   40DOPE  H14Y 5147   1.597   3.675   1.189
   40DOPE  C315 5148   1.703   3.521   1.299
   40DOPE  H15X 5149   1.615   3.453   1.286
   40DOPE  H15Y 5150   1.742   3.508   1.402
   40DOPE  C316 5151   1.814   3.482   1.201
   40DOPE  H16X 5152   1.900   3.551   1.218
   40DOPE  H16Y 5153   1.779   3.498   1.096
   40DOPE  C317 5154   1.862   3.337   1.217
   40DOPE  H17X 5155   1.973   3.336   1.221
   40DOPE  H17Y 5156   1.825   3.298   1.315
   40DOPE  C318 5157   1.818   3.243   1.105
   40DOPE  H18X 5158   1.864   3.274   1.009
   40DOPE  H18Y 5159   1.849   3.139   1.127
   40DOPE  H18Z 5160   1.708   3.246   1.093
   41DOPE     N 5161   1.765   1.040   4.395
   41DOPE   HN1 5162   1.681   1.026   4.333
   41DOPE   HN2 5163   1.826   0.955   4.395
   41DOPE   HN3 5164   1.733   1.054   4.494
   41DOPE   C12 5165   1.847   1.157   4.348
   41DOPE  H12A 5166   1.873   1.139   4.242
   41DOPE  H12B 5167   1.939   1.159   4.409
   41DOPE   C11 5168   1.769   1.288   4.364
   41DOPE  H11A 5169   1.682   1.285   4.295
   41DOPE  H11B 5170   1.832   1.374   4.333
   41DOPE     P 5171   1.796   1.397   4.593
   41DOPE   O13 5172   1.764   1.360   0.051
   41DOPE   O14 5173   1.770   1.536   4.550
   41DOPE   O11 5174   1.948   1.365   4.563
   41DOPE   O12 5175   1.720   1.299   4.497
   41DOPE    C1 5176   2.043   1.367   4.670
   41DOPE    HA 5177   2.137   1.321   4.633
   41DOPE    HB 5178   2.008   1.304   0.072
   41DOPE    C2 5179   2.076   1.509   0.041
   41DOPE    HS 5180   1.985   1.548   0.091
   41DOPE   O21 5181   2.115   1.589   4.610
   41DOPE   C21 5182   2.090   1.718   4.629
   41DOPE   O22 5183   2.028   1.765   0.041
   41DOPE   C22 5184   2.158   1.799   4.519
   41DOPE   H2R 5185   2.098   1.796   4.426
   41DOPE   H2S 5186   2.257   1.755   4.499
   41DOPE    C3 5187   2.193   1.500   0.145
   41DOPE    HX 5188   2.277   1.448   0.094
   41DOPE    HY 5189   2.162   1.434   0.229
   41DOPE   O31 5190   2.241   1.627   0.192
   41DOPE   C31 5191   2.172   1.675   0.296
   41DOPE   O32 5192   2.073   1.622   0.344
   41DOPE   C32 5193   2.243   1.798   0.351
   41DOPE   H2X 5194   2.316   1.762   0.427
   41DOPE   H2Y 5195   2.299   1.849   0.270
   41DOPE   C23 5196   2.176   1.945   4.566
   41DOPE   H3R 5197   2.257   1.990   4.505
   41DOPE   H3S 5198   2.208   1.948   4.672
   41DOPE   C24 5199   2.052   2.033   4.545
   41DOPE   H4R 5200   1.967   1.995   4.606
   41DOPE   H4S 5201   2.024   2.027   4.438
   41DOPE   C25 5202   2.077   2.180   4.583
   41DOPE   H5R 5203   2.168   2.214   4.528
   41DOPE   H5S 5204   2.100   2.185   0.010
   41DOPE   C26 5205   1.960   2.276   4.554
   41DOPE   H6R 5206   1.990   2.378   4.586
   41DOPE   H6S 5207   1.874   2.244   4.617
   41DOPE   C27 5208   1.913   2.282   4.407
   41DOPE   H7R 5209   1.822   2.345   4.401
   41DOPE   H7S 5210   1.884   2.179   4.376
   41DOPE   C28 5211   2.016   2.336   4.307
   41DOPE   H8R 5212   1.980   2.310   4.205
   41DOPE   H8S 5213   2.113   2.284   4.321
   41DOPE   C29 5214   2.031   2.486   4.314
   41DOPE   H9R 5215   1.951   2.541   4.261
   41DOPE  C210 5216   2.130   2.556   4.372
   41DOPE  H10R 5217   2.126   2.666   4.367
   41DOPE  C211 5218   2.246   2.500   4.449
   41DOPE  H11R 5219   2.247   2.389   4.449
   41DOPE  H11S 5220   2.237   2.533   4.555
   41DOPE  C212 5221   2.383   2.546   4.397
   41DOPE  H12R 5222   2.459   2.514   4.471
   41DOPE  H12S 5223   2.386   2.657   4.391
   41DOPE  C213 5224   2.420   2.486   4.260
   41DOPE  H13R 5225   2.342   2.514   4.186
   41DOPE  H13S 5226   2.421   2.376   4.269
   41DOPE  C214 5227   2.557   2.534   4.207
   41DOPE  H14R 5228   2.552   2.643   4.190
   41DOPE  H14S 5229   2.576   2.484   4.110
   41DOPE  C215 5230   2.674   2.504   4.302
   41DOPE  H15R 5231   2.679   2.395   4.321
   41DOPE  H15S 5232   2.658   2.557   4.399
   41DOPE  C216 5233   2.808   2.551   4.245
   41DOPE  H16R 5234   2.799   2.659   4.220
   41DOPE  H16S 5235   2.830   2.496   4.151
   41DOPE  C217 5236   2.926   2.534   4.342
   41DOPE  H17R 5237   2.938   2.425   4.363
   41DOPE  H17S 5238   2.901   2.585   4.438
   41DOPE  C218 5239   3.058   2.589   4.289
   41DOPE  H18R 5240   3.140   2.572   4.362
   41DOPE  H18S 5241   3.049   2.699   4.271
   41DOPE  H18T 5242   3.085   2.540   4.193
   41DOPE   C33 5243   2.147   1.896   0.419
   41DOPE   H3X 5244   2.207   1.963   0.485
   41DOPE   H3Y 5245   2.076   1.842   0.485
   41DOPE   C34 5246   2.072   1.987   0.321
   41DOPE   H4X 5247   2.146   2.053   0.271
   41DOPE   H4Y 5248   2.022   1.926   0.243
   41DOPE   C35 5249   1.965   2.073   0.390
   41DOPE   H5X 5250   2.005   2.112   0.486
   41DOPE   H5Y 5251   1.879   2.008   0.414
   41DOPE   C36 5252   1.918   2.193   0.306
   41DOPE   H6X 5253   1.823   2.232   0.351
   41DOPE   H6Y 5254   1.896   2.161   0.202
   41DOPE   C37 5255   2.019   2.308   0.307
   41DOPE   H7X 5256   2.040   2.334   0.413
   41DOPE   H7Y 5257   2.114   2.274   0.260
   41DOPE   C38 5258   1.972   2.436   0.236
   41DOPE   H8X 5259   1.872   2.463   0.275
   41DOPE   H8Y 5260   1.961   2.416   0.127
   41DOPE   C39 5261   2.073   2.544   0.261
   41DOPE   H9X 5262   2.178   2.513   0.245
   41DOPE  C310 5263   2.050   2.668   0.308
   41DOPE  H10X 5264   2.135   2.735   0.324
   41DOPE  C311 5265   1.915   2.730   0.336
   41DOPE  H11X 5266   1.835   2.681   0.276
   41DOPE  H11Y 5267   1.889   2.720   0.443
   41DOPE  C312 5268   1.921   2.879   0.299
   41DOPE  H12X 5269   1.950   2.889   0.193
   41DOPE  H12Y 5270   2.002   2.926   0.360
   41DOPE  C313 5271   1.792   2.958   0.324
   41DOPE  H13X 5272   1.762   2.944   0.430
   41DOPE  H13Y 5273   1.814   3.066   0.309
   41DOPE  C314 5274   1.674   2.920   0.233
   41DOPE  H14X 5275   1.642   2.816   0.254
   41DOPE  H14Y 5276   1.707   2.926   0.127
   41DOPE  C315 5277   1.554   3.015   0.251
   41DOPE  H15X 5278   1.586   3.119   0.228
   41DOPE  H15Y 5279   1.524   3.012   0.358
   41DOPE  C316 5280   1.432   2.979   0.165
   41DOPE  H16X 5281   1.407   2.872   0.182
   41DOPE  H16Y 5282   1.458   2.992   0.058
   41DOPE  C317 5283   1.310   3.065   0.200
   41DOPE  H17X 5284   1.287   3.051   0.308
   41DOPE  H17Y 5285   1.335   3.172   0.184
   41DOPE  C318 5286   1.183   3.032   0.120
   41DOPE  H18X 5287   1.197   3.057   0.013
   41DOPE  H18Y 5288   1.160   2.924   0.128
   41DOPE  H18Z 5289   1.097   3.090   0.159
   42DOPE     N 5290   2.486   0.403   1.350
   42DOPE   HN1 5291   2.562   0.473   1.376
   42DOPE   HN2 5292   2.520   0.349   1.268
   42DOPE   HN3 5293   2.400   0.454   1.321
   42DOPE   C12 5294   2.456   0.312   1.465
   42DOPE  H12A 5295   2.420   0.215   1.424
   42DOPE  H12B 5296   2.374   0.360   1.523
   42DOPE   C11 5297   2.577   0.292   1.557
   42DOPE  H11A 5298   2.539   0.236   1.646
   42DOPE  H11B 5299   2.613   0.391   1.591
   42DOPE     P 5300   2.772   0.143   1.592
   42DOPE   O13 5301   2.702   0.014   1.617
   42DOPE   O14 5302   2.795   0.232   1.709
   42DOPE   O11 5303   2.910   0.118   1.518
   42DOPE   O12 5304   2.684   0.223   1.489
   42DOPE    C1 5305   2.964   4.341   1.524
   42DOPE    HA 5306   2.907   4.275   1.455
   42DOPE    HB 5307   2.958   4.300   1.627
   42DOPE    C2 5308   3.114   4.331   1.479
   42DOPE    HS 5309   3.130   4.223   1.456
   42DOPE   O21 5310   3.197   0.015   1.590
   42DOPE   C21 5311   3.316   4.310   1.585
   42DOPE   O22 5312   3.355   4.243   1.491
   42DOPE   C22 5313   3.395   4.333   1.713
   42DOPE   H2R 5314   3.400   0.084   1.736
   42DOPE   H2S 5315   3.345   4.280   1.797
   42DOPE    C3 5316   3.138   0.058   1.349
   42DOPE    HX 5317   3.102   4.354   1.263
   42DOPE    HY 5318   3.072   0.147   1.353
   42DOPE   O31 5319   3.273   0.106   1.333
   42DOPE   C31 5320   3.342   0.058   1.230
   42DOPE   O32 5321   3.303   4.331   1.150
   42DOPE   C32 5322   3.476   0.131   1.222
   42DOPE   H2X 5323   3.485   0.180   1.123
   42DOPE   H2Y 5324   3.477   0.210   1.299
   42DOPE   C23 5325   3.538   4.277   1.693
   42DOPE   H3R 5326   3.584   4.328   1.606
   42DOPE   H3S 5327   3.532   4.168   1.670
   42DOPE   C24 5328   3.632   4.296   1.814
   42DOPE   H4R 5329   3.592   4.244   1.903
   42DOPE   H4S 5330   3.634   0.048   1.837
   42DOPE   C25 5331   3.775   4.248   1.784
   42DOPE   H5R 5332   3.792   4.264   1.675
   42DOPE   H5S 5333   3.786   4.139   1.804
   42DOPE   C26 5334   3.885   4.327   1.857
   42DOPE   H6R 5335   3.844   0.071   1.881
   42DOPE   H6S 5336   3.970   4.340   1.788
   42DOPE   C27 5337   3.943   4.264   1.984
   42DOPE   H7R 5338   4.005   4.177   1.956
   42DOPE   H7S 5339   3.860   4.231   2.049
   42DOPE   C28 5340   4.032   0.006   2.061
   42DOPE   H8R 5341   3.972   0.098   2.076
   42DOPE   H8S 5342   4.117   0.032   1.994
   42DOPE   C29 5343   4.080   4.316   2.195
   42DOPE   H9R 5344   4.000   4.301   2.270
   42DOPE  C210 5345   4.208   4.302   2.232
   42DOPE  H10R 5346   4.231   4.272   2.335
   42DOPE  C211 5347   4.328   4.316   2.142
   42DOPE  H11R 5348   4.304   4.288   2.037
   42DOPE  H11S 5349   0.004   0.065   2.140
   42DOPE  C212 5350   0.088   4.229   2.189
   42DOPE  H12R 5351   0.103   4.244   2.298
   42DOPE  H12S 5352   0.067   4.122   2.172
   42DOPE  C213 5353   0.219   4.265   2.117
   42DOPE  H13R 5354   0.221   0.018   2.104
   42DOPE  H13S 5355   0.216   4.218   2.017
   42DOPE  C214 5356   0.346   4.224   2.192
   42DOPE  H14R 5357   0.352   4.280   2.287
   42DOPE  H14S 5358   0.434   4.253   2.130
   42DOPE  C215 5359   0.356   4.074   2.223
   42DOPE  H15R 5360   0.274   4.045   2.293
   42DOPE  H15S 5361   0.342   4.017   2.128
   42DOPE  C216 5362   0.490   4.036   2.286
   42DOPE  H16R 5363   0.505   4.096   2.379
   42DOPE  H16S 5364   0.572   4.063   2.215
   42DOPE  C217 5365   0.503   3.887   2.322
   42DOPE  H17R 5366   0.427   3.862   2.399
   42DOPE  H17S 5367   0.603   3.871   2.368
   42DOPE  C218 5368   0.487   3.792   2.204
   42DOPE  H18R 5369   0.558   3.817   2.123
   42DOPE  H18S 5370   0.384   3.798   2.163
   42DOPE  H18T 5371   0.505   3.687   2.236
   42DOPE   C33 5372   3.594   0.036   1.243
   42DOPE   H3X 5373   3.570   4.315   1.319
   42DOPE   H3Y 5374   3.679   0.096   1.283
   42DOPE   C34 5375   3.642   4.331   1.112
   42DOPE   H4X 5376   3.659   0.056   1.039
   42DOPE   H4Y 5377   3.561   4.266   1.070
   42DOPE   C35 5378   3.771   4.249   1.124
   42DOPE   H5X 5379   3.750   4.159   1.186
   42DOPE   H5Y 5380   3.849   4.309   1.176
   42DOPE   C36 5381   3.823   4.205   0.987
   42DOPE   H6X 5382   3.737   4.172   0.926
   42DOPE   H6Y 5383   3.892   4.118   1.000
   42DOPE   C37 5384   3.900   4.316   0.914
   42DOPE   H7X 5385   3.863   0.059   0.946
   42DOPE   H7Y 5386   4.007   4.310   0.944
   42DOPE   C38 5387   3.890   4.305   0.761
   42DOPE   H8X 5388   3.915   4.200   0.734
   42DOPE   H8Y 5389   3.968   0.013   0.716
   42DOPE   C39 5390   3.755   4.342   0.705
   42DOPE   H9X 5391   3.721   4.282   0.619
   42DOPE  C310 5392   3.681   0.090   0.745
   42DOPE  H10X 5393   3.718   0.155   0.825
   42DOPE  C311 5394   3.556   0.136   0.676
   42DOPE  H11X 5395   3.533   0.074   0.587
   42DOPE  H11Y 5396   3.468   0.134   0.744
   42DOPE  C312 5397   3.586   0.280   0.632
   42DOPE  H12X 5398   3.685   0.278   0.582
   42DOPE  H12Y 5399   3.594   0.346   0.721
   42DOPE  C313 5400   3.487   0.343   0.532
   42DOPE  H13X 5401   3.468   0.271   0.450
   42DOPE  H13Y 5402   3.390   0.365   0.582
   42DOPE  C314 5403   3.549   0.471   0.474
   42DOPE  H14X 5404   3.652   0.475   0.515
   42DOPE  H14Y 5405   3.499   0.562   0.512
   42DOPE  C315 5406   3.562   0.474   0.321
   42DOPE  H15X 5407   3.584   0.372   0.284
   42DOPE  H15Y 5408   3.649   0.538   0.296
   42DOPE  C316 5409   3.443   0.534   0.246
   42DOPE  H16X 5410   3.428   0.639   0.279
   42DOPE  H16Y 5411   3.350   0.478   0.271
   42DOPE  C317 5412   3.467   0.531   0.094
   42DOPE  H17X 5413   3.555   0.595   0.072
   42DOPE  H17Y 5414   3.495   0.427   0.065
   42DOPE  C318 5415   3.350   0.575   0.006
   42DOPE  H18X 5416   3.331   0.684   0.019
   42DOPE  H18Y 5417   3.374   0.557   4.581
   42DOPE  H18Z 5418   3.258   0.519   0.032
   43DOPE     N 5419   2.015   1.135   2.497
   43DOPE   HN1 5420   1.973   1.188   2.417
   43DOPE   HN2 5421   1.938   1.096   2.558
   43DOPE   HN3 5422   2.074   1.200   2.556
   43DOPE   C12 5423   2.104   1.025   2.446
   43DOPE  H12A 5424   2.039   0.944   2.409
   43DOPE  H12B 5425   2.164   0.990   2.532
   43DOPE   C11 5426   2.195   1.078   2.334
   43DOPE  H11A 5427   2.129   1.097   2.246
   43DOPE  H11B 5428   2.270   1.001   2.307
   43DOPE     P 5429   2.315   1.292   2.267
   43DOPE   O13 5430   2.268   1.429   2.297
   43DOPE   O14 5431   2.282   1.240   2.132
   43DOPE   O11 5432   2.470   1.282   2.285
   43DOPE   O12 5433   2.259   1.196   2.378
   43DOPE    C1 5434   2.534   1.328   2.405
   43DOPE    HA 5435   2.614   1.256   2.431
   43DOPE    HB 5436   2.463   1.331   2.492
   43DOPE    C2 5437   2.599   1.468   2.388
   43DOPE    HS 5438   2.519   1.543   2.410
   43DOPE   O21 5439   2.646   1.481   2.252
   43DOPE   C21 5440   2.648   1.606   2.211
   43DOPE   O22 5441   2.590   1.699   2.264
   43DOPE   C22 5442   2.743   1.618   2.092
   43DOPE   H2R 5443   2.704   1.559   2.006
   43DOPE   H2S 5444   2.841   1.577   2.123
   43DOPE    C3 5445   2.718   1.490   2.487
   43DOPE    HX 5446   2.779   1.398   2.485
   43DOPE    HY 5447   2.678   1.501   2.590
   43DOPE   O31 5448   2.803   1.600   2.447
   43DOPE   C31 5449   2.839   1.686   2.542
   43DOPE   O32 5450   2.806   1.680   2.659
   43DOPE   C32 5451   2.926   1.795   2.480
   43DOPE   H2X 5452   2.899   1.810   2.374
   43DOPE   H2Y 5453   2.907   1.889   2.536
   43DOPE   C23 5454   2.760   1.766   2.053
   43DOPE   H3R 5455   2.754   1.831   2.143
   43DOPE   H3S 5456   2.678   1.795   1.983
   43DOPE   C24 5457   2.896   1.797   1.989
   43DOPE   H4R 5458   2.976   1.777   2.063
   43DOPE   H4S 5459   2.898   1.905   1.964
   43DOPE   C25 5460   2.926   1.717   1.861
   43DOPE   H5R 5461   2.836   1.721   1.795
   43DOPE   H5S 5462   2.943   1.610   1.887
   43DOPE   C26 5463   3.046   1.773   1.783
   43DOPE   H6R 5464   3.022   1.877   1.752
   43DOPE   H6S 5465   3.060   1.713   1.691
   43DOPE   C27 5466   3.179   1.773   1.860
   43DOPE   H7R 5467   3.169   1.837   1.951
   43DOPE   H7S 5468   3.255   1.819   1.794
   43DOPE   C28 5469   3.227   1.634   1.902
   43DOPE   H8R 5470   3.212   1.565   1.816
   43DOPE   H8S 5471   3.164   1.596   1.985
   43DOPE   C29 5472   3.372   1.637   1.944
   43DOPE   H9R 5473   3.389   1.661   2.050
   43DOPE  C210 5474   3.478   1.610   1.865
   43DOPE  H10R 5475   3.579   1.615   1.908
   43DOPE  C211 5476   3.472   1.576   1.718
   43DOPE  H11R 5477   3.369   1.587   1.678
   43DOPE  H11S 5478   3.504   1.471   1.701
   43DOPE  C212 5479   3.562   1.668   1.632
   43DOPE  H12R 5480   3.547   1.774   1.663
   43DOPE  H12S 5481   3.530   1.658   1.526
   43DOPE  C213 5482   3.711   1.633   1.639
   43DOPE  H13R 5483   3.725   1.527   1.608
   43DOPE  H13S 5484   3.748   1.644   1.743
   43DOPE  C214 5485   3.795   1.721   1.545
   43DOPE  H14R 5486   3.783   1.828   1.574
   43DOPE  H14S 5487   3.755   1.709   1.443
   43DOPE  C215 5488   3.944   1.685   1.543
   43DOPE  H15R 5489   3.954   1.575   1.535
   43DOPE  H15S 5490   3.991   1.718   1.637
   43DOPE  C216 5491   4.014   1.749   1.422
   43DOPE  H16R 5492   3.993   1.858   1.420
   43DOPE  H16S 5493   3.971   1.704   1.330
   43DOPE  C217 5494   4.165   1.727   1.420
   43DOPE  H17R 5495   4.187   1.622   1.447
   43DOPE  H17S 5496   4.212   1.792   1.498
   43DOPE  C218 5497   4.228   1.758   1.285
   43DOPE  H18R 5498   4.189   1.688   1.207
   43DOPE  H18S 5499   4.339   1.745   1.290
   43DOPE  H18T 5500   4.206   1.862   1.254
   43DOPE   C33 5501   3.074   1.756   2.493
   43DOPE   H3X 5502   3.097   1.728   2.598
   43DOPE   H3Y 5503   3.135   1.847   2.468
   43DOPE   C34 5504   3.116   1.642   2.398
   43DOPE   H4X 5505   3.055   1.552   2.422
   43DOPE   H4Y 5506   3.094   1.672   2.294
   43DOPE   C35 5507   3.264   1.601   2.408
   43DOPE   H5X 5508   3.280   1.513   2.343
   43DOPE   H5Y 5509   3.286   1.570   2.512
   43DOPE   C36 5510   3.362   1.711   2.365
   43DOPE   H6X 5511   3.349   1.801   2.428
   43DOPE   H6Y 5512   3.338   1.740   2.260
   43DOPE   C37 5513   3.509   1.668   2.370
   43DOPE   H7X 5514   3.522   1.572   2.316
   43DOPE   H7Y 5515   3.569   1.745   2.316
   43DOPE   C38 5516   3.566   1.656   2.513
   43DOPE   H8X 5517   3.511   1.576   2.567
   43DOPE   H8Y 5518   3.546   1.751   2.567
   43DOPE   C39 5519   3.713   1.624   2.510
   43DOPE   H9X 5520   3.736   1.517   2.499
   43DOPE  C310 5521   3.815   1.711   2.522
   43DOPE  H10X 5522   3.918   1.673   2.518
   43DOPE  C311 5523   3.805   1.861   2.536
   43DOPE  H11X 5524   3.844   1.908   2.443
   43DOPE  H11Y 5525   3.699   1.894   2.547
   43DOPE  C312 5526   3.885   1.916   2.655
   43DOPE  H12X 5527   3.993   1.901   2.635
   43DOPE  H12Y 5528   3.858   1.858   2.746
   43DOPE  C313 5529   3.859   2.065   2.683
   43DOPE  H13X 5530   3.753   2.076   2.716
   43DOPE  H13Y 5531   3.924   2.097   2.768
   43DOPE  C314 5532   3.882   2.158   2.563
   43DOPE  H14X 5533   3.818   2.125   2.479
   43DOPE  H14Y 5534   3.988   2.152   2.531
   43DOPE  C315 5535   3.845   2.304   2.593
   43DOPE  H15X 5536   3.915   2.345   2.669
   43DOPE  H15Y 5537   3.743   2.307   2.636
   43DOPE  C316 5538   3.846   2.392   2.468
   43DOPE  H16X 5539   3.784   2.343   2.390
   43DOPE  H16Y 5540   3.950   2.400   2.428
   43DOPE  C317 5541   3.789   2.533   2.491
   43DOPE  H17X 5542   3.779   2.584   2.392
   43DOPE  H17Y 5543   3.687   2.524   2.534
   43DOPE  C318 5544   3.875   2.623   2.581
   43DOPE  H18X 5545   3.883   2.579   2.683
   43DOPE  H18Y 5546   3.977   2.634   2.539
   43DOPE  H18Z 5547   3.828   2.723   2.590
   44DOPE     N 5548   1.900   1.432   1.553
   44DOPE   HN1 5549   1.811   1.416   1.499
   44DOPE   HN2 5550   1.885   1.520   1.608
   44DOPE   HN3 5551   1.977   1.447   1.484
   44DOPE   C12 5552   1.923   1.313   1.641
   44DOPE  H12A 5553   2.015   1.332   1.698
   44DOPE  H12B 5554   1.939   1.225   1.575
   44DOPE   C11 5555   1.804   1.287   1.736
   44DOPE  H11A 5556   1.822   1.195   1.795
   44DOPE  H11B 5557   1.714   1.267   1.674
   44DOPE     P 5558   1.866   1.420   1.945
   44DOPE   O13 5559   1.898   1.288   2.005
   44DOPE   O14 5560   1.803   1.519   2.035
   44DOPE   O11 5561   1.997   1.482   1.885
   44DOPE   O12 5562   1.776   1.400   1.818
   44DOPE    C1 5563   2.116   1.488   1.964
   44DOPE    HA 5564   2.190   1.417   1.923
   44DOPE    HB 5565   2.097   1.462   2.071
   44DOPE    C2 5566   2.180   1.629   1.960
   44DOPE    HS 5567   2.112   1.696   2.016
   44DOPE   O21 5568   2.194   1.669   1.822
   44DOPE   C21 5569   2.185   1.799   1.807
   44DOPE   O22 5570   2.161   1.880   1.895
   44DOPE   C22 5571   2.214   1.835   1.662
   44DOPE   H2R 5572   2.127   1.808   1.599
   44DOPE   H2S 5573   2.303   1.779   1.628
   44DOPE    C3 5574   2.319   1.627   2.031
   44DOPE    HX 5575   2.379   1.545   1.983
   44DOPE    HY 5576   2.305   1.598   2.137
   44DOPE   O31 5577   2.394   1.749   2.020
   44DOPE   C31 5578   2.362   1.842   2.110
   44DOPE   O32 5579   2.275   1.831   2.195
   44DOPE   C32 5580   2.456   1.961   2.090
   44DOPE   H2X 5581   2.530   1.964   2.173
   44DOPE   H2Y 5582   2.510   1.947   1.994
   44DOPE   C23 5583   2.242   1.986   1.654
   44DOPE   H3R 5584   2.320   2.014   1.728
   44DOPE   H3S 5585   2.149   2.041   1.680
   44DOPE   C24 5586   2.289   2.031   1.515
   44DOPE   H4R 5587   2.218   1.992   1.439
   44DOPE   H4S 5588   2.389   1.986   1.494
   44DOPE   C25 5589   2.297   2.183   1.502
   44DOPE   H5R 5590   2.373   2.222   1.574
   44DOPE   H5S 5591   2.199   2.227   1.528
   44DOPE   C26 5592   2.336   2.225   1.360
   44DOPE   H6R 5593   2.259   2.188   1.289
   44DOPE   H6S 5594   2.432   2.175   1.335
   44DOPE   C27 5595   2.356   2.376   1.338
   44DOPE   H7R 5596   2.381   2.391   1.231
   44DOPE   H7S 5597   2.442   2.411   1.399
   44DOPE   C28 5598   2.232   2.461   1.371
   44DOPE   H8R 5599   2.216   2.460   1.481
   44DOPE   H8S 5600   2.143   2.416   1.323
   44DOPE   C29 5601   2.256   2.602   1.324
   44DOPE   H9R 5602   2.349   2.648   1.360
   44DOPE  C210 5603   2.176   2.675   1.245
   44DOPE  H10R 5604   2.206   2.778   1.219
   44DOPE  C211 5605   2.044   2.631   1.187
   44DOPE  H11R 5606   2.046   2.524   1.159
   44DOPE  H11S 5607   2.021   2.689   1.095
   44DOPE  C212 5608   1.931   2.653   1.289
   44DOPE  H12R 5609   1.952   2.591   1.379
   44DOPE  H12S 5610   1.836   2.616   1.245
   44DOPE  C213 5611   1.913   2.799   1.332
   44DOPE  H13R 5612   1.881   2.859   1.244
   44DOPE  H13S 5613   2.010   2.840   1.369
   44DOPE  C214 5614   1.809   2.815   1.444
   44DOPE  H14R 5615   1.843   2.757   1.533
   44DOPE  H14S 5616   1.713   2.772   1.410
   44DOPE  C215 5617   1.787   2.961   1.483
   44DOPE  H15R 5618   1.762   3.019   1.392
   44DOPE  H15S 5619   1.881   3.003   1.526
   44DOPE  C216 5620   1.674   2.977   1.584
   44DOPE  H16R 5621   1.700   2.922   1.678
   44DOPE  H16S 5622   1.582   2.930   1.542
   44DOPE  C217 5623   1.643   3.123   1.618
   44DOPE  H17R 5624   1.620   3.177   1.523
   44DOPE  H17S 5625   1.734   3.169   1.661
   44DOPE  C218 5626   1.527   3.140   1.715
   44DOPE  H18R 5627   1.548   3.088   1.811
   44DOPE  H18S 5628   1.434   3.096   1.671
   44DOPE  H18T 5629   1.509   3.247   1.735
   44DOPE   C33 5630   2.379   2.093   2.082
   44DOPE   H3X 5631   2.363   2.132   2.185
   44DOPE   H3Y 5632   2.280   2.078   2.035
   44DOPE   C34 5633   2.456   2.195   1.997
   44DOPE   H4X 5634   2.562   2.197   2.032
   44DOPE   H4Y 5635   2.456   2.161   1.892
   44DOPE   C35 5636   2.399   2.337   2.004
   44DOPE   H5X 5637   2.406   2.372   2.110
   44DOPE   H5Y 5638   2.292   2.335   1.975
   44DOPE   C36 5639   2.476   2.437   1.916
   44DOPE   H6X 5640   2.458   2.412   1.809
   44DOPE   H6Y 5641   2.585   2.425   1.936
   44DOPE   C37 5642   2.439   2.583   1.943
   44DOPE   H7X 5643   2.461   2.606   2.049
   44DOPE   H7Y 5644   2.503   2.649   1.879
   44DOPE   C38 5645   2.291   2.618   1.916
   44DOPE   H8X 5646   2.273   2.719   1.960
   44DOPE   H8Y 5647   2.226   2.548   1.972
   44DOPE   C39 5648   2.258   2.615   1.769
   44DOPE   H9X 5649   2.291   2.524   1.717
   44DOPE  C310 5650   2.195   2.711   1.698
   44DOPE  H10X 5651   2.178   2.694   1.591
   44DOPE  C311 5652   2.141   2.841   1.750
   44DOPE  H11X 5653   2.029   2.841   1.746
   44DOPE  H11Y 5654   2.169   2.860   1.856
   44DOPE  C312 5655   2.189   2.960   1.667
   44DOPE  H12X 5656   2.154   2.946   1.562
   44DOPE  H12Y 5657   2.300   2.964   1.666
   44DOPE  C313 5658   2.134   3.093   1.720
   44DOPE  H13X 5659   2.024   3.082   1.735
   44DOPE  H13Y 5660   2.180   3.115   1.819
   44DOPE  C314 5661   2.158   3.209   1.623
   44DOPE  H14X 5662   2.106   3.184   1.528
   44DOPE  H14Y 5663   2.267   3.218   1.603
   44DOPE  C315 5664   2.103   3.343   1.674
   44DOPE  H15X 5665   2.176   3.387   1.745
   44DOPE  H15Y 5666   2.009   3.325   1.729
   44DOPE  C316 5667   2.074   3.441   1.560
   44DOPE  H16X 5668   2.039   3.538   1.604
   44DOPE  H16Y 5669   1.991   3.399   1.499
   44DOPE  C317 5670   2.194   3.468   1.468
   44DOPE  H17X 5671   2.273   3.519   1.527
   44DOPE  H17Y 5672   2.235   3.372   1.431
   44DOPE  C318 5673   2.158   3.554   1.347
   44DOPE  H18X 5674   2.249   3.576   1.287
   44DOPE  H18Y 5675   2.087   3.500   1.282
   44DOPE  H18Z 5676   2.112   3.650   1.379
   45DOPE     N 5677   2.319   0.843   3.376
   45DOPE   HN1 5678   2.239   0.815   3.314
   45DOPE   HN2 5679   2.337   0.946   3.359
   45DOPE   HN3 5680   2.405   0.791   3.349
   45DOPE   C12 5681   2.285   0.811   3.519
   45DOPE  H12A 5682   2.200   0.876   3.549
   45DOPE  H12B 5683   2.375   0.836   3.580
   45DOPE   C11 5684   2.249   0.662   3.535
   45DOPE  H11A 5685   2.152   0.645   3.482
   45DOPE  H11B 5686   2.234   0.639   3.643
   45DOPE     P 5687   2.311   0.443   3.424
   45DOPE   O13 5688   2.284   0.459   3.279
   45DOPE   O14 5689   2.202   0.387   3.506
   45DOPE   O11 5690   2.440   0.354   3.442
   45DOPE   O12 5691   2.354   0.582   3.483
   45DOPE    C1 5692   2.502   0.347   3.571
   45DOPE    HA 5693   2.542   0.245   3.586
   45DOPE    HB 5694   2.429   0.368   3.653
   45DOPE    C2 5695   2.621   0.445   3.584
   45DOPE    HS 5696   2.580   0.546   3.561
   45DOPE   O21 5697   2.721   0.404   3.489
   45DOPE   C21 5698   2.794   0.504   3.444
   45DOPE   O22 5699   2.771   0.623   3.464
   45DOPE   C22 5700   2.913   0.450   3.365
   45DOPE   H2R 5701   2.925   0.507   3.271
   45DOPE   H2S 5702   2.894   0.343   3.341
   45DOPE    C3 5703   2.680   0.447   3.728
   45DOPE    HX 5704   2.732   0.351   3.746
   45DOPE    HY 5705   2.596   0.453   3.801
   45DOPE   O31 5706   2.774   0.555   3.748
   45DOPE   C31 5707   2.715   0.673   3.768
   45DOPE   O32 5708   2.594   0.691   3.778
   45DOPE   C32 5709   2.818   0.785   3.765
   45DOPE   H2X 5710   2.867   0.784   3.665
   45DOPE   H2Y 5711   2.766   0.882   3.777
   45DOPE   C23 5712   3.038   0.462   3.453
   45DOPE   H3R 5713   3.010   0.433   3.558
   45DOPE   H3S 5714   3.072   0.568   3.456
   45DOPE   C24 5715   3.152   0.368   3.412
   45DOPE   H4R 5716   3.110   0.267   3.395
   45DOPE   H4S 5717   3.222   0.362   3.498
   45DOPE   C25 5718   3.233   0.411   3.289
   45DOPE   H5R 5719   3.163   0.439   3.208
   45DOPE   H5S 5720   3.293   0.324   3.253
   45DOPE   C26 5721   3.330   0.528   3.315
   45DOPE   H6R 5722   3.272   0.613   3.358
   45DOPE   H6S 5723   3.371   0.563   3.217
   45DOPE   C27 5724   3.449   0.498   3.408
   45DOPE   H7R 5725   3.413   0.452   3.503
   45DOPE   H7S 5726   3.496   0.596   3.434
   45DOPE   C28 5727   3.558   0.409   3.346
   45DOPE   H8R 5728   3.592   0.456   3.251
   45DOPE   H8S 5729   3.516   0.309   3.321
   45DOPE   C29 5730   3.674   0.398   3.442
   45DOPE   H9R 5731   3.684   0.483   3.511
   45DOPE  C210 5732   3.761   0.295   3.455
   45DOPE  H10R 5733   3.838   0.303   3.532
   45DOPE  C211 5734   3.768   0.170   3.371
   45DOPE  H11R 5735   3.698   0.177   3.285
   45DOPE  H11S 5736   3.736   0.083   3.432
   45DOPE  C212 5737   3.909   0.141   3.314
   45DOPE  H12R 5738   3.940   0.228   3.253
   45DOPE  H12S 5739   3.902   0.054   3.246
   45DOPE  C213 5740   4.020   0.110   3.422
   45DOPE  H13R 5741   3.937   0.046   3.463
   45DOPE  H13S 5742   4.086   0.111   3.330
   45DOPE  C214 5743   4.101   4.333   3.447
   45DOPE  H14R 5744   4.064   4.254   3.379
   45DOPE  H14S 5745   4.082   4.300   3.552
   45DOPE  C215 5746   4.253   4.348   3.430
   45DOPE  H15R 5747   4.288   0.077   3.492
   45DOPE  H15S 5748   4.276   0.014   3.324
   45DOPE  C216 5749   4.331   4.223   3.471
   45DOPE  H16R 5750   4.310   4.200   3.578
   45DOPE  H16S 5751   4.296   4.137   3.410
   45DOPE  C217 5752   0.126   4.238   3.452
   45DOPE  H17R 5753   0.161   4.323   3.515
   45DOPE  H17S 5754   0.145   4.265   3.346
   45DOPE  C218 5755   0.207   4.114   3.488
   45DOPE  H18R 5756   0.194   4.088   3.595
   45DOPE  H18S 5757   0.315   4.131   3.468
   45DOPE  H18T 5758   0.174   4.027   3.426
   45DOPE   C33 5759   2.923   0.768   3.876
   45DOPE   H3X 5760   2.972   0.669   3.866
   45DOPE   H3Y 5761   2.872   0.773   3.974
   45DOPE   C34 5762   3.032   0.877   3.872
   45DOPE   H4X 5763   2.984   0.976   3.884
   45DOPE   H4Y 5764   3.100   0.861   3.958
   45DOPE   C35 5765   3.114   0.875   3.742
   45DOPE   H5X 5766   3.050   0.902   3.655
   45DOPE   H5Y 5767   3.151   0.772   3.727
   45DOPE   C36 5768   3.235   0.970   3.743
   45DOPE   H6X 5769   3.290   0.959   3.840
   45DOPE   H6Y 5770   3.200   1.075   3.734
   45DOPE   C37 5771   3.332   0.938   3.628
   45DOPE   H7X 5772   3.379   0.839   3.646
   45DOPE   H7Y 5773   3.272   0.929   3.535
   45DOPE   C38 5774   3.441   1.043   3.604
   45DOPE   H8X 5775   3.392   1.138   3.574
   45DOPE   H8Y 5776   3.503   1.009   3.518
   45DOPE   C39 5777   3.531   1.065   3.724
   45DOPE   H9X 5778   3.548   0.975   3.785
   45DOPE  C310 5779   3.589   1.180   3.760
   45DOPE  H10X 5780   3.653   1.181   3.850
   45DOPE  C311 5781   3.579   1.313   3.689
   45DOPE  H11X 5782   3.670   1.329   3.627
   45DOPE  H11Y 5783   3.492   1.317   3.620
   45DOPE  C312 5784   3.569   1.430   3.788
   45DOPE  H12X 5785   3.568   1.525   3.731
   45DOPE  H12Y 5786   3.661   1.429   3.851
   45DOPE  C313 5787   3.446   1.429   3.881
   45DOPE  H13X 5788   3.447   1.335   3.941
   45DOPE  H13Y 5789   3.455   1.515   3.951
   45DOPE  C314 5790   3.312   1.439   3.807
   45DOPE  H14X 5791   3.297   1.348   3.745
   45DOPE  H14Y 5792   3.316   1.527   3.739
   45DOPE  C315 5793   3.194   1.457   3.904
   45DOPE  H15X 5794   3.215   1.544   3.970
   45DOPE  H15Y 5795   3.186   1.366   3.968
   45DOPE  C316 5796   3.059   1.482   3.834
   45DOPE  H16X 5797   3.068   1.576   3.775
   45DOPE  H16Y 5798   2.981   1.499   3.911
   45DOPE  C317 5799   3.011   1.369   3.743
   45DOPE  H17X 5800   2.922   1.404   3.687
   45DOPE  H17Y 5801   3.089   1.345   3.667
   45DOPE  C318 5802   2.972   1.241   3.818
   45DOPE  H18X 5803   3.059   1.201   3.873
   45DOPE  H18Y 5804   2.891   1.263   3.890
   45DOPE  H18Z 5805   2.937   1.164   3.747
   46DOPE     N 5806   1.207   1.817   1.652
   46DOPE   HN1 5807   1.277   1.861   1.718
   46DOPE   HN2 5808   1.194   1.884   1.571
   46DOPE   HN3 5809   1.116   1.812   1.702
   46DOPE   C12 5810   1.256   1.684   1.604
   46DOPE  H12A 5811   1.189   1.654   1.522
   46DOPE  H12B 5812   1.247   1.613   1.689
   46DOPE   C11 5813   1.401   1.689   1.555
   46DOPE  H11A 5814   1.427   1.588   1.515
   46DOPE  H11B 5815   1.469   1.712   1.640
   46DOPE     P 5816   1.551   1.796   1.383
   46DOPE   O13 5817   1.523   1.822   1.240
   46DOPE   O14 5818   1.632   1.676   1.413
   46DOPE   O11 5819   1.623   1.921   1.446
   46DOPE   O12 5820   1.412   1.788   1.455
   46DOPE    C1 5821   1.553   2.006   1.537
   46DOPE    HA 5822   1.626   2.068   1.593
   46DOPE    HB 5823   1.497   1.947   1.612
   46DOPE    C2 5824   1.456   2.104   1.464
   46DOPE    HS 5825   1.382   2.043   1.407
   46DOPE   O21 5826   1.536   2.183   1.375
   46DOPE   C21 5827   1.464   2.259   1.297
   46DOPE   O22 5828   1.345   2.246   1.273
   46DOPE   C22 5829   1.553   2.373   1.251
   46DOPE   H2R 5830   1.627   2.336   1.176
   46DOPE   H2S 5831   1.610   2.411   1.339
   46DOPE    C3 5832   1.380   2.192   1.567
   46DOPE    HX 5833   1.340   2.123   1.644
   46DOPE    HY 5834   1.294   2.243   1.519
   46DOPE   O31 5835   1.469   2.289   1.624
   46DOPE   C31 5836   1.427   2.339   1.740
   46DOPE   O32 5837   1.325   2.306   1.799
   46DOPE   C32 5838   1.522   2.448   1.784
   46DOPE   H2X 5839   1.509   2.469   1.892
   46DOPE   H2Y 5840   1.626   2.412   1.767
   46DOPE   C23 5841   1.471   2.489   1.193
   46DOPE   H3R 5842   1.391   2.517   1.266
   46DOPE   H3S 5843   1.422   2.457   1.098
   46DOPE   C24 5844   1.558   2.612   1.168
   46DOPE   H4R 5845   1.634   2.589   1.090
   46DOPE   H4S 5846   1.612   2.635   1.263
   46DOPE   C25 5847   1.480   2.737   1.128
   46DOPE   H5R 5848   1.402   2.758   1.205
   46DOPE   H5S 5849   1.429   2.720   1.031
   46DOPE   C26 5850   1.572   2.860   1.117
   46DOPE   H6R 5851   1.648   2.840   1.038
   46DOPE   H6S 5852   1.626   2.873   1.213
   46DOPE   C27 5853   1.498   2.990   1.083
   46DOPE   H7R 5854   1.393   2.969   1.056
   46DOPE   H7S 5855   1.547   3.033   0.993
   46DOPE   C28 5856   1.504   3.096   1.195
   46DOPE   H8R 5857   1.481   3.193   1.147
   46DOPE   H8S 5858   1.609   3.102   1.231
   46DOPE   C29 5859   1.412   3.067   1.311
   46DOPE   H9R 5860   1.425   2.968   1.357
   46DOPE  C210 5861   1.318   3.149   1.361
   46DOPE  H10R 5862   1.257   3.115   1.446
   46DOPE  C211 5863   1.286   3.289   1.312
   46DOPE  H11R 5864   1.193   3.286   1.251
   46DOPE  H11S 5865   1.366   3.330   1.248
   46DOPE  C212 5866   1.263   3.389   1.426
   46DOPE  H12R 5867   1.356   3.397   1.487
   46DOPE  H12S 5868   1.182   3.353   1.492
   46DOPE  C213 5869   1.227   3.529   1.372
   46DOPE  H13R 5870   1.134   3.522   1.311
   46DOPE  H13S 5871   1.309   3.561   1.304
   46DOPE  C214 5872   1.209   3.636   1.480
   46DOPE  H14R 5873   1.203   3.735   1.429
   46DOPE  H14S 5874   1.298   3.636   1.546
   46DOPE  C215 5875   1.082   3.619   1.565
   46DOPE  H15R 5876   1.090   3.529   1.628
   46DOPE  H15S 5877   0.996   3.605   1.496
   46DOPE  C216 5878   1.051   3.742   1.653
   46DOPE  H16R 5879   0.948   3.732   1.694
   46DOPE  H16S 5880   1.053   3.832   1.588
   46DOPE  C217 5881   1.147   3.762   1.771
   46DOPE  H17R 5882   1.135   3.866   1.808
   46DOPE  H17S 5883   1.252   3.751   1.736
   46DOPE  C218 5884   1.122   3.667   1.888
   46DOPE  H18R 5885   1.197   3.684   1.969
   46DOPE  H18S 5886   1.130   3.561   1.855
   46DOPE  H18T 5887   1.021   3.683   1.930
   46DOPE   C33 5888   1.495   2.574   1.700
   46DOPE   H3X 5889   1.492   2.550   1.592
   46DOPE   H3Y 5890   1.579   2.645   1.716
   46DOPE   C34 5891   1.367   2.647   1.742
   46DOPE   H4X 5892   1.278   2.591   1.704
   46DOPE   H4Y 5893   1.361   2.648   1.853
   46DOPE   C35 5894   1.364   2.792   1.692
   46DOPE   H5X 5895   1.371   2.795   1.581
   46DOPE   H5Y 5896   1.453   2.844   1.734
   46DOPE   C36 5897   1.238   2.866   1.738
   46DOPE   H6X 5898   1.261   2.974   1.748
   46DOPE   H6Y 5899   1.207   2.828   1.837
   46DOPE   C37 5900   1.122   2.852   1.638
   46DOPE   H7X 5901   1.145   2.913   1.548
   46DOPE   H7Y 5902   1.115   2.746   1.605
   46DOPE   C38 5903   0.985   2.894   1.695
   46DOPE   H8X 5904   0.955   2.819   1.772
   46DOPE   H8Y 5905   0.910   2.888   1.613
   46DOPE   C39 5906   0.988   3.031   1.757
   46DOPE   H9X 5907   1.014   3.033   1.864
   46DOPE  C310 5908   0.958   3.146   1.695
   46DOPE  H10X 5909   0.963   3.240   1.752
   46DOPE  C311 5910   0.922   3.162   1.549
   46DOPE  H11X 5911   0.976   3.250   1.507
   46DOPE  H11Y 5912   0.953   3.074   1.490
   46DOPE  C312 5913   0.771   3.182   1.530
   46DOPE  H12X 5914   0.720   3.088   1.560
   46DOPE  H12Y 5915   0.751   3.201   1.422
   46DOPE  C313 5916   0.708   3.295   1.613
   46DOPE  H13X 5917   0.599   3.299   1.590
   46DOPE  H13Y 5918   0.718   3.269   1.720
   46DOPE  C314 5919   0.769   3.433   1.588
   46DOPE  H14X 5920   0.751   3.462   1.482
   46DOPE  H14Y 5921   0.878   3.429   1.605
   46DOPE  C315 5922   0.711   3.542   1.680
   46DOPE  H15X 5923   0.600   3.543   1.673
   46DOPE  H15Y 5924   0.749   3.641   1.645
   46DOPE  C316 5925   0.752   3.523   1.827
   46DOPE  H16X 5926   0.862   3.508   1.832
   46DOPE  H16Y 5927   0.703   3.433   1.869
   46DOPE  C317 5928   0.716   3.644   1.915
   46DOPE  H17X 5929   0.763   3.734   1.870
   46DOPE  H17Y 5930   0.606   3.659   1.913
   46DOPE  C318 5931   0.762   3.629   2.060
   46DOPE  H18X 5932   0.872   3.609   2.064
   46DOPE  H18Y 5933   0.742   3.722   2.117
   46DOPE  H18Z 5934   0.709   3.545   2.108
   47DOPE     N 5935   1.060   0.418   3.622
   47DOPE   HN1 5936   0.984   0.426   3.694
   47DOPE   HN2 5937   1.145   0.465   3.663
   47DOPE   HN3 5938   1.037   0.472   3.536
   47DOPE   C12 5939   1.094   0.276   3.588
   47DOPE  H12A 5940   1.151   0.278   3.493
   47DOPE  H12B 5941   0.999   0.222   3.573
   47DOPE   C11 5942   1.178   0.209   3.699
   47DOPE  H11A 5943   1.201   0.104   3.668
   47DOPE  H11B 5944   1.116   0.204   3.791
   47DOPE     P 5945   1.431   0.229   3.678
   47DOPE   O13 5946   1.543   0.314   3.725
   47DOPE   O14 5947   1.425   0.207   3.531
   47DOPE   O11 5948   1.437   0.088   3.746
   47DOPE   O12 5949   1.294   0.286   3.727
   47DOPE    C1 5950   1.562   0.022   3.770
   47DOPE    HA 5951   1.551   4.271   3.744
   47DOPE    HB 5952   1.643   0.064   3.707
   47DOPE    C2 5953   1.603   0.035   3.920
   47DOPE    HS 5954   1.582   0.142   3.945
   47DOPE   O21 5955   1.746   0.016   3.941
   47DOPE   C21 5956   1.795   4.254   3.911
   47DOPE   O22 5957   1.733   4.159   3.869
   47DOPE   C22 5958   1.952   4.252   3.939
   47DOPE   H2R 5959   1.962   4.249   3.826
   47DOPE   H2S 5960   1.928   4.190   4.031
   47DOPE    C3 5961   1.517   4.309   4.021
   47DOPE    HX 5962   1.518   0.004   4.119
   47DOPE    HY 5963   1.566   4.212   4.036
   47DOPE   O31 5964   1.382   4.280   3.980
   47DOPE   C31 5965   1.293   0.019   3.998
   47DOPE   O32 5966   1.318   0.133   4.035
   47DOPE   C32 5967   1.152   4.322   3.972
   47DOPE   H2X 5968   1.117   4.267   4.062
   47DOPE   H2Y 5969   1.084   0.052   3.958
   47DOPE   C23 5970   2.041   4.120   3.918
   47DOPE   H3R 5971   2.101   4.128   3.824
   47DOPE   H3S 5972   1.972   4.033   3.905
   47DOPE   C24 5973   2.141   4.086   4.030
   47DOPE   H4R 5974   2.087   4.068   4.125
   47DOPE   H4S 5975   2.210   4.171   4.046
   47DOPE   C25 5976   2.223   3.960   3.994
   47DOPE   H5R 5977   2.284   3.985   3.904
   47DOPE   H5S 5978   2.152   3.880   3.967
   47DOPE   C26 5979   2.319   3.904   4.100
   47DOPE   H6R 5980   2.263   3.880   4.193
   47DOPE   H6S 5981   2.395   3.981   4.123
   47DOPE   C27 5982   2.390   3.776   4.049
   47DOPE   H7R 5983   2.449   3.803   3.959
   47DOPE   H7S 5984   2.310   3.706   4.016
   47DOPE   C28 5985   2.481   3.702   4.149
   47DOPE   H8R 5986   2.424   3.686   4.243
   47DOPE   H8S 5987   2.569   3.766   4.173
   47DOPE   C29 5988   2.523   3.569   4.090
   47DOPE   H9R 5989   2.444   3.521   4.029
   47DOPE  C210 5990   2.643   3.509   4.095
   47DOPE  H10R 5991   2.655   3.412   4.045
   47DOPE  C211 5992   2.765   3.554   4.171
   47DOPE  H11R 5993   2.736   3.630   4.247
   47DOPE  H11S 5994   2.836   3.605   4.103
   47DOPE  C212 5995   2.842   3.442   4.244
   47DOPE  H12R 5996   2.774   3.380   4.306
   47DOPE  H12S 5997   2.909   3.488   4.317
   47DOPE  C213 5998   2.926   3.349   4.156
   47DOPE  H13R 5999   2.984   3.408   4.082
   47DOPE  H13S 6000   2.858   3.281   4.099
   47DOPE  C214 6001   3.023   3.265   4.240
   47DOPE  H14R 6002   2.968   3.222   4.326
   47DOPE  H14S 6003   3.102   3.331   4.281
   47DOPE  C215 6004   3.089   3.148   4.164
   47DOPE  H15R 6005   3.151   3.188   4.081
   47DOPE  H15S 6006   3.010   3.084   4.121
   47DOPE  C216 6007   3.177   3.062   4.257
   47DOPE  H16R 6008   3.113   3.021   4.338
   47DOPE  H16S 6009   3.254   3.126   4.304
   47DOPE  C217 6010   3.246   2.946   4.185
   47DOPE  H17R 6011   3.321   2.988   4.114
   47DOPE  H17S 6012   3.170   2.889   4.126
   47DOPE  C218 6013   3.317   2.848   4.280
   47DOPE  H18R 6014   3.372   2.771   4.222
   47DOPE  H18S 6015   3.243   2.798   4.346
   47DOPE  H18T 6016   3.389   2.903   4.344
   47DOPE   C33 6017   1.143   4.231   3.848
   47DOPE   H3X 6018   1.064   4.273   3.781
   47DOPE   H3Y 6019   1.237   4.232   3.790
   47DOPE   C34 6020   1.101   4.085   3.880
   47DOPE   H4X 6021   1.002   4.091   3.930
   47DOPE   H4Y 6022   1.087   4.030   3.784
   47DOPE   C35 6023   1.195   4.003   3.970
   47DOPE   H5X 6024   1.135   3.917   4.008
   47DOPE   H5Y 6025   1.227   4.063   4.058
   47DOPE   C36 6026   1.323   3.943   3.897
   47DOPE   H6X 6027   1.329   4.051   3.866
   47DOPE   H6Y 6028   1.326   3.882   3.993
   47DOPE   C37 6029   1.474   3.970   3.936
   47DOPE   H7X 6030   1.516   4.042   3.862
   47DOPE   H7Y 6031   1.478   4.017   4.037
   47DOPE   C38 6032   1.567   3.847   3.933
   47DOPE   H8X 6033   1.550   3.797   3.835
   47DOPE   H8Y 6034   1.672   3.884   3.934
   47DOPE   C39 6035   1.544   3.751   4.047
   47DOPE   H9X 6036   1.441   3.748   4.085
   47DOPE  C310 6037   1.635   3.671   4.107
   47DOPE  H10X 6038   1.601   3.607   4.190
   47DOPE  C311 6039   1.781   3.656   4.074
   47DOPE  H11X 6040   1.811   3.718   3.987
   47DOPE  H11Y 6041   1.842   3.689   4.161
   47DOPE  C312 6042   1.823   3.511   4.047
   47DOPE  H12X 6043   1.791   3.482   3.944
   47DOPE  H12Y 6044   1.773   3.442   4.118
   47DOPE  C313 6045   1.975   3.494   4.061
   47DOPE  H13X 6046   2.023   3.578   4.006
   47DOPE  H13Y 6047   2.004   3.504   4.168
   47DOPE  C314 6048   2.028   3.362   4.004
   47DOPE  H14X 6049   1.978   3.345   3.906
   47DOPE  H14Y 6050   2.003   3.278   4.071
   47DOPE  C315 6051   2.180   3.365   3.979
   47DOPE  H15X 6052   2.234   3.357   4.076
   47DOPE  H15Y 6053   2.206   3.463   3.934
   47DOPE  C316 6054   2.225   3.255   3.883
   47DOPE  H16X 6055   2.159   3.256   3.793
   47DOPE  H16Y 6056   2.213   3.156   3.933
   47DOPE  C317 6057   2.370   3.270   3.835
   47DOPE  H17X 6058   2.437   3.280   3.923
   47DOPE  H17Y 6059   2.398   3.177   3.780
   47DOPE  C318 6060   2.392   3.389   3.741
   47DOPE  H18X 6061   2.494   3.388   3.699
   47DOPE  H18Y 6062   2.320   3.386   3.656
   47DOPE  H18Z 6063   2.378   3.485   3.796
   48DOPE     N 6064   0.822   1.635   2.550
   48DOPE   HN1 6065   0.744   1.579   2.508
   48DOPE   HN2 6066   0.788   1.694   2.629
   48DOPE   HN3 6067   0.854   1.703   2.476
   48DOPE   C12 6068   0.936   1.545   2.591
   48DOPE  H12A 6069   0.917   1.445   2.548
   48DOPE  H12B 6070   0.934   1.539   2.701
   48DOPE   C11 6071   1.069   1.602   2.542
   48DOPE  H11A 6072   1.072   1.598   2.430
   48DOPE  H11B 6073   1.151   1.539   2.583
   48DOPE     P 6074   1.222   1.795   2.575
   48DOPE   O13 6075   1.268   1.792   2.435
   48DOPE   O14 6076   1.307   1.724   2.674
   48DOPE   O11 6077   1.204   1.945   2.620
   48DOPE   O12 6078   1.077   1.737   2.585
   48DOPE    C1 6079   1.172   1.975   2.756
   48DOPE    HA 6080   1.197   2.082   2.775
   48DOPE    HB 6081   1.231   1.914   2.827
   48DOPE    C2 6082   1.021   1.958   2.788
   48DOPE    HS 6083   0.999   1.849   2.782
   48DOPE   O21 6084   0.945   2.033   2.691
   48DOPE   C21 6085   0.825   1.984   2.669
   48DOPE   O22 6086   0.782   1.879   2.715
   48DOPE   C22 6087   0.747   2.081   2.583
   48DOPE   H2R 6088   0.776   2.066   2.477
   48DOPE   H2S 6089   0.770   2.185   2.612
   48DOPE    C3 6090   0.986   2.006   2.931
   48DOPE    HX 6091   1.044   1.943   3.003
   48DOPE    HY 6092   0.878   1.984   2.947
   48DOPE   O31 6093   1.021   2.145   2.952
   48DOPE   C31 6094   0.928   2.218   3.011
   48DOPE   O32 6095   0.817   2.180   3.044
   48DOPE   C32 6096   0.982   2.358   3.038
   48DOPE   H2X 6097   1.043   2.355   3.130
   48DOPE   H2Y 6098   1.046   2.390   2.953
   48DOPE   C23 6099   0.597   2.054   2.601
   48DOPE   H3R 6100   0.570   2.068   2.709
   48DOPE   H3S 6101   0.575   1.948   2.575
   48DOPE   C24 6102   0.506   2.145   2.517
   48DOPE   H4R 6103   0.521   2.250   2.550
   48DOPE   H4S 6104   0.400   2.119   2.539
   48DOPE   C25 6105   0.529   2.135   2.366
   48DOPE   H5R 6106   0.522   2.028   2.336
   48DOPE   H5S 6107   0.631   2.170   2.341
   48DOPE   C26 6108   0.427   2.215   2.284
   48DOPE   H6R 6109   0.325   2.178   2.308
   48DOPE   H6S 6110   0.445   2.195   2.176
   48DOPE   C27 6111   0.428   2.368   2.307
   48DOPE   H7R 6112   0.401   2.388   2.413
   48DOPE   H7S 6113   0.349   2.413   2.243
   48DOPE   C28 6114   0.562   2.437   2.276
   48DOPE   H8R 6115   0.638   2.402   2.348
   48DOPE   H8S 6116   0.548   2.547   2.293
   48DOPE   C29 6117   0.602   2.411   2.134
   48DOPE   H9R 6118   0.518   2.403   2.064
   48DOPE  C210 6119   0.727   2.393   2.087
   48DOPE  H10R 6120   0.741   2.374   1.979
   48DOPE  C211 6121   0.856   2.404   2.164
   48DOPE  H11R 6122   0.920   2.315   2.146
   48DOPE  H11S 6123   0.839   2.414   2.273
   48DOPE  C212 6124   0.927   2.530   2.113
   48DOPE  H12R 6125   0.856   2.616   2.124
   48DOPE  H12S 6126   0.948   2.518   2.004
   48DOPE  C213 6127   1.057   2.563   2.186
   48DOPE  H13R 6128   1.125   2.475   2.181
   48DOPE  H13S 6129   1.035   2.583   2.293
   48DOPE  C214 6130   1.130   2.685   2.126
   48DOPE  H14R 6131   1.167   2.657   2.025
   48DOPE  H14S 6132   1.220   2.707   2.188
   48DOPE  C215 6133   1.045   2.813   2.113
   48DOPE  H15R 6134   0.962   2.793   2.041
   48DOPE  H15S 6135   1.107   2.893   2.069
   48DOPE  C216 6136   0.984   2.864   2.245
   48DOPE  H16R 6137   0.926   2.783   2.293
   48DOPE  H16S 6138   0.913   2.946   2.221
   48DOPE  C217 6139   1.089   2.918   2.343
   48DOPE  H17R 6140   1.145   2.999   2.293
   48DOPE  H17S 6141   1.160   2.837   2.368
   48DOPE  C218 6142   1.029   2.972   2.474
   48DOPE  H18R 6143   1.110   3.009   2.540
   48DOPE  H18S 6144   0.973   2.892   2.526
   48DOPE  H18T 6145   0.960   3.056   2.452
   48DOPE   C33 6146   0.866   2.455   3.059
   48DOPE   H3X 6147   0.795   2.411   3.132
   48DOPE   H3Y 6148   0.812   2.468   2.963
   48DOPE   C34 6149   0.908   2.593   3.113
   48DOPE   H4X 6150   0.819   2.659   3.112
   48DOPE   H4Y 6151   0.942   2.582   3.218
   48DOPE   C35 6152   1.020   2.660   3.032
   48DOPE   H5X 6153   0.994   2.656   2.924
   48DOPE   H5Y 6154   1.115   2.604   3.046
   48DOPE   C36 6155   1.041   2.807   3.070
   48DOPE   H6X 6156   1.079   2.813   3.174
   48DOPE   H6Y 6157   0.943   2.860   3.066
   48DOPE   C37 6158   1.138   2.876   2.974
   48DOPE   H7X 6159   1.234   2.820   2.974
   48DOPE   H7Y 6160   1.096   2.873   2.871
   48DOPE   C38 6161   1.166   3.022   3.013
   48DOPE   H8X 6162   1.204   3.025   3.117
   48DOPE   H8Y 6163   1.070   3.078   3.012
   48DOPE   C39 6164   1.263   3.084   2.916
   48DOPE   H9X 6165   1.219   3.123   2.823
   48DOPE  C310 6166   1.396   3.098   2.936
   48DOPE  H10X 6167   1.457   3.145   2.858
   48DOPE  C311 6168   1.471   3.048   3.056
   48DOPE  H11X 6169   1.412   2.973   3.113
   48DOPE  H11Y 6170   1.565   2.997   3.024
   48DOPE  C312 6171   1.507   3.163   3.150
   48DOPE  H12X 6172   1.414   3.219   3.174
   48DOPE  H12Y 6173   1.577   3.233   3.099
   48DOPE  C313 6174   1.569   3.116   3.282
   48DOPE  H13X 6175   1.500   3.041   3.328
   48DOPE  H13Y 6176   1.666   3.065   3.262
   48DOPE  C314 6177   1.590   3.230   3.381
   48DOPE  H14X 6178   1.494   3.287   3.387
   48DOPE  H14Y 6179   1.668   3.300   3.344
   48DOPE  C315 6180   1.625   3.182   3.522
   48DOPE  H15X 6181   1.556   3.101   3.552
   48DOPE  H15Y 6182   1.608   3.266   3.593
   48DOPE  C316 6183   1.770   3.135   3.538
   48DOPE  H16X 6184   1.838   3.215   3.501
   48DOPE  H16Y 6185   1.787   3.044   3.477
   48DOPE  C317 6186   1.804   3.107   3.685
   48DOPE  H17X 6187   1.781   3.198   3.744
   48DOPE  H17Y 6188   1.739   3.025   3.721
   48DOPE  C318 6189   1.950   3.069   3.710
   48DOPE  H18X 6190   2.017   3.149   3.673
   48DOPE  H18Y 6191   1.969   3.055   3.818
   48DOPE  H18Z 6192   1.975   2.974   3.657
   49DOPE     N 6193   1.231   1.627   3.991
   49DOPE   HN1 6194   1.147   1.578   3.952
   49DOPE   HN2 6195   1.315   1.592   3.939
   49DOPE   HN3 6196   1.239   1.607   4.094
   49DOPE   C12 6197   1.216   1.775   3.972
   49DOPE  H12A 6198   1.132   1.809   4.037
   49DOPE  H12B 6199   1.190   1.792   3.866
   49DOPE   C11 6200   1.346   1.847   4.007
   49DOPE  H11A 6201   1.369   1.832   4.115
   49DOPE  H11B 6202   1.330   1.956   3.990
   49DOPE     P 6203   1.566   1.893   3.896
   49DOPE   O13 6204   1.671   1.827   3.817
   49DOPE   O14 6205   1.609   1.952   4.025
   49DOPE   O11 6206   1.494   2.004   3.810
   49DOPE   O12 6207   1.450   1.792   3.927
   49DOPE    C1 6208   1.564   2.075   3.708
   49DOPE    HA 6209   1.490   2.119   3.638
   49DOPE    HB 6210   1.629   2.007   3.649
   49DOPE    C2 6211   1.648   2.193   3.765
   49DOPE    HS 6212   1.732   2.147   3.822
   49DOPE   O21 6213   1.562   2.273   3.847
   49DOPE   C21 6214   1.625   2.329   3.949
   49DOPE   O22 6215   1.739   2.303   3.985
   49DOPE   C22 6216   1.534   2.434   4.014
   49DOPE   H2R 6217   1.516   2.407   4.120
   49DOPE   H2S 6218   1.437   2.436   3.960
   49DOPE    C3 6219   1.707   2.280   3.650
   49DOPE    HX 6220   1.621   2.319   3.591
   49DOPE    HY 6221   1.767   2.216   3.580
   49DOPE   O31 6222   1.784   2.392   3.698
   49DOPE   C31 6223   1.909   2.359   3.732
   49DOPE   O32 6224   1.958   2.249   3.720
   49DOPE   C32 6225   1.976   2.481   3.792
   49DOPE   H2X 6226   1.950   2.571   3.732
   49DOPE   H2Y 6227   1.938   2.495   3.896
   49DOPE   C23 6228   1.600   2.573   4.005
   49DOPE   H3R 6229   1.520   2.649   4.016
   49DOPE   H3S 6230   1.646   2.585   3.905
   49DOPE   C24 6231   1.705   2.599   4.115
   49DOPE   H4R 6232   1.774   2.512   4.120
   49DOPE   H4S 6233   1.655   2.609   4.213
   49DOPE   C25 6234   1.791   2.723   4.088
   49DOPE   H5R 6235   1.835   2.714   3.986
   49DOPE   H5S 6236   1.875   2.726   4.161
   49DOPE   C26 6237   1.715   2.856   4.096
   49DOPE   H6R 6238   1.686   2.874   4.202
   49DOPE   H6S 6239   1.623   2.851   4.035
   49DOPE   C27 6240   1.800   2.974   4.046
   49DOPE   H7R 6241   1.824   2.956   3.939
   49DOPE   H7S 6242   1.895   2.976   4.103
   49DOPE   C28 6243   1.732   3.112   4.061
   49DOPE   H8R 6244   1.804   3.188   4.027
   49DOPE   H8S 6245   1.715   3.130   4.169
   49DOPE   C29 6246   1.605   3.125   3.980
   49DOPE   H9R 6247   1.620   3.120   3.871
   49DOPE  C210 6248   1.481   3.148   4.026
   49DOPE  H10R 6249   1.399   3.158   3.954
   49DOPE  C211 6250   1.439   3.159   4.170
   49DOPE  H11R 6251   1.416   3.264   4.198
   49DOPE  H11S 6252   1.520   3.124   4.238
   49DOPE  C212 6253   1.314   3.074   4.194
   49DOPE  H12R 6254   1.336   2.970   4.161
   49DOPE  H12S 6255   1.232   3.113   4.130
   49DOPE  C213 6256   1.266   3.071   4.340
   49DOPE  H13R 6257   1.177   3.004   4.346
   49DOPE  H13S 6258   1.233   3.174   4.368
   49DOPE  C214 6259   1.372   3.025   4.441
   49DOPE  H14R 6260   1.323   3.016   4.541
   49DOPE  H14S 6261   1.450   3.103   4.450
   49DOPE  C215 6262   1.441   2.891   4.408
   49DOPE  H15R 6263   1.513   2.868   4.490
   49DOPE  H15S 6264   1.499   2.903   4.314
   49DOPE  C216 6265   1.346   2.772   4.391
   49DOPE  H16R 6266   1.405   2.685   4.357
   49DOPE  H16S 6267   1.271   2.794   4.312
   49DOPE  C217 6268   1.273   2.732   4.521
   49DOPE  H17R 6269   1.207   2.816   4.553
   49DOPE  H17S 6270   1.349   2.716   4.600
   49DOPE  C218 6271   1.188   2.606   4.506
   49DOPE  H18R 6272   1.143   2.578   4.603
   49DOPE  H18S 6273   1.251   2.521   4.472
   49DOPE  H18T 6274   1.107   2.622   4.432
   49DOPE   C33 6275   2.128   2.461   3.796
   49DOPE   H3X 6276   2.168   2.463   3.692
   49DOPE   H3Y 6277   2.153   2.362   3.840
   49DOPE   C34 6278   2.200   2.568   3.879
   49DOPE   H4X 6279   2.174   2.551   3.986
   49DOPE   H4Y 6280   2.310   2.555   3.868
   49DOPE   C35 6281   2.162   2.713   3.842
   49DOPE   H5X 6282   2.054   2.729   3.861
   49DOPE   H5Y 6283   2.181   2.729   3.734
   49DOPE   C36 6284   2.241   2.818   3.920
   49DOPE   H6X 6285   2.212   2.919   3.882
   49DOPE   H6Y 6286   2.350   2.804   3.903
   49DOPE   C37 6287   2.212   2.813   4.070
   49DOPE   H7X 6288   2.102   2.821   4.086
   49DOPE   H7Y 6289   2.245   2.715   4.111
   49DOPE   C38 6290   2.283   2.924   4.147
   49DOPE   H8X 6291   2.253   3.022   4.104
   49DOPE   H8Y 6292   2.393   2.913   4.134
   49DOPE   C39 6293   2.245   2.913   4.292
   49DOPE   H9X 6294   2.269   2.817   4.339
   49DOPE  C310 6295   2.183   3.007   4.366
   49DOPE  H10X 6296   2.167   2.986   4.472
   49DOPE  C311 6297   2.143   3.145   4.323
   49DOPE  H11X 6298   2.198   3.179   4.233
   49DOPE  H11Y 6299   2.034   3.149   4.300
   49DOPE  C312 6300   2.173   3.244   4.437
   49DOPE  H12X 6301   2.280   3.235   4.467
   49DOPE  H12Y 6302   2.112   3.217   4.526
   49DOPE  C313 6303   2.145   3.389   4.400
   49DOPE  H13X 6304   2.214   3.421   4.319
   49DOPE  H13Y 6305   2.040   3.397   4.362
   49DOPE  C314 6306   2.160   3.484   4.520
   49DOPE  H14X 6307   2.263   3.473   4.561
   49DOPE  H14Y 6308   2.088   3.453   4.598
   49DOPE  C315 6309   2.135   3.630   4.483
   49DOPE  H15X 6310   2.040   3.634   4.425
   49DOPE  H15Y 6311   2.216   3.666   4.416
   49DOPE  C316 6312   2.121   3.725   4.603
   49DOPE  H16X 6313   2.035   3.695   4.665
   49DOPE  H16Y 6314   2.100   3.827   4.562
   49DOPE  C317 6315   2.247   3.736   0.009
   49DOPE  H17X 6316   2.336   3.728   4.626
   49DOPE  H17Y 6317   2.246   3.839   0.052
   49DOPE  C318 6318   2.256   3.637   0.125
   49DOPE  H18X 6319   2.257   3.532   0.089
   49DOPE  H18Y 6320   2.349   3.655   0.183
   49DOPE  H18Z 6321   2.170   3.650   0.194
   50DOPE     N 6322   2.217   0.097   3.867
   50DOPE   HN1 6323   2.138   0.064   3.925
   50DOPE   HN2 6324   2.177   0.167   3.797
   50DOPE   HN3 6325   2.283   0.152   3.928
   50DOPE   C12 6326   2.291   4.342   3.800
   50DOPE  H12A 6327   2.323   4.272   3.881
   50DOPE  H12B 6328   2.221   4.290   3.733
   50DOPE   C11 6329   2.414   0.036   3.722
   50DOPE  H11A 6330   2.427   0.145   3.741
   50DOPE  H11B 6331   2.391   0.027   3.613
   50DOPE     P 6332   2.617   0.008   3.874
   50DOPE   O13 6333   2.573   4.293   3.996
   50DOPE   O14 6334   2.611   0.155   3.879
   50DOPE   O11 6335   2.763   4.317   3.836
   50DOPE   O12 6336   2.531   4.318   3.750
   50DOPE    C1 6337   2.776   4.192   3.767
   50DOPE    HA 6338   2.770   4.207   3.658
   50DOPE    HB 6339   2.692   4.123   3.795
   50DOPE    C2 6340   2.906   4.112   3.798
   50DOPE    HS 6341   2.868   4.016   3.841
   50DOPE   O21 6342   2.988   4.167   3.902
   50DOPE   C21 6343   3.064   4.268   3.866
   50DOPE   O22 6344   3.055   4.333   3.763
   50DOPE   C22 6345   3.177   4.281   3.967
   50DOPE   H2R 6346   3.209   0.030   3.973
   50DOPE   H2S 6347   3.143   4.247   4.067
   50DOPE    C3 6348   2.990   4.067   3.673
   50DOPE    HX 6349   3.023   4.154   3.613
   50DOPE    HY 6350   2.923   4.008   3.607
   50DOPE   O31 6351   3.105   3.988   3.712
   50DOPE   C31 6352   3.165   3.928   3.608
   50DOPE   O32 6353   3.125   3.933   3.493
   50DOPE   C32 6354   3.287   3.849   3.658
   50DOPE   H2X 6355   3.352   3.916   3.718
   50DOPE   H2Y 6356   3.250   3.767   3.723
   50DOPE   C23 6357   3.294   4.192   3.918
   50DOPE   H3R 6358   3.319   4.219   3.813
   50DOPE   H3S 6359   3.262   4.086   3.919
   50DOPE   C24 6360   3.420   4.208   4.003
   50DOPE   H4R 6361   3.396   4.183   4.109
   50DOPE   H4S 6362   3.452   4.314   4.000
   50DOPE   C25 6363   3.538   4.119   3.957
   50DOPE   H5R 6364   3.560   4.142   3.851
   50DOPE   H5S 6365   3.509   4.012   3.963
   50DOPE   C26 6366   3.664   4.143   4.042
   50DOPE   H6R 6367   3.666   4.068   4.124
   50DOPE   H6S 6368   3.655   4.243   4.091
   50DOPE   C27 6369   3.797   4.139   3.966
   50DOPE   H7R 6370   3.879   4.157   4.039
   50DOPE   H7S 6371   3.813   4.038   3.923
   50DOPE   C28 6372   3.812   4.243   3.853
   50DOPE   H8R 6373   3.760   4.202   3.765
   50DOPE   H8S 6374   3.920   4.251   3.826
   50DOPE   C29 6375   3.756   0.022   3.887
   50DOPE   H9R 6376   3.799   0.070   3.977
   50DOPE  C210 6377   3.656   0.082   3.822
   50DOPE  H10R 6378   3.621   0.181   3.855
   50DOPE  C211 6379   3.590   0.028   3.697
   50DOPE  H11R 6380   3.522   4.301   3.721
   50DOPE  H11S 6381   3.668   4.346   3.629
   50DOPE  C212 6382   3.509   0.132   3.619
   50DOPE  H12R 6383   3.504   0.098   3.513
   50DOPE  H12S 6384   3.560   0.230   3.620
   50DOPE  C213 6385   3.365   0.149   3.669
   50DOPE  H13R 6386   3.314   0.051   3.680
   50DOPE  H13S 6387   3.311   0.205   3.589
   50DOPE  C214 6388   3.356   0.229   3.799
   50DOPE  H14R 6389   3.442   0.300   3.799
   50DOPE  H14S 6390   3.371   0.162   3.887
   50DOPE  C215 6391   3.226   0.309   3.814
   50DOPE  H15R 6392   3.151   0.246   3.868
   50DOPE  H15S 6393   3.184   0.331   3.714
   50DOPE  C216 6394   3.244   0.442   3.888
   50DOPE  H16R 6395   3.295   0.423   3.985
   50DOPE  H16S 6396   3.144   0.486   3.910
   50DOPE  C217 6397   3.327   0.547   3.811
   50DOPE  H17R 6398   3.268   0.580   3.722
   50DOPE  H17S 6399   3.421   0.501   3.773
   50DOPE  C218 6400   3.366   0.667   3.896
   50DOPE  H18R 6401   3.427   0.635   3.983
   50DOPE  H18S 6402   3.275   0.719   3.934
   50DOPE  H18T 6403   3.426   0.739   3.836
   50DOPE   C33 6404   3.368   3.788   3.541
   50DOPE   H3X 6405   3.298   3.738   3.471
   50DOPE   H3Y 6406   3.420   3.869   3.486
   50DOPE   C34 6407   3.469   3.681   3.587
   50DOPE   H4X 6408   3.542   3.727   3.658
   50DOPE   H4Y 6409   3.413   3.603   3.643
   50DOPE   C35 6410   3.547   3.613   3.473
   50DOPE   H5X 6411   3.476   3.590   3.390
   50DOPE   H5Y 6412   3.622   3.683   3.432
   50DOPE   C36 6413   3.617   3.482   3.516
   50DOPE   H6X 6414   3.701   3.510   3.582
   50DOPE   H6Y 6415   3.547   3.420   3.575
   50DOPE   C37 6416   3.671   3.397   3.399
   50DOPE   H7X 6417   3.723   3.464   3.328
   50DOPE   H7Y 6418   3.747   3.325   3.439
   50DOPE   C38 6419   3.565   3.315   3.322
   50DOPE   H8X 6420   3.612   3.285   3.226
   50DOPE   H8Y 6421   3.480   3.383   3.296
   50DOPE   C39 6422   3.515   3.194   3.397
   50DOPE   H9X 6423   3.498   3.211   3.504
   50DOPE  C310 6424   3.491   3.071   3.347
   50DOPE  H10X 6425   3.454   2.994   3.416
   50DOPE  C311 6426   3.505   3.025   3.204
   50DOPE  H11X 6427   3.404   3.018   3.158
   50DOPE  H11Y 6428   3.564   3.096   3.143
   50DOPE  C312 6429   3.571   2.886   3.192
   50DOPE  H12X 6430   3.519   2.815   3.260
   50DOPE  H12Y 6431   3.677   2.894   3.224
   50DOPE  C313 6432   3.565   2.829   3.049
   50DOPE  H13X 6433   3.460   2.799   3.027
   50DOPE  H13Y 6434   3.592   2.909   2.977
   50DOPE  C314 6435   3.658   2.709   3.023
   50DOPE  H14X 6436   3.763   2.742   3.034
   50DOPE  H14Y 6437   3.644   2.675   2.918
   50DOPE  C315 6438   3.635   2.589   3.116
   50DOPE  H15X 6439   3.527   2.562   3.113
   50DOPE  H15Y 6440   3.660   2.618   3.220
   50DOPE  C316 6441   3.717   2.464   3.080
   50DOPE  H16X 6442   3.686   2.429   2.979
   50DOPE  H16Y 6443   3.692   2.383   3.152
   50DOPE  C317 6444   3.870   2.483   3.080
   50DOPE  H17X 6445   3.916   2.385   3.055
   50DOPE  H17Y 6446   3.898   2.554   2.999
   50DOPE  C318 6447   3.930   2.532   3.212
   50DOPE  H18X 6448   4.040   2.537   3.205
   50DOPE  H18Y 6449   3.892   2.633   3.237
   50DOPE  H18Z 6450   3.903   2.463   3.295
   51DOPE     N 6451   3.185   3.971   0.299
   51DOPE   HN1 6452   3.084   3.993   0.316
   51DOPE   HN2 6453   3.236   3.968   0.393
   51DOPE   HN3 6454   3.195   3.875   0.258
   51DOPE   C12 6455   3.257   4.069   0.211
   51DOPE  H12A 6456   3.217   4.170   0.232
   51DOPE  H12B 6457   3.234   4.040   0.107
   51DOPE   C11 6458   3.410   4.066   0.235
   51DOPE  H11A 6459   3.459   4.114   0.148
   51DOPE  H11B 6460   3.447   3.960   0.237
   51DOPE     P 6461   3.472   4.056   0.482
   51DOPE   O13 6462   3.500   4.142   0.599
   51DOPE   O14 6463   3.358   3.963   0.496
   51DOPE   O11 6464   3.600   3.972   0.446
   51DOPE   O12 6465   3.446   4.140   0.352
   51DOPE    C1 6466   3.652   3.892   0.554
   51DOPE    HA 6467   3.656   3.785   0.522
   51DOPE    HB 6468   3.589   3.896   0.646
   51DOPE    C2 6469   3.795   3.934   0.595
   51DOPE    HS 6470   3.795   4.043   0.614
   51DOPE   O21 6471   3.886   3.899   0.489
   51DOPE   C21 6472   4.007   3.947   0.511
   51DOPE   O22 6473   4.035   4.032   0.593
   51DOPE   C22 6474   4.107   3.874   0.422
   51DOPE   H2R 6475   4.100   3.915   0.319
   51DOPE   H2S 6476   4.082   3.766   0.419
   51DOPE    C3 6477   3.833   3.858   0.726
   51DOPE    HX 6478   3.755   3.886   0.800
   51DOPE    HY 6479   3.931   3.893   0.764
   51DOPE   O31 6480   3.838   3.716   0.702
   51DOPE   C31 6481   3.787   3.639   0.796
   51DOPE   O32 6482   3.737   3.676   0.901
   51DOPE   C32 6483   3.806   3.494   0.753
   51DOPE   H2X 6484   3.758   3.478   0.654
   51DOPE   H2Y 6485   3.915   3.475   0.743
   51DOPE   C23 6486   4.249   3.894   0.476
   51DOPE   H3R 6487   4.259   3.844   0.575
   51DOPE   H3S 6488   4.270   4.002   0.490
   51DOPE   C24 6489   4.355   3.837   0.380
   51DOPE   H4R 6490   4.341   3.887   0.281
   51DOPE   H4S 6491   4.336   3.728   0.366
   51DOPE   C25 6492   0.142   3.860   0.426
   51DOPE   H5R 6493   0.165   3.792   0.511
   51DOPE   H5S 6494   0.152   3.964   0.462
   51DOPE   C26 6495   0.245   3.838   0.314
   51DOPE   H6R 6496   0.348   3.854   0.355
   51DOPE   H6S 6497   0.228   3.915   0.236
   51DOPE   C27 6498   0.239   3.699   0.249
   51DOPE   H7R 6499   0.136   3.678   0.213
   51DOPE   H7S 6500   0.264   3.622   0.326
   51DOPE   C28 6501   0.335   3.682   0.129
   51DOPE   H8R 6502   0.328   3.577   0.094
   51DOPE   H8S 6503   0.438   3.698   0.166
   51DOPE   C29 6504   0.299   3.776   0.016
   51DOPE   H9R 6505   0.192   3.780   4.675
   51DOPE  C210 6506   0.383   3.855   4.629
   51DOPE  H10R 6507   0.341   3.919   4.550
   51DOPE  C211 6508   0.532   3.864   4.645
   51DOPE  H11R 6509   0.571   3.786   0.032
   51DOPE  H11S 6510   0.561   3.962   0.006
   51DOPE  C212 6511   0.603   3.845   4.511
   51DOPE  H12R 6512   0.583   3.933   4.446
   51DOPE  H12S 6513   0.564   3.755   4.460
   51DOPE  C213 6514   0.755   3.829   4.528
   51DOPE  H13R 6515   0.774   3.736   4.587
   51DOPE  H13S 6516   0.795   3.915   4.585
   51DOPE  C214 6517   0.831   3.819   4.395
   51DOPE  H14R 6518   0.821   3.916   4.341
   51DOPE  H14S 6519   0.785   3.740   4.331
   51DOPE  C215 6520   0.979   3.787   4.416
   51DOPE  H15R 6521   0.988   3.683   4.454
   51DOPE  H15S 6522   1.018   3.855   4.495
   51DOPE  C216 6523   1.065   3.804   4.290
   51DOPE  H16R 6524   1.067   3.911   4.264
   51DOPE  H16S 6525   1.017   3.749   4.206
   51DOPE  C217 6526   1.209   3.753   4.307
   51DOPE  H17R 6527   1.270   3.792   4.223
   51DOPE  H17S 6528   1.209   3.642   4.300
   51DOPE  C218 6529   1.275   3.792   4.440
   51DOPE  H18R 6530   1.229   3.737   4.524
   51DOPE  H18S 6531   1.264   3.901   4.458
   51DOPE  H18T 6532   1.383   3.767   4.437
   51DOPE   C33 6533   3.749   3.395   0.855
   51DOPE   H3X 6534   3.639   3.409   0.862
   51DOPE   H3Y 6535   3.792   3.414   0.956
   51DOPE   C34 6536   3.779   3.250   0.815
   51DOPE   H4X 6537   3.889   3.233   0.812
   51DOPE   H4Y 6538   3.741   3.236   0.711
   51DOPE   C35 6539   3.712   3.144   0.904
   51DOPE   H5X 6540   3.714   3.047   0.850
   51DOPE   H5Y 6541   3.607   3.173   0.919
   51DOPE   C36 6542   3.774   3.121   1.042
   51DOPE   H6X 6543   3.773   3.216   1.100
   51DOPE   H6Y 6544   3.879   3.088   1.030
   51DOPE   C37 6545   3.696   3.014   1.120
   51DOPE   H7X 6546   3.593   3.053   1.139
   51DOPE   H7Y 6547   3.686   2.924   1.055
   51DOPE   C38 6548   3.758   2.971   1.254
   51DOPE   H8X 6549   3.683   2.907   1.306
   51DOPE   H8Y 6550   3.772   3.062   1.317
   51DOPE   C39 6551   3.889   2.899   1.236
   51DOPE   H9X 6552   3.966   2.960   1.187
   51DOPE  C310 6553   3.919   2.773   1.271
   51DOPE  H10X 6554   4.020   2.736   1.249
   51DOPE  C311 6555   3.830   2.672   1.339
   51DOPE  H11X 6556   3.875   2.640   1.436
   51DOPE  H11Y 6557   3.730   2.715   1.363
   51DOPE  C312 6558   3.806   2.547   1.253
   51DOPE  H12X 6559   3.771   2.577   1.152
   51DOPE  H12Y 6560   3.725   2.488   1.301
   51DOPE  C313 6561   3.927   2.454   1.237
   51DOPE  H13X 6562   4.005   2.505   1.177
   51DOPE  H13Y 6563   3.970   2.431   1.337
   51DOPE  C314 6564   3.887   2.322   1.170
   51DOPE  H14X 6565   3.841   2.343   1.071
   51DOPE  H14Y 6566   3.810   2.274   1.234
   51DOPE  C315 6567   4.002   2.222   1.150
   51DOPE  H15X 6568   3.959   2.126   1.115
   51DOPE  H15Y 6569   4.051   2.203   1.248
   51DOPE  C316 6570   4.106   2.268   1.048
   51DOPE  H16X 6571   4.159   2.359   1.086
   51DOPE  H16Y 6572   4.054   2.297   0.954
   51DOPE  C317 6573   4.210   2.160   1.016
   51DOPE  H17X 6574   4.262   2.131   1.110
   51DOPE  H17Y 6575   4.157   2.070   0.978
   51DOPE  C318 6576   4.314   2.202   0.913
   51DOPE  H18X 6577   4.266   2.226   0.816
   51DOPE  H18Y 6578   0.012   2.293   0.948
   51DOPE  H18Z 6579   0.031   2.121   0.897
   52DOPE     N 6580   2.851   3.903   1.786
   52DOPE   HN1 6581   2.929   3.929   1.719
   52DOPE   HN2 6582   2.877   3.926   1.884
   52DOPE   HN3 6583   2.838   3.800   1.779
   52DOPE   C12 6584   2.725   3.977   1.745
   52DOPE  H12A 6585   2.708   4.056   1.821
   52DOPE  H12B 6586   2.642   3.904   1.749
   52DOPE   C11 6587   2.734   4.042   1.605
   52DOPE  H11A 6588   2.638   4.093   1.586
   52DOPE  H11B 6589   2.813   4.120   1.606
   52DOPE     P 6590   2.901   3.930   1.448
   52DOPE   O13 6591   2.990   3.941   1.565
   52DOPE   O14 6592   2.921   4.023   1.335
   52DOPE   O11 6593   2.896   3.779   1.398
   52DOPE   O12 6594   2.754   3.945   1.502
   52DOPE    C1 6595   3.012   3.696   1.404
   52DOPE    HA 6596   3.099   3.748   1.450
   52DOPE    HB 6597   3.041   3.670   1.300
   52DOPE    C2 6598   2.989   3.561   1.480
   52DOPE    HS 6599   3.056   3.484   1.434
   52DOPE   O21 6600   2.850   3.525   1.479
   52DOPE   C21 6601   2.823   3.417   1.407
   52DOPE   O22 6602   2.902   3.358   1.336
   52DOPE   C22 6603   2.675   3.383   1.422
   52DOPE   H2R 6604   2.616   3.475   1.398
   52DOPE   H2S 6605   2.654   3.354   1.527
   52DOPE    C3 6606   3.035   3.569   1.628
   52DOPE    HX 6607   3.014   3.673   1.663
   52DOPE    HY 6608   3.145   3.554   1.629
   52DOPE   O31 6609   2.975   3.468   1.712
   52DOPE   C31 6610   2.895   3.512   1.808
   52DOPE   O32 6611   2.853   3.626   1.819
   52DOPE   C32 6612   2.858   3.396   1.901
   52DOPE   H2X 6613   2.756   3.362   1.873
   52DOPE   H2Y 6614   2.929   3.312   1.888
   52DOPE   C23 6615   2.634   3.270   1.326
   52DOPE   H3R 6616   2.679   3.286   1.226
   52DOPE   H3S 6617   2.523   3.275   1.313
   52DOPE   C24 6618   2.667   3.131   1.380
   52DOPE   H4R 6619   2.618   3.119   1.479
   52DOPE   H4S 6620   2.777   3.122   1.394
   52DOPE   C25 6621   2.621   3.017   1.287
   52DOPE   H5R 6622   2.677   3.026   1.191
   52DOPE   H5S 6623   2.513   3.030   1.264
   52DOPE   C26 6624   2.644   2.876   1.344
   52DOPE   H6R 6625   2.750   2.865   1.373
   52DOPE   H6S 6626   2.621   2.802   1.264
   52DOPE   C27 6627   2.554   2.844   1.465
   52DOPE   H7R 6628   2.449   2.869   1.437
   52DOPE   H7S 6629   2.581   2.908   1.552
   52DOPE   C28 6630   2.558   2.697   1.508
   52DOPE   H8R 6631   2.536   2.634   1.419
   52DOPE   H8S 6632   2.475   2.680   1.580
   52DOPE   C29 6633   2.688   2.657   1.573
   52DOPE   H9R 6634   2.702   2.698   1.674
   52DOPE  C210 6635   2.782   2.575   1.523
   52DOPE  H10R 6636   2.871   2.555   1.583
   52DOPE  C211 6637   2.781   2.509   1.387
   52DOPE  H11R 6638   2.698   2.547   1.324
   52DOPE  H11S 6639   2.765   2.400   1.398
   52DOPE  C212 6640   2.912   2.534   1.310
   52DOPE  H12R 6641   2.928   2.644   1.303
   52DOPE  H12S 6642   2.901   2.495   1.207
   52DOPE  C213 6643   3.036   2.469   1.372
   52DOPE  H13R 6644   3.048   2.506   1.476
   52DOPE  H13S 6645   3.125   2.503   1.315
   52DOPE  C214 6646   3.034   2.316   1.373
   52DOPE  H14R 6647   3.023   2.279   1.269
   52DOPE  H14S 6648   2.947   2.280   1.432
   52DOPE  C215 6649   3.162   2.256   1.433
   52DOPE  H15R 6650   3.178   2.298   1.535
   52DOPE  H15S 6651   3.249   2.287   1.370
   52DOPE  C216 6652   3.157   2.103   1.442
   52DOPE  H16R 6653   3.137   2.063   1.340
   52DOPE  H16S 6654   3.074   2.073   1.509
   52DOPE  C217 6655   3.288   2.043   1.494
   52DOPE  H17R 6656   3.306   2.079   1.598
   52DOPE  H17S 6657   3.372   2.080   1.430
   52DOPE  C218 6658   3.291   1.890   1.494
   52DOPE  H18R 6659   3.388   1.853   1.532
   52DOPE  H18S 6660   3.277   1.851   1.390
   52DOPE  H18T 6661   3.210   1.850   1.558
   52DOPE   C33 6662   2.859   3.444   2.047
   52DOPE   H3X 6663   2.817   3.547   2.053
   52DOPE   H3Y 6664   2.963   3.448   2.084
   52DOPE   C34 6665   2.773   3.358   2.141
   52DOPE   H4X 6666   2.762   3.411   2.238
   52DOPE   H4Y 6667   2.671   3.349   2.096
   52DOPE   C35 6668   2.828   3.218   2.168
   52DOPE   H5X 6669   2.842   3.164   2.073
   52DOPE   H5Y 6670   2.752   3.162   2.228
   52DOPE   C36 6671   2.960   3.217   2.246
   52DOPE   H6X 6672   2.954   3.291   2.328
   52DOPE   H6Y 6673   3.042   3.250   2.178
   52DOPE   C37 6674   2.995   3.080   2.304
   52DOPE   H7X 6675   3.095   3.088   2.353
   52DOPE   H7Y 6676   2.921   3.054   2.383
   52DOPE   C38 6677   2.999   2.967   2.200
   52DOPE   H8X 6678   3.058   3.004   2.113
   52DOPE   H8Y 6679   2.896   2.947   2.164
   52DOPE   C39 6680   3.062   2.843   2.257
   52DOPE   H9X 6681   3.130   2.860   2.341
   52DOPE  C310 6682   3.039   2.717   2.217
   52DOPE  H10X 6683   3.092   2.635   2.269
   52DOPE  C311 6684   2.955   2.674   2.100
   52DOPE  H11X 6685   2.920   2.762   2.042
   52DOPE  H11Y 6686   3.017   2.613   2.030
   52DOPE  C312 6687   2.832   2.591   2.138
   52DOPE  H12X 6688   2.779   2.564   2.044
   52DOPE  H12Y 6689   2.763   2.653   2.199
   52DOPE  C313 6690   2.864   2.461   2.214
   52DOPE  H13X 6691   2.949   2.410   2.163
   52DOPE  H13Y 6692   2.897   2.485   2.317
   52DOPE  C314 6693   2.745   2.364   2.218
   52DOPE  H14X 6694   2.708   2.351   2.114
   52DOPE  H14Y 6695   2.663   2.410   2.278
   52DOPE  C315 6696   2.778   2.224   2.273
   52DOPE  H15X 6697   2.851   2.176   2.205
   52DOPE  H15Y 6698   2.685   2.163   2.271
   52DOPE  C316 6699   2.835   2.221   2.416
   52DOPE  H16X 6700   2.934   2.273   2.415
   52DOPE  H16Y 6701   2.854   2.115   2.444
   52DOPE  C317 6702   2.747   2.286   2.524
   52DOPE  H17X 6703   2.801   2.281   2.620
   52DOPE  H17Y 6704   2.733   2.394   2.499
   52DOPE  C318 6705   2.610   2.221   2.542
   52DOPE  H18X 6706   2.621   2.113   2.567
   52DOPE  H18Y 6707   2.554   2.271   2.624
   52DOPE  H18Z 6708   2.550   2.229   2.449
   53DOPE     N 6709   3.225   4.095   2.941
   53DOPE   HN1 6710   3.200   3.998   2.910
   53DOPE   HN2 6711   3.150   4.134   3.004
   53DOPE   HN3 6712   3.236   4.153   2.855
   53DOPE   C12 6713   3.353   4.093   3.020
   53DOPE  H12A 6714   3.338   4.023   3.104
   53DOPE  H12B 6715   3.367   4.196   3.059
   53DOPE   C11 6716   3.473   4.053   2.935
   53DOPE  H11A 6717   3.561   4.040   3.002
   53DOPE  H11B 6718   3.493   4.137   2.864
   53DOPE     P 6719   3.545   3.909   2.750
   53DOPE   O13 6720   3.679   3.947   2.796
   53DOPE   O14 6721   3.489   3.979   2.632
   53DOPE   O11 6722   3.537   3.754   2.724
   53DOPE   O12 6723   3.443   3.931   2.868
   53DOPE    C1 6724   3.504   3.665   2.830
   53DOPE    HA 6725   3.494   3.564   2.786
   53DOPE    HB 6726   3.406   3.691   2.875
   53DOPE    C2 6727   3.612   3.658   2.943
   53DOPE    HS 6728   3.613   3.757   2.993
   53DOPE   O21 6729   3.740   3.629   2.884
   53DOPE   C21 6730   3.836   3.646   2.972
   53DOPE   O22 6731   3.827   3.706   3.078
   53DOPE   C22 6732   3.956   3.563   2.932
   53DOPE   H2R 6733   4.031   3.625   2.879
   53DOPE   H2S 6734   3.922   3.481   2.864
   53DOPE    C3 6735   3.575   3.549   3.048
   53DOPE    HX 6736   3.640   3.560   3.137
   53DOPE    HY 6737   3.472   3.569   3.083
   53DOPE   O31 6738   3.592   3.415   2.997
   53DOPE   C31 6739   3.483   3.357   2.948
   53DOPE   O32 6740   3.370   3.401   2.956
   53DOPE   C32 6741   3.520   3.231   2.872
   53DOPE   H2X 6742   3.605   3.179   2.921
   53DOPE   H2Y 6743   3.432   3.164   2.872
   53DOPE   C23 6744   4.014   3.500   3.059
   53DOPE   H3R 6745   3.931   3.464   3.124
   53DOPE   H3S 6746   4.070   3.577   3.116
   53DOPE   C24 6747   4.105   3.379   3.033
   53DOPE   H4R 6748   4.045   3.295   2.993
   53DOPE   H4S 6749   4.148   3.347   3.131
   53DOPE   C25 6750   4.220   3.410   2.937
   53DOPE   H5R 6751   4.259   3.512   2.961
   53DOPE   H5S 6752   4.183   3.412   2.832
   53DOPE   C26 6753   4.336   3.312   2.950
   53DOPE   H6R 6754   0.020   3.322   3.053
   53DOPE   H6S 6755   0.058   3.342   2.878
   53DOPE   C27 6756   4.303   3.164   2.926
   53DOPE   H7R 6757   4.262   3.153   2.823
   53DOPE   H7S 6758   4.225   3.131   2.997
   53DOPE   C28 6759   0.070   3.073   2.941
   53DOPE   H8R 6760   0.144   3.104   2.864
   53DOPE   H8S 6761   0.040   2.969   2.914
   53DOPE   C29 6762   0.132   3.072   3.078
   53DOPE   H9R 6763   0.091   2.996   3.146
   53DOPE  C210 6764   0.235   3.148   3.121
   53DOPE  H10R 6765   0.271   3.136   3.224
   53DOPE  C211 6766   0.303   3.256   3.041
   53DOPE  H11R 6767   0.256   3.265   2.941
   53DOPE  H11S 6768   0.409   3.230   3.023
   53DOPE  C212 6769   0.297   3.392   3.113
   53DOPE  H12R 6770   0.398   3.413   3.155
   53DOPE  H12S 6771   0.226   3.388   3.198
   53DOPE  C213 6772   0.256   3.512   3.024
   53DOPE  H13R 6773   0.287   3.604   3.077
   53DOPE  H13S 6774   0.145   3.516   3.015
   53DOPE  C214 6775   0.316   3.509   2.883
   53DOPE  H14R 6776   0.257   3.437   2.823
   53DOPE  H14S 6777   0.419   3.470   2.889
   53DOPE  C215 6778   0.319   3.642   2.807
   53DOPE  H15R 6779   0.381   3.625   2.716
   53DOPE  H15S 6780   0.370   3.720   2.866
   53DOPE  C216 6781   0.182   3.693   2.762
   53DOPE  H16R 6782   0.135   3.751   2.844
   53DOPE  H16S 6783   0.116   3.607   2.738
   53DOPE  C217 6784   0.193   3.780   2.635
   53DOPE  H17R 6785   0.092   3.812   2.606
   53DOPE  H17S 6786   0.234   3.717   2.553
   53DOPE  C218 6787   0.283   3.902   2.652
   53DOPE  H18R 6788   0.243   3.969   2.731
   53DOPE  H18S 6789   0.287   3.959   2.556
   53DOPE  H18T 6790   0.387   3.873   2.679
   53DOPE   C33 6791   3.556   3.271   2.729
   53DOPE   H3X 6792   3.664   3.296   2.725
   53DOPE   H3Y 6793   3.500   3.362   2.699
   53DOPE   C34 6794   3.523   3.165   2.623
   53DOPE   H4X 6795   3.412   3.156   2.618
   53DOPE   H4Y 6796   3.558   3.201   2.524
   53DOPE   C35 6797   3.583   3.026   2.650
   53DOPE   H5X 6798   3.547   2.989   2.749
   53DOPE   H5Y 6799   3.693   3.037   2.658
   53DOPE   C36 6800   3.549   2.921   2.542
   53DOPE   H6X 6801   3.587   2.822   2.576
   53DOPE   H6Y 6802   3.604   2.949   2.449
   53DOPE   C37 6803   3.400   2.909   2.507
   53DOPE   H7X 6804   3.367   3.005   2.461
   53DOPE   H7Y 6805   3.386   2.830   2.430
   53DOPE   C38 6806   3.309   2.878   2.627
   53DOPE   H8X 6807   3.343   2.934   2.716
   53DOPE   H8Y 6808   3.318   2.770   2.652
   53DOPE   C39 6809   3.166   2.914   2.596
   53DOPE   H9X 6810   3.114   2.842   2.529
   53DOPE  C310 6811   3.096   3.020   2.642
   53DOPE  H10X 6812   2.992   3.032   2.609
   53DOPE  C311 6813   3.145   3.128   2.734
   53DOPE  H11X 6814   3.081   3.132   2.825
   53DOPE  H11Y 6815   3.248   3.108   2.771
   53DOPE  C312 6816   3.147   3.268   2.670
   53DOPE  H12X 6817   3.217   3.268   2.584
   53DOPE  H12Y 6818   3.185   3.341   2.745
   53DOPE  C313 6819   3.010   3.316   2.620
   53DOPE  H13X 6820   3.022   3.417   2.574
   53DOPE  H13Y 6821   2.977   3.246   2.541
   53DOPE  C314 6822   2.901   3.325   2.728
   53DOPE  H14X 6823   2.935   3.395   2.808
   53DOPE  H14Y 6824   2.888   3.224   2.774
   53DOPE  C315 6825   2.764   3.370   2.676
   53DOPE  H15X 6826   2.770   3.476   2.643
   53DOPE  H15Y 6827   2.691   3.364   2.760
   53DOPE  C316 6828   2.713   3.284   2.560
   53DOPE  H16X 6829   2.726   3.177   2.586
   53DOPE  H16Y 6830   2.772   3.305   2.468
   53DOPE  C317 6831   2.565   3.308   2.528
   53DOPE  H17X 6832   2.506   3.293   2.621
   53DOPE  H17Y 6833   2.551   3.414   2.496
   53DOPE  C318 6834   2.510   3.215   2.419
   53DOPE  H18X 6835   2.523   3.109   2.449
   53DOPE  H18Y 6836   2.401   3.233   2.404
   53DOPE  H18Z 6837   2.563   3.233   2.323
   54DOPE     N 6838   2.591   4.239   4.259
   54DOPE   HN1 6839   2.610   4.253   4.156
   54DOPE   HN2 6840   2.493   4.266   4.276
   54DOPE   HN3 6841   2.651   4.303   4.318
   54DOPE   C12 6842   2.615   4.098   4.307
   54DOPE  H12A 6843   2.550   4.031   4.248
   54DOPE  H12B 6844   2.586   4.094   4.413
   54DOPE   C11 6845   2.762   4.056   4.291
   54DOPE  H11A 6846   2.790   4.069   4.183
   54DOPE  H11B 6847   2.823   4.125   4.353
   54DOPE     P 6848   2.932   3.883   4.326
   54DOPE   O13 6849   3.002   3.954   4.433
   54DOPE   O14 6850   2.982   3.900   4.188
   54DOPE   O11 6851   2.942   3.729   4.362
   54DOPE   O12 6852   2.778   3.919   4.331
   54DOPE    C1 6853   3.077   3.680   4.377
   54DOPE    HA 6854   3.082   3.577   4.335
   54DOPE    HB 6855   3.150   3.738   4.318
   54DOPE    C2 6856   3.128   3.671   4.524
   54DOPE    HS 6857   3.179   3.767   4.546
   54DOPE   O21 6858   3.216   3.557   4.523
   54DOPE   C21 6859   3.341   3.583   4.555
   54DOPE   O22 6860   3.381   3.684   4.610
   54DOPE   C22 6861   3.430   3.471   4.500
   54DOPE   H2R 6862   3.406   3.376   4.553
   54DOPE   H2S 6863   3.536   3.497   4.518
   54DOPE    C3 6864   3.017   3.653   4.632
   54DOPE    HX 6865   2.926   3.706   4.598
   54DOPE    HY 6866   3.048   3.707   0.042
   54DOPE   O31 6867   2.982   3.515   4.663
   54DOPE   C31 6868   3.057   3.462   0.076
   54DOPE   O32 6869   3.158   3.512   0.123
   54DOPE   C32 6870   2.999   3.327   0.119
   54DOPE   H2X 6871   2.895   3.345   0.155
   54DOPE   H2Y 6872   2.996   3.258   0.033
   54DOPE   C23 6873   3.403   3.457   4.349
   54DOPE   H3R 6874   3.420   3.556   4.300
   54DOPE   H3S 6875   3.297   3.430   4.334
   54DOPE   C24 6876   3.488   3.351   4.277
   54DOPE   H4R 6877   3.477   3.255   4.333
   54DOPE   H4S 6878   3.595   3.380   4.278
   54DOPE   C25 6879   3.439   3.328   4.133
   54DOPE   H5R 6880   3.329   3.317   4.137
   54DOPE   H5S 6881   3.479   3.231   4.095
   54DOPE   C26 6882   3.472   3.441   4.034
   54DOPE   H6R 6883   3.459   3.539   4.084
   54DOPE   H6S 6884   3.397   3.436   3.951
   54DOPE   C27 6885   3.611   3.436   3.970
   54DOPE   H7R 6886   3.622   3.527   3.907
   54DOPE   H7S 6887   3.691   3.440   4.047
   54DOPE   C28 6888   3.633   3.314   3.878
   54DOPE   H8R 6889   3.694   3.347   3.791
   54DOPE   H8S 6890   3.534   3.283   3.837
   54DOPE   C29 6891   3.701   3.199   3.948
   54DOPE   H9R 6892   3.670   3.183   4.053
   54DOPE  C210 6893   3.799   3.123   3.898
   54DOPE  H10R 6894   3.842   3.044   3.962
   54DOPE  C211 6895   3.856   3.129   3.759
   54DOPE  H11R 6896   3.785   3.175   3.687
   54DOPE  H11S 6897   3.950   3.187   3.757
   54DOPE  C212 6898   3.886   2.986   3.712
   54DOPE  H12R 6899   3.961   2.942   3.781
   54DOPE  H12S 6900   3.794   2.925   3.718
   54DOPE  C213 6901   3.940   2.977   3.569
   54DOPE  H13R 6902   3.858   3.003   3.498
   54DOPE  H13S 6903   4.021   3.052   3.556
   54DOPE  C214 6904   3.997   2.838   3.535
   54DOPE  H14R 6905   4.090   2.824   3.594
   54DOPE  H14S 6906   4.025   2.837   3.427
   54DOPE  C215 6907   3.904   2.719   3.562
   54DOPE  H15R 6908   3.892   2.707   3.672
   54DOPE  H15S 6909   3.954   2.627   3.524
   54DOPE  C216 6910   3.765   2.730   3.498
   54DOPE  H16R 6911   3.775   2.748   3.389
   54DOPE  H16S 6912   3.710   2.816   3.542
   54DOPE  C217 6913   3.682   2.602   3.521
   54DOPE  H17R 6914   3.690   2.576   3.629
   54DOPE  H17S 6915   3.728   2.520   3.462
   54DOPE  C218 6916   3.534   2.615   3.484
   54DOPE  H18R 6917   3.487   2.697   3.542
   54DOPE  H18S 6918   3.481   2.520   3.508
   54DOPE  H18T 6919   3.522   2.636   3.376
   54DOPE   C33 6920   3.083   3.268   0.233
   54DOPE   H3X 6921   3.021   3.190   0.284
   54DOPE   H3Y 6922   3.106   3.345   0.310
   54DOPE   C34 6923   3.212   3.199   0.187
   54DOPE   H4X 6924   3.187   3.123   0.109
   54DOPE   H4Y 6925   3.279   3.274   0.140
   54DOPE   C35 6926   3.286   3.129   0.301
   54DOPE   H5X 6927   3.220   3.052   0.345
   54DOPE   H5Y 6928   3.310   3.204   0.380
   54DOPE   C36 6929   3.416   3.061   0.254
   54DOPE   H6X 6930   3.480   3.136   0.203
   54DOPE   H6Y 6931   3.388   2.984   0.179
   54DOPE   C37 6932   3.496   2.994   0.366
   54DOPE   H7X 6933   3.428   2.932   0.428
   54DOPE   H7Y 6934   3.572   2.927   0.319
   54DOPE   C38 6935   3.571   3.093   0.457
   54DOPE   H8X 6936   3.497   3.151   0.516
   54DOPE   H8Y 6937   3.623   3.166   0.392
   54DOPE   C39 6938   3.668   3.023   0.548
   54DOPE   H9X 6939   3.629   3.010   0.651
   54DOPE  C310 6940   3.794   2.983   0.522
   54DOPE  H10X 6941   3.849   2.934   0.604
   54DOPE  C311 6942   3.872   2.985   0.392
   54DOPE  H11X 6943   3.842   2.897   0.331
   54DOPE  H11Y 6944   3.979   2.970   0.417
   54DOPE  C312 6945   3.867   3.109   0.301
   54DOPE  H12X 6946   3.939   3.096   0.218
   54DOPE  H12Y 6947   3.766   3.115   0.254
   54DOPE  C313 6948   3.896   3.243   0.370
   54DOPE  H13X 6949   3.862   3.326   0.304
   54DOPE  H13Y 6950   3.837   3.249   0.464
   54DOPE  C314 6951   4.044   3.266   0.402
   54DOPE  H14X 6952   4.100   3.282   0.308
   54DOPE  H14Y 6953   4.086   3.176   0.452
   54DOPE  C315 6954   4.062   3.386   0.495
   54DOPE  H15X 6955   4.015   3.360   0.593
   54DOPE  H15Y 6956   4.008   3.474   0.453
   54DOPE  C316 6957   4.208   3.424   0.521
   54DOPE  H16X 6958   4.253   3.463   0.427
   54DOPE  H16Y 6959   4.265   3.334   0.551
   54DOPE  C317 6960   4.220   3.531   0.631
   54DOPE  H17X 6961   4.163   3.621   0.599
   54DOPE  H17Y 6962   4.172   3.492   0.724
   54DOPE  C318 6963   0.007   3.571   0.663
   54DOPE  H18X 6964   0.059   3.606   0.571
   54DOPE  H18Y 6965   0.007   3.653   0.737
   54DOPE  H18Z 6966   0.063   3.485   0.704
   55DOPE     N 6967   3.287   4.226   2.407
   55DOPE   HN1 6968   3.312   4.142   2.350
   55DOPE   HN2 6969   3.318   4.208   2.506
   55DOPE   HN3 6970   3.183   4.233   2.410
   55DOPE   C12 6971   3.354   4.349   2.351
   55DOPE  H12A 6972   3.294   0.079   2.384
   55DOPE  H12B 6973   3.349   4.341   2.241
   55DOPE   C11 6974   3.498   0.007   2.401
   55DOPE  H11A 6975   3.494   0.031   2.510
   55DOPE  H11B 6976   3.547   0.094   2.352
   55DOPE     P 6977   3.628   4.215   2.243
   55DOPE   O13 6978   3.667   4.341   2.178
   55DOPE   O14 6979   3.524   4.134   2.174
   55DOPE   O11 6980   3.756   4.124   2.269
   55DOPE   O12 6981   3.573   4.244   2.388
   55DOPE    C1 6982   3.764   4.012   2.180
   55DOPE    HA 6983   3.741   4.045   2.076
   55DOPE    HB 6984   3.688   3.935   2.209
   55DOPE    C2 6985   3.901   3.938   2.172
   55DOPE    HS 6986   3.889   3.839   2.221
   55DOPE   O21 6987   4.008   4.014   2.228
   55DOPE   C21 6988   4.076   3.948   2.319
   55DOPE   O22 6989   4.033   3.859   2.391
   55DOPE   C22 6990   4.221   3.994   2.317
   55DOPE   H2R 6991   4.235   4.073   2.393
   55DOPE   H2S 6992   4.242   4.035   2.216
   55DOPE    C3 6993   3.931   3.912   2.022
   55DOPE    HX 6994   3.905   4.002   1.963
   55DOPE    HY 6995   3.863   3.833   1.987
   55DOPE   O31 6996   4.070   3.881   1.998
   55DOPE   C31 6997   4.087   3.836   1.874
   55DOPE   O32 6998   3.997   3.816   1.794
   55DOPE   C32 6999   4.236   3.822   1.848
   55DOPE   H2X 7000   4.280   3.922   1.830
   55DOPE   H2Y 7001   4.284   3.779   1.938
   55DOPE   C23 7002   4.321   3.879   2.345
   55DOPE   H3R 7003   4.300   3.832   2.443
   55DOPE   H3S 7004   0.065   3.925   2.350
   55DOPE   C24 7005   4.325   3.772   2.235
   55DOPE   H4R 7006   4.289   3.818   2.141
   55DOPE   H4S 7007   4.254   3.690   2.262
   55DOPE   C25 7008   0.108   3.713   2.209
   55DOPE   H5R 7009   0.153   3.680   2.305
   55DOPE   H5S 7010   0.171   3.795   2.168
   55DOPE   C26 7011   0.108   3.596   2.110
   55DOPE   H6R 7012   0.051   3.626   2.020
   55DOPE   H6S 7013   0.055   3.510   2.155
   55DOPE   C27 7014   0.248   3.550   2.065
   55DOPE   H7R 7015   0.310   3.525   2.153
   55DOPE   H7S 7016   0.295   3.636   2.012
   55DOPE   C28 7017   0.242   3.429   1.969
   55DOPE   H8R 7018   0.157   3.446   1.899
   55DOPE   H8S 7019   0.218   3.339   2.028
   55DOPE   C29 7020   0.369   3.413   1.890
   55DOPE   H9R 7021   0.415   3.508   1.857
   55DOPE  C210 7022   0.428   3.298   1.852
   55DOPE  H10R 7023   0.521   3.305   1.793
   55DOPE  C211 7024   0.386   3.157   1.882
   55DOPE  H11R 7025   0.323   3.117   1.799
   55DOPE  H11S 7026   0.326   3.151   1.975
   55DOPE  C212 7027   0.509   3.066   1.897
   55DOPE  H12R 7028   0.568   3.097   1.985
   55DOPE  H12S 7029   0.574   3.080   1.807
   55DOPE  C213 7030   0.479   2.915   1.906
   55DOPE  H13R 7031   0.576   2.862   1.911
   55DOPE  H13S 7032   0.428   2.883   1.813
   55DOPE  C214 7033   0.395   2.870   2.026
   55DOPE  H14R 7034   0.397   2.758   2.030
   55DOPE  H14S 7035   0.289   2.900   2.012
   55DOPE  C215 7036   0.444   2.925   2.160
   55DOPE  H15R 7037   0.413   3.031   2.167
   55DOPE  H15S 7038   0.556   2.921   2.162
   55DOPE  C216 7039   0.392   2.850   2.283
   55DOPE  H16R 7040   0.435   2.747   2.284
   55DOPE  H16S 7041   0.281   2.842   2.278
   55DOPE  C217 7042   0.431   2.922   2.413
   55DOPE  H17R 7043   0.374   3.017   2.418
   55DOPE  H17S 7044   0.539   2.948   2.408
   55DOPE  C218 7045   0.406   2.842   2.541
   55DOPE  H18R 7046   0.471   2.752   2.543
   55DOPE  H18S 7047   0.300   2.810   2.546
   55DOPE  H18T 7048   0.429   2.904   2.630
   55DOPE   C33 7049   4.263   3.730   1.728
   55DOPE   H3X 7050   4.225   3.780   1.637
   55DOPE   H3Y 7051   4.209   3.634   1.742
   55DOPE   C34 7052   0.055   3.700   1.710
   55DOPE   H4X 7053   0.111   3.795   1.694
   55DOPE   H4Y 7054   0.094   3.654   1.804
   55DOPE   C35 7055   0.084   3.604   1.594
   55DOPE   H5X 7056   0.025   3.511   1.608
   55DOPE   H5Y 7057   0.192   3.576   1.597
   55DOPE   C36 7058   0.053   3.664   1.456
   55DOPE   H6X 7059   0.116   3.755   1.442
   55DOPE   H6Y 7060   4.304   3.695   1.451
   55DOPE   C37 7061   0.081   3.567   1.341
   55DOPE   H7X 7062   0.185   3.528   1.349
   55DOPE   H7Y 7063   0.012   3.479   1.351
   55DOPE   C38 7064   0.061   3.632   1.203
   55DOPE   H8X 7065   0.124   3.723   1.197
   55DOPE   H8Y 7066   4.312   3.664   1.196
   55DOPE   C39 7067   0.093   3.533   1.094
   55DOPE   H9X 7068   0.055   3.432   1.113
   55DOPE  C310 7069   0.159   3.557   0.980
   55DOPE  H10X 7070   0.171   3.474   0.909
   55DOPE  C311 7071   0.221   3.686   0.934
   55DOPE  H11X 7072   0.153   3.740   0.865
   55DOPE  H11Y 7073   0.245   3.754   1.018
   55DOPE  C312 7074   0.351   3.652   0.858
   55DOPE  H12X 7075   0.326   3.574   0.783
   55DOPE  H12Y 7076   0.425   3.610   0.930
   55DOPE  C313 7077   0.416   3.770   0.785
   55DOPE  H13X 7078   0.346   3.806   0.706
   55DOPE  H13Y 7079   0.432   3.853   0.857
   55DOPE  C314 7080   0.551   3.734   0.721
   55DOPE  H14X 7081   0.621   3.702   0.802
   55DOPE  H14Y 7082   0.593   3.825   0.673
   55DOPE  C315 7083   0.544   3.621   0.616
   55DOPE  H15X 7084   0.481   3.654   0.530
   55DOPE  H15Y 7085   0.495   3.532   0.661
   55DOPE  C316 7086   0.681   3.574   0.564
   55DOPE  H16X 7087   0.665   3.488   0.495
   55DOPE  H16Y 7088   0.741   3.538   0.650
   55DOPE  C317 7089   0.761   3.682   0.489
   55DOPE  H17X 7090   0.700   3.719   0.404
   55DOPE  H17Y 7091   0.779   3.768   0.557
   55DOPE  C318 7092   0.896   3.633   0.437
   55DOPE  H18X 7093   0.960   3.600   0.521
   55DOPE  H18Y 7094   0.882   3.548   0.367
   55DOPE  H18Z 7095   0.948   3.715   0.383
   56DOPE     N 7096   1.334   1.651   1.146
   56DOPE   HN1 7097   1.302   1.588   1.224
   56DOPE   HN2 7098   1.401   1.723   1.183
   56DOPE   HN3 7099   1.252   1.702   1.106
   56DOPE   C12 7100   1.406   1.569   1.043
   56DOPE  H12A 7101   1.330   1.505   0.993
   56DOPE  H12B 7102   1.479   1.504   1.096
   56DOPE   C11 7103   1.474   1.661   0.943
   56DOPE  H11A 7104   1.525   1.598   0.866
   56DOPE  H11B 7105   1.552   1.721   0.996
   56DOPE     P 7106   1.424   1.816   0.757
   56DOPE   O13 7107   1.429   1.712   0.651
   56DOPE   O14 7108   1.552   1.883   0.786
   56DOPE   O11 7109   1.316   1.924   0.719
   56DOPE   O12 7110   1.375   1.748   0.888
   56DOPE    C1 7111   1.206   1.948   0.808
   56DOPE    HA 7112   1.239   1.947   0.914
   56DOPE    HB 7113   1.129   1.870   0.793
   56DOPE    C2 7114   1.142   2.087   0.781
   56DOPE    HS 7115   1.126   2.094   0.671
   56DOPE   O21 7116   1.233   2.186   0.829
   56DOPE   C21 7117   1.226   2.300   0.764
   56DOPE   O22 7118   1.156   2.321   0.666
   56DOPE   C22 7119   1.317   2.403   0.831
   56DOPE   H2R 7120   1.419   2.359   0.839
   56DOPE   H2S 7121   1.278   2.424   0.933
   56DOPE    C3 7122   1.004   2.098   0.854
   56DOPE    HX 7123   1.023   2.081   0.962
   56DOPE    HY 7124   0.938   2.015   0.821
   56DOPE   O31 7125   0.940   2.227   0.839
   56DOPE   C31 7126   0.878   2.242   0.722
   56DOPE   O32 7127   0.869   2.155   0.637
   56DOPE   C32 7128   0.825   2.384   0.711
   56DOPE   H2X 7129   0.764   2.408   0.801
   56DOPE   H2Y 7130   0.910   2.454   0.706
   56DOPE   C23 7131   1.325   2.533   0.749
   56DOPE   H3R 7132   1.353   2.511   0.644
   56DOPE   H3S 7133   1.407   2.593   0.794
   56DOPE   C24 7134   1.196   2.617   0.752
   56DOPE   H4R 7135   1.160   2.625   0.857
   56DOPE   H4S 7136   1.118   2.566   0.692
   56DOPE   C25 7137   1.214   2.759   0.695
   56DOPE   H5R 7138   1.113   2.803   0.679
   56DOPE   H5S 7139   1.265   2.752   0.597
   56DOPE   C26 7140   1.291   2.853   0.789
   56DOPE   H6R 7141   1.394   2.814   0.805
   56DOPE   H6S 7142   1.240   2.853   0.888
   56DOPE   C27 7143   1.300   2.998   0.739
   56DOPE   H7R 7144   1.347   3.060   0.818
   56DOPE   H7S 7145   1.196   3.036   0.724
   56DOPE   C28 7146   1.379   3.015   0.608
   56DOPE   H8R 7147   1.368   3.121   0.576
   56DOPE   H8S 7148   1.331   2.954   0.528
   56DOPE   C29 7149   1.523   2.976   0.623
   56DOPE   H9R 7150   1.542   2.867   0.620
   56DOPE  C210 7151   1.628   3.059   0.638
   56DOPE  H10R 7152   1.729   3.016   0.648
   56DOPE  C211 7153   1.622   3.209   0.647
   56DOPE  H11R 7154   1.518   3.246   0.638
   56DOPE  H11S 7155   1.680   3.257   0.565
   56DOPE  C212 7156   1.678   3.255   0.782
   56DOPE  H12R 7157   1.789   3.264   0.773
   56DOPE  H12S 7158   1.656   3.179   0.859
   56DOPE  C213 7159   1.620   3.388   0.831
   56DOPE  H13R 7160   1.631   3.466   0.753
   56DOPE  H13S 7161   1.679   3.421   0.920
   56DOPE  C214 7162   1.472   3.379   0.875
   56DOPE  H14R 7163   1.458   3.288   0.938
   56DOPE  H14S 7164   1.409   3.368   0.785
   56DOPE  C215 7165   1.429   3.502   0.955
   56DOPE  H15R 7166   1.459   3.592   0.898
   56DOPE  H15S 7167   1.485   3.503   1.052
   56DOPE  C216 7168   1.279   3.512   0.984
   56DOPE  H16R 7169   1.262   3.603   1.047
   56DOPE  H16S 7170   1.244   3.424   1.042
   56DOPE  C217 7171   1.194   3.527   0.857
   56DOPE  H17R 7172   1.156   3.427   0.826
   56DOPE  H17S 7173   1.259   3.565   0.775
   56DOPE  C218 7174   1.076   3.624   0.872
   56DOPE  H18R 7175   1.113   3.726   0.893
   56DOPE  H18S 7176   1.010   3.593   0.956
   56DOPE  H18T 7177   1.016   3.627   0.779
   56DOPE   C33 7178   0.739   2.396   0.584
   56DOPE   H3X 7179   0.651   2.330   0.595
   56DOPE   H3Y 7180   0.797   2.362   0.496
   56DOPE   C34 7181   0.692   2.540   0.556
   56DOPE   H4X 7182   0.641   2.580   0.647
   56DOPE   H4Y 7183   0.780   2.604   0.535
   56DOPE   C35 7184   0.594   2.547   0.438
   56DOPE   H5X 7185   0.503   2.489   0.464
   56DOPE   H5Y 7186   0.640   2.499   0.349
   56DOPE   C36 7187   0.552   2.690   0.403
   56DOPE   H6X 7188   0.640   2.749   0.371
   56DOPE   H6Y 7189   0.512   2.736   0.497
   56DOPE   C37 7190   0.442   2.698   0.295
   56DOPE   H7X 7191   0.359   2.630   0.323
   56DOPE   H7Y 7192   0.402   2.802   0.295
   56DOPE   C38 7193   0.490   2.666   0.153
   56DOPE   H8X 7194   0.537   2.566   0.152
   56DOPE   H8Y 7195   0.569   2.739   0.125
   56DOPE   C39 7196   0.374   2.670   0.056
   56DOPE   H9X 7197   0.314   2.577   0.054
   56DOPE  C310 7198   0.340   2.771   4.656
   56DOPE  H10X 7199   0.253   2.758   4.591
   56DOPE  C311 7200   0.406   2.906   4.645
   56DOPE  H11X 7201   0.487   2.919   0.038
   56DOPE  H11Y 7202   0.452   2.918   4.544
   56DOPE  C312 7203   0.304   3.019   4.665
   56DOPE  H12X 7204   0.260   3.010   0.085
   56DOPE  H12Y 7205   0.222   3.008   4.590
   56DOPE  C313 7206   0.366   3.159   4.650
   56DOPE  H13X 7207   0.443   3.172   0.047
   56DOPE  H13Y 7208   0.417   3.165   4.552
   56DOPE  C314 7209   0.265   3.275   4.658
   56DOPE  H14X 7210   0.195   3.267   4.573
   56DOPE  H14Y 7211   0.321   3.371   4.647
   56DOPE  C315 7212   0.182   3.283   0.106
   56DOPE  H15X 7213   0.118   3.192   0.115
   56DOPE  H15Y 7214   0.114   3.371   0.097
   56DOPE  C316 7215   0.265   3.299   0.233
   56DOPE  H16X 7216   0.338   3.382   0.218
   56DOPE  H16Y 7217   0.322   3.206   0.252
   56DOPE  C317 7218   0.180   3.332   0.357
   56DOPE  H17X 7219   0.122   3.425   0.336
   56DOPE  H17Y 7220   0.107   3.250   0.372
   56DOPE  C318 7221   0.261   3.352   0.485
   56DOPE  H18X 7222   0.321   3.261   0.508
   56DOPE  H18Y 7223   0.330   3.438   0.474
   56DOPE  H18Z 7224   0.193   3.371   0.571
   57DOPE     N 7225   2.135   1.517   0.826
   57DOPE   HN1 7226   2.238   1.515   0.849
   57DOPE   HN2 7227   2.100   1.608   0.864
   57DOPE   HN3 7228   2.088   1.440   0.879
   57DOPE   C12 7229   2.117   1.504   0.678
   57DOPE  H12A 7230   2.143   1.602   0.633
   57DOPE  H12B 7231   2.010   1.483   0.660
   57DOPE   C11 7232   2.207   1.393   0.620
   57DOPE  H11A 7233   2.313   1.424   0.633
   57DOPE  H11B 7234   2.185   1.385   0.511
   57DOPE     P 7235   2.239   1.143   0.613
   57DOPE   O13 7236   2.138   1.091   0.517
   57DOPE   O14 7237   2.287   1.042   0.711
   57DOPE   O11 7238   2.361   1.200   0.531
   57DOPE   O12 7239   2.184   1.269   0.687
   57DOPE    C1 7240   2.465   1.113   0.489
   57DOPE    HA 7241   2.513   1.157   0.400
   57DOPE    HB 7242   2.426   1.013   0.459
   57DOPE    C2 7243   2.575   1.095   0.598
   57DOPE    HS 7244   2.536   1.018   0.669
   57DOPE   O21 7245   2.599   1.221   0.663
   57DOPE   C21 7246   2.628   1.209   0.792
   57DOPE   O22 7247   2.620   1.105   0.856
   57DOPE   C22 7248   2.676   1.341   0.848
   57DOPE   H2R 7249   2.589   1.391   0.897
   57DOPE   H2S 7250   2.715   1.406   0.767
   57DOPE    C3 7251   2.706   1.041   0.534
   57DOPE    HX 7252   2.728   1.106   0.447
   57DOPE    HY 7253   2.688   0.939   0.495
   57DOPE   O31 7254   2.821   1.045   0.622
   57DOPE   C31 7255   2.828   0.942   0.706
   57DOPE   O32 7256   2.747   0.851   0.711
   57DOPE   C32 7257   2.952   0.958   0.792
   57DOPE   H2X 7258   3.034   0.892   0.754
   57DOPE   H2Y 7259   2.986   1.063   0.787
   57DOPE   C23 7260   2.785   1.315   0.953
   57DOPE   H3R 7261   2.875   1.274   0.903
   57DOPE   H3S 7262   2.748   1.239   1.026
   57DOPE   C24 7263   2.824   1.439   1.035
   57DOPE   H4R 7264   2.896   1.408   1.115
   57DOPE   H4S 7265   2.733   1.478   1.085
   57DOPE   C25 7266   2.887   1.552   0.953
   57DOPE   H5R 7267   2.821   1.575   0.866
   57DOPE   H5S 7268   2.985   1.519   0.913
   57DOPE   C26 7269   2.905   1.680   1.035
   57DOPE   H6R 7270   2.976   1.659   1.118
   57DOPE   H6S 7271   2.808   1.709   1.080
   57DOPE   C27 7272   2.957   1.796   0.950
   57DOPE   H7R 7273   2.883   1.819   0.871
   57DOPE   H7S 7274   3.051   1.765   0.900
   57DOPE   C28 7275   2.986   1.925   1.030
   57DOPE   H8R 7276   2.894   1.955   1.085
   57DOPE   H8S 7277   3.008   2.006   0.958
   57DOPE   C29 7278   3.099   1.903   1.126
   57DOPE   H9R 7279   3.070   1.865   1.225
   57DOPE  C210 7280   3.229   1.927   1.102
   57DOPE  H10R 7281   3.303   1.907   1.181
   57DOPE  C211 7282   3.288   1.978   0.973
   57DOPE  H11R 7283   3.361   2.058   0.995
   57DOPE  H11S 7284   3.211   2.022   0.906
   57DOPE  C212 7285   3.357   1.863   0.898
   57DOPE  H12R 7286   3.279   1.795   0.858
   57DOPE  H12S 7287   3.420   1.805   0.969
   57DOPE  C213 7288   3.446   1.910   0.782
   57DOPE  H13R 7289   3.517   1.987   0.818
   57DOPE  H13S 7290   3.381   1.955   0.704
   57DOPE  C214 7291   3.524   1.795   0.718
   57DOPE  H14R 7292   3.454   1.711   0.697
   57DOPE  H14S 7293   3.602   1.758   0.789
   57DOPE  C215 7294   3.589   1.839   0.587
   57DOPE  H15R 7295   3.660   1.923   0.606
   57DOPE  H15S 7296   3.509   1.876   0.519
   57DOPE  C216 7297   3.663   1.725   0.516
   57DOPE  H16R 7298   3.595   1.637   0.509
   57DOPE  H16S 7299   3.752   1.697   0.575
   57DOPE  C217 7300   3.706   1.764   0.374
   57DOPE  H17R 7301   3.772   1.853   0.380
   57DOPE  H17S 7302   3.616   1.792   0.316
   57DOPE  C218 7303   3.779   1.652   0.302
   57DOPE  H18R 7304   3.874   1.627   0.354
   57DOPE  H18S 7305   3.803   1.682   0.198
   57DOPE  H18T 7306   3.717   1.560   0.299
   57DOPE   C33 7307   2.920   0.923   0.939
   57DOPE   H3X 7308   2.929   0.813   0.953
   57DOPE   H3Y 7309   2.815   0.953   0.962
   57DOPE   C34 7310   3.010   0.997   1.039
   57DOPE   H4X 7311   2.993   1.106   1.027
   57DOPE   H4Y 7312   2.980   0.969   1.142
   57DOPE   C35 7313   3.160   0.970   1.021
   57DOPE   H5X 7314   3.190   0.988   0.916
   57DOPE   H5Y 7315   3.181   0.863   1.044
   57DOPE   C36 7316   3.245   1.060   1.112
   57DOPE   H6X 7317   3.216   1.041   1.217
   57DOPE   H6Y 7318   3.224   1.166   1.089
   57DOPE   C37 7319   3.396   1.035   1.097
   57DOPE   H7X 7320   3.414   0.925   1.101
   57DOPE   H7Y 7321   3.431   1.072   0.999
   57DOPE   C38 7322   3.477   1.101   1.210
   57DOPE   H8X 7323   3.434   1.071   1.308
   57DOPE   H8Y 7324   3.461   1.211   1.202
   57DOPE   C39 7325   3.623   1.066   1.204
   57DOPE   H9X 7326   3.646   0.964   1.171
   57DOPE  C310 7327   3.723   1.151   1.231
   57DOPE  H10X 7328   3.827   1.116   1.222
   57DOPE  C311 7329   3.707   1.293   1.278
   57DOPE  H11X 7330   3.608   1.310   1.326
   57DOPE  H11Y 7331   3.784   1.316   1.356
   57DOPE  C312 7332   3.723   1.389   1.160
   57DOPE  H12X 7333   3.641   1.371   1.087
   57DOPE  H12Y 7334   3.819   1.370   1.109
   57DOPE  C313 7335   3.719   1.537   1.203
   57DOPE  H13X 7336   3.623   1.557   1.255
   57DOPE  H13Y 7337   3.803   1.555   1.274
   57DOPE  C314 7338   3.734   1.631   1.083
   57DOPE  H14X 7339   3.648   1.616   1.014
   57DOPE  H14Y 7340   3.827   1.604   1.029
   57DOPE  C315 7341   3.742   1.780   1.120
   57DOPE  H15X 7342   3.751   1.837   1.025
   57DOPE  H15Y 7343   3.835   1.798   1.179
   57DOPE  C316 7344   3.622   1.833   1.198
   57DOPE  H16X 7345   3.614   1.781   1.296
   57DOPE  H16Y 7346   3.529   1.810   1.142
   57DOPE  C317 7347   3.628   1.984   1.224
   57DOPE  H17X 7348   3.536   2.014   1.279
   57DOPE  H17Y 7349   3.715   2.003   1.290
   57DOPE  C318 7350   3.642   2.072   1.099
   57DOPE  H18X 7351   3.741   2.057   1.052
   57DOPE  H18Y 7352   3.564   2.048   1.025
   57DOPE  H18Z 7353   3.633   2.180   1.127
   58DOPE     N 7354   1.254   1.913   0.088
   58DOPE   HN1 7355   1.315   1.903   0.172
   58DOPE   HN2 7356   1.219   1.816   0.068
   58DOPE   HN3 7357   1.312   1.942   0.006
   58DOPE   C12 7358   1.137   2.005   0.109
   58DOPE  H12A 7359   1.175   2.102   0.146
   58DOPE  H12B 7360   1.072   1.958   0.186
   58DOPE   C11 7361   1.061   2.024   4.659
   58DOPE  H11A 7362   1.128   2.078   4.588
   58DOPE  H11B 7363   0.971   2.087   4.676
   58DOPE     P 7364   1.004   1.885   4.457
   58DOPE   O13 7365   0.898   1.785   4.431
   58DOPE   O14 7366   1.134   1.856   4.393
   58DOPE   O11 7367   0.952   2.027   4.415
   58DOPE   O12 7368   1.023   1.897   4.611
   58DOPE    C1 7369   0.871   2.038   4.298
   58DOPE    HA 7370   0.793   2.114   4.317
   58DOPE    HB 7371   0.819   1.944   4.271
   58DOPE    C2 7372   0.955   2.085   4.176
   58DOPE    HS 7373   1.027   2.004   4.153
   58DOPE   O21 7374   1.023   2.205   4.214
   58DOPE   C21 7375   1.121   2.235   4.132
   58DOPE   O22 7376   1.158   2.166   4.037
   58DOPE   C22 7377   1.173   2.373   4.166
   58DOPE   H2R 7378   1.284   2.375   4.156
   58DOPE   H2S 7379   1.145   2.399   4.270
   58DOPE    C3 7380   0.862   2.108   4.054
   58DOPE    HX 7381   0.820   2.008   4.030
   58DOPE    HY 7382   0.922   2.143   3.967
   58DOPE   O31 7383   0.755   2.201   4.083
   58DOPE   C31 7384   0.674   2.215   3.978
   58DOPE   O32 7385   0.691   2.160   3.870
   58DOPE   C32 7386   0.558   2.307   4.012
   58DOPE   H2X 7387   0.463   2.256   3.985
   58DOPE   H2Y 7388   0.557   2.330   4.120
   58DOPE   C23 7389   1.107   2.470   4.068
   58DOPE   H3R 7390   0.999   2.446   4.060
   58DOPE   H3S 7391   1.152   2.458   3.966
   58DOPE   C24 7392   1.118   2.616   4.111
   58DOPE   H4R 7393   1.225   2.647   4.114
   58DOPE   H4S 7394   1.076   2.626   4.214
   58DOPE   C25 7395   1.040   2.710   4.018
   58DOPE   H5R 7396   0.935   2.674   4.011
   58DOPE   H5S 7397   1.085   2.705   3.917
   58DOPE   C26 7398   1.040   2.855   4.066
   58DOPE   H6R 7399   1.145   2.883   4.089
   58DOPE   H6S 7400   0.982   2.864   4.161
   58DOPE   C27 7401   0.986   2.954   3.963
   58DOPE   H7R 7402   1.046   2.943   3.870
   58DOPE   H7S 7403   1.002   3.058   4.000
   58DOPE   C28 7404   0.838   2.935   3.928
   58DOPE   H8R 7405   0.776   2.956   4.018
   58DOPE   H8S 7406   0.820   2.830   3.900
   58DOPE   C29 7407   0.799   3.028   3.815
   58DOPE   H9R 7408   0.774   3.131   3.846
   58DOPE  C210 7409   0.787   2.994   3.686
   58DOPE  H10R 7410   0.755   3.071   3.613
   58DOPE  C211 7411   0.819   2.859   3.627
   58DOPE  H11R 7412   0.725   2.803   3.607
   58DOPE  H11S 7413   0.879   2.798   3.697
   58DOPE  C212 7414   0.898   2.867   3.495
   58DOPE  H12R 7415   0.931   2.764   3.469
   58DOPE  H12S 7416   0.989   2.929   3.509
   58DOPE  C213 7417   0.815   2.921   3.377
   58DOPE  H13R 7418   0.708   2.919   3.405
   58DOPE  H13S 7419   0.829   2.853   3.290
   58DOPE  C214 7420   0.857   3.062   3.333
   58DOPE  H14R 7421   0.962   3.057   3.297
   58DOPE  H14S 7422   0.854   3.129   3.421
   58DOPE  C215 7423   0.770   3.120   3.220
   58DOPE  H15R 7424   0.765   3.045   3.138
   58DOPE  H15S 7425   0.820   3.210   3.180
   58DOPE  C216 7426   0.626   3.157   3.260
   58DOPE  H16R 7427   0.574   3.066   3.299
   58DOPE  H16S 7428   0.572   3.191   3.169
   58DOPE  C217 7429   0.616   3.268   3.366
   58DOPE  H17R 7430   0.669   3.237   3.459
   58DOPE  H17S 7431   0.509   3.281   3.392
   58DOPE  C218 7432   0.668   3.405   3.322
   58DOPE  H18R 7433   0.609   3.442   3.235
   58DOPE  H18S 7434   0.775   3.399   3.292
   58DOPE  H18T 7435   0.658   3.479   3.404
   58DOPE   C33 7436   0.573   2.436   3.930
   58DOPE   H3X 7437   0.590   2.410   3.823
   58DOPE   H3Y 7438   0.661   2.493   3.967
   58DOPE   C34 7439   0.448   2.526   3.937
   58DOPE   H4X 7440   0.363   2.474   3.888
   58DOPE   H4Y 7441   0.422   2.543   4.043
   58DOPE   C35 7442   0.469   2.662   3.869
   58DOPE   H5X 7443   0.503   2.647   3.764
   58DOPE   H5Y 7444   0.550   2.716   3.924
   58DOPE   C36 7445   0.342   2.748   3.869
   58DOPE   H6X 7446   0.294   2.739   3.969
   58DOPE   H6Y 7447   0.271   2.710   3.793
   58DOPE   C37 7448   0.369   2.898   3.845
   58DOPE   H7X 7449   0.274   2.953   3.863
   58DOPE   H7Y 7450   0.444   2.933   3.918
   58DOPE   C38 7451   0.419   2.932   3.704
   58DOPE   H8X 7452   0.343   2.901   3.630
   58DOPE   H8Y 7453   0.512   2.875   3.683
   58DOPE   C39 7454   0.448   3.080   3.699
   58DOPE   H9X 7455   0.524   3.113   3.771
   58DOPE  C310 7456   0.388   3.172   3.622
   58DOPE  H10X 7457   0.420   3.277   3.631
   58DOPE  C311 7458   0.282   3.150   3.517
   58DOPE  H11X 7459   0.313   3.200   3.423
   58DOPE  H11Y 7460   0.268   3.043   3.492
   58DOPE  C312 7461   0.147   3.210   3.559
   58DOPE  H12X 7462   0.164   3.307   3.609
   58DOPE  H12Y 7463   0.098   3.141   3.631
   58DOPE  C313 7464   0.056   3.233   3.438
   58DOPE  H13X 7465   0.095   3.320   3.380
   58DOPE  H13Y 7466   0.060   3.144   3.372
   58DOPE  C314 7467   4.266   3.261   3.474
   58DOPE  H14X 7468   4.220   3.167   3.512
   58DOPE  H14Y 7469   4.212   3.290   3.381
   58DOPE  C315 7470   4.248   3.370   3.580
   58DOPE  H15X 7471   4.309   3.459   3.552
   58DOPE  H15Y 7472   4.285   3.332   3.677
   58DOPE  C316 7473   4.102   3.414   3.596
   58DOPE  H16X 7474   4.038   3.324   3.605
   58DOPE  H16Y 7475   4.070   3.470   3.506
   58DOPE  C317 7476   4.081   3.502   3.721
   58DOPE  H17X 7477   4.109   3.443   3.810
   58DOPE  H17Y 7478   4.150   3.589   3.715
   58DOPE  C318 7479   3.938   3.553   3.738
   58DOPE  H18X 7480   3.868   3.467   3.747
   58DOPE  H18Y 7481   3.930   3.615   3.830
   58DOPE  H18Z 7482   3.908   3.614   3.651
   59DOPE     N 7483   0.523   0.911   2.623
   59DOPE   HN1 7484   0.479   0.858   2.543
   59DOPE   HN2 7485   0.457   0.991   2.640
   59DOPE   HN3 7486   0.612   0.952   2.587
   59DOPE   C12 7487   0.542   0.831   2.748
   59DOPE  H12A 7488   0.621   0.756   2.727
   59DOPE  H12B 7489   0.446   0.780   2.770
   59DOPE   C11 7490   0.582   0.922   2.864
   59DOPE  H11A 7491   0.675   0.975   2.833
   59DOPE  H11B 7492   0.603   0.862   2.954
   59DOPE     P 7493   0.519   1.151   2.942
   59DOPE   O13 7494   0.503   1.244   2.828
   59DOPE   O14 7495   0.655   1.146   3.000
   59DOPE   O11 7496   0.418   1.194   3.054
   59DOPE   O12 7497   0.474   1.010   2.892
   59DOPE    C1 7498   0.307   1.110   3.088
   59DOPE    HA 7499   0.266   1.147   3.184
   59DOPE    HB 7500   0.339   1.005   3.105
   59DOPE    C2 7501   0.192   1.114   2.982
   59DOPE    HS 7502   0.210   1.027   2.914
   59DOPE   O21 7503   0.201   1.237   2.908
   59DOPE   C21 7504   0.126   1.229   2.798
   59DOPE   O22 7505   0.078   1.126   2.753
   59DOPE   C22 7506   0.112   1.367   2.737
   59DOPE   H2R 7507   0.189   1.382   2.658
   59DOPE   H2S 7508   0.125   1.444   2.817
   59DOPE    C3 7509   0.053   1.098   3.051
   59DOPE    HX 7510   0.050   0.994   3.090
   59DOPE    HY 7511   4.327   1.106   2.978
   59DOPE   O31 7512   0.035   1.188   3.162
   59DOPE   C31 7513   4.350   1.310   3.130
   59DOPE   O32 7514   4.321   1.347   3.018
   59DOPE   C32 7515   4.347   1.397   3.254
   59DOPE   H2X 7516   0.093   1.405   3.297
   59DOPE   H2Y 7517   4.315   1.499   3.223
   59DOPE   C23 7518   4.328   1.384   2.678
   59DOPE   H3R 7519   4.253   1.347   2.751
   59DOPE   H3S 7520   4.320   1.323   2.586
   59DOPE   C24 7521   4.297   1.531   2.650
   59DOPE   H4R 7522   0.018   1.570   2.581
   59DOPE   H4S 7523   4.306   1.587   2.746
   59DOPE   C25 7524   4.157   1.556   2.593
   59DOPE   H5R 7525   4.136   1.665   2.594
   59DOPE   H5S 7526   4.083   1.509   2.662
   59DOPE   C26 7527   4.135   1.501   2.452
   59DOPE   H6R 7528   4.027   1.507   2.425
   59DOPE   H6S 7529   4.162   1.393   2.455
   59DOPE   C27 7530   4.218   1.566   2.339
   59DOPE   H7R 7531   4.231   1.489   2.260
   59DOPE   H7S 7532   4.319   1.594   2.375
   59DOPE   C28 7533   4.149   1.687   2.271
   59DOPE   H8R 7534   4.045   1.657   2.247
   59DOPE   H8S 7535   4.202   1.702   2.174
   59DOPE   C29 7536   4.150   1.814   2.352
   59DOPE   H9R 7537   4.132   1.801   2.459
   59DOPE  C210 7538   4.174   1.939   2.307
   59DOPE  H10R 7539   4.172   2.022   2.379
   59DOPE  C211 7540   4.197   1.981   2.164
   59DOPE  H11R 7541   4.125   2.061   2.137
   59DOPE  H11S 7542   4.179   1.897   2.093
   59DOPE  C212 7543   4.339   2.034   2.138
   59DOPE  H12R 7544   4.345   2.070   2.034
   59DOPE  H12S 7545   0.054   1.950   2.148
   59DOPE  C213 7546   0.027   2.150   2.228
   59DOPE  H13R 7547   0.129   2.181   2.197
   59DOPE  H13S 7548   0.033   2.115   2.334
   59DOPE  C214 7549   4.291   2.272   2.218
   59DOPE  H14R 7550   4.192   2.248   2.263
   59DOPE  H14S 7551   4.274   2.291   2.110
   59DOPE  C215 7552   4.346   2.400   2.281
   59DOPE  H15R 7553   0.100   2.400   2.275
   59DOPE  H15S 7554   4.311   2.486   2.219
   59DOPE  C216 7555   4.298   2.427   2.424
   59DOPE  H16R 7556   4.333   2.528   2.454
   59DOPE  H16S 7557   4.187   2.428   2.424
   59DOPE  C217 7558   4.347   2.325   2.527
   59DOPE  H17R 7559   4.308   2.225   2.501
   59DOPE  H17S 7560   4.302   2.353   2.625
   59DOPE  C218 7561   0.142   2.320   2.542
   59DOPE  H18R 7562   0.189   2.280   2.450
   59DOPE  H18S 7563   0.171   2.254   2.627
   59DOPE  H18T 7564   0.183   2.421   2.562
   59DOPE   C33 7565   4.250   1.338   3.357
   59DOPE   H3X 7566   4.296   1.249   3.406
   59DOPE   H3Y 7567   4.159   1.303   3.303
   59DOPE   C34 7568   4.203   1.437   3.465
   59DOPE   H4X 7569   4.130   1.384   3.530
   59DOPE   H4Y 7570   4.289   1.469   3.528
   59DOPE   C35 7571   4.135   1.561   3.405
   59DOPE   H5X 7572   4.077   1.527   3.316
   59DOPE   H5Y 7573   4.212   1.633   3.371
   59DOPE   C36 7574   4.036   1.631   3.499
   59DOPE   H6X 7575   3.961   1.557   3.534
   59DOPE   H6Y 7576   3.982   1.709   3.440
   59DOPE   C37 7577   4.101   1.699   3.621
   59DOPE   H7X 7578   4.158   1.623   3.678
   59DOPE   H7Y 7579   4.172   1.777   3.586
   59DOPE   C38 7580   3.996   1.762   3.715
   59DOPE   H8X 7581   4.049   1.800   3.805
   59DOPE   H8Y 7582   3.928   1.681   3.750
   59DOPE   C39 7583   3.920   1.874   3.649
   59DOPE   H9X 7584   3.973   1.971   3.645
   59DOPE  C310 7585   3.796   1.869   3.599
   59DOPE  H10X 7586   3.753   1.960   3.554
   59DOPE  C311 7587   3.706   1.748   3.592
   59DOPE  H11X 7588   3.759   1.656   3.623
   59DOPE  H11Y 7589   3.619   1.761   3.658
   59DOPE  C312 7590   3.657   1.729   3.448
   59DOPE  H12X 7591   3.743   1.714   3.380
   59DOPE  H12Y 7592   3.603   1.821   3.416
   59DOPE  C313 7593   3.562   1.610   3.436
   59DOPE  H13X 7594   3.617   1.517   3.464
   59DOPE  H13Y 7595   3.479   1.624   3.509
   59DOPE  C314 7596   3.504   1.593   3.296
   59DOPE  H14X 7597   3.587   1.580   3.223
   59DOPE  H14Y 7598   3.449   1.685   3.267
   59DOPE  C315 7599   3.410   1.472   3.283
   59DOPE  H15X 7600   3.470   1.380   3.299
   59DOPE  H15Y 7601   3.369   1.470   3.180
   59DOPE  C316 7602   3.292   1.470   3.382
   59DOPE  H16X 7603   3.331   1.459   3.486
   59DOPE  H16Y 7604   3.230   1.380   3.360
   59DOPE  C317 7605   3.202   1.594   3.374
   59DOPE  H17X 7606   3.264   1.685   3.394
   59DOPE  H17Y 7607   3.161   1.603   3.271
   59DOPE  C318 7608   3.087   1.591   3.475
   59DOPE  H18X 7609   3.028   1.685   3.468
   59DOPE  H18Y 7610   3.021   1.505   3.456
   59DOPE  H18Z 7611   3.128   1.583   3.578
   60DOPE     N 7612   2.081   1.940   2.382
   60DOPE   HN1 7613   2.018   2.018   2.351
   60DOPE   HN2 7614   2.162   1.986   2.432
   60DOPE   HN3 7615   2.121   1.891   2.299
   60DOPE   C12 7616   2.012   1.846   2.477
   60DOPE  H12A 7617   2.089   1.816   2.551
   60DOPE  H12B 7618   1.981   1.758   2.420
   60DOPE   C11 7619   1.892   1.911   2.547
   60DOPE  H11A 7620   1.924   2.001   2.602
   60DOPE  H11B 7621   1.852   1.838   2.622
   60DOPE     P 7622   1.650   1.894   2.468
   60DOPE   O13 7623   1.646   1.746   2.455
   60DOPE   O14 7624   1.561   1.969   2.377
   60DOPE   O11 7625   1.616   1.932   2.617
   60DOPE   O12 7626   1.796   1.947   2.449
   60DOPE    C1 7627   1.515   2.031   2.641
   60DOPE    HA 7628   1.478   2.019   2.745
   60DOPE    HB 7629   1.428   2.018   2.573
   60DOPE    C2 7630   1.568   2.176   2.625
   60DOPE    HS 7631   1.601   2.187   2.519
   60DOPE   O21 7632   1.678   2.189   2.714
   60DOPE   C21 7633   1.759   2.286   2.677
   60DOPE   O22 7634   1.742   2.359   2.581
   60DOPE   C22 7635   1.877   2.290   2.771
   60DOPE   H2R 7636   1.879   2.196   2.831
   60DOPE   H2S 7637   1.867   2.375   2.842
   60DOPE    C3 7638   1.455   2.280   2.653
   60DOPE    HX 7639   1.381   2.271   2.571
   60DOPE    HY 7640   1.495   2.383   2.648
   60DOPE   O31 7641   1.386   2.254   2.777
   60DOPE   C31 7642   1.438   2.312   2.884
   60DOPE   O32 7643   1.533   2.389   2.883
   60DOPE   C32 7644   1.365   2.265   3.009
   60DOPE   H2X 7645   1.261   2.236   2.983
   60DOPE   H2Y 7646   1.418   2.177   3.050
   60DOPE   C23 7647   2.007   2.297   2.690
   60DOPE   H3R 7648   2.000   2.232   2.600
   60DOPE   H3S 7649   2.088   2.255   2.753
   60DOPE   C24 7650   2.051   2.439   2.647
   60DOPE   H4R 7651   1.982   2.477   2.569
   60DOPE   H4S 7652   2.152   2.430   2.601
   60DOPE   C25 7653   2.060   2.542   2.760
   60DOPE   H5R 7654   1.958   2.571   2.792
   60DOPE   H5S 7655   2.109   2.633   2.718
   60DOPE   C26 7656   2.138   2.496   2.885
   60DOPE   H6R 7657   2.082   2.413   2.933
   60DOPE   H6S 7658   2.143   2.579   2.958
   60DOPE   C27 7659   2.281   2.447   2.856
   60DOPE   H7R 7660   2.339   2.529   2.807
   60DOPE   H7S 7661   2.278   2.361   2.785
   60DOPE   C28 7662   2.354   2.402   2.983
   60DOPE   H8R 7663   2.289   2.329   3.036
   60DOPE   H8S 7664   2.365   2.490   3.050
   60DOPE   C29 7665   2.486   2.338   2.951
   60DOPE   H9R 7666   2.479   2.237   2.907
   60DOPE  C210 7667   2.607   2.390   2.976
   60DOPE  H10R 7668   2.697   2.332   2.948
   60DOPE  C211 7669   2.635   2.526   3.033
   60DOPE  H11R 7670   2.553   2.597   3.008
   60DOPE  H11S 7671   2.728   2.568   2.988
   60DOPE  C212 7672   2.651   2.523   3.186
   60DOPE  H12R 7673   2.557   2.482   3.230
   60DOPE  H12S 7674   2.663   2.627   3.222
   60DOPE  C213 7675   2.770   2.440   3.237
   60DOPE  H13R 7676   2.863   2.475   3.186
   60DOPE  H13S 7677   2.754   2.333   3.212
   60DOPE  C214 7678   2.786   2.457   3.388
   60DOPE  H14R 7679   2.691   2.429   3.438
   60DOPE  H14S 7680   2.805   2.564   3.410
   60DOPE  C215 7681   2.900   2.374   3.450
   60DOPE  H15R 7682   2.911   2.404   3.556
   60DOPE  H15S 7683   2.995   2.399   3.397
   60DOPE  C216 7684   2.876   2.223   3.445
   60DOPE  H16R 7685   2.869   2.190   3.340
   60DOPE  H16S 7686   2.778   2.202   3.495
   60DOPE  C217 7687   2.985   2.141   3.515
   60DOPE  H17R 7688   2.950   2.036   3.523
   60DOPE  H17S 7689   2.999   2.180   3.618
   60DOPE  C218 7690   3.118   2.143   3.441
   60DOPE  H18R 7691   3.105   2.106   3.337
   60DOPE  H18S 7692   3.193   2.078   3.491
   60DOPE  H18T 7693   3.159   2.246   3.437
   60DOPE   C33 7694   1.363   2.378   3.113
   60DOPE   H3X 7695   1.300   2.461   3.076
   60DOPE   H3Y 7696   1.466   2.418   3.126
   60DOPE   C34 7697   1.314   2.335   3.252
   60DOPE   H4X 7698   1.211   2.295   3.244
   60DOPE   H4Y 7699   1.379   2.253   3.290
   60DOPE   C35 7700   1.318   2.452   3.351
   60DOPE   H5X 7701   1.250   2.532   3.314
   60DOPE   H5Y 7702   1.421   2.494   3.353
   60DOPE   C36 7703   1.278   2.417   3.495
   60DOPE   H6X 7704   1.279   2.511   3.554
   60DOPE   H6Y 7705   1.353   2.347   3.539
   60DOPE   C37 7706   1.138   2.355   3.507
   60DOPE   H7X 7707   1.072   2.398   3.429
   60DOPE   H7Y 7708   1.146   2.245   3.490
   60DOPE   C38 7709   1.074   2.383   3.644
   60DOPE   H8X 7710   1.053   2.492   3.651
   60DOPE   H8Y 7711   1.147   2.360   3.724
   60DOPE   C39 7712   0.950   2.300   3.662
   60DOPE   H9X 7713   0.968   2.197   3.697
   60DOPE  C310 7714   0.823   2.340   3.642
   60DOPE  H10X 7715   0.741   2.268   3.660
   60DOPE  C311 7716   0.777   2.474   3.593
   60DOPE  H11X 7717   0.711   2.523   3.668
   60DOPE  H11Y 7718   0.862   2.543   3.574
   60DOPE  C312 7719   0.699   2.459   3.462
   60DOPE  H12X 7720   0.614   2.388   3.477
   60DOPE  H12Y 7721   0.766   2.416   3.384
   60DOPE  C313 7722   0.644   2.592   3.411
   60DOPE  H13X 7723   0.575   2.635   3.487
   60DOPE  H13Y 7724   0.730   2.662   3.399
   60DOPE  C314 7725   0.571   2.582   3.277
   60DOPE  H14X 7726   0.483   2.516   3.287
   60DOPE  H14Y 7727   0.638   2.536   3.202
   60DOPE  C315 7728   0.528   2.719   3.224
   60DOPE  H15X 7729   0.617   2.784   3.213
   60DOPE  H15Y 7730   0.460   2.768   3.297
   60DOPE  C316 7731   0.457   2.709   3.088
   60DOPE  H16X 7732   0.366   2.646   3.099
   60DOPE  H16Y 7733   0.525   2.661   3.015
   60DOPE  C317 7734   0.416   2.847   3.034
   60DOPE  H17X 7735   0.348   2.894   3.108
   60DOPE  H17Y 7736   0.506   2.910   3.025
   60DOPE  C318 7737   0.345   2.840   2.899
   60DOPE  H18X 7738   0.321   2.943   2.863
   60DOPE  H18Y 7739   0.411   2.791   2.824
   60DOPE  H18Z 7740   0.251   2.782   2.907
   61SOL     OW 7741   3.462   3.429   1.624
   61SOL    HW1 7742   3.440   3.361   1.560
   61SOL    HW2 7743   3.430   3.510   1.586
   62SOL     OW 7744   0.102   1.667   3.907
   62SOL    HW1 7745   0.190   1.653   3.874
   62SOL    HW2 7746   0.100   1.759   3.934
   63SOL     OW 7747   1.216   0.964   2.676
   63SOL    HW1 7748   1.158   1.027   2.632
   63SOL    HW2 7749   1.238   0.901   2.608
   64SOL     OW 7750   2.248   1.273   1.713
   64SOL    HW1 7751   2.336   1.241   1.732
   64SOL    HW2 7752   2.196   1.244   1.788
   65SOL     OW 7753   1.454   0.454   1.574
   65SOL    HW1 7754   1.366   0.437   1.607
   65SOL    HW2 7755   1.445   0.530   1.516
   66SOL     OW 7756   1.044   1.629   0.833
   66SOL    HW1 7757   0.989   1.684   0.889
   66SOL    HW2 7758   1.083   1.566   0.894
   67SOL     OW 7759   0.935   0.281   4.111
   67SOL    HW1 7760   0.884   0.276   4.192
   67SOL    HW2 7761   0.870   0.289   4.042
   68SOL     OW 7762   1.446   1.683   2.278
   68SOL    HW1 7763   1.373   1.725   2.323
   68SOL    HW2 7764   1.524   1.715   2.323
   69SOL     OW 7765   1.479   0.455   4.549
   69SOL    HW1 7766   1.468   0.369   4.588
   69SOL    HW2 7767   1.486   0.438   4.455
   70SOL     OW 7768   1.361   0.114   2.047
   70SOL    HW1 7769   1.449   0.134   2.016
   70SOL    HW2 7770   1.313   0.088   1.968
   71SOL     OW 7771   0.938   0.547   4.298
   71SOL    HW1 7772   0.886   0.467   4.292
   71SOL    HW2 7773   0.938   0.582   4.208
   72SOL     OW 7774   1.647   0.407   1.771
   72SOL    HW1 7775   1.578   0.422   1.706
   72SOL    HW2 7776   1.695   0.489   1.773
   73SOL     OW 7777   0.754   0.985   2.121
   73SOL    HW1 7778   0.671   1.017   2.157
   73SOL    HW2 7779   0.821   1.029   2.174
   74SOL     OW 7780   2.026   1.403   1.063
   74SOL    HW1 7781   2.105   1.381   1.113
   74SOL    HW2 7782   1.997   1.487   1.099
   75SOL     OW 7783   1.631   1.205   2.798
   75SOL    HW1 7784   1.569   1.135   2.817
   75SOL    HW2 7785   1.579   1.286   2.804
   76SOL     OW 7786   3.489   3.812   3.207
   76SOL    HW1 7787   3.436   3.787   3.282
   76SOL    HW2 7788   3.568   3.851   3.245
   77SOL     OW 7789   1.086   1.483   1.082
   77SOL    HW1 7790   1.116   1.398   1.112
   77SOL    HW2 7791   1.071   1.533   1.162
   78SOL     OW 7792   1.052   1.571   3.776
   78SOL    HW1 7793   1.097   1.616   3.705
   78SOL    HW2 7794   1.063   1.478   3.757
   79SOL     OW 7795   1.661   1.291   2.520
   79SOL    HW1 7796   1.701   1.377   2.507
   79SOL    HW2 7797   1.690   1.263   2.606
   80SOL     OW 7798   1.329   0.851   4.202
   80SOL    HW1 7799   1.356   0.867   4.292
   80SOL    HW2 7800   1.286   0.766   4.204
   81SOL     OW 7801   2.060   1.258   3.955
   81SOL    HW1 7802   2.097   1.193   3.895
   81SOL    HW2 7803   2.115   1.253   4.033
   82SOL     OW 7804   1.781   0.832   2.065
   82SOL    HW1 7805   1.756   0.922   2.044
   82SOL    HW2 7806   1.850   0.811   2.002
   83SOL     OW 7807   0.961   1.588   2.111
   83SOL    HW1 7808   1.015   1.570   2.035
   83SOL    HW2 7809   0.985   1.677   2.137
   84SOL     OW 7810   1.027   0.243   0.797
   84SOL    HW1 7811   1.106   0.215   0.751
   84SOL    HW2 7812   0.964   0.262   0.727
   85SOL     OW 7813   0.690   0.846   1.287
   85SOL    HW1 7814   0.657   0.818   1.372
   85SOL    HW2 7815   0.615   0.888   1.244
   86SOL     OW 7816   1.443   1.375   4.314
   86SOL    HW1 7817   1.472   1.429   4.240
   86SOL    HW2 7818   1.382   1.312   4.276
   87SOL     OW 7819   0.749   1.260   2.713
   87SOL    HW1 7820   0.657   1.263   2.739
   87SOL    HW2 7821   0.748   1.213   2.629
   88SOL     OW 7822   0.992   0.859   0.369
   88SOL    HW1 7823   1.073   0.812   0.347
   88SOL    HW2 7824   0.954   0.809   0.441
   89SOL     OW 7825   1.956   1.551   2.789
   89SOL    HW1 7826   1.870   1.590   2.773
   89SOL    HW2 7827   1.938   1.461   2.813
   90SOL     OW 7828   0.478   1.221   1.240
   90SOL    HW1 7829   0.499   1.166   1.164
   90SOL    HW2 7830   0.540   1.193   1.307
   91SOL     OW 7831   0.990   1.574   1.731
   91SOL    HW1 7832   0.904   1.540   1.755
   91SOL    HW2 7833   1.047   1.549   1.803
   92SOL     OW 7834   0.830   1.103   3.363
   92SOL    HW1 7835   0.843   1.061   3.278
   92SOL    HW2 7836   0.736   1.118   3.368
   93SOL     OW 7837   2.489   1.821   2.479
   93SOL    HW1 7838   2.537   1.795   2.401
   93SOL    HW2 7839   2.412   1.765   2.481
   94SOL     OW 7840   1.360   0.262   0.267
   94SOL    HW1 7841   1.274   0.221   0.267
   94SOL    HW2 7842   1.371   0.295   0.357
   95SOL     OW 7843   0.865   1.092   4.180
   95SOL    HW1 7844   0.866   1.111   4.086
   95SOL    HW2 7845   0.782   1.130   4.210
   96SOL     OW 7846   1.329   0.677   4.595
   96SOL    HW1 7847   1.388   0.602   4.592
   96SOL    HW2 7848   1.246   0.643   4.561
   97SOL     OW 7849   1.892   0.223   4.018
   97SOL    HW1 7850   1.841   0.145   3.996
   97SOL    HW2 7851   1.840   0.296   3.984
   98SOL     OW 7852   0.943   1.573   4.564
   98SOL    HW1 7853   0.920   1.650   4.511
   98SOL    HW2 7854   1.001   1.522   4.507
   99SOL     OW 7855   1.854   0.730   2.522
   99SOL    HW1 7856   1.916   0.724   2.594
   99SOL    HW2 7857   1.902   0.694   2.447
  100SOL     OW 7858   0.234   1.402   1.345
  100SOL    HW1 7859   0.192   1.321   1.316
  100SOL    HW2 7860   0.195   1.470   1.290
  101SOL     OW 7861   2.123   1.163   1.937
  101SOL    HW1 7862   2.179   1.189   2.010
  101SOL    HW2 7863   2.036   1.196   1.960
  102SOL     OW 7864   1.746   0.912   2.338
  102SOL    HW1 7865   1.784   0.855   2.406
  102SOL    HW2 7866   1.771   0.870   2.256
  103SOL     OW 7867   1.326   1.876   3.083
  103SOL    HW1 7868   1.380   1.846   3.010
  103SOL    HW2 7869   1.387   1.916   3.144
  104SOL     OW 7870   3.106   3.873   2.791
  104SOL    HW1 7871   3.134   3.801   2.734
  104SOL    HW2 7872   3.065   3.830   2.866
  105SOL     OW 7873   1.587   0.195   1.921
  105SOL    HW1 7874   1.677   0.170   1.939
  105SOL    HW2 7875   1.594   0.270   1.863
  106SOL     OW 7876   1.056   1.007   3.738
  106SOL    HW1 7877   1.026   0.966   3.657
  106SOL    HW2 7878   1.151   0.996   3.737
  107SOL     OW 7879   2.532   0.102   3.256
  107SOL    HW1 7880   2.524   0.190   3.220
  107SOL    HW2 7881   2.451   0.058   3.231
  108SOL     OW 7882   0.823   1.493   1.056
  108SOL    HW1 7883   0.812   1.586   1.038
  108SOL    HW2 7884   0.917   1.482   1.071
  109SOL     OW 7885   1.653   1.414   1.439
  109SOL    HW1 7886   1.570   1.380   1.473
  109SOL    HW2 7887   1.637   1.508   1.427
  110SOL     OW 7888   0.300   0.897   0.831
  110SOL    HW1 7889   0.352   0.962   0.879
  110SOL    HW2 7890   0.286   0.936   0.745
  111SOL     OW 7891   1.063   1.083   4.359
  111SOL    HW1 7892   0.995   1.094   4.293
  111SOL    HW2 7893   1.054   0.992   4.388
  112SOL     OW 7894   2.179   1.264   2.682
  112SOL    HW1 7895   2.186   1.200   2.753
  112SOL    HW2 7896   2.241   1.333   2.706
  113SOL     OW 7897   1.438   1.019   2.841
  113SOL    HW1 7898   1.355   1.008   2.795
  113SOL    HW2 7899   1.414   1.044   2.930
  114SOL     OW 7900   1.747   0.644   0.384
  114SOL    HW1 7901   1.679   0.679   0.442
  114SOL    HW2 7902   1.829   0.659   0.432
  115SOL     OW 7903   2.879   4.157   2.984
  115SOL    HW1 7904   2.801   4.157   3.040
  115SOL    HW2 7905   2.952   4.173   3.044
  116SOL     OW 7906   0.811   1.119   1.893
  116SOL    HW1 7907   0.800   1.057   1.964
  116SOL    HW2 7908   0.892   1.166   1.914
  117SOL     OW 7909   1.812   0.172   0.796
  117SOL    HW1 7910   1.903   0.197   0.811
  117SOL    HW2 7911   1.761   0.237   0.845
  118SOL     OW 7912   2.287   1.461   1.522
  118SOL    HW1 7913   2.265   1.391   1.585
  118SOL    HW2 7914   2.209   1.470   1.468
  119SOL     OW 7915   1.057   1.371   2.235
  119SOL    HW1 7916   1.147   1.391   2.260
  119SOL    HW2 7917   1.024   1.451   2.195
  120SOL     OW 7918   1.307   0.534   0.206
  120SOL    HW1 7919   1.231   0.515   0.152
  120SOL    HW2 7920   1.344   0.448   0.227
  121SOL     OW 7921   2.523   0.727   0.655
  121SOL    HW1 7922   2.551   0.637   0.642
  121SOL    HW2 7923   2.603   0.774   0.678
  122SOL     OW 7924   1.904   1.042   3.280
  122SOL    HW1 7925   1.984   1.071   3.324
  122SOL    HW2 7926   1.834   1.064   3.341
  123SOL     OW 7927   0.589   1.859   2.912
  123SOL    HW1 7928   0.657   1.832   2.973
  123SOL    HW2 7929   0.635   1.879   2.831
  124SOL     OW 7930   1.192   1.758   1.997
  124SOL    HW1 7931   1.133   1.787   2.067
  124SOL    HW2 7932   1.238   1.837   1.969
  125SOL     OW 7933   0.878   1.207   1.243
  125SOL    HW1 7934   0.831   1.289   1.256
  125SOL    HW2 7935   0.838   1.168   1.165
  126SOL     OW 7936   1.586   0.134   4.450
  126SOL    HW1 7937   1.513   0.155   4.391
  126SOL    HW2 7938   1.551   0.152   4.537
  127SOL     OW 7939   1.397   0.332   2.547
  127SOL    HW1 7940   1.386   0.244   2.585
  127SOL    HW2 7941   1.461   0.374   2.603
  128SOL     OW 7942   2.457   0.825   2.991
  128SOL    HW1 7943   2.546   0.792   3.000
  128SOL    HW2 7944   2.405   0.770   3.049
  129SOL     OW 7945   1.859   1.919   1.760
  129SOL    HW1 7946   1.874   2.009   1.732
  129SOL    HW2 7947   1.876   1.920   1.854
  130SOL     OW 7948   1.634   2.234   0.948
  130SOL    HW1 7949   1.593   2.157   0.989
  130SOL    HW2 7950   1.724   2.233   0.981
  131SOL     OW 7951   1.296   0.610   0.654
  131SOL    HW1 7952   1.377   0.609   0.706
  131SOL    HW2 7953   1.287   0.702   0.627
  132SOL     OW 7954   0.572   1.596   1.942
  132SOL    HW1 7955   0.601   1.597   2.034
  132SOL    HW2 7956   0.478   1.613   1.947
  133SOL     OW 7957   3.685   3.919   2.457
  133SOL    HW1 7958   3.614   3.951   2.513
  133SOL    HW2 7959   3.737   3.997   2.438
  134SOL     OW 7960   1.392   1.258   2.492
  134SOL    HW1 7961   1.483   1.277   2.516
  134SOL    HW2 7962   1.342   1.274   2.572
  135SOL     OW 7963   0.979   0.483   2.346
  135SOL    HW1 7964   1.024   0.403   2.374
  135SOL    HW2 7965   0.974   0.536   2.426
  136SOL     OW 7966   1.760   1.341   1.035
  136SOL    HW1 7967   1.855   1.341   1.042
  136SOL    HW2 7968   1.731   1.411   1.093
  137SOL     OW 7969   2.273   1.664   2.403
  137SOL    HW1 7970   2.277   1.575   2.367
  137SOL    HW2 7971   2.273   1.721   2.327
  138SOL     OW 7972   1.284   0.107   3.341
  138SOL    HW1 7973   1.278   0.182   3.282
  138SOL    HW2 7974   1.336   0.139   3.415
  139SOL     OW 7975   2.916   1.120   1.575
  139SOL    HW1 7976   2.920   1.040   1.627
  139SOL    HW2 7977   2.839   1.167   1.607
  140SOL     OW 7978   1.875   0.696   3.387
  140SOL    HW1 7979   1.863   0.602   3.372
  140SOL    HW2 7980   1.812   0.738   3.329
  141SOL     OW 7981   1.964   0.656   2.286
  141SOL    HW1 7982   1.948   0.586   2.223
  141SOL    HW2 7983   1.998   0.728   2.234
  142SOL     OW 7984   1.561   0.759   1.569
  142SOL    HW1 7985   1.491   0.735   1.509
  142SOL    HW2 7986   1.566   0.855   1.562
  143SOL     OW 7987   1.149   0.292   4.367
  143SOL    HW1 7988   1.234   0.264   4.335
  143SOL    HW2 7989   1.092   0.291   4.290
  144SOL     OW 7990   2.028   0.822   0.102
  144SOL    HW1 7991   2.053   0.892   0.042
  144SOL    HW2 7992   2.064   0.849   0.187
  145SOL     OW 7993   0.957   0.923   0.110
  145SOL    HW1 7994   0.876   0.886   0.076
  145SOL    HW2 7995   0.959   0.896   0.202
  146SOL     OW 7996   1.034   0.296   1.062
  146SOL    HW1 7997   0.956   0.350   1.071
  146SOL    HW2 7998   1.031   0.263   0.972
  147SOL     OW 7999   2.999   3.734   0.362
  147SOL    HW1 8000   2.948   3.814   0.373
  147SOL    HW2 8001   3.035   3.716   0.449
  148SOL     OW 8002   1.080   0.249   1.335
  148SOL    HW1 8003   0.992   0.238   1.370
  148SOL    HW2 8004   1.068   0.245   1.240
  149SOL     OW 8005   0.602   0.585   2.960
  149SOL    HW1 8006   0.577   0.558   2.872
  149SOL    HW2 8007   0.625   0.504   3.005
  150SOL     OW 8008   0.974   0.988   0.744
  150SOL    HW1 8009   1.006   1.074   0.719
  150SOL    HW2 8010   0.878   0.997   0.741
  151SOL     OW 8011   0.499   1.763   3.785
  151SOL    HW1 8012   0.569   1.734   3.727
  151SOL    HW2 8013   0.544   1.808   3.857
  152SOL     OW 8014   1.263   2.273   2.055
  152SOL    HW1 8015   1.275   2.300   1.964
  152SOL    HW2 8016   1.290   2.181   2.055
  153SOL     OW 8017   0.564   1.155   3.329
  153SOL    HW1 8018   0.565   1.065   3.295
  153SOL    HW2 8019   0.476   1.187   3.309
  154SOL     OW 8020   0.898   1.297   0.862
  154SOL    HW1 8021   0.864   1.371   0.913
  154SOL    HW2 8022   0.991   1.315   0.853
  155SOL     OW 8023   0.831   1.561   3.221
  155SOL    HW1 8024   0.817   1.551   3.315
  155SOL    HW2 8025   0.807   1.476   3.183
  156SOL     OW 8026   0.890   1.739   1.539
  156SOL    HW1 8027   0.803   1.698   1.541
  156SOL    HW2 8028   0.938   1.696   1.609
  157SOL     OW 8029   1.522   0.629   2.870
  157SOL    HW1 8030   1.434   0.621   2.833
  157SOL    HW2 8031   1.507   0.656   2.961
  158SOL     OW 8032   0.171   0.737   2.452
  158SOL    HW1 8033   0.254   0.705   2.487
  158SOL    HW2 8034   0.138   0.663   2.400
  159SOL     OW 8035   1.453   0.779   3.866
  159SOL    HW1 8036   1.495   0.722   3.801
  159SOL    HW2 8037   1.510   0.774   3.942
  160SOL     OW 8038   3.315   4.004   2.241
  160SOL    HW1 8039   3.354   3.919   2.263
  160SOL    HW2 8040   3.389   4.056   2.210
  161SOL     OW 8041   1.111   1.816   1.101
  161SOL    HW1 8042   1.017   1.802   1.092
  161SOL    HW2 8043   1.119   1.904   1.137
  162SOL     OW 8044   1.485   1.433   2.793
  162SOL    HW1 8045   1.478   1.459   2.701
  162SOL    HW2 8046   1.398   1.450   2.830
  163SOL     OW 8047   1.156   1.382   0.514
  163SOL    HW1 8048   1.109   1.404   0.434
  163SOL    HW2 8049   1.228   1.325   0.484
  164SOL     OW 8050   0.958   0.651   4.047
  164SOL    HW1 8051   1.039   0.678   4.005
  164SOL    HW2 8052   0.890   0.670   3.983
  165SOL     OW 8053   0.409   0.749   3.074
  165SOL    HW1 8054   0.339   0.761   3.010
  165SOL    HW2 8055   0.470   0.688   3.032
  166SOL     OW 8056   1.370   1.236   3.693
  166SOL    HW1 8057   1.360   1.142   3.705
  166SOL    HW2 8058   1.429   1.245   3.618
  167SOL     OW 8059   1.222   0.978   2.093
  167SOL    HW1 8060   1.302   0.955   2.045
  167SOL    HW2 8061   1.254   1.008   2.178
  168SOL     OW 8062   1.443   0.215   4.680
  168SOL    HW1 8063   1.439   0.231   0.092
  168SOL    HW2 8064   1.354   0.190   4.656
  169SOL     OW 8065   2.792   0.778   2.659
  169SOL    HW1 8066   2.844   0.798   2.581
  169SOL    HW2 8067   2.755   0.691   2.642
  170SOL     OW 8068   1.296   0.596   2.715
  170SOL    HW1 8069   1.296   0.650   2.636
  170SOL    HW2 8070   1.256   0.513   2.688
  171SOL     OW 8071   1.469   0.972   1.954
  171SOL    HW1 8072   1.553   1.015   1.970
  171SOL    HW2 8073   1.493   0.886   1.919
  172SOL     OW 8074   1.705   0.156   3.169
  172SOL    HW1 8075   1.695   0.121   3.258
  172SOL    HW2 8076   1.664   0.242   3.173
  173SOL     OW 8077   1.179   0.503   1.330
  173SOL    HW1 8078   1.160   0.409   1.339
  173SOL    HW2 8079   1.156   0.523   1.239
  174SOL     OW 8080   0.853   1.286   1.608
  174SOL    HW1 8081   0.928   1.234   1.636
  174SOL    HW2 8082   0.819   1.326   1.688
  175SOL     OW 8083   2.278   0.659   3.110
  175SOL    HW1 8084   2.283   0.584   3.169
  175SOL    HW2 8085   2.195   0.702   3.133
  176SOL     OW 8086   0.643   1.876   1.200
  176SOL    HW1 8087   0.629   1.794   1.246
  176SOL    HW2 8088   0.566   1.930   1.222
  177SOL     OW 8089   1.894   0.485   1.362
  177SOL    HW1 8090   1.863   0.574   1.382
  177SOL    HW2 8091   1.818   0.429   1.377
  178SOL     OW 8092   1.075   1.969   3.726
  178SOL    HW1 8093   1.143   2.036   3.741
  178SOL    HW2 8094   1.121   1.898   3.680
  179SOL     OW 8095   1.266   2.143   3.796
  179SOL    HW1 8096   1.356   2.112   3.810
  179SOL    HW2 8097   1.233   2.159   3.884
  180SOL     OW 8098   0.853   1.275   2.376
  180SOL    HW1 8099   0.922   1.304   2.316
  180SOL    HW2 8100   0.787   1.344   2.372
  181SOL     OW 8101   0.720   1.324   3.164
  181SOL    HW1 8102   0.699   1.252   3.104
  181SOL    HW2 8103   0.687   1.295   3.249
  182SOL     OW 8104   1.965   1.099   3.022
  182SOL    HW1 8105   1.934   1.088   3.112
  182SOL    HW2 8106   1.937   1.019   2.977
  183SOL     OW 8107   0.415   0.993   1.444
  183SOL    HW1 8108   0.466   0.922   1.483
  183SOL    HW2 8109   0.420   0.976   1.350
  184SOL     OW 8110   2.288   0.616   0.756
  184SOL    HW1 8111   2.222   0.685   0.764
  184SOL    HW2 8112   2.366   0.661   0.724
  185SOL     OW 8113   1.280   0.413   0.954
  185SOL    HW1 8114   1.323   0.453   1.030
  185SOL    HW2 8115   1.201   0.372   0.991
  186SOL     OW 8116   2.486   1.981   2.920
  186SOL    HW1 8117   2.541   1.961   2.996
  186SOL    HW2 8118   2.534   1.946   2.845
  187SOL     OW 8119   0.404   0.619   1.271
  187SOL    HW1 8120   0.325   0.670   1.291
  187SOL    HW2 8121   0.427   0.577   1.354
  188SOL     OW 8122   1.255   0.775   0.323
  188SOL    HW1 8123   1.297   0.824   0.253
  188SOL    HW2 8124   1.270   0.683   0.301
  189SOL     OW 8125   1.938   1.927   2.029
  189SOL    HW1 8126   1.930   1.851   2.086
  189SOL    HW2 8127   2.026   1.921   1.992
  190SOL     OW 8128   0.818   0.471   1.108
  190SOL    HW1 8129   0.746   0.522   1.071
  190SOL    HW2 8130   0.795   0.459   1.200
  191SOL     OW 8131   2.739   0.864   2.908
  191SOL    HW1 8132   2.692   0.945   2.888
  191SOL    HW2 8133   2.770   0.833   2.824
  192SOL     OW 8134   4.012   3.740   1.503
  192SOL    HW1 8135   4.006   3.714   1.411
  192SOL    HW2 8136   4.070   3.817   1.503
  193SOL     OW 8137   1.498   1.370   3.228
  193SOL    HW1 8138   1.411   1.399   3.254
  193SOL    HW2 8139   1.528   1.437   3.167
  194SOL     OW 8140   2.446   0.332   3.115
  194SOL    HW1 8141   2.389   0.377   3.178
  194SOL    HW2 8142   2.508   0.399   3.087
  195SOL     OW 8143   2.115   0.134   0.593
  195SOL    HW1 8144   2.157   0.106   0.511
  195SOL    HW2 8145   2.170   0.206   0.625
  196SOL     OW 8146   0.893   1.002   1.423
  196SOL    HW1 8147   0.832   0.941   1.381
  196SOL    HW2 8148   0.891   1.080   1.368
  197SOL     OW 8149   0.843   1.006   3.106
  197SOL    HW1 8150   0.827   0.914   3.085
  197SOL    HW2 8151   0.769   1.052   3.067
  198SOL     OW 8152   1.603   1.729   4.220
  198SOL    HW1 8153   1.614   1.801   4.158
  198SOL    HW2 8154   1.587   1.652   4.164
  199SOL     OW 8155   1.392   2.089   4.560
  199SOL    HW1 8156   1.472   2.118   4.516
  199SOL    HW2 8157   1.389   2.140   4.641
  200SOL     OW 8158   1.892   0.674   4.239
  200SOL    HW1 8159   1.964   0.663   4.301
  200SOL    HW2 8160   1.817   0.700   4.294
  201SOL     OW 8161   1.216   1.258   4.563
  201SOL    HW1 8162   1.230   1.246   4.657
  201SOL    HW2 8163   1.256   1.182   4.523
  202SOL     OW 8164   2.738   0.461   1.817
  202SOL    HW1 8165   2.763   0.376   1.780
  202SOL    HW2 8166   2.758   0.525   1.749
  203SOL     OW 8167   1.693   0.379   3.929
  203SOL    HW1 8168   1.636   0.362   3.854
  203SOL    HW2 8169   1.708   0.473   3.926
  204SOL     OW 8170   1.265   0.064   2.296
  204SOL    HW1 8171   1.333   0.027   2.352
  204SOL    HW2 8172   1.307   0.076   2.211
  205SOL     OW 8173   2.181   1.560   2.984
  205SOL    HW1 8174   2.243   1.625   2.951
  205SOL    HW2 8175   2.106   1.565   2.925
  206SOL     OW 8176   1.117   0.964   4.060
  206SOL    HW1 8177   1.194   0.953   4.115
  206SOL    HW2 8178   1.119   1.055   4.033
  207SOL     OW 8179   0.605   1.766   2.383
  207SOL    HW1 8180   0.600   1.707   2.307
  207SOL    HW2 8181   0.694   1.802   2.379
  208SOL     OW 8182   2.102   1.831   2.809
  208SOL    HW1 8183   2.150   1.760   2.766
  208SOL    HW2 8184   2.160   1.907   2.801
  209SOL     OW 8185   1.371   0.249   0.744
  209SOL    HW1 8186   1.338   0.309   0.811
  209SOL    HW2 8187   1.350   0.293   0.661
  210SOL     OW 8188   2.026   1.383   3.230
  210SOL    HW1 8189   2.034   1.291   3.204
  210SOL    HW2 8190   2.061   1.386   3.319
  211SOL     OW 8191   0.205   0.803   1.306
  211SOL    HW1 8192   0.187   0.866   1.376
  211SOL    HW2 8193   0.168   0.844   1.227
  212SOL     OW 8194   2.233   1.260   4.169
  212SOL    HW1 8195   2.316   1.305   4.152
  212SOL    HW2 8196   2.189   1.314   4.233
  213SOL     OW 8197   4.157   3.896   1.222
  213SOL    HW1 8198   4.166   3.938   1.308
  213SOL    HW2 8199   4.108   3.815   1.239
  214SOL     OW 8200   2.480   4.355   1.752
  214SOL    HW1 8201   2.507   4.320   1.837
  214SOL    HW2 8202   2.561   4.357   1.700
  215SOL     OW 8203   1.382   0.879   0.814
  215SOL    HW1 8204   1.448   0.941   0.785
  215SOL    HW2 8205   1.320   0.875   0.741
  216SOL     OW 8206   2.961   4.100   2.727
  216SOL    HW1 8207   2.923   4.128   2.810
  216SOL    HW2 8208   2.998   4.013   2.746
  217SOL     OW 8209   1.348   0.457   3.052
  217SOL    HW1 8210   1.267   0.503   3.075
  217SOL    HW2 8211   1.328   0.416   2.967
  218SOL     OW 8212   1.437   1.694   3.330
  218SOL    HW1 8213   1.444   1.787   3.309
  218SOL    HW2 8214   1.522   1.657   3.306
  219SOL     OW 8215   0.970   1.116   2.798
  219SOL    HW1 8216   0.897   1.170   2.768
  219SOL    HW2 8217   0.991   1.149   2.885
  220SOL     OW 8218   0.818   1.424   2.919
  220SOL    HW1 8219   0.796   1.370   2.843
  220SOL    HW2 8220   0.755   1.397   2.986
  221SOL     OW 8221   2.129   1.126   3.394
  221SOL    HW1 8222   2.156   1.167   3.476
  221SOL    HW2 8223   2.210   1.113   3.345
  222SOL     OW 8224   1.988   0.799   1.880
  222SOL    HW1 8225   2.052   0.728   1.890
  222SOL    HW2 8226   2.025   0.855   1.812
  223SOL     OW 8227   1.922   0.952   3.790
  223SOL    HW1 8228   1.934   0.904   3.871
  223SOL    HW2 8229   2.004   0.998   3.776
  224SOL     OW 8230   2.095   0.990   1.712
  224SOL    HW1 8231   2.183   0.987   1.674
  224SOL    HW2 8232   2.103   1.051   1.786
  225SOL     OW 8233   2.102   0.297   3.722
  225SOL    HW1 8234   2.065   0.375   3.762
  225SOL    HW2 8235   2.132   0.325   3.636
  226SOL     OW 8236   1.722   1.614   3.392
  226SOL    HW1 8237   1.719   1.709   3.382
  226SOL    HW2 8238   1.806   1.598   3.435
  227SOL     OW 8239   2.394   0.245   4.010
  227SOL    HW1 8240   2.485   0.230   3.981
  227SOL    HW2 8241   2.380   0.338   3.997
  228SOL     OW 8242   2.077   0.877   1.229
  228SOL    HW1 8243   2.135   0.922   1.291
  228SOL    HW2 8244   2.020   0.946   1.195
  229SOL     OW 8245   1.791   0.636   1.777
  229SOL    HW1 8246   1.710   0.681   1.800
  229SOL    HW2 8247   1.860   0.694   1.811
  230SOL     OW 8248   2.131   0.107   1.152
  230SOL    HW1 8249   2.094   0.179   1.101
  230SOL    HW2 8250   2.225   0.109   1.133
  231SOL     OW 8251   0.728   1.017   1.655
  231SOL    HW1 8252   0.754   1.058   1.737
  231SOL    HW2 8253   0.810   0.999   1.609
  232SOL     OW 8254   1.897   0.517   1.090
  232SOL    HW1 8255   1.911   0.488   1.180
  232SOL    HW2 8256   1.982   0.549   1.061
  233SOL     OW 8257   1.550   1.287   0.508
  233SOL    HW1 8258   1.579   1.352   0.444
  233SOL    HW2 8259   1.472   1.248   0.468
  234SOL     OW 8260   1.141   1.248   1.212
  234SOL    HW1 8261   1.049   1.229   1.229
  234SOL    HW2 8262   1.181   1.162   1.202
  235SOL     OW 8263   1.373   1.506   4.541
  235SOL    HW1 8264   1.310   1.441   4.575
  235SOL    HW2 8265   1.405   1.467   4.460
  236SOL     OW 8266   1.114   1.413   1.543
  236SOL    HW1 8267   1.062   1.467   1.603
  236SOL    HW2 8268   1.108   1.325   1.579
  237SOL     OW 8269   1.408   1.437   0.711
  237SOL    HW1 8270   1.465   1.393   0.648
  237SOL    HW2 8271   1.412   1.529   0.687
  238SOL     OW 8272   1.816   0.413   2.998
  238SOL    HW1 8273   1.898   0.416   3.048
  238SOL    HW2 8274   1.843   0.413   2.906
  239SOL     OW 8275   1.866   1.592   3.145
  239SOL    HW1 8276   1.926   1.519   3.159
  239SOL    HW2 8277   1.801   1.583   3.215
  240SOL     OW 8278   1.829   0.439   3.321
  240SOL    HW1 8279   1.814   0.395   3.404
  240SOL    HW2 8280   1.747   0.431   3.273
  241SOL     OW 8281   1.919   1.150   0.820
  241SOL    HW1 8282   1.916   1.075   0.762
  241SOL    HW2 8283   1.877   1.221   0.771
  242SOL     OW 8284   0.142   1.143   1.536
  242SOL    HW1 8285   0.146   1.054   1.571
  242SOL    HW2 8286   0.149   1.132   1.441
  243SOL     OW 8287   2.534   1.050   2.863
  243SOL    HW1 8288   2.501   1.126   2.911
  243SOL    HW2 8289   2.498   0.975   2.909
  244SOL     OW 8290   2.358   1.378   2.872
  244SOL    HW1 8291   2.294   1.434   2.915
  244SOL    HW2 8292   2.378   1.310   2.937
  245SOL     OW 8293   1.294   0.764   3.521
  245SOL    HW1 8294   1.220   0.729   3.472
  245SOL    HW2 8295   1.371   0.731   3.475
  246SOL     OW 8296   2.301   2.028   2.524
  246SOL    HW1 8297   2.383   1.979   2.518
  246SOL    HW2 8298   2.292   2.049   2.617
  247SOL     OW 8299   1.604   0.133   0.625
  247SOL    HW1 8300   1.521   0.168   0.656
  247SOL    HW2 8301   1.662   0.136   0.701
  248SOL     OW 8302   1.056   0.354   2.009
  248SOL    HW1 8303   1.144   0.366   2.045
  248SOL    HW2 8304   1.033   0.264   2.031
  249SOL     OW 8305   2.540   0.883   2.628
  249SOL    HW1 8306   2.528   0.953   2.691
  249SOL    HW2 8307   2.632   0.858   2.638
  250SOL     OW 8308   1.615   1.580   0.532
  250SOL    HW1 8309   1.625   1.618   0.445
  250SOL    HW2 8310   1.546   1.631   0.573
  251SOL     OW 8311   1.139   2.072   1.202
  251SOL    HW1 8312   1.054   2.114   1.194
  251SOL    HW2 8313   1.201   2.145   1.207
  252SOL     OW 8314   0.946   2.084   0.394
  252SOL    HW1 8315   0.916   2.108   0.482
  252SOL    HW2 8316   1.035   2.120   0.389
  253SOL     OW 8317   1.666   0.754   4.376
  253SOL    HW1 8318   1.688   0.694   4.447
  253SOL    HW2 8319   1.586   0.798   4.404
  254SOL     OW 8320   3.426   3.655   2.501
  254SOL    HW1 8321   3.463   3.690   2.582
  254SOL    HW2 8322   3.331   3.662   2.512
  255SOL     OW 8323   0.962   0.220   0.080
  255SOL    HW1 8324   0.879   0.220   0.033
  255SOL    HW2 8325   0.939   0.206   0.172
  256SOL     OW 8326   1.277   0.765   2.499
  256SOL    HW1 8327   1.358   0.790   2.454
  256SOL    HW2 8328   1.219   0.735   2.429
  257SOL     OW 8329   1.297   4.198   3.396
  257SOL    HW1 8330   1.210   4.162   3.377
  257SOL    HW2 8331   1.289   4.292   3.375
  258SOL     OW 8332   1.096   0.868   3.105
  258SOL    HW1 8333   1.009   0.906   3.096
  258SOL    HW2 8334   1.120   0.842   3.016
  259SOL     OW 8335   1.998   0.181   1.661
  259SOL    HW1 8336   2.088   0.152   1.648
  259SOL    HW2 8337   2.000   0.274   1.641
  260SOL     OW 8338   1.934   0.959   0.617
  260SOL    HW1 8339   2.006   1.010   0.579
  260SOL    HW2 8340   1.859   0.978   0.560
  261SOL     OW 8341   1.538   1.561   3.040
  261SOL    HW1 8342   1.544   1.501   2.966
  261SOL    HW2 8343   1.498   1.640   3.004
  262SOL     OW 8344   1.474   1.774   2.868
  262SOL    HW1 8345   1.558   1.757   2.825
  262SOL    HW2 8346   1.409   1.762   2.799
  263SOL     OW 8347   0.860   2.008   1.492
  263SOL    HW1 8348   0.795   2.043   1.554
  263SOL    HW2 8349   0.861   1.914   1.511
  264SOL     OW 8350   1.607   1.446   0.247
  264SOL    HW1 8351   1.670   1.419   0.181
  264SOL    HW2 8352   1.626   1.539   0.262
  265SOL     OW 8353   0.772   1.425   0.464
  265SOL    HW1 8354   0.723   1.482   0.523
  265SOL    HW2 8355   0.705   1.386   0.407
  266SOL     OW 8356   1.538   0.231   2.302
  266SOL    HW1 8357   1.497   0.282   2.372
  266SOL    HW2 8358   1.524   0.139   2.327
  267SOL     OW 8359   1.078   1.141   2.499
  267SOL    HW1 8360   1.004   1.180   2.452
  267SOL    HW2 8361   1.143   1.124   2.432
  268SOL     OW 8362   1.324   0.775   1.061
  268SOL    HW1 8363   1.363   0.688   1.066
  268SOL    HW2 8364   1.344   0.805   0.973
  269SOL     OW 8365   2.569   0.740   3.327
  269SOL    HW1 8366   2.627   0.746   3.251
  269SOL    HW2 8367   2.623   0.705   3.397
  270SOL     OW 8368   1.822   0.055   4.335
  270SOL    HW1 8369   1.814   4.320   4.364
  270SOL    HW2 8370   1.745   0.098   4.372
  271SOL     OW 8371   2.652   3.676   1.602
  271SOL    HW1 8372   2.734   3.632   1.578
  271SOL    HW2 8373   2.613   3.620   1.669
  272SOL     OW 8374   3.464   3.781   2.260
  272SOL    HW1 8375   3.540   3.747   2.213
  272SOL    HW2 8376   3.470   3.743   2.347
  273SOL     OW 8377   2.645   3.715   1.965
  273SOL    HW1 8378   2.679   3.784   2.021
  273SOL    HW2 8379   2.723   3.680   1.921
  274SOL     OW 8380   1.391   0.394   3.355
  274SOL    HW1 8381   1.457   0.381   3.287
  274SOL    HW2 8382   1.412   0.328   3.422
  275SOL     OW 8383   1.600   2.167   4.397
  275SOL    HW1 8384   1.692   2.158   4.373
  275SOL    HW2 8385   1.554   2.173   4.313
  276SOL     OW 8386   1.479   2.145   4.151
  276SOL    HW1 8387   1.525   2.072   4.108
  276SOL    HW2 8388   1.406   2.104   4.197
  277SOL     OW 8389   0.364   1.142   2.628
  277SOL    HW1 8390   0.402   1.180   2.707
  277SOL    HW2 8391   0.414   1.181   2.556
  278SOL     OW 8392   1.208   1.290   2.689
  278SOL    HW1 8393   1.149   1.239   2.634
  278SOL    HW2 8394   1.173   1.280   2.778
  279SOL     OW 8395   1.592   0.619   3.691
  279SOL    HW1 8396   1.687   0.619   3.704
  279SOL    HW2 8397   1.569   0.526   3.687
  280SOL     OW 8398   0.999   0.821   4.463
  280SOL    HW1 8399   0.952   0.808   4.380
  280SOL    HW2 8400   0.951   0.766   4.526
  281SOL     OW 8401   1.179   0.453   1.691
  281SOL    HW1 8402   1.167   0.548   1.701
  281SOL    HW2 8403   1.093   0.416   1.708
  282SOL     OW 8404   1.567   0.746   4.121
  282SOL    HW1 8405   1.477   0.771   4.143
  282SOL    HW2 8406   1.612   0.747   4.206
  283SOL     OW 8407   1.072   0.593   0.810
  283SOL    HW1 8408   1.094   0.564   0.898
  283SOL    HW2 8409   1.153   0.583   0.761
  284SOL     OW 8410   1.263   1.484   3.318
  284SOL    HW1 8411   1.184   1.510   3.366
  284SOL    HW2 8412   1.316   1.564   3.313
  285SOL     OW 8413   1.885   0.973   1.512
  285SOL    HW1 8414   1.960   0.980   1.572
  285SOL    HW2 8415   1.898   1.045   1.450
  286SOL     OW 8416   1.986   0.712   0.504
  286SOL    HW1 8417   2.042   0.750   0.437
  286SOL    HW2 8418   1.956   0.788   0.555
  287SOL     OW 8419   1.069   0.586   1.096
  287SOL    HW1 8420   0.980   0.551   1.096
  287SOL    HW2 8421   1.057   0.679   1.114
  288SOL     OW 8422   3.437   4.110   0.858
  288SOL    HW1 8423   3.436   4.202   0.885
  288SOL    HW2 8424   3.461   4.113   0.765
  289SOL     OW 8425   1.493   0.469   4.262
  289SOL    HW1 8426   1.415   0.522   4.249
  289SOL    HW2 8427   1.557   0.503   4.200
  290SOL     OW 8428   0.858   0.253   1.507
  290SOL    HW1 8429   0.769   0.226   1.532
  290SOL    HW2 8430   0.903   0.267   1.590
  291SOL     OW 8431   1.458   0.536   1.132
  291SOL    HW1 8432   1.475   0.448   1.166
  291SOL    HW2 8433   1.542   0.580   1.137
  292SOL     OW 8434   0.863   0.622   4.642
  292SOL    HW1 8435   0.936   0.579   0.006
  292SOL    HW2 8436   0.792   0.625   0.024
  293SOL     OW 8437   1.185   0.379   4.072
  293SOL    HW1 8438   1.096   0.342   4.075
  293SOL    HW2 8439   1.237   0.310   4.030
  294SOL     OW 8440   1.886   0.700   3.663
  294SOL    HW1 8441   1.887   0.792   3.689
  294SOL    HW2 8442   1.880   0.702   3.568
  295SOL     OW 8443   1.477   0.853   2.337
  295SOL    HW1 8444   1.486   0.786   2.269
  295SOL    HW2 8445   1.567   0.878   2.359
  296SOL     OW 8446   0.599   0.253   1.610
  296SOL    HW1 8447   0.617   0.308   1.686
  296SOL    HW2 8448   0.543   0.307   1.554
  297SOL     OW 8449   2.172   1.079   3.775
  297SOL    HW1 8450   2.210   1.139   3.710
  297SOL    HW2 8451   2.242   1.016   3.793
  298SOL     OW 8452   2.266   0.349   0.703
  298SOL    HW1 8453   2.273   0.440   0.732
  298SOL    HW2 8454   2.321   0.300   0.764
  299SOL     OW 8455   0.817   0.292   4.356
  299SOL    HW1 8456   0.761   0.355   4.402
  299SOL    HW2 8457   0.827   0.220   4.418
  300SOL     OW 8458   0.794   0.108   2.125
  300SOL    HW1 8459   0.881   0.089   2.089
  300SOL    HW2 8460   0.738   0.120   2.048
  301SOL     OW 8461   1.306   1.979   3.447
  301SOL    HW1 8462   1.321   2.061   3.494
  301SOL    HW2 8463   1.374   1.978   3.379
  302SOL     OW 8464   1.475   1.559   2.556
  302SOL    HW1 8465   1.532   1.615   2.504
  302SOL    HW2 8466   1.411   1.620   2.594
  303SOL     OW 8467   2.227   0.821   4.077
  303SOL    HW1 8468   2.283   0.817   4.000
  303SOL    HW2 8469   2.234   0.734   4.116
  304SOL     OW 8470   2.037   0.697   2.736
  304SOL    HW1 8471   2.111   0.753   2.758
  304SOL    HW2 8472   2.075   0.609   2.729
  305SOL     OW 8473   0.851   2.067   1.226
  305SOL    HW1 8474   0.856   2.058   1.321
  305SOL    HW2 8475   0.779   2.009   1.201
  306SOL     OW 8476   1.125   0.529   4.486
  306SOL    HW1 8477   1.046   0.558   4.441
  306SOL    HW2 8478   1.142   0.441   4.451
  307SOL     OW 8479   1.395   0.502   2.340
  307SOL    HW1 8480   1.383   0.445   2.416
  307SOL    HW2 8481   1.476   0.549   2.358
  308SOL     OW 8482   3.922   4.015   1.597
  308SOL    HW1 8483   3.923   3.936   1.650
  308SOL    HW2 8484   3.845   4.006   1.541
  309SOL     OW 8485   1.024   1.444   4.114
  309SOL    HW1 8486   0.939   1.401   4.118
  309SOL    HW2 8487   1.009   1.531   4.153
  310SOL     OW 8488   1.312   1.672   0.428
  310SOL    HW1 8489   1.348   1.738   0.368
  310SOL    HW2 8490   1.361   1.686   0.510
  311SOL     OW 8491   0.882   1.220   0.599
  311SOL    HW1 8492   0.842   1.290   0.548
  311SOL    HW2 8493   0.869   1.245   0.690
  312SOL     OW 8494   1.056   0.077   2.045
  312SOL    HW1 8495   1.099   0.051   1.963
  312SOL    HW2 8496   1.116   0.049   2.114
  313SOL     OW 8497   0.574   0.904   3.236
  313SOL    HW1 8498   0.635   0.849   3.284
  313SOL    HW2 8499   0.516   0.843   3.191
  314SOL     OW 8500   1.749   0.643   3.948
  314SOL    HW1 8501   1.686   0.677   4.012
  314SOL    HW2 8502   1.821   0.706   3.949
  315SOL     OW 8503   0.207   1.137   1.266
  315SOL    HW1 8504   0.189   1.073   1.198
  315SOL    HW2 8505   0.299   1.159   1.255
  316SOL     OW 8506   1.936   1.398   0.415
  316SOL    HW1 8507   1.974   1.482   0.389
  316SOL    HW2 8508   1.985   1.333   0.365
  317SOL     OW 8509   1.546   1.054   4.200
  317SOL    HW1 8510   1.517   0.973   4.158
  317SOL    HW2 8511   1.464   1.095   4.229
  318SOL     OW 8512   1.042   1.610   3.426
  318SOL    HW1 8513   0.957   1.569   3.443
  318SOL    HW2 8514   1.034   1.646   3.338
  319SOL     OW 8515   1.885   0.860   2.911
  319SOL    HW1 8516   1.940   0.801   2.859
  319SOL    HW2 8517   1.802   0.862   2.864
  320SOL     OW 8518   1.880   1.868   4.263
  320SOL    HW1 8519   1.930   1.836   4.188
  320SOL    HW2 8520   1.848   1.954   4.236
  321SOL     OW 8521   0.708   0.430   2.326
  321SOL    HW1 8522   0.802   0.448   2.325
  321SOL    HW2 8523   0.668   0.514   2.349
  322SOL     OW 8524   1.741   0.311   3.541
  322SOL    HW1 8525   1.722   0.225   3.504
  322SOL    HW2 8526   1.681   0.321   3.614
  323SOL     OW 8527   1.902   1.259   2.266
  323SOL    HW1 8528   1.913   1.265   2.171
  323SOL    HW2 8529   1.810   1.236   2.278
  324SOL     OW 8530   2.160   1.011   4.263
  324SOL    HW1 8531   2.189   1.095   4.228
  324SOL    HW2 8532   2.187   0.947   4.198
  325SOL     OW 8533   1.647   0.853   2.781
  325SOL    HW1 8534   1.572   0.911   2.798
  325SOL    HW2 8535   1.613   0.766   2.800
  326SOL     OW 8536   1.729   0.417   0.893
  326SOL    HW1 8537   1.776   0.438   0.974
  326SOL    HW2 8538   1.784   0.454   0.824
  327SOL     OW 8539   0.178   1.668   0.070
  327SOL    HW1 8540   0.269   1.696   0.075
  327SOL    HW2 8541   0.180   1.574   0.090
  328SOL     OW 8542   1.616   0.586   2.485
  328SOL    HW1 8543   1.692   0.644   2.496
  328SOL    HW2 8544   1.615   0.533   2.565
  329SOL     OW 8545   0.604   0.651   1.092
  329SOL    HW1 8546   0.528   0.625   1.144
  329SOL    HW2 8547   0.651   0.713   1.148
  330SOL     OW 8548   3.387   3.407   1.214
  330SOL    HW1 8549   3.398   3.447   1.128
  330SOL    HW2 8550   3.293   3.395   1.224
  331SOL     OW 8551   1.093   1.428   4.394
  331SOL    HW1 8552   1.136   1.360   4.447
  331SOL    HW2 8553   1.069   1.383   4.313
  332SOL     OW 8554   0.880   0.863   2.741
  332SOL    HW1 8555   0.924   0.947   2.753
  332SOL    HW2 8556   0.926   0.823   2.667
  333SOL     OW 8557   0.751   0.671   0.357
  333SOL    HW1 8558   0.707   0.647   0.275
  333SOL    HW2 8559   0.843   0.650   0.342
  334SOL     OW 8560   2.091   2.136   2.990
  334SOL    HW1 8561   2.080   2.216   3.041
  334SOL    HW2 8562   2.070   2.065   3.051
  335SOL     OW 8563   1.583   2.646   2.935
  335SOL    HW1 8564   1.567   2.552   2.922
  335SOL    HW2 8565   1.602   2.680   2.848
  336SOL     OW 8566   1.440   0.880   4.445
  336SOL    HW1 8567   1.393   0.832   4.514
  336SOL    HW2 8568   1.439   0.971   4.474
  337SOL     OW 8569   1.247   1.553   2.866
  337SOL    HW1 8570   1.266   1.615   2.796
  337SOL    HW2 8571   1.160   1.578   2.897
  338SOL     OW 8572   3.313   3.721   1.188
  338SOL    HW1 8573   3.313   3.678   1.274
  338SOL    HW2 8574   3.321   3.649   1.126
  339SOL     OW 8575   2.540   3.817   0.829
  339SOL    HW1 8576   2.620   3.855   0.792
  339SOL    HW2 8577   2.551   3.826   0.924
  340SOL     OW 8578   2.367   4.087   2.170
  340SOL    HW1 8579   2.284   4.068   2.215
  340SOL    HW2 8580   2.345   4.158   2.109
  341SOL     OW 8581   0.997   0.577   0.295
  341SOL    HW1 8582   1.028   0.556   0.207
  341SOL    HW2 8583   1.029   0.504   0.349
  342SOL     OW 8584   1.056   1.962   3.334
  342SOL    HW1 8585   1.071   1.883   3.282
  342SOL    HW2 8586   1.139   1.977   3.380
  343SOL     OW 8587   1.490   0.273   1.210
  343SOL    HW1 8588   1.467   0.221   1.133
  343SOL    HW2 8589   1.457   0.222   1.284
  344SOL     OW 8590   2.251   0.084   1.631
  344SOL    HW1 8591   2.334   0.063   1.675
  344SOL    HW2 8592   2.222   0.001   1.594
  345SOL     OW 8593   1.180   0.646   2.264
  345SOL    HW1 8594   1.262   0.598   2.279
  345SOL    HW2 8595   1.112   0.585   2.291
  346SOL     OW 8596   2.268   4.273   1.990
  346SOL    HW1 8597   2.182   4.314   1.997
  346SOL    HW2 8598   2.265   4.226   1.906
  347SOL     OW 8599   1.424   1.132   3.100
  347SOL    HW1 8600   1.482   1.204   3.126
  347SOL    HW2 8601   1.337   1.159   3.130
  348SOL     OW 8602   2.531   3.534   1.796
  348SOL    HW1 8603   2.555   3.597   1.864
  348SOL    HW2 8604   2.446   3.500   1.823
  349SOL     OW 8605   0.735   0.888   4.639
  349SOL    HW1 8606   0.714   0.969   4.593
  349SOL    HW2 8607   0.712   0.819   4.576
  350SOL     OW 8608   2.028   0.539   3.838
  350SOL    HW1 8609   1.985   0.588   3.768
  350SOL    HW2 8610   1.977   0.559   3.916
  351SOL     OW 8611   2.078   1.504   1.349
  351SOL    HW1 8612   2.032   1.560   1.287
  351SOL    HW2 8613   2.140   1.455   1.295
  352SOL     OW 8614   1.573   0.675   2.157
  352SOL    HW1 8615   1.597   0.583   2.147
  352SOL    HW2 8616   1.640   0.723   2.109
  353SOL     OW 8617   2.012   0.011   1.955
  353SOL    HW1 8618   1.989   4.316   1.878
  353SOL    HW2 8619   1.957   0.089   1.949
  354SOL     OW 8620   1.608   1.022   1.534
  354SOL    HW1 8621   1.703   1.015   1.526
  354SOL    HW2 8622   1.580   1.067   1.455
  355SOL     OW 8623   0.939   1.300   3.521
  355SOL    HW1 8624   0.909   1.230   3.463
  355SOL    HW2 8625   0.880   1.373   3.502
  356SOL     OW 8626   1.201   1.238   3.213
  356SOL    HW1 8627   1.213   1.324   3.251
  356SOL    HW2 8628   1.128   1.248   3.152
  357SOL     OW 8629   2.475   0.527   1.834
  357SOL    HW1 8630   2.458   0.560   1.922
  357SOL    HW2 8631   2.568   0.505   1.835
  358SOL     OW 8632   2.145   0.593   1.963
  358SOL    HW1 8633   2.084   0.543   2.017
  358SOL    HW2 8634   2.228   0.589   2.009
  359SOL     OW 8635   2.823   3.913   2.074
  359SOL    HW1 8636   2.781   3.970   2.138
  359SOL    HW2 8637   2.917   3.929   2.086
  360SOL     OW 8638   0.827   0.761   2.990
  360SOL    HW1 8639   0.844   0.787   2.900
  360SOL    HW2 8640   0.756   0.697   2.984
  361SOL     OW 8641   3.274   3.746   0.164
  361SOL    HW1 8642   3.331   3.737   0.088
  361SOL    HW2 8643   3.230   3.661   0.172
  362SOL     OW 8644   2.519   0.769   1.699
  362SOL    HW1 8645   2.607   0.742   1.673
  362SOL    HW2 8646   2.481   0.690   1.737
  363SOL     OW 8647   2.202   0.384   0.097
  363SOL    HW1 8648   2.147   0.439   0.040
  363SOL    HW2 8649   2.174   0.407   0.186
  364SOL     OW 8650   2.030   0.336   0.844
  364SOL    HW1 8651   2.115   0.330   0.800
  364SOL    HW2 8652   1.993   0.419   0.814
  365SOL     OW 8653   2.372   0.824   3.848
  365SOL    HW1 8654   2.412   0.900   3.805
  365SOL    HW2 8655   2.436   0.753   3.835
  366SOL     OW 8656   1.561   4.181   3.455
  366SOL    HW1 8657   1.468   4.180   3.432
  366SOL    HW2 8658   1.572   4.106   3.515
  367SOL     OW 8659   3.103   3.420   1.168
  367SOL    HW1 8660   3.034   3.378   1.220
  367SOL    HW2 8661   3.055   3.467   1.099
  368SOL     OW 8662   3.015   4.194   2.476
  368SOL    HW1 8663   3.002   4.169   2.567
  368SOL    HW2 8664   2.930   4.179   2.435
  369SOL     OW 8665   0.811   1.982   3.223
  369SOL    HW1 8666   0.891   1.996   3.274
  369SOL    HW2 8667   0.798   2.065   3.177
  370SOL     OW 8668   2.017   1.496   2.333
  370SOL    HW1 8669   2.111   1.478   2.327
  370SOL    HW2 8670   1.975   1.414   2.309
  371SOL     OW 8671   1.521   0.745   3.124
  371SOL    HW1 8672   1.615   0.766   3.129
  371SOL    HW2 8673   1.478   0.814   3.174
  372SOL     OW 8674   3.544   3.261   1.833
  372SOL    HW1 8675   3.518   3.329   1.771
  372SOL    HW2 8676   3.554   3.307   1.916
  373SOL     OW 8677   1.033   1.252   1.985
  373SOL    HW1 8678   1.036   1.265   2.080
  373SOL    HW2 8679   1.076   1.329   1.949
  374SOL     OW 8680   0.291   1.872   4.570
  374SOL    HW1 8681   0.204   1.835   4.586
  374SOL    HW2 8682   0.347   1.830   4.634
  375SOL     OW 8683   2.247   0.531   1.267
  375SOL    HW1 8684   2.208   0.572   1.190
  375SOL    HW2 8685   2.176   0.523   1.330
  376SOL     OW 8686   1.715   1.093   2.027
  376SOL    HW1 8687   1.783   1.158   2.007
  376SOL    HW2 8688   1.679   1.121   2.111
  377SOL     OW 8689   1.111   1.314   3.732
  377SOL    HW1 8690   1.052   1.294   3.659
  377SOL    HW2 8691   1.196   1.282   3.703
  378SOL     OW 8692   1.398   0.122   0.997
  378SOL    HW1 8693   1.405   0.157   0.908
  378SOL    HW2 8694   1.322   0.064   0.994
  379SOL     OW 8695   0.940   0.818   1.189
  379SOL    HW1 8696   0.851   0.836   1.218
  379SOL    HW2 8697   0.938   0.827   1.094
  380SOL     OW 8698   1.637   2.114   0.707
  380SOL    HW1 8699   1.637   2.171   0.784
  380SOL    HW2 8700   1.604   2.030   0.739
  381SOL     OW 8701   2.310   1.120   0.171
  381SOL    HW1 8702   2.274   1.080   0.092
  381SOL    HW2 8703   2.396   1.080   0.181
  382SOL     OW 8704   2.892   0.884   1.715
  382SOL    HW1 8705   2.833   0.812   1.693
  382SOL    HW2 8706   2.978   0.843   1.721
  383SOL     OW 8707   1.131   0.269   2.419
  383SOL    HW1 8708   1.178   0.199   2.373
  383SOL    HW2 8709   1.188   0.292   2.492
  384SOL     OW 8710   0.988   0.917   3.486
  384SOL    HW1 8711   0.930   0.986   3.454
  384SOL    HW2 8712   1.071   0.932   3.441
  385SOL     OW 8713   2.288   4.218   0.723
  385SOL    HW1 8714   2.240   4.295   0.688
  385SOL    HW2 8715   2.220   4.152   0.735
  386SOL     OW 8716   0.786   0.530   2.685
  386SOL    HW1 8717   0.691   0.526   2.699
  386SOL    HW2 8718   0.809   0.443   2.652
  387SOL     OW 8719   1.132   2.007   1.465
  387SOL    HW1 8720   1.142   2.021   1.371
  387SOL    HW2 8721   1.038   2.017   1.481
  388SOL     OW 8722   1.624   1.216   3.996
  388SOL    HW1 8723   1.621   1.155   3.922
  388SOL    HW2 8724   1.601   1.162   4.072
  389SOL     OW 8725   1.273   1.002   1.194
  389SOL    HW1 8726   1.277   0.913   1.159
  389SOL    HW2 8727   1.306   1.058   1.123
  390SOL     OW 8728   0.663   1.467   3.931
  390SOL    HW1 8729   0.665   1.482   3.837
  390SOL    HW2 8730   0.661   1.555   3.969
  391SOL     OW 8731   1.798   1.521   0.820
  391SOL    HW1 8732   1.772   1.469   0.897
  391SOL    HW2 8733   1.790   1.460   0.747
  392SOL     OW 8734   0.576   0.654   2.379
  392SOL    HW1 8735   0.499   0.671   2.432
  392SOL    HW2 8736   0.623   0.738   2.377
  393SOL     OW 8737   1.156   0.538   3.380
  393SOL    HW1 8738   1.128   0.555   3.290
  393SOL    HW2 8739   1.239   0.491   3.372
  394SOL     OW 8740   2.848   0.868   3.397
  394SOL    HW1 8741   2.854   0.859   3.301
  394SOL    HW2 8742   2.830   0.779   3.428
  395SOL     OW 8743   1.602   0.426   2.711
  395SOL    HW1 8744   1.578   0.494   2.773
  395SOL    HW2 8745   1.613   0.347   2.764
  396SOL     OW 8746   0.697   1.593   2.183
  396SOL    HW1 8747   0.789   1.585   2.157
  396SOL    HW2 8748   0.690   1.540   2.262
  397SOL     OW 8749   1.919   1.616   4.348
  397SOL    HW1 8750   1.895   1.705   4.323
  397SOL    HW2 8751   1.860   1.595   4.421
  398SOL     OW 8752   1.144   1.233   3.995
  398SOL    HW1 8753   1.134   1.247   3.901
  398SOL    HW2 8754   1.098   1.307   4.035
  399SOL     OW 8755   3.904   3.662   3.331
  399SOL    HW1 8756   3.998   3.655   3.310
  399SOL    HW2 8757   3.863   3.689   3.249
  400SOL     OW 8758   1.689   0.725   0.771
  400SOL    HW1 8759   1.657   0.764   0.690
  400SOL    HW2 8760   1.617   0.670   0.801
  401SOL     OW 8761   1.537   1.474   4.066
  401SOL    HW1 8762   1.570   1.384   4.057
  401SOL    HW2 8763   1.499   1.494   3.981
  402SOL     OW 8764   1.495   0.065   1.689
  402SOL    HW1 8765   1.514   0.103   1.775
  402SOL    HW2 8766   1.579   0.065   1.643
  403SOL     OW 8767   2.260   2.054   2.793
  403SOL    HW1 8768   2.340   2.039   2.843
  403SOL    HW2 8769   2.201   2.096   2.856
  404SOL     OW 8770   1.540   0.734   1.839
  404SOL    HW1 8771   1.531   0.740   1.744
  404SOL    HW2 8772   1.479   0.665   1.864
  405SOL     OW 8773   2.144   0.437   2.696
  405SOL    HW1 8774   2.184   0.386   2.626
  405SOL    HW2 8775   2.170   0.392   2.777
  406SOL     OW 8776   1.727   1.103   3.471
  406SOL    HW1 8777   1.662   1.172   3.481
  406SOL    HW2 8778   1.686   1.025   3.507
  407SOL     OW 8779   1.269   1.451   1.332
  407SOL    HW1 8780   1.205   1.459   1.402
  407SOL    HW2 8781   1.240   1.376   1.281
  408SOL     OW 8782   0.897   1.642   0.135
  408SOL    HW1 8783   0.818   1.697   0.134
  408SOL    HW2 8784   0.910   1.618   0.043
  409SOL     OW 8785   2.249   0.849   2.804
  409SOL    HW1 8786   2.327   0.831   2.856
  409SOL    HW2 8787   2.228   0.941   2.824
  410SOL     OW 8788   0.770   0.475   1.378
  410SOL    HW1 8789   0.836   0.542   1.395
  410SOL    HW2 8790   0.803   0.397   1.422
  411SOL     OW 8791   0.644   0.581   0.126
  411SOL    HW1 8792   0.569   0.628   0.089
  411SOL    HW2 8793   0.611   0.494   0.145
  412SOL     OW 8794   1.480   1.138   1.318
  412SOL    HW1 8795   1.494   1.190   1.238
  412SOL    HW2 8796   1.412   1.076   1.294
  413SOL     OW 8797   1.096   1.166   1.655
  413SOL    HW1 8798   1.158   1.153   1.726
  413SOL    HW2 8799   1.120   1.100   1.590
  414SOL     OW 8800   0.598   0.815   1.540
  414SOL    HW1 8801   0.644   0.886   1.584
  414SOL    HW2 8802   0.607   0.741   1.601
  415SOL     OW 8803   0.592   1.243   2.028
  415SOL    HW1 8804   0.571   1.173   2.090
  415SOL    HW2 8805   0.666   1.209   1.978
  416SOL     OW 8806   1.818   1.687   1.621
  416SOL    HW1 8807   1.753   1.703   1.552
  416SOL    HW2 8808   1.827   1.771   1.666
  417SOL     OW 8809   1.642   1.158   2.284
  417SOL    HW1 8810   1.669   1.070   2.307
  417SOL    HW2 8811   1.631   1.203   2.368
  418SOL     OW 8812   2.386   1.719   2.910
  418SOL    HW1 8813   2.445   1.688   2.841
  418SOL    HW2 8814   2.412   1.810   2.925
  419SOL     OW 8815   1.711   0.590   4.583
  419SOL    HW1 8816   1.628   0.543   4.591
  419SOL    HW2 8817   1.725   0.630   4.668
  420SOL     OW 8818   1.926   0.453   2.086
  420SOL    HW1 8819   1.930   0.386   2.018
  420SOL    HW2 8820   1.834   0.452   2.114
  421SOL     OW 8821   1.552   1.057   0.674
  421SOL    HW1 8822   1.581   1.095   0.757
  421SOL    HW2 8823   1.553   1.130   0.612
  422SOL     OW 8824   1.297   0.892   1.665
  422SOL    HW1 8825   1.365   0.957   1.683
  422SOL    HW2 8826   1.257   0.921   1.583
  423SOL     OW 8827   1.322   1.183   0.407
  423SOL    HW1 8828   1.245   1.138   0.440
  423SOL    HW2 8829   1.312   1.182   0.312
  424SOL     OW 8830   1.306   1.442   2.308
  424SOL    HW1 8831   1.353   1.525   2.311
  424SOL    HW2 8832   1.339   1.392   2.383
  425SOL     OW 8833   1.126   0.360   2.708
  425SOL    HW1 8834   1.079   0.415   2.771
  425SOL    HW2 8835   1.197   0.320   2.758
  426SOL     OW 8836   1.166   1.334   0.785
  426SOL    HW1 8837   1.136   1.338   0.694
  426SOL    HW2 8838   1.254   1.371   0.784
  427SOL     OW 8839   0.708   1.084   2.490
  427SOL    HW1 8840   0.630   1.138   2.476
  427SOL    HW2 8841   0.778   1.132   2.446
  428SOL     OW 8842   1.335   1.474   0.244
  428SOL    HW1 8843   1.319   1.535   0.316
  428SOL    HW2 8844   1.430   1.464   0.241
  429SOL     OW 8845   2.208   1.100   2.901
  429SOL    HW1 8846   2.127   1.108   2.951
  429SOL    HW2 8847   2.276   1.132   2.960
  430SOL     OW 8848   1.350   1.776   4.533
  430SOL    HW1 8849   1.341   1.681   4.545
  430SOL    HW2 8850   1.275   1.800   4.478
  431SOL     OW 8851   2.125   0.479   0.341
  431SOL    HW1 8852   2.208   0.475   0.388
  431SOL    HW2 8853   2.067   0.530   0.399
  432SOL     OW 8854   2.420   0.703   1.045
  432SOL    HW1 8855   2.438   0.686   1.137
  432SOL    HW2 8856   2.331   0.671   1.031
  433SOL     OW 8857   3.985   3.882   1.007
  433SOL    HW1 8858   4.035   3.906   1.084
  433SOL    HW2 8859   3.895   3.911   1.027
  434SOL     OW 8860   1.233   0.047   1.814
  434SOL    HW1 8861   1.188   0.094   1.743
  434SOL    HW2 8862   1.312   0.012   1.773
  435SOL     OW 8863   1.844   1.145   0.179
  435SOL    HW1 8864   1.930   1.163   0.217
  435SOL    HW2 8865   1.815   1.229   0.144
  436SOL     OW 8866   2.193   1.612   2.664
  436SOL    HW1 8867   2.106   1.577   2.686
  436SOL    HW2 8868   2.192   1.619   2.569
  437SOL     OW 8869   2.132   0.840   0.790
  437SOL    HW1 8870   2.188   0.912   0.760
  437SOL    HW2 8871   2.045   0.862   0.757
  438SOL     OW 8872   1.922   1.699   2.177
  438SOL    HW1 8873   1.869   1.643   2.122
  438SOL    HW2 8874   1.960   1.641   2.242
  439SOL     OW 8875   2.261   1.027   1.379
  439SOL    HW1 8876   2.292   1.011   1.468
  439SOL    HW2 8877   2.316   1.098   1.347
  440SOL     OW 8878   1.162   1.500   1.926
  440SOL    HW1 8879   1.238   1.464   1.882
  440SOL    HW2 8880   1.190   1.588   1.954
  441SOL     OW 8881   1.466   1.147   4.486
  441SOL    HW1 8882   1.474   1.229   4.437
  441SOL    HW2 8883   1.493   1.170   4.575
  442SOL     OW 8884   0.898   0.451   3.851
  442SOL    HW1 8885   0.953   0.475   3.925
  442SOL    HW2 8886   0.836   0.523   3.842
  443SOL     OW 8887   0.670   0.756   4.408
  443SOL    HW1 8888   0.625   0.696   4.347
[truncated: 21,272 more chars]
