# Supplementary material for: Implicit solvent systematic coarse-graining of dioleoylphosphatidylethanolamine lipids: From the inverted hexagonal to the bilayer structure
Source: PLoS One. 2019 Apr 5;14(4):e0214673. doi: 10.1371/journal.pone.0214673 (PMC6450619; doi:10.1371/journal.pone.0214673)
Supplement: S1 Data — (ZIP) [file pone.0214673.s007.zip › DATA.S1/script_GROMACS/HC_state/2_em.mdp]

; em1.mdp - used as input into grompp to generate em1.tpr
; Parameters describing what to do, when to stop and what to save
integrator	= steep		; Algorithm (steep = steepest descent minimization)
emtol		= 10.0  	; Stop minimization when the maximum force < 1000.0 kJ/mol/nm^2
emstep      = 0.01      ; Energy step size
nsteps		= 50000	  	; Maximum number of (minimization) steps to perform

; Parameters describing how to find the neighbors of each atom and how to calculate the interactions
nstlist		= 1	     	; Frequency to update the neighbor list and long range forces
ns_type		= grid		; Method to determine neighbor list (simple, grid)
coulombtype	= pme		; Treatment of long range electrostatic interactions
pbc		    = xyz 		; Periodic Boundary Conditions (yes/no)
rlist		= 1.2	 				
rcoulomb	= 1.2	 				
rvdw		= 1.2	 				
vdw-type    = cut-off
vdw-modifier	=	Force-switch
rvdw-switch		=	1.0
