# Supplementary material for: Implicit solvent systematic coarse-graining of dioleoylphosphatidylethanolamine lipids: From the inverted hexagonal to the bilayer structure
Source: PLoS One. 2019 Apr 5;14(4):e0214673. doi: 10.1371/journal.pone.0214673 (PMC6450619; doi:10.1371/journal.pone.0214673)
Supplement: S1 Data — (ZIP) [file pone.0214673.s007.zip › DATA.S1/script_GROMACS/LC_state/1_dope_LC.gro]

Built with Packmol
13740
    1DOPE     N    1   4.765   2.242   0.520
    1DOPE   HN1    2   4.733   2.321   0.579
    1DOPE   HN2    3   4.781   2.157   0.578
    1DOPE   HN3    4   4.845   2.269   0.459
    1DOPE   C12    5   4.652   2.217   0.421
    1DOPE  H12A    6   4.691   2.148   0.343
    1DOPE  H12B    7   4.624   2.316   0.381
    1DOPE   C11    8   4.530   2.160   0.494
    1DOPE  H11A    9   4.558   2.060   0.532
    1DOPE  H11B   10   4.456   2.148   0.412
    1DOPE     P   11   4.423   2.188   0.722
    1DOPE   O13   12   4.370   2.293   0.812
    1DOPE   O14   13   4.519   2.088   0.775
    1DOPE   O11   14   4.305   2.114   0.645
    1DOPE   O12   15   4.493   2.255   0.595
    1DOPE    C1   16   4.217   2.197   0.569
    1DOPE    HA   17   4.177   2.129   0.491
    1DOPE    HB   18   4.274   2.267   0.505
    1DOPE    C2   19   4.107   2.271   0.646
    1DOPE    HS   20   4.151   2.341   0.721
    1DOPE   O21   21   4.021   2.175   0.710
    1DOPE   C21   22   3.958   2.231   0.813
    1DOPE   O22   23   3.975   2.345   0.851
    1DOPE   C22   24   3.858   2.128   0.864
    1DOPE   H2R   25   3.898   2.042   0.922
    1DOPE   H2S   26   3.798   2.093   0.778
    1DOPE    C3   27   4.027   2.366   0.556
    1DOPE    HX   28   4.098   2.440   0.515
    1DOPE    HY   29   3.962   2.423   0.627
    1DOPE   O31   30   3.952   2.296   0.456
    1DOPE   C31   31   3.819   2.307   0.449
    1DOPE   O32   32   3.751   2.378   0.521
    1DOPE   C32   33   3.762   2.202   0.355
    1DOPE   H2X   34   3.662   2.243   0.325
    1DOPE   H2Y   35   3.821   2.181   0.264
    1DOPE   C23   36   3.758   2.193   0.960
    1DOPE   H3R   37   3.691   2.265   0.909
    1DOPE   H3S   38   3.804   2.250   1.044
    1DOPE   C24   39   3.665   2.089   1.026
    1DOPE   H4R   40   3.716   2.001   1.068
    1DOPE   H4S   41   3.589   2.053   0.952
    1DOPE   C25   42   3.579   2.138   1.142
    1DOPE   H5R   43   3.481   2.170   1.101
    1DOPE   H5S   44   3.620   2.236   1.176
    1DOPE   C26   45   3.567   2.039   1.257
    1DOPE   H6R   46   3.661   2.022   1.314
    1DOPE   H6S   47   3.536   1.939   1.217
    1DOPE   C27   48   3.465   2.078   1.365
    1DOPE   H7R   49   3.502   2.168   1.417
    1DOPE   H7S   50   3.458   1.996   1.440
    1DOPE   C28   51   3.328   2.115   1.307
    1DOPE   H8R   52   3.337   2.193   1.228
    1DOPE   H8S   53   3.275   2.176   1.383
    1DOPE   C29   54   3.254   1.992   1.265
    1DOPE   H9R   55   3.258   1.919   1.347
    1DOPE  C210   56   3.181   1.985   1.152
    1DOPE  H10R   57   3.124   1.892   1.138
    1DOPE  C211   58   3.184   2.078   1.034
    1DOPE  H11R   59   3.216   2.181   1.059
    1DOPE  H11S   60   3.081   2.082   0.990
    1DOPE  C212   61   3.284   2.032   0.928
    1DOPE  H12R   62   3.253   1.928   0.906
    1DOPE  H12S   63   3.383   2.023   0.976
    1DOPE  C213   64   3.290   2.127   0.808
    1DOPE  H13R   65   3.187   2.140   0.768
    1DOPE  H13S   66   3.341   2.061   0.734
    1DOPE  C214   67   3.355   2.264   0.824
    1DOPE  H14R   68   3.436   2.273   0.901
    1DOPE  H14S   69   3.277   2.336   0.855
    1DOPE  C215   70   3.435   2.319   0.706
    1DOPE  H15R   71   3.527   2.258   0.690
    1DOPE  H15S   72   3.465   2.425   0.724
    1DOPE  C216   73   3.366   2.314   0.569
    1DOPE  H16R   74   3.294   2.229   0.570
    1DOPE  H16S   75   3.435   2.306   0.482
    1DOPE  C217   76   3.269   2.428   0.539
    1DOPE  H17R   77   3.186   2.420   0.612
    1DOPE  H17S   78   3.237   2.420   0.434
    1DOPE  C218   79   3.326   2.570   0.551
    1DOPE  H18R   80   3.253   2.639   0.505
    1DOPE  H18S   81   3.423   2.575   0.496
    1DOPE  H18T   82   3.346   2.591   0.658
    1DOPE   C33   83   3.763   2.077   0.443
    1DOPE   H3X   84   3.867   2.037   0.439
    1DOPE   H3Y   85   3.727   2.099   0.546
    1DOPE   C34   86   3.670   1.972   0.380
    1DOPE   H4X   87   3.699   1.882   0.437
    1DOPE   H4Y   88   3.682   1.954   0.271
    1DOPE   C35   89   3.523   2.009   0.396
    1DOPE   H5X   90   3.496   2.110   0.358
    1DOPE   H5Y   91   3.524   2.011   0.508
    1DOPE   C36   92   3.428   1.903   0.341
    1DOPE   H6X   93   3.448   1.883   0.234
    1DOPE   H6Y   94   3.444   1.814   0.408
    1DOPE   C37   95   3.279   1.931   0.357
    1DOPE   H7X   96   3.263   1.962   0.463
    1DOPE   H7Y   97   3.260   2.019   0.294
    1DOPE   C38   98   3.196   1.805   0.331
    1DOPE   H8X   99   3.221   1.718   0.395
    1DOPE   H8Y  100   3.092   1.837   0.354
    1DOPE   C39  101   3.205   1.751   0.190
    1DOPE   H9X  102   3.308   1.733   0.156
    1DOPE  C310  103   3.101   1.732   0.109
    1DOPE  H10X  104   3.125   1.678   0.017
    1DOPE  C311  105   2.955   1.770   0.113
    1DOPE  H11X  106   2.929   1.822   0.207
    1DOPE  H11Y  107   2.930   1.850   0.040
    1DOPE  C312  108   2.858   1.653   0.095
    1DOPE  H12X  109   2.881   1.608  -0.003
    1DOPE  H12Y  110   2.759   1.703   0.093
    1DOPE  C313  111   2.857   1.544   0.203
    1DOPE  H13X  112   2.768   1.478   0.188
    1DOPE  H13Y  113   2.943   1.480   0.173
    1DOPE  C314  114   2.859   1.583   0.351
    1DOPE  H14X  115   2.959   1.623   0.379
    1DOPE  H14Y  116   2.860   1.492   0.415
    1DOPE  C315  117   2.753   1.690   0.377
    1DOPE  H15X  118   2.773   1.783   0.319
    1DOPE  H15Y  119   2.647   1.664   0.361
    1DOPE  C316  120   2.754   1.728   0.525
    1DOPE  H16X  121   2.668   1.797   0.540
    1DOPE  H16Y  122   2.740   1.630   0.575
    1DOPE  C317  123   2.884   1.790   0.577
    1DOPE  H17X  124   2.922   1.868   0.506
    1DOPE  H17Y  125   2.956   1.705   0.590
    1DOPE  C318  126   2.865   1.854   0.713
    1DOPE  H18X  127   2.777   1.921   0.719
    1DOPE  H18Y  128   2.836   1.769   0.779
    1DOPE  H18Z  129   2.953   1.913   0.747
    2DOPE     N  130   2.290   1.309   2.605
    2DOPE   HN1  131   2.312   1.308   2.503
    2DOPE   HN2  132   2.370   1.348   2.659
    2DOPE   HN3  133   2.258   1.215   2.638
    2DOPE   C12  134   2.169   1.397   2.621
    2DOPE  H12A  135   2.131   1.383   2.725
    2DOPE  H12B  136   2.096   1.365   2.544
    2DOPE   C11  137   2.206   1.543   2.593
    2DOPE  H11A  138   2.276   1.576   2.672
    2DOPE  H11B  139   2.109   1.597   2.607
    2DOPE     P  140   2.365   1.665   2.438
    2DOPE   O13  141   2.398   1.676   2.294
    2DOPE   O14  142   2.472   1.643   2.537
    2DOPE   O11  143   2.273   1.787   2.485
    2DOPE   O12  144   2.258   1.548   2.460
    2DOPE    C1  145   2.152   1.806   2.411
    2DOPE    HA  146   2.086   1.858   2.483
    2DOPE    HB  147   2.096   1.711   2.400
    2DOPE    C2  148   2.162   1.879   2.276
    2DOPE    HS  149   2.227   1.822   2.205
    2DOPE   O21  150   2.214   2.011   2.298
    2DOPE   C21  151   2.269   2.057   2.185
    2DOPE   O22  152   2.280   1.994   2.082
    2DOPE   C22  153   2.307   2.203   2.212
    2DOPE   H2R  154   2.396   2.221   2.276
    2DOPE   H2S  155   2.218   2.254   2.253
    2DOPE    C3  156   2.028   1.883   2.202
    2DOPE    HX  157   1.997   1.779   2.185
    2DOPE    HY  158   2.053   1.924   2.102
    2DOPE   O31  159   1.931   1.962   2.272
    2DOPE   C31  160   1.874   2.068   2.214
    2DOPE   O32  161   1.896   2.105   2.099
    2DOPE   C32  162   1.797   2.150   2.316
    2DOPE   H2X  163   1.724   2.209   2.255
    2DOPE   H2Y  164   1.742   2.093   2.394
    2DOPE   C23  165   2.340   2.275   2.082
    2DOPE   H3R  166   2.252   2.287   2.016
    2DOPE   H3S  167   2.417   2.224   2.019
    2DOPE   C24  168   2.394   2.417   2.106
    2DOPE   H4R  169   2.474   2.425   2.182
    2DOPE   H4S  170   2.310   2.485   2.135
    2DOPE   C25  171   2.455   2.489   1.985
    2DOPE   H5R  172   2.375   2.549   1.938
    2DOPE   H5S  173   2.474   2.413   1.907
    2DOPE   C26  174   2.580   2.570   2.018
    2DOPE   H6R  175   2.669   2.510   2.046
    2DOPE   H6S  176   2.560   2.637   2.105
    2DOPE   C27  177   2.630   2.658   1.903
    2DOPE   H7R  178   2.666   2.593   1.821
    2DOPE   H7S  179   2.717   2.718   1.938
    2DOPE   C28  180   2.520   2.745   1.842
    2DOPE   H8R  181   2.431   2.685   1.812
    2DOPE   H8S  182   2.553   2.776   1.740
    2DOPE   C29  183   2.488   2.861   1.932
    2DOPE   H9R  184   2.582   2.908   1.962
    2DOPE  C210  185   2.363   2.904   1.955
    2DOPE  H10R  186   2.355   2.995   2.016
    2DOPE  C211  187   2.234   2.834   1.926
    2DOPE  H11R  188   2.240   2.761   1.843
    2DOPE  H11S  189   2.156   2.910   1.900
    2DOPE  C212  190   2.186   2.750   2.045
    2DOPE  H12R  191   2.182   2.823   2.128
    2DOPE  H12S  192   2.267   2.679   2.072
    2DOPE  C213  193   2.056   2.675   2.016
    2DOPE  H13R  194   1.980   2.749   1.981
    2DOPE  H13S  195   2.025   2.650   2.120
    2DOPE  C214  196   2.057   2.556   1.921
    2DOPE  H14R  197   2.152   2.498   1.914
    2DOPE  H14S  198   2.038   2.594   1.818
    2DOPE  C215  199   1.965   2.438   1.953
    2DOPE  H15R  200   1.999   2.388   2.045
    2DOPE  H15S  201   1.963   2.365   1.870
    2DOPE  C216  202   1.819   2.474   1.986
    2DOPE  H16R  203   1.817   2.576   2.028
    2DOPE  H16S  204   1.768   2.402   2.053
    2DOPE  C217  205   1.728   2.494   1.864
    2DOPE  H17R  206   1.766   2.584   1.810
    2DOPE  H17S  207   1.624   2.506   1.901
    2DOPE  C218  208   1.721   2.379   1.764
    2DOPE  H18R  209   1.635   2.399   1.696
    2DOPE  H18S  210   1.705   2.284   1.819
    2DOPE  H18T  211   1.818   2.373   1.711
    2DOPE   C33  212   1.909   2.227   2.386
    2DOPE   H3X  213   1.953   2.158   2.461
    2DOPE   H3Y  214   1.984   2.267   2.313
    2DOPE   C34  215   1.848   2.345   2.462
    2DOPE   H4X  216   1.933   2.376   2.526
    2DOPE   H4Y  217   1.759   2.323   2.526
    2DOPE   C35  218   1.800   2.456   2.369
    2DOPE   H5X  219   1.730   2.422   2.289
    2DOPE   H5Y  220   1.900   2.476   2.323
    2DOPE   C36  221   1.746   2.577   2.442
    2DOPE   H6X  222   1.662   2.549   2.509
    2DOPE   H6Y  223   1.834   2.620   2.495
    2DOPE   C37  224   1.699   2.694   2.354
    2DOPE   H7X  225   1.780   2.712   2.280
    2DOPE   H7Y  226   1.612   2.655   2.299
    2DOPE   C38  227   1.680   2.820   2.438
    2DOPE   H8X  228   1.769   2.854   2.495
    2DOPE   H8Y  229   1.655   2.898   2.362
    2DOPE   C39  230   1.571   2.812   2.542
    2DOPE   H9X  231   1.582   2.727   2.611
    2DOPE  C310  232   1.466   2.895   2.550
    2DOPE  H10X  233   1.406   2.883   2.641
    2DOPE  C311  234   1.408   3.001   2.460
    2DOPE  H11X  235   1.469   3.016   2.370
    2DOPE  H11Y  236   1.312   2.968   2.413
    2DOPE  C312  237   1.389   3.137   2.527
    2DOPE  H12X  238   1.320   3.121   2.613
    2DOPE  H12Y  239   1.338   3.196   2.449
    2DOPE  C313  240   1.514   3.212   2.575
    2DOPE  H13X  241   1.486   3.316   2.601
    2DOPE  H13Y  242   1.534   3.164   2.673
    2DOPE  C314  243   1.637   3.220   2.484
    2DOPE  H14X  244   1.687   3.120   2.478
    2DOPE  H14Y  245   1.718   3.276   2.535
    2DOPE  C315  246   1.594   3.263   2.344
    2DOPE  H15X  247   1.524   3.190   2.297
    2DOPE  H15Y  248   1.549   3.363   2.331
    2DOPE  C316  249   1.717   3.272   2.253
    2DOPE  H16X  250   1.682   3.314   2.157
    2DOPE  H16Y  251   1.783   3.342   2.310
    2DOPE  C317  252   1.793   3.141   2.232
    2DOPE  H17X  253   1.723   3.058   2.210
    2DOPE  H17Y  254   1.853   3.124   2.325
    2DOPE  C318  255   1.892   3.152   2.117
    2DOPE  H18X  256   1.848   3.196   2.025
    2DOPE  H18Y  257   1.963   3.232   2.150
    2DOPE  H18Z  258   1.938   3.055   2.088
    3DOPE     N  259   1.376   1.826   5.356
    3DOPE   HN1  260   1.426   1.807   5.445
    3DOPE   HN2  261   1.330   1.919   5.359
    3DOPE   HN3  262   1.312   1.747   5.331
    3DOPE   C12  263   1.481   1.823   5.247
    3DOPE  H12A  264   1.427   1.822   5.149
    3DOPE  H12B  265   1.541   1.733   5.265
    3DOPE   C11  266   1.573   1.945   5.261
    3DOPE  H11A  267   1.513   2.035   5.240
    3DOPE  H11B  268   1.645   1.931   5.177
    3DOPE     P  269   1.668   2.083   5.451
    3DOPE   O13  270   1.745   2.067   5.576
    3DOPE   O14  271   1.542   2.161   5.451
    3DOPE   O11  272   1.761   2.132   5.332
    3DOPE   O12  273   1.631   1.939   5.391
    3DOPE    C1  274   1.876   2.051   5.304
    3DOPE    HA  275   1.898   2.072   5.198
    3DOPE    HB  276   1.849   1.944   5.297
    3DOPE    C2  277   1.999   2.070   5.395
    3DOPE    HS  278   1.974   2.045   5.501
    3DOPE   O21  279   2.046   2.205   5.384
    3DOPE   C21  280   2.116   2.238   5.492
    3DOPE   O22  281   2.133   2.166   5.589
    3DOPE   C22  282   2.174   2.376   5.466
    3DOPE   H2R  283   2.105   2.463   5.471
    3DOPE   H2S  284   2.226   2.373   5.368
    3DOPE    C3  285   2.111   1.970   5.363
    3DOPE    HX  286   2.069   1.868   5.378
    3DOPE    HY  287   2.185   1.984   5.445
    3DOPE   O31  288   2.166   1.991   5.232
    3DOPE   C31  289   2.295   2.017   5.216
    3DOPE   O32  290   2.378   2.023   5.306
    3DOPE   C32  291   2.324   2.062   5.073
    3DOPE   H2X  292   2.433   2.044   5.060
    3DOPE   H2Y  293   2.267   2.011   4.994
    3DOPE   C23  294   2.283   2.410   5.567
    3DOPE   H3R  295   2.373   2.345   5.557
    3DOPE   H3S  296   2.251   2.399   5.674
    3DOPE   C24  297   2.334   2.554   5.554
    3DOPE   H4R  298   2.255   2.632   5.546
    3DOPE   H4S  299   2.400   2.564   5.464
    3DOPE   C25  300   2.423   2.607   5.666
    3DOPE   H5R  301   2.529   2.589   5.637
    3DOPE   H5S  302   2.412   2.538   5.752
    3DOPE   C26  303   2.395   2.752   5.705
    3DOPE   H6R  304   2.297   2.769   5.754
    3DOPE   H6S  305   2.395   2.816   5.613
    3DOPE   C27  306   2.497   2.812   5.803
    3DOPE   H7R  307   2.487   2.761   5.900
    3DOPE   H7S  308   2.472   2.920   5.819
    3DOPE   C28  309   2.642   2.792   5.759
    3DOPE   H8R  310   2.664   2.685   5.737
    3DOPE   H8S  311   2.706   2.803   5.849
    3DOPE   C29  312   2.676   2.885   5.647
    3DOPE   H9R  313   2.644   2.987   5.675
    3DOPE  C210  314   2.750   2.849   5.541
    3DOPE  H10R  315   2.776   2.931   5.471
    3DOPE  C211  316   2.785   2.711   5.495
    3DOPE  H11R  317   2.786   2.635   5.576
    3DOPE  H11S  318   2.887   2.713   5.448
    3DOPE  C212  319   2.683   2.657   5.394
    3DOPE  H12R  320   2.682   2.734   5.315
    3DOPE  H12S  321   2.583   2.661   5.441
    3DOPE  C213  322   2.715   2.515   5.348
    3DOPE  H13R  323   2.820   2.513   5.310
    3DOPE  H13S  324   2.651   2.509   5.257
    3DOPE  C214  325   2.696   2.399   5.445
    3DOPE  H14R  326   2.617   2.410   5.523
    3DOPE  H14S  327   2.790   2.383   5.501
    3DOPE  C215  328   2.645   2.266   5.387
    3DOPE  H15R  329   2.541   2.277   5.352
    3DOPE  H15S  330   2.649   2.185   5.464
    3DOPE  C216  331   2.718   2.214   5.263
    3DOPE  H16R  332   2.760   2.302   5.208
    3DOPE  H16S  333   2.657   2.151   5.196
    3DOPE  C217  334   2.848   2.137   5.289
    3DOPE  H17R  335   2.920   2.210   5.335
    3DOPE  H17S  336   2.884   2.095   5.193
    3DOPE  C218  337   2.838   2.018   5.384
    3DOPE  H18R  338   2.933   1.960   5.375
    3DOPE  H18S  339   2.752   1.955   5.353
    3DOPE  H18T  340   2.819   2.056   5.486
    3DOPE   C33  341   2.277   2.208   5.078
    3DOPE   H3X  342   2.166   2.206   5.065
    3DOPE   H3Y  343   2.310   2.260   5.170
    3DOPE   C34  344   2.336   2.282   4.957
    3DOPE   H4X  345   2.276   2.375   4.957
    3DOPE   H4Y  346   2.326   2.232   4.858
    3DOPE   C35  347   2.486   2.307   4.972
    3DOPE   H5X  348   2.546   2.215   4.993
    3DOPE   H5Y  349   2.478   2.368   5.065
    3DOPE   C36  350   2.545   2.386   4.856
    3DOPE   H6X  351   2.528   2.336   4.759
    3DOPE   H6Y  352   2.498   2.487   4.865
    3DOPE   C37  353   2.695   2.418   4.867
    3DOPE   H7X  354   2.713   2.457   4.969
    3DOPE   H7Y  355   2.745   2.319   4.861
    3DOPE   C38  356   2.735   2.525   4.765
    3DOPE   H8X  357   2.680   2.621   4.773
    3DOPE   H8Y  358   2.842   2.544   4.789
    3DOPE   C39  359   2.719   2.485   4.621
    3DOPE   H9X  360   2.619   2.450   4.595
    3DOPE  C310  361   2.818   2.486   4.530
    3DOPE  H10X  362   2.784   2.469   4.427
    3DOPE  C311  363   2.967   2.502   4.536
    3DOPE  H11X  364   3.002   2.522   4.640
    3DOPE  H11Y  365   3.021   2.406   4.517
    3DOPE  C312  366   3.023   2.612   4.445
    3DOPE  H12X  367   2.995   2.585   4.342
    3DOPE  H12Y  368   3.133   2.601   4.458
    3DOPE  C313  369   2.983   2.756   4.474
    3DOPE  H13X  370   3.047   2.825   4.414
    3DOPE  H13Y  371   2.883   2.763   4.425
    3DOPE  C314  372   2.983   2.809   4.618
    3DOPE  H14X  373   2.899   2.763   4.676
    3DOPE  H14Y  374   2.949   2.914   4.621
    3DOPE  C315  375   3.115   2.772   4.685
    3DOPE  H15X  376   3.130   2.661   4.691
    3DOPE  H15Y  377   3.209   2.814   4.645
    3DOPE  C316  378   3.116   2.825   4.829
    3DOPE  H16X  379   3.218   2.806   4.869
    3DOPE  H16Y  380   3.096   2.933   4.815
    3DOPE  C317  381   3.009   2.767   4.921
    3DOPE  H17X  382   3.003   2.656   4.911
    3DOPE  H17Y  383   2.913   2.819   4.895
    3DOPE  C318  384   3.038   2.800   5.067
    3DOPE  H18X  385   3.142   2.777   5.097
    3DOPE  H18Y  386   3.035   2.911   5.071
    3DOPE  H18Z  387   2.971   2.746   5.138
    4DOPE     N  388   1.407   2.300   1.552
    4DOPE   HN1  389   1.430   2.312   1.653
    4DOPE   HN2  390   1.490   2.322   1.494
    4DOPE   HN3  391   1.321   2.352   1.526
    4DOPE   C12  392   1.369   2.155   1.535
    4DOPE  H12A  393   1.324   2.144   1.433
    4DOPE  H12B  394   1.298   2.131   1.616
    4DOPE   C11  395   1.492   2.065   1.554
    4DOPE  H11A  396   1.562   2.086   1.470
    4DOPE  H11B  397   1.451   1.963   1.539
    4DOPE     P  398   1.701   2.070   1.696
    4DOPE   O13  399   1.743   2.079   1.838
    4DOPE   O14  400   1.764   2.157   1.595
    4DOPE   O11  401   1.705   1.918   1.646
    4DOPE   O12  402   1.544   2.092   1.684
    4DOPE    C1  403   1.628   1.824   1.722
    4DOPE    HA  404   1.607   1.744   1.649
    4DOPE    HB  405   1.526   1.862   1.740
    4DOPE    C2  406   1.691   1.772   1.852
    4DOPE    HS  407   1.709   1.855   1.924
    4DOPE   O21  408   1.814   1.703   1.821
    4DOPE   C21  409   1.893   1.701   1.929
    4DOPE   O22  410   1.867   1.753   2.035
    4DOPE   C22  411   2.012   1.613   1.893
    4DOPE   H2R  412   2.089   1.657   1.825
    4DOPE   H2S  413   1.974   1.518   1.852
    4DOPE    C3  414   1.595   1.681   1.930
    4DOPE    HX  415   1.506   1.742   1.954
    4DOPE    HY  416   1.646   1.664   2.027
    4DOPE   O31  417   1.566   1.560   1.859
    4DOPE   C31  418   1.593   1.441   1.913
    4DOPE   O32  419   1.640   1.423   2.024
    4DOPE   C32  420   1.579   1.331   1.809
    4DOPE   H2X  421   1.565   1.238   1.868
    4DOPE   H2Y  422   1.496   1.342   1.737
    4DOPE   C23  423   2.092   1.576   2.017
    4DOPE   H3R  424   2.036   1.509   2.086
    4DOPE   H3S  425   2.122   1.663   2.081
    4DOPE   C24  426   2.222   1.501   1.984
    4DOPE   H4R  427   2.284   1.547   1.905
    4DOPE   H4S  428   2.199   1.396   1.953
    4DOPE   C25  429   2.322   1.481   2.098
    4DOPE   H5R  430   2.301   1.383   2.145
    4DOPE   H5S  431   2.293   1.550   2.180
    4DOPE   C26  432   2.467   1.500   2.057
    4DOPE   H6R  433   2.496   1.604   2.030
    4DOPE   H6S  434   2.489   1.437   1.967
    4DOPE   C27  435   2.569   1.461   2.165
    4DOPE   H7R  436   2.561   1.532   2.249
    4DOPE   H7S  437   2.672   1.471   2.123
    4DOPE   C28  438   2.543   1.323   2.224
    4DOPE   H8R  439   2.439   1.312   2.260
    4DOPE   H8S  440   2.595   1.318   2.323
    4DOPE   C29  441   2.587   1.215   2.129
    4DOPE   H9R  442   2.688   1.239   2.093
    4DOPE  C210  443   2.517   1.103   2.108
    4DOPE  H10R  444   2.564   1.029   2.042
    4DOPE  C211  445   2.374   1.074   2.145
    4DOPE  H11R  446   2.337   1.132   2.232
    4DOPE  H11S  447   2.365   0.965   2.169
    4DOPE  C212  448   2.277   1.110   2.032
    4DOPE  H12R  449   2.316   1.054   1.945
    4DOPE  H12S  450   2.292   1.217   2.007
    4DOPE  C213  451   2.131   1.084   2.070
    4DOPE  H13R  452   2.122   0.978   2.103
    4DOPE  H13S  453   2.085   1.087   1.968
    4DOPE  C214  454   2.062   1.175   2.171
    4DOPE  H14R  455   2.099   1.280   2.178
    4DOPE  H14S  456   2.078   1.132   2.273
    4DOPE  C215  457   1.914   1.207   2.149
    4DOPE  H15R  458   1.903   1.271   2.059
    4DOPE  H15S  459   1.872   1.261   2.236
    4DOPE  C216  460   1.822   1.088   2.120
    4DOPE  H16R  461   1.883   1.009   2.072
    4DOPE  H16S  462   1.733   1.112   2.058
    4DOPE  C217  463   1.773   1.011   2.242
    4DOPE  H17R  464   1.862   0.966   2.290
    4DOPE  H17S  465   1.698   0.937   2.208
    4DOPE  C218  466   1.701   1.093   2.349
    4DOPE  H18R  467   1.651   1.022   2.418
    4DOPE  H18S  468   1.624   1.158   2.300
    4DOPE  H18T  469   1.775   1.159   2.399
    4DOPE   C33  470   1.711   1.345   1.731
    4DOPE   H3X  471   1.696   1.428   1.659
    4DOPE   H3Y  472   1.797   1.360   1.799
    4DOPE   C34  473   1.733   1.217   1.650
    4DOPE   H4X  474   1.815   1.248   1.582
    4DOPE   H4Y  475   1.647   1.178   1.591
    4DOPE   C35  476   1.773   1.099   1.739
    4DOPE   H5X  477   1.702   1.078   1.822
    4DOPE   H5Y  478   1.866   1.146   1.780
    4DOPE   C36  479   1.804   0.972   1.660
    4DOPE   H6X  480   1.717   0.942   1.598
    4DOPE   H6Y  481   1.895   0.997   1.602
    4DOPE   C37  482   1.847   0.851   1.743
    4DOPE   H7X  483   1.926   0.886   1.813
    4DOPE   H7Y  484   1.759   0.824   1.803
    4DOPE   C38  485   1.907   0.743   1.653
    4DOPE   H8X  486   1.994   0.775   1.592
    4DOPE   H8Y  487   1.942   0.666   1.725
    4DOPE   C39  488   1.812   0.682   1.553
    4DOPE   H9X  489   1.762   0.756   1.489
    4DOPE  C310  490   1.783   0.552   1.544
    4DOPE  H10X  491   1.724   0.525   1.456
    4DOPE  C311  492   1.811   0.431   1.629
    4DOPE  H11X  493   1.874   0.457   1.717
    4DOPE  H11Y  494   1.720   0.394   1.681
    4DOPE  C312  495   1.879   0.315   1.555
    4DOPE  H12X  496   1.811   0.286   1.473
    4DOPE  H12Y  497   1.882   0.235   1.632
    4DOPE  C313  498   2.020   0.338   1.500
    4DOPE  H13X  499   2.063   0.241   1.468
    4DOPE  H13Y  500   1.999   0.391   1.404
    4DOPE  C314  501   2.126   0.409   1.585
    4DOPE  H14X  502   2.101   0.517   1.596
    4DOPE  H14Y  503   2.220   0.419   1.529
    4DOPE  C315  504   2.128   0.345   1.725
    4DOPE  H15X  505   2.031   0.356   1.777
    4DOPE  H15Y  506   2.158   0.239   1.733
    4DOPE  C316  507   2.234   0.415   1.810
    4DOPE  H16X  508   2.241   0.358   1.905
    4DOPE  H16Y  509   2.326   0.404   1.748
    4DOPE  C317  510   2.211   0.563   1.836
    4DOPE  H17X  511   2.105   0.582   1.866
    4DOPE  H17Y  512   2.241   0.617   1.743
    4DOPE  C318  513   2.302   0.615   1.947
    4DOPE  H18X  514   2.301   0.552   2.038
    4DOPE  H18Y  515   2.405   0.600   1.907
    4DOPE  H18Z  516   2.277   0.719   1.980
    5DOPE     N  517   3.804   4.156   5.298
    5DOPE   HN1  518   3.791   4.211   5.385
    5DOPE   HN2  519   3.721   4.167   5.236
    5DOPE   HN3  520   3.831   4.057   5.318
    5DOPE   C12  521   3.927   4.214   5.230
    5DOPE  H12A  522   3.956   4.144   5.148
    5DOPE  H12B  523   4.004   4.222   5.309
    5DOPE   C11  524   3.897   4.355   5.179
    5DOPE  H11A  525   3.822   4.346   5.099
    5DOPE  H11B  526   3.994   4.386   5.134
    5DOPE     P  527   3.756   4.551   5.255
    5DOPE   O13  528   3.735   4.639   5.372
    5DOPE   O14  529   3.640   4.488   5.188
    5DOPE   O11  530   3.847   4.623   5.146
    5DOPE   O12  531   3.857   4.433   5.292
    5DOPE    C1  532   3.976   4.669   5.191
    5DOPE    HA  533   4.037   4.671   5.099
    5DOPE    HB  534   4.029   4.590   5.248
    5DOPE    C2  535   3.979   4.803   5.267
    5DOPE    HS  536   3.918   4.796   5.361
    5DOPE   O21  537   3.930   4.908   5.182
    5DOPE   C21  538   3.886   5.010   5.256
    5DOPE   O22  539   3.882   5.011   5.377
    5DOPE   C22  540   3.851   5.121   5.158
    5DOPE   H2R  541   3.757   5.110   5.098
    5DOPE   H2S  542   3.938   5.137   5.092
    5DOPE    C3  543   4.119   4.836   5.320
    5DOPE    HX  544   4.148   4.754   5.389
    5DOPE    HY  545   4.103   4.925   5.386
    5DOPE   O31  546   4.213   4.859   5.215
    5DOPE   C31  547   4.277   4.975   5.205
    5DOPE   O32  548   4.267   5.068   5.283
    5DOPE   C32  549   4.349   4.985   5.071
    5DOPE   H2X  550   4.428   5.061   5.087
    5DOPE   H2Y  551   4.395   4.891   5.033
    5DOPE   C23  552   3.831   5.254   5.231
    5DOPE   H3R  553   3.925   5.292   5.277
    5DOPE   H3S  554   3.758   5.249   5.316
    5DOPE   C24  555   3.781   5.365   5.139
    5DOPE   H4R  556   3.695   5.338   5.074
    5DOPE   H4S  557   3.864   5.402   5.073
    5DOPE   C25  558   3.733   5.494   5.206
    5DOPE   H5R  559   3.819   5.564   5.210
    5DOPE   H5S  560   3.718   5.472   5.314
    5DOPE   C26  561   3.608   5.555   5.142
    5DOPE   H6R  562   3.515   5.496   5.156
    5DOPE   H6S  563   3.624   5.564   5.033
    5DOPE   C27  564   3.571   5.694   5.196
    5DOPE   H7R  565   3.539   5.684   5.301
    5DOPE   H7S  566   3.484   5.733   5.138
    5DOPE   C28  567   3.689   5.792   5.196
    5DOPE   H8R  568   3.778   5.750   5.248
    5DOPE   H8S  569   3.665   5.873   5.267
    5DOPE   C29  570   3.717   5.840   5.056
    5DOPE   H9R  571   3.622   5.871   5.011
    5DOPE  C210  572   3.841   5.855   5.007
    5DOPE  H10R  573   3.847   5.900   4.907
    5DOPE  C211  574   3.970   5.802   5.062
    5DOPE  H11R  575   3.968   5.784   5.172
    5DOPE  H11S  576   4.052   5.874   5.039
    5DOPE  C212  577   4.005   5.665   5.003
    5DOPE  H12R  578   4.004   5.683   4.894
    5DOPE  H12S  579   3.920   5.596   5.022
    5DOPE  C213  580   4.134   5.607   5.060
    5DOPE  H13R  581   4.215   5.682   5.047
    5DOPE  H13S  582   4.155   5.528   4.984
    5DOPE  C214  583   4.137   5.556   5.203
    5DOPE  H14R  584   4.041   5.517   5.246
    5DOPE  H14S  585   4.165   5.640   5.270
    5DOPE  C215  586   4.222   5.432   5.234
    5DOPE  H15R  587   4.178   5.343   5.185
    5DOPE  H15S  588   4.228   5.414   5.344
    5DOPE  C216  589   4.365   5.434   5.181
    5DOPE  H16R  590   4.368   5.499   5.090
    5DOPE  H16S  591   4.409   5.334   5.159
    5DOPE  C217  592   4.467   5.509   5.267
    5DOPE  H17R  593   4.437   5.616   5.268
    5DOPE  H17S  594   4.568   5.492   5.224
    5DOPE  C218  595   4.478   5.464   5.413
    5DOPE  H18R  596   4.570   5.510   5.455
    5DOPE  H18S  597   4.486   5.352   5.416
    5DOPE  H18T  598   4.386   5.493   5.466
    5DOPE   C33  599   4.233   5.021   4.977
    5DOPE   H3X  600   4.181   4.927   4.953
    5DOPE   H3Y  601   4.167   5.099   5.021
    5DOPE   C34  602   4.293   5.077   4.847
    5DOPE   H4X  603   4.204   5.076   4.780
    5DOPE   H4Y  604   4.375   5.019   4.800
    5DOPE   C35  605   4.351   5.217   4.865
    5DOPE   H5X  606   4.427   5.224   4.946
    5DOPE   H5Y  607   4.256   5.265   4.898
    5DOPE   C36  608   4.404   5.277   4.735
    5DOPE   H6X  609   4.481   5.212   4.689
    5DOPE   H6Y  610   4.313   5.292   4.673
    5DOPE   C37  611   4.461   5.418   4.746
    5DOPE   H7X  612   4.388   5.479   4.803
    5DOPE   H7Y  613   4.551   5.408   4.808
    5DOPE   C38  614   4.478   5.480   4.607
    5DOPE   H8X  615   4.386   5.486   4.545
    5DOPE   H8Y  616   4.512   5.584   4.628
    5DOPE   C39  617   4.578   5.410   4.517
    5DOPE   H9X  618   4.558   5.303   4.504
    5DOPE  C310  619   4.684   5.469   4.461
    5DOPE  H10X  620   4.736   5.406   4.387
    5DOPE  C311  621   4.753   5.601   4.477
    5DOPE  H11X  622   4.700   5.666   4.550
    5DOPE  H11Y  623   4.851   5.592   4.530
    5DOPE  C312  624   4.772   5.680   4.348
    5DOPE  H12X  625   4.832   5.617   4.280
    5DOPE  H12Y  626   4.831   5.768   4.380
    5DOPE  C313  627   4.646   5.728   4.275
    5DOPE  H13X  628   4.675   5.801   4.195
    5DOPE  H13Y  629   4.615   5.637   4.218
    5DOPE  C314  630   4.531   5.792   4.353
    5DOPE  H14X  631   4.478   5.714   4.414
    5DOPE  H14Y  632   4.447   5.818   4.286
    5DOPE  C315  633   4.587   5.899   4.447
    5DOPE  H15X  634   4.658   5.856   4.522
    5DOPE  H15Y  635   4.636   5.987   4.403
    5DOPE  C316  636   4.472   5.963   4.526
    5DOPE  H16X  637   4.516   6.047   4.583
    5DOPE  H16Y  638   4.404   5.997   4.445
    5DOPE  C317  639   4.394   5.869   4.617
    5DOPE  H17X  640   4.462   5.804   4.676
    5DOPE  H17Y  641   4.325   5.810   4.551
    5DOPE  C318  642   4.305   5.946   4.713
    5DOPE  H18X  643   4.358   6.027   4.766
    5DOPE  H18Y  644   4.234   6.001   4.647
    5DOPE  H18Z  645   4.259   5.882   4.792
    6DOPE     N  646   2.674   0.143   3.994
    6DOPE   HN1  647   2.710   0.181   3.904
    6DOPE   HN2  648   2.750   0.143   4.066
    6DOPE   HN3  649   2.627   0.051   3.981
    6DOPE   C12  650   2.562   0.236   4.037
    6DOPE  H12A  651   2.508   0.186   4.121
    6DOPE  H12B  652   2.499   0.251   3.948
    6DOPE   C11  653   2.619   0.372   4.077
    6DOPE  H11A  654   2.680   0.357   4.168
    6DOPE  H11B  655   2.529   0.430   4.105
    6DOPE     P  656   2.812   0.519   4.003
    6DOPE   O13  657   2.867   0.584   3.881
    6DOPE   O14  658   2.901   0.441   4.091
    6DOPE   O11  659   2.729   0.624   4.090
    6DOPE   O12  660   2.691   0.423   3.964
    6DOPE    C1  661   2.622   0.692   4.022
    6DOPE    HA  662   2.553   0.720   4.104
    6DOPE    HB  663   2.558   0.620   3.967
    6DOPE    C2  664   2.660   0.811   3.933
    6DOPE    HS  665   2.728   0.778   3.850
    6DOPE   O21  666   2.723   0.912   4.013
    6DOPE   C21  667   2.799   0.991   3.937
    6DOPE   O22  668   2.817   0.975   3.817
    6DOPE   C22  669   2.848   1.104   4.026
    6DOPE   H2R  670   2.929   1.079   4.099
    6DOPE   H2S  671   2.761   1.147   4.077
    6DOPE    C3  672   2.539   0.867   3.857
    6DOPE    HX  673   2.499   0.786   3.794
    6DOPE    HY  674   2.583   0.941   3.786
    6DOPE   O31  675   2.442   0.925   3.945
    6DOPE   C31  676   2.407   1.053   3.934
    6DOPE   O32  677   2.449   1.130   3.849
    6DOPE   C32  678   2.325   1.097   4.055
    6DOPE   H2X  679   2.270   1.187   4.020
    6DOPE   H2Y  680   2.254   1.023   4.095
    6DOPE   C23  681   2.908   1.217   3.943
    6DOPE   H3R  682   2.832   1.269   3.881
    6DOPE   H3S  683   2.986   1.184   3.871
    6DOPE   C24  684   2.973   1.326   4.030
    6DOPE   H4R  685   3.041   1.289   4.109
    6DOPE   H4S  686   2.894   1.388   4.079
    6DOPE   C25  687   3.058   1.430   3.957
    6DOPE   H5R  688   2.993   1.516   3.934
    6DOPE   H5S  689   3.080   1.391   3.856
    6DOPE   C26  690   3.186   1.468   4.032
    6DOPE   H6R  691   3.262   1.388   4.038
    6DOPE   H6S  692   3.161   1.496   4.137
    6DOPE   C27  693   3.262   1.587   3.970
    6DOPE   H7R  694   3.302   1.557   3.872
    6DOPE   H7S  695   3.348   1.612   4.035
    6DOPE   C28  696   3.172   1.708   3.944
    6DOPE   H8R  697   3.082   1.681   3.884
    6DOPE   H8S  698   3.223   1.772   3.868
    6DOPE   C29  699   3.140   1.779   4.072
    6DOPE   H9R  700   3.234   1.794   4.127
    6DOPE  C210  701   3.019   1.829   4.101
    6DOPE  H10R  702   3.013   1.887   4.194
    6DOPE  C211  703   2.888   1.800   4.034
    6DOPE  H11R  704   2.898   1.768   3.928
    6DOPE  H11S  705   2.825   1.891   4.037
    6DOPE  C212  706   2.815   1.683   4.101
    6DOPE  H12R  707   2.808   1.715   4.207
    6DOPE  H12S  708   2.882   1.595   4.102
    6DOPE  C213  709   2.682   1.649   4.032
    6DOPE  H13R  710   2.622   1.742   4.026
    6DOPE  H13S  711   2.634   1.589   4.112
    6DOPE  C214  712   2.684   1.582   3.896
    6DOPE  H14R  713   2.772   1.517   3.872
    6DOPE  H14S  714   2.685   1.661   3.817
    6DOPE  C215  715   2.575   1.478   3.866
    6DOPE  H15R  716   2.590   1.388   3.930
    6DOPE  H15S  717   2.578   1.447   3.760
    6DOPE  C216  718   2.432   1.520   3.898
    6DOPE  H16R  719   2.435   1.595   3.980
    6DOPE  H16S  720   2.363   1.436   3.924
    6DOPE  C217  721   2.361   1.603   3.791
    6DOPE  H17R  722   2.417   1.699   3.784
    6DOPE  H17S  723   2.255   1.615   3.820
    6DOPE  C218  724   2.356   1.543   3.651
    6DOPE  H18R  725   2.284   1.602   3.591
    6DOPE  H18S  726   2.322   1.437   3.658
    6DOPE  H18T  727   2.459   1.543   3.609
    6DOPE   C33  728   2.435   1.118   4.160
    6DOPE   H3X  729   2.459   1.018   4.201
    6DOPE   H3Y  730   2.523   1.172   4.118
    6DOPE   C34  731   2.376   1.203   4.274
    6DOPE   H4X  732   2.454   1.190   4.352
    6DOPE   H4Y  733   2.278   1.172   4.315
    6DOPE   C35  734   2.356   1.349   4.234
    6DOPE   H5X  735   2.294   1.363   4.142
    6DOPE   H5Y  736   2.463   1.369   4.209
    6DOPE   C36  737   2.305   1.436   4.348
    6DOPE   H6X  738   2.210   1.397   4.389
    6DOPE   H6Y  739   2.389   1.438   4.421
    6DOPE   C37  740   2.285   1.584   4.314
    6DOPE   H7X  741   2.378   1.618   4.263
    6DOPE   H7Y  742   2.204   1.586   4.241
    6DOPE   C38  743   2.268   1.666   4.442
    6DOPE   H8X  744   2.352   1.659   4.516
    6DOPE   H8Y  745   2.264   1.771   4.406
    6DOPE   C39  746   2.145   1.633   4.524
    6DOPE   H9X  747   2.137   1.528   4.550
    6DOPE  C310  748   2.050   1.722   4.558
    6DOPE  H10X  749   1.977   1.683   4.629
    6DOPE  C311  750   2.018   1.863   4.518
    6DOPE  H11X  751   2.093   1.904   4.448
    6DOPE  H11Y  752   1.927   1.869   4.454
    6DOPE  C312  753   2.005   1.961   4.635
    6DOPE  H12X  754   1.924   1.922   4.699
    6DOPE  H12Y  755   1.973   2.055   4.586
    6DOPE  C313  756   2.129   1.988   4.720
    6DOPE  H13X  757   2.110   2.075   4.787
    6DOPE  H13Y  758   2.130   1.901   4.790
    6DOPE  C314  759   2.265   2.012   4.652
    6DOPE  H14X  760   2.304   1.918   4.608
    6DOPE  H14Y  761   2.344   2.028   4.728
    6DOPE  C315  762   2.248   2.116   4.541
    6DOPE  H15X  763   2.177   2.081   4.462
    6DOPE  H15Y  764   2.216   2.218   4.568
    6DOPE  C316  765   2.383   2.141   4.473
    6DOPE  H16X  766   2.367   2.224   4.402
    6DOPE  H16Y  767   2.447   2.170   4.560
    6DOPE  C317  768   2.446   2.020   4.405
    6DOPE  H17X  769   2.370   1.966   4.343
    6DOPE  H17Y  770   2.489   1.957   4.485
    6DOPE  C318  771   2.561   2.062   4.314
    6DOPE  H18X  772   2.536   2.145   4.247
    6DOPE  H18Y  773   2.635   2.108   4.384
    6DOPE  H18Z  774   2.599   1.979   4.250
    7DOPE     N  775   5.964   4.788   1.347
    7DOPE   HN1  776   5.903   4.829   1.273
    7DOPE   HN2  777   5.933   4.820   1.441
    7DOPE   HN3  778   6.065   4.805   1.326
    7DOPE   C12  779   5.949   4.638   1.335
    7DOPE  H12A  780   6.028   4.591   1.398
    7DOPE  H12B  781   5.959   4.614   1.228
    7DOPE   C11  782   5.808   4.596   1.379
    7DOPE  H11A  783   5.800   4.617   1.488
    7DOPE  H11B  784   5.810   4.486   1.365
    7DOPE     P  785   5.575   4.695   1.367
    7DOPE   O13  786   5.478   4.748   1.269
    7DOPE   O14  787   5.606   4.771   1.490
    7DOPE   O11  788   5.540   4.544   1.406
    7DOPE   O12  789   5.715   4.666   1.296
    7DOPE    C1  790   5.530   4.452   1.297
    7DOPE    HA  791   5.552   4.354   1.343
    7DOPE    HB  792   5.618   4.460   1.229
    7DOPE    C2  793   5.399   4.452   1.216
    7DOPE    HS  794   5.382   4.551   1.168
    7DOPE   O21  795   5.290   4.418   1.303
    7DOPE   C21  796   5.175   4.463   1.252
    7DOPE   O22  797   5.166   4.529   1.151
    7DOPE   C22  798   5.064   4.410   1.342
    7DOPE   H2R  799   5.051   4.457   1.442
    7DOPE   H2S  800   5.079   4.300   1.352
    7DOPE    C3  801   5.405   4.357   1.096
    7DOPE    HX  802   5.488   4.392   1.031
    7DOPE    HY  803   5.312   4.378   1.039
    7DOPE   O31  804   5.417   4.220   1.135
    7DOPE   C31  805   5.326   4.130   1.099
    7DOPE   O32  806   5.229   4.153   1.028
    7DOPE   C32  807   5.345   4.000   1.175
    7DOPE   H2X  808   5.294   3.923   1.113
    7DOPE   H2Y  809   5.450   3.969   1.194
    7DOPE   C23  810   4.928   4.427   1.276
    7DOPE   H3R  811   4.916   4.364   1.185
    7DOPE   H3S  812   4.906   4.531   1.241
    7DOPE   C24  813   4.812   4.388   1.368
    7DOPE   H4R  814   4.817   4.431   1.471
    7DOPE   H4S  815   4.805   4.277   1.378
    7DOPE   C25  816   4.671   4.426   1.323
    7DOPE   H5R  817   4.629   4.340   1.268
    7DOPE   H5S  818   4.681   4.500   1.241
    7DOPE   C26  819   4.581   4.477   1.435
    7DOPE   H6R  820   4.609   4.575   1.477
    7DOPE   H6S  821   4.582   4.405   1.519
    7DOPE   C27  822   4.434   4.496   1.394
    7DOPE   H7R  823   4.428   4.579   1.321
    7DOPE   H7S  824   4.375   4.526   1.484
    7DOPE   C28  825   4.375   4.374   1.324
    7DOPE   H8R  826   4.438   4.341   1.238
    7DOPE   H8S  827   4.286   4.407   1.266
    7DOPE   C29  828   4.345   4.265   1.423
    7DOPE   H9R  829   4.290   4.309   1.507
    7DOPE  C210  830   4.369   4.135   1.400
    7DOPE  H10R  831   4.334   4.065   1.477
    7DOPE  C211  832   4.455   4.074   1.292
    7DOPE  H11R  833   4.465   4.137   1.201
    7DOPE  H11S  834   4.411   3.976   1.262
    7DOPE  C212  835   4.599   4.054   1.339
    7DOPE  H12R  836   4.588   3.993   1.431
    7DOPE  H12S  837   4.639   4.151   1.374
    7DOPE  C213  838   4.689   3.995   1.230
    7DOPE  H13R  839   4.641   3.902   1.192
    7DOPE  H13S  840   4.774   3.960   1.292
    7DOPE  C214  841   4.730   4.081   1.112
    7DOPE  H14R  842   4.737   4.191   1.129
    7DOPE  H14S  843   4.654   4.070   1.031
    7DOPE  C215  844   4.871   4.063   1.055
    7DOPE  H15R  845   4.946   4.097   1.128
    7DOPE  H15S  846   4.883   4.120   0.960
    7DOPE  C216  847   4.914   3.918   1.027
    7DOPE  H16R  848   4.858   3.852   1.096
    7DOPE  H16S  849   5.023   3.900   1.033
    7DOPE  C217  850   4.867   3.860   0.893
    7DOPE  H17R  851   4.756   3.856   0.897
    7DOPE  H17S  852   4.915   3.762   0.880
    7DOPE  C218  853   4.905   3.940   0.768
    7DOPE  H18R  854   4.885   3.874   0.680
    7DOPE  H18S  855   5.013   3.965   0.773
    7DOPE  H18T  856   4.847   4.034   0.767
    7DOPE   C33  857   5.281   4.034   1.310
    7DOPE   H3X  858   5.358   4.090   1.368
    7DOPE   H3Y  859   5.186   4.089   1.299
    7DOPE   C34  860   5.253   3.903   1.386
    7DOPE   H4X  861   5.233   3.941   1.488
    7DOPE   H4Y  862   5.336   3.829   1.389
    7DOPE   C35  863   5.136   3.826   1.326
    7DOPE   H5X  864   5.146   3.805   1.217
    7DOPE   H5Y  865   5.060   3.907   1.341
    7DOPE   C36  866   5.101   3.700   1.403
    7DOPE   H6X  867   5.188   3.632   1.410
    7DOPE   H6Y  868   5.065   3.737   1.501
    7DOPE   C37  869   4.982   3.619   1.350
    7DOPE   H7X  870   4.900   3.692   1.333
    7DOPE   H7Y  871   5.015   3.582   1.251
    7DOPE   C38  872   4.936   3.516   1.453
    7DOPE   H8X  873   4.908   3.558   1.552
    7DOPE   H8Y  874   4.846   3.472   1.407
    7DOPE   C39  875   5.037   3.409   1.486
    7DOPE   H9X  876   5.134   3.448   1.518
    7DOPE  C310  877   5.016   3.277   1.473
    7DOPE  H10X  878   5.095   3.215   1.516
    7DOPE  C311  879   4.908   3.193   1.410
    7DOPE  H11X  880   4.827   3.256   1.369
    7DOPE  H11Y  881   4.943   3.144   1.316
    7DOPE  C312  882   4.846   3.089   1.503
    7DOPE  H12X  883   4.928   3.023   1.536
    7DOPE  H12Y  884   4.777   3.034   1.436
    7DOPE  C313  885   4.768   3.140   1.625
    7DOPE  H13X  886   4.712   3.055   1.670
    7DOPE  H13Y  887   4.849   3.160   1.698
    7DOPE  C314  888   4.669   3.256   1.610
    7DOPE  H14X  889   4.724   3.352   1.593
    7DOPE  H14Y  890   4.624   3.280   1.708
    7DOPE  C315  891   4.578   3.230   1.490
    7DOPE  H15X  892   4.635   3.223   1.395
    7DOPE  H15Y  893   4.511   3.142   1.493
    7DOPE  C316  894   4.479   3.345   1.475
    7DOPE  H16X  895   4.408   3.316   1.395
    7DOPE  H16Y  896   4.431   3.348   1.576
    7DOPE  C317  897   4.540   3.482   1.448
    7DOPE  H17X  898   4.618   3.475   1.368
    7DOPE  H17Y  899   4.581   3.519   1.545
    7DOPE  C318  900   4.435   3.582   1.403
    7DOPE  H18X  901   4.369   3.544   1.322
    7DOPE  H18Y  902   4.366   3.590   1.490
    7DOPE  H18Z  903   4.478   3.678   1.366
    8DOPE     N  904   0.534   2.926   5.826
    8DOPE   HN1  905   0.579   2.940   5.919
    8DOPE   HN2  906   0.514   3.018   5.781
    8DOPE   HN3  907   0.451   2.863   5.833
    8DOPE   C12  908   0.633   2.848   5.743
    8DOPE  H12A  909   0.580   2.813   5.651
    8DOPE  H12B  910   0.668   2.764   5.807
    8DOPE   C11  911   0.754   2.935   5.710
    8DOPE  H11A  912   0.720   3.016   5.643
    8DOPE  H11B  913   0.819   2.867   5.650
    8DOPE     P  914   0.885   3.119   5.825
    8DOPE   O13  915   0.957   3.146   5.951
    8DOPE   O14  916   0.785   3.216   5.776
    8DOPE   O11  917   0.986   3.082   5.708
    8DOPE   O12  918   0.811   2.978   5.834
    8DOPE    C1  919   1.075   2.973   5.733
    8DOPE    HA  920   1.100   2.936   5.632
    8DOPE    HB  921   1.020   2.885   5.772
    8DOPE    C2  922   1.200   3.002   5.818
    8DOPE    HS  923   1.171   3.037   5.920
    8DOPE   O21  924   1.280   3.101   5.752
    8DOPE   C21  925   1.359   3.163   5.840
    8DOPE   O22  926   1.357   3.143   5.960
    8DOPE   C22  927   1.451   3.254   5.760
    8DOPE   H2R  928   1.407   3.347   5.717
    8DOPE   H2S  929   1.498   3.193   5.681
    8DOPE    C3  930   1.281   2.875   5.848
    8DOPE    HX  931   1.214   2.807   5.903
    8DOPE    HY  932   1.357   2.908   5.922
    8DOPE   O31  933   1.338   2.819   5.729
    8DOPE   C31  934   1.469   2.803   5.717
    8DOPE   O32  935   1.552   2.830   5.803
    8DOPE   C32  936   1.506   2.767   5.574
    8DOPE   H2X  937   1.606   2.719   5.582
    8DOPE   H2Y  938   1.437   2.700   5.520
    8DOPE   C23  939   1.566   3.304   5.846
    8DOPE   H3R  940   1.636   3.224   5.877
    8DOPE   H3S  941   1.534   3.352   5.942
    8DOPE   C24  942   1.653   3.408   5.774
    8DOPE   H4R  943   1.597   3.490   5.724
    8DOPE   H4S  944   1.718   3.358   5.698
    8DOPE   C25  945   1.755   3.485   5.859
    8DOPE   H5R  946   1.851   3.430   5.854
    8DOPE   H5S  947   1.728   3.469   5.965
    8DOPE   C26  948   1.766   3.633   5.824
    8DOPE   H6R  949   1.677   3.694   5.849
    8DOPE   H6S  950   1.782   3.644   5.714
    8DOPE   C27  951   1.882   3.706   5.894
    8DOPE   H7R  952   1.860   3.710   6.002
    8DOPE   H7S  953   1.886   3.810   5.857
    8DOPE   C28  954   2.015   3.633   5.881
    8DOPE   H8R  955   2.008   3.526   5.913
    8DOPE   H8S  956   2.082   3.669   5.962
    8DOPE   C29  957   2.072   3.652   5.743
    8DOPE   H9R  958   2.068   3.759   5.718
    8DOPE  C210  959   2.132   3.554   5.674
    8DOPE  H10R  960   2.177   3.584   5.578
    8DOPE  C211  961   2.129   3.406   5.700
    8DOPE  H11R  962   2.111   3.379   5.807
    8DOPE  H11S  963   2.226   3.362   5.669
    8DOPE  C212  964   2.015   3.337   5.625
    8DOPE  H12R  965   2.032   3.366   5.520
    8DOPE  H12S  966   1.920   3.387   5.653
    8DOPE  C213  967   2.007   3.187   5.653
    8DOPE  H13R  968   2.107   3.143   5.632
    8DOPE  H13S  969   1.943   3.155   5.568
    8DOPE  C214  970   1.959   3.138   5.789
    8DOPE  H14R  971   1.888   3.204   5.844
    8DOPE  H14S  972   2.047   3.129   5.856
    8DOPE  C215  973   1.875   3.010   5.794
    8DOPE  H15R  974   1.777   3.029   5.746
    8DOPE  H15S  975   1.859   2.977   5.898
    8DOPE  C216  976   1.930   2.891   5.715
    8DOPE  H16R  977   1.992   2.929   5.632
    8DOPE  H16S  978   1.853   2.820   5.678
    8DOPE  C217  979   2.035   2.807   5.788
    8DOPE  H17R  980   2.124   2.873   5.803
    8DOPE  H17S  981   2.057   2.717   5.727
    8DOPE  C218  982   1.996   2.752   5.925
    8DOPE  H18R  983   2.072   2.676   5.954
    8DOPE  H18S  984   1.895   2.705   5.917
    8DOPE  H18T  985   1.989   2.837   5.996
    8DOPE   C33  986   1.500   2.905   5.506
    8DOPE   H3X  987   1.392   2.924   5.483
    8DOPE   H3Y  988   1.547   2.984   5.567
    8DOPE   C34  989   1.574   2.896   5.372
    8DOPE   H4X  990   1.541   2.990   5.323
    8DOPE   H4Y  991   1.550   2.809   5.306
    8DOPE   C35  992   1.725   2.889   5.390
    8DOPE   H5X  993   1.759   2.806   5.457
    8DOPE   H5Y  994   1.736   2.986   5.444
    8DOPE   C36  995   1.802   2.888   5.259
    8DOPE   H6X  996   1.770   2.803   5.194
    8DOPE   H6Y  997   1.783   2.988   5.215
    8DOPE   C37  998   1.955   2.883   5.270
    8DOPE   H7X  999   1.984   2.961   5.344
    8DOPE   H7Y 1000   1.977   2.785   5.315
    8DOPE   C38 1001   2.020   2.917   5.136
    8DOPE   H8X 1002   1.992   3.016   5.093
    8DOPE   H8Y 1003   2.129   2.919   5.160
    8DOPE   C39 1004   1.992   2.819   5.025
    8DOPE   H9X 1005   1.886   2.802   5.007
    8DOPE  C310 1006   2.086   2.753   4.955
    8DOPE  H10X 1007   2.048   2.699   4.869
    8DOPE  C311 1008   2.235   2.734   4.970
    8DOPE  H11X 1009   2.275   2.792   5.056
    8DOPE  H11Y 1010   2.261   2.631   5.003
    8DOPE  C312 1011   2.316   2.771   4.846
    8DOPE  H12X 1012   2.280   2.707   4.764
    8DOPE  H12Y 1013   2.419   2.742   4.874
    8DOPE  C313 1014   2.316   2.918   4.801
    8DOPE  H13X 1015   2.395   2.932   4.724
    8DOPE  H13Y 1016   2.221   2.925   4.743
    8DOPE  C314 1017   2.332   3.030   4.904
    8DOPE  H14X 1018   2.240   3.039   4.967
    8DOPE  H14Y 1019   2.327   3.129   4.855
    8DOPE  C315 1020   2.451   2.998   4.995
    8DOPE  H15X 1021   2.436   2.904   5.052
    8DOPE  H15Y 1022   2.552   2.993   4.950
    8DOPE  C316 1023   2.468   3.110   5.098
    8DOPE  H16X 1024   2.562   3.089   5.153
    8DOPE  H16Y 1025   2.476   3.201   5.033
    8DOPE  C317 1026   2.351   3.131   5.193
    8DOPE  H17X 1027   2.315   3.033   5.234
    8DOPE  H17Y 1028   2.272   3.185   5.136
    8DOPE  C318 1029   2.389   3.220   5.310
    8DOPE  H18X 1030   2.484   3.190   5.359
    8DOPE  H18Y 1031   2.416   3.317   5.263
    8DOPE  H18Z 1032   2.312   3.224   5.390
    9DOPE     N 1033   3.282   4.348   4.496
    9DOPE   HN1 1034   3.294   4.431   4.556
    9DOPE   HN2 1035   3.250   4.376   4.401
    9DOPE   HN3 1036   3.223   4.275   4.542
    9DOPE   C12 1037   3.419   4.283   4.486
    9DOPE  H12A 1038   3.405   4.183   4.440
    9DOPE  H12B 1039   3.458   4.278   4.589
    9DOPE   C11 1040   3.514   4.372   4.405
    9DOPE  H11A 1041   3.476   4.374   4.301
    9DOPE  H11B 1042   3.609   4.315   4.406
    9DOPE     P 1043   3.548   4.621   4.371
    9DOPE   O13 1044   3.572   4.745   4.448
    9DOPE   O14 1045   3.441   4.617   4.269
    9DOPE   O11 1046   3.683   4.565   4.308
    9DOPE   O12 1047   3.519   4.499   4.470
    9DOPE    C1 1048   3.790   4.540   4.400
    9DOPE    HA 1049   3.852   4.464   4.349
    9DOPE    HB 1050   3.755   4.482   4.487
    9DOPE    C2 1051   3.872   4.662   4.446
    9DOPE    HS 1052   3.808   4.736   4.499
    9DOPE   O21 1053   3.935   4.722   4.332
    9DOPE   C21 1054   3.965   4.850   4.357
    9DOPE   O22 1055   3.937   4.908   4.460
    9DOPE   C22 1056   4.045   4.901   4.238
    9DOPE   H2R 1057   3.989   4.922   4.144
    9DOPE   H2S 1058   4.127   4.830   4.219
    9DOPE    C3 1059   3.976   4.625   4.553
    9DOPE    HX 1060   3.920   4.584   4.639
    9DOPE    HY 1061   4.016   4.723   4.587
    9DOPE   O31 1062   4.077   4.537   4.502
    9DOPE   C31 1063   4.206   4.572   4.505
    9DOPE   O32 1064   4.250   4.675   4.552
    9DOPE   C32 1065   4.289   4.475   4.421
    9DOPE   H2X 1066   4.393   4.487   4.460
    9DOPE   H2Y 1067   4.260   4.368   4.425
    9DOPE   C23 1068   4.112   5.034   4.271
    9DOPE   H3R 1069   4.191   5.024   4.348
    9DOPE   H3S 1070   4.042   5.112   4.310
    9DOPE   C24 1071   4.181   5.097   4.149
    9DOPE   H4R 1072   4.119   5.100   4.056
    9DOPE   H4S 1073   4.275   5.042   4.125
    9DOPE   C25 1074   4.228   5.241   4.163
    9DOPE   H5R 1075   4.334   5.239   4.195
    9DOPE   H5S 1076   4.179   5.284   4.252
    9DOPE   C26 1077   4.205   5.327   4.038
    9DOPE   H6R 1078   4.099   5.349   4.016
    9DOPE   H6S 1079   4.246   5.275   3.949
    9DOPE   C27 1080   4.270   5.466   4.044
    9DOPE   H7R 1081   4.220   5.526   4.122
    9DOPE   H7S 1082   4.254   5.518   3.947
    9DOPE   C28 1083   4.418   5.461   4.084
    9DOPE   H8R 1084   4.434   5.404   4.178
    9DOPE   H8S 1085   4.446   5.562   4.121
    9DOPE   C29 1086   4.501   5.413   3.968
    9DOPE   H9R 1087   4.473   5.470   3.879
    9DOPE  C210 1088   4.604   5.329   3.982
    9DOPE  H10R 1089   4.663   5.309   3.891
    9DOPE  C211 1090   4.637   5.241   4.100
    9DOPE  H11R 1091   4.599   5.280   4.197
    9DOPE  H11S 1092   4.748   5.231   4.107
    9DOPE  C212 1093   4.573   5.102   4.088
    9DOPE  H12R 1094   4.610   5.066   3.990
    9DOPE  H12S 1095   4.464   5.116   4.075
    9DOPE  C213 1096   4.603   5.013   4.208
    9DOPE  H13R 1097   4.714   5.009   4.222
    9DOPE  H13S 1098   4.576   4.914   4.165
    9DOPE  C214 1099   4.537   5.042   4.341
    9DOPE  H14R 1100   4.437   5.092   4.339
    9DOPE  H14S 1101   4.602   5.112   4.399
    9DOPE  C215 1102   4.495   4.923   4.429
    9DOPE  H15R 1103   4.413   4.867   4.380
    9DOPE  H15S 1104   4.462   4.957   4.529
    9DOPE  C216 1105   4.602   4.815   4.450
    9DOPE  H16R 1106   4.670   4.816   4.362
    9DOPE  H16S 1107   4.563   4.713   4.468
    9DOPE  C217 1108   4.704   4.843   4.561
    9DOPE  H17R 1109   4.762   4.933   4.529
    9DOPE  H17S 1110   4.767   4.753   4.574
    9DOPE  C218 1111   4.646   4.872   4.700
    9DOPE  H18R 1112   4.731   4.868   4.772
    9DOPE  H18S 1113   4.570   4.795   4.724
    9DOPE  H18T 1114   4.596   4.971   4.697
    9DOPE   C33 1115   4.261   4.526   4.279
    9DOPE   H3X 1116   4.163   4.483   4.249
    9DOPE   H3Y 1117   4.264   4.637   4.273
    9DOPE   C34 1118   4.368   4.469   4.185
    9DOPE   H4X 1119   4.324   4.491   4.086
    9DOPE   H4Y 1120   4.390   4.360   4.193
    9DOPE   C35 1121   4.504   4.536   4.206
    9DOPE   H5X 1122   4.541   4.533   4.311
    9DOPE   H5Y 1123   4.470   4.639   4.182
    9DOPE   C36 1124   4.610   4.486   4.108
    9DOPE   H6X 1125   4.623   4.377   4.116
    9DOPE   H6Y 1126   4.575   4.522   4.009
    9DOPE   C37 1127   4.748   4.551   4.122
    9DOPE   H7X 1128   4.732   4.661   4.126
    9DOPE   H7Y 1129   4.786   4.519   4.220
    9DOPE   C38 1130   4.835   4.520   3.999
    9DOPE   H8X 1131   4.792   4.551   3.902
    9DOPE   H8Y 1132   4.927   4.579   4.017
    9DOPE   C39 1133   4.868   4.374   3.980
    9DOPE   H9X 1134   4.780   4.309   3.978
    9DOPE  C310 1135   4.992   4.324   3.973
    9DOPE  H10X 1136   4.997   4.219   3.943
    9DOPE  C311 1137   5.130   4.379   3.998
    9DOPE  H11X 1138   5.127   4.487   4.025
    9DOPE  H11Y 1139   5.176   4.338   4.091
    9DOPE  C312 1140   5.228   4.363   3.881
    9DOPE  H12X 1141   5.235   4.254   3.862
    9DOPE  H12Y 1142   5.323   4.401   3.923
    9DOPE  C313 1143   5.196   4.436   3.751
    9DOPE  H13X 1144   5.286   4.431   3.684
    9DOPE  H13Y 1145   5.123   4.368   3.702
    9DOPE  C314 1146   5.150   4.582   3.754
    9DOPE  H14X 1147   5.046   4.589   3.794
    9DOPE  H14Y 1148   5.130   4.619   3.651
    9DOPE  C315 1149   5.244   4.663   3.844
    9DOPE  H15X 1150   5.243   4.626   3.949
    9DOPE  H15Y 1151   5.350   4.672   3.815
    9DOPE  C316 1152   5.199   4.809   3.847
    9DOPE  H16X 1153   5.276   4.865   3.904
    9DOPE  H16Y 1154   5.197   4.836   3.739
    9DOPE  C317 1155   5.059   4.834   3.904
    9DOPE  H17X 1156   5.045   4.777   3.999
    9DOPE  H17Y 1157   4.986   4.805   3.825
    9DOPE  C318 1158   5.037   4.982   3.933
    9DOPE  H18X 1159   5.119   5.028   3.990
    9DOPE  H18Y 1160   5.045   5.030   3.833
    9DOPE  H18Z 1161   4.943   5.002   3.990
   10DOPE     N 1162   0.865   3.223   5.489
   10DOPE   HN1 1163   0.880   3.322   5.517
   10DOPE   HN2 1164   0.806   3.218   5.404
   10DOPE   HN3 1165   0.830   3.166   5.570
   10DOPE   C12 1166   1.002   3.166   5.462
   10DOPE  H12A 1167   0.992   3.056   5.453
   10DOPE  H12B 1168   1.066   3.197   5.546
   10DOPE   C11 1169   1.060   3.229   5.334
   10DOPE  H11A 1170   0.998   3.195   5.249
   10DOPE  H11B 1171   1.160   3.180   5.326
   10DOPE     P 1172   1.049   3.455   5.220
   10DOPE   O13 1173   1.075   3.598   5.247
   10DOPE   O14 1174   0.922   3.413   5.158
   10DOPE   O11 1175   1.172   3.389   5.141
   10DOPE   O12 1176   1.064   3.371   5.355
   10DOPE    C1 1177   1.301   3.402   5.203
   10DOPE    HA 1178   1.357   3.316   5.162
   10DOPE    HB 1179   1.297   3.372   5.309
   10DOPE    C2 1180   1.374   3.536   5.185
   10DOPE    HS 1181   1.315   3.619   5.230
   10DOPE   O21 1182   1.397   3.559   5.045
   10DOPE   C21 1183   1.414   3.690   5.023
   10DOPE   O22 1184   1.405   3.776   5.108
   10DOPE   C22 1185   1.453   3.704   4.876
   10DOPE   H2R 1186   1.374   3.690   4.800
   10DOPE   H2S 1187   1.538   3.635   4.857
   10DOPE    C3 1188   1.505   3.541   5.264
   10DOPE    HX 1189   1.479   3.527   5.371
   10DOPE    HY 1190   1.538   3.646   5.256
   10DOPE   O31 1191   1.601   3.447   5.216
   10DOPE   C31 1192   1.720   3.487   5.172
   10DOPE   O32 1193   1.760   3.603   5.173
   10DOPE   C32 1194   1.793   3.373   5.101
   10DOPE   H2X 1195   1.900   3.403   5.104
   10DOPE   H2Y 1196   1.781   3.272   5.145
   10DOPE   C23 1197   1.508   3.844   4.848
   10DOPE   H3R 1198   1.604   3.864   4.899
   10DOPE   H3S 1199   1.440   3.926   4.880
   10DOPE   C24 1200   1.534   3.867   4.699
   10DOPE   H4R 1201   1.452   3.837   4.630
   10DOPE   H4S 1202   1.627   3.813   4.667
   10DOPE   C25 1203   1.563   4.011   4.655
   10DOPE   H5R 1204   1.673   4.025   4.656
   10DOPE   H5S 1205   1.532   4.078   4.738
   10DOPE   C26 1206   1.498   4.050   4.523
   10DOPE   H6R 1207   1.387   4.058   4.526
   10DOPE   H6S 1208   1.522   3.974   4.445
   10DOPE   C27 1209   1.542   4.187   4.469
   10DOPE   H7R 1210   1.505   4.266   4.536
   10DOPE   H7S 1211   1.495   4.203   4.369
   10DOPE   C28 1212   1.694   4.203   4.465
   10DOPE   H8R 1213   1.741   4.180   4.563
   10DOPE   H8S 1214   1.717   4.312   4.461
   10DOPE   C29 1215   1.752   4.125   4.350
   10DOPE   H9R 1216   1.695   4.149   4.260
   10DOPE  C210 1217   1.866   4.055   4.359
   10DOPE  H10R 1218   1.902   4.010   4.265
   10DOPE  C211 1219   1.940   4.012   4.483
   10DOPE  H11R 1220   1.922   4.078   4.571
   10DOPE  H11S 1221   2.049   4.011   4.461
   10DOPE  C212 1222   1.894   3.874   4.531
   10DOPE  H12R 1223   1.910   3.809   4.442
   10DOPE  H12S 1224   1.785   3.876   4.546
   10DOPE  C213 1225   1.966   3.829   4.659
   10DOPE  H13R 1226   2.075   3.837   4.642
   10DOPE  H13S 1227   1.943   3.720   4.656
   10DOPE  C214 1228   1.931   3.897   4.791
   10DOPE  H14R 1229   1.828   3.938   4.802
   10DOPE  H14S 1230   1.998   3.984   4.804
   10DOPE  C215 1231   1.930   3.810   4.917
   10DOPE  H15R 1232   1.847   3.737   4.912
   10DOPE  H15S 1233   1.918   3.873   5.008
   10DOPE  C216 1234   2.053   3.721   4.939
   10DOPE  H16R 1235   2.096   3.697   4.839
   10DOPE  H16S 1236   2.034   3.628   4.996
   10DOPE  C217 1237   2.174   3.789   5.003
   10DOPE  H17R 1238   2.209   3.867   4.931
   10DOPE  H17S 1239   2.250   3.711   5.024
   10DOPE  C218 1240   2.149   3.858   5.137
   10DOPE  H18R 1241   2.249   3.881   5.181
   10DOPE  H18S 1242   2.093   3.788   5.204
   10DOPE  H18T 1243   2.087   3.947   5.119
   10DOPE   C33 1244   1.723   3.374   4.964
   10DOPE   H3X 1245   1.628   3.318   4.977
   10DOPE   H3Y 1246   1.710   3.477   4.925
   10DOPE   C34 1247   1.811   3.296   4.865
   10DOPE   H4X 1248   1.740   3.282   4.780
   10DOPE   H4Y 1249   1.848   3.197   4.899
   10DOPE   C35 1250   1.937   3.373   4.826
   10DOPE   H5X 1251   1.999   3.406   4.912
   10DOPE   H5Y 1252   1.884   3.461   4.783
   10DOPE   C36 1253   2.021   3.300   4.722
   10DOPE   H6X 1254   2.051   3.200   4.757
   10DOPE   H6Y 1255   1.958   3.300   4.630
   10DOPE   C37 1256   2.148   3.373   4.676
   10DOPE   H7X 1257   2.118   3.478   4.652
   10DOPE   H7Y 1258   2.212   3.377   4.765
   10DOPE   C38 1259   2.204   3.309   4.549
   10DOPE   H8X 1260   2.134   3.304   4.463
   10DOPE   H8Y 1261   2.289   3.375   4.522
   10DOPE   C39 1262   2.252   3.167   4.566
   10DOPE   H9X 1263   2.176   3.099   4.607
   10DOPE  C310 1264   2.376   3.124   4.539
   10DOPE  H10X 1265   2.388   3.015   4.542
   10DOPE  C311 1266   2.507   3.191   4.507
   10DOPE  H11X 1267   2.495   3.301   4.500
   10DOPE  H11Y 1268   2.579   3.185   4.591
   10DOPE  C312 1269   2.573   3.143   4.378
   10DOPE  H12X 1270   2.591   3.035   4.390
   10DOPE  H12Y 1271   2.670   3.198   4.378
   10DOPE  C313 1272   2.501   3.169   4.245
   10DOPE  H13X 1273   2.570   3.148   4.161
   10DOPE  H13Y 1274   2.427   3.085   4.242
   10DOPE  C314 1275   2.437   3.305   4.218
   10DOPE  H14X 1276   2.346   3.320   4.282
   10DOPE  H14Y 1277   2.387   3.306   4.119
   10DOPE  C315 1278   2.538   3.416   4.250
   10DOPE  H15X 1279   2.568   3.415   4.357
   10DOPE  H15Y 1280   2.631   3.421   4.191
   10DOPE  C316 1281   2.475   3.552   4.222
   10DOPE  H16X 1282   2.555   3.627   4.236
   10DOPE  H16Y 1283   2.443   3.543   4.116
   10DOPE  C317 1284   2.352   3.587   4.306
   10DOPE  H17X 1285   2.369   3.563   4.414
   10DOPE  H17Y 1286   2.266   3.530   4.263
   10DOPE  C318 1287   2.317   3.734   4.295
   10DOPE  H18X 1288   2.403   3.801   4.311
   10DOPE  H18Y 1289   2.293   3.749   4.187
   10DOPE  H18Z 1290   2.238   3.766   4.368
   11DOPE     N 1291   4.262   1.245   0.484
   11DOPE   HN1 1292   4.191   1.280   0.417
   11DOPE   HN2 1293   4.276   1.314   0.561
   11DOPE   HN3 1294   4.350   1.216   0.436
   11DOPE   C12 1295   4.207   1.115   0.540
   11DOPE  H12A 1296   4.289   1.065   0.596
   11DOPE  H12B 1297   4.172   1.057   0.453
   11DOPE   C11 1298   4.085   1.144   0.629
   11DOPE  H11A 1299   4.121   1.200   0.717
   11DOPE  H11B 1300   4.054   1.042   0.662
   11DOPE     P 1301   3.896   1.312   0.631
   11DOPE   O13 1302   3.787   1.363   0.545
   11DOPE   O14 1303   3.986   1.406   0.701
   11DOPE   O11 1304   3.840   1.205   0.736
   11DOPE   O12 1305   3.989   1.213   0.548
   11DOPE    C1 1306   3.770   1.093   0.680
   11DOPE    HA 1307   3.781   1.014   0.757
   11DOPE    HB 1308   3.827   1.047   0.597
   11DOPE    C2 1309   3.623   1.116   0.640
   11DOPE    HS 1310   3.615   1.194   0.561
   11DOPE   O21 1311   3.547   1.153   0.756
   11DOPE   C21 1312   3.437   1.219   0.719
   11DOPE   O22 1313   3.408   1.248   0.605
   11DOPE   C22 1314   3.355   1.241   0.846
   11DOPE   H2R 1315   3.391   1.319   0.917
   11DOPE   H2S 1316   3.345   1.143   0.897
   11DOPE    C3 1317   3.562   0.993   0.572
   11DOPE    HX 1318   3.622   0.973   0.481
   11DOPE    HY 1319   3.463   1.028   0.534
   11DOPE   O31 1320   3.552   0.881   0.660
   11DOPE   C31 1321   3.435   0.824   0.686
   11DOPE   O32 1322   3.328   0.857   0.637
   11DOPE   C32 1323   3.447   0.727   0.803
   11DOPE   H2X 1324   3.359   0.659   0.792
   11DOPE   H2Y 1325   3.540   0.667   0.808
   11DOPE   C23 1326   3.213   1.285   0.812
   11DOPE   H3R 1327   3.155   1.206   0.762
   11DOPE   H3S 1328   3.208   1.373   0.744
   11DOPE   C24 1329   3.132   1.323   0.937
   11DOPE   H4R 1330   3.183   1.391   1.008
   11DOPE   H4S 1331   3.102   1.231   0.993
   11DOPE   C25 1332   2.998   1.393   0.914
   11DOPE   H5R 1333   2.919   1.316   0.911
   11DOPE   H5S 1334   2.997   1.429   0.809
   11DOPE   C26 1335   2.970   1.506   1.013
   11DOPE   H6R 1336   3.035   1.595   1.003
   11DOPE   H6S 1337   2.983   1.469   1.117
   11DOPE   C27 1338   2.827   1.564   1.003
   11DOPE   H7R 1339   2.817   1.616   0.906
   11DOPE   H7S 1340   2.814   1.640   1.083
   11DOPE   C28 1341   2.719   1.456   1.006
   11DOPE   H8R 1342   2.737   1.377   0.929
   11DOPE   H8S 1343   2.626   1.500   0.962
   11DOPE   C29 1344   2.701   1.403   1.145
   11DOPE   H9R 1345   2.692   1.488   1.213
   11DOPE  C210 1346   2.681   1.273   1.172
   11DOPE  H10R 1347   2.660   1.249   1.278
   11DOPE  C211 1348   2.705   1.155   1.083
   11DOPE  H11R 1349   2.698   1.178   0.974
   11DOPE  H11S 1350   2.630   1.076   1.107
   11DOPE  C212 1351   2.847   1.099   1.099
   11DOPE  H12R 1352   2.854   1.078   1.208
   11DOPE  H12S 1353   2.919   1.180   1.080
   11DOPE  C213 1354   2.874   0.980   1.006
   11DOPE  H13R 1355   2.794   0.904   1.023
   11DOPE  H13S 1356   2.965   0.938   1.056
   11DOPE  C214 1357   2.891   1.004   0.857
   11DOPE  H14R 1358   2.930   1.103   0.825
   11DOPE  H14S 1359   2.790   0.996   0.809
   11DOPE  C215 1360   2.993   0.918   0.782
   11DOPE  H15R 1361   3.095   0.944   0.815
   11DOPE  H15S 1362   2.985   0.934   0.672
   11DOPE  C216 1363   2.985   0.767   0.806
   11DOPE  H16R 1364   2.943   0.751   0.908
   11DOPE  H16S 1365   3.082   0.713   0.795
   11DOPE  C217 1366   2.881   0.691   0.724
   11DOPE  H17R 1367   2.781   0.729   0.755
   11DOPE  H17S 1368   2.895   0.583   0.741
   11DOPE  C218 1369   2.891   0.707   0.572
   11DOPE  H18R 1370   2.826   0.630   0.526
   11DOPE  H18S 1371   2.996   0.692   0.540
   11DOPE  H18T 1372   2.861   0.811   0.546
   11DOPE   C33 1373   3.446   0.823   0.923
   11DOPE   H3X 1374   3.550   0.862   0.933
   11DOPE   H3Y 1375   3.370   0.902   0.912
   11DOPE   C34 1376   3.415   0.742   1.050
   11DOPE   H4X 1377   3.442   0.815   1.129
   11DOPE   H4Y 1378   3.472   0.648   1.065
   11DOPE   C35 1379   3.269   0.699   1.056
   11DOPE   H5X 1380   3.234   0.642   0.966
   11DOPE   H5Y 1381   3.226   0.802   1.054
   11DOPE   C36 1382   3.234   0.625   1.185
   11DOPE   H6X 1383   3.298   0.535   1.198
   11DOPE   H6Y 1384   3.245   0.702   1.264
   11DOPE   C37 1385   3.088   0.581   1.199
   11DOPE   H7X 1386   3.025   0.669   1.173
   11DOPE   H7Y 1387   3.073   0.506   1.120
   11DOPE   C38 1388   3.057   0.540   1.343
   11DOPE   H8X 1389   3.077   0.618   1.420
   11DOPE   H8Y 1390   2.948   0.520   1.342
   11DOPE   C39 1391   3.133   0.420   1.392
   11DOPE   H9X 1392   3.242   0.428   1.382
   11DOPE  C310 1393   3.076   0.308   1.440
   11DOPE  H10X 1394   3.147   0.238   1.486
   11DOPE  C311 1395   2.936   0.254   1.445
   11DOPE  H11X 1396   2.863   0.326   1.402
   11DOPE  H11Y 1397   2.922   0.169   1.375
   11DOPE  C312 1398   2.887   0.215   1.584
   11DOPE  H12X 1399   2.956   0.137   1.621
   11DOPE  H12Y 1400   2.788   0.170   1.564
   11DOPE  C313 1401   2.873   0.326   1.689
   11DOPE  H13X 1402   2.817   0.286   1.777
   11DOPE  H13Y 1403   2.977   0.337   1.726
   11DOPE  C314 1404   2.807   0.459   1.651
   11DOPE  H14X 1405   2.875   0.518   1.583
   11DOPE  H14Y 1406   2.807   0.528   1.737
   11DOPE  C315 1407   2.676   0.432   1.577
   11DOPE  H15X 1408   2.692   0.375   1.483
   11DOPE  H15Y 1409   2.595   0.381   1.632
   11DOPE  C316 1410   2.610   0.565   1.540
   11DOPE  H16X 1411   2.511   0.540   1.498
   11DOPE  H16Y 1412   2.603   0.617   1.638
   11DOPE  C317 1413   2.690   0.654   1.444
   11DOPE  H17X 1414   2.730   0.594   1.359
   11DOPE  H17Y 1415   2.770   0.702   1.505
   11DOPE  C318 1416   2.604   0.766   1.388
   11DOPE  H18X 1417   2.507   0.731   1.348
   11DOPE  H18Y 1418   2.574   0.825   1.478
   11DOPE  H18Z 1419   2.654   0.823   1.306
   12DOPE     N 1420   0.785   3.259   3.637
   12DOPE   HN1 1421   0.743   3.193   3.568
   12DOPE   HN2 1422   0.784   3.217   3.732
   12DOPE   HN3 1423   0.741   3.354   3.631
   12DOPE   C12 1424   0.927   3.281   3.591
   12DOPE  H12A 1425   0.969   3.367   3.649
   12DOPE  H12B 1426   0.922   3.301   3.482
   12DOPE   C11 1427   1.009   3.153   3.610
   12DOPE  H11A 1428   1.017   3.135   3.719
   12DOPE  H11B 1429   1.110   3.182   3.573
   12DOPE     P 1430   0.966   2.904   3.597
   12DOPE   O13 1431   0.914   2.801   3.504
   12DOPE   O14 1432   0.916   2.909   3.736
   12DOPE   O11 1433   1.125   2.904   3.598
   12DOPE   O12 1434   0.945   3.049   3.536
   12DOPE    C1 1435   1.189   2.922   3.471
   12DOPE    HA 1436   1.287   2.965   3.497
   12DOPE    HB 1437   1.145   3.008   3.416
   12DOPE    C2 1438   1.199   2.799   3.380
   12DOPE    HS 1439   1.098   2.760   3.353
   12DOPE   O21 1440   1.277   2.697   3.446
   12DOPE   C21 1441   1.248   2.578   3.395
   12DOPE   O22 1442   1.164   2.556   3.310
   12DOPE   C22 1443   1.345   2.479   3.459
   12DOPE   H2R 1444   1.326   2.450   3.565
   12DOPE   H2S 1445   1.447   2.519   3.446
   12DOPE    C3 1446   1.259   2.833   3.242
   12DOPE    HX 1447   1.191   2.907   3.196
   12DOPE    HY 1448   1.246   2.740   3.183
   12DOPE   O31 1449   1.395   2.876   3.252
   12DOPE   C31 1450   1.491   2.811   3.187
   12DOPE   O32 1451   1.475   2.714   3.114
   12DOPE   C32 1452   1.629   2.858   3.235
   12DOPE   H2X 1453   1.698   2.829   3.152
   12DOPE   H2Y 1454   1.639   2.966   3.256
   12DOPE   C23 1455   1.343   2.345   3.385
   12DOPE   H3R 1456   1.384   2.353   3.282
   12DOPE   H3S 1457   1.242   2.301   3.373
   12DOPE   C24 1458   1.428   2.238   3.455
   12DOPE   H4R 1459   1.411   2.228   3.564
   12DOPE   H4S 1460   1.537   2.259   3.439
   12DOPE   C25 1461   1.413   2.095   3.405
   12DOPE   H5R 1462   1.491   2.077   3.328
   12DOPE   H5S 1463   1.321   2.090   3.343
   12DOPE   C26 1464   1.412   1.990   3.516
   12DOPE   H6R 1465   1.323   1.992   3.582
   12DOPE   H6S 1466   1.500   2.005   3.582
   12DOPE   C27 1467   1.418   1.845   3.466
   12DOPE   H7R 1468   1.324   1.822   3.413
   12DOPE   H7S 1469   1.424   1.776   3.554
   12DOPE   C28 1470   1.530   1.820   3.365
   12DOPE   H8R 1471   1.526   1.893   3.281
   12DOPE   H8S 1472   1.505   1.728   3.308
   12DOPE   C29 1473   1.663   1.814   3.435
   12DOPE   H9R 1474   1.654   1.746   3.520
   12DOPE  C210 1475   1.774   1.870   3.385
   12DOPE  H10R 1476   1.867   1.849   3.442
   12DOPE  C211 1477   1.787   1.972   3.276
   12DOPE  H11R 1478   1.703   1.970   3.203
   12DOPE  H11S 1479   1.882   1.954   3.221
   12DOPE  C212 1480   1.785   2.115   3.331
   12DOPE  H12R 1481   1.867   2.115   3.406
   12DOPE  H12S 1482   1.692   2.128   3.390
   12DOPE  C213 1483   1.794   2.221   3.221
   12DOPE  H13R 1484   1.884   2.199   3.159
   12DOPE  H13S 1485   1.823   2.309   3.283
   12DOPE  C214 1486   1.675   2.244   3.130
   12DOPE  H14R 1487   1.574   2.224   3.172
   12DOPE  H14S 1488   1.684   2.177   3.042
   12DOPE  C215 1489   1.647   2.388   3.085
   12DOPE  H15R 1490   1.615   2.449   3.171
   12DOPE  H15S 1491   1.568   2.391   3.007
   12DOPE  C216 1492   1.767   2.466   3.030
   12DOPE  H16R 1493   1.859   2.425   3.076
   12DOPE  H16S 1494   1.762   2.576   3.043
   12DOPE  C217 1495   1.801   2.441   2.882
   12DOPE  H17R 1496   1.831   2.334   2.874
   12DOPE  H17S 1497   1.880   2.512   2.852
   12DOPE  C218 1498   1.687   2.464   2.782
   12DOPE  H18R 1499   1.733   2.464   2.681
   12DOPE  H18S 1500   1.640   2.562   2.803
   12DOPE  H18T 1501   1.611   2.384   2.797
   12DOPE   C33 1502   1.642   2.782   3.367
   12DOPE   H3X 1503   1.586   2.840   3.443
   12DOPE   H3Y 1504   1.609   2.676   3.358
   12DOPE   C34 1505   1.791   2.783   3.408
   12DOPE   H4X 1506   1.784   2.750   3.514
   12DOPE   H4Y 1507   1.843   2.881   3.404
   12DOPE   C35 1508   1.875   2.691   3.321
   12DOPE   H5X 1509   1.867   2.710   3.212
   12DOPE   H5Y 1510   1.820   2.597   3.346
   12DOPE   C36 1511   2.021   2.684   3.365
   12DOPE   H6X 1512   2.068   2.785   3.365
   12DOPE   H6Y 1513   2.018   2.636   3.465
   12DOPE   C37 1514   2.111   2.591   3.284
   12DOPE   H7X 1515   2.058   2.494   3.275
   12DOPE   H7Y 1516   2.115   2.636   3.183
   12DOPE   C38 1517   2.244   2.567   3.357
   12DOPE   H8X 1518   2.235   2.525   3.459
   12DOPE   H8Y 1519   2.295   2.492   3.293
   12DOPE   C39 1520   2.330   2.690   3.375
   12DOPE   H9X 1521   2.279   2.773   3.424
   12DOPE  C310 1522   2.456   2.701   3.331
   12DOPE  H10X 1523   2.508   2.791   3.367
   12DOPE  C311 1524   2.545   2.620   3.240
   12DOPE  H11X 1525   2.494   2.528   3.206
   12DOPE  H11Y 1526   2.561   2.670   3.142
   12DOPE  C312 1527   2.679   2.581   3.302
   12DOPE  H12X 1528   2.731   2.675   3.327
   12DOPE  H12Y 1529   2.731   2.531   3.217
   12DOPE  C313 1530   2.678   2.488   3.423
   12DOPE  H13X 1531   2.782   2.452   3.442
   12DOPE  H13Y 1532   2.658   2.558   3.507
   12DOPE  C314 1533   2.587   2.365   3.425
   12DOPE  H14X 1534   2.480   2.395   3.435
   12DOPE  H14Y 1535   2.598   2.310   3.520
   12DOPE  C315 1536   2.604   2.288   3.294
   12DOPE  H15X 1537   2.575   2.349   3.205
   12DOPE  H15Y 1538   2.703   2.244   3.270
   12DOPE  C316 1539   2.514   2.164   3.295
   12DOPE  H16X 1540   2.539   2.106   3.204
   12DOPE  H16Y 1541   2.546   2.112   3.388
   12DOPE  C317 1542   2.364   2.192   3.304
   12DOPE  H17X 1543   2.334   2.272   3.234
   12DOPE  H17Y 1544   2.343   2.217   3.411
   12DOPE  C318 1545   2.282   2.067   3.273
   12DOPE  H18X 1546   2.314   2.017   3.180
   12DOPE  H18Y 1547   2.312   1.995   3.352
   12DOPE  H18Z 1548   2.173   2.088   3.263
   13DOPE     N 1549   4.391   4.093   2.621
   13DOPE   HN1 1550   4.439   4.083   2.713
   13DOPE   HN2 1551   4.452   4.058   2.544
   13DOPE   HN3 1552   4.356   4.190   2.607
   13DOPE   C12 1553   4.265   4.009   2.630
   13DOPE  H12A 1554   4.202   4.035   2.542
   13DOPE  H12B 1555   4.218   4.034   2.726
   13DOPE   C11 1556   4.302   3.860   2.633
   13DOPE  H11A 1557   4.346   3.835   2.535
   13DOPE  H11B 1558   4.203   3.811   2.640
   13DOPE     P 1559   4.490   3.720   2.728
   13DOPE   O13 1560   4.560   3.693   2.856
   13DOPE   O14 1561   4.568   3.750   2.606
   13DOPE   O11 1562   4.384   3.606   2.696
   13DOPE   O12 1563   4.387   3.840   2.747
   13DOPE    C1 1564   4.285   3.581   2.797
   13DOPE    HA 1565   4.200   3.538   2.741
   13DOPE    HB 1566   4.239   3.676   2.832
   13DOPE    C2 1567   4.328   3.495   2.917
   13DOPE    HS 1568   4.412   3.543   2.973
   13DOPE   O21 1569   4.366   3.364   2.870
   13DOPE   C21 1570   4.446   3.306   2.959
   13DOPE   O22 1571   4.487   3.358   3.061
   13DOPE   C22 1572   4.469   3.163   2.909
   13DOPE   H2R 1573   4.536   3.149   2.822
   13DOPE   H2S 1574   4.370   3.118   2.889
   13DOPE    C3 1575   4.218   3.485   3.024
   13DOPE    HX 1576   4.197   3.589   3.058
   13DOPE    HY 1577   4.267   3.434   3.109
   13DOPE   O31 1578   4.102   3.416   2.976
   13DOPE   C31 1579   4.058   3.306   3.037
   13DOPE   O32 1580   4.107   3.257   3.137
   13DOPE   C32 1581   3.952   3.237   2.951
   13DOPE   H2X 1582   3.895   3.174   3.024
   13DOPE   H2Y 1583   3.881   3.303   2.897
   13DOPE   C23 1584   4.531   3.077   3.018
   13DOPE   H3R 1585   4.464   3.060   3.104
   13DOPE   H3S 1586   4.624   3.120   3.063
   13DOPE   C24 1587   4.570   2.937   2.968
   13DOPE   H4R 1588   4.626   2.935   2.873
   13DOPE   H4S 1589   4.478   2.874   2.956
   13DOPE   C25 1590   4.657   2.852   3.060
   13DOPE   H5R 1591   4.590   2.789   3.122
   13DOPE   H5S 1592   4.700   2.919   3.137
   13DOPE   C26 1593   4.765   2.772   2.988
   13DOPE   H6R 1594   4.846   2.833   2.943
   13DOPE   H6S 1595   4.719   2.715   2.904
   13DOPE   C27 1596   4.840   2.671   3.077
   13DOPE   H7R 1597   4.899   2.727   3.151
   13DOPE   H7S 1598   4.911   2.614   3.014
   13DOPE   C28 1599   4.746   2.581   3.156
   13DOPE   H8R 1600   4.671   2.640   3.214
   13DOPE   H8S 1601   4.803   2.539   3.242
   13DOPE   C29 1602   4.685   2.476   3.067
   13DOPE   H9R 1603   4.766   2.430   3.009
   13DOPE  C210 1604   4.557   2.438   3.075
   13DOPE  H10R 1605   4.528   2.354   3.010
   13DOPE  C211 1606   4.443   2.507   3.144
   13DOPE  H11R 1607   4.475   2.571   3.229
   13DOPE  H11S 1608   4.372   2.431   3.182
   13DOPE  C212 1609   4.370   2.604   3.051
   13DOPE  H12R 1610   4.341   2.540   2.965
   13DOPE  H12S 1611   4.444   2.675   3.010
   13DOPE  C213 1612   4.255   2.678   3.120
   13DOPE  H13R 1613   4.189   2.603   3.167
   13DOPE  H13S 1614   4.200   2.715   3.031
   13DOPE  C214 1615   4.288   2.787   3.222
   13DOPE  H14R 1616   4.384   2.842   3.209
   13DOPE  H14S 1617   4.295   2.740   3.323
   13DOPE  C215 1618   4.196   2.909   3.227
   13DOPE  H15R 1619   4.207   2.969   3.134
   13DOPE  H15S 1620   4.220   2.973   3.315
   13DOPE  C216 1621   4.046   2.881   3.232
   13DOPE  H16R 1622   4.027   2.783   3.183
   13DOPE  H16S 1623   3.981   2.960   3.188
   13DOPE  C217 1624   3.988   2.849   3.371
   13DOPE  H17R 1625   4.035   2.754   3.404
   13DOPE  H17S 1626   3.878   2.844   3.362
   13DOPE  C218 1627   4.014   2.954   3.480
   13DOPE  H18R 1628   3.948   2.929   3.566
   13DOPE  H18S 1629   3.989   3.055   3.440
   13DOPE  H18T 1630   4.122   2.952   3.505
   13DOPE   C33 1631   4.038   3.165   2.848
   13DOPE   H3X 1632   4.064   3.241   2.770
   13DOPE   H3Y 1633   4.127   3.117   2.893
   13DOPE   C34 1634   3.953   3.057   2.780
   13DOPE   H4X 1635   4.016   3.031   2.692
   13DOPE   H4Y 1636   3.852   3.087   2.745
   13DOPE   C35 1637   3.927   2.938   2.872
   13DOPE   H5X 1638   3.882   2.966   2.970
   13DOPE   H5Y 1639   4.034   2.911   2.887
   13DOPE   C36 1640   3.849   2.826   2.804
   13DOPE   H6X 1641   3.752   2.862   2.765
   13DOPE   H6Y 1642   3.918   2.788   2.726
   13DOPE   C37 1643   3.822   2.702   2.890
   13DOPE   H7X 1644   3.918   2.675   2.938
   13DOPE   H7Y 1645   3.755   2.737   2.970
   13DOPE   C38 1646   3.775   2.586   2.804
   13DOPE   H8X 1647   3.844   2.556   2.722
   13DOPE   H8Y 1648   3.767   2.501   2.875
   13DOPE   C39 1649   3.643   2.607   2.733
   13DOPE   H9X 1650   3.639   2.698   2.673
   13DOPE  C310 1651   3.536   2.528   2.746
   13DOPE  H10X 1652   3.454   2.550   2.676
   13DOPE  C311 1653   3.498   2.414   2.838
   13DOPE  H11X 1654   3.581   2.389   2.907
   13DOPE  H11Y 1655   3.420   2.443   2.912
   13DOPE  C312 1656   3.456   2.286   2.766
   13DOPE  H12X 1657   3.368   2.312   2.704
   13DOPE  H12Y 1658   3.425   2.220   2.849
   13DOPE  C313 1659   3.560   2.214   2.680
   13DOPE  H13X 1660   3.521   2.113   2.652
   13DOPE  H13Y 1661   3.556   2.271   2.585
   13DOPE  C314 1662   3.702   2.194   2.733
   13DOPE  H14X 1663   3.757   2.291   2.735
   13DOPE  H14Y 1664   3.764   2.142   2.657
   13DOPE  C315 1665   3.696   2.138   2.875
   13DOPE  H15X 1666   3.645   2.207   2.945
   13DOPE  H15Y 1667   3.651   2.038   2.890
   13DOPE  C316 1668   3.838   2.117   2.928
   13DOPE  H16X 1669   3.828   2.065   3.026
   13DOPE  H16Y 1670   3.883   2.052   2.850
   13DOPE  C317 1671   3.923   2.243   2.940
   13DOPE  H17X 1672   3.865   2.325   2.988
   13DOPE  H17Y 1673   3.957   2.269   2.837
   13DOPE  C318 1674   4.049   2.218   3.023
   13DOPE  H18X 1675   4.028   2.166   3.118
   13DOPE  H18Y 1676   4.104   2.141   2.965
   13DOPE  H18Z 1677   4.105   2.311   3.047
   14DOPE     N 1678   2.358   3.775   3.036
   14DOPE   HN1 1679   2.360   3.821   3.129
   14DOPE   HN2 1680   2.316   3.680   3.044
   14DOPE   HN3 1681   2.453   3.776   2.991
   14DOPE   C12 1682   2.274   3.862   2.947
   14DOPE  H12A 1683   2.288   3.826   2.842
   14DOPE  H12B 1684   2.310   3.966   2.962
   14DOPE   C11 1685   2.127   3.857   2.991
   14DOPE  H11A 1686   2.091   3.754   2.972
   14DOPE  H11B 1687   2.077   3.925   2.919
   14DOPE     P 1688   2.003   3.835   3.210
   14DOPE   O13 1689   1.992   3.899   3.343
   14DOPE   O14 1690   2.019   3.688   3.200
   14DOPE   O11 1691   1.883   3.881   3.115
   14DOPE   O12 1692   2.122   3.900   3.127
   14DOPE    C1 1693   1.870   4.023   3.096
   14DOPE    HA 1694   1.818   4.031   2.998
   14DOPE    HB 1695   1.967   4.069   3.070
   14DOPE    C2 1696   1.799   4.102   3.207
   14DOPE    HS 1697   1.854   4.094   3.303
   14DOPE   O21 1698   1.664   4.053   3.221
   14DOPE   C21 1699   1.618   4.082   3.343
   14DOPE   O22 1700   1.682   4.136   3.431
   14DOPE   C22 1701   1.471   4.041   3.344
   14DOPE   H2R 1702   1.448   3.933   3.350
   14DOPE   H2S 1703   1.422   4.087   3.256
   14DOPE    C3 1704   1.800   4.253   3.180
   14DOPE    HX 1705   1.906   4.284   3.176
   14DOPE    HY 1706   1.761   4.298   3.274
   14DOPE   O31 1707   1.724   4.288   3.065
   14DOPE   C31 1708   1.621   4.373   3.073
   14DOPE   O32 1709   1.585   4.429   3.175
   14DOPE   C32 1710   1.540   4.372   2.944
   14DOPE   H2X 1711   1.485   4.469   2.946
   14DOPE   H2Y 1712   1.598   4.364   2.850
   14DOPE   C23 1713   1.399   4.100   3.466
   14DOPE   H3R 1714   1.392   4.210   3.462
   14DOPE   H3S 1715   1.449   4.078   3.563
   14DOPE   C24 1716   1.255   4.049   3.479
   14DOPE   H4R 1717   1.243   3.939   3.470
   14DOPE   H4S 1718   1.190   4.098   3.403
   14DOPE   C25 1719   1.183   4.080   3.611
   14DOPE   H5R 1720   1.127   4.174   3.597
   14DOPE   H5S 1721   1.260   4.111   3.684
   14DOPE   C26 1722   1.097   3.965   3.663
   14DOPE   H6R 1723   1.154   3.876   3.698
   14DOPE   H6S 1724   1.030   3.929   3.582
   14DOPE   C27 1725   1.009   4.001   3.783
   14DOPE   H7R 1726   1.074   4.021   3.870
   14DOPE   H7S 1727   0.945   3.914   3.809
   14DOPE   C28 1728   0.927   4.128   3.761
   14DOPE   H8R 1729   0.991   4.214   3.729
   14DOPE   H8S 1730   0.897   4.168   3.861
   14DOPE   C29 1731   0.812   4.101   3.669
   14DOPE   H9R 1732   0.760   4.011   3.705
   14DOPE  C210 1733   0.772   4.186   3.573
   14DOPE  H10R 1734   0.680   4.158   3.519
   14DOPE  C211 1735   0.847   4.302   3.515
   14DOPE  H11R 1736   0.922   4.347   3.585
   14DOPE  H11S 1737   0.774   4.381   3.486
   14DOPE  C212 1738   0.931   4.262   3.393
   14DOPE  H12R 1739   0.857   4.215   3.326
   14DOPE  H12S 1740   0.998   4.179   3.423
   14DOPE  C213 1741   1.011   4.378   3.335
   14DOPE  H13R 1742   0.940   4.462   3.314
   14DOPE  H13S 1743   1.036   4.336   3.235
   14DOPE  C214 1744   1.131   4.432   3.411
   14DOPE  H14R 1745   1.186   4.360   3.476
   14DOPE  H14S 1746   1.097   4.513   3.479
   14DOPE  C215 1747   1.252   4.479   3.330
   14DOPE  H15R 1748   1.300   4.393   3.280
   14DOPE  H15S 1749   1.326   4.530   3.394
   14DOPE  C216 1750   1.222   4.574   3.213
   14DOPE  H16R 1751   1.118   4.553   3.177
   14DOPE  H16S 1752   1.294   4.569   3.129
   14DOPE  C217 1753   1.206   4.722   3.250
   14DOPE  H17R 1754   1.116   4.729   3.315
   14DOPE  H17S 1755   1.197   4.780   3.156
   14DOPE  C218 1756   1.323   4.785   3.325
   14DOPE  H18R 1757   1.307   4.896   3.324
   14DOPE  H18S 1758   1.418   4.760   3.273
   14DOPE  H18T 1759   1.326   4.742   3.427
   14DOPE   C33 1760   1.458   4.244   2.960
   14DOPE   H3X 1761   1.525   4.160   2.929
   14DOPE   H3Y 1762   1.417   4.233   3.062
   14DOPE   C34 1763   1.341   4.248   2.860
   14DOPE   H4X 1764   1.306   4.143   2.863
   14DOPE   H4Y 1765   1.365   4.277   2.756
   14DOPE   C35 1766   1.234   4.348   2.903
   14DOPE   H5X 1767   1.272   4.452   2.921
   14DOPE   H5Y 1768   1.211   4.300   3.001
   14DOPE   C36 1769   1.113   4.349   2.810
   14DOPE   H6X 1770   1.143   4.372   2.705
   14DOPE   H6Y 1771   1.067   4.249   2.823
   14DOPE   C37 1772   1.000   4.445   2.848
   14DOPE   H7X 1773   0.980   4.429   2.956
   14DOPE   H7Y 1774   1.043   4.546   2.837
   14DOPE   C38 1775   0.873   4.413   2.769
   14DOPE   H8X 1776   0.835   4.309   2.781
   14DOPE   H8Y 1777   0.797   4.482   2.812
   14DOPE   C39 1778   0.883   4.432   2.620
   14DOPE   H9X 1779   0.966   4.377   2.574
   14DOPE  C310 1780   0.804   4.512   2.547
   14DOPE  H10X 1781   0.817   4.501   2.439
   14DOPE  C311 1782   0.702   4.617   2.580
   14DOPE  H11X 1783   0.686   4.627   2.689
   14DOPE  H11Y 1784   0.738   4.720   2.557
   14DOPE  C312 1785   0.565   4.595   2.514
   14DOPE  H12X 1786   0.583   4.595   2.405
   14DOPE  H12Y 1787   0.509   4.687   2.543
   14DOPE  C313 1788   0.485   4.472   2.555
   14DOPE  H13X 1789   0.381   4.481   2.516
   14DOPE  H13Y 1790   0.531   4.392   2.492
   14DOPE  C314 1791   0.474   4.432   2.703
   14DOPE  H14X 1792   0.572   4.394   2.740
   14DOPE  H14Y 1793   0.415   4.340   2.714
   14DOPE  C315 1794   0.435   4.555   2.785
   14DOPE  H15X 1795   0.512   4.636   2.778
   14DOPE  H15Y 1796   0.337   4.603   2.766
   14DOPE  C316 1797   0.423   4.517   2.932
   14DOPE  H16X 1798   0.384   4.605   2.985
   14DOPE  H16Y 1799   0.350   4.433   2.929
   14DOPE  C317 1800   0.551   4.465   2.998
   14DOPE  H17X 1801   0.638   4.531   2.972
   14DOPE  H17Y 1802   0.565   4.360   2.963
   14DOPE  C318 1803   0.538   4.460   3.149
   14DOPE  H18X 1804   0.498   4.554   3.193
   14DOPE  H18Y 1805   0.456   4.388   3.167
   14DOPE  H18Z 1806   0.635   4.439   3.201
   15DOPE     N 1807   2.143   0.257   2.969
   15DOPE   HN1 1808   2.176   0.330   2.904
   15DOPE   HN2 1809   2.105   0.300   3.056
   15DOPE   HN3 1810   2.216   0.184   2.986
   15DOPE   C12 1811   2.034   0.182   2.896
   15DOPE  H12A 1812   2.011   0.090   2.955
   15DOPE  H12B 1813   2.073   0.160   2.795
   15DOPE   C11 1814   1.911   0.272   2.879
   15DOPE  H11A 1815   1.869   0.290   2.980
   15DOPE  H11B 1816   1.840   0.206   2.824
   15DOPE     P 1817   1.868   0.519   2.843
   15DOPE   O13 1818   1.904   0.629   2.751
   15DOPE   O14 1819   1.879   0.538   2.989
   15DOPE   O11 1820   1.724   0.460   2.808
   15DOPE   O12 1821   1.953   0.388   2.808
   15DOPE    C1 1822   1.706   0.414   2.673
   15DOPE    HA 1823   1.624   0.340   2.681
   15DOPE    HB 1824   1.789   0.348   2.642
   15DOPE    C2 1825   1.677   0.521   2.566
   15DOPE    HS 1826   1.762   0.593   2.558
   15DOPE   O21 1827   1.555   0.590   2.599
   15DOPE   C21 1828   1.553   0.709   2.540
   15DOPE   O22 1829   1.644   0.756   2.474
   15DOPE   C22 1830   1.415   0.768   2.567
   15DOPE   H2R 1831   1.395   0.806   2.669
   15DOPE   H2S 1832   1.340   0.693   2.537
   15DOPE    C3 1833   1.671   0.461   2.425
   15DOPE    HX 1834   1.769   0.415   2.405
   15DOPE    HY 1835   1.666   0.550   2.358
   15DOPE   O31 1836   1.560   0.372   2.409
   15DOPE   C31 1837   1.467   0.394   2.316
   15DOPE   O32 1838   1.468   0.486   2.236
   15DOPE   C32 1839   1.347   0.302   2.338
   15DOPE   H2X 1840   1.296   0.300   2.238
   15DOPE   H2Y 1841   1.370   0.199   2.370
   15DOPE   C23 1842   1.390   0.890   2.477
   15DOPE   H3R 1843   1.383   0.863   2.370
   15DOPE   H3S 1844   1.470   0.968   2.483
   15DOPE   C24 1845   1.259   0.961   2.512
   15DOPE   H4R 1846   1.243   0.982   2.619
   15DOPE   H4S 1847   1.171   0.902   2.475
   15DOPE   C25 1848   1.235   1.098   2.447
   15DOPE   H5R 1849   1.179   1.082   2.354
   15DOPE   H5S 1850   1.333   1.133   2.408
   15DOPE   C26 1851   1.172   1.201   2.541
   15DOPE   H6R 1852   1.236   1.235   2.624
   15DOPE   H6S 1853   1.081   1.157   2.587
   15DOPE   C27 1854   1.130   1.332   2.472
   15DOPE   H7R 1855   1.221   1.385   2.439
   15DOPE   H7S 1856   1.078   1.396   2.546
   15DOPE   C28 1857   1.046   1.309   2.346
   15DOPE   H8R 1858   1.096   1.238   2.275
   15DOPE   H8S 1859   1.052   1.401   2.283
   15DOPE   C29 1860   0.906   1.269   2.382
   15DOPE   H9R 1861   0.869   1.339   2.458
   15DOPE  C210 1862   0.837   1.174   2.317
   15DOPE  H10R 1863   0.732   1.162   2.348
   15DOPE  C211 1864   0.889   1.070   2.223
   15DOPE  H11R 1865   0.983   1.098   2.171
   15DOPE  H11S 1866   0.811   1.049   2.146
   15DOPE  C212 1867   0.926   0.940   2.296
   15DOPE  H12R 1868   0.833   0.913   2.349
   15DOPE  H12S 1869   0.999   0.964   2.375
   15DOPE  C213 1870   0.982   0.833   2.202
   15DOPE  H13R 1871   0.909   0.818   2.119
   15DOPE  H13S 1872   0.971   0.743   2.266
   15DOPE  C214 1873   1.121   0.851   2.143
   15DOPE  H14R 1874   1.195   0.909   2.204
   15DOPE  H14S 1875   1.113   0.906   2.047
   15DOPE  C215 1876   1.208   0.725   2.125
   15DOPE  H15R 1877   1.235   0.684   2.224
   15DOPE  H15S 1878   1.300   0.748   2.069
   15DOPE  C216 1879   1.140   0.606   2.056
   15DOPE  H16R 1880   1.031   0.613   2.075
   15DOPE  H16S 1881   1.180   0.507   2.085
   15DOPE  C217 1882   1.139   0.611   1.903
   15DOPE  H17R 1883   1.077   0.699   1.873
   15DOPE  H17S 1884   1.100   0.514   1.865
   15DOPE  C218 1885   1.275   0.627   1.835
   15DOPE  H18R 1886   1.261   0.605   1.726
   15DOPE  H18S 1887   1.347   0.554   1.879
   15DOPE  H18T 1888   1.313   0.729   1.855
   15DOPE   C33 1889   1.274   0.374   2.452
   15DOPE   H3X 1890   1.326   0.343   2.546
   15DOPE   H3Y 1891   1.270   0.484   2.437
   15DOPE   C34 1892   1.130   0.320   2.459
   15DOPE   H4X 1893   1.098   0.359   2.557
   15DOPE   H4Y 1894   1.118   0.210   2.456
   15DOPE   C35 1895   1.045   0.371   2.343
   15DOPE   H5X 1896   1.087   0.351   2.242
   15DOPE   H5Y 1897   1.056   0.480   2.367
   15DOPE   C36 1898   0.899   0.325   2.352
   15DOPE   H6X 1899   0.892   0.215   2.355
   15DOPE   H6Y 1900   0.860   0.376   2.443
   15DOPE   C37 1901   0.807   0.376   2.241
   15DOPE   H7X 1902   0.824   0.485   2.231
   15DOPE   H7Y 1903   0.844   0.328   2.149
   15DOPE   C38 1904   0.660   0.353   2.278
   15DOPE   H8X 1905   0.628   0.400   2.373
   15DOPE   H8Y 1906   0.604   0.401   2.195
   15DOPE   C39 1907   0.620   0.208   2.293
   15DOPE   H9X 1908   0.682   0.152   2.363
   15DOPE  C310 1909   0.521   0.149   2.224
   15DOPE  H10X 1910   0.496   0.048   2.259
   15DOPE  C311 1911   0.437   0.188   2.106
   15DOPE  H11X 1912   0.459   0.291   2.071
   15DOPE  H11Y 1913   0.464   0.131   2.014
   15DOPE  C312 1914   0.286   0.178   2.129
   15DOPE  H12X 1915   0.265   0.073   2.155
   15DOPE  H12Y 1916   0.244   0.202   2.029
   15DOPE  C313 1917   0.223   0.270   2.234
   15DOPE  H13X 1918   0.112   0.266   2.225
   15DOPE  H13Y 1919   0.244   0.216   2.329
   15DOPE  C314 1920   0.263   0.418   2.239
   15DOPE  H14X 1921   0.367   0.429   2.277
   15DOPE  H14Y 1922   0.210   0.469   2.322
   15DOPE  C315 1923   0.255   0.478   2.099
   15DOPE  H15X 1924   0.325   0.428   2.028
   15DOPE  H15Y 1925   0.157   0.481   2.048
   15DOPE  C316 1926   0.294   0.626   2.103
   15DOPE  H16X 1927   0.275   0.666   2.002
   15DOPE  H16Y 1928   0.223   0.666   2.179
   15DOPE  C317 1929   0.436   0.655   2.150
   15DOPE  H17X 1930   0.509   0.588   2.100
   15DOPE  H17Y 1931   0.437   0.644   2.261
   15DOPE  C318 1932   0.475   0.799   2.121
   15DOPE  H18X 1933   0.453   0.831   2.017
   15DOPE  H18Y 1934   0.403   0.860   2.181
   15DOPE  H18Z 1935   0.584   0.820   2.139
   16DOPE     N 1936   0.550   0.281   0.185
   16DOPE   HN1 1937   0.476   0.319   0.247
   16DOPE   HN2 1938   0.525   0.298   0.085
   16DOPE   HN3 1939   0.572   0.181   0.207
   16DOPE   C12 1940   0.677   0.355   0.220
   16DOPE  H12A 1941   0.761   0.303   0.169
   16DOPE  H12B 1942   0.684   0.354   0.330
   16DOPE   C11 1943   0.666   0.502   0.176
   16DOPE  H11A 1944   0.662   0.503   0.065
   16DOPE  H11B 1945   0.763   0.544   0.207
   16DOPE     P 1946   0.482   0.675   0.160
   16DOPE   O13 1947   0.378   0.740   0.243
   16DOPE   O14 1948   0.446   0.619   0.028
   16DOPE   O11 1949   0.609   0.769   0.144
   16DOPE   O12 1950   0.552   0.557   0.242
   16DOPE    C1 1951   0.671   0.813   0.267
   16DOPE    HA 1952   0.775   0.833   0.237
   16DOPE    HB 1953   0.687   0.728   0.336
   16DOPE    C2 1954   0.605   0.931   0.339
   16DOPE    HS 1955   0.500   0.906   0.369
   16DOPE   O21 1956   0.606   1.046   0.253
   16DOPE   C21 1957   0.511   1.132   0.290
   16DOPE   O22 1958   0.431   1.113   0.379
   16DOPE   C22 1959   0.530   1.257   0.205
   16DOPE   H2R 1960   0.499   1.252   0.098
   16DOPE   H2S 1961   0.636   1.288   0.213
   16DOPE    C3 1962   0.672   0.961   0.473
   16DOPE    HX 1963   0.663   0.870   0.536
   16DOPE    HY 1964   0.606   1.037   0.521
   16DOPE   O31 1965   0.807   1.007   0.457
   16DOPE   C31 1966   0.845   1.126   0.503
   16DOPE   O32 1967   0.773   1.204   0.565
   16DOPE   C32 1968   0.983   1.162   0.450
   16DOPE   H2X 1969   1.021   1.239   0.521
   16DOPE   H2Y 1970   1.056   1.079   0.442
   16DOPE   C23 1971   0.449   1.374   0.260
   16DOPE   H3R 1972   0.485   1.408   0.359
   16DOPE   H3S 1973   0.340   1.351   0.276
   16DOPE   C24 1974   0.453   1.497   0.169
   16DOPE   H4R 1975   0.433   1.477   0.062
   16DOPE   H4S 1976   0.552   1.548   0.177
   16DOPE   C25 1977   0.355   1.610   0.201
   16DOPE   H5R 1978   0.406   1.682   0.267
   16DOPE   H5S 1979   0.278   1.569   0.270
   16DOPE   C26 1980   0.292   1.674   0.078
   16DOPE   H6R 1981   0.221   1.609   0.021
   16DOPE   H6S 1982   0.371   1.703   0.006
   16DOPE   C27 1983   0.209   1.800   0.107
   16DOPE   H7R 1984   0.119   1.771   0.165
   16DOPE   H7S 1985   0.173   1.843   0.011
   16DOPE   C28 1986   0.283   1.902   0.193
   16DOPE   H8R 1987   0.324   1.856   0.286
   16DOPE   H8S 1988   0.208   1.969   0.240
   16DOPE   C29 1989   0.386   1.974   0.111
   16DOPE   H9R 1990   0.339   2.009   0.019
   16DOPE  C210 1991   0.509   2.004   0.157
   16DOPE  H10R 1992   0.571   2.066   0.090
   16DOPE  C211 1993   0.579   1.949   0.277
   16DOPE  H11R 1994   0.511   1.912   0.357
   16DOPE  H11S 1995   0.645   2.028   0.320
   16DOPE  C212 1996   0.664   1.826   0.242
   16DOPE  H12R 1997   0.730   1.862   0.161
   16DOPE  H12S 1998   0.598   1.751   0.194
   16DOPE  C213 1999   0.734   1.765   0.363
   16DOPE  H13R 2000   0.793   1.846   0.413
   16DOPE  H13S 2001   0.810   1.702   0.312
   16DOPE  C214 2002   0.653   1.691   0.468
   16DOPE  H14R 2003   0.559   1.641   0.433
   16DOPE  H14S 2004   0.619   1.764   0.545
   16DOPE  C215 2005   0.716   1.568   0.534
   16DOPE  H15R 2006   0.728   1.487   0.460
   16DOPE  H15S 2007   0.654   1.532   0.619
   16DOPE  C216 2008   0.858   1.587   0.588
   16DOPE  H16R 2009   0.908   1.666   0.528
   16DOPE  H16S 2010   0.920   1.494   0.590
   16DOPE  C217 2011   0.870   1.650   0.727
   16DOPE  H17R 2012   0.830   1.754   0.718
   16DOPE  H17S 2013   0.976   1.646   0.758
   16DOPE  C218 2014   0.792   1.581   0.839
   16DOPE  H18R 2015   0.828   1.624   0.935
   16DOPE  H18S 2016   0.813   1.472   0.835
   16DOPE  H18T 2017   0.684   1.597   0.821
   16DOPE   C33 2018   0.949   1.209   0.308
   16DOPE   H3X 2019   0.940   1.117   0.246
   16DOPE   H3Y 2020   0.860   1.274   0.306
   16DOPE   C34 2021   1.069   1.289   0.254
   16DOPE   H4X 2022   1.044   1.294   0.146
   16DOPE   H4Y 2023   1.170   1.243   0.266
   16DOPE   C35 2024   1.081   1.426   0.319
   16DOPE   H5X 2025   1.086   1.423   0.431
   16DOPE   H5Y 2026   0.981   1.463   0.287
   16DOPE   C36 2027   1.194   1.510   0.262
   16DOPE   H6X 2028   1.292   1.458   0.271
   16DOPE   H6Y 2029   1.163   1.531   0.157
   16DOPE   C37 2030   1.210   1.650   0.321
   16DOPE   H7X 2031   1.109   1.697   0.322
   16DOPE   H7Y 2032   1.240   1.634   0.426
   16DOPE   C38 2033   1.302   1.736   0.234
   16DOPE   H8X 2034   1.270   1.747   0.128
   16DOPE   H8Y 2035   1.298   1.836   0.282
   16DOPE   C39 2036   1.445   1.687   0.224
   16DOPE   H9X 2037   1.454   1.583   0.191
   16DOPE  C310 2038   1.553   1.760   0.257
   16DOPE  H10X 2039   1.648   1.714   0.229
   16DOPE  C311 2040   1.574   1.891   0.328
   16DOPE  H11X 2041   1.479   1.940   0.354
   16DOPE  H11Y 2042   1.617   1.877   0.430
   16DOPE  C312 2043   1.659   1.992   0.249
   16DOPE  H12X 2044   1.757   1.944   0.232
   16DOPE  H12Y 2045   1.670   2.076   0.321
   16DOPE  C313 2046   1.603   2.045   0.117
   16DOPE  H13X 2047   1.665   2.132   0.084
   16DOPE  H13Y 2048   1.630   1.964   0.046
   16DOPE  C314 2049   1.456   2.088   0.108
   16DOPE  H14X 2050   1.389   1.999   0.112
   16DOPE  H14Y 2051   1.433   2.122   0.005
   16DOPE  C315 2052   1.423   2.180   0.226
   16DOPE  H15X 2053   1.436   2.129   0.324
   16DOPE  H15Y 2054   1.476   2.277   0.233
   16DOPE  C316 2055   1.277   2.224   0.216
   16DOPE  H16X 2056   1.261   2.299   0.296
   16DOPE  H16Y 2057   1.272   2.269   0.114
   16DOPE  C317 2058   1.173   2.112   0.225
   16DOPE  H17X 2059   1.198   2.042   0.308
   16DOPE  H17Y 2060   1.172   2.062   0.125
   16DOPE  C318 2061   1.033   2.167   0.247
   16DOPE  H18X 2062   1.028   2.241   0.329
   16DOPE  H18Y 2063   1.014   2.229   0.157
   16DOPE  H18Z 2064   0.958   2.088   0.270
   17DOPE     N 2065   2.421   4.287   3.103
   17DOPE   HN1 2066   2.396   4.208   3.165
   17DOPE   HN2 2067   2.501   4.340   3.142
   17DOPE   HN3 2068   2.337   4.347   3.080
   17DOPE   C12 2069   2.458   4.226   2.970
   17DOPE  H12A 2070   2.465   4.309   2.895
   17DOPE  H12B 2071   2.379   4.153   2.945
   17DOPE   C11 2072   2.590   4.149   2.983
   17DOPE  H11A 2073   2.670   4.223   3.003
   17DOPE  H11B 2074   2.606   4.109   2.880
   17DOPE     P 2075   2.705   4.012   3.162
   17DOPE   O13 2076   2.682   3.895   3.250
   17DOPE   O14 2077   2.757   4.138   3.219
   17DOPE   O11 2078   2.793   3.971   3.035
   17DOPE   O12 2079   2.571   4.050   3.084
   17DOPE    C1 2080   2.741   3.864   2.955
   17DOPE    HA 2081   2.786   3.882   2.856
   17DOPE    HB 2082   2.634   3.879   2.931
   17DOPE    C2 2083   2.766   3.721   3.006
   17DOPE    HS 2084   2.717   3.705   3.105
   17DOPE   O21 2085   2.907   3.696   3.014
   17DOPE   C21 2086   2.931   3.597   3.100
   17DOPE   O22 2087   2.847   3.540   3.166
   17DOPE   C22 2088   3.081   3.568   3.091
   17DOPE   H2R 2089   3.150   3.641   3.138
   17DOPE   H2S 2090   3.105   3.553   2.984
   17DOPE    C3 2091   2.696   3.615   2.918
   17DOPE    HX 2092   2.588   3.637   2.921
   17DOPE    HY 2093   2.708   3.520   2.974
   17DOPE   O31 2094   2.751   3.611   2.786
   17DOPE   C31 2095   2.804   3.498   2.738
   17DOPE   O32 2096   2.808   3.391   2.797
   17DOPE   C32 2097   2.880   3.526   2.609
   17DOPE   H2X 2098   2.885   3.427   2.558
   17DOPE   H2Y 2099   2.834   3.600   2.540
   17DOPE   C23 2100   3.114   3.435   3.159
   17DOPE   H3R 2101   3.071   3.348   3.107
   17DOPE   H3S 2102   3.078   3.428   3.264
   17DOPE   C24 2103   3.265   3.409   3.165
   17DOPE   H4R 2104   3.327   3.494   3.201
   17DOPE   H4S 2105   3.304   3.379   3.065
   17DOPE   C25 2106   3.312   3.294   3.254
   17DOPE   H5R 2107   3.320   3.203   3.191
   17DOPE   H5S 2108   3.228   3.267   3.321
   17DOPE   C26 2109   3.439   3.324   3.333
   17DOPE   H6R 2110   3.428   3.400   3.413
   17DOPE   H6S 2111   3.518   3.362   3.264
   17DOPE   C27 2112   3.498   3.203   3.407
   17DOPE   H7R 2113   3.428   3.173   3.488
   17DOPE   H7S 2114   3.594   3.232   3.455
   17DOPE   C28 2115   3.513   3.080   3.317
   17DOPE   H8R 2116   3.419   3.055   3.265
   17DOPE   H8S 2117   3.520   2.990   3.383
   17DOPE   C29 2118   3.631   3.096   3.226
   17DOPE   H9R 2119   3.717   3.129   3.286
   17DOPE  C210 2120   3.630   3.059   3.097
   17DOPE  H10R 2121   3.727   3.068   3.044
   17DOPE  C211 2122   3.512   3.026   3.011
   17DOPE  H11R 2123   3.424   2.989   3.067
   17DOPE  H11S 2124   3.542   2.948   2.937
   17DOPE  C212 2125   3.460   3.149   2.936
   17DOPE  H12R 2126   3.549   3.187   2.882
   17DOPE  H12S 2127   3.437   3.228   3.011
   17DOPE  C213 2128   3.337   3.119   2.850
   17DOPE  H13R 2129   3.363   3.034   2.782
   17DOPE  H13S 2130   3.337   3.209   2.784
   17DOPE  C214 2131   3.204   3.091   2.917
   17DOPE  H14R 2132   3.185   3.139   3.016
   17DOPE  H14S 2133   3.196   2.982   2.936
   17DOPE  C215 2134   3.077   3.142   2.848
   17DOPE  H15R 2135   3.075   3.253   2.850
   17DOPE  H15S 2136   2.986   3.103   2.898
   17DOPE  C216 2137   3.064   3.110   2.699
   17DOPE  H16R 2138   3.166   3.101   2.656
   17DOPE  H16S 2139   3.004   3.183   2.640
   17DOPE  C217 2140   3.010   2.971   2.665
   17DOPE  H17R 2141   3.084   2.898   2.702
   17DOPE  H17S 2142   2.993   2.966   2.555
   17DOPE  C218 2143   2.874   2.935   2.726
   17DOPE  H18R 2144   2.838   2.843   2.675
   17DOPE  H18S 2145   2.803   3.019   2.709
   17DOPE  H18T 2146   2.888   2.922   2.836
   17DOPE   C33 2147   3.010   3.585   2.662
   17DOPE   H3X 2148   2.990   3.692   2.684
   17DOPE   H3Y 2149   3.049   3.528   2.749
   17DOPE   C34 2150   3.115   3.579   2.550
   17DOPE   H4X 2151   3.194   3.645   2.590
   17DOPE   H4Y 2152   3.084   3.616   2.449
   17DOPE   C35 2153   3.165   3.437   2.524
   17DOPE   H5X 2154   3.083   3.363   2.503
   17DOPE   H5Y 2155   3.204   3.419   2.627
   17DOPE   C36 2156   3.274   3.430   2.418
   17DOPE   H6X 2157   3.240   3.473   2.322
   17DOPE   H6Y 2158   3.361   3.482   2.464
   17DOPE   C37 2159   3.330   3.290   2.389
   17DOPE   H7X 2160   3.352   3.243   2.488
   17DOPE   H7Y 2161   3.246   3.234   2.345
   17DOPE   C38 2162   3.460   3.299   2.309
   17DOPE   H8X 2163   3.541   3.360   2.356
   17DOPE   H8Y 2164   3.495   3.194   2.303
   17DOPE   C39 2165   3.446   3.359   2.171
   17DOPE   H9X 2166   3.398   3.457   2.170
   17DOPE  C310 2167   3.482   3.298   2.058
   17DOPE  H10X 2168   3.479   3.362   1.969
   17DOPE  C311 2169   3.525   3.158   2.021
   17DOPE  H11X 2170   3.531   3.093   2.111
   17DOPE  H11Y 2171   3.446   3.104   1.964
   17DOPE  C312 2172   3.658   3.149   1.947
   17DOPE  H12X 2173   3.646   3.208   1.854
   17DOPE  H12Y 2174   3.666   3.041   1.923
   17DOPE  C313 2175   3.784   3.194   2.020
   17DOPE  H13X 2176   3.874   3.162   1.962
   17DOPE  H13Y 2177   3.782   3.305   2.007
   17DOPE  C314 2178   3.808   3.151   2.166
   17DOPE  H14X 2179   3.737   3.204   2.234
   17DOPE  H14Y 2180   3.903   3.194   2.204
   17DOPE  C315 2181   3.784   3.000   2.178
   17DOPE  H15X 2182   3.680   2.972   2.152
   17DOPE  H15Y 2183   3.851   2.932   2.122
   17DOPE  C316 2184   3.809   2.956   2.323
   17DOPE  H16X 2185   3.802   2.846   2.324
   17DOPE  H16Y 2186   3.912   2.993   2.342
   17DOPE  C317 2187   3.716   3.019   2.427
   17DOPE  H17X 2188   3.610   3.016   2.393
   17DOPE  H17Y 2189   3.753   3.123   2.444
   17DOPE  C318 2190   3.725   2.946   2.560
   17DOPE  H18X 2191   3.717   2.836   2.551
   17DOPE  H18Y 2192   3.831   2.960   2.591
   17DOPE  H18Z 2193   3.648   2.978   2.634
   18DOPE     N 2194   2.276   3.701   0.854
   18DOPE   HN1 2195   2.251   3.602   0.835
   18DOPE   HN2 2196   2.282   3.754   0.765
   18DOPE   HN3 2197   2.361   3.708   0.915
   18DOPE   C12 2198   2.165   3.756   0.941
   18DOPE  H12A 2199   2.199   3.855   0.980
   18DOPE  H12B 2200   2.147   3.681   1.020
   18DOPE   C11 2201   2.036   3.768   0.859
   18DOPE  H11A 2202   2.053   3.846   0.782
   18DOPE  H11B 2203   1.963   3.809   0.933
   18DOPE     P 2204   1.926   3.640   0.671
   18DOPE   O13 2205   1.880   3.503   0.637
   18DOPE   O14 2206   2.009   3.715   0.575
   18DOPE   O11 2207   1.803   3.730   0.718
   18DOPE   O12 2208   2.005   3.638   0.809
   18DOPE    C1 2209   1.726   3.680   0.828
   18DOPE    HA 2210   1.682   3.771   0.872
   18DOPE    HB 2211   1.791   3.648   0.911
   18DOPE    C2 2212   1.621   3.573   0.795
   18DOPE    HS 2213   1.669   3.481   0.753
   18DOPE   O21 2214   1.524   3.626   0.704
   18DOPE   C21 2215   1.464   3.527   0.638
   18DOPE   O22 2216   1.491   3.410   0.649
   18DOPE   C22 2217   1.353   3.592   0.555
   18DOPE   H2R 2218   1.383   3.648   0.464
   18DOPE   H2S 2219   1.293   3.655   0.623
   18DOPE    C3 2220   1.553   3.519   0.922
   18DOPE    HX 2221   1.632   3.474   0.985
   18DOPE    HY 2222   1.492   3.432   0.886
   18DOPE   O31 2223   1.474   3.619   0.988
   18DOPE   C31 2224   1.344   3.601   1.008
   18DOPE   O32 2225   1.281   3.502   0.977
   18DOPE   C32 2226   1.279   3.732   1.054
   18DOPE   H2X 2227   1.185   3.699   1.104
   18DOPE   H2Y 2228   1.339   3.794   1.124
   18DOPE   C23 2229   1.257   3.486   0.502
   18DOPE   H3R 2230   1.199   3.437   0.582
   18DOPE   H3S 2231   1.306   3.403   0.446
   18DOPE   C24 2232   1.153   3.545   0.405
   18DOPE   H4R 2233   1.193   3.611   0.326
   18DOPE   H4S 2234   1.075   3.603   0.462
   18DOPE   C25 2235   1.068   3.446   0.326
   18DOPE   H5R 2236   0.975   3.427   0.383
   18DOPE   H5S 2237   1.117   3.346   0.333
   18DOPE   C26 2238   1.044   3.487   0.181
   18DOPE   H6R 2239   1.133   3.485   0.116
   18DOPE   H6S 2240   1.005   3.591   0.178
   18DOPE   C27 2241   0.943   3.398   0.106
   18DOPE   H7R 2242   0.986   3.297   0.093
   18DOPE   H7S 2243   0.926   3.440   0.004
   18DOPE   C28 2244   0.812   3.378   0.183
   18DOPE   H8R 2245   0.830   3.342   0.287
   18DOPE   H8S 2246   0.762   3.287   0.143
   18DOPE   C29 2247   0.727   3.502   0.175
   18DOPE   H9R 2248   0.722   3.534   0.070
   18DOPE  C210 2249   0.658   3.550   0.279
   18DOPE  H10R 2250   0.593   3.636   0.257
   18DOPE  C211 2251   0.672   3.516   0.425
   18DOPE  H11R 2252   0.714   3.414   0.443
   18DOPE  H11S 2253   0.572   3.523   0.474
   18DOPE  C212 2254   0.771   3.609   0.496
   18DOPE  H12R 2255   0.731   3.710   0.475
   18DOPE  H12S 2256   0.868   3.605   0.442
   18DOPE  C213 2257   0.790   3.574   0.643
   18DOPE  H13R 2258   0.690   3.571   0.691
   18DOPE  H13S 2259   0.837   3.669   0.679
   18DOPE  C214 2260   0.867   3.449   0.681
   18DOPE  H14R 2261   0.946   3.414   0.610
   18DOPE  H14S 2262   0.796   3.364   0.688
   18DOPE  C215 2263   0.956   3.454   0.806
   18DOPE  H15R 2264   1.041   3.523   0.789
   18DOPE  H15S 2265   0.995   3.354   0.832
   18DOPE  C216 2266   0.890   3.511   0.932
   18DOPE  H16R 2267   0.811   3.582   0.901
   18DOPE  H16S 2268   0.961   3.560   1.004
   18DOPE  C217 2269   0.806   3.413   1.014
   18DOPE  H17R 2270   0.720   3.384   0.949
   18DOPE  H17S 2271   0.775   3.463   1.108
   18DOPE  C218 2272   0.875   3.284   1.058
   18DOPE  H18R 2273   0.810   3.236   1.134
   18DOPE  H18S 2274   0.974   3.310   1.103
   18DOPE  H18T 2275   0.894   3.222   0.968
   18DOPE   C33 2276   1.266   3.808   0.922
   18DOPE   H3X 2277   1.366   3.853   0.902
   18DOPE   H3Y 2278   1.230   3.743   0.840
   18DOPE   C34 2279   1.166   3.922   0.942
   18DOPE   H4X 2280   1.184   3.983   0.851
   18DOPE   H4Y 2281   1.179   3.986   1.032
   18DOPE   C35 2282   1.022   3.872   0.952
   18DOPE   H5X 2283   1.006   3.794   1.031
   18DOPE   H5Y 2284   1.020   3.823   0.851
   18DOPE   C36 2285   0.919   3.984   0.964
   18DOPE   H6X 2286   0.940   4.048   1.052
   18DOPE   H6Y 2287   0.925   4.036   0.866
   18DOPE   C37 2288   0.773   3.940   0.971
   18DOPE   H7X 2289   0.757   3.866   0.890
   18DOPE   H7Y 2290   0.764   3.885   1.067
   18DOPE   C38 2291   0.680   4.059   0.949
   18DOPE   H8X 2292   0.694   4.113   0.853
   18DOPE   H8Y 2293   0.579   4.013   0.948
   18DOPE   C39 2294   0.688   4.167   1.053
   18DOPE   H9X 2295   0.789   4.206   1.069
   18DOPE  C310 2296   0.584   4.211   1.126
   18DOPE  H10X 2297   0.605   4.300   1.185
   18DOPE  C311 2298   0.443   4.164   1.148
   18DOPE  H11X 2299   0.419   4.075   1.086
   18DOPE  H11Y 2300   0.428   4.120   1.249
   18DOPE  C312 2301   0.335   4.270   1.121
   18DOPE  H12X 2302   0.356   4.354   1.190
   18DOPE  H12Y 2303   0.242   4.219   1.151
   18DOPE  C313 2304   0.321   4.323   0.978
   18DOPE  H13X 2305   0.227   4.383   0.971
   18DOPE  H13Y 2306   0.401   4.400   0.973
   18DOPE  C314 2307   0.322   4.226   0.860
   18DOPE  H14X 2308   0.425   4.185   0.845
   18DOPE  H14Y 2309   0.313   4.282   0.765
   18DOPE  C315 2310   0.226   4.111   0.888
   18DOPE  H15X 2311   0.256   4.052   0.978
   18DOPE  H15Y 2312   0.118   4.133   0.899
   18DOPE  C316 2313   0.227   4.014   0.770
   18DOPE  H16X 2314   0.147   3.939   0.790
   18DOPE  H16Y 2315   0.201   4.081   0.684
   18DOPE  C317 2316   0.360   3.946   0.740
   18DOPE  H17X 2317   0.407   3.908   0.834
   18DOPE  H17Y 2318   0.424   4.022   0.688
   18DOPE  C318 2319   0.344   3.830   0.644
   18DOPE  H18X 2320   0.263   3.760   0.673
   18DOPE  H18Y 2321   0.304   3.877   0.551
   18DOPE  H18Z 2322   0.436   3.768   0.632
   19DOPE     N 2323   1.125   4.576   0.092
   19DOPE   HN1 2324   1.121   4.679   0.104
   19DOPE   HN2 2325   1.224   4.543   0.102
   19DOPE   HN3 2326   1.078   4.544   0.004
   19DOPE   C12 2327   1.040   4.518   0.202
   19DOPE  H12A 2328   1.025   4.409   0.181
   19DOPE  H12B 2329   0.945   4.575   0.201
   19DOPE   C11 2330   1.106   4.541   0.339
   19DOPE  H11A 2331   1.199   4.481   0.341
   19DOPE  H11B 2332   1.034   4.495   0.410
   19DOPE     P 2333   1.249   4.721   0.444
   19DOPE   O13 2334   1.249   4.866   0.471
   19DOPE   O14 2335   1.368   4.658   0.382
   19DOPE   O11 2336   1.208   4.639   0.574
   19DOPE   O12 2337   1.124   4.682   0.354
   19DOPE    C1 2338   1.081   4.674   0.633
   19DOPE    HA 2339   1.051   4.582   0.687
   19DOPE    HB 2340   1.001   4.678   0.556
   19DOPE    C2 2341   1.078   4.798   0.723
   19DOPE    HS 2342   1.106   4.890   0.665
   19DOPE   O21 2343   1.167   4.779   0.834
   19DOPE   C21 2344   1.203   4.897   0.884
   19DOPE   O22 2345   1.171   5.005   0.839
   19DOPE   C22 2346   1.284   4.868   1.010
   19DOPE   H2R 2347   1.387   4.829   0.997
   19DOPE   H2S 2348   1.224   4.799   1.073
   19DOPE    C3 2349   0.936   4.832   0.770
   19DOPE    HX 2350   0.875   4.850   0.680
   19DOPE    HY 2351   0.946   4.931   0.820
   19DOPE   O31 2352   0.883   4.731   0.857
   19DOPE   C31 2353   0.844   4.760   0.981
   19DOPE   O32 2354   0.846   4.872   1.031
   19DOPE   C32 2355   0.818   4.632   1.060
   19DOPE   H2X 2356   0.752   4.665   1.144
   19DOPE   H2Y 2357   0.771   4.549   1.005
   19DOPE   C23 2358   1.302   4.994   1.094
   19DOPE   H3R 2359   1.207   5.032   1.136
   19DOPE   H3S 2360   1.345   5.080   1.037
   19DOPE   C24 2361   1.396   4.972   1.214
   19DOPE   H4R 2362   1.491   4.920   1.191
   19DOPE   H4S 2363   1.343   4.914   1.294
   19DOPE   C25 2364   1.443   5.097   1.289
   19DOPE   H5R 2365   1.372   5.115   1.373
   19DOPE   H5S 2366   1.421   5.185   1.224
   19DOPE   C26 2367   1.589   5.092   1.332
   19DOPE   H6R 2368   1.663   5.096   1.249
   19DOPE   H6S 2369   1.608   4.997   1.387
   19DOPE   C27 2370   1.631   5.208   1.424
   19DOPE   H7R 2371   1.628   5.302   1.367
   19DOPE   H7S 2372   1.737   5.191   1.456
   19DOPE   C28 2373   1.537   5.227   1.543
   19DOPE   H8R 2374   1.431   5.237   1.511
   19DOPE   H8S 2375   1.551   5.330   1.582
   19DOPE   C29 2376   1.560   5.120   1.646
   19DOPE   H9R 2377   1.668   5.113   1.665
   19DOPE  C210 2378   1.460   5.060   1.713
   19DOPE  H10R 2379   1.491   4.990   1.792
   19DOPE  C211 2380   1.314   5.059   1.680
   19DOPE  H11R 2381   1.280   5.147   1.623
   19DOPE  H11S 2382   1.256   5.054   1.776
   19DOPE  C212 2383   1.276   4.940   1.591
   19DOPE  H12R 2384   1.312   4.852   1.649
   19DOPE  H12S 2385   1.339   4.943   1.500
   19DOPE  C213 2386   1.127   4.939   1.554
   19DOPE  H13R 2387   1.068   4.944   1.648
   19DOPE  H13S 2388   1.117   4.834   1.520
   19DOPE  C214 2389   1.074   5.042   1.456
   19DOPE  H14R 2390   1.145   5.081   1.379
   19DOPE  H14S 2391   1.041   5.132   1.512
   19DOPE  C215 2392   0.964   4.998   1.358
   19DOPE  H15R 2393   1.005   4.924   1.286
   19DOPE  H15S 2394   0.923   5.084   1.302
   19DOPE  C216 2395   0.845   4.923   1.420
   19DOPE  H16R 2396   0.881   4.872   1.512
   19DOPE  H16S 2397   0.795   4.852   1.352
   19DOPE  C217 2398   0.736   5.012   1.481
   19DOPE  H17R 2399   0.783   5.065   1.567
   19DOPE  H17S 2400   0.651   4.947   1.510
   19DOPE  C218 2401   0.675   5.117   1.389
   19DOPE  H18R 2402   0.584   5.156   1.439
   19DOPE  H18S 2403   0.648   5.069   1.292
   19DOPE  H18T 2404   0.752   5.195   1.369
   19DOPE   C33 2405   0.961   4.590   1.097
   19DOPE   H3X 2406   1.002   4.537   1.008
   19DOPE   H3Y 2407   1.023   4.675   1.130
   19DOPE   C34 2408   0.953   4.488   1.212
   19DOPE   H4X 2409   1.056   4.447   1.211
   19DOPE   H4Y 2410   0.880   4.405   1.200
   19DOPE   C35 2411   0.916   4.554   1.344
   19DOPE   H5X 2412   0.822   4.613   1.341
   19DOPE   H5Y 2413   1.003   4.623   1.348
   19DOPE   C36 2414   0.915   4.456   1.461
   19DOPE   H6X 2415   0.845   4.372   1.443
   19DOPE   H6Y 2416   1.021   4.426   1.473
   19DOPE   C37 2417   0.881   4.516   1.598
   19DOPE   H7X 2418   0.943   4.607   1.609
   19DOPE   H7Y 2419   0.776   4.549   1.590
   19DOPE   C38 2420   0.916   4.418   1.710
   19DOPE   H8X 2421   1.023   4.385   1.713
   19DOPE   H8Y 2422   0.896   4.476   1.803
   19DOPE   C39 2423   0.838   4.289   1.710
   19DOPE   H9X 2424   0.842   4.235   1.615
   19DOPE  C310 2425   0.764   4.245   1.812
   19DOPE  H10X 2426   0.727   4.142   1.799
   19DOPE  C311 2427   0.716   4.304   1.942
   19DOPE  H11X 2428   0.756   4.406   1.957
   19DOPE  H11Y 2429   0.607   4.326   1.941
   19DOPE  C312 2430   0.751   4.221   2.066
   19DOPE  H12X 2431   0.703   4.122   2.052
   19DOPE  H12Y 2432   0.700   4.276   2.148
   19DOPE  C313 2433   0.899   4.203   2.101
   19DOPE  H13X 2434   0.907   4.159   2.204
   19DOPE  H13Y 2435   0.929   4.119   2.034
   19DOPE  C314 2436   0.994   4.322   2.096
   19DOPE  H14X 2437   1.013   4.352   1.990
   19DOPE  H14Y 2438   1.097   4.291   2.122
   19DOPE  C315 2439   0.932   4.441   2.170
   19DOPE  H15X 2440   0.836   4.473   2.123
   19DOPE  H15Y 2441   0.913   4.431   2.278
   19DOPE  C316 2442   1.027   4.560   2.165
   19DOPE  H16X 2443   0.982   4.638   2.230
   19DOPE  H16Y 2444   1.120   4.518   2.208
   19DOPE  C317 2445   1.058   4.614   2.026
   19DOPE  H17X 2446   0.965   4.624   1.965
   19DOPE  H17Y 2447   1.132   4.544   1.980
   19DOPE  C318 2448   1.126   4.750   2.033
   19DOPE  H18X 2449   1.074   4.822   2.099
   19DOPE  H18Y 2450   1.221   4.731   2.087
   19DOPE  H18Z 2451   1.135   4.800   1.933
   20DOPE     N 2452   2.880   1.480   2.830
   20DOPE   HN1 2453   2.865   1.490   2.728
   20DOPE   HN2 2454   2.975   1.513   2.855
   20DOPE   HN3 2455   2.858   1.383   2.863
   20DOPE   C12 2456   2.775   1.567   2.896
   20DOPE  H12A 2457   2.776   1.542   3.005
   20DOPE  H12B 2458   2.679   1.543   2.847
   20DOPE   C11 2459   2.805   1.715   2.870
   20DOPE  H11A 2460   2.900   1.739   2.922
   20DOPE  H11B 2461   2.722   1.766   2.923
   20DOPE     P 2462   2.904   1.851   2.681
   20DOPE   O13 2463   2.885   1.877   2.536
   20DOPE   O14 2464   3.038   1.819   2.733
   20DOPE   O11 2465   2.839   1.967   2.768
   20DOPE   O12 2466   2.807   1.733   2.728
   20DOPE    C1 2467   2.700   1.994   2.745
   20DOPE    HA 2468   2.666   2.039   2.839
   20DOPE    HB 2469   2.641   1.901   2.745
   20DOPE    C2 2470   2.666   2.080   2.622
   20DOPE    HS 2471   2.699   2.030   2.528
   20DOPE   O21 2472   2.726   2.210   2.636
   20DOPE   C21 2473   2.740   2.267   2.516
   20DOPE   O22 2474   2.711   2.214   2.410
   20DOPE   C22 2475   2.790   2.408   2.541
   20DOPE   H2R 2476   2.897   2.421   2.571
   20DOPE   H2S 2477   2.723   2.455   2.615
   20DOPE    C3 2478   2.514   2.092   2.601
   20DOPE    HX 2479   2.475   1.990   2.586
   20DOPE    HY 2480   2.504   2.142   2.502
   20DOPE   O31 2481   2.450   2.164   2.707
   20DOPE   C31 2482   2.381   2.275   2.683
   20DOPE   O32 2483   2.362   2.323   2.572
   20DOPE   C32 2484   2.347   2.346   2.813
   20DOPE   H2X 2485   2.260   2.411   2.788
   20DOPE   H2Y 2486   2.321   2.281   2.899
   20DOPE   C23 2487   2.778   2.493   2.415
   20DOPE   H3R 2488   2.673   2.512   2.386
   20DOPE   H3S 2489   2.826   2.449   2.325
   20DOPE   C24 2490   2.841   2.632   2.431
   20DOPE   H4R 2491   2.943   2.633   2.475
   20DOPE   H4S 2492   2.776   2.697   2.495
   20DOPE   C25 2493   2.859   2.716   2.305
   20DOPE   H5R 2494   2.769   2.780   2.294
   20DOPE   H5S 2495   2.846   2.648   2.218
   20DOPE   C26 2496   2.990   2.793   2.298
   20DOPE   H6R 2497   3.081   2.730   2.287
   20DOPE   H6S 2498   3.004   2.851   2.392
   20DOPE   C27 2499   3.000   2.892   2.182
   20DOPE   H7R 2500   3.003   2.836   2.087
   20DOPE   H7S 2501   3.096   2.948   2.190
   20DOPE   C28 2502   2.879   2.985   2.172
   20DOPE   H8R 2503   2.783   2.928   2.170
   20DOPE   H8S 2504   2.875   3.026   2.068
   20DOPE   C29 2505   2.885   3.091   2.278
   20DOPE   H9R 2506   2.985   3.135   2.277
   20DOPE  C210 2507   2.777   3.132   2.347
   20DOPE  H10R 2508   2.794   3.217   2.416
   20DOPE  C211 2509   2.644   3.065   2.359
   20DOPE  H11R 2510   2.617   3.001   2.273
   20DOPE  H11S 2511   2.565   3.144   2.370
   20DOPE  C212 2512   2.638   2.970   2.479
   20DOPE  H12R 2513   2.666   3.035   2.565
   20DOPE  H12S 2514   2.720   2.897   2.469
   20DOPE  C213 2515   2.503   2.899   2.491
   20DOPE  H13R 2516   2.423   2.976   2.492
   20DOPE  H13S 2517   2.510   2.863   2.597
   20DOPE  C214 2518   2.467   2.790   2.392
   20DOPE  H14R 2519   2.551   2.732   2.346
   20DOPE  H14S 2520   2.414   2.837   2.305
   20DOPE  C215 2521   2.387   2.669   2.443
   20DOPE  H15R 2522   2.450   2.609   2.512
   20DOPE  H15S 2523   2.354   2.605   2.359
   20DOPE  C216 2524   2.264   2.701   2.527
   20DOPE  H16R 2525   2.280   2.799   2.577
   20DOPE  H16S 2526   2.236   2.623   2.602
   20DOPE  C217 2527   2.136   2.734   2.449
   20DOPE  H17R 2528   2.156   2.828   2.393
   20DOPE  H17S 2529   2.052   2.742   2.521
   20DOPE  C218 2530   2.091   2.629   2.347
   20DOPE  H18R 2531   1.987   2.656   2.316
   20DOPE  H18S 2532   2.092   2.529   2.395
   20DOPE  H18T 2533   2.163   2.628   2.263
   20DOPE   C33 2534   2.480   2.415   2.845
   20DOPE   H3X 2535   2.545   2.339   2.893
   20DOPE   H3Y 2536   2.525   2.462   2.755
   20DOPE   C34 2537   2.453   2.526   2.949
   20DOPE   H4X 2538   2.556   2.550   2.982
   20DOPE   H4Y 2539   2.391   2.497   3.037
   20DOPE   C35 2540   2.380   2.645   2.889
   20DOPE   H5X 2541   2.285   2.619   2.837
   20DOPE   H5Y 2542   2.458   2.670   2.813
   20DOPE   C36 2543   2.359   2.759   2.988
   20DOPE   H6X 2544   2.303   2.725   3.077
   20DOPE   H6Y 2545   2.462   2.796   3.010
   20DOPE   C37 2546   2.289   2.884   2.933
   20DOPE   H7X 2547   2.339   2.909   2.838
   20DOPE   H7Y 2548   2.186   2.850   2.909
   20DOPE   C38 2549   2.304   3.001   3.030
   20DOPE   H8X 2550   2.409   3.029   3.055
   20DOPE   H8Y 2551   2.257   3.086   2.975
   20DOPE   C39 2552   2.239   2.982   3.165
   20DOPE   H9X 2553   2.270   2.891   3.217
   20DOPE  C310 2554   2.146   3.064   3.217
   20DOPE  H10X 2555   2.122   3.043   3.321
   20DOPE  C311 2556   2.064   3.179   3.164
   20DOPE  H11X 2557   2.090   3.202   3.059
   20DOPE  H11Y 2558   1.957   3.151   3.150
   20DOPE  C312 2559   2.075   3.308   3.246
   20DOPE  H12X 2560   2.040   3.283   3.347
   20DOPE  H12Y 2561   2.001   3.374   3.196
   20DOPE  C313 2562   2.211   3.377   3.252
   20DOPE  H13X 2563   2.198   3.479   3.297
   20DOPE  H13Y 2564   2.263   3.320   3.332
   20DOPE  C314 2565   2.295   3.394   3.125
   20DOPE  H14X 2566   2.336   3.296   3.092
   20DOPE  H14Y 2567   2.391   3.444   3.149
   20DOPE  C315 2568   2.207   3.451   3.014
   20DOPE  H15X 2569   2.123   3.383   2.988
   20DOPE  H15Y 2570   2.163   3.552   3.027
   20DOPE  C316 2571   2.291   3.469   2.887
   20DOPE  H16X 2572   2.226   3.521   2.813
   20DOPE  H16Y 2573   2.374   3.533   2.923
   20DOPE  C317 2574   2.350   3.341   2.828
   20DOPE  H17X 2575   2.273   3.260   2.825
   20DOPE  H17Y 2576   2.438   3.314   2.892
   20DOPE  C318 2577   2.403   3.363   2.687
   20DOPE  H18X 2578   2.331   3.415   2.621
   20DOPE  H18Y 2579   2.483   3.439   2.700
   20DOPE  H18Z 2580   2.431   3.269   2.635
   21DOPE     N 2581   2.347   5.299   2.283
   21DOPE   HN1 2582   2.434   5.299   2.227
   21DOPE   HN2 2583   2.290   5.384   2.262
   21DOPE   HN3 2584   2.366   5.284   2.385
   21DOPE   C12 2585   2.270   5.175   2.242
   21DOPE  H12A 2586   2.187   5.161   2.315
   21DOPE  H12B 2587   2.343   5.092   2.244
   21DOPE   C11 2588   2.219   5.189   2.098
   21DOPE  H11A 2589   2.144   5.271   2.098
   21DOPE  H11B 2590   2.167   5.093   2.081
   21DOPE     P 2591   2.302   5.299   1.885
   21DOPE   O13 2592   2.419   5.300   1.795
   21DOPE   O14 2593   2.244   5.426   1.933
   21DOPE   O11 2594   2.186   5.207   1.826
   21DOPE   O12 2595   2.334   5.212   2.015
   21DOPE    C1 2596   2.221   5.071   1.797
   21DOPE    HA 2597   2.125   5.017   1.803
   21DOPE    HB 2598   2.275   5.024   1.882
   21DOPE    C2 2599   2.295   5.045   1.665
   21DOPE    HS 2600   2.393   5.099   1.663
   21DOPE   O21 2601   2.212   5.086   1.555
   21DOPE   C21 2602   2.287   5.111   1.447
   21DOPE   O22 2603   2.409   5.106   1.445
   21DOPE   C22 2604   2.191   5.138   1.333
   21DOPE   H2R 2605   2.138   5.236   1.332
   21DOPE   H2S 2606   2.119   5.055   1.329
   21DOPE    C3 2607   2.338   4.899   1.650
   21DOPE    HX 2608   2.406   4.876   1.735
   21DOPE    HY 2609   2.403   4.898   1.560
   21DOPE   O31 2610   2.226   4.810   1.640
   21DOPE   C31 2611   2.210   4.732   1.533
   21DOPE   O32 2612   2.288   4.724   1.439
   21DOPE   C32 2613   2.071   4.669   1.533
   21DOPE   H2X 2614   2.081   4.580   1.467
   21DOPE   H2Y 2615   2.031   4.638   1.632
   21DOPE   C23 2616   2.264   5.135   1.198
   21DOPE   H3R 2617   2.302   5.035   1.173
   21DOPE   H3S 2618   2.353   5.202   1.194
   21DOPE   C24 2619   2.174   5.177   1.082
   21DOPE   H4R 2620   2.115   5.270   1.098
   21DOPE   H4S 2621   2.102   5.095   1.057
   21DOPE   C25 2622   2.242   5.203   0.947
   21DOPE   H5R 2623   2.240   5.109   0.889
   21DOPE   H5S 2624   2.351   5.213   0.967
   21DOPE   C26 2625   2.187   5.323   0.871
   21DOPE   H6R 2626   2.207   5.422   0.918
   21DOPE   H6S 2627   2.076   5.315   0.864
   21DOPE   C27 2628   2.241   5.339   0.728
   21DOPE   H7R 2629   2.348   5.363   0.733
   21DOPE   H7S 2630   2.189   5.424   0.679
   21DOPE   C28 2631   2.231   5.209   0.647
   21DOPE   H8R 2632   2.277   5.123   0.700
   21DOPE   H8S 2633   2.303   5.217   0.562
   21DOPE   C29 2634   2.089   5.185   0.604
   21DOPE   H9R 2635   2.050   5.278   0.560
   21DOPE  C210 2636   2.032   5.064   0.604
   21DOPE  H10R 2637   1.930   5.059   0.561
   21DOPE  C211 2638   2.078   4.939   0.674
   21DOPE  H11R 2639   2.188   4.936   0.691
   21DOPE  H11S 2640   2.049   4.851   0.613
   21DOPE  C212 2641   2.019   4.927   0.815
   21DOPE  H12R 2642   1.909   4.933   0.797
   21DOPE  H12S 2643   2.044   5.019   0.871
   21DOPE  C213 2644   2.067   4.802   0.888
   21DOPE  H13R 2645   2.047   4.714   0.824
   21DOPE  H13S 2646   1.991   4.797   0.969
   21DOPE  C214 2647   2.211   4.796   0.939
   21DOPE  H14R 2648   2.260   4.893   0.965
   21DOPE  H14S 2649   2.274   4.752   0.858
   21DOPE  C215 2650   2.237   4.726   1.072
   21DOPE  H15R 2651   2.192   4.784   1.155
   21DOPE  H15S 2652   2.346   4.715   1.091
   21DOPE  C216 2653   2.174   4.587   1.089
   21DOPE  H16R 2654   2.083   4.583   1.025
   21DOPE  H16S 2655   2.150   4.559   1.194
   21DOPE  C217 2656   2.252   4.471   1.028
   21DOPE  H17R 2657   2.253   4.487   0.918
   21DOPE  H17S 2658   2.202   4.376   1.058
   21DOPE  C218 2659   2.397   4.455   1.074
   21DOPE  H18R 2660   2.432   4.355   1.040
   21DOPE  H18S 2661   2.401   4.461   1.185
   21DOPE  H18T 2662   2.456   4.539   1.032
   21DOPE   C33 2663   1.986   4.785   1.482
   21DOPE   H3X 2664   1.966   4.851   1.569
   21DOPE   H3Y 2665   2.033   4.838   1.396
   21DOPE   C34 2666   1.850   4.729   1.435
   21DOPE   H4X 2667   1.790   4.822   1.425
   21DOPE   H4Y 2668   1.799   4.659   1.504
   21DOPE   C35 2669   1.862   4.652   1.304
   21DOPE   H5X 2670   1.938   4.570   1.306
   21DOPE   H5Y 2671   1.902   4.737   1.244
   21DOPE   C36 2672   1.729   4.601   1.252
   21DOPE   H6X 2673   1.678   4.537   1.326
   21DOPE   H6Y 2674   1.672   4.694   1.226
   21DOPE   C37 2675   1.733   4.525   1.119
   21DOPE   H7X 2676   1.795   4.586   1.049
   21DOPE   H7Y 2677   1.790   4.433   1.141
   21DOPE   C38 2678   1.593   4.510   1.060
   21DOPE   H8X 2679   1.538   4.605   1.043
   21DOPE   H8Y 2680   1.611   4.462   0.962
   21DOPE   C39 2681   1.497   4.427   1.143
   21DOPE   H9X 2682   1.488   4.462   1.246
   21DOPE  C310 2683   1.433   4.318   1.099
   21DOPE  H10X 2684   1.357   4.281   1.168
   21DOPE  C311 2685   1.443   4.232   0.976
   21DOPE  H11X 2686   1.518   4.271   0.905
   21DOPE  H11Y 2687   1.488   4.132   0.998
   21DOPE  C312 2688   1.311   4.213   0.901
   21DOPE  H12X 2689   1.241   4.166   0.972
   21DOPE  H12Y 2690   1.338   4.141   0.821
   21DOPE  C313 2691   1.246   4.336   0.838
   21DOPE  H13X 2692   1.164   4.304   0.770
   21DOPE  H13Y 2693   1.193   4.382   0.924
   21DOPE  C314 2694   1.332   4.436   0.759
   21DOPE  H14X 2695   1.398   4.494   0.829
   21DOPE  H14Y 2696   1.270   4.520   0.723
   21DOPE  C315 2697   1.421   4.360   0.660
   21DOPE  H15X 2698   1.491   4.290   0.711
   21DOPE  H15Y 2699   1.372   4.303   0.579
   21DOPE  C316 2700   1.506   4.460   0.581
   21DOPE  H16X 2701   1.559   4.401   0.504
   21DOPE  H16Y 2702   1.429   4.528   0.539
   21DOPE  C317 2703   1.604   4.543   0.664
   21DOPE  H17X 2704   1.659   4.479   0.737
   21DOPE  H17Y 2705   1.543   4.623   0.714
   21DOPE  C318 2706   1.705   4.614   0.576
   21DOPE  H18X 2707   1.753   4.547   0.501
   21DOPE  H18Y 2708   1.643   4.682   0.512
   21DOPE  H18Z 2709   1.788   4.663   0.633
   22DOPE     N 2710   2.744   1.432   3.270
   22DOPE   HN1 2711   2.818   1.431   3.196
   22DOPE   HN2 2712   2.779   1.386   3.356
   22DOPE   HN3 2713   2.654   1.394   3.234
   22DOPE   C12 2714   2.715   1.578   3.297
   22DOPE  H12A 2715   2.622   1.582   3.360
   22DOPE  H12B 2716   2.702   1.626   3.198
   22DOPE   C11 2717   2.834   1.644   3.366
   22DOPE  H11A 2718   2.844   1.598   3.467
   22DOPE  H11B 2719   2.801   1.749   3.380
   22DOPE     P 2720   3.087   1.620   3.358
   22DOPE   O13 2721   3.199   1.624   3.262
   22DOPE   O14 2722   3.075   1.508   3.454
   22DOPE   O11 2723   3.074   1.759   3.436
   22DOPE   O12 2724   2.947   1.628   3.280
   22DOPE    C1 2725   3.060   1.876   3.355
   22DOPE    HA 2726   3.008   1.948   3.421
   22DOPE    HB 2727   2.982   1.862   3.278
   22DOPE    C2 2728   3.188   1.934   3.293
   22DOPE    HS 2729   3.236   1.860   3.224
   22DOPE   O21 2730   3.279   1.972   3.398
   22DOPE   C21 2731   3.404   1.976   3.352
   22DOPE   O22 2732   3.437   1.945   3.239
   22DOPE   C22 2733   3.490   2.032   3.464
   22DOPE   H2R 2734   3.512   1.965   3.550
   22DOPE   H2S 2735   3.443   2.126   3.499
   22DOPE    C3 2736   3.159   2.052   3.199
   22DOPE    HX 2737   3.094   2.014   3.119
   22DOPE    HY 2738   3.257   2.073   3.150
   22DOPE   O31 2739   3.106   2.165   3.269
   22DOPE   C31 2740   3.167   2.283   3.267
   22DOPE   O32 2741   3.269   2.307   3.204
   22DOPE   C32 2742   3.107   2.377   3.370
   22DOPE   H2X 2743   3.136   2.479   3.335
   22DOPE   H2Y 2744   2.997   2.372   3.383
   22DOPE   C23 2745   3.628   2.072   3.412
   22DOPE   H3R 2746   3.624   2.157   3.342
   22DOPE   H3S 2747   3.681   1.991   3.356
   22DOPE   C24 2748   3.723   2.114   3.524
   22DOPE   H4R 2749   3.727   2.046   3.612
   22DOPE   H4S 2750   3.696   2.216   3.562
   22DOPE   C25 2751   3.870   2.131   3.488
   22DOPE   H5R 2752   3.887   2.237   3.461
   22DOPE   H5S 2753   3.886   2.081   3.390
   22DOPE   C26 2754   3.967   2.079   3.594
   22DOPE   H6R 2755   3.968   1.969   3.608
   22DOPE   H6S 2756   3.940   2.122   3.693
   22DOPE   C27 2757   4.115   2.113   3.568
   22DOPE   H7R 2758   4.148   2.058   3.478
   22DOPE   H7S 2759   4.176   2.078   3.653
   22DOPE   C28 2760   4.137   2.261   3.537
   22DOPE   H8R 2761   4.071   2.297   3.455
   22DOPE   H8S 2762   4.235   2.270   3.484
   22DOPE   C29 2763   4.129   2.343   3.662
   22DOPE   H9R 2764   4.191   2.295   3.739
   22DOPE  C210 2765   4.068   2.462   3.668
   22DOPE  H10R 2766   4.077   2.516   3.764
   22DOPE  C211 2767   3.973   2.523   3.570
   22DOPE  H11R 2768   3.986   2.487   3.466
   22DOPE  H11S 2769   3.987   2.634   3.570
   22DOPE  C212 2770   3.827   2.490   3.602
   22DOPE  H12R 2771   3.816   2.525   3.707
   22DOPE  H12S 2772   3.817   2.380   3.607
   22DOPE  C213 2773   3.729   2.549   3.501
   22DOPE  H13R 2774   3.748   2.658   3.493
   22DOPE  H13S 2775   3.634   2.540   3.560
   22DOPE  C214 2776   3.721   2.489   3.362
   22DOPE  H14R 2777   3.746   2.381   3.351
   22DOPE  H14S 2778   3.793   2.542   3.296
   22DOPE  C215 2779   3.583   2.482   3.295
   22DOPE  H15R 2780   3.518   2.410   3.348
   22DOPE  H15S 2781   3.592   2.451   3.188
   22DOPE  C216 2782   3.500   2.611   3.298
   22DOPE  H16R 2783   3.531   2.670   3.387
   22DOPE  H16S 2784   3.390   2.596   3.296
   22DOPE  C217 2785   3.533   2.714   3.188
   22DOPE  H17R 2786   3.637   2.748   3.206
   22DOPE  H17S 2787   3.458   2.795   3.194
   22DOPE  C218 2788   3.526   2.663   3.044
   22DOPE  H18R 2789   3.529   2.753   2.978
   22DOPE  H18S 2790   3.430   2.608   3.030
   22DOPE  H18T 2791   3.609   2.593   3.027
   22DOPE   C33 2792   3.172   2.327   3.499
   22DOPE   H3X 2793   3.113   2.238   3.532
   22DOPE   H3Y 2794   3.280   2.306   3.486
   22DOPE   C34 2795   3.157   2.435   3.607
   22DOPE   H4X 2796   3.183   2.379   3.698
   22DOPE   H4Y 2797   3.056   2.480   3.619
   22DOPE   C35 2798   3.248   2.555   3.582
   22DOPE   H5X 2799   3.237   2.601   3.480
   22DOPE   H5Y 2800   3.344   2.497   3.586
   22DOPE   C36 2801   3.240   2.661   3.691
   22DOPE   H6X 2802   3.137   2.698   3.704
   22DOPE   H6Y 2803   3.282   2.610   3.781
   22DOPE   C37 2804   3.332   2.782   3.673
   22DOPE   H7X 2805   3.433   2.743   3.649
   22DOPE   H7Y 2806   3.294   2.833   3.584
   22DOPE   C38 2807   3.341   2.862   3.803
   22DOPE   H8X 2808   3.376   2.805   3.892
   22DOPE   H8Y 2809   3.416   2.941   3.780
   22DOPE   C39 2810   3.211   2.924   3.849
   22DOPE   H9X 2811   3.129   2.853   3.859
   22DOPE  C310 2812   3.193   3.055   3.871
   22DOPE  H10X 2813   3.097   3.080   3.918
   22DOPE  C311 2814   3.273   3.180   3.843
   22DOPE  H11X 2815   3.371   3.156   3.798
   22DOPE  H11Y 2816   3.229   3.241   3.761
   22DOPE  C312 2817   3.298   3.268   3.966
   22DOPE  H12X 2818   3.198   3.298   4.004
   22DOPE  H12Y 2819   3.349   3.356   3.923
   22DOPE  C313 2820   3.382   3.211   4.080
   22DOPE  H13X 2821   3.408   3.293   4.151
   22DOPE  H13Y 2822   3.307   3.150   4.136
   22DOPE  C314 2823   3.511   3.135   4.049
   22DOPE  H14X 2824   3.488   3.036   4.003
   22DOPE  H14Y 2825   3.558   3.098   4.143
   22DOPE  C315 2826   3.596   3.216   3.951
   22DOPE  H15X 2827   3.543   3.232   3.854
   22DOPE  H15Y 2828   3.633   3.315   3.983
   22DOPE  C316 2829   3.725   3.141   3.920
   22DOPE  H16X 2830   3.787   3.209   3.859
   22DOPE  H16Y 2831   3.768   3.125   4.022
   22DOPE  C317 2832   3.709   3.005   3.853
   22DOPE  H17X 2833   3.635   3.011   3.769
   22DOPE  H17Y 2834   3.677   2.933   3.933
   22DOPE  C318 2835   3.841   2.953   3.798
   22DOPE  H18X 2836   3.895   3.028   3.738
   22DOPE  H18Y 2837   3.905   2.943   3.888
   22DOPE  H18Z 2838   3.830   2.863   3.734
   23DOPE     N 2839   4.043   3.937   4.552
   23DOPE   HN1 2840   3.992   3.880   4.482
   23DOPE   HN2 2841   4.142   3.907   4.559
   23DOPE   HN3 2842   3.993   3.940   4.644
   23DOPE   C12 2843   4.035   4.080   4.503
   23DOPE  H12A 2844   4.070   4.146   4.585
   23DOPE  H12B 2845   3.930   4.097   4.474
   23DOPE   C11 2846   4.120   4.096   4.376
   23DOPE  H11A 2847   4.226   4.082   4.405
   23DOPE  H11B 2848   4.106   4.203   4.350
   23DOPE     P 2849   4.182   3.952   4.177
   23DOPE   O13 2850   4.119   3.873   4.069
   23DOPE   O14 2851   4.290   3.892   4.259
   23DOPE   O11 2852   4.228   4.094   4.123
   23DOPE   O12 2853   4.071   4.003   4.279
   23DOPE    C1 2854   4.126   4.175   4.062
   23DOPE    HA 2855   4.163   4.278   4.075
   23DOPE    HB 2856   4.036   4.179   4.125
   23DOPE    C2 2857   4.091   4.143   3.916
   23DOPE    HS 2858   4.051   4.038   3.907
   23DOPE   O21 2859   4.207   4.160   3.833
   23DOPE   C21 2860   4.195   4.089   3.721
   23DOPE   O22 2861   4.102   4.015   3.696
   23DOPE   C22 2862   4.314   4.126   3.633
   23DOPE   H2R 2863   4.413   4.084   3.661
   23DOPE   H2S 2864   4.318   4.236   3.626
   23DOPE    C3 2865   3.973   4.227   3.865
   23DOPE    HX 2866   3.886   4.205   3.930
   23DOPE    HY 2867   3.948   4.183   3.766
   23DOPE   O31 2868   4.006   4.366   3.858
   23DOPE   C31 2869   3.998   4.433   3.743
   23DOPE   O32 2870   3.961   4.385   3.637
   23DOPE   C32 2871   4.064   4.570   3.756
   23DOPE   H2X 2872   4.020   4.630   3.673
   23DOPE   H2Y 2873   4.049   4.623   3.852
   23DOPE   C23 2874   4.293   4.077   3.490
   23DOPE   H3R 2875   4.210   4.129   3.439
   23DOPE   H3S 2876   4.268   3.968   3.482
   23DOPE   C24 2877   4.417   4.098   3.402
   23DOPE   H4R 2878   4.513   4.065   3.447
   23DOPE   H4S 2879   4.427   4.206   3.375
   23DOPE   C25 2880   4.417   4.029   3.266
   23DOPE   H5R 2881   4.377   4.101   3.191
   23DOPE   H5S 2882   4.337   3.953   3.266
   23DOPE   C26 2883   4.552   3.970   3.226
   23DOPE   H6R 2884   4.585   3.883   3.287
   23DOPE   H6S 2885   4.631   4.047   3.238
   23DOPE   C27 2886   4.559   3.918   3.082
   23DOPE   H7R 2887   4.493   3.831   3.072
   23DOPE   H7S 2888   4.663   3.884   3.060
   23DOPE   C28 2889   4.509   4.021   2.979
   23DOPE   H8R 2890   4.408   4.059   3.005
   23DOPE   H8S 2891   4.482   3.966   2.886
   23DOPE   C29 2892   4.612   4.128   2.959
   23DOPE   H9R 2893   4.709   4.081   2.942
   23DOPE  C210 2894   4.581   4.258   2.946
   23DOPE  H10R 2895   4.665   4.325   2.922
   23DOPE  C211 2896   4.452   4.327   2.980
   23DOPE  H11R 2897   4.363   4.260   2.976
   23DOPE  H11S 2898   4.436   4.411   2.909
   23DOPE  C212 2899   4.451   4.379   3.124
   23DOPE  H12R 2900   4.541   4.444   3.128
   23DOPE  H12S 2901   4.473   4.295   3.192
   23DOPE  C213 2902   4.319   4.447   3.162
   23DOPE  H13R 2903   4.297   4.525   3.086
   23DOPE  H13S 2904   4.352   4.503   3.253
   23DOPE  C214 2905   4.195   4.362   3.183
   23DOPE  H14R 2906   4.210   4.257   3.218
   23DOPE  H14S 2907   4.142   4.352   3.085
   23DOPE  C215 2908   4.097   4.404   3.293
   23DOPE  H15R 2909   4.144   4.391   3.392
   23DOPE  H15S 2910   4.004   4.343   3.289
   23DOPE  C216 2911   4.055   4.551   3.293
   23DOPE  H16R 2912   4.138   4.610   3.248
   23DOPE  H16S 2913   4.028   4.592   3.393
   23DOPE  C217 2914   3.942   4.589   3.197
   23DOPE  H17R 2915   3.980   4.571   3.094
   23DOPE  H17S 2916   3.913   4.694   3.217
   23DOPE  C218 2917   3.812   4.509   3.212
   23DOPE  H18R 2918   3.734   4.562   3.153
   23DOPE  H18S 2919   3.784   4.506   3.319
   23DOPE  H18T 2920   3.830   4.405   3.178
   23DOPE   C33 2921   4.212   4.533   3.745
   23DOPE   H3X 2922   4.244   4.499   3.846
   23DOPE   H3Y 2923   4.232   4.460   3.664
   23DOPE   C34 2924   4.291   4.662   3.713
   23DOPE   H4X 2925   4.395   4.628   3.733
   23DOPE   H4Y 2926   4.269   4.751   3.775
   23DOPE   C35 2927   4.270   4.709   3.570
   23DOPE   H5X 2928   4.163   4.723   3.542
   23DOPE   H5Y 2929   4.309   4.616   3.521
   23DOPE   C36 2930   4.353   4.831   3.534
   23DOPE   H6X 2931   4.332   4.916   3.602
   23DOPE   H6Y 2932   4.458   4.795   3.537
   23DOPE   C37 2933   4.338   4.882   3.390
   23DOPE   H7X 2934   4.348   4.793   3.324
   23DOPE   H7Y 2935   4.234   4.917   3.383
   23DOPE   C38 2936   4.450   4.981   3.356
   23DOPE   H8X 2937   4.553   4.942   3.368
   23DOPE   H8Y 2938   4.433   5.003   3.248
   23DOPE   C39 2939   4.449   5.109   3.437
   23DOPE   H9X 2940   4.449   5.092   3.545
   23DOPE  C310 2941   4.442   5.232   3.385
   23DOPE  H10X 2942   4.458   5.312   3.457
   23DOPE  C311 2943   4.414   5.287   3.248
   23DOPE  H11X 2944   4.401   5.207   3.173
   23DOPE  H11Y 2945   4.314   5.336   3.241
   23DOPE  C312 2946   4.521   5.384   3.195
   23DOPE  H12X 2947   4.526   5.467   3.268
   23DOPE  H12Y 2948   4.478   5.419   3.100
   23DOPE  C313 2949   4.661   5.328   3.170
   23DOPE  H13X 2950   4.721   5.403   3.113
   23DOPE  H13Y 2951   4.706   5.330   3.272
   23DOPE  C314 2952   4.679   5.193   3.099
   23DOPE  H14X 2953   4.647   5.110   3.166
   23DOPE  H14Y 2954   4.786   5.168   3.091
   23DOPE  C315 2955   4.593   5.191   2.973
   23DOPE  H15X 2956   4.485   5.202   2.996
   23DOPE  H15Y 2957   4.616   5.264   2.892
   23DOPE  C316 2958   4.611   5.058   2.901
   23DOPE  H16X 2959   4.557   5.066   2.805
   23DOPE  H16Y 2960   4.721   5.053   2.887
   23DOPE  C317 2961   4.567   4.934   2.979
   23DOPE  H17X 2962   4.467   4.951   3.026
   23DOPE  H17Y 2963   4.647   4.913   3.054
   23DOPE  C318 2964   4.558   4.811   2.889
   23DOPE  H18X 2965   4.501   4.830   2.796
   23DOPE  H18Y 2966   4.662   4.797   2.853
   23DOPE  H18Z 2967   4.511   4.724   2.939
   24DOPE     N 2968   0.467   4.016   2.822
   24DOPE   HN1 2969   0.533   4.059   2.754
   24DOPE   HN2 2970   0.369   4.041   2.797
   24DOPE   HN3 2971   0.493   4.039   2.920
   24DOPE   C12 2972   0.487   3.867   2.811
   24DOPE  H12A 2973   0.433   3.820   2.897
   24DOPE  H12B 2974   0.596   3.850   2.814
   24DOPE   C11 2975   0.436   3.816   2.676
   24DOPE  H11A 2976   0.326   3.830   2.675
   24DOPE  H11B 2977   0.457   3.707   2.681
   24DOPE     P 2978   0.425   3.905   2.439
   24DOPE   O13 2979   0.513   3.960   2.333
   24DOPE   O14 2980   0.300   3.975   2.475
   24DOPE   O11 2981   0.394   3.751   2.412
   24DOPE   O12 2982   0.508   3.887   2.574
   24DOPE    C1 2983   0.508   3.665   2.399
   24DOPE    HA 2984   0.470   3.566   2.427
   24DOPE    HB 2985   0.581   3.682   2.481
   24DOPE    C2 2986   0.579   3.664   2.262
   24DOPE    HS 2987   0.619   3.766   2.238
   24DOPE   O21 2988   0.487   3.620   2.161
   24DOPE   C21 2989   0.526   3.664   2.041
   24DOPE   O22 2990   0.622   3.735   2.021
   24DOPE   C22 2991   0.433   3.600   1.939
   24DOPE   H2R 2992   0.329   3.640   1.932
   24DOPE   H2S 2993   0.431   3.491   1.959
   24DOPE    C3 2994   0.705   3.578   2.263
   24DOPE    HX 2995   0.773   3.621   2.339
   24DOPE    HY 2996   0.754   3.599   2.165
   24DOPE   O31 2997   0.676   3.439   2.283
   24DOPE   C31 2998   0.712   3.348   2.193
   24DOPE   O32 2999   0.774   3.371   2.090
   24DOPE   C32 3000   0.646   3.214   2.223
   24DOPE   H2X 3001   0.709   3.139   2.170
   24DOPE   H2Y 3002   0.637   3.186   2.330
   24DOPE   C23 3003   0.488   3.615   1.798
   24DOPE   H3R 3004   0.581   3.558   1.782
   24DOPE   H3S 3005   0.514   3.720   1.770
   24DOPE   C24 3006   0.390   3.566   1.691
   24DOPE   H4R 3007   0.286   3.602   1.701
   24DOPE   H4S 3008   0.387   3.454   1.689
   24DOPE   C25 3009   0.423   3.600   1.545
   24DOPE   H5R 3010   0.480   3.516   1.503
   24DOPE   H5S 3011   0.500   3.680   1.547
   24DOPE   C26 3012   0.302   3.640   1.462
   24DOPE   H6R 3013   0.255   3.737   1.489
   24DOPE   H6S 3014   0.222   3.563   1.472
   24DOPE   C27 3015   0.331   3.655   1.311
   24DOPE   H7R 3016   0.397   3.742   1.297
   24DOPE   H7S 3017   0.235   3.677   1.258
   24DOPE   C28 3018   0.405   3.535   1.252
   24DOPE   H8R 3019   0.496   3.510   1.310
   24DOPE   H8S 3020   0.453   3.568   1.158
   24DOPE   C29 3021   0.311   3.419   1.235
   24DOPE   H9R 3022   0.220   3.455   1.184
   24DOPE  C210 3023   0.344   3.292   1.262
   24DOPE  H10R 3024   0.269   3.216   1.235
   24DOPE  C211 3025   0.461   3.242   1.341
   24DOPE  H11R 3026   0.548   3.311   1.342
   24DOPE  H11S 3027   0.495   3.144   1.299
   24DOPE  C212 3028   0.427   3.225   1.490
   24DOPE  H12R 3029   0.338   3.158   1.488
   24DOPE  H12S 3030   0.388   3.322   1.528
   24DOPE  C213 3031   0.545   3.177   1.573
   24DOPE  H13R 3032   0.585   3.084   1.526
   24DOPE  H13S 3033   0.491   3.142   1.664
   24DOPE  C214 3034   0.660   3.272   1.602
   24DOPE  H14R 3035   0.636   3.381   1.606
   24DOPE  H14S 3036   0.735   3.263   1.521
   24DOPE  C215 3037   0.728   3.264   1.739
   24DOPE  H15R 3038   0.658   3.297   1.818
   24DOPE  H15S 3039   0.819   3.327   1.742
   24DOPE  C216 3040   0.768   3.123   1.785
   24DOPE  H16R 3041   0.700   3.050   1.737
   24DOPE  H16S 3042   0.771   3.109   1.895
   24DOPE  C217 3043   0.902   3.072   1.731
   24DOPE  H17R 3044   0.891   3.062   1.621
   24DOPE  H17S 3045   0.925   2.976   1.782
   24DOPE  C218 3046   1.024   3.161   1.757
   24DOPE  H18R 3047   1.115   3.100   1.733
   24DOPE  H18S 3048   1.025   3.191   1.864
   24DOPE  H18T 3049   1.015   3.252   1.695
   24DOPE   C33 3050   0.504   3.237   2.168
   24DOPE   H3X 3051   0.449   3.293   2.247
   24DOPE   H3Y 3052   0.506   3.289   2.070
   24DOPE   C34 3053   0.436   3.101   2.151
   24DOPE   H4X 3054   0.331   3.131   2.136
   24DOPE   H4Y 3055   0.443   3.030   2.236
   24DOPE   C35 3056   0.493   3.022   2.032
   24DOPE   H5X 3057   0.603   3.009   2.035
   24DOPE   H5Y 3058   0.467   3.099   1.955
   24DOPE   C36 3059   0.422   2.890   2.008
   24DOPE   H6X 3060   0.425   2.825   2.099
   24DOPE   H6Y 3061   0.319   2.919   1.978
   24DOPE   C37 3062   0.471   2.808   1.889
   24DOPE   H7X 3063   0.478   2.877   1.803
   24DOPE   H7Y 3064   0.574   2.779   1.916
   24DOPE   C38 3065   0.372   2.697   1.855
   24DOPE   H8X 3066   0.269   2.730   1.832
   24DOPE   H8Y 3067   0.415   2.651   1.763
   24DOPE   C39 3068   0.354   2.592   1.962
   24DOPE   H9X 3069   0.326   2.633   2.060
   24DOPE  C310 3070   0.374   2.461   1.945
   24DOPE  H10X 3071   0.341   2.399   2.029
   24DOPE  C311 3072   0.435   2.376   1.837
   24DOPE  H11X 3073   0.466   2.437   1.750
   24DOPE  H11Y 3074   0.533   2.334   1.866
   24DOPE  C312 3075   0.344   2.263   1.785
   24DOPE  H12X 3076   0.322   2.199   1.872
   24DOPE  H12Y 3077   0.410   2.210   1.714
   24DOPE  C313 3078   0.214   2.303   1.715
   24DOPE  H13X 3079   0.171   2.213   1.665
   24DOPE  H13Y 3080   0.145   2.322   1.800
   24DOPE  C314 3081   0.214   2.415   1.611
   24DOPE  H14X 3082   0.229   2.514   1.660
   24DOPE  H14Y 3083   0.112   2.432   1.571
   24DOPE  C315 3084   0.329   2.393   1.512
   24DOPE  H15X 3085   0.428   2.395   1.562
   24DOPE  H15Y 3086   0.327   2.302   1.448
   24DOPE  C316 3087   0.329   2.504   1.407
   24DOPE  H16X 3088   0.405   2.477   1.332
   24DOPE  H16Y 3089   0.225   2.499   1.367
   24DOPE  C317 3090   0.352   2.645   1.461
   24DOPE  H17X 3091   0.437   2.647   1.533
   24DOPE  H17Y 3092   0.255   2.678   1.507
   24DOPE  C318 3093   0.382   2.744   1.349
   24DOPE  H18X 3094   0.460   2.708   1.279
   24DOPE  H18Y 3095   0.291   2.742   1.286
   24DOPE  H18Z 3096   0.416   2.844   1.386
   25DOPE     N 3097   2.006   1.593   3.217
   25DOPE   HN1 3098   2.032   1.563   3.312
   25DOPE   HN2 3099   2.071   1.668   3.184
   25DOPE   HN3 3100   1.905   1.618   3.210
   25DOPE   C12 3101   2.019   1.471   3.129
   25DOPE  H12A 3102   1.972   1.495   3.030
   25DOPE  H12B 3103   1.968   1.388   3.182
   25DOPE   C11 3104   2.167   1.432   3.114
   25DOPE  H11A 3105   2.217   1.513   3.058
   25DOPE  H11B 3106   2.163   1.342   3.049
   25DOPE     P 3107   2.374   1.440   3.260
   25DOPE   O13 3108   2.422   1.394   3.392
   25DOPE   O14 3109   2.392   1.580   3.219
   25DOPE   O11 3110   2.425   1.343   3.145
   25DOPE   O12 3111   2.218   1.409   3.246
   25DOPE    C1 3112   2.393   1.204   3.159
   25DOPE    HA 3113   2.394   1.166   3.056
   25DOPE    HB 3114   2.285   1.190   3.184
   25DOPE    C2 3115   2.481   1.122   3.254
   25DOPE    HS 3116   2.475   1.161   3.359
   25DOPE   O21 3117   2.617   1.123   3.206
   25DOPE   C21 3118   2.701   1.097   3.306
   25DOPE   O22 3119   2.668   1.080   3.422
   25DOPE   C22 3120   2.840   1.085   3.244
   25DOPE   H2R 3121   2.890   1.179   3.213
   25DOPE   H2S 3122   2.833   1.014   3.160
   25DOPE    C3 3123   2.430   0.978   3.271
   25DOPE    HX 3124   2.328   0.984   3.312
   25DOPE    HY 3125   2.493   0.935   3.352
   25DOPE   O31 3126   2.438   0.903   3.149
   25DOPE   C31 3127   2.510   0.791   3.142
   25DOPE   O32 3128   2.570   0.740   3.235
   25DOPE   C32 3129   2.526   0.747   2.997
   25DOPE   H2X 3130   2.550   0.638   3.004
   25DOPE   H2Y 3131   2.437   0.761   2.931
   25DOPE   C23 3132   2.938   1.023   3.343
   25DOPE   H3R 3133   2.915   0.917   3.366
   25DOPE   H3S 3134   2.942   1.074   3.442
   25DOPE   C24 3135   3.082   1.023   3.290
   25DOPE   H4R 3136   3.117   1.119   3.248
   25DOPE   H4S 3137   3.095   0.945   3.211
   25DOPE   C25 3138   3.193   0.988   3.390
   25DOPE   H5R 3139   3.212   0.879   3.382
   25DOPE   H5S 3140   3.149   0.995   3.491
   25DOPE   C26 3141   3.319   1.073   3.376
   25DOPE   H6R 3142   3.307   1.179   3.404
   25DOPE   H6S 3143   3.352   1.072   3.270
   25DOPE   C27 3144   3.437   1.025   3.461
   25DOPE   H7R 3145   3.412   1.040   3.568
   25DOPE   H7S 3146   3.526   1.088   3.439
   25DOPE   C28 3147   3.466   0.876   3.446
   25DOPE   H8R 3148   3.375   0.814   3.462
   25DOPE   H8S 3149   3.524   0.843   3.534
   25DOPE   C29 3150   3.535   0.849   3.315
   25DOPE   H9R 3151   3.618   0.921   3.304
   25DOPE  C210 3152   3.507   0.744   3.236
   25DOPE  H10R 3153   3.571   0.732   3.148
   25DOPE  C211 3154   3.387   0.653   3.242
   25DOPE  H11R 3155   3.341   0.647   3.343
   25DOPE  H11S 3156   3.418   0.551   3.211
   25DOPE  C212 3157   3.273   0.703   3.152
   25DOPE  H12R 3158   3.321   0.712   3.053
   25DOPE  H12S 3159   3.249   0.807   3.182
   25DOPE  C213 3160   3.149   0.614   3.159
   25DOPE  H13R 3161   3.181   0.509   3.137
   25DOPE  H13S 3162   3.097   0.648   3.067
   25DOPE  C214 3163   3.063   0.615   3.284
   25DOPE  H14R 3164   3.061   0.709   3.344
   25DOPE  H14S 3165   3.102   0.537   3.354
   25DOPE  C215 3166   2.912   0.601   3.267
   25DOPE  H15R 3167   2.871   0.691   3.217
   25DOPE  H15S 3168   2.861   0.588   3.365
   25DOPE  C216 3169   2.865   0.487   3.176
   25DOPE  H16R 3170   2.945   0.466   3.102
   25DOPE  H16S 3171   2.767   0.504   3.126
   25DOPE  C217 3172   2.856   0.349   3.242
   25DOPE  H17R 3173   2.960   0.320   3.271
   25DOPE  H17S 3174   2.809   0.279   3.170
   25DOPE  C218 3175   2.770   0.340   3.368
   25DOPE  H18R 3176   2.754   0.232   3.390
   25DOPE  H18S 3177   2.672   0.389   3.349
   25DOPE  H18T 3178   2.821   0.395   3.450
   25DOPE   C33 3179   2.636   0.840   2.948
   25DOPE   H3X 3180   2.587   0.937   2.923
   25DOPE   H3Y 3181   2.718   0.850   3.022
   25DOPE   C34 3182   2.695   0.783   2.818
   25DOPE   H4X 3183   2.754   0.869   2.781
   25DOPE   H4Y 3184   2.622   0.750   2.740
   25DOPE   C35 3185   2.781   0.659   2.844
   25DOPE   H5X 3186   2.729   0.578   2.900
   25DOPE   H5Y 3187   2.855   0.710   2.911
   25DOPE   C36 3188   2.846   0.604   2.717
   25DOPE   H6X 3189   2.770   0.580   2.640
   25DOPE   H6Y 3190   2.918   0.684   2.687
   25DOPE   C37 3191   2.936   0.482   2.736
   25DOPE   H7X 3192   3.004   0.505   2.822
   25DOPE   H7Y 3193   2.868   0.401   2.768
   25DOPE   C38 3194   3.022   0.458   2.612
   25DOPE   H8X 3195   3.086   0.543   2.581
   25DOPE   H8Y 3196   3.088   0.374   2.641
   25DOPE   C39 3197   2.945   0.424   2.487
   25DOPE   H9X 3198   2.867   0.497   2.461
   25DOPE  C310 3199   2.962   0.312   2.414
   25DOPE  H10X 3200   2.908   0.312   2.319
   25DOPE  C311 3201   3.038   0.184   2.434
   25DOPE  H11X 3202   3.095   0.185   2.529
   25DOPE  H11Y 3203   2.970   0.098   2.453
   25DOPE  C312 3204   3.135   0.149   2.320
   25DOPE  H12X 3205   3.074   0.141   2.229
   25DOPE  H12Y 3206   3.172   0.049   2.350
   25DOPE  C313 3207   3.253   0.243   2.296
   25DOPE  H13X 3208   3.324   0.193   2.226
   25DOPE  H13Y 3209   3.207   0.324   2.235
   25DOPE  C314 3210   3.335   0.295   2.414
   25DOPE  H14X 3211   3.276   0.370   2.472
   25DOPE  H14Y 3212   3.415   0.363   2.378
   25DOPE  C315 3213   3.372   0.179   2.506
   25DOPE  H15X 3214   3.282   0.129   2.548
   25DOPE  H15Y 3215   3.437   0.099   2.466
   25DOPE  C316 3216   3.455   0.231   2.624
   25DOPE  H16X 3217   3.489   0.142   2.680
   25DOPE  H16Y 3218   3.539   0.284   2.572
   25DOPE  C317 3219   3.384   0.331   2.715
   25DOPE  H17X 3220   3.281   0.296   2.740
   25DOPE  H17Y 3221   3.385   0.429   2.661
   25DOPE  C318 3222   3.461   0.352   2.845
   25DOPE  H18X 3223   3.490   0.257   2.894
   25DOPE  H18Y 3224   3.558   0.394   2.812
   25DOPE  H18Z 3225   3.404   0.411   2.920
   26DOPE     N 3226   0.188   0.211   1.470
   26DOPE   HN1 3227   0.223   0.213   1.567
   26DOPE   HN2 3228   0.113   0.281   1.457
   26DOPE   HN3 3229   0.162   0.114   1.440
   26DOPE   C12 3230   0.307   0.244   1.382
   26DOPE  H12A 3231   0.278   0.222   1.277
   26DOPE  H12B 3232   0.391   0.181   1.418
   26DOPE   C11 3233   0.347   0.391   1.401
   26DOPE  H11A 3234   0.265   0.453   1.362
   26DOPE  H11B 3235   0.434   0.402   1.333
   26DOPE     P 3236   0.349   0.556   1.593
   26DOPE   O13 3237   0.400   0.572   1.731
   26DOPE   O14 3238   0.206   0.585   1.564
   26DOPE   O11 3239   0.441   0.634   1.489
   26DOPE   O12 3240   0.377   0.408   1.540
   26DOPE    C1 3241   0.580   0.598   1.489
   26DOPE    HA 3242   0.614   0.624   1.387
   26DOPE    HB 3243   0.593   0.488   1.486
   26DOPE    C2 3244   0.668   0.661   1.598
   26DOPE    HS 3245   0.633   0.631   1.700
   26DOPE   O21 3246   0.666   0.804   1.584
   26DOPE   C21 3247   0.698   0.862   1.700
   26DOPE   O22 3248   0.719   0.802   1.804
   26DOPE   C22 3249   0.708   1.012   1.673
   26DOPE   H2R 3250   0.614   1.068   1.658
   26DOPE   H2S 3251   0.776   1.025   1.586
   26DOPE    C3 3252   0.811   0.607   1.595
   26DOPE    HX 3253   0.805   0.498   1.612
   26DOPE    HY 3254   0.858   0.648   1.688
   26DOPE   O31 3255   0.881   0.644   1.476
   26DOPE   C31 3256   0.993   0.715   1.481
   26DOPE   O32 3257   1.049   0.751   1.583
   26DOPE   C32 3258   1.032   0.765   1.342
   26DOPE   H2X 3259   1.141   0.787   1.349
   26DOPE   H2Y 3260   1.013   0.695   1.258
   26DOPE   C23 3261   0.777   1.083   1.789
   26DOPE   H3R 3262   0.883   1.055   1.801
   26DOPE   H3S 3263   0.730   1.063   1.889
   26DOPE   C24 3264   0.776   1.236   1.772
   26DOPE   H4R 3265   0.678   1.280   1.745
   26DOPE   H4S 3266   0.851   1.267   1.695
   26DOPE   C25 3267   0.817   1.319   1.894
   26DOPE   H5R 3268   0.926   1.339   1.886
   26DOPE   H5S 3269   0.814   1.253   1.982
   26DOPE   C26 3270   0.733   1.445   1.914
   26DOPE   H6R 3271   0.628   1.427   1.944
   26DOPE   H6S 3272   0.730   1.503   1.820
   26DOPE   C27 3273   0.786   1.539   2.024
   26DOPE   H7R 3274   0.776   1.490   2.122
   26DOPE   H7S 3275   0.723   1.631   2.026
   26DOPE   C28 3276   0.935   1.571   2.008
   26DOPE   H8R 3277   0.997   1.479   2.000
   26DOPE   H8S 3278   0.973   1.606   2.107
   26DOPE   C29 3279   0.957   1.669   1.897
   26DOPE   H9R 3280   0.886   1.752   1.910
   26DOPE  C210 3281   1.058   1.660   1.809
   26DOPE  H10R 3282   1.067   1.744   1.738
   26DOPE  C211 3283   1.147   1.543   1.782
   26DOPE  H11R 3284   1.158   1.473   1.868
   26DOPE  H11S 3285   1.248   1.580   1.754
   26DOPE  C212 3286   1.092   1.454   1.670
   26DOPE  H12R 3287   1.079   1.524   1.585
   26DOPE  H12S 3288   0.989   1.423   1.697
   26DOPE  C213 3289   1.180   1.332   1.642
   26DOPE  H13R 3290   1.284   1.367   1.624
   26DOPE  H13S 3291   1.141   1.302   1.542
   26DOPE  C214 3292   1.183   1.218   1.743
   26DOPE  H14R 3293   1.091   1.202   1.805
   26DOPE  H14S 3294   1.264   1.238   1.817
   26DOPE  C215 3295   1.194   1.075   1.690
   26DOPE  H15R 3296   1.102   1.048   1.635
   26DOPE  H15S 3297   1.211   1.002   1.772
   26DOPE  C216 3298   1.304   1.050   1.585
   26DOPE  H16R 3299   1.322   1.146   1.531
   26DOPE  H16S 3300   1.282   0.968   1.514
   26DOPE  C217 3301   1.444   1.026   1.641
   26DOPE  H17R 3302   1.475   1.120   1.692
   26DOPE  H17S 3303   1.510   0.997   1.557
   26DOPE  C218 3304   1.458   0.912   1.742
   26DOPE  H18R 3305   1.566   0.892   1.755
   26DOPE  H18S 3306   1.406   0.822   1.702
   26DOPE  H18T 3307   1.407   0.942   1.836
   26DOPE   C33 3308   0.937   0.885   1.326
   26DOPE   H3X 3309   0.839   0.843   1.294
   26DOPE   H3Y 3310   0.932   0.947   1.417
   26DOPE   C34 3311   0.990   0.973   1.211
   26DOPE   H4X 3312   0.903   1.039   1.192
   26DOPE   H4Y 3313   1.018   0.921   1.117
   26DOPE   C35 3314   1.116   1.049   1.250
   26DOPE   H5X 3315   1.198   0.985   1.289
   26DOPE   H5Y 3316   1.069   1.105   1.335
   26DOPE   C36 3317   1.166   1.143   1.141
   26DOPE   H6X 3318   1.186   1.088   1.047
   26DOPE   H6Y 3319   1.086   1.220   1.132
   26DOPE   C37 3320   1.290   1.226   1.175
   26DOPE   H7X 3321   1.272   1.271   1.275
   26DOPE   H7Y 3322   1.371   1.152   1.186
   26DOPE   C38 3323   1.310   1.338   1.074
   26DOPE   H8X 3324   1.224   1.408   1.063
   26DOPE   H8Y 3325   1.396   1.395   1.114
   26DOPE   C39 3326   1.337   1.293   0.933
   26DOPE   H9X 3327   1.262   1.224   0.893
   26DOPE  C310 3328   1.445   1.327   0.861
   26DOPE  H10X 3329   1.441   1.298   0.756
   26DOPE  C311 3330   1.576   1.396   0.893
   26DOPE  H11X 3331   1.580   1.429   0.998
   26DOPE  H11Y 3332   1.662   1.325   0.891
   26DOPE  C312 3333   1.607   1.517   0.804
   26DOPE  H12X 3334   1.610   1.480   0.700
   26DOPE  H12Y 3335   1.709   1.546   0.837
   26DOPE  C313 3336   1.514   1.638   0.813
   26DOPE  H13X 3337   1.561   1.724   0.760
   26DOPE  H13Y 3338   1.430   1.608   0.746
   26DOPE  C314 3339   1.468   1.690   0.950
   26DOPE  H14X 3340   1.395   1.618   0.996
   26DOPE  H14Y 3341   1.399   1.776   0.937
   26DOPE  C315 3342   1.589   1.703   1.042
   26DOPE  H15X 3343   1.639   1.606   1.060
   26DOPE  H15Y 3344   1.668   1.776   1.015
   26DOPE  C316 3345   1.543   1.755   1.179
   26DOPE  H16X 3346   1.635   1.775   1.237
   26DOPE  H16Y 3347   1.489   1.849   1.152
   26DOPE  C317 3348   1.446   1.665   1.255
   26DOPE  H17X 3349   1.481   1.559   1.253
   26DOPE  H17Y 3350   1.346   1.679   1.208
   26DOPE  C318 3351   1.432   1.708   1.400
   26DOPE  H18X 3352   1.529   1.725   1.450
   26DOPE  H18Y 3353   1.390   1.811   1.394
   26DOPE  H18Z 3354   1.375   1.636   1.463
   27DOPE     N 3355   2.575   4.317   0.638
   27DOPE   HN1 3356   2.537   4.242   0.577
   27DOPE   HN2 3357   2.541   4.305   0.736
   27DOPE   HN3 3358   2.558   4.412   0.598
   27DOPE   C12 3359   2.726   4.302   0.634
   27DOPE  H12A 3360   2.770   4.393   0.681
   27DOPE  H12B 3361   2.753   4.291   0.527
   27DOPE   C11 3362   2.768   4.174   0.706
   27DOPE  H11A 3363   2.744   4.187   0.813
   27DOPE  H11B 3364   2.879   4.174   0.695
   27DOPE     P 3365   2.672   3.941   0.738
   27DOPE   O13 3366   2.623   3.826   0.660
   27DOPE   O14 3367   2.592   3.994   0.851
   27DOPE   O11 3368   2.822   3.917   0.787
   27DOPE   O12 3369   2.702   4.065   0.641
   27DOPE    C1 3370   2.918   3.887   0.684
   27DOPE    HA 3371   3.014   3.919   0.728
   27DOPE    HB 3372   2.910   3.960   0.601
   27DOPE    C2 3373   2.921   3.743   0.632
   27DOPE    HS 3374   2.824   3.715   0.585
   27DOPE   O21 3375   2.954   3.654   0.740
   27DOPE   C21 3376   2.912   3.531   0.712
   27DOPE   O22 3377   2.849   3.500   0.612
   27DOPE   C22 3378   2.964   3.441   0.823
   27DOPE   H2R 3379   2.914   3.447   0.922
   27DOPE   H2S 3380   3.073   3.458   0.833
   27DOPE    C3 3381   3.019   3.727   0.515
   27DOPE    HX 3382   2.985   3.794   0.434
   27DOPE    HY 3383   3.000   3.624   0.477
   27DOPE   O31 3384   3.155   3.748   0.555
   27DOPE   C31 3385   3.247   3.653   0.539
   27DOPE   O32 3386   3.227   3.543   0.488
   27DOPE   C32 3387   3.375   3.689   0.614
   27DOPE   H2X 3388   3.454   3.627   0.565
   27DOPE   H2Y 3389   3.404   3.796   0.611
   27DOPE   C23 3390   2.950   3.293   0.785
   27DOPE   H3R 3391   3.015   3.265   0.700
   27DOPE   H3S 3392   2.847   3.264   0.753
   27DOPE   C24 3393   2.987   3.199   0.900
   27DOPE   H4R 3394   2.941   3.223   0.998
   27DOPE   H4S 3395   3.098   3.196   0.914
   27DOPE   C25 3396   2.952   3.051   0.882
   27DOPE   H5R 3397   3.041   3.000   0.839
   27DOPE   H5S 3398   2.880   3.044   0.798
   27DOPE   C26 3399   2.899   2.984   1.009
   27DOPE   H6R 3400   2.799   3.019   1.042
   27DOPE   H6S 3401   2.969   3.004   1.093
   27DOPE   C27 3402   2.883   2.832   0.998
   27DOPE   H7R 3403   2.802   2.810   0.926
   27DOPE   H7S 3404   2.851   2.792   1.097
   27DOPE   C28 3405   3.008   2.762   0.944
   27DOPE   H8R 3406   3.042   2.807   0.848
   27DOPE   H8S 3407   2.977   2.663   0.904
   27DOPE   C29 3408   3.114   2.755   1.050
   27DOPE   H9R 3409   3.068   2.717   1.142
   27DOPE  C210 3410   3.244   2.776   1.025
   27DOPE  H10R 3411   3.312   2.758   1.110
   27DOPE  C211 3412   3.307   2.839   0.904
   27DOPE  H11R 3413   3.246   2.830   0.812
   27DOPE  H11S 3414   3.406   2.792   0.886
   27DOPE  C212 3415   3.325   2.990   0.922
   27DOPE  H12R 3416   3.383   2.999   1.015
   27DOPE  H12S 3417   3.226   3.034   0.945
   27DOPE  C213 3418   3.386   3.057   0.798
   27DOPE  H13R 3419   3.480   3.004   0.773
   27DOPE  H13S 3420   3.418   3.154   0.843
   27DOPE  C214 3421   3.302   3.072   0.672
   27DOPE  H14R 3422   3.191   3.081   0.685
   27DOPE  H14S 3423   3.317   2.982   0.609
   27DOPE  C215 3424   3.320   3.199   0.589
   27DOPE  H15R 3425   3.283   3.287   0.645
   27DOPE  H15S 3426   3.265   3.192   0.492
   27DOPE  C216 3427   3.465   3.238   0.556
   27DOPE  H16R 3428   3.530   3.198   0.637
   27DOPE  H16S 3429   3.482   3.347   0.541
   27DOPE  C217 3430   3.527   3.167   0.436
   27DOPE  H17R 3431   3.533   3.059   0.462
   27DOPE  H17S 3432   3.626   3.213   0.416
   27DOPE  C218 3433   3.451   3.178   0.304
   27DOPE  H18R 3434   3.519   3.142   0.223
   27DOPE  H18S 3435   3.424   3.284   0.286
   27DOPE  H18T 3436   3.357   3.119   0.312
   27DOPE   C33 3437   3.337   3.653   0.758
   27DOPE   H3X 3438   3.279   3.739   0.797
   27DOPE   H3Y 3439   3.284   3.556   0.764
   27DOPE   C34 3440   3.467   3.643   0.840
   27DOPE   H4X 3441   3.426   3.642   0.944
   27DOPE   H4Y 3442   3.540   3.726   0.829
   27DOPE   C35 3443   3.546   3.517   0.807
   27DOPE   H5X 3444   3.570   3.505   0.699
   27DOPE   H5Y 3445   3.466   3.444   0.835
   27DOPE   C36 3446   3.671   3.501   0.893
   27DOPE   H6X 3447   3.738   3.589   0.884
   27DOPE   H6Y 3448   3.632   3.484   0.996
   27DOPE   C37 3449   3.754   3.375   0.866
   27DOPE   H7X 3450   3.683   3.289   0.864
   27DOPE   H7Y 3451   3.794   3.388   0.764
   27DOPE   C38 3452   3.855   3.352   0.979
   27DOPE   H8X 3453   3.811   3.343   1.081
   27DOPE   H8Y 3454   3.902   3.255   0.953
   27DOPE   C39 3455   3.960   3.459   0.994
   27DOPE   H9X 3456   3.919   3.560   1.005
   27DOPE  C310 3457   4.092   3.438   0.989
   27DOPE  H10X 3458   4.153   3.525   1.017
   27DOPE  C311 3459   4.179   3.321   0.950
   27DOPE  H11X 3460   4.119   3.232   0.925
   27DOPE  H11Y 3461   4.231   3.337   0.853
   27DOPE  C312 3462   4.282   3.280   1.057
   27DOPE  H12X 3463   4.346   3.368   1.074
   27DOPE  H12Y 3464   4.340   3.201   1.006
   27DOPE  C313 3465   4.229   3.227   1.190
   27DOPE  H13X 3466   4.313   3.183   1.248
   27DOPE  H13Y 3467   4.206   3.321   1.246
   27DOPE  C314 3468   4.114   3.126   1.193
   27DOPE  H14X 3469   4.018   3.175   1.163
   27DOPE  H14Y 3470   4.087   3.100   1.297
   27DOPE  C315 3471   4.144   3.013   1.094
   27DOPE  H15X 3472   4.153   3.050   0.990
   27DOPE  H15Y 3473   4.233   2.949   1.113
   27DOPE  C316 3474   4.031   2.911   1.097
   27DOPE  H16X 3475   4.063   2.826   1.033
   27DOPE  H16Y 3476   4.025   2.884   1.205
   27DOPE  C317 3477   3.894   2.963   1.054
   27DOPE  H17X 3478   3.902   3.024   0.961
   27DOPE  H17Y 3479   3.853   3.022   1.140
   27DOPE  C318 3480   3.796   2.850   1.029
   27DOPE  H18X 3481   3.837   2.770   0.964
   27DOPE  H18Y 3482   3.787   2.799   1.127
   27DOPE  H18Z 3483   3.700   2.883   0.982
   28DOPE     N 3484   2.141   4.527   4.849
   28DOPE   HN1 3485   2.082   4.542   4.765
   28DOPE   HN2 3486   2.175   4.428   4.853
   28DOPE   HN3 3487   2.094   4.559   4.936
   28DOPE   C12 3488   2.259   4.621   4.834
   28DOPE  H12A 3489   2.313   4.623   4.932
   28DOPE  H12B 3490   2.216   4.719   4.806
   28DOPE   C11 3491   2.349   4.575   4.719
   28DOPE  H11A 3492   2.394   4.478   4.749
   28DOPE  H11B 3493   2.429   4.652   4.718
   28DOPE     P 3494   2.316   4.463   4.494
   28DOPE   O13 3495   2.241   4.479   4.368
   28DOPE   O14 3496   2.316   4.332   4.564
   28DOPE   O11 3497   2.466   4.514   4.478
   28DOPE   O12 3498   2.268   4.571   4.601
   28DOPE    C1 3499   2.482   4.649   4.433
   28DOPE    HA 3500   2.582   4.678   4.472
   28DOPE    HB 3501   2.418   4.718   4.492
   28DOPE    C2 3502   2.468   4.675   4.283
   28DOPE    HS 3503   2.365   4.647   4.247
   28DOPE   O21 3504   2.568   4.600   4.212
   28DOPE   C21 3505   2.530   4.580   4.085
   28DOPE   O22 3506   2.423   4.615   4.039
   28DOPE   C22 3507   2.648   4.515   4.014
   28DOPE   H2R 3508   2.667   4.408   4.036
   28DOPE   H2S 3509   2.737   4.576   4.034
   28DOPE    C3 3510   2.476   4.824   4.248
   28DOPE    HX 3511   2.393   4.874   4.302
   28DOPE    HY 3512   2.448   4.829   4.140
   28DOPE   O31 3513   2.605   4.879   4.276
   28DOPE   C31 3514   2.677   4.936   4.180
   28DOPE   O32 3515   2.642   4.950   4.064
   28DOPE   C32 3516   2.820   4.961   4.228
   28DOPE   H2X 3517   2.858   5.040   4.160
   28DOPE   H2Y 3518   2.831   4.994   4.333
   28DOPE   C23 3519   2.628   4.518   3.863
   28DOPE   H3R 3520   2.631   4.621   3.821
   28DOPE   H3S 3521   2.531   4.476   3.828
   28DOPE   C24 3522   2.737   4.440   3.788
   28DOPE   H4R 3523   2.758   4.338   3.827
   28DOPE   H4S 3524   2.833   4.497   3.788
   28DOPE   C25 3525   2.713   4.414   3.639
   28DOPE   H5R 3526   2.762   4.496   3.582
   28DOPE   H5S 3527   2.606   4.434   3.618
   28DOPE   C26 3528   2.755   4.275   3.593
   28DOPE   H6R 3529   2.693   4.191   3.632
   28DOPE   H6S 3530   2.859   4.254   3.626
   28DOPE   C27 3531   2.751   4.255   3.440
   28DOPE   H7R 3532   2.646   4.258   3.407
   28DOPE   H7S 3533   2.790   4.153   3.416
   28DOPE   C28 3534   2.823   4.365   3.363
   28DOPE   H8R 3535   2.788   4.466   3.393
   28DOPE   H8S 3536   2.785   4.365   3.259
   28DOPE   C29 3537   2.972   4.347   3.373
   28DOPE   H9R 3538   2.996   4.242   3.350
   28DOPE  C210 3539   3.058   4.449   3.391
   28DOPE  H10R 3540   3.165   4.422   3.387
   28DOPE  C211 3541   3.028   4.589   3.434
   28DOPE  H11R 3542   2.924   4.623   3.410
   28DOPE  H11S 3543   3.100   4.658   3.385
   28DOPE  C212 3544   3.037   4.605   3.586
   28DOPE  H12R 3545   3.139   4.569   3.610
   28DOPE  H12S 3546   2.969   4.531   3.633
   28DOPE  C213 3547   3.003   4.747   3.633
   28DOPE  H13R 3548   3.068   4.818   3.577
   28DOPE  H13S 3549   3.046   4.743   3.736
   28DOPE  C214 3550   2.859   4.795   3.628
   28DOPE  H14R 3551   2.779   4.718   3.638
   28DOPE  H14S 3552   2.842   4.842   3.529
   28DOPE  C215 3553   2.810   4.887   3.740
   28DOPE  H15R 3554   2.806   4.831   3.836
   28DOPE  H15S 3555   2.710   4.928   3.718
   28DOPE  C216 3556   2.901   5.006   3.774
   28DOPE  H16R 3557   3.005   4.979   3.748
   28DOPE  H16S 3558   2.895   5.041   3.879
   28DOPE  C217 3559   2.884   5.130   3.685
   28DOPE  H17R 3560   2.915   5.099   3.582
   28DOPE  H17S 3561   2.945   5.212   3.727
   28DOPE  C218 3562   2.743   5.187   3.674
   28DOPE  H18R 3563   2.751   5.287   3.627
   28DOPE  H18S 3564   2.700   5.197   3.777
   28DOPE  H18T 3565   2.680   5.115   3.617
   28DOPE   C33 3566   2.881   4.821   4.215
   28DOPE   H3X 3567   2.851   4.765   4.306
   28DOPE   H3Y 3568   2.853   4.772   4.120
   28DOPE   C34 3569   3.034   4.835   4.218
   28DOPE   H4X 3570   3.065   4.730   4.234
   28DOPE   H4Y 3571   3.077   4.899   4.299
   28DOPE   C35 3572   3.089   4.895   4.089
   28DOPE   H5X 3573   3.044   4.993   4.061
   28DOPE   H5Y 3574   3.050   4.815   4.022
   28DOPE   C36 3575   3.242   4.903   4.087
   28DOPE   H6X 3576   3.280   4.962   4.173
   28DOPE   H6Y 3577   3.275   4.797   4.086
   28DOPE   C37 3578   3.304   4.959   3.959
   28DOPE   H7X 3579   3.255   4.907   3.874
   28DOPE   H7Y 3580   3.272   5.064   3.956
   28DOPE   C38 3581   3.454   4.931   3.955
   28DOPE   H8X 3582   3.482   4.823   3.962
   28DOPE   H8Y 3583   3.485   4.968   3.855
   28DOPE   C39 3584   3.535   4.997   4.063
   28DOPE   H9X 3585   3.499   4.976   4.164
   28DOPE  C310 3586   3.638   5.080   4.042
   28DOPE  H10X 3587   3.694   5.106   4.132
   28DOPE  C311 3588   3.695   5.149   3.921
   28DOPE  H11X 3589   3.641   5.120   3.829
   28DOPE  H11Y 3590   3.675   5.258   3.922
   28DOPE  C312 3591   3.844   5.124   3.898
   28DOPE  H12X 3592   3.897   5.160   3.988
   28DOPE  H12Y 3593   3.867   5.189   3.811
   28DOPE  C313 3594   3.889   4.981   3.866
   28DOPE  H13X 3595   3.995   4.982   3.832
   28DOPE  H13Y 3596   3.895   4.935   3.968
   28DOPE  C314 3597   3.810   4.896   3.766
   28DOPE  H14X 3598   3.712   4.866   3.809
   28DOPE  H14Y 3599   3.855   4.795   3.757
   28DOPE  C315 3600   3.786   4.977   3.639
   28DOPE  H15X 3601   3.726   5.069   3.659
   28DOPE  H15Y 3602   3.873   5.009   3.579
   28DOPE  C316 3603   3.708   4.893   3.538
   28DOPE  H16X 3604   3.703   4.952   3.445
   28DOPE  H16Y 3605   3.772   4.802   3.529
   28DOPE  C317 3606   3.569   4.849   3.583
   28DOPE  H17X 3607   3.513   4.934   3.628
   28DOPE  H17Y 3608   3.583   4.764   3.654
   28DOPE  C318 3609   3.487   4.794   3.466
   28DOPE  H18X 3610   3.489   4.860   3.378
   28DOPE  H18Y 3611   3.545   4.706   3.432
   28DOPE  H18Z 3612   3.380   4.776   3.492
   29DOPE     N 3613   4.195   1.554   0.834
   29DOPE   HN1 3614   4.104   1.564   0.784
   29DOPE   HN2 3615   4.215   1.639   0.890
   29DOPE   HN3 3616   4.272   1.525   0.769
   29DOPE   C12 3617   4.178   1.435   0.926
   29DOPE  H12A 3618   4.279   1.408   0.965
   29DOPE  H12B 3619   4.133   1.355   0.865
   29DOPE   C11 3620   4.079   1.469   1.038
   29DOPE  H11A 3621   4.126   1.547   1.101
   29DOPE  H11B 3622   4.075   1.374   1.097
   29DOPE     P 3623   3.870   1.610   1.062
   29DOPE   O13 3624   3.737   1.628   1.002
   29DOPE   O14 3625   3.957   1.728   1.085
   29DOPE   O11 3626   3.862   1.524   1.196
   29DOPE   O12 3627   3.956   1.506   0.976
   29DOPE    C1 3628   3.800   1.395   1.184
   29DOPE    HA 3629   3.843   1.337   1.268
   29DOPE    HB 3630   3.842   1.339   1.099
   29DOPE    C2 3631   3.646   1.391   1.183
   29DOPE    HS 3632   3.606   1.448   1.096
   29DOPE   O21 3633   3.596   1.445   1.307
   29DOPE   C21 3634   3.471   1.488   1.291
   29DOPE   O22 3635   3.410   1.487   1.185
   29DOPE   C22 3636   3.421   1.528   1.429
   29DOPE   H2R 3637   3.459   1.623   1.471
   29DOPE   H2S 3638   3.440   1.444   1.498
   29DOPE    C3 3639   3.592   1.250   1.159
   29DOPE    HX 3640   3.630   1.217   1.060
   29DOPE    HY 3641   3.483   1.264   1.145
   29DOPE   O31 3642   3.624   1.160   1.266
   29DOPE   C31 3643   3.528   1.098   1.334
   29DOPE   O32 3644   3.408   1.107   1.311
   29DOPE   C32 3645   3.585   1.032   1.459
   29DOPE   H2X 3646   3.511   0.953   1.485
   29DOPE   H2Y 3647   3.685   0.986   1.448
   29DOPE   C23 3648   3.269   1.547   1.428
   29DOPE   H3R 3649   3.214   1.452   1.412
   29DOPE   H3S 3650   3.232   1.616   1.349
   29DOPE   C24 3651   3.217   1.603   1.561
   29DOPE   H4R 3652   3.271   1.690   1.601
   29DOPE   H4S 3653   3.217   1.523   1.640
   29DOPE   C25 3654   3.071   1.650   1.564
   29DOPE   H5R 3655   3.008   1.565   1.598
   29DOPE   H5S 3656   3.038   1.661   1.459
   29DOPE   C26 3657   3.049   1.778   1.644
   29DOPE   H6R 3658   3.093   1.870   1.599
   29DOPE   H6S 3659   3.094   1.767   1.745
   29DOPE   C27 3660   2.901   1.816   1.664
   29DOPE   H7R 3661   2.858   1.843   1.566
   29DOPE   H7S 3662   2.895   1.905   1.729
   29DOPE   C28 3663   2.817   1.699   1.716
   29DOPE   H8R 3664   2.828   1.608   1.654
   29DOPE   H8S 3665   2.710   1.721   1.693
   29DOPE   C29 3666   2.843   1.677   1.862
   29DOPE   H9R 3667   2.837   1.774   1.914
   29DOPE  C210 3668   2.854   1.556   1.918
   29DOPE  H10R 3669   2.864   1.554   2.027
   29DOPE  C211 3670   2.874   1.424   1.849
   29DOPE  H11R 3671   2.836   1.421   1.745
   29DOPE  H11S 3672   2.823   1.344   1.908
   29DOPE  C212 3673   3.023   1.389   1.835
   29DOPE  H12R 3674   3.061   1.395   1.939
   29DOPE  H12S 3675   3.073   1.472   1.782
   29DOPE  C213 3676   3.046   1.257   1.763
   29DOPE  H13R 3677   2.988   1.178   1.815
   29DOPE  H13S 3678   3.152   1.238   1.792
   29DOPE  C214 3679   3.021   1.248   1.613
   29DOPE  H14R 3680   3.034   1.341   1.553
   29DOPE  H14S 3681   2.915   1.218   1.597
   29DOPE  C215 3682   3.114   1.160   1.529
   29DOPE  H15R 3683   3.216   1.204   1.527
   29DOPE  H15S 3684   3.077   1.149   1.425
   29DOPE  C216 3685   3.139   1.018   1.583
   29DOPE  H16R 3686   3.127   1.020   1.694
   29DOPE  H16S 3687   3.237   0.974   1.555
   29DOPE  C217 3688   3.033   0.914   1.548
   29DOPE  H17R 3689   2.938   0.946   1.599
   29DOPE  H17S 3690   3.069   0.815   1.582
   29DOPE  C218 3691   3.001   0.897   1.400
   29DOPE  H18R 3692   2.941   0.804   1.389
   29DOPE  H18S 3693   3.097   0.887   1.344
   29DOPE  H18T 3694   2.949   0.988   1.364
   29DOPE   C33 3695   3.598   1.151   1.553
   29DOPE   H3X 3696   3.693   1.203   1.526
   29DOPE   H3Y 3697   3.509   1.217   1.550
   29DOPE   C34 3698   3.614   1.098   1.697
   29DOPE   H4X 3699   3.647   1.190   1.750
   29DOPE   H4Y 3700   3.688   1.017   1.713
   29DOPE   C35 3701   3.483   1.041   1.752
   29DOPE   H5X 3702   3.437   0.962   1.688
   29DOPE   H5Y 3703   3.424   1.136   1.742
   29DOPE   C36 3704   3.494   0.995   1.897
   29DOPE   H6X 3705   3.574   0.919   1.908
   29DOPE   H6Y 3706   3.512   1.088   1.954
   29DOPE   C37 3707   3.366   0.939   1.959
   29DOPE   H7X 3708   3.285   1.011   1.935
   29DOPE   H7Y 3709   3.345   0.847   1.903
   29DOPE   C38 3710   3.380   0.928   2.111
   29DOPE   H8X 3711   3.405   1.023   2.163
   29DOPE   H8Y 3712   3.279   0.896   2.144
   29DOPE   C39 3713   3.485   0.832   2.159
   29DOPE   H9X 3714   3.585   0.850   2.117
   29DOPE  C310 3715   3.462   0.728   2.241
   29DOPE  H10X 3716   3.553   0.678   2.277
   29DOPE  C311 3717   3.339   0.661   2.294
   29DOPE  H11X 3718   3.246   0.712   2.260
   29DOPE  H11Y 3719   3.322   0.560   2.248
   29DOPE  C312 3720   3.333   0.649   2.447
   29DOPE  H12X 3721   3.422   0.590   2.477
   29DOPE  H12Y 3722   3.241   0.590   2.463
   29DOPE  C313 3723   3.327   0.778   2.528
   29DOPE  H13X 3724   3.302   0.753   2.634
   29DOPE  H13Y 3725   3.433   0.809   2.532
   29DOPE  C314 3726   3.232   0.891   2.486
   29DOPE  H14X 3727   3.270   0.940   2.393
   29DOPE  H14Y 3728   3.242   0.977   2.554
   29DOPE  C315 3729   3.093   0.833   2.458
   29DOPE  H15X 3730   3.095   0.759   2.376
   29DOPE  H15Y 3731   3.038   0.787   2.542
   29DOPE  C316 3732   2.998   0.946   2.416
   29DOPE  H16X 3733   2.897   0.901   2.409
   29DOPE  H16Y 3734   3.007   1.017   2.501
   29DOPE  C317 3735   3.035   1.019   2.288
   29DOPE  H17X 3736   3.063   0.947   2.208
   29DOPE  H17Y 3737   3.119   1.089   2.314
   29DOPE  C318 3738   2.921   1.105   2.238
   29DOPE  H18X 3739   2.824   1.051   2.234
   29DOPE  H18Y 3740   2.904   1.179   2.319
   29DOPE  H18Z 3741   2.938   1.147   2.136
   30DOPE     N 3742   2.366   0.182   4.902
   30DOPE   HN1 3743   2.284   0.161   4.962
   30DOPE   HN2 3744   2.374   0.112   4.826
   30DOPE   HN3 3745   2.453   0.195   4.958
   30DOPE   C12 3746   2.340   0.320   4.844
   30DOPE  H12A 3747   2.434   0.355   4.796
   30DOPE  H12B 3748   2.308   0.384   4.928
   30DOPE   C11 3749   2.223   0.313   4.744
   30DOPE  H11A 3750   2.257   0.252   4.658
   30DOPE  H11B 3751   2.214   0.418   4.710
   30DOPE     P 3752   2.008   0.181   4.722
   30DOPE   O13 3753   1.885   0.150   4.798
   30DOPE   O14 3754   2.086   0.072   4.660
   30DOPE   O11 3755   1.982   0.296   4.615
   30DOPE   O12 3756   2.110   0.262   4.815
   30DOPE    C1 3757   1.928   0.419   4.665
   30DOPE    HA 3758   1.960   0.494   4.591
   30DOPE    HB 3759   1.984   0.454   4.754
   30DOPE    C2 3760   1.776   0.422   4.692
   30DOPE    HS 3761   1.748   0.347   4.770
   30DOPE   O21 3762   1.705   0.399   4.569
   30DOPE   C21 3763   1.583   0.354   4.595
   30DOPE   O22 3764   1.539   0.330   4.706
   30DOPE   C22 3765   1.510   0.346   4.461
   30DOPE   H2R 3766   1.538   0.263   4.393
   30DOPE   H2S 3767   1.522   0.444   4.411
   30DOPE    C3 3768   1.732   0.555   4.757
   30DOPE    HX 3769   1.787   0.563   4.853
   30DOPE    HY 3770   1.626   0.537   4.785
   30DOPE   O31 3771   1.750   0.666   4.669
   30DOPE   C31 3772   1.647   0.743   4.633
   30DOPE   O32 3773   1.533   0.729   4.673
   30DOPE   C32 3774   1.687   0.836   4.519
   30DOPE   H2X 3775   1.612   0.918   4.524
   30DOPE   H2Y 3776   1.789   0.878   4.524
   30DOPE   C23 3777   1.360   0.328   4.482
   30DOPE   H3R 3778   1.312   0.416   4.528
   30DOPE   H3S 3779   1.333   0.242   4.548
   30DOPE   C24 3780   1.285   0.305   4.350
   30DOPE   H4R 3781   1.330   0.229   4.283
   30DOPE   H4S 3782   1.277   0.401   4.293
   30DOPE   C25 3783   1.139   0.260   4.360
   30DOPE   H5R 3784   1.075   0.350   4.357
   30DOPE   H5S 3785   1.122   0.225   4.464
   30DOPE   C26 3786   1.100   0.153   4.258
   30DOPE   H6R 3787   1.147   0.054   4.272
   30DOPE   H6S 3788   1.129   0.187   4.156
   30DOPE   C27 3789   0.950   0.122   4.254
   30DOPE   H7R 3790   0.921   0.073   4.349
   30DOPE   H7S 3791   0.930   0.049   4.172
   30DOPE   C28 3792   0.862   0.247   4.244
   30DOPE   H8R 3793   0.887   0.321   4.322
   30DOPE   H8S 3794   0.760   0.220   4.278
   30DOPE   C29 3795   0.867   0.302   4.104
   30DOPE   H9R 3796   0.849   0.220   4.034
   30DOPE  C210 3797   0.873   0.433   4.077
   30DOPE  H10R 3798   0.866   0.460   3.970
   30DOPE  C211 3799   0.909   0.546   4.169
   30DOPE  H11R 3800   0.888   0.525   4.276
   30DOPE  H11S 3801   0.852   0.637   4.140
   30DOPE  C212 3802   1.059   0.576   4.167
   30DOPE  H12R 3803   1.080   0.595   4.060
   30DOPE  H12S 3804   1.114   0.483   4.191
   30DOPE  C213 3805   1.099   0.688   4.263
   30DOPE  H13R 3806   1.036   0.777   4.241
   30DOPE  H13S 3807   1.199   0.713   4.223
   30DOPE  C214 3808   1.097   0.662   4.413
   30DOPE  H14R 3809   1.116   0.557   4.447
   30DOPE  H14S 3810   0.996   0.687   4.452
   30DOPE  C215 3811   1.206   0.728   4.498
   30DOPE  H15R 3812   1.305   0.685   4.474
   30DOPE  H15S 3813   1.186   0.715   4.607
   30DOPE  C216 3814   1.228   0.878   4.475
   30DOPE  H16R 3815   1.198   0.902   4.370
   30DOPE  H16S 3816   1.330   0.914   4.496
   30DOPE  C217 3817   1.132   0.972   4.549
   30DOPE  H17R 3818   1.030   0.952   4.509
   30DOPE  H17S 3819   1.166   1.076   4.534
   30DOPE  C218 3820   1.125   0.954   4.701
   30DOPE  H18R 3821   1.070   1.042   4.742
   30DOPE  H18S 3822   1.228   0.951   4.742
   30DOPE  H18T 3823   1.075   0.857   4.723
   30DOPE   C33 3824   1.680   0.741   4.399
   30DOPE   H3X 3825   1.776   0.685   4.398
   30DOPE   H3Y 3826   1.590   0.677   4.402
   30DOPE   C34 3827   1.675   0.826   4.271
   30DOPE   H4X 3828   1.696   0.750   4.194
   30DOPE   H4Y 3829   1.749   0.909   4.263
   30DOPE   C35 3830   1.540   0.895   4.252
   30DOPE   H5X 3831   1.508   0.957   4.340
   30DOPE   H5Y 3832   1.480   0.801   4.249
   30DOPE   C36 3833   1.530   0.973   4.122
   30DOPE   H6X 3834   1.610   1.050   4.115
   30DOPE   H6Y 3835   1.534   0.896   4.043
   30DOPE   C37 3836   1.396   1.042   4.096
   30DOPE   H7X 3837   1.317   0.967   4.115
   30DOPE   H7Y 3838   1.387   1.119   4.174
   30DOPE   C38 3839   1.386   1.088   3.950
   30DOPE   H8X 3840   1.399   1.008   3.874
   30DOPE   H8Y 3841   1.283   1.127   3.942
   30DOPE   C39 3842   1.486   1.193   3.909
   30DOPE   H9X 3843   1.590   1.165   3.929
   30DOPE  C310 3844   1.455   1.313   3.858
   30DOPE  H10X 3845   1.540   1.369   3.820
   30DOPE  C311 3846   1.327   1.391   3.842
   30DOPE  H11X 3847   1.239   1.333   3.878
   30DOPE  H11Y 3848   1.322   1.478   3.912
   30DOPE  C312 3849   1.298   1.438   3.699
   30DOPE  H12X 3850   1.383   1.502   3.670
   30DOPE  H12Y 3851   1.207   1.499   3.711
   30DOPE  C313 3852   1.274   1.331   3.592
   30DOPE  H13X 3853   1.234   1.380   3.500
   30DOPE  H13Y 3854   1.378   1.301   3.564
   30DOPE  C314 3855   1.183   1.211   3.623
   30DOPE  H14X 3856   1.233   1.142   3.695
   30DOPE  H14Y 3857   1.178   1.143   3.535
   30DOPE  C315 3858   1.053   1.261   3.685
   30DOPE  H15X 3859   1.070   1.314   3.781
   30DOPE  H15Y 3860   0.987   1.326   3.624
   30DOPE  C316 3861   0.961   1.142   3.714
   30DOPE  H16X 3862   0.864   1.184   3.747
   30DOPE  H16Y 3863   0.954   1.092   3.615
   30DOPE  C317 3864   1.015   1.041   3.815
   30DOPE  H17X 3865   1.058   1.093   3.904
   30DOPE  H17Y 3866   1.091   0.979   3.761
   30DOPE  C318 3867   0.906   0.946   3.862
   30DOPE  H18X 3868   0.814   0.997   3.894
   30DOPE  H18Y 3869   0.875   0.893   3.769
   30DOPE  H18Z 3870   0.938   0.881   3.947
   31DOPE     N 3871   1.344   5.982   2.579
   31DOPE   HN1 3872   1.329   5.935   2.670
   31DOPE   HN2 3873   1.440   6.024   2.575
   31DOPE   HN3 3874   1.267   6.050   2.558
   31DOPE   C12 3875   1.330   5.875   2.473
   31DOPE  H12A 3876   1.324   5.927   2.374
   31DOPE  H12B 3877   1.238   5.819   2.498
   31DOPE   C11 3878   1.447   5.777   2.481
   31DOPE  H11A 3879   1.539   5.833   2.452
   31DOPE  H11B 3880   1.425   5.705   2.400
   31DOPE     P 3881   1.593   5.680   2.664
   31DOPE   O13 3882   1.583   5.606   2.791
   31DOPE   O14 3883   1.677   5.802   2.656
   31DOPE   O11 3884   1.630   5.582   2.543
   31DOPE   O12 3885   1.448   5.722   2.613
   31DOPE    C1 3886   1.542   5.471   2.524
   31DOPE    HA 3887   1.555   5.446   2.417
   31DOPE    HB 3888   1.436   5.503   2.523
   31DOPE    C2 3889   1.562   5.349   2.616
   31DOPE    HS 3890   1.545   5.377   2.723
   31DOPE   O21 3891   1.694   5.296   2.597
   31DOPE   C21 3892   1.731   5.226   2.705
   31DOPE   O22 3893   1.665   5.215   2.806
   31DOPE   C22 3894   1.864   5.161   2.670
   31DOPE   H2R 3895   1.954   5.226   2.668
   31DOPE   H2S 3896   1.852   5.108   2.574
   31DOPE    C3 3897   1.455   5.241   2.593
   31DOPE    HX 3898   1.357   5.288   2.614
   31DOPE    HY 3899   1.471   5.169   2.675
   31DOPE   O31 3900   1.465   5.183   2.463
   31DOPE   C31 3901   1.484   5.052   2.448
   31DOPE   O32 3902   1.492   4.971   2.539
   31DOPE   C32 3903   1.518   5.019   2.303
   31DOPE   H2X 3904   1.494   4.911   2.293
   31DOPE   H2Y 3905   1.464   5.076   2.225
   31DOPE   C23 3906   1.899   5.052   2.772
   31DOPE   H3R 3907   1.831   4.966   2.768
   31DOPE   H3S 3908   1.897   5.087   2.878
   31DOPE   C24 3909   2.040   4.995   2.750
   31DOPE   H4R 3910   2.120   5.070   2.736
   31DOPE   H4S 3911   2.040   4.927   2.661
   31DOPE   C25 3912   2.096   4.906   2.860
   31DOPE   H5R 3913   2.071   4.801   2.835
   31DOPE   H5S 3914   2.034   4.921   2.951
   31DOPE   C26 3915   2.245   4.928   2.889
   31DOPE   H6R 3916   2.270   5.025   2.935
   31DOPE   H6S 3917   2.302   4.922   2.794
   31DOPE   C27 3918   2.307   4.825   2.985
   31DOPE   H7R 3919   2.263   4.840   3.085
   31DOPE   H7S 3920   2.416   4.845   2.994
   31DOPE   C28 3921   2.277   4.681   2.946
   31DOPE   H8R 3922   2.168   4.663   2.931
   31DOPE   H8S 3923   2.291   4.617   3.036
   31DOPE   C29 3924   2.361   4.639   2.829
   31DOPE   H9R 3925   2.465   4.668   2.849
   31DOPE  C210 3926   2.315   4.565   2.727
   31DOPE  H10R 3927   2.390   4.534   2.653
   31DOPE  C211 3928   2.172   4.535   2.691
   31DOPE  H11R 3929   2.102   4.540   2.777
   31DOPE  H11S 3930   2.166   4.433   2.646
   31DOPE  C212 3931   2.116   4.638   2.592
   31DOPE  H12R 3932   2.188   4.635   2.508
   31DOPE  H12S 3933   2.128   4.739   2.636
   31DOPE  C213 3934   1.970   4.612   2.556
   31DOPE  H13R 3935   1.961   4.507   2.520
   31DOPE  H13S 3936   1.961   4.674   2.464
   31DOPE  C214 3937   1.861   4.639   2.659
   31DOPE  H14R 3938   1.882   4.718   2.735
   31DOPE  H14S 3939   1.845   4.546   2.719
   31DOPE  C215 3940   1.727   4.694   2.610
   31DOPE  H15R 3941   1.741   4.797   2.572
   31DOPE  H15S 3942   1.652   4.695   2.692
   31DOPE  C216 3943   1.664   4.621   2.491
   31DOPE  H16R 3944   1.746   4.575   2.431
   31DOPE  H16S 3945   1.599   4.684   2.426
   31DOPE  C217 3946   1.584   4.496   2.525
   31DOPE  H17R 3947   1.656   4.422   2.567
   31DOPE  H17S 3948   1.533   4.460   2.433
   31DOPE  C218 3949   1.471   4.513   2.627
   31DOPE  H18R 3950   1.409   4.421   2.624
   31DOPE  H18S 3951   1.410   4.602   2.599
   31DOPE  H18T 3952   1.516   4.532   2.726
   31DOPE   C33 3953   1.666   5.059   2.297
   31DOPE   H3X 3954   1.668   5.169   2.282
   31DOPE   H3Y 3955   1.722   5.025   2.386
   31DOPE   C34 3956   1.729   4.994   2.172
   31DOPE   H4X 3957   1.825   5.049   2.165
   31DOPE   H4Y 3958   1.673   5.004   2.077
   31DOPE   C35 3959   1.748   4.844   2.189
   31DOPE   H5X 3960   1.655   4.788   2.217
   31DOPE   H5Y 3961   1.815   4.850   2.278
   31DOPE   C36 3962   1.817   4.778   2.070
   31DOPE   H6X 3963   1.760   4.796   1.976
   31DOPE   H6Y 3964   1.919   4.820   2.071
   31DOPE   C37 3965   1.841   4.627   2.082
   31DOPE   H7X 3966   1.887   4.610   2.182
   31DOPE   H7Y 3967   1.741   4.582   2.083
   31DOPE   C38 3968   1.940   4.580   1.975
   31DOPE   H8X 3969   2.038   4.631   1.975
   31DOPE   H8Y 3970   1.956   4.473   1.999
   31DOPE   C39 3971   1.891   4.595   1.832
   31DOPE   H9X 3972   1.859   4.697   1.807
   31DOPE  C310 3973   1.881   4.495   1.744
   31DOPE  H10X 3974   1.859   4.527   1.642
   31DOPE  C311 3975   1.891   4.345   1.753
   31DOPE  H11X 3976   1.916   4.311   1.855
   31DOPE  H11Y 3977   1.792   4.295   1.741
   31DOPE  C312 3978   1.992   4.282   1.656
   31DOPE  H12X 3979   1.959   4.310   1.554
   31DOPE  H12Y 3980   1.977   4.173   1.672
   31DOPE  C313 3981   2.140   4.316   1.674
   31DOPE  H13X 3982   2.201   4.248   1.612
   31DOPE  H13Y 3983   2.148   4.415   1.623
   31DOPE  C314 3984   2.202   4.316   1.815
   31DOPE  H14X 3985   2.164   4.403   1.874
   31DOPE  H14Y 3986   2.308   4.345   1.810
   31DOPE  C315 3987   2.163   4.187   1.887
   31DOPE  H15X 3988   2.053   4.178   1.900
   31DOPE  H15Y 3989   2.199   4.091   1.846
   31DOPE  C316 3990   2.225   4.187   2.027
   31DOPE  H16X 3991   2.205   4.087   2.070
   31DOPE  H16Y 3992   2.333   4.202   2.005
   31DOPE  C317 3993   2.179   4.298   2.120
   31DOPE  H17X 3994   2.069   4.310   2.117
   31DOPE  H17Y 3995   2.233   4.391   2.089
   31DOPE  C318 3996   2.220   4.271   2.264
   31DOPE  H18X 3997   2.195   4.169   2.298
   31DOPE  H18Y 3998   2.332   4.269   2.261
   31DOPE  H18Z 3999   2.175   4.342   2.337
   32DOPE     N 4000   5.094   1.223   2.170
   32DOPE   HN1 4001   5.002   1.253   2.206
   32DOPE   HN2 4002   5.084   1.171   2.081
   32DOPE   HN3 4003   5.150   1.173   2.243
   32DOPE   C12 4004   5.173   1.350   2.146
   32DOPE  H12A 4005   5.279   1.321   2.128
   32DOPE  H12B 4006   5.160   1.412   2.237
   32DOPE   C11 4007   5.113   1.428   2.028
   32DOPE  H11A 4008   5.129   1.367   1.937
   32DOPE  H11B 4009   5.178   1.517   2.022
   32DOPE     P 4010   4.882   1.465   1.932
   32DOPE   O13 4011   4.747   1.513   1.972
   32DOPE   O14 4012   4.896   1.337   1.859
   32DOPE   O11 4013   4.962   1.579   1.855
   32DOPE   O12 4014   4.976   1.454   2.060
   32DOPE    C1 4015   4.978   1.703   1.925
   32DOPE    HA 4016   5.069   1.747   1.881
   32DOPE    HB 4017   5.013   1.687   2.029
   32DOPE    C2 4018   4.858   1.800   1.923
   32DOPE    HS 4019   4.768   1.753   1.971
   32DOPE   O21 4020   4.829   1.837   1.787
   32DOPE   C21 4021   4.703   1.878   1.777
   32DOPE   O22 4022   4.622   1.878   1.867
   32DOPE   C22 4023   4.686   1.930   1.634
   32DOPE   H2R 4024   4.680   1.855   1.553
   32DOPE   H2S 4025   4.768   2.002   1.615
   32DOPE    C3 4026   4.882   1.924   2.010
   32DOPE    HX 4027   4.898   1.888   2.114
   32DOPE    HY 4028   4.783   1.975   2.012
   32DOPE   O31 4029   4.988   2.006   1.960
   32DOPE   C31 4030   4.966   2.133   1.927
   32DOPE   O32 4031   4.860   2.191   1.939
   32DOPE   C32 4032   5.086   2.189   1.852
   32DOPE   H2X 4033   5.077   2.299   1.863
   32DOPE   H2Y 4034   5.186   2.157   1.886
   32DOPE   C23 4035   4.557   2.009   1.620
   32DOPE   H3R 4036   4.558   2.104   1.679
   32DOPE   H3S 4037   4.465   1.955   1.655
   32DOPE   C24 4038   4.528   2.050   1.475
   32DOPE   H4R 4039   4.538   1.970   1.400
   32DOPE   H4S 4040   4.596   2.134   1.445
   32DOPE   C25 4041   4.389   2.107   1.445
   32DOPE   H5R 4042   4.395   2.217   1.454
   32DOPE   H5S 4043   4.324   2.082   1.531
   32DOPE   C26 4044   4.330   2.059   1.313
   32DOPE   H6R 4045   4.303   1.952   1.310
   32DOPE   H6S 4046   4.403   2.076   1.231
   32DOPE   C27 4047   4.200   2.131   1.272
   32DOPE   H7R 4048   4.120   2.103   1.344
   32DOPE   H7S 4049   4.169   2.095   1.172
   32DOPE   C28 4050   4.211   2.283   1.279
   32DOPE   H8R 4051   4.248   2.318   1.378
   32DOPE   H8S 4052   4.108   2.325   1.286
   32DOPE   C29 4053   4.290   2.335   1.162
   32DOPE   H9R 4054   4.250   2.289   1.071
   32DOPE  C210 4055   4.380   2.434   1.173
   32DOPE  H10R 4056   4.423   2.469   1.078
   32DOPE  C211 4057   4.443   2.490   1.297
   32DOPE  H11R 4058   4.382   2.477   1.388
   32DOPE  H11S 4059   4.463   2.598   1.282
   32DOPE  C212 4060   4.574   2.418   1.331
   32DOPE  H12R 4061   4.634   2.428   1.238
   32DOPE  H12S 4062   4.553   2.309   1.339
   32DOPE  C213 4063   4.639   2.471   1.459
   32DOPE  H13R 4064   4.651   2.581   1.449
   32DOPE  H13S 4065   4.742   2.430   1.446
   32DOPE  C214 4066   4.576   2.438   1.593
   32DOPE  H14R 4067   4.518   2.343   1.601
   32DOPE  H14S 4068   4.503   2.519   1.618
   32DOPE  C215 4069   4.669   2.413   1.712
   32DOPE  H15R 4070   4.726   2.319   1.696
   32DOPE  H15S 4071   4.612   2.406   1.807
   32DOPE  C216 4072   4.780   2.517   1.734
   32DOPE  H16R 4073   4.805   2.562   1.635
   32DOPE  H16S 4074   4.872   2.477   1.783
   32DOPE  C217 4075   4.740   2.643   1.811
   32DOPE  H17R 4076   4.665   2.696   1.748
   32DOPE  H17S 4077   4.831   2.702   1.830
   32DOPE  C218 4078   4.677   2.621   1.948
   32DOPE  H18R 4079   4.674   2.719   2.000
   32DOPE  H18S 4080   4.739   2.549   2.005
   32DOPE  H18T 4081   4.576   2.576   1.934
   32DOPE   C33 4082   5.063   2.131   1.712
   32DOPE   H3X 4083   5.102   2.027   1.714
   32DOPE   H3Y 4084   4.957   2.138   1.680
   32DOPE   C34 4085   5.149   2.211   1.612
   32DOPE   H4X 4086   5.145   2.145   1.522
   32DOPE   H4Y 4087   5.256   2.228   1.640
   32DOPE   C35 4088   5.094   2.351   1.587
   32DOPE   H5X 4089   5.078   2.411   1.679
   32DOPE   H5Y 4090   4.995   2.317   1.548
   32DOPE   C36 4091   5.173   2.429   1.483
   32DOPE   H6X 4092   5.280   2.438   1.511
   32DOPE   H6Y 4093   5.156   2.373   1.388
   32DOPE   C37 4094   5.120   2.569   1.450
   32DOPE   H7X 4095   5.011   2.559   1.433
   32DOPE   H7Y 4096   5.134   2.627   1.543
   32DOPE   C38 4097   5.185   2.623   1.323
   32DOPE   H8X 4098   5.172   2.560   1.232
   32DOPE   H8Y 4099   5.133   2.719   1.306
   32DOPE   C39 4100   5.335   2.644   1.330
   32DOPE   H9X 4101   5.390   2.555   1.362
   32DOPE  C310 4102   5.397   2.760   1.308
   32DOPE  H10X 4103   5.506   2.753   1.303
   32DOPE  C311 4104   5.352   2.902   1.289
   32DOPE  H11X 4105   5.241   2.911   1.291
   32DOPE  H11Y 4106   5.377   2.966   1.377
   32DOPE  C312 4107   5.402   2.969   1.161
   32DOPE  H12X 4108   5.512   2.967   1.166
   32DOPE  H12Y 4109   5.366   3.073   1.171
   32DOPE  C313 4110   5.355   2.912   1.027
   32DOPE  H13X 4111   5.383   2.982   0.945
   32DOPE  H13Y 4112   5.424   2.826   1.012
   32DOPE  C314 4113   5.208   2.875   1.007
   32DOPE  H14X 4114   5.182   2.784   1.066
   32DOPE  H14Y 4115   5.192   2.833   0.905
   32DOPE  C315 4116   5.120   2.991   1.054
   32DOPE  H15X 4117   5.133   3.012   1.162
   32DOPE  H15Y 4118   5.127   3.087   1.001
   32DOPE  C316 4119   4.972   2.955   1.033
   32DOPE  H16X 4120   4.914   3.046   1.057
   32DOPE  H16Y 4121   4.969   2.929   0.925
   32DOPE  C317 4122   4.922   2.834   1.112
   32DOPE  H17X 4123   4.956   2.839   1.218
   32DOPE  H17Y 4124   4.960   2.743   1.059
   32DOPE  C318 4125   4.770   2.826   1.111
   32DOPE  H18X 4126   4.721   2.921   1.137
   32DOPE  H18Y 4127   4.745   2.813   1.003
   32DOPE  H18Z 4128   4.730   2.749   1.180
   33DOPE     N 4129   5.977   5.380   2.022
   33DOPE   HN1 4130   5.937   5.366   1.927
   33DOPE   HN2 4131   5.901   5.395   2.091
   33DOPE   HN3 4132   6.052   5.453   2.023
   33DOPE   C12 4133   6.051   5.252   2.054
   33DOPE  H12A 4134   6.112   5.270   2.146
   33DOPE  H12B 4135   6.113   5.228   1.965
   33DOPE   C11 4136   5.952   5.136   2.073
   33DOPE  H11A 4137   5.892   5.159   2.164
   33DOPE  H11B 4138   6.018   5.050   2.095
   33DOPE     P 4139   5.728   5.069   1.974
   33DOPE   O13 4140   5.664   5.042   1.844
   33DOPE   O14 4141   5.663   5.160   2.071
   33DOPE   O11 4142   5.768   4.933   2.048
   33DOPE   O12 4143   5.876   5.125   1.952
   33DOPE    C1 4144   5.853   4.844   1.974
   33DOPE    HA 4145   5.904   4.786   2.052
   33DOPE    HB 4146   5.940   4.898   1.931
   33DOPE    C2 4147   5.785   4.756   1.868
   33DOPE    HS 4148   5.737   4.818   1.789
   33DOPE   O21 4149   5.689   4.670   1.932
   33DOPE   C21 4150   5.598   4.630   1.843
   33DOPE   O22 4151   5.594   4.666   1.727
   33DOPE   C22 4152   5.509   4.529   1.915
   33DOPE   H2R 4153   5.436   4.568   1.988
   33DOPE   H2S 4154   5.575   4.454   1.961
   33DOPE    C3 4155   5.887   4.673   1.788
   33DOPE    HX 4156   5.955   4.745   1.738
   33DOPE    HY 4157   5.828   4.627   1.706
   33DOPE   O31 4158   5.955   4.577   1.869
   33DOPE   C31 4159   5.949   4.447   1.841
   33DOPE   O32 4160   5.891   4.399   1.745
   33DOPE   C32 4161   6.005   4.365   1.957
   33DOPE   H2X 4162   6.032   4.267   1.911
   33DOPE   H2Y 4163   6.093   4.407   2.009
   33DOPE   C23 4164   5.423   4.452   1.815
   33DOPE   H3R 4165   5.483   4.387   1.748
   33DOPE   H3S 4166   5.364   4.517   1.746
   33DOPE   C24 4167   5.322   4.360   1.884
   33DOPE   H4R 4168   5.263   4.406   1.966
   33DOPE   H4S 4169   5.373   4.270   1.926
   33DOPE   C25 4170   5.213   4.298   1.796
   33DOPE   H5R 4171   5.249   4.199   1.762
   33DOPE   H5S 4172   5.212   4.354   1.700
   33DOPE   C26 4173   5.075   4.293   1.861
   33DOPE   H6R 4174   5.027   4.392   1.876
   33DOPE   H6S 4175   5.083   4.247   1.961
   33DOPE   C27 4176   4.970   4.214   1.782
   33DOPE   H7R 4177   4.948   4.268   1.688
   33DOPE   H7S 4178   4.876   4.210   1.840
   33DOPE   C28 4179   5.019   4.075   1.740
   33DOPE   H8R 4180   5.117   4.079   1.687
   33DOPE   H8S 4181   4.956   4.040   1.655
   33DOPE   C29 4182   5.018   3.982   1.858
   33DOPE   H9R 4183   4.921   3.991   1.908
   33DOPE  C210 4184   5.115   3.893   1.882
   33DOPE  H10R 4185   5.097   3.824   1.967
   33DOPE  C211 4186   5.253   3.887   1.824
   33DOPE  H11R 4187   5.261   3.934   1.723
   33DOPE  H11S 4188   5.284   3.780   1.816
   33DOPE  C212 4189   5.355   3.965   1.908
   33DOPE  H12R 4190   5.344   3.919   2.009
   33DOPE  H12S 4191   5.318   4.068   1.919
   33DOPE  C213 4192   5.495   3.963   1.848
   33DOPE  H13R 4193   5.524   3.857   1.831
   33DOPE  H13S 4194   5.554   3.994   1.937
   33DOPE  C214 4195   5.524   4.044   1.723
   33DOPE  H14R 4196   5.463   4.136   1.706
   33DOPE  H14S 4197   5.504   3.980   1.634
   33DOPE  C215 4198   5.661   4.111   1.710
   33DOPE  H15R 4199   5.671   4.191   1.786
   33DOPE  H15S 4200   5.676   4.154   1.609
   33DOPE  C216 4201   5.783   4.021   1.740
   33DOPE  H16R 4202   5.751   3.941   1.810
   33DOPE  H16S 4203   5.872   4.075   1.778
   33DOPE  C217 4204   5.830   3.934   1.623
   33DOPE  H17R 4205   5.748   3.862   1.601
   33DOPE  H17S 4206   5.925   3.885   1.653
   33DOPE  C218 4207   5.863   4.007   1.493
   33DOPE  H18R 4208   5.917   3.935   1.428
   33DOPE  H18S 4209   5.929   4.094   1.516
   33DOPE  H18T 4210   5.769   4.044   1.449
   33DOPE   C33 4211   5.887   4.366   2.055
   33DOPE   H3X 4212   5.893   4.463   2.109
   33DOPE   H3Y 4213   5.790   4.349   2.004
   33DOPE   C34 4214   5.908   4.254   2.157
   33DOPE   H4X 4215   5.833   4.281   2.235
   33DOPE   H4Y 4216   6.009   4.247   2.204
   33DOPE   C35 4217   5.885   4.116   2.098
   33DOPE   H5X 4218   5.946   4.094   2.006
   33DOPE   H5Y 4219   5.779   4.134   2.068
   33DOPE   C36 4220   5.898   4.003   2.199
   33DOPE   H6X 4221   5.998   4.004   2.248
   33DOPE   H6Y 4222   5.813   4.019   2.269
   33DOPE   C37 4223   5.873   3.862   2.146
   33DOPE   H7X 4224   5.778   3.866   2.088
   33DOPE   H7Y 4225   5.955   3.843   2.075
   33DOPE   C38 4226   5.855   3.763   2.262
   33DOPE   H8X 4227   5.773   3.788   2.333
   33DOPE   H8Y 4228   5.829   3.668   2.211
   33DOPE   C39 4229   5.976   3.744   2.350
   33DOPE   H9X 4230   6.015   3.838   2.391
   33DOPE  C310 4231   6.036   3.627   2.373
   33DOPE  H10X 4232   6.113   3.631   2.451
   33DOPE  C311 4233   6.025   3.489   2.315
   33DOPE  H11X 4234   5.946   3.483   2.238
   33DOPE  H11Y 4235   6.113   3.462   2.253
   33DOPE  C312 4236   5.999   3.378   2.418
   33DOPE  H12X 4237   6.084   3.381   2.488
   33DOPE  H12Y 4238   6.003   3.286   2.356
   33DOPE  C313 4239   5.867   3.382   2.495
   33DOPE  H13X 4240   5.854   3.285   2.549
   33DOPE  H13Y 4241   5.889   3.455   2.576
   33DOPE  C314 4242   5.735   3.411   2.421
   33DOPE  H14X 4243   5.731   3.518   2.389
   33DOPE  H14Y 4244   5.651   3.411   2.492
   33DOPE  C315 4245   5.727   3.322   2.297
   33DOPE  H15X 4246   5.810   3.342   2.225
   33DOPE  H15Y 4247   5.723   3.212   2.310
   33DOPE  C316 4248   5.596   3.350   2.223
   33DOPE  H16X 4249   5.589   3.275   2.141
   33DOPE  H16Y 4250   5.520   3.332   2.303
   33DOPE  C317 4251   5.578   3.492   2.170
   33DOPE  H17X 4252   5.671   3.527   2.119
   33DOPE  H17Y 4253   5.551   3.556   2.258
   33DOPE  C318 4254   5.462   3.501   2.072
   33DOPE  H18X 4255   5.465   3.423   1.994
   33DOPE  H18Y 4256   5.373   3.473   2.133
   33DOPE  H18Z 4257   5.457   3.599   2.020
   34DOPE     N 4258   5.979   5.946   2.858
   34DOPE   HN1 4259   5.945   5.848   2.848
   34DOPE   HN2 4260   5.899   6.012   2.855
   34DOPE   HN3 4261   6.055   5.967   2.790
   34DOPE   C12 4262   6.047   5.952   2.993
   34DOPE  H12A 4263   6.102   6.049   2.998
   34DOPE  H12B 4264   6.113   5.864   2.999
   34DOPE   C11 4265   5.943   5.939   3.105
   34DOPE  H11A 4266   5.879   6.030   3.101
   34DOPE  H11B 4267   6.005   5.945   3.197
   34DOPE     P 4268   5.725   5.816   3.139
   34DOPE   O13 4269   5.669   5.679   3.134
   34DOPE   O14 4270   5.656   5.927   3.069
   34DOPE   O11 4271   5.756   5.859   3.289
   34DOPE   O12 4272   5.875   5.815   3.086
   34DOPE    C1 4273   5.843   5.772   3.364
   34DOPE    HA 4274   5.887   5.838   3.440
   34DOPE    HB 4275   5.934   5.747   3.305
   34DOPE    C2 4276   5.779   5.646   3.424
   34DOPE    HS 4277   5.738   5.580   3.343
   34DOPE   O21 4278   5.677   5.683   3.516
   34DOPE   C21 4279   5.590   5.583   3.532
   34DOPE   O22 4280   5.595   5.477   3.472
   34DOPE   C22 4281   5.494   5.625   3.643
   34DOPE   H2R 4282   5.417   5.701   3.618
   34DOPE   H2S 4283   5.555   5.657   3.729
   34DOPE    C3 4284   5.884   5.555   3.490
   34DOPE    HX 4285   5.957   5.526   3.412
   34DOPE    HY 4286   5.828   5.462   3.514
   34DOPE   O31 4287   5.943   5.616   3.605
   34DOPE   C31 4288   5.935   5.560   3.725
   34DOPE   O32 4289   5.883   5.452   3.749
   34DOPE   C32 4290   5.981   5.657   3.833
   34DOPE   H2X 4291   6.008   5.591   3.920
   34DOPE   H2Y 4292   6.067   5.722   3.808
   34DOPE   C23 4293   5.413   5.506   3.692
   34DOPE   H3R 4294   5.474   5.430   3.744
   34DOPE   H3S 4295   5.360   5.450   3.611
   34DOPE   C24 4296   5.304   5.546   3.793
   34DOPE   H4R 4297   5.242   5.633   3.763
   34DOPE   H4S 4298   5.350   5.570   3.892
   34DOPE   C25 4299   5.200   5.441   3.829
   34DOPE   H5R 4300   5.235   5.387   3.919
   34DOPE   H5S 4301   5.206   5.360   3.753
   34DOPE   C26 4302   5.058   5.495   3.842
   34DOPE   H6R 4303   5.012   5.530   3.747
   34DOPE   H6S 4304   5.058   5.583   3.910
   34DOPE   C27 4305   4.956   5.394   3.897
   34DOPE   H7R 4306   4.942   5.314   3.823
   34DOPE   H7S 4307   4.858   5.445   3.910
   34DOPE   C28 4308   5.003   5.326   4.025
   34DOPE   H8R 4309   5.104   5.281   4.014
   34DOPE   H8S 4310   4.945   5.232   4.038
   34DOPE   C29 4311   4.992   5.420   4.142
   34DOPE   H9R 4312   4.892   5.465   4.140
   34DOPE  C210 4313   5.084   5.429   4.239
   34DOPE  H10R 4314   5.059   5.495   4.323
   34DOPE  C211 4315   5.226   5.378   4.237
   34DOPE  H11R 4316   5.241   5.291   4.170
   34DOPE  H11S 4317   5.254   5.348   4.341
   34DOPE  C212 4318   5.324   5.483   4.185
   34DOPE  H12R 4319   5.306   5.571   4.251
   34DOPE  H12S 4320   5.290   5.516   4.084
   34DOPE  C213 4321   5.468   5.432   4.179
   34DOPE  H13R 4322   5.495   5.393   4.280
   34DOPE  H13S 4323   5.522   5.529   4.171
   34DOPE  C214 4324   5.507   5.330   4.074
   34DOPE  H14R 4325   5.450   5.331   3.978
   34DOPE  H14S 4326   5.491   5.228   4.115
   34DOPE  C215 4327   5.647   5.341   4.012
   34DOPE  H15R 4328   5.654   5.433   3.951
   34DOPE  H15S 4329   5.669   5.253   3.948
   34DOPE  C216 4330   5.763   5.356   4.111
   34DOPE  H16R 4331   5.724   5.405   4.202
   34DOPE  H16S 4332   5.851   5.411   4.071
   34DOPE  C217 4333   5.816   5.226   4.172
   34DOPE  H17R 4334   5.733   5.184   4.233
   34DOPE  H17S 4335   5.907   5.250   4.231
   34DOPE  C218 4336   5.859   5.118   4.073
   34DOPE  H18R 4337   5.915   5.041   4.131
   34DOPE  H18S 4338   5.925   5.163   3.997
   34DOPE  H18T 4339   5.769   5.078   4.023
   34DOPE   C33 4340   5.858   5.746   3.849
   34DOPE   H3X 4341   5.862   5.821   3.767
   34DOPE   H3Y 4342   5.763   5.687   3.850
   34DOPE   C34 4343   5.869   5.822   3.982
   34DOPE   H4X 4344   5.790   5.899   3.969
   34DOPE   H4Y 4345   5.966   5.871   4.003
   34DOPE   C35 4346   5.845   5.731   4.102
   34DOPE   H5X 4347   5.911   5.641   4.105
   34DOPE   H5Y 4348   5.742   5.700   4.074
   34DOPE   C36 4349   5.848   5.806   4.235
   34DOPE   H6X 4350   5.945   5.859   4.249
   34DOPE   H6Y 4351   5.759   5.873   4.231
   34DOPE   C37 4352   5.822   5.721   4.360
   34DOPE   H7X 4353   5.732   5.660   4.339
   34DOPE   H7Y 4354   5.908   5.652   4.366
   34DOPE   C38 4355   5.794   5.810   4.481
   34DOPE   H8X 4356   5.709   5.881   4.469
   34DOPE   H8Y 4357   5.768   5.738   4.561
   34DOPE   C39 4358   5.909   5.899   4.524
   34DOPE   H9X 4359   5.948   5.962   4.443
   34DOPE  C310 4360   5.964   5.899   4.646
   34DOPE  H10X 4361   6.035   5.980   4.663
   34DOPE  C311 4362   5.952   5.810   4.767
   34DOPE  H11X 4363   5.878   5.729   4.752
   34DOPE  H11Y 4364   6.044   5.749   4.783
   34DOPE  C312 4365   5.917   5.884   4.896
   34DOPE  H12X 4366   5.997   5.958   4.913
   34DOPE  H12Y 4367   5.922   5.804   4.973
   34DOPE  C313 4368   5.780   5.952   4.904
   34DOPE  H13X 4369   5.760   5.983   5.010
   34DOPE  H13Y 4370   5.799   6.049   4.852
   34DOPE  C314 4371   5.655   5.880   4.854
   34DOPE  H14X 4372   5.656   5.873   4.743
   34DOPE  H14Y 4373   5.566   5.944   4.866
   34DOPE  C315 4374   5.651   5.738   4.913
   34DOPE  H15X 4375   5.739   5.678   4.881
   34DOPE  H15Y 4376   5.643   5.727   5.022
   34DOPE  C316 4377   5.526   5.666   4.864
   34DOPE  H16X 4378   5.522   5.569   4.918
   34DOPE  H16Y 4379   5.445   5.735   4.895
   34DOPE  C317 4380   5.516   5.645   4.713
   34DOPE  H17X 4381   5.613   5.608   4.671
   34DOPE  H17Y 4382   5.486   5.743   4.669
   34DOPE  C318 4383   5.407   5.546   4.677
   34DOPE  H18X 4384   5.412   5.452   4.736
   34DOPE  H18Y 4385   5.314   5.593   4.714
   34DOPE  H18Z 4386   5.408   5.516   4.570
   35DOPE     N 4387   3.716   2.695   1.506
   35DOPE   HN1 4388   3.708   2.598   1.542
   35DOPE   HN2 4389   3.731   2.694   1.403
   35DOPE   HN3 4390   3.787   2.750   1.559
   35DOPE   C12 4391   3.585   2.763   1.539
   35DOPE  H12A 4392   3.598   2.872   1.521
   35DOPE  H12B 4393   3.563   2.739   1.645
   35DOPE   C11 4394   3.472   2.703   1.454
   35DOPE  H11A 4395   3.492   2.730   1.348
   35DOPE  H11B 4396   3.383   2.760   1.488
   35DOPE     P 4397   3.415   2.476   1.358
   35DOPE   O13 4398   3.394   2.336   1.401
   35DOPE   O14 4399   3.504   2.506   1.244
   35DOPE   O11 4400   3.275   2.550   1.338
   35DOPE   O12 4401   3.468   2.563   1.481
   35DOPE    C1 4402   3.187   2.550   1.451
   35DOPE    HA 4403   3.124   2.639   1.435
   35DOPE    HB 4404   3.240   2.580   1.543
   35DOPE    C2 4405   3.104   2.422   1.474
   35DOPE    HS 4406   3.171   2.335   1.493
   35DOPE   O21 4407   3.020   2.399   1.361
   35DOPE   C21 4408   2.985   2.270   1.355
   35DOPE   O22 4409   3.025   2.184   1.431
   35DOPE   C22 4410   2.884   2.257   1.242
   35DOPE   H2R 4411   2.922   2.263   1.138
   35DOPE   H2S 4412   2.805   2.333   1.259
   35DOPE    C3 4413   3.022   2.430   1.604
   35DOPE    HX 4414   3.094   2.442   1.687
   35DOPE    HY 4415   2.981   2.327   1.616
   35DOPE   O31 4416   2.921   2.530   1.598
   35DOPE   C31 4417   2.793   2.500   1.614
   35DOPE   O32 4418   2.750   2.388   1.638
   35DOPE   C32 4419   2.704   2.618   1.577
   35DOPE   H2X 4420   2.608   2.598   1.628
   35DOPE   H2Y 4421   2.742   2.718   1.605
   35DOPE   C23 4422   2.813   2.122   1.247
   35DOPE   H3R 4423   2.749   2.111   1.337
   35DOPE   H3S 4424   2.882   2.035   1.250
   35DOPE   C24 4425   2.721   2.099   1.127
   35DOPE   H4R 4426   2.766   2.121   1.028
   35DOPE   H4S 4427   2.628   2.160   1.136
   35DOPE   C25 4428   2.666   1.958   1.108
   35DOPE   H5R 4429   2.568   1.953   1.158
   35DOPE   H5S 4430   2.726   1.890   1.171
   35DOPE   C26 4431   2.663   1.911   0.962
   35DOPE   H6R 4432   2.762   1.894   0.916
   35DOPE   H6S 4433   2.612   1.988   0.900
   35DOPE   C27 4434   2.589   1.778   0.940
   35DOPE   H7R 4435   2.647   1.697   0.988
   35DOPE   H7S 4436   2.586   1.756   0.831
   35DOPE   C28 4437   2.451   1.775   1.005
   35DOPE   H8R 4438   2.455   1.803   1.112
   35DOPE   H8S 4439   2.422   1.668   1.017
   35DOPE   C29 4440   2.353   1.855   0.924
   35DOPE   H9R 4441   2.363   1.826   0.819
   35DOPE  C210 4442   2.261   1.935   0.979
   35DOPE  H10R 4443   2.190   1.981   0.909
   35DOPE  C211 4444   2.253   1.986   1.120
   35DOPE  H11R 4445   2.304   1.920   1.194
   35DOPE  H11S 4446   2.146   1.996   1.149
   35DOPE  C212 4447   2.325   2.120   1.136
   35DOPE  H12R 4448   2.276   2.185   1.060
   35DOPE  H12S 4449   2.429   2.109   1.101
   35DOPE  C213 4450   2.321   2.172   1.280
   35DOPE  H13R 4451   2.215   2.174   1.314
   35DOPE  H13S 4452   2.348   2.279   1.263
   35DOPE  C214 4453   2.406   2.104   1.386
   35DOPE  H14R 4454   2.501   2.055   1.352
   35DOPE  H14S 4455   2.346   2.023   1.433
   35DOPE  C215 4456   2.470   2.192   1.495
   35DOPE  H15R 4457   2.547   2.258   1.450
   35DOPE  H15S 4458   2.516   2.130   1.574
   35DOPE  C216 4459   2.376   2.292   1.564
   35DOPE  H16R 4460   2.294   2.318   1.493
   35DOPE  H16S 4461   2.425   2.383   1.602
   35DOPE  C217 4462   2.292   2.235   1.679
   35DOPE  H17R 4463   2.223   2.159   1.634
   35DOPE  H17S 4464   2.239   2.319   1.727
   35DOPE  C218 4465   2.369   2.166   1.791
   35DOPE  H18R 4466   2.298   2.152   1.876
   35DOPE  H18S 4467   2.453   2.231   1.823
   35DOPE  H18T 4468   2.410   2.071   1.752
   35DOPE   C33 4469   2.705   2.609   1.424
   35DOPE   H3X 4470   2.800   2.658   1.390
   35DOPE   H3Y 4471   2.693   2.505   1.388
   35DOPE   C34 4472   2.588   2.694   1.370
   35DOPE   H4X 4473   2.615   2.700   1.262
   35DOPE   H4Y 4474   2.577   2.796   1.412
   35DOPE   C35 4475   2.453   2.627   1.394
   35DOPE   H5X 4476   2.434   2.601   1.501
   35DOPE   H5Y 4477   2.475   2.534   1.337
   35DOPE   C36 4478   2.337   2.705   1.335
   35DOPE   H6X 4479   2.333   2.809   1.375
   35DOPE   H6Y 4480   2.352   2.699   1.225
   35DOPE   C37 4481   2.198   2.642   1.354
   35DOPE   H7X 4482   2.207   2.536   1.324
   35DOPE   H7Y 4483   2.180   2.645   1.462
   35DOPE   C38 4484   2.096   2.710   1.262
   35DOPE   H8X 4485   2.120   2.708   1.154
   35DOPE   H8Y 4486   2.003   2.650   1.278
   35DOPE   C39 4487   2.070   2.856   1.291
   35DOPE   H9X 4488   2.161   2.917   1.291
   35DOPE  C310 4489   1.951   2.908   1.320
   35DOPE  H10X 4490   1.949   3.018   1.322
   35DOPE  C311 4491   1.815   2.852   1.352
   35DOPE  H11X 4492   1.815   2.741   1.347
   35DOPE  H11Y 4493   1.788   2.865   1.459
   35DOPE  C312 4494   1.701   2.904   1.264
   35DOPE  H12X 4495   1.698   3.013   1.277
   35DOPE  H12Y 4496   1.611   2.857   1.309
   35DOPE  C313 4497   1.706   2.870   1.114
   35DOPE  H13X 4498   1.607   2.896   1.068
   35DOPE  H13Y 4499   1.775   2.948   1.074
   35DOPE  C314 4500   1.741   2.728   1.068
   35DOPE  H14X 4501   1.849   2.707   1.086
   35DOPE  H14Y 4502   1.741   2.723   0.958
   35DOPE  C315 4503   1.657   2.627   1.147
   35DOPE  H15X 4504   1.678   2.632   1.257
   35DOPE  H15Y 4505   1.547   2.629   1.136
   35DOPE  C316 4506   1.692   2.486   1.101
   35DOPE  H16X 4507   1.621   2.418   1.153
   35DOPE  H16Y 4508   1.673   2.491   0.992
   35DOPE  C317 4509   1.836   2.442   1.124
   35DOPE  H17X 4510   1.870   2.469   1.226
   35DOPE  H17Y 4511   1.897   2.491   1.044
   35DOPE  C318 4512   1.853   2.292   1.106
   35DOPE  H18X 4513   1.777   2.233   1.161
   35DOPE  H18Y 4514   1.824   2.274   1.000
   35DOPE  H18Z 4515   1.953   2.254   1.137
   36DOPE     N 4516   4.848   2.539   3.946
   36DOPE   HN1 4517   4.919   2.604   3.987
   36DOPE   HN2 4518   4.890   2.446   3.929
   36DOPE   HN3 4519   4.802   2.581   3.862
   36DOPE   C12 4520   4.737   2.529   4.048
   36DOPE  H12A 4521   4.651   2.478   3.999
   36DOPE  H12B 4522   4.714   2.633   4.079
   36DOPE   C11 4523   4.786   2.453   4.172
   36DOPE  H11A 4524   4.805   2.349   4.141
   36DOPE  H11B 4525   4.696   2.454   4.238
   36DOPE     P 4526   5.004   2.431   4.299
   36DOPE   O13 4527   5.106   2.514   4.366
   36DOPE   O14 4528   5.045   2.327   4.202
   36DOPE   O11 4529   4.903   2.368   4.405
   36DOPE   O12 4530   4.899   2.524   4.223
   36DOPE    C1 4531   4.836   2.461   4.492
   36DOPE    HA 4532   4.744   2.408   4.521
   36DOPE    HB 4533   4.793   2.545   4.434
   36DOPE    C2 4534   4.916   2.513   4.612
   36DOPE    HS 4535   5.007   2.569   4.579
   36DOPE   O21 4536   4.952   2.402   4.697
   36DOPE   C21 4537   5.058   2.434   4.772
   36DOPE   O22 4538   5.118   2.539   4.765
   36DOPE   C22 4539   5.079   2.319   4.869
   36DOPE   H2R 4540   5.123   2.225   4.828
   36DOPE   H2S 4541   4.982   2.298   4.919
   36DOPE    C3 4542   4.839   2.620   4.691
   36DOPE    HX 4543   4.819   2.703   4.621
   36DOPE    HY 4544   4.913   2.659   4.764
   36DOPE   O31 4545   4.721   2.567   4.752
   36DOPE   C31 4546   4.704   2.574   4.884
   36DOPE   O32 4547   4.781   2.626   4.963
   36DOPE   C32 4548   4.586   2.487   4.928
   36DOPE   H2X 4549   4.556   2.528   5.027
   36DOPE   H2Y 4550   4.498   2.486   4.860
   36DOPE   C23 4551   5.175   2.358   4.981
   36DOPE   H3R 4552   5.133   2.436   5.047
   36DOPE   H3S 4553   5.272   2.400   4.945
   36DOPE   C24 4554   5.211   2.240   5.072
   36DOPE   H4R 4555   5.241   2.147   5.019
   36DOPE   H4S 4556   5.125   2.216   5.139
   36DOPE   C25 4557   5.326   2.261   5.170
   36DOPE   H5R 4558   5.283   2.296   5.266
   36DOPE   H5S 4559   5.381   2.352   5.138
   36DOPE   C26 4560   5.418   2.141   5.185
   36DOPE   H6R 4561   5.480   2.117   5.095
   36DOPE   H6S 4562   5.358   2.050   5.206
   36DOPE   C27 4563   5.522   2.153   5.298
   36DOPE   H7R 4564   5.594   2.233   5.271
   36DOPE   H7S 4565   5.579   2.058   5.305
   36DOPE   C28 4566   5.460   2.195   5.431
   36DOPE   H8R 4567   5.398   2.287   5.421
   36DOPE   H8S 4568   5.541   2.237   5.494
   36DOPE   C29 4569   5.388   2.079   5.494
   36DOPE   H9R 4570   5.455   1.992   5.492
   36DOPE  C210 4571   5.270   2.091   5.557
   36DOPE  H10R 4572   5.233   2.000   5.606
   36DOPE  C211 4573   5.173   2.205   5.550
   36DOPE  H11R 4574   5.219   2.303   5.527
   36DOPE  H11S 4575   5.121   2.214   5.649
   36DOPE  C212 4576   5.069   2.186   5.439
   36DOPE  H12R 4577   5.025   2.087   5.462
   36DOPE  H12S 4578   5.123   2.172   5.343
   36DOPE  C213 4579   4.971   2.303   5.429
   36DOPE  H13R 4580   4.925   2.319   5.529
   36DOPE  H13S 4581   4.891   2.255   5.368
   36DOPE  C214 4582   5.019   2.436   5.374
   36DOPE  H14R 4583   5.103   2.434   5.300
   36DOPE  H14S 4584   5.056   2.498   5.459
   36DOPE  C215 4585   4.921   2.518   5.288
   36DOPE  H15R 4586   4.903   2.465   5.192
   36DOPE  H15S 4587   4.962   2.619   5.267
   36DOPE  C216 4588   4.780   2.536   5.345
   36DOPE  H16R 4589   4.758   2.450   5.411
   36DOPE  H16S 4590   4.700   2.549   5.269
   36DOPE  C217 4591   4.764   2.650   5.446
   36DOPE  H17R 4592   4.826   2.623   5.535
   36DOPE  H17S 4593   4.656   2.660   5.470
   36DOPE  C218 4594   4.808   2.789   5.400
   36DOPE  H18R 4595   4.769   2.862   5.474
   36DOPE  H18S 4596   4.764   2.808   5.299
   36DOPE  H18T 4597   4.918   2.789   5.391
   36DOPE   C33 4598   4.649   2.347   4.925
   36DOPE   H3X 4599   4.647   2.313   4.820
   36DOPE   H3Y 4600   4.750   2.346   4.971
   36DOPE   C34 4601   4.558   2.253   5.006
   36DOPE   H4X 4602   4.599   2.154   4.977
   36DOPE   H4Y 4603   4.449   2.256   4.984
   36DOPE   C35 4604   4.568   2.278   5.156
   36DOPE   H5X 4605   4.547   2.384   5.186
   36DOPE   H5Y 4606   4.677   2.258   5.165
   36DOPE   C36 4607   4.485   2.181   5.239
   36DOPE   H6X 4608   4.378   2.183   5.209
   36DOPE   H6Y 4609   4.534   2.082   5.223
   36DOPE   C37 4610   4.492   2.199   5.391
   36DOPE   H7X 4611   4.600   2.208   5.417
   36DOPE   H7Y 4612   4.445   2.297   5.410
   36DOPE   C38 4613   4.434   2.077   5.463
   36DOPE   H8X 4614   4.482   1.980   5.438
   36DOPE   H8Y 4615   4.453   2.098   5.570
   36DOPE   C39 4616   4.287   2.052   5.439
   36DOPE   H9X 4617   4.260   2.045   5.333
   36DOPE  C310 4618   4.195   2.044   5.535
   36DOPE  H10X 4619   4.096   2.010   5.500
   36DOPE  C311 4620   4.192   2.074   5.683
   36DOPE  H11X 4621   4.292   2.105   5.720
   36DOPE  H11Y 4622   4.134   2.166   5.706
   36DOPE  C312 4623   4.144   1.958   5.770
   36DOPE  H12X 4624   4.041   1.935   5.737
   36DOPE  H12Y 4625   4.141   2.003   5.872
   36DOPE  C313 4626   4.228   1.831   5.774
   36DOPE  H13X 4627   4.192   1.765   5.856
   36DOPE  H13Y 4628   4.195   1.778   5.681
   36DOPE  C314 4629   4.381   1.839   5.786
   36DOPE  H14X 4630   4.425   1.878   5.691
   36DOPE  H14Y 4631   4.425   1.738   5.785
   36DOPE  C315 4632   4.416   1.935   5.900
   36DOPE  H15X 4633   4.379   2.038   5.882
   36DOPE  H15Y 4634   4.386   1.908   6.003
   36DOPE  C316 4635   4.569   1.943   5.914
   36DOPE  H16X 4636   4.589   2.003   6.005
   36DOPE  H16Y 4637   4.597   1.837   5.926
   36DOPE  C317 4638   4.643   1.999   5.793
   36DOPE  H17X 4639   4.592   2.091   5.754
   36DOPE  H17Y 4640   4.646   1.917   5.717
   36DOPE  C318 4641   4.787   2.034   5.826
   36DOPE  H18X 4642   4.797   2.095   5.919
   36DOPE  H18Y 4643   4.832   1.937   5.856
   36DOPE  H18Z 4644   4.839   2.090   5.745
   37DOPE     N 4645   2.073   3.227   4.241
   37DOPE   HN1 4646   2.120   3.163   4.308
   37DOPE   HN2 4647   2.106   3.209   4.144
   37DOPE   HN3 4648   2.080   3.326   4.272
   37DOPE   C12 4649   1.925   3.196   4.251
   37DOPE  H12A 4650   1.870   3.276   4.197
   37DOPE  H12B 4651   1.901   3.192   4.359
   37DOPE   C11 4652   1.896   3.057   4.192
   37DOPE  H11A 4653   1.917   3.062   4.084
   37DOPE  H11B 4654   1.787   3.046   4.206
   37DOPE     P 4655   2.018   2.835   4.180
   37DOPE   O13 4656   2.081   2.734   4.267
   37DOPE   O14 4657   2.090   2.885   4.061
   37DOPE   O11 4658   1.871   2.789   4.137
   37DOPE   O12 4659   1.976   2.963   4.265
   37DOPE    C1 4660   1.781   2.759   4.245
   37DOPE    HA 4661   1.681   2.775   4.201
   37DOPE    HB 4662   1.782   2.839   4.321
   37DOPE    C2 4663   1.795   2.621   4.311
   37DOPE    HS 4664   1.896   2.609   4.357
   37DOPE   O21 4665   1.771   2.518   4.213
   37DOPE   C21 4666   1.827   2.404   4.251
   37DOPE   O22 4667   1.895   2.390   4.351
   37DOPE   C22 4668   1.784   2.298   4.151
   37DOPE   H2R 4669   1.832   2.301   4.050
   37DOPE   H2S 4670   1.674   2.303   4.142
   37DOPE    C3 4671   1.701   2.605   4.432
   37DOPE    HX 4672   1.729   2.683   4.505
   37DOPE    HY 4673   1.732   2.509   4.478
   37DOPE   O31 4674   1.563   2.607   4.394
   37DOPE   C31 4675   1.483   2.504   4.421
   37DOPE   O32 4676   1.516   2.403   4.481
   37DOPE   C32 4677   1.351   2.518   4.346
   37DOPE   H2X 4678   1.280   2.453   4.403
   37DOPE   H2Y 4679   1.309   2.621   4.339
   37DOPE   C23 4680   1.815   2.158   4.202
   37DOPE   H3R 4681   1.755   2.131   4.291
   37DOPE   H3S 4682   1.921   2.143   4.234
   37DOPE   C24 4683   1.787   2.049   4.098
   37DOPE   H4R 4684   1.828   2.069   3.997
   37DOPE   H4S 4685   1.677   2.033   4.087
   37DOPE   C25 4686   1.839   1.909   4.128
   37DOPE   H5R 4687   1.758   1.853   4.178
   37DOPE   H5S 4688   1.913   1.918   4.211
   37DOPE   C26 4689   1.897   1.836   4.007
   37DOPE   H6R 4690   1.992   1.879   3.968
   37DOPE   H6S 4691   1.825   1.840   3.923
   37DOPE   C27 4692   1.931   1.688   4.032
   37DOPE   H7R 4693   2.015   1.683   4.104
   37DOPE   H7S 4694   1.966   1.643   3.937
   37DOPE   C28 4695   1.816   1.611   4.096
   37DOPE   H8R 4696   1.778   1.661   4.188
   37DOPE   H8S 4697   1.859   1.520   4.144
   37DOPE   C29 4698   1.710   1.581   3.994
   37DOPE   H9R 4699   1.758   1.540   3.905
   37DOPE  C210 4700   1.579   1.590   4.020
   37DOPE  H10R 4701   1.512   1.557   3.939
   37DOPE  C211 4702   1.511   1.657   4.136
   37DOPE  H11R 4703   1.574   1.664   4.227
   37DOPE  H11S 4704   1.418   1.600   4.161
   37DOPE  C212 4705   1.476   1.803   4.105
   37DOPE  H12R 4706   1.415   1.796   4.012
   37DOPE  H12S 4707   1.568   1.855   4.074
   37DOPE  C213 4708   1.409   1.874   4.223
   37DOPE  H13R 4709   1.322   1.814   4.255
   37DOPE  H13S 4710   1.366   1.962   4.170
   37DOPE  C214 4711   1.493   1.911   4.344
   37DOPE  H14R 4712   1.602   1.930   4.328
   37DOPE  H14S 4713   1.490   1.826   4.416
   37DOPE  C215 4714   1.461   2.043   4.416
   37DOPE  H15R 4715   1.487   2.128   4.351
   37DOPE  H15S 4716   1.518   2.051   4.511
   37DOPE  C216 4717   1.314   2.068   4.449
   37DOPE  H16R 4718   1.252   2.013   4.374
   37DOPE  H16S 4719   1.285   2.175   4.454
   37DOPE  C217 4720   1.262   2.002   4.577
   37DOPE  H17R 4721   1.268   1.892   4.561
   37DOPE  H17S 4722   1.159   2.038   4.595
   37DOPE  C218 4723   1.339   2.034   4.705
   37DOPE  H18R 4724   1.277   1.999   4.791
   37DOPE  H18S 4725   1.354   2.144   4.712
   37DOPE  H18T 4726   1.438   1.985   4.700
   37DOPE   C33 4727   1.390   2.473   4.205
   37DOPE   H3X 4728   1.437   2.561   4.156
   37DOPE   H3Y 4729   1.454   2.382   4.207
   37DOPE   C34 4730   1.261   2.440   4.128
   37DOPE   H4X 4731   1.300   2.434   4.024
   37DOPE   H4Y 4732   1.179   2.515   4.133
   37DOPE   C35 4733   1.197   2.310   4.175
   37DOPE   H5X 4734   1.176   2.306   4.285
   37DOPE   H5Y 4735   1.285   2.244   4.152
   37DOPE   C36 4736   1.074   2.271   4.094
   37DOPE   H6X 4737   0.997   2.352   4.097
   37DOPE   H6Y 4738   1.113   2.249   3.993
   37DOPE   C37 4739   1.006   2.140   4.135
   37DOPE   H7X 4740   1.086   2.064   4.143
   37DOPE   H7Y 4741   0.967   2.158   4.236
   37DOPE   C38 4742   0.907   2.095   4.027
   37DOPE   H8X 4743   0.949   2.082   3.926
   37DOPE   H8Y 4744   0.871   1.997   4.064
   37DOPE   C39 4745   0.789   2.188   4.005
   37DOPE   H9X 4746   0.819   2.292   3.984
   37DOPE  C310 4747   0.661   2.153   4.016
   37DOPE  H10X 4748   0.590   2.229   3.982
   37DOPE  C311 4749   0.588   2.031   4.068
   37DOPE  H11X 4750   0.659   1.952   4.100
   37DOPE  H11Y 4751   0.537   2.051   4.164
   37DOPE  C312 4752   0.490   1.969   3.968
   37DOPE  H12X 4753   0.416   2.047   3.944
   37DOPE  H12Y 4754   0.442   1.889   4.028
   37DOPE  C313 4755   0.546   1.910   3.839
   37DOPE  H13X 4756   0.467   1.850   3.788
   37DOPE  H13Y 4757   0.558   2.000   3.774
   37DOPE  C314 4758   0.672   1.822   3.843
   37DOPE  H14X 4759   0.762   1.884   3.866
   37DOPE  H14Y 4760   0.700   1.789   3.741
   37DOPE  C315 4761   0.656   1.716   3.953
   37DOPE  H15X 4762   0.645   1.762   4.054
   37DOPE  H15Y 4763   0.575   1.641   3.943
   37DOPE  C316 4764   0.781   1.628   3.957
   37DOPE  H16X 4765   0.760   1.546   4.029
   37DOPE  H16Y 4766   0.787   1.591   3.852
   37DOPE  C317 4767   0.911   1.699   3.991
   37DOPE  H17X 4768   0.898   1.768   4.078
   37DOPE  H17Y 4769   0.944   1.753   3.898
   37DOPE  C318 4770   1.022   1.600   4.024
   37DOPE  H18X 4771   0.991   1.523   4.097
   37DOPE  H18Y 4772   1.035   1.542   3.931
   37DOPE  H18Z 4773   1.114   1.649   4.065
   38DOPE     N 4774   0.490   3.582   4.842
   38DOPE   HN1 4775   0.556   3.592   4.922
   38DOPE   HN2 4776   0.540   3.591   4.752
   38DOPE   HN3 4777   0.407   3.645   4.852
   38DOPE   C12 4778   0.430   3.443   4.854
   38DOPE  H12A 4779   0.345   3.437   4.783
   38DOPE  H12B 4780   0.400   3.431   4.960
   38DOPE   C11 4781   0.538   3.337   4.824
   38DOPE  H11A 4782   0.565   3.348   4.717
   38DOPE  H11B 4783   0.483   3.242   4.837
   38DOPE     P 4784   0.787   3.315   4.860
   38DOPE   O13 4785   0.888   3.320   4.968
   38DOPE   O14 4786   0.808   3.391   4.736
   38DOPE   O11 4787   0.750   3.164   4.824
   38DOPE   O12 4788   0.645   3.358   4.917
   38DOPE    C1 4789   0.704   3.082   4.933
   38DOPE    HA 4790   0.644   3.004   4.884
   38DOPE    HB 4791   0.626   3.134   4.991
   38DOPE    C2 4792   0.812   3.023   5.026
   38DOPE    HS 4793   0.869   3.105   5.077
   38DOPE   O21 4794   0.899   2.938   4.951
   38DOPE   C21 4795   1.016   2.926   5.013
   38DOPE   O22 4796   1.047   2.983   5.116
   38DOPE   C22 4797   1.096   2.822   4.935
   38DOPE   H2R 4798   1.139   2.854   4.837
   38DOPE   H2S 4799   1.033   2.733   4.922
   38DOPE    C3 4800   0.750   2.948   5.145
   38DOPE    HX 4801   0.689   3.021   5.201
   38DOPE    HY 4802   0.837   2.925   5.211
   38DOPE   O31 4803   0.679   2.831   5.104
   38DOPE   C31 4804   0.712   2.711   5.149
   38DOPE   O32 4805   0.801   2.688   5.229
   38DOPE   C32 4806   0.641   2.602   5.070
   38DOPE   H2X 4807   0.643   2.513   5.136
   38DOPE   H2Y 4808   0.536   2.623   5.041
   38DOPE   C23 4809   1.218   2.775   5.015
   38DOPE   H3R 4810   1.190   2.718   5.105
   38DOPE   H3S 4811   1.283   2.858   5.052
   38DOPE   C24 4812   1.309   2.683   4.934
   38DOPE   H4R 4813   1.335   2.719   4.832
   38DOPE   H4S 4814   1.263   2.581   4.924
   38DOPE   C25 4815   1.446   2.651   4.994
   38DOPE   H5R 4816   1.437   2.558   5.052
   38DOPE   H5S 4817   1.465   2.725   5.074
   38DOPE   C26 4818   1.560   2.648   4.892
   38DOPE   H6R 4819   1.586   2.747   4.847
   38DOPE   H6S 4820   1.532   2.582   4.807
   38DOPE   C27 4821   1.694   2.597   4.947
   38DOPE   H7R 4822   1.732   2.670   5.021
   38DOPE   H7S 4823   1.768   2.592   4.864
   38DOPE   C28 4824   1.681   2.465   5.022
   38DOPE   H8R 4825   1.602   2.469   5.101
   38DOPE   H8S 4826   1.769   2.454   5.089
   38DOPE   C29 4827   1.664   2.351   4.925
   38DOPE   H9R 4828   1.741   2.360   4.848
   38DOPE  C210 4829   1.579   2.249   4.945
   38DOPE  H10R 4830   1.583   2.168   4.871
   38DOPE  C211 4831   1.466   2.241   5.043
   38DOPE  H11R 4832   1.478   2.305   5.133
   38DOPE  H11S 4833   1.455   2.135   5.077
   38DOPE  C212 4834   1.333   2.289   4.982
   38DOPE  H12R 4835   1.323   2.226   4.891
   38DOPE  H12S 4836   1.348   2.392   4.944
   38DOPE  C213 4837   1.217   2.284   5.081
   38DOPE  H13R 4838   1.211   2.181   5.123
   38DOPE  H13S 4839   1.132   2.292   5.010
   38DOPE  C214 4840   1.212   2.385   5.195
   38DOPE  H14R 4841   1.260   2.484   5.178
   38DOPE  H14S 4842   1.265   2.342   5.283
   38DOPE  C215 4843   1.074   2.438   5.238
   38DOPE  H15R 4844   1.032   2.501   5.157
   38DOPE  H15S 4845   1.082   2.498   5.331
   38DOPE  C216 4846   0.965   2.332   5.260
   38DOPE  H16R 4847   0.989   2.244   5.197
   38DOPE  H16S 4848   0.862   2.367   5.242
   38DOPE  C217 4849   0.966   2.265   5.398
   38DOPE  H17R 4850   1.062   2.208   5.405
   38DOPE  H17S 4851   0.876   2.201   5.405
   38DOPE  C218 4852   0.959   2.358   5.519
   38DOPE  H18R 4853   0.938   2.294   5.608
   38DOPE  H18S 4854   0.877   2.431   5.503
   38DOPE  H18T 4855   1.055   2.413   5.526
   38DOPE   C33 4856   0.725   2.597   4.942
   38DOPE   H3X 4857   0.689   2.680   4.877
   38DOPE   H3Y 4858   0.834   2.600   4.963
   38DOPE   C34 4859   0.694   2.465   4.869
   38DOPE   H4X 4860   0.739   2.484   4.769
   38DOPE   H4Y 4861   0.587   2.438   4.856
   38DOPE   C35 4862   0.755   2.344   4.940
   38DOPE   H5X 4863   0.726   2.335   5.047
   38DOPE   H5Y 4864   0.861   2.378   4.933
   38DOPE   C36 4865   0.732   2.213   4.865
   38DOPE   H6X 4866   0.624   2.194   4.849
   38DOPE   H6Y 4867   0.791   2.224   4.771
   38DOPE   C37 4868   0.793   2.088   4.930
   38DOPE   H7X 4869   0.898   2.113   4.956
   38DOPE   H7Y 4870   0.738   2.075   5.024
   38DOPE   C38 4871   0.793   1.971   4.831
   38DOPE   H8X 4872   0.847   1.990   4.735
   38DOPE   H8Y 4873   0.847   1.891   4.886
   38DOPE   C39 4874   0.657   1.924   4.787
   38DOPE   H9X 4875   0.594   2.003   4.746
   38DOPE  C310 4876   0.612   1.798   4.801
   38DOPE  H10X 4877   0.517   1.779   4.750
   38DOPE  C311 4878   0.660   1.676   4.874
   38DOPE  H11X 4879   0.758   1.694   4.924
   38DOPE  H11Y 4880   0.598   1.653   4.964
   38DOPE  C312 4881   0.674   1.551   4.787
   38DOPE  H12X 4882   0.574   1.530   4.746
   38DOPE  H12Y 4883   0.701   1.472   4.861
   38DOPE  C313 4884   0.777   1.553   4.674
   38DOPE  H13X 4885   0.790   1.450   4.634
   38DOPE  H13Y 4886   0.723   1.606   4.593
   38DOPE  C314 4887   0.918   1.609   4.700
   38DOPE  H14X 4888   0.914   1.720   4.712
   38DOPE  H14Y 4889   0.978   1.605   4.607
   38DOPE  C315 4890   0.974   1.548   4.828
   38DOPE  H15X 4891   0.912   1.573   4.917
   38DOPE  H15Y 4892   0.991   1.439   4.831
   38DOPE  C316 4893   1.115   1.603   4.853
   38DOPE  H16X 4894   1.155   1.547   4.940
   38DOPE  H16Y 4895   1.167   1.579   4.758
   38DOPE  C317 4896   1.123   1.754   4.876
   38DOPE  H17X 4897   1.044   1.788   4.947
   38DOPE  H17Y 4898   1.115   1.802   4.775
   38DOPE  C318 4899   1.259   1.794   4.932
   38DOPE  H18X 4900   1.291   1.733   5.018
   38DOPE  H18Y 4901   1.331   1.764   4.852
   38DOPE  H18Z 4902   1.263   1.901   4.964
   39DOPE     N 4903   3.948   0.378   0.092
   39DOPE   HN1 4904   3.898   0.405   0.005
   39DOPE   HN2 4905   3.974   0.463   0.146
   39DOPE   HN3 4906   4.027   0.313   0.072
   39DOPE   C12 4907   3.851   0.294   0.171
   39DOPE  H12A 4908   3.907   0.247   0.255
   39DOPE  H12B 4909   3.808   0.220   0.101
   39DOPE   C11 4910   3.735   0.381   0.222
   39DOPE  H11A 4911   3.777   0.452   0.295
   39DOPE  H11B 4912   3.671   0.308   0.277
   39DOPE     P 4913   3.606   0.582   0.138
   39DOPE   O13 4914   3.528   0.627   0.021
   39DOPE   O14 4915   3.713   0.668   0.192
   39DOPE   O11 4916   3.510   0.535   0.256
   39DOPE   O12 4917   3.673   0.440   0.108
   39DOPE    C1 4918   3.415   0.433   0.224
   39DOPE    HA 4919   3.395   0.385   0.321
   39DOPE    HB 4920   3.464   0.349   0.171
   39DOPE    C2 4921   3.288   0.477   0.151
   39DOPE    HS 4922   3.312   0.523   0.052
   39DOPE   O21 4923   3.215   0.570   0.233
   39DOPE   C21 4924   3.135   0.645   0.158
   39DOPE   O22 4925   3.128   0.640   0.037
   39DOPE   C22 4926   3.051   0.729   0.254
   39DOPE   H2R 4927   3.101   0.814   0.304
   39DOPE   H2S 4928   3.006   0.660   0.328
   39DOPE    C3 4929   3.199   0.358   0.112
   39DOPE    HX 4930   3.259   0.294   0.044
   39DOPE    HY 4931   3.120   0.402   0.047
   39DOPE   O31 4932   3.147   0.289   0.226
   39DOPE   C31 4933   3.016   0.277   0.244
   39DOPE   O32 4934   2.930   0.317   0.167
   39DOPE   C32 4935   2.986   0.226   0.385
   39DOPE   H2X 4936   2.883   0.183   0.377
   39DOPE   H2Y 4937   3.055   0.149   0.425
   39DOPE   C23 4938   2.933   0.793   0.181
   39DOPE   H3R 4939   2.859   0.719   0.146
   39DOPE   H3S 4940   2.962   0.852   0.090
   39DOPE   C24 4941   2.856   0.891   0.271
   39DOPE   H4R 4942   2.918   0.964   0.327
   39DOPE   H4S 4943   2.793   0.835   0.345
   39DOPE   C25 4944   2.753   0.981   0.202
   39DOPE   H5R 4945   2.654   0.930   0.207
   39DOPE   H5S 4946   2.773   0.977   0.093
   39DOPE   C26 4947   2.750   1.124   0.255
   39DOPE   H6R 4948   2.840   1.184   0.232
   39DOPE   H6S 4949   2.741   1.122   0.366
   39DOPE   C27 4950   2.634   1.209   0.201
   39DOPE   H7R 4951   2.649   1.226   0.093
   39DOPE   H7S 4952   2.636   1.308   0.251
   39DOPE   C28 4953   2.498   1.140   0.214
   39DOPE   H8R 4954   2.498   1.038   0.170
   39DOPE   H8S 4955   2.428   1.188   0.142
   39DOPE   C29 4956   2.450   1.144   0.356
   39DOPE   H9R 4957   2.461   1.247   0.394
   39DOPE  C210 4958   2.390   1.041   0.417
   39DOPE  H10R 4959   2.352   1.060   0.518
   39DOPE  C211 4960   2.385   0.897   0.373
   39DOPE  H11R 4961   2.396   0.883   0.264
   39DOPE  H11S 4962   2.288   0.853   0.405
   39DOPE  C212 4963   2.501   0.816   0.433
   39DOPE  H12R 4964   2.490   0.832   0.542
   39DOPE  H12S 4965   2.596   0.865   0.405
   39DOPE  C213 4966   2.500   0.670   0.387
   39DOPE  H13R 4967   2.399   0.627   0.409
   39DOPE  H13S 4968   2.568   0.625   0.463
   39DOPE  C214 4969   2.538   0.636   0.243
   39DOPE  H14R 4970   2.609   0.705   0.192
   39DOPE  H14S 4971   2.445   0.638   0.181
   39DOPE  C215 4972   2.616   0.507   0.218
   39DOPE  H15R 4973   2.717   0.515   0.262
   39DOPE  H15S 4974   2.624   0.486   0.110
   39DOPE  C216 4975   2.561   0.380   0.285
   39DOPE  H16R 4976   2.505   0.411   0.377
   39DOPE  H16S 4977   2.636   0.303   0.309
   39DOPE  C217 4978   2.447   0.310   0.210
   39DOPE  H17R 4979   2.361   0.380   0.208
   39DOPE  H17S 4980   2.426   0.214   0.262
   39DOPE  C218 4981   2.477   0.270   0.065
   39DOPE  H18R 4982   2.396   0.201   0.033
   39DOPE  H18S 4983   2.575   0.219   0.061
   39DOPE  H18T 4984   2.483   0.363   0.004
   39DOPE   C33 4985   3.002   0.353   0.467
   39DOPE   H3X 4986   3.111   0.366   0.485
   39DOPE   H3Y 4987   2.955   0.441   0.419
   39DOPE   C34 4988   2.935   0.331   0.604
   39DOPE   H4X 4989   2.975   0.417   0.662
   39DOPE   H4Y 4990   2.959   0.237   0.657
   39DOPE   C35 4991   2.783   0.332   0.594
   39DOPE   H5X 4992   2.742   0.259   0.520
   39DOPE   H5Y 4993   2.774   0.435   0.553
   39DOPE   C36 4994   2.714   0.318   0.729
   39DOPE   H6X 4995   2.746   0.225   0.781
   39DOPE   H6Y 4996   2.740   0.412   0.783
   39DOPE   C37 4997   2.561   0.320   0.727
   39DOPE   H7X 4998   2.531   0.407   0.664
   39DOPE   H7Y 4999   2.532   0.229   0.673
   39DOPE   C38 5000   2.505   0.340   0.868
   39DOPE   H8X 5001   2.540   0.432   0.921
   39DOPE   H8Y 5002   2.396   0.349   0.852
   39DOPE   C39 5003   2.535   0.229   0.965
   39DOPE   H9X 5004   2.642   0.205   0.974
   39DOPE  C310 5005   2.443   0.158   1.032
   39DOPE  H10X 5006   2.484   0.092   1.109
   39DOPE  C311 5007   2.293   0.147   1.025
   39DOPE  H11X 5008   2.250   0.215   0.949
   39DOPE  H11Y 5009   2.260   0.049   0.982
   39DOPE  C312 5010   2.220   0.171   1.157
   39DOPE  H12X 5011   2.259   0.096   1.228
   39DOPE  H12Y 5012   2.115   0.149   1.132
   39DOPE  C313 5013   2.230   0.311   1.219
   39DOPE  H13X 5014   2.156   0.319   1.302
   39DOPE  H13Y 5015   2.328   0.308   1.271
   39DOPE  C314 5016   2.213   0.435   1.131
   39DOPE  H14X 5017   2.301   0.448   1.064
   39DOPE  H14Y 5018   2.225   0.527   1.191
   39DOPE  C315 5019   2.087   0.419   1.045
   39DOPE  H15X 5020   2.095   0.332   0.976
   39DOPE  H15Y 5021   1.989   0.412   1.095
   39DOPE  C316 5022   2.069   0.543   0.957
   39DOPE  H16X 5023   1.972   0.532   0.906
   39DOPE  H16Y 5024   2.069   0.626   1.032
   39DOPE  C317 5025   2.181   0.571   0.857
   39DOPE  H17X 5026   2.210   0.478   0.803
   39DOPE  H17Y 5027   2.266   0.615   0.915
   39DOPE  C318 5028   2.140   0.675   0.754
   39DOPE  H18X 5029   2.042   0.655   0.709
   39DOPE  H18Y 5030   2.121   0.766   0.815
   39DOPE  H18Z 5031   2.213   0.686   0.671
   40DOPE     N 5032   3.629   2.347   1.866
   40DOPE   HN1 5033   3.725   2.364   1.901
   40DOPE   HN2 5034   3.623   2.369   1.764
   40DOPE   HN3 5035   3.558   2.396   1.925
   40DOPE   C12 5036   3.601   2.200   1.889
   40DOPE  H12A 5037   3.492   2.183   1.873
   40DOPE  H12B 5038   3.633   2.179   1.993
   40DOPE   C11 5039   3.688   2.115   1.796
   40DOPE  H11A 5040   3.654   2.134   1.693
   40DOPE  H11B 5041   3.659   2.011   1.824
   40DOPE     P 5042   3.920   2.131   1.696
   40DOPE   O13 5043   4.061   2.148   1.736
   40DOPE   O14 5044   3.863   2.215   1.588
   40DOPE   O11 5045   3.887   1.978   1.666
   40DOPE   O12 5046   3.825   2.148   1.822
   40DOPE    C1 5047   3.915   1.885   1.772
   40DOPE    HA 5048   3.847   1.801   1.752
   40DOPE    HB 5049   3.873   1.921   1.868
   40DOPE    C2 5050   4.061   1.840   1.788
   40DOPE    HS 5051   4.127   1.928   1.812
   40DOPE   O21 5052   4.105   1.774   1.669
   40DOPE   C21 5053   4.238   1.778   1.660
   40DOPE   O22 5054   4.311   1.835   1.738
   40DOPE   C22 5055   4.276   1.692   1.540
   40DOPE   H2R 5056   4.257   1.734   1.439
   40DOPE   H2S 5057   4.226   1.594   1.551
   40DOPE    C3 5058   4.080   1.751   1.912
   40DOPE    HX 5059   4.050   1.810   2.000
   40DOPE    HY 5060   4.191   1.740   1.921
   40DOPE   O31 5061   4.012   1.626   1.899
   40DOPE   C31 5062   4.078   1.511   1.905
   40DOPE   O32 5063   4.198   1.499   1.925
   40DOPE   C32 5064   3.988   1.395   1.862
   40DOPE   H2X 5065   4.035   1.305   1.906
   40DOPE   H2Y 5066   3.882   1.401   1.894
   40DOPE   C23 5067   4.425   1.662   1.540
   40DOPE   H3R 5068   4.456   1.597   1.624
   40DOPE   H3S 5069   4.490   1.753   1.547
   40DOPE   C24 5070   4.470   1.589   1.412
   40DOPE   H4R 5071   4.434   1.633   1.317
   40DOPE   H4S 5072   4.438   1.482   1.415
   40DOPE   C25 5073   4.621   1.577   1.389
   40DOPE   H5R 5074   4.655   1.481   1.432
   40DOPE   H5S 5075   4.671   1.649   1.457
   40DOPE   C26 5076   4.663   1.597   1.244
   40DOPE   H6R 5077   4.650   1.700   1.205
   40DOPE   H6S 5078   4.602   1.531   1.178
   40DOPE   C27 5079   4.811   1.566   1.215
   40DOPE   H7R 5080   4.874   1.641   1.267
   40DOPE   H7S 5081   4.830   1.576   1.106
   40DOPE   C28 5082   4.855   1.430   1.270
   40DOPE   H8R 5083   4.829   1.418   1.377
   40DOPE   H8S 5084   4.965   1.431   1.279
   40DOPE   C29 5085   4.802   1.319   1.182
   40DOPE   H9R 5086   4.825   1.344   1.078
   40DOPE  C210 5087   4.753   1.204   1.231
   40DOPE  H10R 5088   4.727   1.128   1.155
   40DOPE  C211 5089   4.710   1.173   1.371
   40DOPE  H11R 5090   4.761   1.235   1.449
   40DOPE  H11S 5091   4.731   1.066   1.392
   40DOPE  C212 5092   4.561   1.203   1.393
   40DOPE  H12R 5093   4.511   1.143   1.314
   40DOPE  H12S 5094   4.542   1.308   1.366
   40DOPE  C213 5095   4.516   1.175   1.536
   40DOPE  H13R 5096   4.545   1.070   1.562
   40DOPE  H13S 5097   4.406   1.171   1.521
   40DOPE  C214 5098   4.560   1.268   1.648
   40DOPE  H14R 5099   4.580   1.374   1.621
   40DOPE  H14S 5100   4.656   1.230   1.690
   40DOPE  C215 5101   4.461   1.296   1.761
   40DOPE  H15R 5102   4.375   1.355   1.723
   40DOPE  H15S 5103   4.509   1.353   1.844
   40DOPE  C216 5104   4.393   1.174   1.824
   40DOPE  H16R 5105   4.389   1.093   1.747
   40DOPE  H16S 5106   4.292   1.192   1.866
   40DOPE  C217 5107   4.474   1.101   1.932
   40DOPE  H17R 5108   4.564   1.060   1.882
   40DOPE  H17S 5109   4.409   1.023   1.977
   40DOPE  C218 5110   4.521   1.186   2.049
   40DOPE  H18R 5111   4.557   1.117   2.129
   40DOPE  H18S 5112   4.435   1.246   2.087
   40DOPE  H18T 5113   4.599   1.256   2.013
   40DOPE   C33 5114   3.992   1.409   1.709
   40DOPE   H3X 5115   3.919   1.488   1.683
   40DOPE   H3Y 5116   4.095   1.429   1.672
   40DOPE   C34 5117   3.943   1.278   1.647
   40DOPE   H4X 5118   3.927   1.308   1.542
   40DOPE   H4Y 5119   3.849   1.235   1.688
   40DOPE   C35 5120   4.045   1.165   1.661
   40DOPE   H5X 5121   4.078   1.147   1.766
   40DOPE   H5Y 5122   4.127   1.217   1.605
   40DOPE   C36 5123   4.002   1.036   1.594
   40DOPE   H6X 5124   3.904   1.000   1.634
   40DOPE   H6Y 5125   4.000   1.060   1.486
   40DOPE   C37 5126   4.101   0.920   1.602
   40DOPE   H7X 5127   4.200   0.960   1.573
   40DOPE   H7Y 5128   4.106   0.894   1.709
   40DOPE   C38 5129   4.063   0.809   1.504
   40DOPE   H8X 5130   4.056   0.840   1.397
   40DOPE   H8Y 5131   4.146   0.736   1.513
   40DOPE   C39 5132   3.931   0.742   1.531
   40DOPE   H9X 5133   3.846   0.811   1.538
   40DOPE  C310 5134   3.914   0.610   1.551
   40DOPE  H10X 5135   3.810   0.578   1.554
   40DOPE  C311 5136   4.008   0.494   1.573
   40DOPE  H11X 5137   4.114   0.525   1.567
   40DOPE  H11Y 5138   4.005   0.457   1.678
   40DOPE  C312 5139   3.987   0.377   1.477
   40DOPE  H12X 5140   3.883   0.342   1.491
   40DOPE  H12Y 5141   4.058   0.301   1.516
   40DOPE  C313 5142   4.015   0.401   1.328
   40DOPE  H13X 5143   4.016   0.303   1.275
   40DOPE  H13Y 5144   3.920   0.448   1.294
   40DOPE  C314 5145   4.140   0.478   1.284
   40DOPE  H14X 5146   4.130   0.586   1.310
   40DOPE  H14Y 5147   4.143   0.487   1.174
   40DOPE  C315 5148   4.262   0.421   1.357
   40DOPE  H15X 5149   4.254   0.431   1.467
   40DOPE  H15Y 5150   4.291   0.316   1.337
   40DOPE  C316 5151   4.387   0.497   1.313
   40DOPE  H16X 5152   4.474   0.444   1.359
   40DOPE  H16Y 5153   4.384   0.485   1.202
   40DOPE  C317 5154   4.389   0.646   1.346
   40DOPE  H17X 5155   4.356   0.663   1.451
   40DOPE  H17Y 5156   4.323   0.696   1.271
   40DOPE  C318 5157   4.528   0.705   1.328
   40DOPE  H18X 5158   4.608   0.646   1.378
   40DOPE  H18Y 5159   4.551   0.690   1.220
   40DOPE  H18Z 5160   4.537   0.809   1.367
   41DOPE     N 5161   1.075   5.515   5.000
   41DOPE   HN1 5162   0.976   5.485   4.994
   41DOPE   HN2 5163   1.123   5.467   5.078
   41DOPE   HN3 5164   1.084   5.619   5.001
   41DOPE   C12 5165   1.138   5.474   4.868
   41DOPE  H12A 5166   1.238   5.523   4.862
   41DOPE  H12B 5167   1.068   5.508   4.789
   41DOPE   C11 5168   1.148   5.322   4.859
   41DOPE  H11A 5169   1.220   5.288   4.936
   41DOPE  H11B 5170   1.194   5.306   4.759
   41DOPE     P 5171   1.010   5.124   4.938
   41DOPE   O13 5172   0.873   5.070   4.931
   41DOPE   O14 5173   1.078   5.135   5.069
   41DOPE   O11 5174   1.106   5.051   4.834
   41DOPE   O12 5175   1.015   5.270   4.873
   41DOPE    C1 5176   1.064   5.054   4.697
   41DOPE    HA 5177   1.158   5.043   4.641
   41DOPE    HB 5178   1.035   5.156   4.666
   41DOPE    C2 5179   0.957   4.952   4.655
   41DOPE    HS 5180   0.862   4.968   4.712
   41DOPE   O21 5181   1.007   4.819   4.676
   41DOPE   C21 5182   0.905   4.733   4.688
   41DOPE   O22 5183   0.788   4.764   4.687
   41DOPE   C22 5184   0.967   4.594   4.694
   41DOPE   H2R 5185   1.017   4.564   4.788
   41DOPE   H2S 5186   1.036   4.584   4.608
   41DOPE    C3 5187   0.912   4.972   4.510
   41DOPE    HX 5188   0.870   5.074   4.502
   41DOPE    HY 5189   0.825   4.904   4.498
   41DOPE   O31 5190   1.017   4.946   4.416
   41DOPE   C31 5191   1.004   4.852   4.323
   41DOPE   O32 5192   0.904   4.785   4.304
   41DOPE   C32 5193   1.138   4.824   4.255
   41DOPE   H2X 5194   1.111   4.778   4.158
   41DOPE   H2Y 5195   1.203   4.912   4.238
   41DOPE   C23 5196   0.860   4.486   4.673
   41DOPE   H3R 5197   0.817   4.488   4.572
   41DOPE   H3S 5198   0.773   4.495   4.742
   41DOPE   C24 5199   0.915   4.345   4.694
   41DOPE   H4R 5200   0.975   4.330   4.786
   41DOPE   H4S 5201   0.978   4.314   4.606
   41DOPE   C25 5202   0.813   4.231   4.703
   41DOPE   H5R 5203   0.800   4.190   4.601
   41DOPE   H5S 5204   0.713   4.277   4.720
   41DOPE   C26 5205   0.846   4.126   4.808
   41DOPE   H6R 5206   0.838   4.160   4.913
   41DOPE   H6S 5207   0.950   4.091   4.794
   41DOPE   C27 5208   0.755   4.002   4.804
   41DOPE   H7R 5209   0.653   4.032   4.833
   41DOPE   H7S 5210   0.791   3.928   4.879
   41DOPE   C28 5211   0.742   3.942   4.664
   41DOPE   H8R 5212   0.712   4.018   4.588
   41DOPE   H8S 5213   0.650   3.879   4.661
   41DOPE   C29 5214   0.867   3.866   4.628
   41DOPE   H9R 5215   0.892   3.800   4.712
   41DOPE  C210 5216   0.923   3.870   4.506
   41DOPE  H10R 5217   1.009   3.802   4.491
   41DOPE  C211 5218   0.897   3.967   4.395
   41DOPE  H11R 5219   0.796   4.014   4.398
   41DOPE  H11S 5220   0.909   3.915   4.297
   41DOPE  C212 5221   0.993   4.087   4.401
   41DOPE  H12R 5222   1.093   4.040   4.401
   41DOPE  H12S 5223   0.983   4.134   4.501
   41DOPE  C213 5224   0.966   4.190   4.291
   41DOPE  H13R 5225   0.968   4.137   4.193
   41DOPE  H13S 5226   1.062   4.247   4.295
   41DOPE  C214 5227   0.842   4.277   4.298
   41DOPE  H14R 5228   0.801   4.300   4.399
   41DOPE  H14S 5229   0.759   4.225   4.245
   41DOPE  C215 5230   0.853   4.422   4.249
   41DOPE  H15R 5231   0.919   4.480   4.317
   41DOPE  H15S 5232   0.753   4.470   4.245
   41DOPE  C216 5233   0.919   4.442   4.112
   41DOPE  H16R 5234   0.989   4.358   4.095
   41DOPE  H16S 5235   0.970   4.540   4.099
   41DOPE  C217 5236   0.827   4.423   3.991
   41DOPE  H17R 5237   0.796   4.316   3.991
   41DOPE  H17S 5238   0.883   4.453   3.900
   41DOPE  C218 5239   0.700   4.508   3.988
   41DOPE  H18R 5240   0.657   4.500   3.886
   41DOPE  H18S 5241   0.727   4.613   4.011
   41DOPE  H18T 5242   0.632   4.471   4.068
   41DOPE   C33 5243   1.206   4.735   4.359
   41DOPE   H3X 5244   1.249   4.802   4.436
   41DOPE   H3Y 5245   1.137   4.658   4.400
   41DOPE   C34 5246   1.324   4.663   4.291
   41DOPE   H4X 5247   1.378   4.623   4.379
   41DOPE   H4Y 5248   1.392   4.725   4.230
   41DOPE   C35 5249   1.277   4.553   4.196
   41DOPE   H5X 5250   1.204   4.588   4.118
   41DOPE   H5Y 5251   1.222   4.493   4.273
   41DOPE   C36 5252   1.391   4.475   4.133
   41DOPE   H6X 5253   1.461   4.542   4.078
   41DOPE   H6Y 5254   1.438   4.421   4.218
   41DOPE   C37 5255   1.351   4.362   4.038
   41DOPE   H7X 5256   1.273   4.302   4.090
   41DOPE   H7Y 5257   1.303   4.412   3.953
   41DOPE   C38 5258   1.470   4.271   4.009
   41DOPE   H8X 5259   1.518   4.225   4.098
   41DOPE   H8Y 5260   1.427   4.189   3.948
   41DOPE   C39 5261   1.585   4.336   3.936
   41DOPE   H9X 5262   1.622   4.427   3.985
   41DOPE  C310 5263   1.635   4.294   3.819
   41DOPE  H10X 5264   1.727   4.345   3.789
   41DOPE  C311 5265   1.592   4.193   3.716
   41DOPE  H11X 5266   1.501   4.139   3.747
   41DOPE  H11Y 5267   1.555   4.242   3.622
   41DOPE  C312 5268   1.699   4.089   3.681
   41DOPE  H12X 5269   1.786   4.145   3.642
   41DOPE  H12Y 5270   1.651   4.032   3.598
   41DOPE  C313 5271   1.744   3.992   3.791
   41DOPE  H13X 5272   1.804   3.911   3.745
   41DOPE  H13Y 5273   1.818   4.053   3.847
   41DOPE  C314 5274   1.640   3.926   3.881
   41DOPE  H14X 5275   1.595   4.001   3.951
   41DOPE  H14Y 5276   1.689   3.861   3.956
   41DOPE  C315 5277   1.528   3.867   3.795
   41DOPE  H15X 5278   1.475   3.945   3.736
   41DOPE  H15Y 5279   1.553   3.786   3.724
   41DOPE  C316 5280   1.424   3.800   3.885
   41DOPE  H16X 5281   1.352   3.749   3.818
   41DOPE  H16Y 5282   1.486   3.728   3.943
   41DOPE  C317 5283   1.352   3.892   3.983
   41DOPE  H17X 5284   1.319   3.985   3.933
   41DOPE  H17Y 5285   1.424   3.911   4.067
   41DOPE  C318 5286   1.230   3.824   4.044
   41DOPE  H18X 5287   1.165   3.776   3.969
   41DOPE  H18Y 5288   1.272   3.737   4.099
   41DOPE  H18Z 5289   1.167   3.893   4.104
   42DOPE     N 5290   1.847   5.966   1.744
   42DOPE   HN1 5291   1.901   6.047   1.779
   42DOPE   HN2 5292   1.910   5.899   1.695
   42DOPE   HN3 5293   1.764   5.997   1.688
   42DOPE   C12 5294   1.785   5.901   1.866
   42DOPE  H12A 5295   1.710   5.826   1.830
   42DOPE  H12B 5296   1.741   5.982   1.926
   42DOPE   C11 5297   1.895   5.835   1.951
   42DOPE  H11A 5298   1.937   5.751   1.892
   42DOPE  H11B 5299   1.837   5.792   2.036
   42DOPE     P 5300   2.136   5.884   2.008
   42DOPE   O13 5301   2.221   5.991   2.064
   42DOPE   O14 5302   2.176   5.817   1.882
   42DOPE   O11 5303   2.104   5.774   2.119
   42DOPE   O12 5304   1.988   5.938   1.987
   42DOPE    C1 5305   2.042   5.822   2.239
   42DOPE    HA 5306   1.988   5.734   2.278
   42DOPE    HB 5307   1.956   5.888   2.216
   42DOPE    C2 5308   2.135   5.885   2.344
   42DOPE    HS 5309   2.185   5.976   2.303
   42DOPE   O21 5310   2.231   5.788   2.388
   42DOPE   C21 5311   2.338   5.850   2.438
   42DOPE   O22 5312   2.354   5.970   2.441
   42DOPE   C22 5313   2.427   5.740   2.496
   42DOPE   H2R 5314   2.484   5.677   2.424
   42DOPE   H2S 5315   2.365   5.678   2.563
   42DOPE    C3 5316   2.056   5.943   2.463
   42DOPE    HX 5317   1.988   6.020   2.423
   42DOPE    HY 5318   2.132   5.999   2.522
   42DOPE   O31 5319   1.990   5.841   2.538
   42DOPE   C31 5320   2.016   5.824   2.668
   42DOPE   O32 5321   2.093   5.892   2.734
   42DOPE   C32 5322   1.955   5.693   2.718
   42DOPE   H2X 5323   1.948   5.707   2.828
   42DOPE   H2Y 5324   1.856   5.667   2.677
   42DOPE   C23 5325   2.536   5.800   2.585
   42DOPE   H3R 5326   2.495   5.847   2.677
   42DOPE   H3S 5327   2.596   5.881   2.536
   42DOPE   C24 5328   2.637   5.695   2.633
   42DOPE   H4R 5329   2.677   5.629   2.554
   42DOPE   H4S 5330   2.592   5.631   2.713
   42DOPE   C25 5331   2.764   5.747   2.700
   42DOPE   H5R 5332   2.746   5.750   2.810
   42DOPE   H5S 5333   2.772   5.856   2.678
   42DOPE   C26 5334   2.891   5.672   2.661
   42DOPE   H6R 5335   2.923   5.685   2.556
   42DOPE   H6S 5336   2.874   5.562   2.675
   42DOPE   C27 5337   3.015   5.710   2.744
   42DOPE   H7R 5338   3.043   5.814   2.719
   42DOPE   H7S 5339   3.100   5.644   2.713
   42DOPE   C28 5340   2.990   5.707   2.894
   42DOPE   H8R 5341   2.902   5.767   2.923
   42DOPE   H8S 5342   3.069   5.769   2.943
   42DOPE   C29 5343   2.986   5.565   2.944
   42DOPE   H9R 5344   3.074   5.512   2.904
   42DOPE  C210 5345   2.898   5.522   3.036
   42DOPE  H10R 5346   2.913   5.418   3.070
   42DOPE  C211 5347   2.772   5.589   3.083
   42DOPE  H11R 5348   2.773   5.699   3.072
   42DOPE  H11S 5349   2.756   5.564   3.190
   42DOPE  C212 5350   2.651   5.545   3.000
   42DOPE  H12R 5351   2.652   5.434   3.009
   42DOPE  H12S 5352   2.672   5.565   2.894
   42DOPE  C213 5353   2.521   5.614   3.044
   42DOPE  H13R 5354   2.509   5.598   3.153
   42DOPE  H13S 5355   2.447   5.546   2.996
   42DOPE  C214 5356   2.501   5.761   3.012
   42DOPE  H14R 5357   2.552   5.801   2.921
   42DOPE  H14S 5358   2.541   5.821   3.097
   42DOPE  C215 5359   2.360   5.808   2.976
   42DOPE  H15R 5360   2.329   5.764   2.879
   42DOPE  H15S 5361   2.354   5.918   2.970
   42DOPE  C216 5362   2.248   5.762   3.071
   42DOPE  H16R 5363   2.279   5.666   3.118
   42DOPE  H16S 5364   2.148   5.752   3.023
   42DOPE  C217 5365   2.228   5.847   3.197
   42DOPE  H17R 5366   2.321   5.836   3.257
   42DOPE  H17S 5367   2.137   5.811   3.249
   42DOPE  C218 5368   2.205   5.996   3.175
   42DOPE  H18R 5369   2.171   6.039   3.272
   42DOPE  H18S 5370   2.127   6.010   3.097
   42DOPE  H18T 5371   2.300   6.041   3.138
   42DOPE   C33 5372   2.057   5.591   2.666
   42DOPE   H3X 5373   2.031   5.572   2.560
   42DOPE   H3Y 5374   2.161   5.624   2.683
   42DOPE   C34 5375   2.035   5.459   2.743
   42DOPE   H4X 5376   2.094   5.388   2.681
   42DOPE   H4Y 5377   1.930   5.422   2.751
   42DOPE   C35 5378   2.084   5.467   2.887
   42DOPE   H5X 5379   2.040   5.552   2.945
   42DOPE   H5Y 5380   2.190   5.491   2.862
   42DOPE   C36 5381   2.071   5.336   2.963
   42DOPE   H6X 5382   1.966   5.300   2.963
   42DOPE   H6Y 5383   2.142   5.267   2.912
   42DOPE   C37 5384   2.121   5.336   3.107
   42DOPE   H7X 5385   2.221   5.383   3.106
   42DOPE   H7Y 5386   2.053   5.405   3.161
   42DOPE   C38 5387   2.134   5.193   3.160
   42DOPE   H8X 5388   2.201   5.127   3.101
   42DOPE   H8Y 5389   2.179   5.207   3.261
   42DOPE   C39 5390   2.005   5.116   3.170
   42DOPE   H9X 5391   1.949   5.112   3.076
   42DOPE  C310 5392   1.957   5.061   3.282
   42DOPE  H10X 5393   1.870   4.996   3.267
   42DOPE  C311 5394   1.994   5.068   3.428
   42DOPE  H11X 5395   2.083   5.132   3.444
   42DOPE  H11Y 5396   1.919   5.127   3.487
   42DOPE  C312 5397   2.018   4.933   3.495
   42DOPE  H12X 5398   1.925   4.875   3.484
   42DOPE  H12Y 5399   2.035   4.961   3.601
   42DOPE  C313 5400   2.137   4.849   3.446
   42DOPE  H13X 5401   2.154   4.765   3.517
   42DOPE  H13Y 5402   2.095   4.799   3.355
   42DOPE  C314 5403   2.273   4.915   3.420
   42DOPE  H14X 5404   2.268   4.980   3.329
   42DOPE  H14Y 5405   2.345   4.841   3.383
   42DOPE  C315 5406   2.310   5.002   3.541
   42DOPE  H15X 5407   2.236   5.084   3.558
   42DOPE  H15Y 5408   2.326   4.953   3.638
   42DOPE  C316 5409   2.446   5.068   3.516
   42DOPE  H16X 5410   2.473   5.119   3.610
   42DOPE  H16Y 5411   2.511   4.980   3.495
   42DOPE  C317 5412   2.453   5.163   3.397
   42DOPE  H17X 5413   2.365   5.232   3.396
   42DOPE  H17Y 5414   2.459   5.099   3.305
   42DOPE  C318 5415   2.580   5.247   3.400
   42DOPE  H18X 5416   2.598   5.295   3.498
   42DOPE  H18Y 5417   2.662   5.172   3.393
   42DOPE  H18Z 5418   2.580   5.328   3.324
   43DOPE     N 5419   5.973   5.767   0.979
   43DOPE   HN1 5420   5.939   5.767   0.880
   43DOPE   HN2 5421   5.893   5.773   1.045
   43DOPE   HN3 5422   6.047   5.840   0.993
   43DOPE   C12 5423   6.047   5.636   0.998
   43DOPE  H12A 5424   6.102   5.643   1.095
   43DOPE  H12B 5425   6.113   5.625   0.911
   43DOPE   C11 5426   5.947   5.519   0.996
   43DOPE  H11A 5427   5.883   5.529   1.085
   43DOPE  H11B 5428   6.013   5.431   1.010
   43DOPE     P 5429   5.731   5.465   0.876
   43DOPE   O13 5430   5.675   5.455   0.740
   43DOPE   O14 5431   5.659   5.543   0.980
   43DOPE   O11 5432   5.768   5.321   0.934
   43DOPE   O12 5433   5.879   5.524   0.870
   43DOPE    C1 5434   5.857   5.243   0.854
   43DOPE    HA 5435   5.904   5.174   0.927
   43DOPE    HB 5436   5.946   5.302   0.823
   43DOPE    C2 5437   5.797   5.169   0.734
   43DOPE    HS 5438   5.753   5.241   0.660
   43DOPE   O21 5439   5.697   5.076   0.780
   43DOPE   C21 5440   5.612   5.047   0.681
   43DOPE   O22 5441   5.614   5.098   0.571
   43DOPE   C22 5442   5.520   4.938   0.734
   43DOPE   H2R 5443   5.442   4.967   0.808
   43DOPE   H2S 5444   5.584   4.857   0.774
   43DOPE    C3 5445   5.904   5.098   0.650
   43DOPE    HX 5446   5.974   5.176   0.613
   43DOPE    HY 5447   5.849   5.063   0.559
   43DOPE   O31 5448   5.968   4.992   0.722
   43DOPE   C31 5449   5.965   4.867   0.676
   43DOPE   O32 5450   5.913   4.831   0.571
   43DOPE   C32 5451   6.014   4.770   0.783
   43DOPE   H2X 5452   6.045   4.679   0.726
   43DOPE   H2Y 5453   6.099   4.804   0.845
   43DOPE   C23 5454   5.441   4.874   0.620
   43DOPE   H3R 5455   5.505   4.818   0.549
   43DOPE   H3S 5456   5.385   4.947   0.557
   43DOPE   C24 5457   5.336   4.774   0.670
   43DOPE   H4R 5458   5.273   4.809   0.754
   43DOPE   H4S 5459   5.386   4.679   0.703
   43DOPE   C25 5460   5.234   4.724   0.568
   43DOPE   H5R 5461   5.273   4.630   0.524
   43DOPE   H5S 5462   5.237   4.792   0.481
   43DOPE   C26 5463   5.092   4.710   0.624
   43DOPE   H6R 5464   5.042   4.806   0.650
   43DOPE   H6S 5465   5.095   4.651   0.718
   43DOPE   C27 5466   4.993   4.642   0.529
   43DOPE   H7R 5467   4.976   4.707   0.442
   43DOPE   H7S 5468   4.895   4.630   0.581
   43DOPE   C28 5469   5.045   4.510   0.473
   43DOPE   H8R 5470   5.146   4.521   0.427
   43DOPE   H8S 5471   4.988   4.486   0.381
   43DOPE   C29 5472   5.038   4.402   0.577
   43DOPE   H9R 5473   4.938   4.404   0.622
   43DOPE  C210 5474   5.135   4.310   0.595
   43DOPE  H10R 5475   5.112   4.231   0.669
   43DOPE  C211 5476   5.276   4.312   0.544
   43DOPE  H11R 5477   5.289   4.372   0.452
   43DOPE  H11S 5478   5.308   4.208   0.524
   43DOPE  C212 5479   5.371   4.378   0.644
   43DOPE  H12R 5480   5.356   4.320   0.737
   43DOPE  H12S 5481   5.334   4.480   0.667
   43DOPE  C213 5482   5.515   4.385   0.593
   43DOPE  H13R 5483   5.546   4.282   0.563
   43DOPE  H13S 5484   5.569   4.405   0.689
   43DOPE  C214 5485   5.551   4.482   0.481
   43DOPE  H14R 5486   5.490   4.575   0.473
   43DOPE  H14S 5487   5.536   4.430   0.384
   43DOPE  C215 5488   5.688   4.550   0.486
   43DOPE  H15R 5489   5.692   4.619   0.572
   43DOPE  H15S 5490   5.708   4.606   0.392
   43DOPE  C216 5491   5.808   4.457   0.510
   43DOPE  H16R 5492   5.773   4.369   0.568
   43DOPE  H16S 5493   5.894   4.505   0.561
   43DOPE  C217 5494   5.863   4.386   0.386
   43DOPE  H17R 5495   5.783   4.318   0.350
   43DOPE  H17S 5496   5.956   4.333   0.415
   43DOPE  C218 5497   5.903   4.475   0.269
   43DOPE  H18R 5498   5.961   4.413   0.198
   43DOPE  H18S 5499   5.966   4.559   0.307
   43DOPE  H18T 5500   5.811   4.518   0.225
   43DOPE   C33 5501   5.891   4.758   0.873
   43DOPE   H3X 5502   5.892   4.847   0.940
   43DOPE   H3Y 5503   5.797   4.748   0.815
   43DOPE   C34 5504   5.907   4.633   0.961
   43DOPE   H4X 5505   5.828   4.650   1.037
   43DOPE   H4Y 5506   6.005   4.620   1.013
   43DOPE   C35 5507   5.889   4.504   0.883
   43DOPE   H5X 5508   5.954   4.495   0.793
   43DOPE   H5Y 5509   5.784   4.526   0.849
   43DOPE   C36 5510   5.897   4.379   0.969
   43DOPE   H6X 5511   5.993   4.374   1.023
   43DOPE   H6Y 5512   5.807   4.386   1.036
   43DOPE   C37 5513   5.876   4.246   0.897
   43DOPE   H7X 5514   5.785   4.257   0.834
   43DOPE   H7Y 5515   5.962   4.237   0.829
   43DOPE   C38 5516   5.852   4.133   0.997
   43DOPE   H8X 5517   5.766   4.148   1.066
   43DOPE   H8Y 5518   5.830   4.045   0.933
   43DOPE   C39 5519   5.968   4.103   1.089
   43DOPE   H9X 5520   6.004   4.191   1.144
   43DOPE  C310 5521   6.028   3.984   1.100
   43DOPE  H10X 5522   6.100   3.977   1.183
   43DOPE  C311 5523   6.021   3.854   1.024
   43DOPE  H11X 5524   5.947   3.859   0.942
   43DOPE  H11Y 5525   6.113   3.836   0.964
   43DOPE  C312 5526   5.990   3.731   1.110
   43DOPE  H12X 5527   6.071   3.724   1.185
   43DOPE  H12Y 5528   5.999   3.648   1.037
   43DOPE  C313 5529   5.854   3.724   1.179
   43DOPE  H13X 5530   5.838   3.622   1.219
   43DOPE  H13Y 5531   5.870   3.786   1.270
   43DOPE  C314 5532   5.727   3.763   1.102
   43DOPE  H14X 5533   5.724   3.873   1.084
   43DOPE  H14Y 5534   5.638   3.754   1.167
   43DOPE  C315 5535   5.726   3.691   0.967
   43DOPE  H15X 5536   5.813   3.721   0.903
   43DOPE  H15Y 5537   5.723   3.581   0.965
   43DOPE  C316 5538   5.599   3.728   0.890
   43DOPE  H16X 5539   5.598   3.665   0.799
   43DOPE  H16Y 5540   5.519   3.700   0.962
   43DOPE  C317 5541   5.584   3.876   0.855
   43DOPE  H17X 5542   5.679   3.917   0.814
   43DOPE  H17Y 5543   5.551   3.928   0.949
   43DOPE  C318 5544   5.473   3.898   0.753
   43DOPE  H18X 5545   5.481   3.830   0.665
   43DOPE  H18Y 5546   5.381   3.862   0.804
   43DOPE  H18Z 5547   5.470   4.002   0.713
   44DOPE     N 5548   2.099   4.051   3.938
   44DOPE   HN1 5549   2.159   4.035   4.020
   44DOPE   HN2 5550   2.095   4.153   3.915
   44DOPE   HN3 5551   2.005   4.006   3.949
   44DOPE   C12 5552   2.162   3.975   3.824
   44DOPE  H12A 5553   2.089   3.973   3.739
   44DOPE  H12B 5554   2.186   3.874   3.863
   44DOPE   C11 5555   2.295   4.041   3.783
   44DOPE  H11A 5556   2.270   4.141   3.741
   44DOPE  H11B 5557   2.331   3.976   3.701
   44DOPE     P 5558   2.481   4.165   3.902
   44DOPE   O13 5559   2.577   4.149   4.013
   44DOPE   O14 5560   2.400   4.288   3.891
   44DOPE   O11 5561   2.552   4.136   3.762
   44DOPE   O12 5562   2.378   4.043   3.899
   44DOPE    C1 5563   2.615   4.007   3.748
   44DOPE    HA 5564   2.615   3.989   3.640
   44DOPE    HB 5565   2.547   3.926   3.781
   44DOPE    C2 5566   2.754   3.992   3.811
   44DOPE    HS 5567   2.751   4.008   3.921
   44DOPE   O21 5568   2.845   4.085   3.749
   44DOPE   C21 5569   2.948   4.108   3.830
   44DOPE   O22 5570   2.961   4.063   3.942
   44DOPE   C22 5571   3.046   4.194   3.750
   44DOPE   H2R 5572   3.020   4.301   3.735
   44DOPE   H2S 5573   3.065   4.144   3.654
   44DOPE    C3 5574   2.807   3.848   3.800
   44DOPE    HX 5575   2.735   3.783   3.854
   44DOPE    HY 5576   2.899   3.848   3.862
   44DOPE   O31 5577   2.829   3.809   3.665
   44DOPE   C31 5578   2.950   3.770   3.624
   44DOPE   O32 5579   3.049   3.760   3.696
   44DOPE   C32 5580   2.955   3.760   3.472
   44DOPE   H2X 5581   3.041   3.692   3.451
   44DOPE   H2Y 5582   2.864   3.721   3.422
   44DOPE   C23 5583   3.182   4.200   3.820
   44DOPE   H3R 5584   3.234   4.102   3.821
   44DOPE   H3S 5585   3.178   4.231   3.927
   44DOPE   C24 5586   3.279   4.298   3.752
   44DOPE   H4R 5587   3.237   4.398   3.729
   44DOPE   H4S 5588   3.318   4.254   3.656
   44DOPE   C25 5589   3.408   4.331   3.827
   44DOPE   H5R 5590   3.486   4.261   3.793
   44DOPE   H5S 5591   3.394   4.299   3.932
   44DOPE   C26 5592   3.449   4.478   3.818
   44DOPE   H6R 5593   3.382   4.549   3.871
   44DOPE   H6S 5594   3.450   4.510   3.711
   44DOPE   C27 5595   3.588   4.509   3.876
   44DOPE   H7R 5596   3.585   4.494   3.985
   44DOPE   H7S 5597   3.611   4.616   3.858
   44DOPE   C28 5598   3.696   4.415   3.823
   44DOPE   H8R 5599   3.669   4.308   3.836
   44DOPE   H8S 5600   3.782   4.419   3.894
   44DOPE   C29 5601   3.734   4.452   3.682
   44DOPE   H9R 5602   3.751   4.561   3.679
   44DOPE  C210 5603   3.758   4.362   3.586
   44DOPE  H10R 5604   3.793   4.403   3.490
   44DOPE  C211 5605   3.724   4.216   3.586
   44DOPE  H11R 5606   3.716   4.171   3.687
   44DOPE  H11S 5607   3.802   4.161   3.528
   44DOPE  C212 5608   3.586   4.190   3.523
   44DOPE  H12R 5609   3.593   4.237   3.423
   44DOPE  H12S 5610   3.511   4.250   3.578
   44DOPE  C213 5611   3.547   4.042   3.524
   44DOPE  H13R 5612   3.629   3.984   3.476
   44DOPE  H13S 5613   3.465   4.043   3.450
   44DOPE  C214 5614   3.511   3.975   3.656
   44DOPE  H14R 5615   3.466   4.040   3.736
   44DOPE  H14S 5616   3.603   3.934   3.702
   44DOPE  C215 5617   3.400   3.869   3.654
   44DOPE  H15R 5618   3.303   3.917   3.631
   44DOPE  H15S 5619   3.393   3.817   3.752
   44DOPE  C216 5620   3.412   3.761   3.546
   44DOPE  H16R 5621   3.468   3.804   3.461
   44DOPE  H16S 5622   3.316   3.717   3.513
   44DOPE  C217 5623   3.505   3.644   3.580
   44DOPE  H17R 5624   3.608   3.685   3.589
   44DOPE  H17S 5625   3.494   3.567   3.501
   44DOPE  C218 5626   3.474   3.569   3.710
   44DOPE  H18R 5627   3.534   3.475   3.709
   44DOPE  H18S 5628   3.366   3.546   3.714
   44DOPE  H18T 5629   3.499   3.635   3.795
   44DOPE   C33 5630   2.971   3.907   3.433
   44DOPE   H3X 5631   2.869   3.952   3.436
   44DOPE   H3Y 5632   3.044   3.960   3.497
   44DOPE   C34 5633   3.020   3.914   3.287
   44DOPE   H4X 5634   3.003   4.021   3.264
   44DOPE   H4Y 5635   2.966   3.850   3.213
   44DOPE   C35 5636   3.166   3.872   3.274
   44DOPE   H5X 5637   3.189   3.771   3.316
   44DOPE   H5Y 5638   3.207   3.951   3.341
   44DOPE   C36 5639   3.219   3.885   3.132
   44DOPE   H6X 5640   3.158   3.825   3.060
   44DOPE   H6Y 5641   3.218   3.994   3.111
   44DOPE   C37 5642   3.366   3.847   3.112
   44DOPE   H7X 5643   3.424   3.899   3.191
   44DOPE   H7Y 5644   3.371   3.739   3.132
   44DOPE   C38 5645   3.416   3.896   2.975
   44DOPE   H8X 5646   3.406   4.005   2.957
   44DOPE   H8Y 5647   3.524   3.871   2.977
   44DOPE   C39 5648   3.349   3.833   2.856
   44DOPE   H9X 5649   3.240   3.841   2.857
   44DOPE  C310 5650   3.413   3.766   2.759
   44DOPE  H10X 5651   3.350   3.741   2.673
   44DOPE  C311 5652   3.553   3.715   2.740
   44DOPE  H11X 5653   3.618   3.743   2.825
   44DOPE  H11Y 5654   3.558   3.604   2.747
   44DOPE  C312 5655   3.621   3.761   2.611
   44DOPE  H12X 5656   3.558   3.725   2.527
   44DOPE  H12Y 5657   3.717   3.706   2.612
   44DOPE  C313 5658   3.648   3.911   2.594
   44DOPE  H13X 5659   3.716   3.926   2.506
   44DOPE  H13Y 5660   3.550   3.949   2.558
   44DOPE  C314 5661   3.706   3.992   2.710
   44DOPE  H14X 5662   3.630   4.005   2.791
   44DOPE  H14Y 5663   3.718   4.098   2.681
   44DOPE  C315 5664   3.827   3.918   2.768
   44DOPE  H15X 5665   3.799   3.818   2.809
   44DOPE  H15Y 5666   3.915   3.902   2.704
   44DOPE  C316 5667   3.886   3.998   2.884
   44DOPE  H16X 5668   3.979   3.947   2.914
   44DOPE  H16Y 5669   3.905   4.097   2.836
   44DOPE  C317 5670   3.793   4.020   3.003
   44DOPE  H17X 5671   3.742   3.925   3.032
   44DOPE  H17Y 5672   3.721   4.101   2.974
   44DOPE  C318 5673   3.869   4.072   3.124
   44DOPE  H18X 5674   3.960   4.014   3.147
   44DOPE  H18Y 5675   3.910   4.170   3.091
   44DOPE  H18Z 5676   3.808   4.074   3.218
   45DOPE     N 5677   5.101   4.125   3.426
   45DOPE   HN1 5678   5.164   4.155   3.349
   45DOPE   HN2 5679   5.010   4.175   3.420
   45DOPE   HN3 5680   5.149   4.132   3.519
   45DOPE   C12 5681   5.080   3.977   3.407
   45DOPE  H12A 5682   5.031   3.938   3.499
   45DOPE  H12B 5683   5.180   3.933   3.389
   45DOPE   C11 5684   4.996   3.951   3.281
   45DOPE  H11A 5685   4.895   3.992   3.301
   45DOPE  H11B 5686   4.988   3.840   3.279
   45DOPE     P 5687   4.969   4.059   3.054
   45DOPE   O13 5688   5.049   4.099   2.936
   45DOPE   O14 5689   4.874   4.155   3.114
   45DOPE   O11 5690   4.895   3.920   3.028
   45DOPE   O12 5691   5.065   4.009   3.171
   45DOPE    C1 5692   4.979   3.809   2.991
   45DOPE    HA 5693   4.921   3.721   3.022
   45DOPE    HB 5694   5.066   3.801   3.059
   45DOPE    C2 5695   5.023   3.802   2.844
   45DOPE    HS 5696   5.084   3.892   2.816
   45DOPE   O21 5697   4.907   3.791   2.759
   45DOPE   C21 5698   4.936   3.832   2.636
   45DOPE   O22 5699   5.043   3.879   2.601
   45DOPE   C22 5700   4.813   3.802   2.551
   45DOPE   H2R 5701   4.724   3.868   2.563
   45DOPE   H2S 5702   4.786   3.696   2.566
   45DOPE    C3 5703   5.121   3.687   2.818
   45DOPE    HX 5704   5.210   3.705   2.882
   45DOPE    HY 5705   5.157   3.703   2.714
   45DOPE   O31 5706   5.060   3.559   2.838
   45DOPE   C31 5707   5.056   3.469   2.740
   45DOPE   O32 5708   5.104   3.484   2.629
   45DOPE   C32 5709   4.963   3.354   2.777
   45DOPE   H2X 5710   4.995   3.270   2.711
   45DOPE   H2Y 5711   4.965   3.321   2.883
   45DOPE   C23 5712   4.846   3.814   2.402
   45DOPE   H3R 5713   4.917   3.737   2.367
   45DOPE   H3S 5714   4.893   3.912   2.373
   45DOPE   C24 5715   4.722   3.800   2.313
   45DOPE   H4R 5716   4.635   3.860   2.343
   45DOPE   H4S 5717   4.690   3.693   2.308
   45DOPE   C25 5718   4.738   3.836   2.165
   45DOPE   H5R 5719   4.764   3.744   2.110
   45DOPE   H5S 5720   4.833   3.894   2.155
   45DOPE   C26 5721   4.619   3.912   2.106
   45DOPE   H6R 5722   4.605   4.015   2.145
   45DOPE   H6S 5723   4.526   3.856   2.129
   45DOPE   C27 5724   4.626   3.931   1.954
   45DOPE   H7R 5725   4.709   4.000   1.930
   45DOPE   H7S 5726   4.532   3.980   1.920
   45DOPE   C28 5727   4.655   3.802   1.878
   45DOPE   H8R 5728   4.746   3.750   1.917
   45DOPE   H8S 5729   4.694   3.829   1.778
   45DOPE   C29 5730   4.533   3.715   1.874
   45DOPE   H9R 5731   4.448   3.776   1.842
   45DOPE  C210 5732   4.536   3.582   1.890
   45DOPE  H10R 5733   4.440   3.529   1.875
   45DOPE  C211 5734   4.648   3.498   1.945
   45DOPE  H11R 5735   4.748   3.543   1.933
   45DOPE  H11S 5736   4.647   3.398   1.894
   45DOPE  C212 5737   4.635   3.478   2.097
   45DOPE  H12R 5738   4.533   3.435   2.109
   45DOPE  H12S 5739   4.630   3.578   2.145
   45DOPE  C213 5740   4.749   3.395   2.156
   45DOPE  H13R 5741   4.756   3.300   2.099
   45DOPE  H13S 5742   4.704   3.368   2.254
   45DOPE  C214 5743   4.888   3.457   2.166
   45DOPE  H14R 5744   4.894   3.567   2.178
   45DOPE  H14S 5745   4.944   3.435   2.072
   45DOPE  C215 5746   4.973   3.420   2.288
   45DOPE  H15R 5747   4.928   3.463   2.380
   45DOPE  H15S 5748   5.077   3.458   2.277
   45DOPE  C216 5749   4.983   3.271   2.322
   45DOPE  H16R 5750   4.891   3.221   2.285
   45DOPE  H16S 5751   5.000   3.248   2.429
   45DOPE  C217 5752   5.088   3.192   2.243
   45DOPE  H17R 5753   5.056   3.194   2.136
   45DOPE  H17S 5754   5.093   3.090   2.285
   45DOPE  C218 5755   5.231   3.245   2.248
   45DOPE  H18R 5756   5.297   3.166   2.207
   45DOPE  H18S 5757   5.258   3.265   2.355
   45DOPE  H18T 5758   5.235   3.341   2.192
   45DOPE   C33 5759   4.825   3.416   2.750
   45DOPE   H3X 5760   4.800   3.477   2.839
   45DOPE   H3Y 5761   4.823   3.473   2.655
   45DOPE   C34 5762   4.722   3.303   2.740
   45DOPE   H4X 5763   4.627   3.359   2.746
   45DOPE   H4Y 5764   4.725   3.226   2.821
   45DOPE   C35 5765   4.736   3.223   2.611
   45DOPE   H5X 5766   4.838   3.181   2.593
   45DOPE   H5Y 5767   4.718   3.309   2.542
   45DOPE   C36 5768   4.630   3.114   2.596
   45DOPE   H6X 5769   4.632   3.044   2.682
   45DOPE   H6Y 5770   4.534   3.171   2.585
   45DOPE   C37 5771   4.636   3.032   2.467
   45DOPE   H7X 5772   4.646   3.105   2.383
   45DOPE   H7Y 5773   4.730   2.976   2.473
   45DOPE   C38 5774   4.507   2.952   2.447
   45DOPE   H8X 5775   4.413   3.013   2.445
   45DOPE   H8Y 5776   4.520   2.905   2.348
   45DOPE   C39 5777   4.480   2.848   2.553
   45DOPE   H9X 5778   4.481   2.886   2.655
   45DOPE  C310 5779   4.462   2.717   2.528
   45DOPE  H10X 5780   4.428   2.659   2.614
   45DOPE  C311 5781   4.480   2.629   2.407
   45DOPE  H11X 5782   4.511   2.687   2.318
   45DOPE  H11Y 5783   4.568   2.561   2.417
   45DOPE  C312 5784   4.356   2.547   2.369
   45DOPE  H12X 5785   4.332   2.484   2.456
   45DOPE  H12Y 5786   4.393   2.484   2.285
   45DOPE  C313 5787   4.231   2.623   2.325
   45DOPE  H13X 5788   4.158   2.551   2.281
   45DOPE  H13Y 5789   4.184   2.652   2.422
   45DOPE  C314 5790   4.243   2.740   2.226
   45DOPE  H14X 5791   4.290   2.828   2.276
   45DOPE  H14Y 5792   4.143   2.785   2.207
   45DOPE  C315 5793   4.329   2.698   2.108
   45DOPE  H15X 5794   4.433   2.671   2.139
   45DOPE  H15Y 5795   4.293   2.616   2.043
   45DOPE  C316 5796   4.341   2.814   2.009
   45DOPE  H16X 5797   4.394   2.774   1.920
   45DOPE  H16Y 5798   4.234   2.838   1.987
   45DOPE  C317 5799   4.408   2.940   2.062
   45DOPE  H17X 5800   4.501   2.914   2.118
   45DOPE  H17Y 5801   4.333   2.992   2.126
   45DOPE  C318 5802   4.444   3.036   1.950
   45DOPE  H18X 5803   4.497   2.987   1.866
   45DOPE  H18Y 5804   4.346   3.063   1.905
   45DOPE  H18Z 5805   4.508   3.121   1.984
   46DOPE     N 5806   4.874   0.474   4.722
   46DOPE   HN1 5807   4.903   0.541   4.648
   46DOPE   HN2 5808   4.890   0.515   4.816
   46DOPE   HN3 5809   4.917   0.380   4.707
   46DOPE   C12 5810   4.726   0.450   4.700
   46DOPE  H12A 5811   4.696   0.363   4.764
   46DOPE  H12B 5812   4.713   0.430   4.592
   46DOPE   C11 5813   4.646   0.576   4.735
   46DOPE  H11A 5814   4.657   0.593   4.844
   46DOPE  H11B 5815   4.541   0.546   4.715
   46DOPE     P 5816   4.683   0.826   4.717
   46DOPE   O13 5817   4.717   0.930   4.618
   46DOPE   O14 5818   4.756   0.821   4.846
   46DOPE   O11 5819   4.526   0.823   4.745
   46DOPE   O12 5820   4.696   0.681   4.651
   46DOPE    C1 5821   4.442   0.805   4.630
   46DOPE    HA 5822   4.350   0.760   4.672
   46DOPE    HB 5823   4.477   0.720   4.568
   46DOPE    C2 5824   4.414   0.929   4.544
   46DOPE    HS 5825   4.509   0.969   4.501
   46DOPE   O21 5826   4.347   1.028   4.623
   46DOPE   C21 5827   4.365   1.149   4.569
   46DOPE   O22 5828   4.433   1.172   4.471
   46DOPE   C22 5829   4.279   1.245   4.650
   46DOPE   H2R 5830   4.315   1.273   4.752
   46DOPE   H2S 5831   4.177   1.204   4.654
   46DOPE    C3 5832   4.333   0.894   4.418
   46DOPE    HX 5833   4.392   0.822   4.360
   46DOPE    HY 5834   4.334   0.988   4.358
   46DOPE   O31 5835   4.201   0.849   4.450
   46DOPE   C31 5836   4.094   0.913   4.404
   46DOPE   O32 5837   4.096   1.010   4.329
   46DOPE   C32 5838   3.967   0.863   4.473
   46DOPE   H2X 5839   3.885   0.891   4.404
   46DOPE   H2Y 5840   3.963   0.755   4.495
   46DOPE   C23 5841   4.266   1.379   4.578
   46DOPE   H3R 5842   4.208   1.372   4.484
   46DOPE   H3S 5843   4.363   1.426   4.549
   46DOPE   C24 5844   4.193   1.484   4.663
   46DOPE   H4R 5845   4.228   1.494   4.767
   46DOPE   H4S 5846   4.083   1.462   4.666
   46DOPE   C25 5847   4.196   1.629   4.613
   46DOPE   H5R 5848   4.106   1.645   4.551
   46DOPE   H5S 5849   4.276   1.635   4.536
   46DOPE   C26 5850   4.214   1.733   4.723
   46DOPE   H6R 5851   4.314   1.732   4.772
   46DOPE   H6S 5852   4.139   1.715   4.803
   46DOPE   C27 5853   4.198   1.878   4.676
   46DOPE   H7R 5854   4.282   1.903   4.608
   46DOPE   H7S 5855   4.206   1.946   4.764
   46DOPE   C28 5856   4.070   1.901   4.596
   46DOPE   H8R 5857   4.060   1.829   4.512
   46DOPE   H8S 5858   4.084   1.994   4.536
   46DOPE   C29 5859   3.951   1.905   4.687
   46DOPE   H9R 5860   3.974   1.972   4.771
   46DOPE  C210 5861   3.834   1.847   4.657
   46DOPE  H10R 5862   3.752   1.866   4.729
   46DOPE  C211 5863   3.804   1.746   4.551
   46DOPE  H11R 5864   3.874   1.750   4.464
   46DOPE  H11S 5865   3.701   1.762   4.513
   46DOPE  C212 5866   3.818   1.603   4.603
   46DOPE  H12R 5867   3.750   1.600   4.690
   46DOPE  H12S 5868   3.920   1.591   4.645
   46DOPE  C213 5869   3.791   1.497   4.495
   46DOPE  H13R 5870   3.692   1.518   4.450
   46DOPE  H13S 5871   3.776   1.408   4.559
   46DOPE  C214 5872   3.894   1.476   4.384
   46DOPE  H14R 5873   4.001   1.499   4.409
   46DOPE  H14S 5874   3.869   1.544   4.300
   46DOPE  C215 5875   3.916   1.334   4.333
   46DOPE  H15R 5876   3.963   1.272   4.413
   46DOPE  H15S 5877   3.981   1.333   4.243
   46DOPE  C216 5878   3.790   1.254   4.299
   46DOPE  H16R 5879   3.706   1.293   4.361
   46DOPE  H16S 5880   3.799   1.144   4.310
   46DOPE  C217 5881   3.731   1.280   4.160
   46DOPE  H17R 5882   3.698   1.386   4.158
   46DOPE  H17S 5883   3.649   1.207   4.143
   46DOPE  C218 5884   3.826   1.260   4.042
   46DOPE  H18R 5885   3.764   1.259   3.949
   46DOPE  H18S 5886   3.878   1.162   4.053
   46DOPE  H18T 5887   3.902   1.340   4.044
   46DOPE   C33 5888   3.975   0.938   4.607
   46DOPE   H3X 5889   4.044   0.880   4.671
   46DOPE   H3Y 5890   4.004   1.044   4.594
   46DOPE   C34 5891   3.836   0.934   4.672
   46DOPE   H4X 5892   3.860   0.967   4.776
   46DOPE   H4Y 5893   3.785   0.835   4.676
   46DOPE   C35 5894   3.736   1.025   4.603
   46DOPE   H5X 5895   3.726   1.007   4.493
   46DOPE   H5Y 5896   3.794   1.120   4.619
   46DOPE   C36 5897   3.600   1.029   4.670
   46DOPE   H6X 5898   3.556   0.927   4.677
   46DOPE   H6Y 5899   3.619   1.077   4.769
   46DOPE   C37 5900   3.496   1.121   4.607
   46DOPE   H7X 5901   3.546   1.219   4.590
   46DOPE   H7Y 5902   3.475   1.077   4.508
   46DOPE   C38 5903   3.377   1.142   4.701
   46DOPE   H8X 5904   3.403   1.184   4.801
   46DOPE   H8Y 5905   3.315   1.217   4.648
   46DOPE   C39 5906   3.297   1.018   4.732
   46DOPE   H9X 5907   3.358   0.936   4.771
   46DOPE  C310 5908   3.166   1.004   4.711
   46DOPE  H10X 5909   3.122   0.914   4.754
   46DOPE  C311 5910   3.062   1.085   4.637
   46DOPE  H11X 5911   3.104   1.178   4.596
   46DOPE  H11Y 5912   3.029   1.036   4.543
   46DOPE  C312 5913   2.939   1.121   4.721
   46DOPE  H12X 5914   2.894   1.026   4.754
   46DOPE  H12Y 5915   2.873   1.171   4.647
   46DOPE  C313 5916   2.959   1.213   4.842
   46DOPE  H13X 5917   2.860   1.247   4.879
   46DOPE  H13Y 5918   2.994   1.143   4.920
   46DOPE  C314 5919   3.047   1.338   4.829
   46DOPE  H14X 5920   3.155   1.309   4.821
   46DOPE  H14Y 5921   3.052   1.392   4.926
   46DOPE  C315 5922   3.007   1.416   4.703
   46DOPE  H15X 5923   3.022   1.356   4.611
   46DOPE  H15Y 5924   2.905   1.458   4.698
   46DOPE  C316 5925   3.094   1.541   4.691
   46DOPE  H16X 5926   3.053   1.599   4.606
   46DOPE  H16Y 5927   3.078   1.591   4.789
   46DOPE  C317 5928   3.244   1.516   4.674
   46DOPE  H17X 5929   3.263   1.436   4.599
   46DOPE  H17Y 5930   3.283   1.490   4.775
   46DOPE  C318 5931   3.317   1.642   4.630
   46DOPE  H18X 5932   3.269   1.693   4.545
   46DOPE  H18Y 5933   3.300   1.713   4.714
   46DOPE  H18Z 5934   3.423   1.624   4.602
   47DOPE     N 5935   5.650   0.556   3.424
   47DOPE   HN1 5936   5.566   0.560   3.363
   47DOPE   HN2 5937   5.716   0.633   3.400
   47DOPE   HN3 5938   5.693   0.461   3.424
   47DOPE   C12 5939   5.600   0.574   3.566
   47DOPE  H12A 5940   5.684   0.549   3.635
   47DOPE  H12B 5941   5.514   0.506   3.577
   47DOPE   C11 5942   5.549   0.717   3.586
   47DOPE  H11A 5943   5.636   0.785   3.578
   47DOPE  H11B 5944   5.515   0.717   3.691
   47DOPE     P 5945   5.432   0.891   3.444
   47DOPE   O13 5946   5.311   0.909   3.360
   47DOPE   O14 5947   5.565   0.932   3.391
   47DOPE   O11 5948   5.411   0.955   3.589
   47DOPE   O12 5949   5.446   0.739   3.489
   47DOPE    C1 5950   5.298   0.907   3.663
   47DOPE    HA 5951   5.326   0.924   3.768
   47DOPE    HB 5952   5.294   0.796   3.662
   47DOPE    C2 5953   5.161   0.967   3.627
   47DOPE    HS 5954   5.134   0.945   3.521
   47DOPE   O21 5955   5.163   1.109   3.651
   47DOPE   C21 5956   5.069   1.169   3.578
   47DOPE   O22 5957   4.996   1.113   3.499
   47DOPE   C22 5958   5.069   1.315   3.621
   47DOPE   H2R 5959   5.152   1.379   3.586
   47DOPE   H2S 5960   5.061   1.318   3.731
   47DOPE    C3 5961   5.047   0.900   3.704
   47DOPE    HX 5962   5.048   0.793   3.677
   47DOPE    HY 5963   4.954   0.941   3.658
   47DOPE   O31 5964   5.055   0.924   3.845
   47DOPE   C31 5965   4.956   0.984   3.910
   47DOPE   O32 5966   4.850   1.020   3.860
   47DOPE   C32 5967   5.000   1.023   4.051
   47DOPE   H2X 5968   4.904   1.035   4.107
   47DOPE   H2Y 5969   5.065   0.951   4.103
   47DOPE   C23 5970   4.943   1.386   3.570
   47DOPE   H3R 5971   4.851   1.349   3.617
   47DOPE   H3S 5972   4.927   1.376   3.460
   47DOPE   C24 5973   4.946   1.537   3.597
   47DOPE   H4R 5974   5.040   1.589   3.570
   47DOPE   H4S 5975   4.926   1.557   3.706
   47DOPE   C25 5976   4.840   1.622   3.528
   47DOPE   H5R 5977   4.754   1.632   3.597
   47DOPE   H5S 5978   4.796   1.561   3.447
   47DOPE   C26 5979   4.892   1.756   3.476
   47DOPE   H6R 5980   4.963   1.750   3.392
   47DOPE   H6S 5981   4.945   1.809   3.558
   47DOPE   C27 5982   4.782   1.851   3.424
   47DOPE   H7R 5983   4.738   1.807   3.333
   47DOPE   H7S 5984   4.828   1.948   3.396
   47DOPE   C28 5985   4.666   1.868   3.523
   47DOPE   H8R 5986   4.625   1.770   3.556
   47DOPE   H8S 5987   4.578   1.904   3.466
   47DOPE   C29 5988   4.707   1.958   3.636
   47DOPE   H9R 5989   4.753   2.048   3.594
   47DOPE  C210 5990   4.672   1.935   3.764
   47DOPE  H10R 5991   4.701   2.014   3.835
   47DOPE  C211 5992   4.620   1.809   3.825
   47DOPE  H11R 5993   4.566   1.743   3.753
   47DOPE  H11S 5994   4.550   1.835   3.908
   47DOPE  C212 5995   4.733   1.720   3.879
   47DOPE  H12R 5996   4.787   1.786   3.948
   47DOPE  H12S 5997   4.803   1.700   3.796
   47DOPE  C213 5998   4.681   1.589   3.939
   47DOPE  H13R 5999   4.604   1.613   4.015
   47DOPE  H13S 6000   4.771   1.558   3.997
   47DOPE  C214 6001   4.627   1.480   3.846
   47DOPE  H14R 6002   4.669   1.476   3.743
   47DOPE  H14S 6003   4.518   1.497   3.833
   47DOPE  C215 6004   4.655   1.334   3.883
   47DOPE  H15R 6005   4.763   1.313   3.874
   47DOPE  H15S 6006   4.599   1.265   3.818
   47DOPE  C216 6007   4.625   1.295   4.028
   47DOPE  H16R 6008   4.635   1.385   4.092
   47DOPE  H16S 6009   4.686   1.211   4.068
   47DOPE  C217 6010   4.479   1.260   4.058
   47DOPE  H17R 6011   4.419   1.353   4.042
   47DOPE  H17S 6012   4.473   1.221   4.162
   47DOPE  C218 6013   4.416   1.151   3.972
   47DOPE  H18R 6014   4.320   1.121   4.020
   47DOPE  H18S 6015   4.485   1.064   3.968
   47DOPE  H18T 6016   4.404   1.190   3.869
   47DOPE   C33 6017   5.081   1.150   4.023
   47DOPE   H3X 6018   5.182   1.117   3.991
   47DOPE   H3Y 6019   5.031   1.217   3.950
   47DOPE   C34 6020   5.098   1.227   4.155
   47DOPE   H4X 6021   5.177   1.300   4.128
   47DOPE   H4Y 6022   5.130   1.168   4.244
   47DOPE   C35 6023   4.968   1.294   4.200
   47DOPE   H5X 6024   4.881   1.224   4.208
   47DOPE   H5Y 6025   4.956   1.358   4.109
   47DOPE   C36 6026   4.984   1.377   4.327
   47DOPE   H6X 6027   5.022   1.315   4.411
   47DOPE   H6Y 6028   5.051   1.460   4.297
   47DOPE   C37 6029   4.858   1.449   4.375
   47DOPE   H7X 6030   4.814   1.501   4.287
   47DOPE   H7Y 6031   4.788   1.369   4.404
   47DOPE   C38 6032   4.893   1.554   4.481
   47DOPE   H8X 6033   4.967   1.631   4.448
   47DOPE   H8Y 6034   4.796   1.605   4.501
   47DOPE   C39 6035   4.952   1.500   4.608
   47DOPE   H9X 6036   5.040   1.436   4.593
   47DOPE  C310 6037   4.901   1.520   4.731
   47DOPE  H10X 6038   4.966   1.486   4.813
   47DOPE  C311 6039   4.773   1.578   4.784
   47DOPE  H11X 6040   4.708   1.615   4.702
   47DOPE  H11Y 6041   4.706   1.500   4.826
   47DOPE  C312 6042   4.791   1.691   4.886
   47DOPE  H12X 6043   4.848   1.648   4.970
   47DOPE  H12Y 6044   4.687   1.712   4.918
   47DOPE  C313 6045   4.857   1.820   4.838
   47DOPE  H13X 6046   4.844   1.899   4.916
   47DOPE  H13Y 6047   4.965   1.795   4.843
   47DOPE  C314 6048   4.816   1.883   4.704
   47DOPE  H14X 6049   4.853   1.821   4.619
   47DOPE  H14Y 6050   4.875   1.974   4.685
   47DOPE  C315 6051   4.663   1.890   4.696
   47DOPE  H15X 6052   4.616   1.789   4.701
   47DOPE  H15Y 6053   4.610   1.953   4.769
   47DOPE  C316 6054   4.622   1.953   4.563
   47DOPE  H16X 6055   4.512   1.967   4.568
   47DOPE  H16Y 6056   4.677   2.049   4.564
   47DOPE  C317 6057   4.663   1.876   4.438
   47DOPE  H17X 6058   4.641   1.767   4.449
   47DOPE  H17Y 6059   4.772   1.896   4.422
   47DOPE  C318 6060   4.591   1.928   4.314
   47DOPE  H18X 6061   4.482   1.937   4.329
   47DOPE  H18Y 6062   4.624   2.033   4.306
   47DOPE  H18Z 6063   4.606   1.863   4.224
   48DOPE     N 6064   5.170   2.272   2.466
   48DOPE   HN1 6065   5.220   2.248   2.554
   48DOPE   HN2 6066   5.069   2.287   2.485
   48DOPE   HN3 6067   5.190   2.203   2.390
   48DOPE   C12 6068   5.234   2.400   2.416
   48DOPE  H12A 6069   5.198   2.417   2.312
   48DOPE  H12B 6070   5.343   2.384   2.422
   48DOPE   C11 6071   5.198   2.516   2.509
   48DOPE  H11A 6072   5.089   2.533   2.500
   48DOPE  H11B 6073   5.251   2.602   2.462
   48DOPE     P 6074   5.158   2.547   2.757
   48DOPE   O13 6075   5.224   2.523   2.888
   48DOPE   O14 6076   5.018   2.503   2.736
   48DOPE   O11 6077   5.174   2.699   2.713
   48DOPE   O12 6078   5.244   2.481   2.640
   48DOPE    C1 6079   5.308   2.749   2.705
   48DOPE    HA 6080   5.301   2.832   2.633
   48DOPE    HB 6081   5.374   2.680   2.649
   48DOPE    C2 6082   5.374   2.791   2.838
   48DOPE    HS 6083   5.382   2.704   2.908
   48DOPE   O21 6084   5.298   2.898   2.897
   48DOPE   C21 6085   5.321   2.903   3.028
   48DOPE   O22 6086   5.391   2.825   3.090
   48DOPE   C22 6087   5.249   3.027   3.080
   48DOPE   H2R 6088   5.138   3.022   3.089
   48DOPE   H2S 6089   5.280   3.112   3.017
   48DOPE    C3 6090   5.520   2.832   2.819
   48DOPE    HX 6091   5.574   2.744   2.778
   48DOPE    HY 6092   5.559   2.845   2.923
   48DOPE   O31 6093   5.534   2.951   2.739
   48DOPE   C31 6094   5.594   3.059   2.788
   48DOPE   O32 6095   5.645   3.068   2.898
   48DOPE   C32 6096   5.571   3.178   2.696
   48DOPE   H2X 6097   5.653   3.249   2.721
   48DOPE   H2Y 6098   5.572   3.157   2.587
   48DOPE   C23 6099   5.295   3.062   3.221
   48DOPE   H3R 6100   5.401   3.094   3.225
   48DOPE   H3S 6101   5.288   2.977   3.294
   48DOPE   C24 6102   5.214   3.177   3.283
   48DOPE   H4R 6103   5.104   3.168   3.274
   48DOPE   H4S 6104   5.245   3.274   3.238
   48DOPE   C25 6105   5.234   3.202   3.433
   48DOPE   H5R 6106   5.313   3.279   3.444
   48DOPE   H5S 6107   5.284   3.113   3.476
   48DOPE   C26 6108   5.105   3.237   3.507
   48DOPE   H6R 6109   5.032   3.154   3.516
   48DOPE   H6S 6110   5.052   3.319   3.454
   48DOPE   C27 6111   5.126   3.282   3.652
   48DOPE   H7R 6112   5.163   3.197   3.711
   48DOPE   H7S 6113   5.028   3.312   3.695
   48DOPE   C28 6114   5.231   3.392   3.666
   48DOPE   H8R 6115   5.327   3.364   3.617
   48DOPE   H8S 6116   5.267   3.392   3.771
   48DOPE   C29 6117   5.176   3.524   3.620
   48DOPE   H9R 6118   5.078   3.539   3.668
   48DOPE  C210 6119   5.246   3.612   3.548
   48DOPE  H10R 6120   5.196   3.709   3.529
   48DOPE  C211 6121   5.374   3.590   3.472
   48DOPE  H11R 6122   5.436   3.507   3.513
   48DOPE  H11S 6123   5.434   3.684   3.474
   48DOPE  C212 6124   5.348   3.548   3.327
   48DOPE  H12R 6125   5.283   3.630   3.288
   48DOPE  H12S 6126   5.283   3.458   3.328
   48DOPE  C213 6127   5.476   3.522   3.249
   48DOPE  H13R 6128   5.542   3.612   3.258
   48DOPE  H13S 6129   5.437   3.526   3.145
   48DOPE  C214 6130   5.558   3.397   3.279
   48DOPE  H14R 6131   5.503   3.308   3.318
   48DOPE  H14S 6132   5.632   3.422   3.359
   48DOPE  C215 6133   5.627   3.327   3.163
   48DOPE  H15R 6134   5.552   3.282   3.095
   48DOPE  H15S 6135   5.696   3.247   3.199
   48DOPE  C216 6136   5.709   3.417   3.068
   48DOPE  H16R 6137   5.664   3.518   3.071
   48DOPE  H16S 6138   5.716   3.380   2.964
   48DOPE  C217 6139   5.851   3.450   3.114
   48DOPE  H17R 6140   5.841   3.510   3.208
   48DOPE  H17S 6141   5.902   3.503   3.032
   48DOPE  C218 6142   5.941   3.330   3.146
   48DOPE  H18R 6143   6.045   3.369   3.155
   48DOPE  H18S 6144   5.935   3.257   3.062
   48DOPE  H18T 6145   5.904   3.282   3.238
   48DOPE   C33 6146   5.428   3.219   2.734
   48DOPE   H3X 6147   5.360   3.151   2.679
   48DOPE   H3Y 6148   5.413   3.218   2.844
   48DOPE   C34 6149   5.404   3.362   2.683
   48DOPE   H4X 6150   5.293   3.370   2.694
   48DOPE   H4Y 6151   5.432   3.384   2.578
   48DOPE   C35 6152   5.479   3.467   2.765
   48DOPE   H5X 6153   5.589   3.448   2.773
   48DOPE   H5Y 6154   5.430   3.442   2.863
   48DOPE   C36 6155   5.450   3.610   2.721
   48DOPE   H6X 6156   5.474   3.625   2.614
   48DOPE   H6Y 6157   5.343   3.625   2.746
   48DOPE   C37 6158   5.520   3.720   2.801
   48DOPE   H7X 6159   5.505   3.696   2.909
   48DOPE   H7Y 6160   5.628   3.706   2.780
   48DOPE   C38 6161   5.458   3.856   2.771
   48DOPE   H8X 6162   5.349   3.864   2.791
   48DOPE   H8Y 6163   5.511   3.925   2.841
   48DOPE   C39 6164   5.473   3.904   2.629
   48DOPE   H9X 6165   5.436   3.832   2.554
   48DOPE  C310 6166   5.531   4.019   2.592
   48DOPE  H10X 6167   5.519   4.044   2.486
   48DOPE  C311 6168   5.613   4.123   2.664
   48DOPE  H11X 6169   5.623   4.101   2.771
   48DOPE  H11Y 6170   5.720   4.121   2.634
   48DOPE  C312 6171   5.559   4.266   2.650
   48DOPE  H12X 6172   5.558   4.289   2.542
   48DOPE  H12Y 6173   5.637   4.327   2.701
   48DOPE  C313 6174   5.422   4.297   2.711
   48DOPE  H13X 6175   5.407   4.408   2.712
   48DOPE  H13Y 6176   5.352   4.261   2.632
   48DOPE  C314 6177   5.387   4.247   2.851
   48DOPE  H14X 6178   5.372   4.136   2.850
   48DOPE  H14Y 6179   5.284   4.276   2.879
   48DOPE  C315 6180   5.502   4.279   2.947
   48DOPE  H15X 6181   5.597   4.230   2.917
   48DOPE  H15Y 6182   5.526   4.386   2.966
   48DOPE  C316 6183   5.467   4.229   3.088
   48DOPE  H16X 6184   5.547   4.266   3.155
   48DOPE  H16Y 6185   5.369   4.279   3.107
   48DOPE  C317 6186   5.448   4.078   3.101
   48DOPE  H17X 6187   5.530   4.023   3.049
   48DOPE  H17Y 6188   5.347   4.055   3.059
   48DOPE  C318 6189   5.446   4.035   3.247
   48DOPE  H18X 6190   5.531   4.076   3.306
   48DOPE  H18Y 6191   5.358   4.088   3.290
   48DOPE  H18Z 6192   5.449   3.925   3.260
   49DOPE     N 6193   4.197   2.990   5.050
   49DOPE   HN1 6194   4.126   2.931   5.001
   49DOPE   HN2 6195   4.230   3.066   4.987
   49DOPE   HN3 6196   4.274   2.931   5.090
   49DOPE   C12 6197   4.128   3.047   5.171
   49DOPE  H12A 6198   4.207   3.092   5.236
   49DOPE  H12B 6199   4.075   2.963   5.220
   49DOPE   C11 6200   4.022   3.150   5.129
   49DOPE  H11A 6201   4.076   3.235   5.083
   49DOPE  H11B 6202   3.979   3.183   5.225
   49DOPE     P 6203   3.863   3.178   4.933
   49DOPE   O13 6204   3.756   3.106   4.862
   49DOPE   O14 6205   3.974   3.240   4.857
   49DOPE   O11 6206   3.803   3.285   5.035
   49DOPE   O12 6207   3.931   3.082   5.042
   49DOPE    C1 6208   3.710   3.234   5.132
   49DOPE    HA 6209   3.717   3.307   5.215
   49DOPE    HB 6210   3.750   3.144   5.182
   49DOPE    C2 6211   3.565   3.211   5.085
   49DOPE    HS 6212   3.562   3.135   5.003
   49DOPE   O21 6213   3.509   3.336   5.041
   49DOPE   C21 6214   3.407   3.313   4.958
   49DOPE   O22 6215   3.372   3.204   4.920
   49DOPE   C22 6216   3.344   3.449   4.929
   49DOPE   H2R 6217   3.399   3.518   4.861
   49DOPE   H2S 6218   3.324   3.498   5.026
   49DOPE    C3 6219   3.479   3.147   5.194
   49DOPE    HX 6220   3.525   3.049   5.219
   49DOPE    HY 6221   3.384   3.121   5.142
   49DOPE   O31 6222   3.461   3.233   5.307
   49DOPE   C31 6223   3.339   3.270   5.346
   49DOPE   O32 6224   3.235   3.233   5.294
   49DOPE   C32 6225   3.348   3.382   5.449
   49DOPE   H2X 6226   3.250   3.378   5.502
   49DOPE   H2Y 6227   3.430   3.375   5.523
   49DOPE   C23 6228   3.208   3.433   4.862
   49DOPE   H3R 6229   3.133   3.386   4.929
   49DOPE   H3S 6230   3.209   3.368   4.771
   49DOPE   C24 6231   3.148   3.566   4.818
   49DOPE   H4R 6232   3.216   3.633   4.762
   49DOPE   H4S 6233   3.109   3.623   4.906
   49DOPE   C25 6234   3.025   3.560   4.727
   49DOPE   H5R 6235   2.935   3.564   4.791
   49DOPE   H5S 6236   3.018   3.457   4.687
   49DOPE   C26 6237   3.025   3.665   4.615
   49DOPE   H6R 6238   3.102   3.650   4.537
   49DOPE   H6S 6239   3.043   3.765   4.659
   49DOPE   C27 6240   2.893   3.672   4.536
   49DOPE   H7R 6241   2.881   3.579   4.479
   49DOPE   H7S 6242   2.900   3.756   4.463
   49DOPE   C28 6243   2.770   3.684   4.625
   49DOPE   H8R 6244   2.767   3.604   4.703
   49DOPE   H8S 6245   2.682   3.652   4.566
   49DOPE   C29 6246   2.758   3.823   4.681
   49DOPE   H9R 6247   2.770   3.894   4.599
   49DOPE  C210 6248   2.722   3.848   4.808
   49DOPE  H10R 6249   2.708   3.955   4.833
   49DOPE  C211 6250   2.717   3.754   4.924
   49DOPE  H11R 6251   2.702   3.647   4.895
   49DOPE  H11S 6252   2.633   3.784   4.992
   49DOPE  C212 6253   2.849   3.752   5.002
   49DOPE  H12R 6254   2.864   3.859   5.029
   49DOPE  H12S 6255   2.930   3.728   4.932
   49DOPE  C213 6256   2.847   3.654   5.120
   49DOPE  H13R 6257   2.758   3.677   5.183
   49DOPE  H13S 6258   2.934   3.692   5.177
   49DOPE  C214 6259   2.851   3.504   5.092
   49DOPE  H14R 6260   2.902   3.471   4.999
   49DOPE  H14S 6261   2.747   3.467   5.082
   49DOPE  C215 6262   2.930   3.416   5.189
   49DOPE  H15R 6263   3.038   3.438   5.181
   49DOPE  H15S 6264   2.913   3.308   5.167
   49DOPE  C216 6265   2.901   3.437   5.338
   49DOPE  H16R 6266   2.868   3.542   5.352
   49DOPE  H16S 6267   2.986   3.413   5.406
   49DOPE  C217 6268   2.779   3.364   5.393
   49DOPE  H17R 6269   2.690   3.407   5.342
   49DOPE  H17S 6270   2.777   3.377   5.503
   49DOPE  C218 6271   2.775   3.213   5.372
   49DOPE  H18R 6272   2.693   3.172   5.436
   49DOPE  H18S 6273   2.872   3.169   5.402
   49DOPE  H18T 6274   2.759   3.193   5.264
   49DOPE   C33 6275   3.375   3.503   5.359
   49DOPE   H3X 6276   3.484   3.503   5.338
   49DOPE   H3Y 6277   3.311   3.503   5.269
   49DOPE   C34 6278   3.345   3.631   5.440
   49DOPE   H4X 6279   3.391   3.708   5.376
   49DOPE   H4Y 6280   3.387   3.637   5.543
   49DOPE   C35 6281   3.195   3.652   5.461
   49DOPE   H5X 6282   3.142   3.565   5.507
   49DOPE   H5Y 6283   3.169   3.657   5.352
   49DOPE   C36 6284   3.162   3.781   5.534
   49DOPE   H6X 6285   3.212   3.786   5.633
   49DOPE   H6Y 6286   3.193   3.862   5.463
   49DOPE   C37 6287   3.013   3.810   5.555
   49DOPE   H7X 6288   2.963   3.794   5.457
   49DOPE   H7Y 6289   2.978   3.731   5.623
   49DOPE   C38 6290   2.992   3.956   5.597
   49DOPE   H8X 6291   3.032   4.032   5.527
   49DOPE   H8Y 6292   2.881   3.966   5.600
   49DOPE   C39 6293   3.052   3.993   5.730
   49DOPE   H9X 6294   3.159   3.971   5.738
   49DOPE  C310 6295   2.984   4.044   5.834
   49DOPE  H10X 6296   3.047   4.079   5.916
   49DOPE  C311 6297   2.838   4.062   5.865
   49DOPE  H11X 6298   2.774   4.029   5.781
   49DOPE  H11Y 6299   2.803   3.992   5.944
   49DOPE  C312 6300   2.798   4.205   5.903
   49DOPE  H12X 6301   2.858   4.232   5.992
   49DOPE  H12Y 6302   2.691   4.195   5.930
   49DOPE  C313 6303   2.813   4.314   5.796
   49DOPE  H13X 6304   2.761   4.406   5.830
   49DOPE  H13Y 6305   2.921   4.340   5.802
   49DOPE  C314 6306   2.766   4.287   5.652
   49DOPE  H14X 6307   2.834   4.214   5.602
   49DOPE  H14Y 6308   2.786   4.375   5.588
   49DOPE  C315 6309   2.625   4.228   5.655
   49DOPE  H15X 6310   2.622   4.130   5.710
   49DOPE  H15Y 6311   2.543   4.290   5.696
   49DOPE  C316 6312   2.577   4.201   5.512
   49DOPE  H16X 6313   2.471   4.170   5.520
   49DOPE  H16Y 6314   2.589   4.301   5.465
   49DOPE  C317 6315   2.660   4.100   5.433
   49DOPE  H17X 6316   2.681   4.010   5.494
   49DOPE  H17Y 6317   2.753   4.153   5.400
   49DOPE  C318 6318   2.588   4.057   5.306
   49DOPE  H18X 6319   2.483   4.027   5.324
   49DOPE  H18Y 6320   2.577   4.151   5.247
   49DOPE  H18Z 6321   2.637   3.972   5.254
   50DOPE     N 6322   0.182   1.891   0.940
   50DOPE   HN1 6323   0.166   1.991   0.963
   50DOPE   HN2 6324   0.160   1.872   0.840
   50DOPE   HN3 6325   0.134   1.827   1.007
   50DOPE   C12 6326   0.329   1.866   0.966
   50DOPE  H12A 6327   0.346   1.756   0.962
   50DOPE  H12B 6328   0.351   1.911   1.065
   50DOPE   C11 6329   0.414   1.940   0.862
   50DOPE  H11A 6330   0.394   1.894   0.763
   50DOPE  H11B 6331   0.518   1.915   0.892
   50DOPE     P 6332   0.398   2.158   0.734
   50DOPE   O13 6333   0.381   2.303   0.756
   50DOPE   O14 6334   0.313   2.089   0.635
   50DOPE   O11 6335   0.551   2.122   0.707
   50DOPE   O12 6336   0.381   2.079   0.871
   50DOPE    C1 6337   0.644   2.163   0.808
   50DOPE    HA 6338   0.728   2.092   0.796
   50DOPE    HB 6339   0.609   2.133   0.909
   50DOPE    C2 6340   0.689   2.309   0.806
   50DOPE    HS 6341   0.602   2.378   0.822
   50DOPE   O21 6342   0.755   2.338   0.682
   50DOPE   C21 6343   0.751   2.469   0.657
   50DOPE   O22 6344   0.694   2.551   0.726
   50DOPE   C22 6345   0.836   2.491   0.532
   50DOPE   H2R 6346   0.793   2.460   0.435
   50DOPE   H2S 6347   0.934   2.443   0.549
   50DOPE    C3 6348   0.779   2.344   0.926
   50DOPE    HX 6349   0.720   2.324   1.018
   50DOPE    HY 6350   0.790   2.454   0.921
   50DOPE   O31 6351   0.904   2.274   0.921
   50DOPE   C31 6352   1.019   2.340   0.918
   50DOPE   O32 6353   1.031   2.461   0.923
   50DOPE   C32 6354   1.134   2.245   0.886
   50DOPE   H2X 6355   1.225   2.298   0.923
   50DOPE   H2Y 6356   1.129   2.144   0.930
   50DOPE   C23 6357   0.866   2.640   0.514
   50DOPE   H3R 6358   0.931   2.681   0.593
   50DOPE   H3S 6359   0.775   2.705   0.514
   50DOPE   C24 6360   0.938   2.669   0.381
   50DOPE   H4R 6361   0.894   2.621   0.292
   50DOPE   H4S 6362   1.045   2.637   0.388
   50DOPE   C25 6363   0.950   2.815   0.339
   50DOPE   H5R 6364   1.047   2.854   0.377
   50DOPE   H5S 6365   0.878   2.873   0.401
   50DOPE   C26 6366   0.929   2.839   0.190
   50DOPE   H6R 6367   0.826   2.822   0.154
   50DOPE   H6S 6368   0.995   2.771   0.132
   50DOPE   C27 6369   0.960   2.982   0.144
   50DOPE   H7R 6370   0.886   3.051   0.188
   50DOPE   H7S 6371   0.949   2.988   0.033
   50DOPE   C28 6372   1.097   3.032   0.192
   50DOPE   H8R 6373   1.109   3.020   0.301
   50DOPE   H8S 6374   1.096   3.143   0.187
   50DOPE   C29 6375   1.207   2.969   0.111
   50DOPE   H9R 6376   1.181   2.979   0.004
   50DOPE  C210 6377   1.322   2.926   0.164
   50DOPE  H10R 6378   1.397   2.891   0.092
   50DOPE  C211 6379   1.354   2.901   0.308
   50DOPE  H11R 6380   1.293   2.961   0.379
   50DOPE  H11S 6381   1.461   2.924   0.326
   50DOPE  C212 6382   1.324   2.756   0.349
   50DOPE  H12R 6383   1.384   2.697   0.276
   50DOPE  H12S 6384   1.219   2.734   0.325
   50DOPE  C213 6385   1.353   2.729   0.496
   50DOPE  H13R 6386   1.458   2.760   0.518
   50DOPE  H13S 6387   1.356   2.617   0.495
   50DOPE  C214 6388   1.261   2.786   0.602
   50DOPE  H14R 6389   1.154   2.803   0.574
   50DOPE  H14S 6390   1.299   2.887   0.632
   50DOPE  C215 6391   1.233   2.701   0.727
   50DOPE  H15R 6392   1.174   2.612   0.699
   50DOPE  H15S 6393   1.177   2.760   0.803
   50DOPE  C216 6394   1.356   2.642   0.797
   50DOPE  H16R 6395   1.436   2.629   0.720
   50DOPE  H16S 6396   1.337   2.547   0.851
   50DOPE  C217 6397   1.429   2.735   0.893
   50DOPE  H17R 6398   1.470   2.819   0.832
   50DOPE  H17S 6399   1.507   2.677   0.946
   50DOPE  C218 6400   1.345   2.797   1.005
   50DOPE  H18R 6401   1.415   2.842   1.079
   50DOPE  H18S 6402   1.285   2.717   1.053
   50DOPE  H18T 6403   1.275   2.870   0.960
   50DOPE   C33 6404   1.119   2.231   0.734
   50DOPE   H3X 6405   1.040   2.155   0.717
   50DOPE   H3Y 6406   1.099   2.328   0.684
   50DOPE   C34 6407   1.251   2.174   0.678
   50DOPE   H4X 6408   1.219   2.145   0.575
   50DOPE   H4Y 6409   1.294   2.086   0.730
   50DOPE   C35 6410   1.363   2.277   0.678
   50DOPE   H5X 6411   1.382   2.323   0.778
   50DOPE   H5Y 6412   1.312   2.351   0.613
   50DOPE   C36 6413   1.492   2.225   0.616
   50DOPE   H6X 6414   1.528   2.134   0.667
   50DOPE   H6Y 6415   1.467   2.211   0.509
   50DOPE   C37 6416   1.608   2.325   0.611
   50DOPE   H7X 6417   1.568   2.420   0.571
   50DOPE   H7Y 6418   1.635   2.343   0.717
   50DOPE   C38 6419   1.719   2.275   0.518
   50DOPE   H8X 6420   1.687   2.254   0.413
   50DOPE   H8Y 6421   1.792   2.358   0.516
   50DOPE   C39 6422   1.786   2.147   0.561
   50DOPE   H9X 6423   1.716   2.064   0.579
   50DOPE  C310 6424   1.917   2.133   0.582
   50DOPE  H10X 6425   1.950   2.029   0.597
   50DOPE  C311 6426   2.034   2.228   0.591
   50DOPE  H11X 6427   2.002   2.332   0.573
   50DOPE  H11Y 6428   2.071   2.238   0.696
   50DOPE  C312 6429   2.150   2.196   0.498
   50DOPE  H12X 6430   2.185   2.094   0.524
   50DOPE  H12Y 6431   2.227   2.270   0.527
   50DOPE  C313 6432   2.126   2.204   0.347
   50DOPE  H13X 6433   2.223   2.199   0.293
   50DOPE  H13Y 6434   2.078   2.106   0.325
   50DOPE  C314 6435   2.049   2.323   0.288
   50DOPE  H14X 6436   1.940   2.317   0.316
   50DOPE  H14Y 6437   2.038   2.312   0.179
   50DOPE  C315 6438   2.106   2.453   0.345
   50DOPE  H15X 6439   2.096   2.459   0.456
   50DOPE  H15Y 6440   2.211   2.479   0.321
   50DOPE  C316 6441   2.030   2.573   0.286
   50DOPE  H16X 6442   2.083   2.664   0.321
   50DOPE  H16Y 6443   2.041   2.556   0.177
   50DOPE  C317 6444   1.881   2.579   0.320
   50DOPE  H17X 6445   1.864   2.559   0.428
   50DOPE  H17Y 6446   1.830   2.504   0.254
   50DOPE  C318 6447   1.822   2.715   0.285
   50DOPE  H18X 6448   1.882   2.799   0.325
   50DOPE  H18Y 6449   1.836   2.724   0.175
   50DOPE  H18Z 6450   1.718   2.728   0.323
   51DOPE     N 6451   4.224   3.473   4.705
   51DOPE   HN1 6452   4.153   3.528   4.758
   51DOPE   HN2 6453   4.254   3.524   4.620
   51DOPE   HN3 6454   4.191   3.375   4.688
   51DOPE   C12 6455   4.340   3.455   4.800
   51DOPE  H12A 6456   4.409   3.379   4.755
   51DOPE  H12B 6457   4.298   3.423   4.897
   51DOPE   C11 6458   4.411   3.589   4.822
   51DOPE  H11A 6459   4.457   3.619   4.726
   51DOPE  H11B 6460   4.493   3.563   4.893
   51DOPE     P 6461   4.341   3.832   4.836
   51DOPE   O13 6462   4.249   3.921   4.910
   51DOPE   O14 6463   4.347   3.839   4.689
   51DOPE   O11 6464   4.489   3.842   4.896
   51DOPE   O12 6465   4.313   3.680   4.875
   51DOPE    C1 6466   4.502   3.815   5.036
   51DOPE    HA 6467   4.607   3.782   5.046
   51DOPE    HB 6468   4.450   3.721   5.064
   51DOPE    C2 6469   4.466   3.928   5.133
   51DOPE    HS 6470   4.359   3.957   5.122
   51DOPE   O21 6471   4.552   4.041   5.109
   51DOPE   C21 6472   4.495   4.153   5.154
   51DOPE   O22 6473   4.384   4.159   5.202
   51DOPE   C22 6474   4.599   4.263   5.138
   51DOPE   H2R 6475   4.618   4.302   5.036
   51DOPE   H2S 6476   4.692   4.229   5.186
   51DOPE    C3 6477   4.474   3.884   5.280
   51DOPE    HX 6478   4.402   3.801   5.292
   51DOPE    HY 6479   4.431   3.969   5.337
   51DOPE   O31 6480   4.607   3.851   5.320
   51DOPE   C31 6481   4.666   3.915   5.420
   51DOPE   O32 6482   4.614   4.001   5.489
   51DOPE   C32 6483   4.815   3.882   5.425
   51DOPE   H2X 6484   4.846   3.906   5.529
   51DOPE   H2Y 6485   4.843   3.777   5.401
   51DOPE   C23 6486   4.557   4.388   5.216
   51DOPE   H3R 6487   4.557   4.372   5.326
   51DOPE   H3S 6488   4.454   4.425   5.193
   51DOPE   C24 6489   4.651   4.507   5.191
   51DOPE   H4R 6490   4.674   4.528   5.085
   51DOPE   H4S 6491   4.747   4.492   5.246
   51DOPE   C25 6492   4.604   4.643   5.243
   51DOPE   H5R 6493   4.646   4.658   5.344
   51DOPE   H5S 6494   4.496   4.636   5.265
   51DOPE   C26 6495   4.634   4.759   5.148
   51DOPE   H6R 6496   4.576   4.759   5.053
   51DOPE   H6S 6497   4.742   4.756   5.118
   51DOPE   C27 6498   4.607   4.898   5.207
   51DOPE   H7R 6499   4.498   4.910   5.221
   51DOPE   H7S 6500   4.638   4.976   5.133
   51DOPE   C28 6501   4.670   4.919   5.344
   51DOPE   H8R 6502   4.643   4.838   5.415
   51DOPE   H8S 6503   4.617   5.002   5.394
   51DOPE   C29 6504   4.818   4.941   5.330
   51DOPE   H9R 6505   4.835   5.017   5.253
   51DOPE  C210 6506   4.909   4.887   5.414
   51DOPE  H10R 6507   5.013   4.920   5.398
   51DOPE  C211 6508   4.890   4.776   5.512
   51DOPE  H11R 6509   4.786   4.764   5.548
   51DOPE  H11S 6510   4.956   4.793   5.600
   51DOPE  C212 6511   4.922   4.639   5.450
   51DOPE  H12R 6512   5.026   4.652   5.412
   51DOPE  H12S 6513   4.860   4.627   5.359
   51DOPE  C213 6514   4.901   4.523   5.547
   51DOPE  H13R 6515   4.959   4.544   5.639
   51DOPE  H13S 6516   4.958   4.443   5.494
   51DOPE  C214 6517   4.759   4.482   5.584
   51DOPE  H14R 6518   4.679   4.501   5.509
   51DOPE  H14S 6519   4.729   4.540   5.674
   51DOPE  C215 6520   4.731   4.333   5.605
   51DOPE  H15R 6521   4.739   4.280   5.509
   51DOPE  H15S 6522   4.629   4.317   5.647
   51DOPE  C216 6523   4.829   4.258   5.695
   51DOPE  H16R 6524   4.927   4.309   5.690
   51DOPE  H16S 6525   4.840   4.149   5.673
   51DOPE  C217 6526   4.803   4.269   5.846
   51DOPE  H17R 6527   4.818   4.376   5.873
   51DOPE  H17S 6528   4.872   4.201   5.898
   51DOPE  C218 6529   4.664   4.229   5.894
   51DOPE  H18R 6530   4.668   4.220   6.005
   51DOPE  H18S 6531   4.637   4.130   5.849
   51DOPE  H18T 6532   4.591   4.304   5.858
   51DOPE   C33 6533   4.869   3.972   5.313
   51DOPE   H3X 6534   4.851   3.918   5.218
   51DOPE   H3Y 6535   4.825   4.074   5.317
   51DOPE   C34 6536   5.022   3.984   5.331
   51DOPE   H4X 6537   5.051   4.028   5.234
   51DOPE   H4Y 6538   5.078   3.890   5.348
   51DOPE   C35 6539   5.059   4.072   5.450
   51DOPE   H5X 6540   5.013   4.041   5.547
   51DOPE   H5Y 6541   5.008   4.165   5.413
   51DOPE   C36 6542   5.209   4.092   5.465
   51DOPE   H6X 6543   5.262   3.995   5.475
   51DOPE   H6Y 6544   5.238   4.151   5.376
   51DOPE   C37 6545   5.253   4.182   5.581
   51DOPE   H7X 6546   5.191   4.274   5.576
   51DOPE   H7Y 6547   5.224   4.127   5.672
   51DOPE   C38 6548   5.400   4.222   5.566
   51DOPE   H8X 6549   5.426   4.274   5.471
   51DOPE   H8Y 6550   5.417   4.293   5.650
   51DOPE   C39 6551   5.499   4.108   5.573
   51DOPE   H9X 6552   5.478   4.027   5.502
   51DOPE  C310 6553   5.600   4.099   5.660
   51DOPE  H10X 6554   5.670   4.018   5.640
   51DOPE  C311 6555   5.641   4.176   5.783
   51DOPE  H11X 6556   5.572   4.261   5.802
   51DOPE  H11Y 6557   5.624   4.118   5.876
   51DOPE  C312 6558   5.784   4.230   5.780
   51DOPE  H12X 6559   5.850   4.143   5.769
   51DOPE  H12Y 6560   5.795   4.274   5.881
   51DOPE  C313 6561   5.819   4.335   5.674
   51DOPE  H13X 6562   5.918   4.379   5.698
   51DOPE  H13Y 6563   5.838   4.273   5.584
   51DOPE  C314 6564   5.723   4.452   5.648
   51DOPE  H14X 6565   5.631   4.416   5.595
   51DOPE  H14Y 6566   5.763   4.517   5.567
   51DOPE  C315 6567   5.682   4.516   5.781
   51DOPE  H15X 6568   5.629   4.444   5.847
   51DOPE  H15Y 6569   5.761   4.563   5.842
   51DOPE  C316 6570   5.587   4.633   5.755
   51DOPE  H16X 6571   5.571   4.682   5.852
   51DOPE  H16Y 6572   5.646   4.696   5.684
   51DOPE  C317 6573   5.455   4.597   5.687
   51DOPE  H17X 6574   5.409   4.507   5.735
   51DOPE  H17Y 6575   5.478   4.581   5.579
   51DOPE  C318 6576   5.356   4.712   5.695
   51DOPE  H18X 6577   5.346   4.754   5.796
   51DOPE  H18Y 6578   5.405   4.794   5.638
   51DOPE  H18Z 6579   5.253   4.684   5.661
   52DOPE     N 6580   0.547   1.020   5.119
   52DOPE   HN1 6581   0.568   1.118   5.093
   52DOPE   HN2 6582   0.569   0.956   5.039
   52DOPE   HN3 6583   0.451   1.009   5.157
   52DOPE   C12 6584   0.637   0.987   5.236
   52DOPE  H12A 6585   0.602   0.890   5.279
   52DOPE  H12B 6586   0.627   1.071   5.307
   52DOPE   C11 6587   0.783   0.981   5.191
   52DOPE  H11A 6588   0.793   0.895   5.123
   52DOPE  H11B 6589   0.838   0.958   5.285
   52DOPE     P 6590   0.927   1.101   5.020
   52DOPE   O13 6591   0.968   1.237   4.980
   52DOPE   O14 6592   0.877   1.006   4.918
   52DOPE   O11 6593   1.040   1.031   5.107
   52DOPE   O12 6594   0.815   1.108   5.133
   52DOPE    C1 6595   1.082   1.101   5.225
   52DOPE    HA 6596   1.121   1.021   5.290
   52DOPE    HB 6597   0.995   1.134   5.285
   52DOPE    C2 6598   1.183   1.216   5.205
   52DOPE    HS 6599   1.139   1.296   5.141
   52DOPE   O21 6600   1.304   1.164   5.148
   52DOPE   C21 6601   1.370   1.262   5.086
   52DOPE   O22 6602   1.331   1.376   5.075
   52DOPE   C22 6603   1.503   1.202   5.042
   52DOPE   H2R 6604   1.502   1.133   4.955
   52DOPE   H2S 6605   1.549   1.154   5.130
   52DOPE    C3 6606   1.211   1.291   5.336
   52DOPE    HX 6607   1.115   1.332   5.372
   52DOPE    HY 6608   1.271   1.379   5.305
   52DOPE   O31 6609   1.278   1.208   5.432
   52DOPE   C31 6610   1.397   1.242   5.481
   52DOPE   O32 6611   1.457   1.345   5.453
   52DOPE   C32 6612   1.459   1.126   5.558
   52DOPE   H2X 6613   1.534   1.174   5.625
   52DOPE   H2Y 6614   1.389   1.065   5.619
   52DOPE   C23 6615   1.601   1.312   5.000
   52DOPE   H3R 6616   1.632   1.376   5.085
   52DOPE   H3S 6617   1.560   1.383   4.924
   52DOPE   C24 6618   1.731   1.256   4.941
   52DOPE   H4R 6619   1.718   1.177   4.864
   52DOPE   H4S 6620   1.796   1.214   5.022
   52DOPE   C25 6621   1.824   1.355   4.872
   52DOPE   H5R 6622   1.898   1.391   4.946
   52DOPE   H5S 6623   1.766   1.448   4.853
   52DOPE   C26 6624   1.888   1.302   4.744
   52DOPE   H6R 6625   1.819   1.286   4.659
   52DOPE   H6S 6626   1.935   1.203   4.764
   52DOPE   C27 6627   1.997   1.393   4.685
   52DOPE   H7R 6628   1.950   1.486   4.649
   52DOPE   H7S 6629   2.043   1.343   4.597
   52DOPE   C28 6630   2.101   1.436   4.788
   52DOPE   H8R 6631   2.055   1.481   4.878
   52DOPE   H8S 6632   2.152   1.528   4.749
   52DOPE   C29 6633   2.196   1.323   4.818
   52DOPE   H9R 6634   2.230   1.281   4.722
   52DOPE  C210 6635   2.240   1.295   4.941
   52DOPE  H10R 6636   2.316   1.215   4.947
   52DOPE  C211 6637   2.186   1.342   5.072
   52DOPE  H11R 6638   2.133   1.440   5.067
   52DOPE  H11S 6639   2.270   1.352   5.145
   52DOPE  C212 6640   2.081   1.246   5.129
   52DOPE  H12R 6641   2.134   1.149   5.132
   52DOPE  H12S 6642   2.001   1.233   5.053
   52DOPE  C213 6643   2.022   1.294   5.262
   52DOPE  H13R 6644   2.106   1.314   5.332
   52DOPE  H13S 6645   1.976   1.200   5.297
   52DOPE  C214 6646   1.927   1.413   5.262
   52DOPE  H14R 6647   1.866   1.431   5.170
   52DOPE  H14S 6648   1.987   1.506   5.275
   52DOPE  C215 6649   1.810   1.411   5.362
   52DOPE  H15R 6650   1.738   1.332   5.334
   52DOPE  H15S 6651   1.757   1.509   5.363
   52DOPE  C216 6652   1.845   1.376   5.507
   52DOPE  H16R 6653   1.936   1.312   5.505
   52DOPE  H16S 6654   1.764   1.328   5.564
   52DOPE  C217 6655   1.898   1.492   5.592
   52DOPE  H17R 6656   1.995   1.524   5.547
   52DOPE  H17S 6657   1.907   1.456   5.697
   52DOPE  C218 6658   1.808   1.615   5.600
   52DOPE  H18R 6659   1.848   1.679   5.683
   52DOPE  H18S 6660   1.704   1.583   5.623
   52DOPE  H18T 6661   1.808   1.665   5.502
   52DOPE   C33 6662   1.511   1.039   5.444
   52DOPE   H3X 6663   1.425   0.980   5.407
   52DOPE   H3Y 6664   1.562   1.098   5.366
   52DOPE   C34 6665   1.613   0.940   5.503
   52DOPE   H4X 6666   1.624   0.868   5.419
   52DOPE   H4Y 6667   1.583   0.885   5.595
   52DOPE   C35 6668   1.744   1.007   5.541
   52DOPE   H5X 6669   1.733   1.094   5.610
   52DOPE   H5Y 6670   1.768   1.045   5.438
   52DOPE   C36 6671   1.850   0.910   5.593
   52DOPE   H6X 6672   1.813   0.853   5.680
   52DOPE   H6Y 6673   1.874   0.846   5.504
   52DOPE   C37 6674   1.985   0.971   5.630
   52DOPE   H7X 6675   2.015   1.036   5.545
   52DOPE   H7Y 6676   1.964   1.036   5.716
   52DOPE   C38 6677   2.091   0.862   5.646
   52DOPE   H8X 6678   2.106   0.796   5.558
   52DOPE   H8Y 6679   2.185   0.919   5.664
   52DOPE   C39 6680   2.066   0.765   5.759
   52DOPE   H9X 6681   1.968   0.717   5.755
   52DOPE  C310 6682   2.151   0.742   5.860
   52DOPE  H10X 6683   2.123   0.657   5.924
   52DOPE  C311 6684   2.277   0.807   5.909
   52DOPE  H11X 6685   2.308   0.890   5.844
   52DOPE  H11Y 6686   2.262   0.862   6.005
   52DOPE  C312 6687   2.396   0.711   5.924
   52DOPE  H12X 6688   2.365   0.634   5.997
   52DOPE  H12Y 6689   2.474   0.776   5.969
   52DOPE  C313 6690   2.451   0.645   5.798
   52DOPE  H13X 6691   2.549   0.597   5.822
   52DOPE  H13Y 6692   2.382   0.559   5.783
   52DOPE  C314 6693   2.472   0.728   5.671
   52DOPE  H14X 6694   2.374   0.755   5.625
   52DOPE  H14Y 6695   2.510   0.664   5.589
   52DOPE  C315 6696   2.547   0.857   5.706
   52DOPE  H15X 6697   2.491   0.920   5.777
   52DOPE  H15Y 6698   2.650   0.848   5.746
   52DOPE  C316 6699   2.569   0.940   5.579
   52DOPE  H16X 6700   2.634   1.025   5.608
   52DOPE  H16Y 6701   2.621   0.867   5.512
   52DOPE  C317 6702   2.442   0.987   5.509
   52DOPE  H17X 6703   2.370   1.029   5.582
   52DOPE  H17Y 6704   2.401   0.899   5.453
   52DOPE  C318 6705   2.473   1.094   5.405
   52DOPE  H18X 6706   2.538   1.175   5.443
   52DOPE  H18Y 6707   2.539   1.042   5.332
   52DOPE  H18Z 6708   2.382   1.143   5.363
   53DOPE     N 6709   4.548   5.784   3.746
   53DOPE   HN1 6710   4.500   5.706   3.795
   53DOPE   HN2 6711   4.619   5.748   3.680
   53DOPE   HN3 6712   4.584   5.856   3.814
   53DOPE   C12 6713   4.440   5.858   3.670
   53DOPE  H12A 6714   4.483   5.954   3.634
   53DOPE  H12B 6715   4.356   5.872   3.741
   53DOPE   C11 6716   4.388   5.771   3.554
   53DOPE  H11A 6717   4.471   5.759   3.482
   53DOPE  H11B 6718   4.310   5.835   3.508
   53DOPE     P 6719   4.352   5.523   3.514
   53DOPE   O13 6720   4.281   5.407   3.572
   53DOPE   O14 6721   4.494   5.512   3.477
   53DOPE   O11 6722   4.269   5.584   3.392
   53DOPE   O12 6723   4.340   5.649   3.612
   53DOPE    C1 6724   4.134   5.623   3.419
   53DOPE    HA 6725   4.112   5.700   3.343
   53DOPE    HB 6726   4.128   5.684   3.511
   53DOPE    C2 6727   4.029   5.510   3.421
   53DOPE    HS 6728   4.052   5.436   3.501
   53DOPE   O21 6729   4.024   5.447   3.293
   53DOPE   C21 6730   3.973   5.324   3.304
   53DOPE   O22 6731   3.942   5.271   3.409
   53DOPE   C22 6732   3.957   5.271   3.162
   53DOPE   H2R 6733   4.049   5.240   3.108
   53DOPE   H2S 6734   3.901   5.347   3.104
   53DOPE    C3 6735   3.890   5.562   3.464
   53DOPE    HX 6736   3.901   5.604   3.565
   53DOPE    HY 6737   3.829   5.469   3.476
   53DOPE   O31 6738   3.835   5.653   3.368
   53DOPE   C31 6739   3.719   5.628   3.309
   53DOPE   O32 6740   3.648   5.531   3.331
   53DOPE   C32 6741   3.696   5.724   3.193
   53DOPE   H2X 6742   3.586   5.723   3.176
   53DOPE   H2Y 6743   3.730   5.829   3.208
   53DOPE   C23 6744   3.870   5.146   3.161
   53DOPE   H3R 6745   3.765   5.166   3.189
   53DOPE   H3S 6746   3.904   5.066   3.231
   53DOPE   C24 6747   3.864   5.080   3.022
   53DOPE   H4R 6748   3.961   5.066   2.971
   53DOPE   H4S 6749   3.798   5.140   2.954
   53DOPE   C25 6750   3.802   4.941   3.014
   53DOPE   H5R 6751   3.694   4.952   2.991
   53DOPE   H5S 6752   3.797   4.900   3.117
   53DOPE   C26 6753   3.874   4.846   2.919
   53DOPE   H6R 6754   3.976   4.815   2.952
   53DOPE   H6S 6755   3.887   4.895   2.820
   53DOPE   C27 6756   3.802   4.712   2.895
   53DOPE   H7R 6757   3.802   4.654   2.989
   53DOPE   H7S 6758   3.858   4.653   2.820
   53DOPE   C28 6759   3.655   4.730   2.858
   53DOPE   H8R 6760   3.600   4.794   2.931
   53DOPE   H8S 6761   3.602   4.634   2.879
   53DOPE   C29 6762   3.642   4.776   2.715
   53DOPE   H9R 6763   3.705   4.711   2.653
   53DOPE  C210 6764   3.554   4.869   2.675
   53DOPE  H10R 6765   3.549   4.886   2.567
   53DOPE  C211 6766   3.476   4.966   2.760
   53DOPE  H11R 6767   3.459   4.931   2.864
   53DOPE  H11S 6768   3.377   4.984   2.711
   53DOPE  C212 6769   3.551   5.098   2.777
   53DOPE  H12R 6770   3.570   5.131   2.673
   53DOPE  H12S 6771   3.651   5.077   2.820
   53DOPE  C213 6772   3.475   5.198   2.865
   53DOPE  H13R 6773   3.373   5.210   2.824
   53DOPE  H13S 6774   3.529   5.292   2.839
   53DOPE  C214 6775   3.466   5.173   3.015
   53DOPE  H14R 6776   3.549   5.116   3.063
   53DOPE  H14S 6777   3.375   5.112   3.035
   53DOPE  C215 6778   3.471   5.294   3.109
   53DOPE  H15R 6779   3.571   5.340   3.105
   53DOPE  H15S 6780   3.448   5.265   3.213
   53DOPE  C216 6781   3.378   5.410   3.073
   53DOPE  H16R 6782   3.361   5.408   2.963
   53DOPE  H16S 6783   3.413   5.510   3.105
   53DOPE  C217 6784   3.233   5.397   3.121
   53DOPE  H17R 6785   3.189   5.309   3.067
   53DOPE  H17S 6786   3.180   5.492   3.100
   53DOPE  C218 6787   3.213   5.373   3.270
   53DOPE  H18R 6788   3.105   5.388   3.292
   53DOPE  H18S 6789   3.274   5.446   3.327
   53DOPE  H18T 6790   3.249   5.271   3.295
   53DOPE   C33 6791   3.784   5.662   3.084
   53DOPE   H3X 6792   3.888   5.697   3.104
   53DOPE   H3Y 6793   3.774   5.552   3.080
   53DOPE   C34 6794   3.742   5.720   2.948
   53DOPE   H4X 6795   3.826   5.689   2.884
   53DOPE   H4Y 6796   3.730   5.831   2.942
   53DOPE   C35 6797   3.608   5.665   2.901
   53DOPE   H5X 6798   3.525   5.678   2.975
   53DOPE   H5Y 6799   3.639   5.558   2.899
   53DOPE   C36 6800   3.567   5.716   2.763
   53DOPE   H6X 6801   3.562   5.826   2.761
   53DOPE   H6Y 6802   3.642   5.671   2.694
   53DOPE   C37 6803   3.434   5.662   2.709
   53DOPE   H7X 6804   3.436   5.552   2.724
   53DOPE   H7Y 6805   3.357   5.703   2.776
   53DOPE   C38 6806   3.421   5.691   2.559
   53DOPE   H8X 6807   3.503   5.651   2.496
   53DOPE   H8Y 6808   3.327   5.640   2.531
   53DOPE   C39 6809   3.415   5.837   2.523
   53DOPE   H9X 6810   3.499   5.896   2.562
   53DOPE  C310 6811   3.315   5.895   2.455
   53DOPE  H10X 6812   3.336   5.999   2.425
   53DOPE  C311 6813   3.178   5.852   2.411
   53DOPE  H11X 6814   3.158   5.747   2.438
   53DOPE  H11Y 6815   3.097   5.902   2.469
   53DOPE  C312 6816   3.151   5.868   2.261
   53DOPE  H12X 6817   3.164   5.975   2.238
   53DOPE  H12Y 6818   3.045   5.839   2.252
   53DOPE  C313 6819   3.235   5.784   2.164
   53DOPE  H13X 6820   3.190   5.791   2.062
   53DOPE  H13Y 6821   3.329   5.843   2.156
   53DOPE  C314 6822   3.260   5.635   2.193
   53DOPE  H14X 6823   3.330   5.624   2.279
   53DOPE  H14Y 6824   3.323   5.591   2.114
   53DOPE  C315 6825   3.127   5.568   2.227
   53DOPE  H15X 6826   3.081   5.611   2.319
   53DOPE  H15Y 6827   3.048   5.564   2.150
   53DOPE  C316 6828   3.151   5.419   2.255
   53DOPE  H16X 6829   3.051   5.373   2.268
   53DOPE  H16Y 6830   3.202   5.386   2.162
   53DOPE  C317 6831   3.242   5.388   2.374
   53DOPE  H17X 6832   3.215   5.450   2.462
   53DOPE  H17Y 6833   3.347   5.406   2.339
   53DOPE  C318 6834   3.234   5.242   2.413
   53DOPE  H18X 6835   3.130   5.205   2.424
   53DOPE  H18Y 6836   3.270   5.187   2.323
   53DOPE  H18Z 6837   3.287   5.219   2.509
   54DOPE     N 6838   1.422   4.367   2.138
   54DOPE   HN1 6839   1.501   4.350   2.072
   54DOPE   HN2 6840   1.335   4.391   2.086
   54DOPE   HN3 6841   1.449   4.435   2.212
   54DOPE   C12 6842   1.404   4.237   2.213
   54DOPE  H12A 6843   1.335   4.257   2.299
   54DOPE  H12B 6844   1.504   4.204   2.245
   54DOPE   C11 6845   1.347   4.129   2.119
   54DOPE  H11A 6846   1.245   4.160   2.091
   54DOPE  H11B 6847   1.339   4.040   2.186
   54DOPE     P 6848   1.371   4.069   1.874
   54DOPE   O13 6849   1.475   4.038   1.774
   54DOPE   O14 6850   1.267   4.170   1.844
   54DOPE   O11 6851   1.303   3.936   1.929
   54DOPE   O12 6852   1.440   4.115   2.011
   54DOPE    C1 6853   1.391   3.838   1.985
   54DOPE    HA 6854   1.326   3.781   2.054
   54DOPE    HB 6855   1.461   3.884   2.057
   54DOPE    C2 6856   1.465   3.747   1.886
   54DOPE    HS 6857   1.532   3.807   1.819
   54DOPE   O21 6858   1.370   3.672   1.809
   54DOPE   C21 6859   1.425   3.632   1.694
   54DOPE   O22 6860   1.537   3.660   1.657
   54DOPE   C22 6861   1.323   3.541   1.627
   54DOPE   H2R 6862   1.234   3.589   1.580
   54DOPE   H2S 6863   1.292   3.464   1.701
   54DOPE    C3 6864   1.565   3.654   1.956
   54DOPE    HX 6865   1.638   3.718   2.009
   54DOPE    HY 6866   1.622   3.607   1.873
   54DOPE   O31 6867   1.500   3.559   2.041
   54DOPE   C31 6868   1.515   3.428   2.022
   54DOPE   O32 6869   1.586   3.377   1.937
   54DOPE   C32 6870   1.414   3.350   2.106
   54DOPE   H2X 6871   1.459   3.248   2.114
   54DOPE   H2Y 6872   1.394   3.390   2.207
   54DOPE   C23 6873   1.387   3.463   1.512
   54DOPE   H3R 6874   1.463   3.390   1.547
   54DOPE   H3S 6875   1.440   3.527   1.438
   54DOPE   C24 6876   1.284   3.381   1.432
   54DOPE   H4R 6877   1.193   3.436   1.402
   54DOPE   H4S 6878   1.253   3.291   1.490
   54DOPE   C25 6879   1.332   3.321   1.300
   54DOPE   H5R 6880   1.368   3.218   1.321
   54DOPE   H5S 6881   1.427   3.371   1.273
   54DOPE   C26 6882   1.229   3.329   1.187
   54DOPE   H6R 6883   1.208   3.431   1.150
   54DOPE   H6S 6884   1.132   3.288   1.223
   54DOPE   C27 6885   1.268   3.251   1.061
   54DOPE   H7R 6886   1.356   3.300   1.014
   54DOPE   H7S 6887   1.185   3.256   0.988
   54DOPE   C28 6888   1.311   3.107   1.090
   54DOPE   H8R 6889   1.391   3.102   1.168
   54DOPE   H8S 6890   1.371   3.071   1.003
   54DOPE   C29 6891   1.191   3.021   1.120
   54DOPE   H9R 6892   1.116   3.039   1.042
   54DOPE  C210 6893   1.190   2.928   1.216
   54DOPE  H10R 6894   1.098   2.867   1.221
   54DOPE  C211 6895   1.286   2.911   1.330
   54DOPE  H11R 6896   1.387   2.950   1.310
   54DOPE  H11S 6897   1.294   2.802   1.354
   54DOPE  C212 6898   1.241   2.987   1.455
   54DOPE  H12R 6899   1.138   2.949   1.473
   54DOPE  H12S 6900   1.227   3.094   1.428
   54DOPE  C213 6901   1.338   2.973   1.572
   54DOPE  H13R 6902   1.356   2.865   1.590
   54DOPE  H13S 6903   1.273   3.007   1.656
   54DOPE  C214 6904   1.473   3.044   1.566
   54DOPE  H14R 6905   1.478   3.139   1.506
   54DOPE  H14S 6906   1.547   2.976   1.518
   54DOPE  C215 6907   1.530   3.102   1.696
   54DOPE  H15R 6908   1.467   3.186   1.730
   54DOPE  H15S 6909   1.634   3.138   1.681
   54DOPE  C216 6910   1.530   3.007   1.816
   54DOPE  H16R 6911   1.447   2.934   1.804
   54DOPE  H16S 6912   1.523   3.058   1.915
   54DOPE  C217 6913   1.648   2.910   1.824
   54DOPE  H17R 6914   1.640   2.842   1.736
   54DOPE  H17S 6915   1.643   2.858   1.921
   54DOPE  C218 6916   1.788   2.973   1.820
   54DOPE  H18R 6917   1.860   2.894   1.850
   54DOPE  H18S 6918   1.791   3.057   1.893
   54DOPE  H18T 6919   1.805   3.013   1.719
   54DOPE   C33 6920   1.287   3.365   2.023
   54DOPE   H3X 6921   1.244   3.464   2.048
   54DOPE   H3Y 6922   1.306   3.350   1.914
   54DOPE   C34 6923   1.186   3.258   2.069
   54DOPE   H4X 6924   1.093   3.294   2.021
   54DOPE   H4Y 6925   1.171   3.248   2.178
   54DOPE   C35 6926   1.226   3.118   2.023
   54DOPE   H5X 6927   1.329   3.087   2.053
   54DOPE   H5Y 6928   1.225   3.140   1.914
   54DOPE   C36 6929   1.124   3.011   2.061
   54DOPE   H6X 6930   1.107   3.009   2.171
   54DOPE   H6Y 6931   1.034   3.036   2.001
   54DOPE   C37 6932   1.156   2.868   2.016
   54DOPE   H7X 6933   1.185   2.874   1.909
   54DOPE   H7Y 6934   1.247   2.840   2.073
   54DOPE   C38 6935   1.033   2.778   2.029
   54DOPE   H8X 6936   0.943   2.812   1.973
   54DOPE   H8Y 6937   1.067   2.682   1.985
   54DOPE   C39 6938   0.983   2.758   2.170
   54DOPE   H9X 6939   0.963   2.852   2.223
   54DOPE  C310 6940   0.969   2.639   2.230
   54DOPE  H10X 6941   0.917   2.643   2.326
   54DOPE  C311 6942   1.011   2.499   2.197
   54DOPE  H11X 6943   1.061   2.493   2.098
   54DOPE  H11Y 6944   1.094   2.463   2.262
   54DOPE  C312 6945   0.897   2.396   2.198
   54DOPE  H12X 6946   0.855   2.398   2.300
   54DOPE  H12Y 6947   0.950   2.300   2.180
   54DOPE  C313 6948   0.785   2.413   2.094
   54DOPE  H13X 6949   0.722   2.321   2.094
   54DOPE  H13Y 6950   0.720   2.489   2.142
   54DOPE  C314 6951   0.819   2.444   1.949
   54DOPE  H14X 6952   0.857   2.549   1.939
   54DOPE  H14Y 6953   0.727   2.455   1.889
   54DOPE  C315 6954   0.929   2.349   1.900
   54DOPE  H15X 6955   1.023   2.360   1.959
   54DOPE  H15Y 6956   0.906   2.241   1.896
   54DOPE  C316 6957   0.963   2.380   1.754
   54DOPE  H16X 6958   1.033   2.301   1.721
   54DOPE  H16Y 6959   0.863   2.372   1.705
   54DOPE  C317 6960   1.019   2.519   1.728
   54DOPE  H17X 6961   1.098   2.545   1.802
   54DOPE  H17Y 6962   0.932   2.590   1.730
   54DOPE  C318 6963   1.079   2.529   1.588
   54DOPE  H18X 6964   1.149   2.446   1.565
   54DOPE  H18Y 6965   0.994   2.510   1.520
   54DOPE  H18Z 6966   1.136   2.624   1.571
   55DOPE     N 6967   4.275   2.821   1.552
   55DOPE   HN1 6968   4.334   2.906   1.552
   55DOPE   HN2 6969   4.254   2.791   1.649
   55DOPE   HN3 6970   4.318   2.746   1.492
   55DOPE   C12 6971   4.148   2.857   1.479
   55DOPE  H12A 6972   4.093   2.763   1.458
   55DOPE  H12B 6973   4.179   2.910   1.387
   55DOPE   C11 6974   4.065   2.955   1.563
   55DOPE  H11A 6975   4.032   2.901   1.653
   55DOPE  H11B 6976   3.977   2.974   1.499
   55DOPE     P 6977   4.114   3.144   1.725
   55DOPE   O13 6978   4.189   3.271   1.733
   55DOPE   O14 6979   4.129   3.043   1.832
   55DOPE   O11 6980   3.959   3.170   1.697
   55DOPE   O12 6981   4.148   3.070   1.587
   55DOPE    C1 6982   3.928   3.248   1.581
   55DOPE    HA 6983   3.826   3.216   1.555
   55DOPE    HB 6984   3.983   3.211   1.492
   55DOPE    C2 6985   3.942   3.400   1.594
   55DOPE    HS 6986   4.047   3.429   1.617
   55DOPE   O21 6987   3.852   3.448   1.695
   55DOPE   C21 6988   3.894   3.566   1.742
   55DOPE   O22 6989   3.996   3.621   1.708
   55DOPE   C22 6990   3.786   3.615   1.837
   55DOPE   H2R 6991   3.778   3.566   1.937
   55DOPE   H2S 6992   3.689   3.611   1.783
   55DOPE    C3 6993   3.917   3.472   1.460
   55DOPE    HX 6994   3.993   3.434   1.389
   55DOPE    HY 6995   3.945   3.578   1.480
   55DOPE   O31 6996   3.782   3.457   1.415
   55DOPE   C31 6997   3.705   3.563   1.394
   55DOPE   O32 6998   3.740   3.680   1.406
   55DOPE   C32 6999   3.560   3.521   1.374
   55DOPE   H2X 7000   3.513   3.607   1.320
   55DOPE   H2Y 7001   3.543   3.428   1.317
   55DOPE   C23 7002   3.806   3.763   1.870
   55DOPE   H3R 7003   3.792   3.829   1.783
   55DOPE   H3S 7004   3.909   3.787   1.909
   55DOPE   C24 7005   3.709   3.813   1.978
   55DOPE   H4R 7006   3.699   3.749   2.067
   55DOPE   H4S 7007   3.607   3.827   1.934
   55DOPE   C25 7008   3.737   3.951   2.038
   55DOPE   H5R 7009   3.680   4.026   1.980
   55DOPE   H5S 7010   3.841   3.978   2.012
   55DOPE   C26 7011   3.713   3.959   2.189
   55DOPE   H6R 7012   3.783   3.901   2.251
   55DOPE   H6S 7013   3.611   3.920   2.212
   55DOPE   C27 7014   3.721   4.101   2.247
   55DOPE   H7R 7015   3.826   4.136   2.239
   55DOPE   H7S 7016   3.695   4.098   2.355
   55DOPE   C28 7017   3.637   4.203   2.169
   55DOPE   H8R 7018   3.660   4.201   2.060
   55DOPE   H8S 7019   3.677   4.304   2.192
   55DOPE   C29 7020   3.492   4.186   2.201
   55DOPE   H9R 7021   3.481   4.181   2.310
   55DOPE  C210 7022   3.395   4.194   2.109
   55DOPE  H10R 7023   3.291   4.189   2.148
   55DOPE  C211 7024   3.407   4.189   1.959
   55DOPE  H11R 7025   3.506   4.222   1.921
   55DOPE  H11S 7026   3.328   4.253   1.914
   55DOPE  C212 7027   3.394   4.045   1.906
   55DOPE  H12R 7028   3.297   4.012   1.946
   55DOPE  H12S 7029   3.470   3.982   1.957
   55DOPE  C213 7030   3.410   4.037   1.754
   55DOPE  H13R 7031   3.338   4.108   1.708
   55DOPE  H13S 7032   3.367   3.936   1.736
   55DOPE  C214 7033   3.548   4.057   1.692
   55DOPE  H14R 7034   3.636   4.029   1.754
   55DOPE  H14S 7035   3.561   4.165   1.670
   55DOPE  C215 7036   3.584   3.973   1.570
   55DOPE  H15R 7037   3.593   3.867   1.598
   55DOPE  H15S 7038   3.680   4.007   1.525
   55DOPE  C216 7039   3.480   3.970   1.457
   55DOPE  H16R 7040   3.380   3.986   1.502
   55DOPE  H16S 7041   3.481   3.877   1.395
   55DOPE  C217 7042   3.483   4.088   1.360
   55DOPE  H17R 7043   3.457   4.179   1.419
   55DOPE  H17S 7044   3.413   4.067   1.277
   55DOPE  C218 7045   3.617   4.115   1.291
   55DOPE  H18R 7046   3.598   4.187   1.208
   55DOPE  H18S 7047   3.657   4.020   1.250
   55DOPE  H18T 7048   3.689   4.153   1.367
   55DOPE   C33 7049   3.515   3.496   1.518
   55DOPE   H3X 7050   3.551   3.395   1.545
   55DOPE   H3Y 7051   3.551   3.576   1.587
   55DOPE   C34 7052   3.361   3.494   1.522
   55DOPE   H4X 7053   3.343   3.451   1.622
   55DOPE   H4Y 7054   3.310   3.432   1.445
   55DOPE   C35 7055   3.301   3.633   1.504
   55DOPE   H5X 7056   3.336   3.687   1.413
   55DOPE   H5Y 7057   3.350   3.679   1.594
   55DOPE   C36 7058   3.149   3.635   1.515
   55DOPE   H6X 7059   3.103   3.567   1.441
   55DOPE   H6Y 7060   3.129   3.608   1.621
   55DOPE   C37 7061   3.083   3.772   1.501
   55DOPE   H7X 7062   3.138   3.842   1.568
   55DOPE   H7Y 7063   3.103   3.803   1.397
   55DOPE   C38 7064   2.937   3.766   1.547
   55DOPE   H8X 7065   2.922   3.731   1.652
   55DOPE   H8Y 7066   2.903   3.872   1.541
   55DOPE   C39 7067   2.847   3.677   1.465
   55DOPE   H9X 7068   2.884   3.574   1.455
   55DOPE  C310 7069   2.736   3.717   1.403
   55DOPE  H10X 7070   2.675   3.636   1.361
   55DOPE  C311 7071   2.672   3.851   1.375
   55DOPE  H11X 7072   2.731   3.934   1.419
   55DOPE  H11Y 7073   2.680   3.879   1.267
   55DOPE  C312 7074   2.527   3.864   1.422
   55DOPE  H12X 7075   2.470   3.786   1.370
   55DOPE  H12Y 7076   2.498   3.964   1.384
   55DOPE  C313 7077   2.500   3.857   1.573
   55DOPE  H13X 7078   2.395   3.889   1.592
   55DOPE  H13Y 7079   2.498   3.747   1.591
   55DOPE  C314 7080   2.590   3.934   1.671
   55DOPE  H14X 7081   2.691   3.886   1.677
   55DOPE  H14Y 7082   2.557   3.915   1.775
   55DOPE  C315 7083   2.606   4.078   1.622
   55DOPE  H15X 7084   2.655   4.083   1.522
   55DOPE  H15Y 7085   2.517   4.142   1.617
   55DOPE  C316 7086   2.695   4.155   1.720
   55DOPE  H16X 7087   2.694   4.260   1.687
   55DOPE  H16Y 7088   2.642   4.140   1.817
   55DOPE  C317 7089   2.838   4.102   1.735
   55DOPE  H17X 7090   2.883   4.082   1.635
   55DOPE  H17Y 7091   2.832   4.012   1.800
   55DOPE  C318 7092   2.926   4.203   1.808
   55DOPE  H18X 7093   2.919   4.305   1.767
   55DOPE  H18Y 7094   2.880   4.212   1.908
   55DOPE  H18Z 7095   3.034   4.175   1.806
   56DOPE     N 7096   2.501   1.391   5.929
   56DOPE   HN1 7097   2.571   1.405   6.005
   56DOPE   HN2 7098   2.435   1.472   5.927
   56DOPE   HN3 7099   2.455   1.298   5.935
   56DOPE   C12 7100   2.579   1.385   5.800
   56DOPE  H12A 7101   2.510   1.350   5.720
   56DOPE  H12B 7102   2.663   1.315   5.818
   56DOPE   C11 7103   2.640   1.523   5.768
   56DOPE  H11A 7104   2.555   1.591   5.747
   56DOPE  H11B 7105   2.694   1.504   5.673
   56DOPE     P 7106   2.732   1.717   5.902
   56DOPE   O13 7107   2.834   1.747   6.004
   56DOPE   O14 7108   2.594   1.766   5.918
   56DOPE   O11 7109   2.785   1.755   5.756
   56DOPE   O12 7110   2.722   1.559   5.879
   56DOPE    C1 7111   2.909   1.695   5.716
   56DOPE    HA 7112   2.903   1.695   5.605
   56DOPE    HB 7113   2.908   1.586   5.735
   56DOPE    C2 7114   3.038   1.759   5.768
   56DOPE    HS 7115   3.042   1.755   5.880
   56DOPE   O21 7116   3.046   1.895   5.722
   56DOPE   C21 7117   3.126   1.966   5.802
   56DOPE   O22 7118   3.179   1.923   5.902
   56DOPE   C22 7119   3.141   2.103   5.737
   56DOPE   H2R 7120   3.055   2.173   5.744
   56DOPE   H2S 7121   3.171   2.087   5.632
   56DOPE    C3 7122   3.163   1.679   5.728
   56DOPE    HX 7123   3.152   1.578   5.771
   56DOPE    HY 7124   3.245   1.727   5.785
   56DOPE   O31 7125   3.184   1.680   5.587
   56DOPE   C31 7126   3.297   1.728   5.535
   56DOPE   O32 7127   3.391   1.771   5.599
   56DOPE   C32 7128   3.284   1.743   5.383
   56DOPE   H2X 7129   3.389   1.745   5.347
   56DOPE   H2Y 7130   3.227   1.664   5.331
   56DOPE   C23 7131   3.257   2.180   5.801
   56DOPE   H3R 7132   3.355   2.135   5.781
   56DOPE   H3S 7133   3.250   2.188   5.912
   56DOPE   C24 7134   3.266   2.325   5.750
   56DOPE   H4R 7135   3.170   2.381   5.748
   56DOPE   H4S 7136   3.308   2.326   5.646
   56DOPE   C25 7137   3.359   2.419   5.825
   56DOPE   H5R 7138   3.458   2.417   5.775
   56DOPE   H5S 7139   3.383   2.372   5.922
   56DOPE   C26 7140   3.304   2.560   5.843
   56DOPE   H6R 7141   3.217   2.569   5.911
   56DOPE   H6S 7142   3.270   2.600   5.744
   56DOPE   C27 7143   3.405   2.661   5.900
   56DOPE   H7R 7144   3.427   2.633   6.005
   56DOPE   H7S 7145   3.358   2.762   5.903
   56DOPE   C28 7146   3.538   2.661   5.826
   56DOPE   H8R 7147   3.582   2.559   5.819
   56DOPE   H8S 7148   3.615   2.706   5.894
   56DOPE   C29 7149   3.525   2.731   5.694
   56DOPE   H9R 7150   3.475   2.827   5.711
   56DOPE  C210 7151   3.584   2.687   5.582
   56DOPE  H10R 7152   3.574   2.753   5.494
   56DOPE  C211 7153   3.642   2.552   5.554
   56DOPE  H11R 7154   3.678   2.499   5.644
   56DOPE  H11S 7155   3.728   2.564   5.484
   56DOPE  C212 7156   3.539   2.456   5.493
   56DOPE  H12R 7157   3.502   2.511   5.404
   56DOPE  H12S 7158   3.452   2.451   5.561
   56DOPE  C213 7159   3.596   2.317   5.467
   56DOPE  H13R 7160   3.688   2.328   5.405
   56DOPE  H13S 7161   3.519   2.278   5.397
   56DOPE  C214 7162   3.626   2.225   5.584
   56DOPE  H14R 7163   3.564   2.238   5.676
   56DOPE  H14S 7164   3.730   2.242   5.617
   56DOPE  C215 7165   3.600   2.075   5.566
   56DOPE  H15R 7166   3.491   2.056   5.556
   56DOPE  H15S 7167   3.639   2.017   5.652
   56DOPE  C216 7168   3.657   2.012   5.439
   56DOPE  H16R 7169   3.664   2.090   5.361
   56DOPE  H16S 7170   3.602   1.923   5.401
   56DOPE  C217 7171   3.805   1.971   5.446
   56DOPE  H17R 7172   3.863   2.065   5.458
   56DOPE  H17S 7173   3.830   1.916   5.353
   56DOPE  C218 7174   3.844   1.877   5.560
   56DOPE  H18R 7175   3.947   1.840   5.538
   56DOPE  H18S 7176   3.772   1.793   5.563
   56DOPE  H18T 7177   3.837   1.933   5.655
   56DOPE   C33 7178   3.204   1.874   5.373
   56DOPE   H3X 7179   3.097   1.847   5.389
   56DOPE   H3Y 7180   3.241   1.951   5.443
   56DOPE   C34 7181   3.217   1.928   5.230
   56DOPE   H4X 7182   3.137   2.004   5.228
   56DOPE   H4Y 7183   3.201   1.855   5.147
   56DOPE   C35 7184   3.356   1.985   5.203
   56DOPE   H5X 7185   3.440   1.915   5.224
   56DOPE   H5Y 7186   3.352   2.063   5.283
   56DOPE   C36 7187   3.370   2.046   5.064
   56DOPE   H6X 7188   3.346   1.972   4.985
   56DOPE   H6Y 7189   3.301   2.134   5.065
   56DOPE   C37 7190   3.506   2.108   5.031
   56DOPE   H7X 7191   3.533   2.173   5.117
   56DOPE   H7Y 7192   3.576   2.024   5.030
   56DOPE   C38 7193   3.497   2.195   4.905
   56DOPE   H8X 7194   3.422   2.277   4.909
   56DOPE   H8Y 7195   3.598   2.241   4.898
   56DOPE   C39 7196   3.463   2.120   4.779
   56DOPE   H9X 7197   3.371   2.061   4.785
   56DOPE  C310 7198   3.538   2.120   4.668
   56DOPE  H10X 7199   3.490   2.073   4.581
   56DOPE  C311 7200   3.677   2.167   4.634
   56DOPE  H11X 7201   3.725   2.217   4.720
   56DOPE  H11Y 7202   3.748   2.082   4.619
   56DOPE  C312 7203   3.684   2.262   4.514
   56DOPE  H12X 7204   3.643   2.206   4.427
   56DOPE  H12Y 7205   3.793   2.276   4.501
   56DOPE  C313 7206   3.615   2.398   4.525
   56DOPE  H13X 7207   3.647   2.462   4.440
   56DOPE  H13Y 7208   3.509   2.373   4.502
   56DOPE  C314 7209   3.631   2.481   4.653
   56DOPE  H14X 7210   3.575   2.434   4.737
   56DOPE  H14Y 7211   3.573   2.575   4.645
   56DOPE  C315 7212   3.779   2.488   4.691
   56DOPE  H15X 7213   3.822   2.388   4.712
   56DOPE  H15Y 7214   3.849   2.538   4.621
   56DOPE  C316 7215   3.795   2.572   4.818
   56DOPE  H16X 7216   3.904   2.584   4.834
   56DOPE  H16Y 7217   3.746   2.668   4.789
   56DOPE  C317 7218   3.726   2.517   4.942
   56DOPE  H17X 7219   3.746   2.408   4.954
   56DOPE  H17Y 7220   3.618   2.541   4.932
   56DOPE  C318 7221   3.774   2.588   5.068
   56DOPE  H18X 7222   3.884   2.595   5.075
   56DOPE  H18Y 7223   3.744   2.694   5.053
   56DOPE  H18Z 7224   3.739   2.540   5.162
   57DOPE     N 7225   0.540   2.204   2.713
   57DOPE   HN1 7226   0.586   2.216   2.805
   57DOPE   HN2 7227   0.610   2.184   2.639
   57DOPE   HN3 7228   0.476   2.284   2.690
   57DOPE   C12 7229   0.446   2.086   2.728
   57DOPE  H12A 7230   0.380   2.084   2.638
   57DOPE  H12B 7231   0.390   2.103   2.822
   57DOPE   C11 7232   0.526   1.957   2.744
   57DOPE  H11A 7233   0.579   1.938   2.649
   57DOPE  H11B 7234   0.447   1.880   2.755
   57DOPE     P 7235   0.746   1.890   2.851
   57DOPE   O13 7236   0.817   1.896   2.980
   57DOPE   O14 7237   0.814   1.933   2.727
   57DOPE   O11 7238   0.681   1.746   2.828
   57DOPE   O12 7239   0.610   1.973   2.859
   57DOPE    C1 7240   0.592   1.700   2.931
   57DOPE    HA 7241   0.526   1.629   2.879
   57DOPE    HB 7242   0.518   1.779   2.957
   57DOPE    C2 7243   0.656   1.641   3.058
   57DOPE    HS 7244   0.719   1.717   3.110
   57DOPE   O21 7245   0.733   1.526   3.022
   57DOPE   C21 7246   0.826   1.502   3.115
   57DOPE   O22 7247   0.845   1.572   3.213
   57DOPE   C22 7248   0.892   1.370   3.078
   57DOPE   H2R 7249   0.963   1.371   2.992
   57DOPE   H2S 7250   0.812   1.295   3.062
   57DOPE    C3 7251   0.551   1.607   3.165
   57DOPE    HX 7252   0.499   1.701   3.191
   57DOPE    HY 7253   0.611   1.581   3.255
   57DOPE   O31 7254   0.463   1.502   3.123
   57DOPE   C31 7255   0.454   1.389   3.192
   57DOPE   O32 7256   0.513   1.365   3.297
   57DOPE   C32 7257   0.377   1.283   3.113
   57DOPE   H2X 7258   0.341   1.212   3.191
   57DOPE   H2Y 7259   0.291   1.320   3.054
   57DOPE   C23 7260   0.976   1.316   3.194
   57DOPE   H3R 7261   0.914   1.287   3.281
   57DOPE   H3S 7262   1.050   1.390   3.235
   57DOPE   C24 7263   1.057   1.192   3.156
   57DOPE   H4R 7264   1.113   1.200   3.061
   57DOPE   H4S 7265   0.989   1.103   3.149
   57DOPE   C25 7266   1.163   1.145   3.255
   57DOPE   H5R 7267   1.117   1.070   3.322
   57DOPE   H5S 7268   1.181   1.228   3.326
   57DOPE   C26 7269   1.292   1.097   3.189
   57DOPE   H6R 7270   1.352   1.177   3.140
   57DOPE   H6S 7271   1.269   1.023   3.111
   57DOPE   C27 7272   1.392   1.032   3.286
   57DOPE   H7R 7273   1.430   1.109   3.356
   57DOPE   H7S 7274   1.479   0.994   3.229
   57DOPE   C28 7275   1.329   0.924   3.374
   57DOPE   H8R 7276   1.238   0.961   3.426
   57DOPE   H8S 7277   1.394   0.909   3.463
   57DOPE   C29 7278   1.306   0.799   3.294
   57DOPE   H9R 7279   1.398   0.775   3.239
   57DOPE  C210 7280   1.195   0.723   3.304
   57DOPE  H10R 7281   1.196   0.629   3.247
   57DOPE  C211 7282   1.064   0.759   3.368
   57DOPE  H11R 7283   1.072   0.837   3.447
   57DOPE  H11S 7284   1.019   0.668   3.412
   57DOPE  C212 7285   0.967   0.821   3.266
   57DOPE  H12R 7286   0.961   0.744   3.186
   57DOPE  H12S 7287   1.016   0.908   3.219
   57DOPE  C213 7288   0.833   0.861   3.329
   57DOPE  H13R 7289   0.792   0.773   3.382
   57DOPE  H13S 7290   0.772   0.872   3.237
   57DOPE  C214 7291   0.828   0.982   3.421
   57DOPE  H14R 7292   0.902   1.063   3.404
   57DOPE  H14S 7293   0.847   0.948   3.526
   57DOPE  C215 7294   0.703   1.070   3.416
   57DOPE  H15R 7295   0.698   1.123   3.319
   57DOPE  H15S 7296   0.704   1.146   3.498
   57DOPE  C216 7297   0.568   0.997   3.423
   57DOPE  H16R 7298   0.582   0.895   3.382
   57DOPE  H16S 7299   0.484   1.049   3.373
   57DOPE  C217 7300   0.520   0.961   3.564
   57DOPE  H17R 7301   0.593   0.888   3.605
   57DOPE  H17S 7302   0.417   0.921   3.556
   57DOPE  C218 7303   0.509   1.076   3.664
   57DOPE  H18R 7304   0.452   1.039   3.752
   57DOPE  H18S 7305   0.455   1.161   3.616
   57DOPE  H18T 7306   0.612   1.110   3.689
   57DOPE   C33 7307   0.484   1.234   3.016
   57DOPE   H3X 7308   0.487   1.308   2.933
   57DOPE   H3Y 7309   0.582   1.219   3.066
   57DOPE   C34 7310   0.438   1.100   2.958
   57DOPE   H4X 7311   0.509   1.088   2.873
   57DOPE   H4Y 7312   0.334   1.094   2.920
   57DOPE   C35 7313   0.448   0.986   3.059
   57DOPE   H5X 7314   0.393   1.006   3.155
   57DOPE   H5Y 7315   0.558   0.995   3.077
   57DOPE   C36 7316   0.410   0.850   3.001
   57DOPE   H6X 7317   0.307   0.852   2.959
   57DOPE   H6Y 7318   0.489   0.829   2.927
   57DOPE   C37 7319   0.420   0.732   3.098
   57DOPE   H7X 7320   0.519   0.739   3.147
   57DOPE   H7Y 7321   0.343   0.750   3.174
   57DOPE   C38 7322   0.413   0.599   3.021
   57DOPE   H8X 7323   0.491   0.586   2.942
   57DOPE   H8Y 7324   0.430   0.523   3.099
   57DOPE   C39 7325   0.283   0.573   2.949
   57DOPE   H9X 7326   0.253   0.654   2.881
   57DOPE  C310 7327   0.205   0.466   2.969
   57DOPE  H10X 7328   0.123   0.457   2.897
   57DOPE  C311 7329   0.202   0.354   3.069
   57DOPE  H11X 7330   0.287   0.361   3.140
   57DOPE  H11Y 7331   0.117   0.364   3.140
   57DOPE  C312 7332   0.203   0.214   3.008
   57DOPE  H12X 7333   0.113   0.207   2.944
   57DOPE  H12Y 7334   0.192   0.148   3.097
   57DOPE  C313 7335   0.327   0.171   2.929
   57DOPE  H13X 7336   0.322   0.061   2.910
   57DOPE  H13Y 7337   0.308   0.216   2.829
   57DOPE  C314 7338   0.467   0.200   2.983
   57DOPE  H14X 7339   0.489   0.310   2.977
   57DOPE  H14Y 7340   0.544   0.164   2.913
   57DOPE  C315 7341   0.475   0.156   3.130
   57DOPE  H15X 7342   0.402   0.212   3.194
   57DOPE  H15Y 7343   0.462   0.049   3.153
   57DOPE  C316 7344   0.615   0.185   3.184
   57DOPE  H16X 7345   0.618   0.141   3.286
   57DOPE  H16Y 7346   0.680   0.131   3.112
   57DOPE  C317 7347   0.657   0.332   3.186
   57DOPE  H17X 7348   0.575   0.396   3.227
   57DOPE  H17Y 7349   0.684   0.358   3.081
   57DOPE  C318 7350   0.781   0.353   3.270
   57DOPE  H18X 7351   0.775   0.306   3.370
   57DOPE  H18Y 7352   0.859   0.293   3.219
   57DOPE  H18Z 7353   0.805   0.461   3.287
   58DOPE     N 7354   5.788   4.600   4.342
   58DOPE   HN1 7355   5.790   4.703   4.347
   58DOPE   HN2 7356   5.690   4.565   4.348
   58DOPE   HN3 7357   5.853   4.557   4.412
   58DOPE   C12 7358   5.848   4.563   4.208
   58DOPE  H12A 7359   5.866   4.453   4.209
   58DOPE  H12B 7360   5.940   4.623   4.198
   58DOPE   C11 7361   5.753   4.605   4.095
   58DOPE  H11A 7362   5.662   4.543   4.104
   58DOPE  H11B 7363   5.808   4.574   4.004
   58DOPE     P 7364   5.590   4.795   4.054
   58DOPE   O13 7365   5.584   4.942   4.051
   58DOPE   O14 7366   5.488   4.718   4.129
   58DOPE   O11 7367   5.602   4.736   3.906
   58DOPE   O12 7368   5.732   4.746   4.108
   58DOPE    C1 7369   5.713   4.784   3.828
   58DOPE    HA 7370   5.730   4.703   3.755
   58DOPE    HB 7371   5.807   4.779   3.886
   58DOPE    C2 7372   5.696   4.921   3.761
   58DOPE    HS 7373   5.681   5.001   3.838
   58DOPE   O21 7374   5.585   4.917   3.670
   58DOPE   C21 7375   5.538   5.040   3.649
   58DOPE   O22 7376   5.580   5.140   3.704
   58DOPE   C22 7377   5.432   5.028   3.540
   58DOPE   H2R 7378   5.334   4.984   3.569
   58DOPE   H2S 7379   5.477   4.972   3.456
   58DOPE    C3 7380   5.824   4.967   3.691
   58DOPE    HX 7381   5.903   4.973   3.768
   58DOPE    HY 7382   5.803   5.072   3.661
   58DOPE   O31 7383   5.857   4.883   3.579
   58DOPE   C31 7384   5.868   4.933   3.457
   58DOPE   O32 7385   5.855   5.051   3.427
   58DOPE   C32 7386   5.876   4.821   3.353
   58DOPE   H2X 7387   5.923   4.869   3.264
   58DOPE   H2Y 7388   5.935   4.732   3.383
   58DOPE   C23 7389   5.396   5.165   3.484
   58DOPE   H3R 7390   5.479   5.213   3.429
   58DOPE   H3S 7391   5.366   5.240   3.562
   58DOPE   C24 7392   5.279   5.159   3.386
   58DOPE   H4R 7393   5.191   5.101   3.420
   58DOPE   H4S 7394   5.312   5.117   3.288
   58DOPE   C25 7395   5.216   5.293   3.344
   58DOPE   H5R 7396   5.267   5.326   3.251
   58DOPE   H5S 7397   5.251   5.370   3.415
   58DOPE   C26 7398   5.064   5.290   3.333
   58DOPE   H6R 7399   5.010   5.278   3.429
   58DOPE   H6S 7400   5.033   5.204   3.269
   58DOPE   C27 7401   5.002   5.417   3.272
   58DOPE   H7R 7402   5.018   5.501   3.342
   58DOPE   H7S 7403   4.893   5.402   3.261
   58DOPE   C28 7404   5.069   5.458   3.141
   58DOPE   H8R 7405   5.179   5.466   3.150
   58DOPE   H8S 7406   5.046   5.566   3.123
   58DOPE   C29 7407   5.024   5.368   3.029
   58DOPE   H9R 7408   4.915   5.360   3.032
   58DOPE  C210 7409   5.107   5.323   2.933
   58DOPE  H10R 7410   5.059   5.266   2.852
   58DOPE  C211 7411   5.257   5.322   2.933
   58DOPE  H11R 7412   5.303   5.401   2.996
   58DOPE  H11S 7413   5.293   5.335   2.828
   58DOPE  C212 7414   5.314   5.192   2.991
   58DOPE  H12R 7415   5.266   5.113   2.929
   58DOPE  H12S 7416   5.272   5.179   3.093
   58DOPE  C213 7417   5.466   5.191   2.994
   58DOPE  H13R 7418   5.504   5.213   2.892
   58DOPE  H13S 7419   5.484   5.082   3.008
   58DOPE  C214 7420   5.540   5.278   3.095
   58DOPE  H14R 7421   5.487   5.302   3.190
   58DOPE  H14S 7422   5.559   5.377   3.048
   58DOPE  C215 7423   5.668   5.223   3.158
   58DOPE  H15R 7424   5.644   5.137   3.224
   58DOPE  H15S 7425   5.720   5.301   3.217
   58DOPE  C216 7426   5.771   5.164   3.060
   58DOPE  H16R 7427   5.716   5.127   2.971
   58DOPE  H16S 7428   5.835   5.084   3.103
   58DOPE  C217 7429   5.864   5.265   2.993
   58DOPE  H17R 7430   5.800   5.330   2.929
   58DOPE  H17S 7431   5.940   5.208   2.936
   58DOPE  C218 7432   5.943   5.356   3.085
   58DOPE  H18R 7433   6.022   5.406   3.024
   58DOPE  H18S 7434   5.991   5.295   3.165
   58DOPE  H18T 7435   5.873   5.427   3.133
   58DOPE   C33 7436   5.729   4.779   3.342
   58DOPE   H3X 7437   5.709   4.712   3.428
   58DOPE   H3Y 7438   5.661   4.867   3.338
   58DOPE   C34 7439   5.712   4.698   3.213
   58DOPE   H4X 7440   5.611   4.653   3.229
   58DOPE   H4Y 7441   5.785   4.616   3.195
   58DOPE   C35 7442   5.719   4.785   3.088
   58DOPE   H5X 7443   5.811   4.846   3.081
   58DOPE   H5Y 7444   5.632   4.850   3.115
   58DOPE   C36 7445   5.694   4.707   2.960
   58DOPE   H6X 7446   5.766   4.623   2.949
   58DOPE   H6Y 7447   5.588   4.675   2.966
   58DOPE   C37 7448   5.697   4.789   2.830
   58DOPE   H7X 7449   5.634   4.879   2.848
   58DOPE   H7Y 7450   5.801   4.824   2.821
   58DOPE   C38 7451   5.638   4.709   2.714
   58DOPE   H8X 7452   5.534   4.673   2.729
   58DOPE   H8Y 7453   5.638   4.782   2.630
   58DOPE   C39 7454   5.715   4.585   2.676
   58DOPE   H9X 7455   5.732   4.516   2.760
   58DOPE  C310 7456   5.765   4.560   2.555
   58DOPE  H10X 7457   5.804   4.458   2.542
   58DOPE  C311 7458   5.783   4.640   2.429
   58DOPE  H11X 7459   5.741   4.742   2.440
   58DOPE  H11Y 7460   5.890   4.666   2.410
   58DOPE  C312 7461   5.723   4.577   2.304
   58DOPE  H12X 7462   5.772   4.479   2.291
   58DOPE  H12Y 7463   5.754   4.647   2.223
   58DOPE  C313 7464   5.571   4.559   2.298
   58DOPE  H13X 7465   5.540   4.533   2.195
   58DOPE  H13Y 7466   5.556   4.465   2.356
   58DOPE  C314 7467   5.478   4.673   2.344
   58DOPE  H14X 7468   5.483   4.685   2.455
   58DOPE  H14Y 7469   5.372   4.643   2.336
   58DOPE  C315 7470   5.523   4.804   2.279
   58DOPE  H15X 7471   5.627   4.832   2.308
   58DOPE  H15Y 7472   5.518   4.812   2.168
   58DOPE  C316 7473   5.431   4.918   2.323
   58DOPE  H16X 7474   5.460   5.007   2.264
   58DOPE  H16Y 7475   5.331   4.879   2.295
   58DOPE  C317 7476   5.431   4.948   2.473
   58DOPE  H17X 7477   5.535   4.951   2.513
   58DOPE  H17Y 7478   5.369   4.868   2.522
   58DOPE  C318 7479   5.363   5.081   2.503
   58DOPE  H18X 7480   5.400   5.163   2.439
   58DOPE  H18Y 7481   5.259   5.066   2.468
   58DOPE  H18Z 7482   5.376   5.113   2.609
   59DOPE     N 7483   3.776   2.039   4.023
   59DOPE   HN1 7484   3.716   1.979   4.084
   59DOPE   HN2 7485   3.771   2.006   3.924
   59DOPE   HN3 7486   3.873   2.047   4.061
   59DOPE   C12 7487   3.721   2.179   4.035
   59DOPE  H12A 7488   3.794   2.248   3.988
   59DOPE  H12B 7489   3.706   2.198   4.143
   59DOPE   C11 7490   3.583   2.187   3.967
   59DOPE  H11A 7491   3.599   2.171   3.859
   59DOPE  H11B 7492   3.554   2.293   3.983
   59DOPE     P 7493   3.385   2.032   3.936
   59DOPE   O13 7494   3.291   1.950   4.014
   59DOPE   O14 7495   3.454   1.974   3.819
   59DOPE   O11 7496   3.319   2.171   3.894
   59DOPE   O12 7497   3.499   2.091   4.031
   59DOPE    C1 7498   3.267   2.251   4.002
   59DOPE    HA 7499   3.270   2.354   3.962
   59DOPE    HB 7500   3.342   2.260   4.083
   59DOPE    C2 7501   3.129   2.213   4.057
   59DOPE    HS 7502   3.131   2.109   4.100
   59DOPE   O21 7503   3.031   2.224   3.953
   59DOPE   C21 7504   2.925   2.148   3.982
   59DOPE   O22 7505   2.916   2.075   4.079
   59DOPE   C22 7506   2.821   2.177   3.875
   59DOPE   H2R 7507   2.837   2.134   3.774
   59DOPE   H2S 7508   2.808   2.287   3.870
   59DOPE    C3 7509   3.091   2.298   4.179
   59DOPE    HX 7510   3.167   2.280   4.257
   59DOPE    HY 7511   2.998   2.250   4.218
   59DOPE   O31 7512   3.072   2.436   4.145
   59DOPE   C31 7513   2.956   2.497   4.167
   59DOPE   O32 7514   2.858   2.445   4.219
   59DOPE   C32 7515   2.953   2.632   4.097
   59DOPE   H2X 7516   2.874   2.690   4.151
   59DOPE   H2Y 7517   3.048   2.690   4.099
   59DOPE   C23 7518   2.684   2.122   3.916
   59DOPE   H3R 7519   2.642   2.173   4.004
   59DOPE   H3S 7520   2.685   2.013   3.944
   59DOPE   C24 7521   2.580   2.135   3.805
   59DOPE   H4R 7522   2.612   2.102   3.704
   59DOPE   H4S 7523   2.546   2.242   3.796
   59DOPE   C25 7524   2.448   2.061   3.824
   59DOPE   H5R 7525   2.376   2.130   3.872
   59DOPE   H5S 7526   2.463   1.986   3.905
   59DOPE   C26 7527   2.394   1.996   3.696
   59DOPE   H6R 7528   2.454   1.911   3.658
   59DOPE   H6S 7529   2.391   2.072   3.615
   59DOPE   C27 7530   2.252   1.938   3.710
   59DOPE   H7R 7531   2.256   1.851   3.779
   59DOPE   H7S 7532   2.219   1.900   3.611
   59DOPE   C28 7533   2.153   2.036   3.771
   59DOPE   H8R 7534   2.190   2.079   3.867
   59DOPE   H8S 7535   2.067   1.978   3.811
   59DOPE   C29 7536   2.113   2.140   3.670
   59DOPE   H9R 7537   2.086   2.089   3.577
   59DOPE  C210 7538   2.098   2.270   3.700
   59DOPE  H10R 7539   2.060   2.334   3.619
   59DOPE  C211 7540   2.146   2.343   3.822
   59DOPE  H11R 7541   2.157   2.279   3.912
   59DOPE  H11S 7542   2.073   2.425   3.846
   59DOPE  C212 7543   2.286   2.403   3.803
   59DOPE  H12R 7544   2.275   2.465   3.711
   59DOPE  H12S 7545   2.354   2.321   3.774
   59DOPE  C213 7546   2.337   2.475   3.927
   59DOPE  H13R 7547   2.261   2.551   3.957
   59DOPE  H13S 7548   2.420   2.534   3.882
   59DOPE  C214 7549   2.379   2.394   4.049
   59DOPE  H14R 7550   2.417   2.291   4.031
   59DOPE  H14S 7551   2.290   2.381   4.115
   59DOPE  C215 7552   2.499   2.444   4.130
   59DOPE  H15R 7553   2.591   2.434   4.071
   59DOPE  H15S 7554   2.510   2.386   4.224
   59DOPE  C216 7555   2.497   2.592   4.169
   59DOPE  H16R 7556   2.438   2.647   4.092
   59DOPE  H16S 7557   2.598   2.638   4.182
   59DOPE  C217 7558   2.416   2.628   4.293
   59DOPE  H17R 7559   2.309   2.605   4.270
   59DOPE  H17S 7560   2.433   2.735   4.317
   59DOPE  C218 7561   2.451   2.553   4.421
   59DOPE  H18R 7562   2.401   2.605   4.506
   59DOPE  H18S 7563   2.562   2.556   4.435
   59DOPE  H18T 7564   2.420   2.447   4.410
   59DOPE   C33 7565   2.925   2.592   3.953
   59DOPE   H3X 7566   3.022   2.561   3.908
   59DOPE   H3Y 7567   2.846   2.514   3.946
   59DOPE   C34 7568   2.876   2.716   3.876
   59DOPE   H4X 7569   2.883   2.681   3.771
   59DOPE   H4Y 7570   2.936   2.809   3.889
   59DOPE   C35 7571   2.735   2.757   3.916
   59DOPE   H5X 7572   2.720   2.773   4.025
   59DOPE   H5Y 7573   2.686   2.661   3.886
   59DOPE   C36 7574   2.682   2.875   3.836
   59DOPE   H6X 7575   2.748   2.964   3.846
   59DOPE   H6Y 7576   2.673   2.837   3.732
   59DOPE   C37 7577   2.539   2.920   3.869
   59DOPE   H7X 7578   2.476   2.828   3.870
   59DOPE   H7Y 7579   2.544   2.957   3.972
   59DOPE   C38 7580   2.485   3.014   3.761
   59DOPE   H8X 7581   2.486   2.974   3.658
   59DOPE   H8Y 7582   2.380   3.031   3.791
   59DOPE   C39 7583   2.559   3.145   3.749
   59DOPE   H9X 7584   2.667   3.134   3.734
   59DOPE  C310 7585   2.502   3.266   3.761
   59DOPE  H10X 7586   2.568   3.350   3.733
   59DOPE  C311 7587   2.368   3.316   3.805
   59DOPE  H11X 7588   2.299   3.233   3.830
   59DOPE  H11Y 7589   2.372   3.367   3.904
   59DOPE  C312 7590   2.297   3.407   3.704
   59DOPE  H12X 7591   2.363   3.494   3.688
   59DOPE  H12Y 7592   2.206   3.439   3.760
   59DOPE  C313 7593   2.256   3.347   3.570
   59DOPE  H13X 7594   2.188   3.418   3.517
   59DOPE  H13Y 7595   2.351   3.352   3.511
   59DOPE  C314 7596   2.190   3.208   3.564
   59DOPE  H14X 7597   2.264   3.129   3.589
   59DOPE  H14Y 7598   2.169   3.180   3.460
   59DOPE  C315 7599   2.076   3.203   3.667
   59DOPE  H15X 7600   2.113   3.217   3.771
   59DOPE  H15Y 7601   1.990   3.271   3.653
   59DOPE  C316 7602   2.009   3.065   3.661
   59DOPE  H16X 7603   1.921   3.071   3.728
   59DOPE  H16Y 7604   1.981   3.057   3.554
   59DOPE  C317 7605   2.099   2.947   3.697
   59DOPE  H17X 7606   2.158   2.968   3.789
   59DOPE  H17Y 7607   2.163   2.927   3.607
   59DOPE  C318 7608   2.017   2.820   3.720
   59DOPE  H18X 7609   1.932   2.836   3.788
   59DOPE  H18Y 7610   1.968   2.802   3.622
   59DOPE  H18Z 7611   2.077   2.736   3.762
   60DOPE     N 7612   2.094   5.428   4.963
   60DOPE   HN1 7613   2.160   5.491   5.013
   60DOPE   HN2 7614   2.102   5.441   4.860
   60DOPE   HN3 7615   1.997   5.437   5.000
   60DOPE   C12 7616   2.135   5.287   5.000
   60DOPE  H12A 7617   2.054   5.218   4.966
   60DOPE  H12B 7618   2.148   5.286   5.110
   60DOPE   C11 7619   2.270   5.252   4.937
   60DOPE  H11A 7620   2.256   5.250   4.827
   60DOPE  H11B 7621   2.288   5.149   4.973
   60DOPE     P 7622   2.483   5.378   4.881
   60DOPE   O13 7623   2.586   5.462   4.945
   60DOPE   O14 7624   2.420   5.421   4.755
   60DOPE   O11 7625   2.534   5.227   4.866
   60DOPE   O12 7626   2.364   5.349   4.984
   60DOPE    C1 7627   2.577   5.163   4.987
   60DOPE    HA 7628   2.564   5.056   4.966
   60DOPE    HB 7629   2.503   5.176   5.068
   60DOPE    C2 7630   2.719   5.196   5.037
   60DOPE    HS 7631   2.729   5.305   5.060
   60DOPE   O21 7632   2.815   5.156   4.938
   60DOPE   C21 7633   2.928   5.225   4.954
   60DOPE   O22 7634   2.946   5.312   5.036
   60DOPE   C22 7635   3.029   5.166   4.855
   60DOPE   H2R 7636   3.016   5.191   4.748
   60DOPE   H2S 7637   3.030   5.056   4.870
   60DOPE    C3 7638   2.749   5.131   5.173
   60DOPE    HX 7639   2.675   5.170   5.245
   60DOPE    HY 7640   2.847   5.175   5.203
   60DOPE   O31 7641   2.753   4.988   5.164
   60DOPE   C31 7642   2.862   4.920   5.198
   60DOPE   O32 7643   2.965   4.969   5.242
   60DOPE   C32 7644   2.850   4.774   5.154
   60DOPE   H2X 7645   2.923   4.720   5.219
   60DOPE   H2Y 7646   2.750   4.728   5.165
   60DOPE   C23 7647   3.170   5.213   4.888
   60DOPE   H3R 7648   3.208   5.174   4.984
   60DOPE   H3S 7649   3.181   5.324   4.895
   60DOPE   C24 7650   3.272   5.168   4.782
   60DOPE   H4R 7651   3.243   5.186   4.677
   60DOPE   H4S 7652   3.295   5.059   4.793
   60DOPE   C25 7653   3.412   5.231   4.789
   60DOPE   H5R 7654   3.476   5.165   4.850
   60DOPE   H5S 7655   3.405   5.320   4.855
   60DOPE   C26 7656   3.471   5.266   4.653
   60DOPE   H6R 7657   3.421   5.348   4.599
   60DOPE   H6S 7658   3.466   5.177   4.587
   60DOPE   C27 7659   3.618   5.310   4.658
   60DOPE   H7R 7660   3.624   5.408   4.710
   60DOPE   H7S 7661   3.655   5.326   4.554
   60DOPE   C28 7662   3.707   5.215   4.737
   60DOPE   H8R 7663   3.667   5.195   4.839
   60DOPE   H8S 7664   3.799   5.270   4.767
   60DOPE   C29 7665   3.735   5.090   4.657
   60DOPE   H9R 7666   3.767   5.121   4.557
   60DOPE  C210 7667   3.736   4.967   4.710
   60DOPE  H10R 7668   3.767   4.886   4.642
   60DOPE  C211 7669   3.682   4.923   4.843
   60DOPE  H11R 7670   3.679   5.003   4.920
   60DOPE  H11S 7671   3.746   4.840   4.882
   60DOPE  C212 7672   3.537   4.876   4.832
   60DOPE  H12R 7673   3.541   4.797   4.754
   60DOPE  H12S 7674   3.477   4.958   4.788
   60DOPE  C213 7675   3.478   4.833   4.967
   60DOPE  H13R 7676   3.546   4.757   5.012
   60DOPE  H13S 7677   3.390   4.776   4.932
   60DOPE  C214 7678   3.446   4.939   5.072
   60DOPE  H14R 7679   3.419   5.040   5.035
   60DOPE  H14S 7680   3.536   4.954   5.135
   60DOPE  C215 7681   3.322   4.917   5.159
   60DOPE  H15R 7682   3.231   4.925   5.097
   60DOPE  H15S 7683   3.318   4.992   5.241
   60DOPE  C216 7684   3.308   4.779   5.223
   60DOPE  H16R 7685   3.360   4.705   5.159
   60DOPE  H16S 7686   3.204   4.747   5.243
   60DOPE  C217 7687   3.386   4.758   5.354
   60DOPE  H17R 7688   3.494   4.765   5.328
   60DOPE  H17S 7689   3.357   4.660   5.396
   60DOPE  C218 7690   3.359   4.859   5.466
   60DOPE  H18R 7691   3.404   4.817   5.559
   60DOPE  H18S 7692   3.249   4.870   5.478
   60DOPE  H18T 7693   3.401   4.957   5.436
   60DOPE   C33 7694   2.882   4.785   5.005
   60DOPE   H3X 7695   2.788   4.817   4.955
   60DOPE   H3Y 7696   2.969   4.852   4.985
   60DOPE   C34 7697   2.917   4.644   4.953
   60DOPE   H4X 7698   2.913   4.660   4.843
   60DOPE   H4Y 7699   2.847   4.562   4.981
   60DOPE   C35 7700   3.053   4.597   5.001
   60DOPE   H5X 7701   3.066   4.600   5.112
   60DOPE   H5Y 7702   3.112   4.680   4.955
   60DOPE   C36 7703   3.093   4.461   4.945
   60DOPE   H6X 7704   3.018   4.384   4.970
   60DOPE   H6Y 7705   3.106   4.479   4.836
   60DOPE   C37 7706   3.231   4.409   4.987
   60DOPE   H7X 7707   3.303   4.492   4.972
   60DOPE   H7Y 7708   3.223   4.392   5.096
   60DOPE   C38 7709   3.273   4.291   4.899
   60DOPE   H8X 7710   3.277   4.312   4.790
   60DOPE   H8Y 7711   3.376   4.269   4.934
   60DOPE   C39 7712   3.186   4.168   4.910
   60DOPE   H9X 7713   3.080   4.188   4.892
   60DOPE  C310 7714   3.230   4.047   4.944
   60DOPE  H10X 7715   3.155   3.967   4.931
   60DOPE  C311 7716   3.359   3.992   4.999
   60DOPE  H11X 7717   3.436   4.071   5.009
   60DOPE  H11Y 7718   3.350   3.961   5.105
   60DOPE  C312 7719   3.419   3.877   4.917
   60DOPE  H12X 7720   3.344   3.796   4.916
   60DOPE  H12Y 7721   3.506   3.847   4.978
   60DOPE  C313 7722   3.465   3.908   4.774
   60DOPE  H13X 7723   3.525   3.822   4.736
   60DOPE  H13Y 7724   3.370   3.901   4.717
   60DOPE  C314 7725   3.546   4.035   4.745
   60DOPE  H14X 7726   3.480   4.125   4.754
   60DOPE  H14Y 7727   3.569   4.042   4.637
   60DOPE  C315 7728   3.660   4.047   4.846
   60DOPE  H15X 7729   3.622   4.055   4.950
   60DOPE  H15Y 7730   3.738   3.969   4.846
   60DOPE  C316 7731   3.741   4.173   4.817
   60DOPE  H16X 7732   3.828   4.171   4.884
   60DOPE  H16Y 7733   3.769   4.159   4.710
   60DOPE  C317 7734   3.664   4.305   4.829
   60DOPE  H17X 7735   3.604   4.307   4.922
   60DOPE  H17Y 7736   3.602   4.315   4.737
   60DOPE  C318 7737   3.759   4.424   4.830
   60DOPE  H18X 7738   3.843   4.413   4.901
   60DOPE  H18Y 7739   3.810   4.420   4.731
   60DOPE  H18Z 7740   3.708   4.520   4.855
    1SOL     OW 7741   0.860   2.540   0.005
    1SOL    HW1 7742   0.951   2.498   0.012
    1SOL    HW2 7743   0.814   2.536   0.093
    2SOL     OW 7744   1.359   5.560   2.278
    2SOL    HW1 7745   1.349   5.478   2.335
    2SOL    HW2 7746   1.417   5.540   2.199
    3SOL     OW 7747   0.841   1.671   3.602
    3SOL    HW1 7748   0.857   1.574   3.586
    3SOL    HW2 7749   0.906   1.706   3.669
    4SOL     OW 7750   5.706   3.565   4.615
    4SOL    HW1 7751   5.711   3.497   4.541
    4SOL    HW2 7752   5.613   3.569   4.651
    5SOL     OW 7753   2.232   3.914   2.568
    5SOL    HW1 7754   2.311   3.862   2.537
    5SOL    HW2 7755   2.222   3.905   2.667
    6SOL     OW 7756   2.929   3.185   4.058
    6SOL    HW1 7757   2.914   3.268   4.004
    6SOL    HW2 7758   2.852   3.122   4.046
    7SOL     OW 7759   5.350   4.917   2.957
    7SOL    HW1 7760   5.256   4.894   2.931
    7SOL    HW2 7761   5.403   4.833   2.968
    8SOL     OW 7762   5.619   3.849   3.185
    8SOL    HW1 7763   5.669   3.848   3.099
    8SOL    HW2 7764   5.648   3.927   3.240
    9SOL     OW 7765   3.900   2.840   5.059
    9SOL    HW1 7766   3.974   2.799   5.113
    9SOL    HW2 7767   3.926   2.847   4.963
   10SOL     OW 7768   1.463   0.544   3.118
   10SOL    HW1 7769   1.497   0.472   3.178
   10SOL    HW2 7770   1.498   0.530   3.026
   11SOL     OW 7771   4.521   5.460   1.743
   11SOL    HW1 7772   4.519   5.527   1.817
   11SOL    HW2 7773   4.429   5.448   1.705
   12SOL     OW 7774   3.858   3.934   1.024
   12SOL    HW1 7775   3.845   4.001   0.951
   12SOL    HW2 7776   3.956   3.923   1.043
   13SOL     OW 7777   5.520   4.810   4.461
   13SOL    HW1 7778   5.576   4.887   4.430
   13SOL    HW2 7779   5.429   4.816   4.420
   14SOL     OW 7780   4.883   0.799   1.501
   14SOL    HW1 7781   4.954   0.868   1.516
   14SOL    HW2 7782   4.906   0.743   1.421
   15SOL     OW 7783   4.520   0.725   2.632
   15SOL    HW1 7784   4.597   0.780   2.600
   15SOL    HW2 7785   4.541   0.687   2.723
   16SOL     OW 7786   1.383   2.428   2.285
   16SOL    HW1 7787   1.329   2.344   2.283
   16SOL    HW2 7788   1.446   2.431   2.207
   17SOL     OW 7789   1.965   4.327   3.715
   17SOL    HW1 7790   1.962   4.234   3.679
   17SOL    HW2 7791   1.926   4.329   3.807
   18SOL     OW 7792   5.426   5.741   1.950
   18SOL    HW1 7793   5.363   5.813   1.921
   18SOL    HW2 7794   5.375   5.663   1.985
   19SOL     OW 7795   2.122   1.136   1.778
   19SOL    HW1 7796   2.202   1.169   1.828
   19SOL    HW2 7797   2.124   1.169   1.684
   20SOL     OW 7798   0.164   0.881   0.335
   20SOL    HW1 7799   0.247   0.918   0.378
   20SOL    HW2 7800   0.180   0.866   0.238
   21SOL     OW 7801   0.162   1.156   3.447
   21SOL    HW1 7802   0.172   1.168   3.546
   21SOL    HW2 7803   0.245   1.115   3.409
   22SOL     OW 7804   5.846   4.941   2.386
   22SOL    HW1 7805   5.927   5.000   2.397
   22SOL    HW2 7806   5.858   4.881   2.307
   23SOL     OW 7807   5.600   5.422   5.517
   23SOL    HW1 7808   5.614   5.338   5.464
   23SOL    HW2 7809   5.614   5.502   5.459
   24SOL     OW 7810   3.122   3.756   2.092
   24SOL    HW1 7811   3.083   3.848   2.105
   24SOL    HW2 7812   3.053   3.687   2.115
   25SOL     OW 7813   3.149   5.553   4.454
   25SOL    HW1 7814   3.147   5.640   4.405
   25SOL    HW2 7815   3.062   5.505   4.443
   26SOL     OW 7816   2.793   1.879   3.664
   26SOL    HW1 7817   2.695   1.865   3.648
   26SOL    HW2 7818   2.845   1.860   3.581
   27SOL     OW 7819   1.576   3.307   3.214
   27SOL    HW1 7820   1.673   3.308   3.190
   27SOL    HW2 7821   1.562   3.251   3.296
   28SOL     OW 7822   2.640   4.808   0.932
   28SOL    HW1 7823   2.716   4.871   0.914
   28SOL    HW2 7824   2.658   4.757   1.016
   29SOL     OW 7825   2.606   1.827   3.400
   29SOL    HW1 7826   2.656   1.909   3.428
   29SOL    HW2 7827   2.610   1.758   3.471
   30SOL     OW 7828   3.621   3.391   5.652
   30SOL    HW1 7829   3.633   3.420   5.747
   30SOL    HW2 7830   3.710   3.365   5.613
   31SOL     OW 7831   5.514   2.865   0.648
   31SOL    HW1 7832   5.539   2.787   0.705
   31SOL    HW2 7833   5.596   2.904   0.606
   32SOL     OW 7834   3.022   2.461   5.038
   32SOL    HW1 7835   2.987   2.371   5.064
   32SOL    HW2 7836   3.029   2.520   5.119
   33SOL     OW 7837   2.846   4.470   4.333
   33SOL    HW1 7838   2.778   4.455   4.262
   33SOL    HW2 7839   2.801   4.501   4.417
   34SOL     OW 7840   2.361   3.852   4.594
   34SOL    HW1 7841   2.270   3.875   4.558
   34SOL    HW2 7842   2.429   3.858   4.522
   35SOL     OW 7843   5.227   2.300   0.920
   35SOL    HW1 7844   5.139   2.320   0.962
   35SOL    HW2 7845   5.214   2.249   0.835
   36SOL     OW 7846   5.672   1.576   5.749
   36SOL    HW1 7847   5.653   1.663   5.703
   36SOL    HW2 7848   5.712   1.592   5.839
   37SOL     OW 7849   4.611   4.122   0.478
   37SOL    HW1 7850   4.536   4.159   0.534
   37SOL    HW2 7851   4.693   4.177   0.490
   38SOL     OW 7852   1.133   4.820   5.189
   38SOL    HW1 7853   1.076   4.894   5.226
   38SOL    HW2 7854   1.102   4.796   5.097
   39SOL     OW 7855   5.250   4.057   2.509
   39SOL    HW1 7856   5.277   4.056   2.605
   39SOL    HW2 7857   5.196   3.976   2.487
   40SOL     OW 7858   4.071   5.907   3.605
   40SOL    HW1 7859   4.101   5.927   3.512
   40SOL    HW2 7860   4.145   5.865   3.657
   41SOL     OW 7861   3.453   4.977   0.108
   41SOL    HW1 7862   3.497   4.888   0.122
   41SOL    HW2 7863   3.495   5.045   0.167
   42SOL     OW 7864   5.968   1.100   2.712
   42SOL    HW1 7865   6.012   1.014   2.686
   42SOL    HW2 7866   5.918   1.089   2.797
   43SOL     OW 7867   3.688   3.879   4.079
   43SOL    HW1 7868   3.671   3.864   4.176
   43SOL    HW2 7869   3.621   3.943   4.042
   44SOL     OW 7870   2.713   4.858   4.644
   44SOL    HW1 7871   2.779   4.925   4.609
   44SOL    HW2 7872   2.741   4.827   4.735
   45SOL     OW 7873   4.940   0.837   4.965
   45SOL    HW1 7874   4.930   0.820   5.063
   45SOL    HW2 7875   5.032   0.810   4.934
   46SOL     OW 7876   6.037   4.604   3.670
   46SOL    HW1 7877   6.104   4.675   3.694
   46SOL    HW2 7878   5.945   4.642   3.672
   47SOL     OW 7879   1.761   0.837   1.080
   47SOL    HW1 7880   1.669   0.861   1.047
   47SOL    HW2 7881   1.777   0.877   1.170
   48SOL     OW 7882   3.159   1.530   0.422
   48SOL    HW1 7883   3.097   1.480   0.362
   48SOL    HW2 7884   3.119   1.539   0.513
   49SOL     OW 7885   4.835   4.749   0.278
   49SOL    HW1 7886   4.770   4.690   0.230
   49SOL    HW2 7887   4.858   4.828   0.222
   50SOL     OW 7888   1.504   0.942   5.177
   50SOL    HW1 7889   1.429   0.969   5.117
   50SOL    HW2 7890   1.589   0.937   5.126
   51SOL     OW 7891   5.979   0.206   5.251
   51SOL    HW1 7892   5.901   0.269   5.260
   51SOL    HW2 7893   5.946   0.113   5.237
   52SOL     OW 7894   5.695   4.882   0.427
   52SOL    HW1 7895   5.764   4.819   0.392
   52SOL    HW2 7896   5.708   4.897   0.524
   53SOL     OW 7897   0.980   1.881   5.114
   53SOL    HW1 7898   1.016   1.953   5.055
   53SOL    HW2 7899   0.889   1.854   5.084
   54SOL     OW 7900   1.745   2.529   3.807
   54SOL    HW1 7901   1.713   2.441   3.769
   54SOL    HW2 7902   1.803   2.575   3.740
   55SOL     OW 7903   3.851   3.457   2.564
   55SOL    HW1 7904   3.827   3.420   2.474
   55SOL    HW2 7905   3.861   3.382   2.630
   56SOL     OW 7906   2.073   5.524   2.253
   56SOL    HW1 7907   2.099   5.431   2.228
   56SOL    HW2 7908   2.013   5.522   2.333
   57SOL     OW 7909   5.038   3.091   4.399
   57SOL    HW1 7910   5.051   3.045   4.487
   57SOL    HW2 7911   5.127   3.105   4.355
   58SOL     OW 7912   1.963   4.337   2.692
   58SOL    HW1 7913   1.976   4.384   2.779
   58SOL    HW2 7914   1.869   4.351   2.660
   59SOL     OW 7915   5.769   5.450   5.294
   59SOL    HW1 7916   5.736   5.544   5.280
   59SOL    HW2 7917   5.862   5.451   5.329
   60SOL     OW 7918   3.591   1.537   3.988
   60SOL    HW1 7919   3.528   1.481   3.933
   60SOL    HW2 7920   3.579   1.634   3.966
   61SOL     OW 7921   2.370   4.835   2.608
   61SOL    HW1 7922   2.452   4.848   2.663
   61SOL    HW2 7923   2.368   4.901   2.533
   62SOL     OW 7924   2.581   5.419   1.705
   62SOL    HW1 7925   2.601   5.405   1.802
   62SOL    HW2 7926   2.588   5.332   1.656
   63SOL     OW 7927   2.582   3.252   3.300
   63SOL    HW1 7928   2.505   3.295   3.251
   63SOL    HW2 7929   2.577   3.274   3.397
   64SOL     OW 7930   5.432   2.765   4.099
   64SOL    HW1 7931   5.409   2.713   4.017
   64SOL    HW2 7932   5.352   2.774   4.158
   65SOL     OW 7933   6.005   3.020   1.462
   65SOL    HW1 7934   5.973   3.089   1.527
   65SOL    HW2 7935   5.939   2.945   1.455
   66SOL     OW 7936   4.313   2.742   1.145
   66SOL    HW1 7937   4.264   2.699   1.069
   66SOL    HW2 7938   4.251   2.755   1.222
   67SOL     OW 7939   3.673   5.818   4.462
   67SOL    HW1 7940   3.585   5.809   4.509
   67SOL    HW2 7941   3.659   5.827   4.364
   68SOL     OW 7942   0.703   2.003   3.215
   68SOL    HW1 7943   0.624   2.060   3.238
   68SOL    HW2 7944   0.721   2.007   3.117
   69SOL     OW 7945   2.165   0.554   4.406
   69SOL    HW1 7946   2.108   0.493   4.351
   69SOL    HW2 7947   2.115   0.583   4.487
   70SOL     OW 7948   3.569   4.317   5.320
   70SOL    HW1 7949   3.627   4.353   5.393
   70SOL    HW2 7950   3.544   4.222   5.340
   71SOL     OW 7951   1.499   1.564   4.810
   71SOL    HW1 7952   1.539   1.608   4.730
   71SOL    HW2 7953   1.517   1.618   4.892
   72SOL     OW 7954   0.978   4.596   5.881
   72SOL    HW1 7955   0.948   4.620   5.789
   72SOL    HW2 7956   0.928   4.651   5.949
   73SOL     OW 7957   5.647   0.952   3.756
   73SOL    HW1 7958   5.569   0.932   3.815
   73SOL    HW2 7959   5.731   0.916   3.796
   74SOL     OW 7960   4.653   0.621   0.638
   74SOL    HW1 7961   4.669   0.649   0.544
   74SOL    HW2 7962   4.571   0.665   0.674
   75SOL     OW 7963   0.570   5.293   1.268
   75SOL    HW1 7964   0.506   5.364   1.297
   75SOL    HW2 7965   0.608   5.315   1.179
   76SOL     OW 7966   1.816   3.268   0.790
   76SOL    HW1 7967   1.903   3.309   0.761
   76SOL    HW2 7968   1.792   3.303   0.881
   77SOL     OW 7969   4.659   3.921   2.767
   77SOL    HW1 7970   4.706   4.003   2.734
   77SOL    HW2 7971   4.706   3.885   2.847
   78SOL     OW 7972   2.408   2.918   4.114
   78SOL    HW1 7973   2.333   2.882   4.057
   78SOL    HW2 7974   2.477   2.848   4.126
   79SOL     OW 7975   2.461   1.990   0.620
   79SOL    HW1 7976   2.460   1.893   0.645
   79SOL    HW2 7977   2.489   2.045   0.699
   80SOL     OW 7978   0.376   0.630   5.899
   80SOL    HW1 7979   0.376   0.531   5.914
   80SOL    HW2 7980   0.435   0.675   5.965
   81SOL     OW 7981   3.323   0.332   1.006
   81SOL    HW1 7982   3.242   0.305   1.059
   81SOL    HW2 7983   3.388   0.379   1.065
   82SOL     OW 7984   2.685   5.099   0.790
   82SOL    HW1 7985   2.711   5.101   0.886
   82SOL    HW2 7986   2.603   5.044   0.778
   83SOL     OW 7987   2.862   2.070   4.271
   83SOL    HW1 7988   2.869   2.093   4.369
   83SOL    HW2 7989   2.780   2.110   4.232
   84SOL     OW 7990   3.854   1.546   5.231
   84SOL    HW1 7991   3.844   1.591   5.141
   84SOL    HW2 7992   3.810   1.602   5.301
   85SOL     OW 7993   0.309   3.259   2.923
   85SOL    HW1 7994   0.369   3.282   2.846
   85SOL    HW2 7995   0.318   3.162   2.945
   86SOL     OW 7996   1.285   5.170   2.815
   86SOL    HW1 7997   1.290   5.265   2.844
   86SOL    HW2 7998   1.227   5.162   2.734
   87SOL     OW 7999   4.579   0.660   3.886
   87SOL    HW1 8000   4.656   0.711   3.848
   87SOL    HW2 8001   4.590   0.652   3.985
   88SOL     OW 8002   2.109   2.589   0.903
   88SOL    HW1 8003   2.138   2.530   0.978
   88SOL    HW2 8004   2.185   2.649   0.876
   89SOL     OW 8005   5.873   3.634   0.374
   89SOL    HW1 8006   5.886   3.557   0.436
   89SOL    HW2 8007   5.831   3.602   0.289
   90SOL     OW 8008   5.773   0.628   5.537
   90SOL    HW1 8009   5.681   0.599   5.563
   90SOL    HW2 8010   5.803   0.702   5.597
   91SOL     OW 8011   3.917   5.384   4.352
   91SOL    HW1 8012   3.973   5.413   4.274
   91SOL    HW2 8013   3.824   5.363   4.321
   92SOL     OW 8014   3.064   3.394   1.984
   92SOL    HW1 8015   3.073   3.492   1.964
   92SOL    HW2 8016   3.132   3.342   1.933
   93SOL     OW 8017   0.714   0.896   4.817
   93SOL    HW1 8018   0.750   0.840   4.742
   93SOL    HW2 8019   0.687   0.837   4.893
   94SOL     OW 8020   3.269   5.061   0.421
   94SOL    HW1 8021   3.194   5.022   0.366
   94SOL    HW2 8022   3.325   5.121   0.364
   95SOL     OW 8023   3.923   3.744   4.012
   95SOL    HW1 8024   3.917   3.749   4.112
   95SOL    HW2 8025   3.831   3.745   3.972
   96SOL     OW 8026   0.421   5.696   0.412
   96SOL    HW1 8027   0.476   5.778   0.429
   96SOL    HW2 8028   0.383   5.699   0.319
   97SOL     OW 8029   1.982   3.750   1.663
   97SOL    HW1 8030   2.051   3.809   1.706
   97SOL    HW2 8031   1.958   3.787   1.573
   98SOL     OW 8032   1.514   1.020   2.920
   98SOL    HW1 8033   1.505   0.971   3.007
   98SOL    HW2 8034   1.568   0.966   2.856
   99SOL     OW 8035   1.668   0.631   5.771
   99SOL    HW1 8036   1.644   0.715   5.724
   99SOL    HW2 8037   1.714   0.652   5.857
  100SOL     OW 8038   4.697   1.559   0.717
  100SOL    HW1 8039   4.725   1.504   0.795
  100SOL    HW2 8040   4.737   1.523   0.633
  101SOL     OW 8041   5.763   4.331   1.514
  101SOL    HW1 8042   5.743   4.282   1.429
  101SOL    HW2 8043   5.845   4.293   1.556
  102SOL     OW 8044   5.467   2.585   3.791
  102SOL    HW1 8045   5.551   2.628   3.757
  102SOL    HW2 8046   5.482   2.550   3.883
  103SOL     OW 8047   1.230   3.685   4.569
  103SOL    HW1 8048   1.311   3.699   4.512
  103SOL    HW2 8049   1.237   3.597   4.617
  104SOL     OW 8050   5.697   2.810   5.657
  104SOL    HW1 8051   5.640   2.747   5.710
  104SOL    HW2 8052   5.731   2.764   5.575
  105SOL     OW 8053   0.623   4.181   3.833
  105SOL    HW1 8054   0.659   4.099   3.878
  105SOL    HW2 8055   0.539   4.211   3.878
  106SOL     OW 8056   2.032   0.048   1.510
  106SOL    HW1 8057   1.977   0.064   1.427
  106SOL    HW2 8058   1.976   0.064   1.591
  107SOL     OW 8059   0.243   0.147   5.703
  107SOL    HW1 8060   0.289   0.063   5.672
  107SOL    HW2 8061   0.286   0.180   5.787
  108SOL     OW 8062   0.396   4.291   4.080
  108SOL    HW1 8063   0.482   4.245   4.105
  108SOL    HW2 8064   0.355   4.246   4.001
  109SOL     OW 8065   1.889   2.580   5.711
  109SOL    HW1 8066   1.807   2.593   5.767
  109SOL    HW2 8067   1.865   2.537   5.624
  110SOL     OW 8068   1.198   2.963   5.437
  110SOL    HW1 8069   1.228   3.037   5.497
  110SOL    HW2 8070   1.247   2.967   5.350
  111SOL     OW 8071   2.162   1.166   1.198
  111SOL    HW1 8072   2.141   1.183   1.102
  111SOL    HW2 8073   2.138   1.246   1.253
  112SOL     OW 8074   6.027   4.935   5.205
  112SOL    HW1 8075   6.093   5.010   5.198
  112SOL    HW2 8076   5.986   4.935   5.296
  113SOL     OW 8077   0.205   2.016   1.823
  113SOL    HW1 8078   0.119   2.056   1.855
  113SOL    HW2 8079   0.194   1.985   1.728
  114SOL     OW 8080   0.515   3.530   0.968
  114SOL    HW1 8081   0.529   3.433   0.990
  114SOL    HW2 8082   0.423   3.544   0.934
  115SOL     OW 8083   0.819   1.247   4.715
  115SOL    HW1 8084   0.729   1.236   4.672
  115SOL    HW2 8085   0.808   1.273   4.811
  116SOL     OW 8086   3.208   5.175   5.261
  116SOL    HW1 8087   3.205   5.228   5.346
  116SOL    HW2 8088   3.124   5.192   5.208
  117SOL     OW 8089   5.120   4.280   2.381
  117SOL    HW1 8090   5.102   4.239   2.470
  117SOL    HW2 8091   5.113   4.380   2.388
  118SOL     OW 8092   5.292   1.553   2.423
  118SOL    HW1 8093   5.298   1.455   2.445
  118SOL    HW2 8094   5.204   1.573   2.381
  119SOL     OW 8095   0.816   3.325   3.082
  119SOL    HW1 8096   0.896   3.319   3.023
  119SOL    HW2 8097   0.738   3.362   3.031
  120SOL     OW 8098   1.159   1.892   2.425
  120SOL    HW1 8099   1.173   1.979   2.473
  120SOL    HW2 8100   1.231   1.827   2.450
  121SOL     OW 8101   0.602   2.245   1.371
  121SOL    HW1 8102   0.508   2.221   1.396
  121SOL    HW2 8103   0.644   2.171   1.318
  122SOL     OW 8104   4.351   4.407   1.857
  122SOL    HW1 8105   4.258   4.433   1.830
  122SOL    HW2 8106   4.386   4.470   1.926
  123SOL     OW 8107   5.156   5.544   4.861
  123SOL    HW1 8108   5.086   5.606   4.824
  123SOL    HW2 8109   5.182   5.573   4.953
  124SOL     OW 8110   3.512   5.246   4.105
  124SOL    HW1 8111   3.565   5.317   4.151
  124SOL    HW2 8112   3.486   5.175   4.171
  125SOL     OW 8113   1.441   4.791   0.648
  125SOL    HW1 8114   1.394   4.870   0.609
  125SOL    HW2 8115   1.426   4.787   0.747
  126SOL     OW 8116   3.155   1.107   3.710
  126SOL    HW1 8117   3.235   1.049   3.695
  126SOL    HW2 8118   3.072   1.058   3.687
  127SOL     OW 8119   3.656   3.776   1.095
  127SOL    HW1 8120   3.702   3.697   1.135
  127SOL    HW2 8121   3.691   3.793   1.003
  128SOL     OW 8122   2.475   1.399   1.045
  128SOL    HW1 8123   2.393   1.435   1.000
  128SOL    HW2 8124   2.461   1.397   1.144
  129SOL     OW 8125   4.309   0.339   5.321
  129SOL    HW1 8126   4.323   0.437   5.312
  129SOL    HW2 8127   4.356   0.305   5.403
  130SOL     OW 8128   2.289   0.816   4.481
  130SOL    HW1 8129   2.281   0.900   4.427
  130SOL    HW2 8130   2.325   0.837   4.572
  131SOL     OW 8131   2.184   3.990   1.550
  131SOL    HW1 8132   2.110   4.044   1.509
  131SOL    HW2 8133   2.177   3.895   1.522
  132SOL     OW 8134   4.576   4.808   2.174
  132SOL    HW1 8135   4.671   4.839   2.168
  132SOL    HW2 8136   4.564   4.750   2.255
  133SOL     OW 8137   2.836   1.084   2.970
  133SOL    HW1 8138   2.919   1.140   2.982
  133SOL    HW2 8139   2.763   1.140   2.931
  134SOL     OW 8140   0.241   1.876   0.637
  134SOL    HW1 8141   0.141   1.881   0.641
  134SOL    HW2 8142   0.273   1.906   0.547
  135SOL     OW 8143   5.262   4.883   5.082
  135SOL    HW1 8144   5.306   4.880   5.172
  135SOL    HW2 8145   5.323   4.926   5.016
  136SOL     OW 8146   0.561   3.002   5.379
  136SOL    HW1 8147   0.653   3.038   5.399
  136SOL    HW2 8148   0.520   3.053   5.304
  137SOL     OW 8149   3.454   1.879   1.609
  137SOL    HW1 8150   3.363   1.865   1.569
  137SOL    HW2 8151   3.522   1.827   1.558
  138SOL     OW 8152   3.134   5.440   0.337
  138SOL    HW1 8153   3.170   5.527   0.302
  138SOL    HW2 8154   3.207   5.390   0.384
  139SOL     OW 8155   0.719   3.584   5.173
  139SOL    HW1 8156   0.721   3.492   5.133
  139SOL    HW2 8157   0.678   3.581   5.264
  140SOL     OW 8158   4.832   2.679   0.268
  140SOL    HW1 8159   4.765   2.749   0.244
  140SOL    HW2 8160   4.835   2.609   0.197
  141SOL     OW 8161   4.518   4.367   2.479
  141SOL    HW1 8162   4.544   4.271   2.469
  141SOL    HW2 8163   4.513   4.391   2.576
  142SOL     OW 8164   3.684   1.694   4.175
  142SOL    HW1 8165   3.716   1.744   4.095
  142SOL    HW2 8166   3.584   1.694   4.178
  143SOL     OW 8167   5.694   4.241   2.403
  143SOL    HW1 8168   5.662   4.149   2.378
  143SOL    HW2 8169   5.768   4.234   2.470
  144SOL     OW 8170   1.760   1.043   5.219
  144SOL    HW1 8171   1.822   1.007   5.148
  144SOL    HW2 8172   1.774   1.141   5.229
  145SOL     OW 8173   0.665   5.681   1.777
  145SOL    HW1 8174   0.732   5.734   1.724
  145SOL    HW2 8175   0.578   5.730   1.781
  146SOL     OW 8176   0.637   4.859   5.200
  146SOL    HW1 8177   0.582   4.778   5.221
  146SOL    HW2 8178   0.628   4.882   5.103
  147SOL     OW 8179   5.496   4.939   1.943
  147SOL    HW1 8180   5.572   4.877   1.960
  147SOL    HW2 8181   5.477   4.994   2.024
  148SOL     OW 8182   2.021   5.354   5.283
  148SOL    HW1 8183   1.923   5.367   5.302
  148SOL    HW2 8184   2.065   5.442   5.268
  149SOL     OW 8185   3.016   4.829   4.680
  149SOL    HW1 8186   3.084   4.856   4.611
  149SOL    HW2 8187   2.981   4.910   4.726
  150SOL     OW 8188   1.414   5.357   1.782
  150SOL    HW1 8189   1.481   5.285   1.764
  150SOL    HW2 8190   1.448   5.445   1.749
  151SOL     OW 8191   5.170   1.696   4.826
  151SOL    HW1 8192   5.120   1.672   4.742
  151SOL    HW2 8193   5.124   1.656   4.905
  152SOL     OW 8194   0.571   3.217   1.060
  152SOL    HW1 8195   0.590   3.136   1.004
  152SOL    HW2 8196   0.613   3.206   1.150
  153SOL     OW 8197   3.395   5.978   3.621
  153SOL    HW1 8198   3.334   5.914   3.668
  153SOL    HW2 8199   3.463   5.928   3.567
  154SOL     OW 8200   4.564   4.428   0.915
  154SOL    HW1 8201   4.601   4.512   0.876
  154SOL    HW2 8202   4.600   4.414   1.007
  155SOL     OW 8203   1.349   0.830   0.160
  155SOL    HW1 8204   1.398   0.913   0.187
  155SOL    HW2 8205   1.340   0.826   0.061
  156SOL     OW 8206   0.376   3.776   4.152
  156SOL    HW1 8207   0.281   3.802   4.170
  156SOL    HW2 8208   0.382   3.724   4.067
  157SOL     OW 8209   0.759   0.683   0.987
  157SOL    HW1 8210   0.749   0.586   1.009
  157SOL    HW2 8211   0.835   0.722   1.038
  158SOL     OW 8212   3.480   4.404   2.412
  158SOL    HW1 8213   3.555   4.454   2.368
  158SOL    HW2 8214   3.509   4.374   2.503
  159SOL     OW 8215   1.370   1.355   2.815
  159SOL    HW1 8216   1.359   1.384   2.720
  159SOL    HW2 8217   1.339   1.260   2.826
  160SOL     OW 8218   2.365   4.588   0.236
  160SOL    HW1 8219   2.324   4.501   0.264
  160SOL    HW2 8220   2.308   4.664   0.268
  161SOL     OW 8221   4.265   5.209   2.075
  161SOL    HW1 8222   4.178   5.181   2.115
  161SOL    HW2 8223   4.276   5.308   2.082
  162SOL     OW 8224   2.738   5.216   3.026
  162SOL    HW1 8225   2.712   5.123   3.050
  162SOL    HW2 8226   2.829   5.216   2.984
  163SOL     OW 8227   4.209   5.688   2.276
  163SOL    HW1 8228   4.284   5.699   2.211
  163SOL    HW2 8229   4.218   5.600   2.323
  164SOL     OW 8230   4.595   2.339   2.649
  164SOL    HW1 8231   4.684   2.305   2.680
  164SOL    HW2 8232   4.532   2.343   2.727
  165SOL     OW 8233   4.528   1.734   5.522
  165SOL    HW1 8234   4.561   1.710   5.614
  165SOL    HW2 8235   4.602   1.726   5.456
  166SOL     OW 8236   3.523   2.814   0.670
  166SOL    HW1 8237   3.586   2.763   0.729
  166SOL    HW2 8238   3.573   2.882   0.616
  167SOL     OW 8239   1.204   0.912   0.904
  167SOL    HW1 8240   1.112   0.951   0.906
  167SOL    HW2 8241   1.218   0.856   0.986
  168SOL     OW 8242   1.701   5.255   3.353
  168SOL    HW1 8243   1.696   5.187   3.426
  168SOL    HW2 8244   1.789   5.302   3.355
  169SOL     OW 8245   1.186   1.170   4.301
  169SOL    HW1 8246   1.188   1.134   4.208
  169SOL    HW2 8247   1.269   1.222   4.320
  170SOL     OW 8248   3.626   2.526   4.023
  170SOL    HW1 8249   3.566   2.606   4.017
  170SOL    HW2 8250   3.691   2.538   4.098
  171SOL     OW 8251   3.968   4.899   2.030
  171SOL    HW1 8252   3.994   4.970   2.095
  171SOL    HW2 8253   3.874   4.915   1.998
  172SOL     OW 8254   5.521   5.808   3.942
  172SOL    HW1 8255   5.584   5.871   3.896
  172SOL    HW2 8256   5.562   5.717   3.948
  173SOL     OW 8257   3.595   1.666   5.771
  173SOL    HW1 8258   3.568   1.750   5.820
  173SOL    HW2 8259   3.579   1.678   5.673
  174SOL     OW 8260   1.921   2.511   5.212
  174SOL    HW1 8261   1.862   2.591   5.201
  174SOL    HW2 8262   1.942   2.497   5.308
  175SOL     OW 8263   5.308   1.501   3.375
  175SOL    HW1 8264   5.396   1.455   3.385
  175SOL    HW2 8265   5.311   1.590   3.420
  176SOL     OW 8266   4.991   3.746   5.203
  176SOL    HW1 8267   4.921   3.730   5.133
  176SOL    HW2 8268   4.985   3.674   5.273
  177SOL     OW 8269   4.840   3.195   4.227
  177SOL    HW1 8270   4.931   3.159   4.206
  177SOL    HW2 8271   4.789   3.131   4.283
  178SOL     OW 8272   1.503   3.389   3.655
  178SOL    HW1 8273   1.437   3.461   3.636
  178SOL    HW2 8274   1.527   3.389   3.753
  179SOL     OW 8275   2.592   1.642   5.371
  179SOL    HW1 8276   2.495   1.623   5.356
  179SOL    HW2 8277   2.637   1.658   5.283
  180SOL     OW 8278   3.052   0.252   4.775
  180SOL    HW1 8279   3.101   0.322   4.827
  180SOL    HW2 8280   2.969   0.291   4.734
  181SOL     OW 8281   2.985   3.869   0.227
  181SOL    HW1 8282   2.912   3.926   0.265
  181SOL    HW2 8283   2.958   3.837   0.136
  182SOL     OW 8284   4.769   5.771   4.914
  182SOL    HW1 8285   4.670   5.787   4.926
  182SOL    HW2 8286   4.820   5.812   4.989
  183SOL     OW 8287   1.289   5.238   3.097
  183SOL    HW1 8288   1.343   5.156   3.110
  183SOL    HW2 8289   1.303   5.301   3.173
  184SOL     OW 8290   1.203   2.593   4.560
  184SOL    HW1 8291   1.145   2.663   4.603
  184SOL    HW2 8292   1.195   2.507   4.609
  185SOL     OW 8293   3.565   1.405   5.284
  185SOL    HW1 8294   3.643   1.464   5.263
  185SOL    HW2 8295   3.496   1.414   5.212
  186SOL     OW 8296   1.166   2.134   5.759
  186SOL    HW1 8297   1.133   2.075   5.685
  186SOL    HW2 8298   1.165   2.083   5.845
  187SOL     OW 8299   0.150   5.533   2.771
  187SOL    HW1 8300   0.156   5.632   2.756
  187SOL    HW2 8301   0.139   5.515   2.869
  188SOL     OW 8302   4.811   3.423   3.834
  188SOL    HW1 8303   4.771   3.481   3.904
  188SOL    HW2 8304   4.901   3.391   3.863
  189SOL     OW 8305   5.478   3.171   1.799
  189SOL    HW1 8306   5.567   3.127   1.797
  189SOL    HW2 8307   5.479   3.248   1.863
  190SOL     OW 8308   1.532   0.234   2.946
  190SOL    HW1 8309   1.519   0.332   2.932
  190SOL    HW2 8310   1.445   0.191   2.971
  191SOL     OW 8311   1.455   4.734   1.872
  191SOL    HW1 8312   1.469   4.734   1.971
  191SOL    HW2 8313   1.371   4.684   1.850
  192SOL     OW 8314   2.986   5.042   2.839
  192SOL    HW1 8315   2.892   5.009   2.847
  192SOL    HW2 8316   3.006   5.109   2.910
  193SOL     OW 8317   5.120   1.766   5.765
  193SOL    HW1 8318   5.164   1.822   5.835
  193SOL    HW2 8319   5.146   1.799   5.674
  194SOL     OW 8320   2.507   4.579   5.127
  194SOL    HW1 8321   2.466   4.541   5.044
  194SOL    HW2 8322   2.452   4.554   5.206
  195SOL     OW 8323   2.512   0.090   0.476
  195SOL    HW1 8324   2.489   0.183   0.449
  195SOL    HW2 8325   2.438   0.051   0.530
  196SOL     OW 8326   2.119   1.253   5.931
  196SOL    HW1 8327   2.083   1.339   5.892
  196SOL    HW2 8328   2.204   1.228   5.884
  197SOL     OW 8329   1.431   0.752   0.880
  197SOL    HW1 8330   1.430   0.840   0.927
  197SOL    HW2 8331   1.365   0.752   0.805
  198SOL     OW 8332   6.113   4.486   5.635
  198SOL    HW1 8333   6.110   4.555   5.708
  198SOL    HW2 8334   6.070   4.522   5.552
  199SOL     OW 8335   1.769   3.888   5.236
  199SOL    HW1 8336   1.743   3.813   5.175
  199SOL    HW2 8337   1.708   3.890   5.315
  200SOL     OW 8338   0.989   1.527   5.290
  200SOL    HW1 8339   0.902   1.576   5.302
  200SOL    HW2 8340   0.974   1.442   5.240
  201SOL     OW 8341   0.992   5.955   2.294
  201SOL    HW1 8342   1.075   6.010   2.305
  201SOL    HW2 8343   1.001   5.869   2.346
  202SOL     OW 8344   3.399   5.183   3.812
  202SOL    HW1 8345   3.443   5.158   3.898
  202SOL    HW2 8346   3.451   5.148   3.735
  203SOL     OW 8347   1.556   1.202   2.634
  203SOL    HW1 8348   1.488   1.139   2.598
  203SOL    HW2 8349   1.534   1.228   2.728
  204SOL     OW 8350   2.379   4.125   1.767
  204SOL    HW1 8351   2.439   4.145   1.845
  204SOL    HW2 8352   2.369   4.026   1.756
  205SOL     OW 8353   5.408   2.910   3.467
  205SOL    HW1 8354   5.440   2.836   3.406
  205SOL    HW2 8355   5.320   2.884   3.507
  206SOL     OW 8356   4.266   2.181   3.949
  206SOL    HW1 8357   4.238   2.275   3.964
  206SOL    HW2 8358   4.223   2.144   3.867
  207SOL     OW 8359   2.393   3.845   3.958
  207SOL    HW1 8360   2.319   3.781   3.980
  207SOL    HW2 8361   2.470   3.795   3.918
  208SOL     OW 8362   4.642   0.912   3.937
  208SOL    HW1 8363   4.639   0.960   3.849
  208SOL    HW2 8364   4.692   0.967   4.004
  209SOL     OW 8365   5.156   1.866   4.587
  209SOL    HW1 8366   5.097   1.914   4.653
  209SOL    HW2 8367   5.109   1.785   4.553
  210SOL     OW 8368   3.821   3.735   4.968
  210SOL    HW1 8369   3.767   3.652   4.951
  210SOL    HW2 8370   3.793   3.777   5.053
  211SOL     OW 8371   4.369   4.686   4.965
  211SOL    HW1 8372   4.342   4.592   4.988
  211SOL    HW2 8373   4.417   4.687   4.877
  212SOL     OW 8374   0.396   0.808   1.160
  212SOL    HW1 8375   0.366   0.714   1.180
  212SOL    HW2 8376   0.339   0.873   1.210
  213SOL     OW 8377   0.950   0.678   0.344
  213SOL    HW1 8378   0.909   0.716   0.426
  213SOL    HW2 8379   0.955   0.578   0.351
  214SOL     OW 8380   2.628   1.074   1.422
  214SOL    HW1 8381   2.719   1.090   1.384
  214SOL    HW2 8382   2.558   1.096   1.354
  215SOL     OW 8383   2.600   3.283   3.037
  215SOL    HW1 8384   2.531   3.210   3.034
  215SOL    HW2 8385   2.559   3.367   3.073
  216SOL     OW 8386   3.652   3.372   4.292
  216SOL    HW1 8387   3.739   3.387   4.341
  216SOL    HW2 8388   3.659   3.409   4.199
  217SOL     OW 8389   4.107   1.817   3.696
  217SOL    HW1 8390   4.188   1.874   3.678
  217SOL    HW2 8391   4.095   1.806   3.795
  218SOL     OW 8392   1.561   0.958   1.212
  218SOL    HW1 8393   1.523   1.018   1.282
  218SOL    HW2 8394   1.571   0.865   1.248
  219SOL     OW 8395   2.728   4.684   2.912
  219SOL    HW1 8396   2.687   4.743   2.981
  219SOL    HW2 8397   2.745   4.593   2.950
  220SOL     OW 8398   3.478   0.635   1.265
  220SOL    HW1 8399   3.493   0.554   1.323
  220SOL    HW2 8400   3.549   0.703   1.283
  221SOL     OW 8401   4.291   4.282   0.765
  221SOL    HW1 8402   4.383   4.306   0.797
  221SOL    HW2 8403   4.292   4.190   0.725
  222SOL     OW 8404   3.927   3.359   0.414
  222SOL    HW1 8405   3.845   3.371   0.358
  222SOL    HW2 8406   3.983   3.285   0.378
  223SOL     OW 8407   1.677   4.233   4.777
  223SOL    HW1 8408   1.590   4.283   4.780
  223SOL    HW2 8409   1.740   4.269   4.845
  224SOL     OW 8410   5.252   0.972   1.556
  224SOL    HW1 8411   5.301   0.919   1.625
  224SOL    HW2 8412   5.165   0.928   1.534
  225SOL     OW 8413   4.269   3.752   0.878
  225SOL    HW1 8414   4.293   3.714   0.789
  225SOL    HW2 8415   4.319   3.705   0.950
  226SOL     OW 8416   5.373   2.680   0.441
  226SOL    HW1 8417   5.304   2.694   0.512
  226SOL    HW2 8418   5.407   2.769   0.410
  227SOL     OW 8419   2.440   5.114   4.358
  227SOL    HW1 8420   2.348   5.077   4.343
  227SOL    HW2 8421   2.509   5.045   4.336
  228SOL     OW 8422   3.153   1.211   5.312
  228SOL    HW1 8423   3.109   1.122   5.325
  228SOL    HW2 8424   3.098   1.267   5.250
  229SOL     OW 8425   4.767   4.460   1.785
  229SOL    HW1 8426   4.825   4.457   1.703
  229SOL    HW2 8427   4.729   4.370   1.803
  230SOL     OW 8428   3.895   1.641   5.655
  230SOL    HW1 8429   3.993   1.648   5.633
  230SOL    HW2 8430   3.881   1.567   5.721
  231SOL     OW 8431   2.055   2.653   5.520
  231SOL    HW1 8432   2.097   2.676   5.432
  231SOL    HW2 8433   1.979   2.715   5.539
  232SOL     OW 8434   4.920   5.359   1.500
  232SOL    HW1 8435   5.004   5.317   1.464
  232SOL    HW2 8436   4.845   5.344   1.436
  233SOL     OW 8437   3.056   5.848   0.862
  233SOL    HW1 8438   3.011   5.912   0.800
  233SOL    HW2 8439   3.135   5.807   0.816
  234SOL     OW 8440   1.334   2.853   4.187
  234SOL    HW1 8441   1.267   2.799   4.238
  234SOL    HW2 8442   1.365   2.802   4.107
  235SOL     OW 8443   1.392   2.141   3.968
  235SOL    HW1 8444   1.328   2.069   3.943
  235SOL    HW2 8445   1.485   2.103   3.976
  236SOL     OW 8446   0.737   0.055   0.879
  236SOL    HW1 8447   0.836   0.049   0.863
  236SOL    HW2 8448   0.718   0.049   0.977
  237SOL     OW 8449   3.183   2.078   4.359
  237SOL    HW1 8450   3.092   2.117   4.344
  237SOL    HW2 8451   3.227   2.124   4.437
  238SOL     OW 8452   0.552   4.619   2.007
  238SOL    HW1 8453   0.475   4.665   2.051
  238SOL    HW2 8454   0.612   4.686   1.964
  239SOL     OW 8455   3.751   4.640   2.418
  239SOL    HW1 8456   3.651   4.643   2.432
  239SOL    HW2 8457   3.776   4.700   2.343
  240SOL     OW 8458   5.801   2.909   5.140
  240SOL    HW1 8459   5.736   2.928   5.067
  240SOL    HW2 8460   5.866   2.839   5.111
  241SOL     OW 8461   0.230   3.099   3.334
  241SOL    HW1 8462   0.160   3.065   3.397
  241SOL    HW2 8463   0.193   3.174   3.279
  242SOL     OW 8464   3.594   3.872   5.301
  242SOL    HW1 8465   3.674   3.903   5.249
  242SOL    HW2 8466   3.583   3.928   5.383
  243SOL     OW 8467   4.217   0.509   5.629
  243SOL    HW1 8468   4.202   0.591   5.574
  243SOL    HW2 8469   4.169   0.518   5.716
  244SOL     OW 8470   1.543   0.462   5.859
  244SOL    HW1 8471   1.525   0.464   5.760
  244SOL    HW2 8472   1.551   0.367   5.889
  245SOL     OW 8473   5.698   2.134   1.895
  245SOL    HW1 8474   5.625   2.075   1.930
  245SOL    HW2 8475   5.783   2.081   1.888
  246SOL     OW 8476   0.138   3.624   1.988
  246SOL    HW1 8477   0.140   3.705   1.929
  246SOL    HW2 8478   0.158   3.651   2.082
  247SOL     OW 8479   4.128   3.226   3.434
  247SOL    HW1 8480   4.147   3.324   3.442
  247SOL    HW2 8481   4.091   3.206   3.343
  248SOL     OW 8482   2.033   2.960   2.569
  248SOL    HW1 8483   2.008   2.933   2.476
  248SOL    HW2 8484   2.118   2.915   2.596
  249SOL     OW 8485   4.220   4.578   1.122
  249SOL    HW1 8486   4.126   4.590   1.089
  249SOL    HW2 8487   4.237   4.639   1.199
  250SOL     OW 8488   2.701   2.385   5.920
  250SOL    HW1 8489   2.749   2.303   5.888
  250SOL    HW2 8490   2.652   2.365   6.005
  251SOL     OW 8491   0.122   0.889   3.199
  251SOL    HW1 8492   0.122   0.799   3.243
  251SOL    HW2 8493   0.114   0.879   3.100
  252SOL     OW 8494   5.438   5.317   4.479
  252SOL    HW1 8495   5.521   5.300   4.532
  252SOL    HW2 8496   5.363   5.261   4.514
  253SOL     OW 8497   4.620   4.864   0.594
  253SOL    HW1 8498   4.672   4.802   0.535
  253SOL    HW2 8499   4.527   4.830   0.605
  254SOL     OW 8500   3.629   1.745   0.830
  254SOL    HW1 8501   3.689   1.822   0.850
  254SOL    HW2 8502   3.647   1.710   0.738
  255SOL     OW 8503   2.685   0.286   2.943
  255SOL    HW1 8504   2.631   0.254   3.020
  255SOL    HW2 8505   2.780   0.258   2.954
  256SOL     OW 8506   5.621   4.723   1.057
  256SOL    HW1 8507   5.623   4.805   1.113
  256SOL    HW2 8508   5.592   4.644   1.112
  257SOL     OW 8509   1.822   0.238   5.245
  257SOL    HW1 8510   1.747   0.173   5.232
  257SOL    HW2 8511   1.909   0.194   5.223
  258SOL     OW 8512   1.790   1.343   5.849
  258SOL    HW1 8513   1.726   1.297   5.911
  258SOL    HW2 8514   1.873   1.288   5.838
  259SOL     OW 8515   1.247   4.448   5.028
  259SOL    HW1 8516   1.327   4.397   5.059
  259SOL    HW2 8517   1.165   4.415   5.074
  260SOL     OW 8518   2.609   1.322   5.095
  260SOL    HW1 8519   2.536   1.389   5.079
  260SOL    HW2 8520   2.631   1.318   5.192
  261SOL     OW 8521   3.139   0.380   3.814
  261SOL    HW1 8522   3.106   0.458   3.867
  261SOL    HW2 8523   3.190   0.317   3.873
  262SOL     OW 8524   4.353   5.950   0.448
  262SOL    HW1 8525   4.392   5.924   0.360
  262SOL    HW2 8526   4.372   5.879   0.516
  263SOL     OW 8527   5.621   3.748   1.412
  263SOL    HW1 8528   5.548   3.697   1.366
  263SOL    HW2 8529   5.656   3.695   1.490
  264SOL     OW 8530   4.209   1.982   0.097
  264SOL    HW1 8531   4.223   2.080   0.104
  264SOL    HW2 8532   4.229   1.950   0.005
  265SOL     OW 8533   3.611   5.748   1.968
  265SOL    HW1 8534   3.667   5.675   1.929
  265SOL    HW2 8535   3.591   5.729   2.064
  266SOL     OW 8536   4.228   1.855   1.025
  266SOL    HW1 8537   4.182   1.788   1.084
  266SOL    HW2 8538   4.321   1.824   1.004
  267SOL     OW 8539   0.522   5.055   2.591
  267SOL    HW1 8540   0.461   4.995   2.644
  267SOL    HW2 8541   0.533   5.018   2.499
  268SOL     OW 8542   1.120   3.467   1.890
  268SOL    HW1 8543   1.101   3.553   1.939
  268SOL    HW2 8544   1.064   3.462   1.808
  269SOL     OW 8545   5.619   3.872   2.463
  269SOL    HW1 8546   5.687   3.936   2.499
  269SOL    HW2 8547   5.594   3.899   2.370
  270SOL     OW 8548   1.266   5.618   3.130
  270SOL    HW1 8549   1.192   5.627   3.063
  270SOL    HW2 8550   1.354   5.620   3.083
  271SOL     OW 8551   3.520   4.163   2.913
  271SOL    HW1 8552   3.471   4.151   2.827
  271SOL    HW2 8553   3.550   4.258   2.922
  272SOL     OW 8554   2.793   4.978   1.182
  272SOL    HW1 8555   2.780   4.885   1.146
  272SOL    HW2 8556   2.837   5.035   1.112
  273SOL     OW 8557   0.343   4.123   3.361
  273SOL    HW1 8558   0.378   4.155   3.449
  273SOL    HW2 8559   0.403   4.052   3.324
  274SOL     OW 8560   3.449   4.102   3.221
  274SOL    HW1 8561   3.352   4.081   3.233
  274SOL    HW2 8562   3.478   4.080   3.128
  275SOL     OW 8563   4.092   5.370   2.513
  275SOL    HW1 8564   4.063   5.441   2.448
  275SOL    HW2 8565   4.143   5.412   2.588
  276SOL     OW 8566   4.446   2.140   1.926
  276SOL    HW1 8567   4.399   2.210   1.980
  276SOL    HW2 8568   4.545   2.148   1.939
  277SOL     OW 8569   3.511   0.691   1.647
  277SOL    HW1 8570   3.550   0.609   1.689
  277SOL    HW2 8571   3.568   0.720   1.570
  278SOL     OW 8572   1.172   1.760   4.392
  278SOL    HW1 8573   1.183   1.687   4.324
  278SOL    HW2 8574   1.113   1.832   4.356
  279SOL     OW 8575   3.730   3.390   3.718
  279SOL    HW1 8576   3.704   3.432   3.805
  279SOL    HW2 8577   3.722   3.457   3.644
  280SOL     OW 8578   5.927   4.260   5.339
  280SOL    HW1 8579   6.009   4.306   5.305
  280SOL    HW2 8580   5.850   4.279   5.278
  281SOL     OW 8581   2.954   3.017   3.660
  281SOL    HW1 8582   3.032   2.959   3.680
  281SOL    HW2 8583   2.911   3.048   3.745
  282SOL     OW 8584   4.994   2.799   3.356
  282SOL    HW1 8585   5.000   2.702   3.382
  282SOL    HW2 8586   5.041   2.814   3.270
  283SOL     OW 8587   1.670   3.978   4.135
  283SOL    HW1 8588   1.582   4.021   4.155
  283SOL    HW2 8589   1.731   4.044   4.092
  284SOL     OW 8590   5.699   5.011   1.137
  284SOL    HW1 8591   5.749   4.975   1.216
  284SOL    HW2 8592   5.745   4.984   1.053
  285SOL     OW 8593   2.493   5.669   4.954
  285SOL    HW1 8594   2.399   5.635   4.955
  285SOL    HW2 8595   2.517   5.699   4.861
  286SOL     OW 8596   6.002   1.525   0.198
  286SOL    HW1 8597   5.945   1.568   0.127
  286SOL    HW2 8598   6.078   1.585   0.222
  287SOL     OW 8599   2.422   0.456   3.747
  287SOL    HW1 8600   2.446   0.451   3.844
  287SOL    HW2 8601   2.489   0.406   3.692
  288SOL     OW 8602   4.515   5.468   2.760
  288SOL    HW1 8603   4.430   5.426   2.793
  288SOL    HW2 8604   4.533   5.439   2.666
  289SOL     OW 8605   5.786   3.009   3.374
  289SOL    HW1 8606   5.766   3.048   3.464
  289SOL    HW2 8607   5.821   3.080   3.312
  290SOL     OW 8608   3.181   1.527   3.670
  290SOL    HW1 8609   3.088   1.562   3.657
  290SOL    HW2 8610   3.187   1.433   3.637
  291SOL     OW 8611   1.517   0.642   2.065
  291SOL    HW1 8612   1.520   0.739   2.041
  291SOL    HW2 8613   1.607   0.611   2.094
  292SOL     OW 8614   1.758   3.223   0.464
  292SOL    HW1 8615   1.819   3.143   0.455
  292SOL    HW2 8616   1.664   3.192   0.481
  293SOL     OW 8617   4.141   1.493   5.755
  293SOL    HW1 8618   4.055   1.446   5.778
  293SOL    HW2 8619   4.173   1.546   5.833
  294SOL     OW 8620   2.946   2.604   2.686
  294SOL    HW1 8621   2.974   2.651   2.769
  294SOL    HW2 8622   2.846   2.598   2.681
  295SOL     OW 8623   4.039   5.384   0.038
  295SOL    HW1 8624   3.958   5.441   0.050
  295SOL    HW2 8625   4.095   5.387   0.121
  296SOL     OW 8626   3.721   0.836   2.874
  296SOL    HW1 8627   3.767   0.797   2.795
  296SOL    HW2 8628   3.770   0.811   2.958
  297SOL     OW 8629   3.797   4.186   0.699
  297SOL    HW1 8630   3.730   4.261   0.698
  297SOL    HW2 8631   3.750   4.098   0.705
  298SOL     OW 8632   5.290   0.542   5.398
  298SOL    HW1 8633   5.244   0.455   5.414
  298SOL    HW2 8634   5.322   0.547   5.304
  299SOL     OW 8635   1.124   5.960   4.827
  299SOL    HW1 8636   1.069   5.959   4.743
  299SOL    HW2 8637   1.140   5.866   4.858
  300SOL     OW 8638   4.176   0.355   3.046
  300SOL    HW1 8639   4.093   0.380   3.096
  300SOL    HW2 8640   4.244   0.317   3.109
  301SOL     OW 8641   2.009   0.841   3.249
  301SOL    HW1 8642   1.923   0.889   3.265
  301SOL    HW2 8643   2.010   0.803   3.156
  302SOL     OW 8644   2.518   2.508   0.093
  302SOL    HW1 8645   2.515   2.415   0.129
  302SOL    HW2 8646   2.564   2.510   0.005
  303SOL     OW 8647   2.596   6.004   2.042
  303SOL    HW1 8648   2.622   5.911   2.068
  303SOL    HW2 8649   2.497   6.014   2.046
  304SOL     OW 8650   3.597   5.665   0.567
  304SOL    HW1 8651   3.639   5.734   0.509
  304SOL    HW2 8652   3.602   5.692   0.663
  305SOL     OW 8653   0.566   3.888   3.650
  305SOL    HW1 8654   0.557   3.981   3.615
  305SOL    HW2 8655   0.606   3.889   3.741
  306SOL     OW 8656   4.583   1.274   0.402
  306SOL    HW1 8657   4.608   1.359   0.356
  306SOL    HW2 8658   4.555   1.206   0.335
  307SOL     OW 8659   0.531   3.282   0.597
  307SOL    HW1 8660   0.477   3.299   0.514
  307SOL    HW2 8661   0.473   3.248   0.670
  308SOL     OW 8662   3.580   1.559   3.708
  308SOL    HW1 8663   3.673   1.581   3.737
  308SOL    HW2 8664   3.518   1.635   3.729
  309SOL     OW 8665   0.472   3.355   0.125
  309SOL    HW1 8666   0.437   3.433   0.072
  309SOL    HW2 8667   0.510   3.286   0.063
  310SOL     OW 8668   2.957   2.188   2.772
  310SOL    HW1 8669   2.861   2.178   2.798
  310SOL    HW2 8670   3.010   2.225   2.849
  311SOL     OW 8671   1.884   1.400   0.395
  311SOL    HW1 8672   1.979   1.406   0.366
  311SOL    HW2 8673   1.876   1.345   0.477
  312SOL     OW 8674   3.229   0.106   4.988
  312SOL    HW1 8675   3.258   0.200   5.008
  312SOL    HW2 8676   3.186   0.102   4.898
  313SOL     OW 8677   2.754   5.740   2.154
  313SOL    HW1 8678   2.832   5.797   2.128
  313SOL    HW2 8679   2.767   5.647   2.121
  314SOL     OW 8680   5.274   2.849   4.447
  314SOL    HW1 8681   5.241   2.859   4.353
  314SOL    HW2 8682   5.197   2.834   4.509
  315SOL     OW 8683   2.442   4.181   3.438
  315SOL    HW1 8684   2.352   4.217   3.461
  315SOL    HW2 8685   2.441   4.140   3.347
  316SOL     OW 8686   4.318   4.327   2.228
  316SOL    HW1 8687   4.411   4.348   2.260
  316SOL    HW2 8688   4.308   4.354   2.132
  317SOL     OW 8689   2.368   3.721   3.463
  317SOL    HW1 8690   2.379   3.660   3.542
  317SOL    HW2 8691   2.420   3.685   3.385
  318SOL     OW 8692   2.859   0.802   4.617
  318SOL    HW1 8693   2.908   0.802   4.704
  318SOL    HW2 8694   2.763   0.826   4.632
  319SOL     OW 8695   0.462   5.474   4.378
  319SOL    HW1 8696   0.387   5.509   4.434
  319SOL    HW2 8697   0.533   5.544   4.368
  320SOL     OW 8698   0.738   5.763   5.359
  320SOL    HW1 8699   0.761   5.858   5.383
  320SOL    HW2 8700   0.758   5.747   5.263
  321SOL     OW 8701   5.274   4.784   2.739
  321SOL    HW1 8702   5.216   4.738   2.671
  321SOL    HW2 8703   5.305   4.719   2.808
  322SOL     OW 8704   1.535   5.348   3.557
  322SOL    HW1 8705   1.492   5.329   3.645
  322SOL    HW2 8706   1.573   5.441   3.557
  323SOL     OW 8707   2.739   5.516   0.048
  323SOL    HW1 8708   2.657   5.479   0.005
  323SOL    HW2 8709   2.716   5.552   0.138
  324SOL     OW 8710   5.052   3.342   0.864
  324SOL    HW1 8711   5.130   3.284   0.886
  324SOL    HW2 8712   4.980   3.288   0.820
  325SOL     OW 8713   0.632   1.916   2.058
  325SOL    HW1 8714   0.705   1.960   2.111
  325SOL    HW2 8715   0.608   1.828   2.098
  326SOL     OW 8716   0.447   2.230   5.991
  326SOL    HW1 8717   0.393   2.314   5.998
  326SOL    HW2 8718   0.522   2.244   5.927
  327SOL     OW 8719   5.339   2.529   1.092
  327SOL    HW1 8720   5.338   2.628   1.105
  327SOL    HW2 8721   5.278   2.504   1.016
  328SOL     OW 8722   2.996   5.661   5.397
  328SOL    HW1 8723   2.971   5.633   5.304
  328SOL    HW2 8724   3.039   5.751   5.395
  329SOL     OW 8725   5.064   3.008   0.708
  329SOL    HW1 8726   5.001   3.069   0.757
  329SOL    HW2 8727   5.032   2.914   0.715
  330SOL     OW 8728   1.098   1.033   5.515
  330SOL    HW1 8729   1.031   1.107   5.503
  330SOL    HW2 8730   1.050   0.947   5.534
  331SOL     OW 8731   5.413   3.543   1.546
  331SOL    HW1 8732   5.508   3.532   1.516
  331SOL    HW2 8733   5.397   3.493   1.630
  332SOL     OW 8734   2.542   0.883   1.901
  332SOL    HW1 8735   2.450   0.868   1.938
  332SOL    HW2 8736   2.558   0.823   1.823
  333SOL     OW 8737   4.851   1.338   5.120
  333SOL    HW1 8738   4.932   1.288   5.090
  333SOL    HW2 8739   4.831   1.413   5.057
  334SOL     OW 8740   1.193   2.630   1.300
  334SOL    HW1 8741   1.271   2.640   1.237
  334SOL    HW2 8742   1.111   2.671   1.259
  335SOL     OW 8743   3.624   1.422   4.720
  335SOL    HW1 8744   3.568   1.452   4.642
  335SOL    HW2 8745   3.578   1.348   4.768
  336SOL     OW 8746   5.505   3.239   1.531
  336SOL    HW1 8747   5.550   3.322   1.565
  336SOL    HW2 8748   5.468   3.256   1.439
  337SOL     OW 8749   2.842   5.677   0.558
  337SOL    HW1 8750   2.926   5.697   0.609
  337SOL    HW2 8751   2.763   5.684   0.618
  338SOL     OW 8752   4.392   4.703   1.701
  338SOL    HW1 8753   4.343   4.616   1.707
  338SOL    HW2 8754   4.468   4.696   1.637
  339SOL     OW 8755   3.225   3.555   0.086
  339SOL    HW1 8756   3.129   3.569   0.062
  339SOL    HW2 8757   3.278   3.533   0.005
  340SOL     OW 8758   3.538   1.731   3.189
  340SOL    HW1 8759   3.569   1.736   3.094
  340SOL    HW2 8760   3.569   1.647   3.232
  341SOL     OW 8761   4.993   3.740   5.719
  341SOL    HW1 8762   4.987   3.705   5.626
  341SOL    HW2 8763   5.008   3.664   5.783
  342SOL     OW 8764   2.490   5.678   1.303
  342SOL    HW1 8765   2.550   5.675   1.383
  342SOL    HW2 8766   2.418   5.609   1.312
  343SOL     OW 8767   2.529   5.265   0.784
  343SOL    HW1 8768   2.578   5.337   0.833
  343SOL    HW2 8769   2.536   5.281   0.685
  344SOL     OW 8770   3.448   3.157   4.444
  344SOL    HW1 8771   3.524   3.193   4.389
  344SOL    HW2 8772   3.361   3.187   4.404
  345SOL     OW 8773   5.208   4.181   5.093
  345SOL    HW1 8774   5.116   4.152   5.065
  345SOL    HW2 8775   5.271   4.171   5.017
  346SOL     OW 8776   0.702   5.699   4.070
  346SOL    HW1 8777   0.746   5.780   4.109
  346SOL    HW2 8778   0.670   5.719   3.977
  347SOL     OW 8779   0.978   1.065   2.739
  347SOL    HW1 8780   0.947   1.160   2.736
  347SOL    HW2 8781   0.906   1.006   2.775
  348SOL     OW 8782   5.675   4.711   4.866
  348SOL    HW1 8783   5.734   4.657   4.925
  348SOL    HW2 8784   5.727   4.785   4.824
  349SOL     OW 8785   2.969   0.899   2.808
  349SOL    HW1 8786   2.975   0.919   2.710
  349SOL    HW2 8787   3.001   0.977   2.861
  350SOL     OW 8788   5.845   1.708   4.776
  350SOL    HW1 8789   5.889   1.731   4.689
  350SOL    HW2 8790   5.897   1.748   4.852
  351SOL     OW 8791   5.812   1.368   3.280
  351SOL    HW1 8792   5.780   1.298   3.217
  351SOL    HW2 8793   5.844   1.448   3.228
  352SOL     OW 8794   4.263   2.802   5.605
  352SOL    HW1 8795   4.196   2.778   5.534
  352SOL    HW2 8796   4.311   2.720   5.636
  353SOL     OW 8797   3.819   3.537   3.361
  353SOL    HW1 8798   3.916   3.527   3.384
  353SOL    HW2 8799   3.762   3.506   3.437
  354SOL     OW 8800   4.727   0.911   1.207
  354SOL    HW1 8801   4.745   0.874   1.298
  354SOL    HW2 8802   4.629   0.924   1.195
  355SOL     OW 8803   1.865   1.983   2.953
  355SOL    HW1 8804   1.834   1.890   2.971
  355SOL    HW2 8805   1.909   2.020   3.034
  356SOL     OW 8806   2.737   2.292   4.347
  356SOL    HW1 8807   2.837   2.289   4.341
  356SOL    HW2 8808   2.699   2.334   4.265
  357SOL     OW 8809   2.840   2.956   0.601
  357SOL    HW1 8810   2.855   3.026   0.530
  357SOL    HW2 8811   2.877   2.868   0.570
  358SOL     OW 8812   5.089   4.063   4.103
  358SOL    HW1 8813   5.107   4.044   4.006
  358SOL    HW2 8814   4.991   4.078   4.116
  359SOL     OW 8815   2.502   4.819   2.390
  359SOL    HW1 8816   2.459   4.737   2.427
  359SOL    HW2 8817   2.537   4.800   2.298
  360SOL     OW 8818   1.529   2.691   1.666
  360SOL    HW1 8819   1.597   2.626   1.699
  360SOL    HW2 8820   1.558   2.729   1.578
  361SOL     OW 8821   5.376   1.396   5.183
  361SOL    HW1 8822   5.408   1.481   5.141
  361SOL    HW2 8823   5.413   1.386   5.275
  362SOL     OW 8824   3.716   3.377   4.681
  362SOL    HW1 8825   3.628   3.388   4.635
  362SOL    HW2 8826   3.707   3.401   4.778
  363SOL     OW 8827   2.760   1.876   4.374
  363SOL    HW1 8828   2.674   1.831   4.397
  363SOL    HW2 8829   2.803   1.913   4.457
  364SOL     OW 8830   1.546   3.445   0.248
  364SOL    HW1 8831   1.563   3.519   0.313
  364SOL    HW2 8832   1.536   3.483   0.156
  365SOL     OW 8833   5.037   1.261   5.404
  365SOL    HW1 8834   5.092   1.337   5.368
  365SOL    HW2 8835   4.943   1.292   5.420
  366SOL     OW 8836   2.138   3.910   2.283
  366SOL    HW1 8837   2.174   3.872   2.197
  366SOL    HW2 8838   2.213   3.930   2.346
  367SOL     OW 8839   1.218   4.683   2.404
  367SOL    HW1 8840   1.174   4.594   2.417
  367SOL    HW2 8841   1.261   4.686   2.314
  368SOL     OW 8842   3.170   1.894   2.444
  368SOL    HW1 8843   3.087   1.945   2.420
  368SOL    HW2 8844   3.198   1.917   2.537
  369SOL     OW 8845   1.997   2.920   0.870
  369SOL    HW1 8846   1.957   2.854   0.806
  369SOL    HW2 8847   1.980   3.013   0.839
  370SOL     OW 8848   2.502   0.912   2.601
  370SOL    HW1 8849   2.584   0.933   2.654
  370SOL    HW2 8850   2.473   0.818   2.619
  371SOL     OW 8851   0.620   4.281   1.487
  371SOL    HW1 8852   0.632   4.381   1.494
  371SOL    HW2 8853   0.694   4.242   1.432
  372SOL     OW 8854   0.854   3.528   5.578
  372SOL    HW1 8855   0.811   3.617   5.561
  372SOL    HW2 8856   0.932   3.539   5.639
  373SOL     OW 8857   6.016   5.993   1.394
  373SOL    HW1 8858   6.111   5.979   1.423
  373SOL    HW2 8859   5.956   5.991   1.474
  374SOL     OW 8860   4.905   1.018   1.814
  374SOL    HW1 8861   4.965   1.087   1.855
  374SOL    HW2 8862   4.856   1.058   1.736
  375SOL     OW 8863   1.125   3.232   4.714
  375SOL    HW1 8864   1.149   3.164   4.783
  375SOL    HW2 8865   1.057   3.194   4.651
  376SOL     OW 8866   6.000   2.666   5.690
  376SOL    HW1 8867   6.095   2.693   5.673
  376SOL    HW2 8868   5.938   2.723   5.637
  377SOL     OW 8869   4.487   0.822   3.338
  377SOL    HW1 8870   4.511   0.725   3.335
  377SOL    HW2 8871   4.424   0.844   3.264
  378SOL     OW 8872   0.349   5.369   5.576
  378SOL    HW1 8873   0.332   5.443   5.511
  378SOL    HW2 8874   0.332   5.400   5.669
  379SOL     OW 8875   2.931   5.955   4.974
  379SOL    HW1 8876   2.958   6.049   4.954
  379SOL    HW2 8877   2.956   5.931   5.068
  380SOL     OW 8878   4.735   1.595   5.151
  380SOL    HW1 8879   4.667   1.567   5.084
  380SOL    HW2 8880   4.731   1.693   5.166
  381SOL     OW 8881   1.416   0.715   5.541
  381SOL    HW1 8882   1.438   0.752   5.451
  381SOL    HW2 8883   1.317   0.720   5.557
  382SOL     OW 8884   5.446   3.089   3.623
  382SOL    HW1 8885   5.375   3.138   3.674
  382SOL    HW2 8886   5.484   3.148   3.552
  383SOL     OW 8887   4.127   5.469   3.745
  383SOL    HW1 8888   4.029   5.456   3.731
[truncated: 218,372 more chars]
