# Supplementary material for: Implicit solvent systematic coarse-graining of dioleoylphosphatidylethanolamine lipids: From the inverted hexagonal to the bilayer structure
Source: PLoS One. 2019 Apr 5;14(4):e0214673. doi: 10.1371/journal.pone.0214673 (PMC6450619; doi:10.1371/journal.pone.0214673)
Supplement: S1 Data — (ZIP) [file pone.0214673.s007.zip › DATA.S1/script_GROMACS/LC_state/2_em.mdp]

	em1.mdp - used as input into grompp to generate em1.tpr
	Parameters describing what to do, when to stop and what to save
integrator = steep	Algorithm (steep = steepest descent minimization)
emtol = 10.0	Stop minimization when the maximum force < 1000.0 kJ/mol/nm^2
emstep = 0.01	Energy step size
nsteps = 50000	Maximum number of (minimization) steps to perform
	Parameters describing how to find the neighbors of each atom and how to calculate the interactions
nstlist = 1	Frequency to update the neighbor list and long range forces
ns_type = grid	Method to determine neighbor list (simple, grid)
rlist = 1.0	Cut-off for making neighbor list (short range forces)
coulombtype = pme	Treatment of long range electrostatic interactions
rcoulomb = 1.0	Short-range electrostatic cut-off
rvdw = 1.0	Short-range Van der Waals cut-off
pbc = xyz	Periodic Boundary Conditions (yes/no)
