# Supplementary material for: Implicit solvent systematic coarse-graining of dioleoylphosphatidylethanolamine lipids: From the inverted hexagonal to the bilayer structure
Source: PLoS One. 2019 Apr 5;14(4):e0214673. doi: 10.1371/journal.pone.0214673 (PMC6450619; doi:10.1371/journal.pone.0214673)
Supplement: S1 Data — (ZIP) [file pone.0214673.s007.zip › DATA.S1/script_GROMACS/LC_state/topol.top]

#include "./SLipids/forcefield.itp"
#include "./SLipids/DOPE.itp"
#include "./SLipids/tip3p.itp"

; Include Position restraint file
;#ifdef POSRES
;#include "posre.itp"
;#endif


#ifdef POSRES_WATER
; Position restraint for each water oxygen
[ position_restraints ]
;  i funct       fcx        fcy        fcz
   1    1       1000       1000       1000
#endif

[ system ]
; Name
dope60_w2000

[ molecules ]
; Compound        #mols
DOPE     60
SOL      2000
